# Supplementary material for: SparcleQC: Automated Input File Creation for QM/MM Studies of Protein:Ligand Complexes
Source: J Chem Inf Model. 2025 Jun 17;65(13):6433–40. doi: 10.1021/acs.jcim.5c00617 (PMC12264949; doi:10.1021/acs.jcim.5c00617)
Supplement: Supplementary file 2 [file ci5c00617_si_002.zip]

Archive with 144 entries (132 files):
- si/
- si/three_codes/
- si/three_codes/prep/
- si/three_codes/prep/0.15_80_10_pH6.5_1aba.genpdb.cpptraj.pdb
- si/three_codes/prep/loop.py
- si/three_codes/inout_files/
- si/three_codes/inout_files/psi4_psi4_file_lig.out
- si/three_codes/inout_files/q-chem_q-chem_file_prot.in
- si/three_codes/inout_files/nwchem_nwchem_file_prot.in
- si/three_codes/inout_files/nwchem_nwchem_file_prot.out
- si/three_codes/inout_files/psi4_psi4_file_cx.py
- si/three_codes/inout_files/q-chem_q-chem_file_cx.in
- si/three_codes/inout_files/nwchem_nwchem_file_lig.out
- si/three_codes/inout_files/psi4_psi4_file_lig.py
- si/three_codes/inout_files/psi4_psi4_file_prot.py
- si/three_codes/inout_files/q-chem_q-chem_file_lig.out
- si/three_codes/inout_files/nwchem_nwchem_file_cx.out
- si/three_codes/inout_files/q-chem_q-chem_file_lig.in
- si/three_codes/inout_files/q-chem_q-chem_file_prot.out
- si/three_codes/inout_files/q-chem_q-chem_file_cx.out
- si/three_codes/inout_files/psi4_psi4_file_prot.out
- si/three_codes/inout_files/psi4_psi4_file_cx.out
- si/three_codes/inout_files/nwchem_nwchem_file_cx.in
- si/three_codes/inout_files/nwchem_nwchem_file_lig.in
- si/convergence/
- si/convergence/ex1_1ABA/
- si/convergence/ex1_1ABA/1aba_results.csv
- si/convergence/ex1_1ABA/prep/
- si/convergence/ex1_1ABA/prep/1aba_waterswith2hbondstoprot_addH_ligandH.pdb
- si/convergence/ex1_1ABA/prep/loop.py
- si/convergence/ex1_1ABA/prep/ligand.pdb
- si/convergence/ex1_1ABA/psi4_files/
- si/convergence/ex1_1ABA/psi4_files/with_ee/
- si/convergence/ex1_1ABA/psi4_files/with_ee/cutoff_9.0_psi4_file_cx.out
- si/convergence/ex1_1ABA/psi4_files/with_ee/cutoff_4.0_psi4_file_prot.out
- si/convergence/ex1_1ABA/psi4_files/with_ee/cutoff_4_psi4_file_cx.out
- si/convergence/ex1_1ABA/psi4_files/with_ee/cutoff_11.0_psi4_file_prot.out
- si/convergence/ex1_1ABA/psi4_files/with_ee/cutoff_7.5_psi4_file_cx.out
- si/convergence/ex1_1ABA/psi4_files/with_ee/cutoff_10.5_psi4_file_cx.out
- si/convergence/ex1_1ABA/psi4_files/with_ee/cutoff_5.0_psi4_file_cx.out
- si/convergence/ex1_1ABA/psi4_files/with_ee/cutoff_5_psi4_file_cx.out
- si/convergence/ex1_1ABA/psi4_files/with_ee/cutoff_9_psi4_file_cx.out
- si/convergence/ex1_1ABA/psi4_files/with_ee/cutoff_6_psi4_file_prot.out
- si/convergence/ex1_1ABA/psi4_files/with_ee/cutoff_8.5_psi4_file_cx.out
- si/convergence/ex1_1ABA/psi4_files/with_ee/cutoff_8.5_psi4_file_prot.out
- si/convergence/ex1_1ABA/psi4_files/with_ee/cutoff_4.5_psi4_file_prot.out
- si/convergence/ex1_1ABA/psi4_files/with_ee/cutoff_7_psi4_file_prot.out
- si/convergence/ex1_1ABA/psi4_files/with_ee/cutoff_4.5_psi4_file_cx.out
- si/convergence/ex1_1ABA/psi4_files/with_ee/cutoff_9_psi4_file_prot.out
- si/convergence/ex1_1ABA/psi4_files/with_ee/cutoff_7.0_psi4_file_cx.out
- si/convergence/ex1_1ABA/psi4_files/with_ee/cutoff_10.5_psi4_file_prot.out
- si/convergence/ex1_1ABA/psi4_files/with_ee/cutoff_5.5_psi4_file_cx.out
- si/convergence/ex1_1ABA/psi4_files/with_ee/cutoff_3.0_psi4_file_cx.out
- si/convergence/ex1_1ABA/psi4_files/with_ee/cutoff_3.5_psi4_file_prot.out
- si/convergence/ex1_1ABA/psi4_files/with_ee/cutoff_8_psi4_file_prot.out
- si/convergence/ex1_1ABA/psi4_files/with_ee/cutoff_7.5_psi4_file_prot.out
- si/convergence/ex1_1ABA/psi4_files/with_ee/cutoff_9.0_psi4_file_prot.out
- si/convergence/ex1_1ABA/psi4_files/with_ee/cutoff_6.0_psi4_file_prot.out
- si/convergence/ex1_1ABA/psi4_files/with_ee/cutoff_6.5_psi4_file_prot.out
- si/convergence/ex1_1ABA/psi4_files/with_ee/cutoff_4.0_psi4_file_cx.out
- si/convergence/ex1_1ABA/psi4_files/with_ee/cutoff_11.0_psi4_file_cx.out
- si/convergence/ex1_1ABA/psi4_files/with_ee/cutoff_6.0_psi4_file_cx.out
- si/convergence/ex1_1ABA/psi4_files/with_ee/cutoff_8_psi4_file_cx.out
- si/convergence/ex1_1ABA/psi4_files/with_ee/cutoff_9.5_psi4_file_cx.out
- si/convergence/ex1_1ABA/psi4_files/with_ee/cutoff_11.5_psi4_file_prot.out
- si/convergence/ex1_1ABA/psi4_files/with_ee/cutoff_6_psi4_file_cx.out
- si/convergence/ex1_1ABA/psi4_files/with_ee/cutoff_8.0_psi4_file_prot.out
- si/convergence/ex1_1ABA/psi4_files/with_ee/cutoff_8.0_psi4_file_cx.out
- si/convergence/ex1_1ABA/psi4_files/with_ee/cutoff_10.0_psi4_file_cx.out
- si/convergence/ex1_1ABA/psi4_files/with_ee/cutoff_7.0_psi4_file_prot.out
- si/convergence/ex1_1ABA/psi4_files/with_ee/cutoff_3_psi4_file_cx.out
- si/convergence/ex1_1ABA/psi4_files/with_ee/cutoff_5_psi4_file_prot.out
- si/convergence/ex1_1ABA/psi4_files/with_ee/cutoff_5.0_psi4_file_prot.out
- si/convergence/ex1_1ABA/psi4_files/with_ee/cutoff_3_psi4_file_prot.out
- si/convergence/ex1_1ABA/psi4_files/with_ee/cutoff_4_psi4_file_prot.out
- si/convergence/ex1_1ABA/psi4_files/with_ee/cutoff_5.5_psi4_file_prot.out
- si/convergence/ex1_1ABA/psi4_files/with_ee/cutoff_9.5_psi4_file_prot.out
- si/convergence/ex1_1ABA/psi4_files/with_ee/cutoff_6.5_psi4_file_cx.out
- si/convergence/ex1_1ABA/psi4_files/with_ee/cutoff_11.5_psi4_file_cx.out
- si/convergence/ex1_1ABA/psi4_files/with_ee/cutoff_3.5_psi4_file_cx.out
- si/convergence/ex1_1ABA/psi4_files/with_ee/cutoff_7_psi4_file_cx.out
- si/convergence/ex1_1ABA/psi4_files/with_ee/cutoff_10.0_psi4_file_prot.out
- si/convergence/ex1_1ABA/psi4_files/with_ee/cutoff_3.0_psi4_file_prot.out
- si/convergence/ex1_1ABA/psi4_files/no_ee/
- si/convergence/ex1_1ABA/psi4_files/no_ee/cutoff_9.0_psi4_file_cx.out
- si/convergence/ex1_1ABA/psi4_files/no_ee/cutoff_4.0_psi4_file_prot.out
- si/convergence/ex1_1ABA/psi4_files/no_ee/cutoff_12.0_psi4_file_prot.out
- si/convergence/ex1_1ABA/psi4_files/no_ee/cutoff_17.0_psi4_file_cx.out
- si/convergence/ex1_1ABA/psi4_files/no_ee/cutoff_11.0_psi4_file_prot.out
- si/convergence/ex1_1ABA/psi4_files/no_ee/cutoff_7.5_psi4_file_cx.out
- si/convergence/ex1_1ABA/psi4_files/no_ee/cutoff_10.5_psi4_file_cx.out
- si/convergence/ex1_1ABA/psi4_files/no_ee/cutoff_17.0_psi4_file_prot.out
- si/convergence/ex1_1ABA/psi4_files/no_ee/cutoff_5.0_psi4_file_cx.out
- si/convergence/ex1_1ABA/psi4_files/no_ee/cutoff_14.0_psi4_file_prot.out
- si/convergence/ex1_1ABA/psi4_files/no_ee/cutoff_8.5_psi4_file_cx.out
- si/convergence/ex1_1ABA/psi4_files/no_ee/cutoff_8.5_psi4_file_prot.out
- si/convergence/ex1_1ABA/psi4_files/no_ee/cutoff_4.5_psi4_file_prot.out
- si/convergence/ex1_1ABA/psi4_files/no_ee/cutoff_4.5_psi4_file_cx.out
- si/convergence/ex1_1ABA/psi4_files/no_ee/cutoff_7.0_psi4_file_cx.out
- si/convergence/ex1_1ABA/psi4_files/no_ee/cutoff_10.5_psi4_file_prot.out
- si/convergence/ex1_1ABA/psi4_files/no_ee/cutoff_5.5_psi4_file_cx.out
- si/convergence/ex1_1ABA/psi4_files/no_ee/cutoff_3.0_psi4_file_cx.out
- si/convergence/ex1_1ABA/psi4_files/no_ee/cutoff_3.5_psi4_file_prot.out
- si/convergence/ex1_1ABA/psi4_files/no_ee/cutoff_13.0_psi4_file_prot.out
- si/convergence/ex1_1ABA/psi4_files/no_ee/cutoff_14.0_psi4_file_cx.out
- si/convergence/ex1_1ABA/psi4_files/no_ee/cutoff_12.0_psi4_file_cx.out
- si/convergence/ex1_1ABA/psi4_files/no_ee/cutoff_7.5_psi4_file_prot.out
- si/convergence/ex1_1ABA/psi4_files/no_ee/cutoff_9.0_psi4_file_prot.out
- si/convergence/ex1_1ABA/psi4_files/no_ee/cutoff_6.0_psi4_file_prot.out
- si/convergence/ex1_1ABA/psi4_files/no_ee/cutoff_6.5_psi4_file_prot.out
- si/convergence/ex1_1ABA/psi4_files/no_ee/cutoff_13.0_psi4_file_cx.out
- si/convergence/ex1_1ABA/psi4_files/no_ee/cutoff_4.0_psi4_file_cx.out
- si/convergence/ex1_1ABA/psi4_files/no_ee/cutoff_16.0_psi4_file_cx.out
- si/convergence/ex1_1ABA/psi4_files/no_ee/cutoff_15.0_psi4_file_cx.out
- si/convergence/ex1_1ABA/psi4_files/no_ee/cutoff_11.0_psi4_file_cx.out
- si/convergence/ex1_1ABA/psi4_files/no_ee/cutoff_6.0_psi4_file_cx.out
- si/convergence/ex1_1ABA/psi4_files/no_ee/cutoff_15.0_psi4_file_prot.out
- si/convergence/ex1_1ABA/psi4_files/no_ee/cutoff_9.5_psi4_file_cx.out
- si/convergence/ex1_1ABA/psi4_files/no_ee/cutoff_11.5_psi4_file_prot.out
- si/convergence/ex1_1ABA/psi4_files/no_ee/cutoff_8.0_psi4_file_prot.out
- si/convergence/ex1_1ABA/psi4_files/no_ee/cutoff_8.0_psi4_file_cx.out
- si/convergence/ex1_1ABA/psi4_files/no_ee/cutoff_10.0_psi4_file_cx.out
- si/convergence/ex1_1ABA/psi4_files/no_ee/cutoff_7.0_psi4_file_prot.out
- si/convergence/ex1_1ABA/psi4_files/no_ee/cutoff_5.0_psi4_file_prot.out
- si/convergence/ex1_1ABA/psi4_files/no_ee/cutoff_16.0_psi4_file_prot.out
- si/convergence/ex1_1ABA/psi4_files/no_ee/cutoff_5.5_psi4_file_prot.out
- si/convergence/ex1_1ABA/psi4_files/no_ee/cutoff_9.5_psi4_file_prot.out
- si/convergence/ex1_1ABA/psi4_files/no_ee/cutoff_6.5_psi4_file_cx.out
- si/convergence/ex1_1ABA/psi4_files/no_ee/cutoff_11.5_psi4_file_cx.out
- si/convergence/ex1_1ABA/psi4_files/no_ee/cutoff_3.5_psi4_file_cx.out
- si/convergence/ex1_1ABA/psi4_files/no_ee/cutoff_10.0_psi4_file_prot.out
- si/convergence/ex1_1ABA/psi4_files/no_ee/cutoff_3.0_psi4_file_prot.out
- si/convergence/ex1_1ABA/full_QM/
- si/convergence/ex1_1ABA/full_QM/ligand.py
- si/convergence/ex1_1ABA/full_QM/complex.out
- si/convergence/ex1_1ABA/full_QM/complex.py
- si/convergence/ex1_1ABA/full_QM/ligand.out
- si/convergence/ex1_1ABA/full_QM/protein.out
- si/convergence/ex1_1ABA/full_QM/protein.py
- si/convergence/ex2_1AAL/
- si/convergence/ex2_1AAL/loop.py
- si/convergence/ex2_1AAL/1aal_results.csv
- si/convergence/ex2_1AAL/1aal_H3PO4_fixedprot.pdb
- si/README.txt
