# Supplementary material for: SparcleQC: Automated Input File Creation for QM/MM Studies of Protein:Ligand Complexes
Source: J Chem Inf Model. 2025 Jun 17;65(13):6433–40. doi: 10.1021/acs.jcim.5c00617 (PMC12264949; doi:10.1021/acs.jcim.5c00617)
Supplement: Supplementary file 2 [file ci5c00617_si_002.zip › si/three_codes/prep/0.15_80_10_pH6.5_1aba.genpdb.cpptraj.pdb]

ATOM      1  N   MET A   1      21.005  50.503  57.298  1.00  0.00           N  
ATOM      2  H1  MET A   1      20.795  50.632  56.313  1.00  0.00           H  
ATOM      3  H2  MET A   1      21.623  51.246  57.608  1.00  0.00           H  
ATOM      4  H3  MET A   1      21.474  49.610  57.413  1.00  0.00           H  
ATOM      5  CA  MET A   1      19.791  50.519  58.057  1.00  0.00           C  
ATOM      6  HA  MET A   1      19.979  50.279  59.104  1.00  0.00           H  
ATOM      7  CB  MET A   1      19.089  51.837  57.937  1.00  0.00           C  
ATOM      8  HB2 MET A   1      19.032  52.091  56.878  1.00  0.00           H  
ATOM      9  HB3 MET A   1      18.079  51.720  58.333  1.00  0.00           H  
ATOM     10  CG  MET A   1      19.802  52.903  58.721  1.00  0.00           C  
ATOM     11  HG2 MET A   1      20.079  52.532  59.701  1.00  0.00           H  
ATOM     12  HG3 MET A   1      20.685  53.257  58.190  1.00  0.00           H  
ATOM     13  SD  MET A   1      18.587  54.215  58.893  1.00  0.00           S  
ATOM     14  CE  MET A   1      18.466  54.571  57.161  1.00  0.00           C  
ATOM     15  HE1 MET A   1      18.000  55.549  57.037  1.00  0.00           H  
ATOM     16  HE2 MET A   1      19.457  54.599  56.709  1.00  0.00           H  
ATOM     17  HE3 MET A   1      17.841  53.838  56.654  1.00  0.00           H  
ATOM     18  C   MET A   1      18.895  49.476  57.441  1.00  0.00           C  
ATOM     19  O   MET A   1      19.052  49.212  56.248  1.00  0.00           O  
ATOM     20  N   PHE A   2      18.035  48.845  58.235  1.00  0.00           N  
ATOM     21  H   PHE A   2      17.984  49.082  59.217  1.00  0.00           H  
ATOM     22  CA  PHE A   2      16.979  48.002  57.683  1.00  0.00           C  
ATOM     23  HA  PHE A   2      17.365  47.338  56.909  1.00  0.00           H  
ATOM     24  CB  PHE A   2      16.279  47.215  58.769  1.00  0.00           C  
ATOM     25  HB2 PHE A   2      16.064  47.872  59.611  1.00  0.00           H  
ATOM     26  HB3 PHE A   2      15.320  46.862  58.386  1.00  0.00           H  
ATOM     27  CG  PHE A   2      17.064  46.021  59.267  1.00  0.00           C  
ATOM     28  CD1 PHE A   2      18.148  46.194  60.112  1.00  0.00           C  
ATOM     29  HD1 PHE A   2      18.459  47.178  60.427  1.00  0.00           H  
ATOM     30  CE1 PHE A   2      18.834  45.073  60.549  1.00  0.00           C  
ATOM     31  HE1 PHE A   2      19.691  45.178  61.184  1.00  0.00           H  
ATOM     32  CZ  PHE A   2      18.442  43.800  60.147  1.00  0.00           C  
ATOM     33  HZ  PHE A   2      18.983  42.937  60.499  1.00  0.00           H  
ATOM     34  CE2 PHE A   2      17.363  43.637  59.304  1.00  0.00           C  
ATOM     35  HE2 PHE A   2      17.057  42.647  59.009  1.00  0.00           H  
ATOM     36  CD2 PHE A   2      16.675  44.753  58.867  1.00  0.00           C  
ATOM     37  HD2 PHE A   2      15.833  44.626  58.204  1.00  0.00           H  
ATOM     38  C   PHE A   2      15.953  48.976  57.090  1.00  0.00           C  
ATOM     39  O   PHE A   2      15.835  50.110  57.589  1.00  0.00           O  
ATOM     40  N   LYS A   3      15.214  48.597  56.058  1.00  0.00           N  
ATOM     41  H   LYS A   3      15.336  47.668  55.677  1.00  0.00           H  
ATOM     42  CA  LYS A   3      14.164  49.432  55.491  1.00  0.00           C  
ATOM     43  HA  LYS A   3      14.077  50.387  56.010  1.00  0.00           H  
ATOM     44  CB  LYS A   3      14.335  49.676  54.017  1.00  0.00           C  
ATOM     45  HB2 LYS A   3      14.553  48.746  53.497  1.00  0.00           H  
ATOM     46  HB3 LYS A   3      13.385  50.063  53.641  1.00  0.00           H  
ATOM     47  CG  LYS A   3      15.413  50.674  53.741  1.00  0.00           C  
ATOM     48  HG2 LYS A   3      15.302  51.537  54.401  1.00  0.00           H  
ATOM     49  HG3 LYS A   3      16.396  50.220  53.879  1.00  0.00           H  
ATOM     50  CD  LYS A   3      15.209  51.107  52.296  1.00  0.00           C  
ATOM     51  HD2 LYS A   3      15.334  50.264  51.614  1.00  0.00           H  
ATOM     52  HD3 LYS A   3      14.207  51.527  52.182  1.00  0.00           H  
ATOM     53  CE  LYS A   3      16.234  52.178  51.986  1.00  0.00           C  
ATOM     54  HE2 LYS A   3      16.349  52.830  52.855  1.00  0.00           H  
ATOM     55  HE3 LYS A   3      17.196  51.717  51.756  1.00  0.00           H  
ATOM     56  NZ  LYS A   3      15.769  52.985  50.874  1.00  0.00           N  
ATOM     57  HZ1 LYS A   3      16.435  53.726  50.697  1.00  0.00           H  
ATOM     58  HZ2 LYS A   3      15.663  52.415  50.050  1.00  0.00           H  
ATOM     59  HZ3 LYS A   3      14.882  53.410  51.115  1.00  0.00           H  
ATOM     60  C   LYS A   3      12.869  48.669  55.651  1.00  0.00           C  
ATOM     61  O   LYS A   3      12.774  47.509  55.249  1.00  0.00           O  
ATOM     62  N   VAL A   4      11.862  49.290  56.238  1.00  0.00           N  
ATOM     63  H   VAL A   4      11.985  50.247  56.545  1.00  0.00           H  
ATOM     64  CA  VAL A   4      10.574  48.651  56.514  1.00  0.00           C  
ATOM     65  HA  VAL A   4      10.563  47.617  56.166  1.00  0.00           H  
ATOM     66  CB  VAL A   4      10.282  48.658  58.060  1.00  0.00           C  
ATOM     67  HB  VAL A   4      10.205  49.689  58.403  1.00  0.00           H  
ATOM     68  CG1 VAL A   4       8.950  47.961  58.320  1.00  0.00           C  
ATOM     69 HG11 VAL A   4       8.759  47.920  59.394  1.00  0.00           H  
ATOM     70 HG12 VAL A   4       8.130  48.504  57.848  1.00  0.00           H  
ATOM     71 HG13 VAL A   4       8.976  46.945  57.929  1.00  0.00           H  
ATOM     72  CG2 VAL A   4      11.449  48.005  58.839  1.00  0.00           C  
ATOM     73 HG21 VAL A   4      12.392  48.538  58.673  1.00  0.00           H  
ATOM     74 HG22 VAL A   4      11.230  48.033  59.913  1.00  0.00           H  
ATOM     75 HG23 VAL A   4      11.565  46.960  58.540  1.00  0.00           H  
ATOM     76  C   VAL A   4       9.479  49.442  55.784  1.00  0.00           C  
ATOM     77  O   VAL A   4       9.222  50.616  56.099  1.00  0.00           O  
ATOM     78  N   TYR A   5       8.831  48.837  54.788  1.00  0.00           N  
ATOM     79  H   TYR A   5       9.079  47.888  54.547  1.00  0.00           H  
ATOM     80  CA  TYR A   5       7.706  49.436  54.084  1.00  0.00           C  
ATOM     81  HA  TYR A   5       7.776  50.522  54.089  1.00  0.00           H  
ATOM     82  CB  TYR A   5       7.599  48.942  52.633  1.00  0.00           C  
ATOM     83  HB2 TYR A   5       7.626  47.853  52.619  1.00  0.00           H  
ATOM     84  HB3 TYR A   5       6.632  49.250  52.229  1.00  0.00           H  
ATOM     85  CG  TYR A   5       8.692  49.472  51.736  1.00  0.00           C  
ATOM     86  CD1 TYR A   5       9.959  48.898  51.781  1.00  0.00           C  
ATOM     87  HD1 TYR A   5      10.166  48.070  52.442  1.00  0.00           H  
ATOM     88  CE1 TYR A   5      10.961  49.400  50.960  1.00  0.00           C  
ATOM     89  HE1 TYR A   5      11.952  48.972  50.989  1.00  0.00           H  
ATOM     90  CZ  TYR A   5      10.685  50.467  50.116  1.00  0.00           C  
ATOM     91  OH  TYR A   5      11.708  50.978  49.318  1.00  0.00           O  
ATOM     92  HH  TYR A   5      11.449  51.809  48.903  1.00  0.00           H  
ATOM     93  CE2 TYR A   5       9.426  51.032  50.065  1.00  0.00           C  
ATOM     94  HE2 TYR A   5       9.226  51.857  49.398  1.00  0.00           H  
ATOM     95  CD2 TYR A   5       8.415  50.537  50.880  1.00  0.00           C  
ATOM     96  HD2 TYR A   5       7.433  50.987  50.855  1.00  0.00           H  
ATOM     97  C   TYR A   5       6.456  48.981  54.822  1.00  0.00           C  
ATOM     98  O   TYR A   5       6.310  47.784  55.139  1.00  0.00           O  
ATOM     99  N   GLY A   6       5.533  49.874  55.110  1.00  0.00           N  
ATOM    100  H   GLY A   6       5.656  50.845  54.854  1.00  0.00           H  
ATOM    101  CA  GLY A   6       4.317  49.477  55.789  1.00  0.00           C  
ATOM    102  HA2 GLY A   6       3.844  48.671  55.232  1.00  0.00           H  
ATOM    103  HA3 GLY A   6       4.568  49.120  56.788  1.00  0.00           H  
ATOM    104  C   GLY A   6       3.333  50.620  55.891  1.00  0.00           C  
ATOM    105  O   GLY A   6       3.372  51.588  55.127  1.00  0.00           O  
ATOM    106  N   TYR A   7       2.442  50.507  56.862  1.00  0.00           N  
ATOM    107  H   TYR A   7       2.461  49.695  57.461  1.00  0.00           H  
ATOM    108  CA  TYR A   7       1.413  51.506  57.119  1.00  0.00           C  
ATOM    109  HA  TYR A   7       1.413  52.280  56.353  1.00  0.00           H  
ATOM    110  CB  TYR A   7       0.005  50.927  57.232  1.00  0.00           C  
ATOM    111  HB2 TYR A   7      -0.024  50.226  58.065  1.00  0.00           H  
ATOM    112  HB3 TYR A   7      -0.676  51.740  57.481  1.00  0.00           H  
ATOM    113  CG  TYR A   7      -0.521  50.237  56.001  1.00  0.00           C  
ATOM    114  CD1 TYR A   7      -0.985  51.011  54.951  1.00  0.00           C  
ATOM    115  HD1 TYR A   7      -0.942  52.081  55.009  1.00  0.00           H  
ATOM    116  CE1 TYR A   7      -1.502  50.387  53.835  1.00  0.00           C  
ATOM    117  HE1 TYR A   7      -1.884  50.975  53.022  1.00  0.00           H  
ATOM    118  CZ  TYR A   7      -1.549  49.003  53.779  1.00  0.00           C  
ATOM    119  OH  TYR A   7      -2.106  48.406  52.664  1.00  0.00           O  
ATOM    120  HH  TYR A   7      -2.573  49.035  52.085  1.00  0.00           H  
ATOM    121  CE2 TYR A   7      -1.086  48.222  54.817  1.00  0.00           C  
ATOM    122  HE2 TYR A   7      -1.195  47.158  54.813  1.00  0.00           H  
ATOM    123  CD2 TYR A   7      -0.569  48.854  55.936  1.00  0.00           C  
ATOM    124  HD2 TYR A   7      -0.222  48.258  56.765  1.00  0.00           H  
ATOM    125  C   TYR A   7       1.670  52.119  58.461  1.00  0.00           C  
ATOM    126  O   TYR A   7       2.084  51.417  59.378  1.00  0.00           O  
ATOM    127  N   ASP A   8       1.353  53.383  58.618  1.00  0.00           N  
ATOM    128  H   ASP A   8       0.995  53.915  57.837  1.00  0.00           H  
ATOM    129  CA  ASP A   8       1.379  54.012  59.918  1.00  0.00           C  
ATOM    130  HA  ASP A   8       2.245  53.702  60.503  1.00  0.00           H  
ATOM    131  CB  ASP A   8       1.368  55.515  59.744  1.00  0.00           C  
ATOM    132  HB2 ASP A   8       2.244  55.790  59.154  1.00  0.00           H  
ATOM    133  HB3 ASP A   8       0.489  55.797  59.170  1.00  0.00           H  
ATOM    134  CG  ASP A   8       1.385  56.331  61.039  1.00  0.00           C  
ATOM    135  OD1 ASP A   8       0.880  55.917  62.095  1.00  0.00           O  
ATOM    136  OD2 ASP A   8       1.931  57.431  60.951  1.00  0.00           O  
ATOM    137  C   ASP A   8       0.072  53.524  60.555  1.00  0.00           C  
ATOM    138  O   ASP A   8      -1.014  53.786  60.032  1.00  0.00           O  
ATOM    139  N   SER A   9       0.064  52.892  61.725  1.00  0.00           N  
ATOM    140  H   SER A   9       0.934  52.684  62.192  1.00  0.00           H  
ATOM    141  CA  SER A   9      -1.173  52.358  62.288  1.00  0.00           C  
ATOM    142  HA  SER A   9      -1.663  51.758  61.541  1.00  0.00           H  
ATOM    143  CB  SER A   9      -0.884  51.432  63.465  1.00  0.00           C  
ATOM    144  HB2 SER A   9      -0.204  51.924  64.162  1.00  0.00           H  
ATOM    145  HB3 SER A   9      -1.811  51.187  63.985  1.00  0.00           H  
ATOM    146  OG  SER A   9      -0.305  50.228  62.993  1.00  0.00           O  
ATOM    147  HG  SER A   9       0.399  49.970  63.598  1.00  0.00           H  
ATOM    148  C   SER A   9      -2.171  53.409  62.766  1.00  0.00           C  
ATOM    149  O   SER A   9      -3.340  53.082  63.002  1.00  0.00           O  
ATOM    150  N   ASN A  10      -1.723  54.648  62.956  1.00  0.00           N  
ATOM    151  H   ASN A  10      -0.754  54.877  62.775  1.00  0.00           H  
ATOM    152  CA  ASN A  10      -2.659  55.732  63.202  1.00  0.00           C  
ATOM    153  HA  ASN A  10      -3.305  55.472  64.042  1.00  0.00           H  
ATOM    154  CB  ASN A  10      -1.958  57.050  63.504  1.00  0.00           C  
ATOM    155  HB2 ASN A  10      -1.285  57.311  62.686  1.00  0.00           H  
ATOM    156  HB3 ASN A  10      -2.694  57.848  63.606  1.00  0.00           H  
ATOM    157  CG  ASN A  10      -1.189  56.951  64.807  1.00  0.00           C  
ATOM    158  OD1 ASN A  10      -1.733  56.536  65.839  1.00  0.00           O  
ATOM    159  ND2 ASN A  10       0.113  57.238  64.812  1.00  0.00           N  
ATOM    160 HD21 ASN A  10       0.631  57.174  65.674  1.00  0.00           H  
ATOM    161 HD22 ASN A  10       0.574  57.475  63.944  1.00  0.00           H  
ATOM    162  C   ASN A  10      -3.518  55.978  61.988  1.00  0.00           C  
ATOM    163  O   ASN A  10      -4.628  56.464  62.145  1.00  0.00           O  
ATOM    164  N   ILE A  11      -3.063  55.713  60.763  1.00  0.00           N  
ATOM    165  H   ILE A  11      -2.138  55.321  60.651  1.00  0.00           H  
ATOM    166  CA  ILE A  11      -3.859  55.957  59.566  1.00  0.00           C  
ATOM    167  HA  ILE A  11      -4.649  56.683  59.759  1.00  0.00           H  
ATOM    168  CB  ILE A  11      -2.936  56.525  58.453  1.00  0.00           C  
ATOM    169  HB  ILE A  11      -2.091  55.847  58.321  1.00  0.00           H  
ATOM    170  CG2 ILE A  11      -3.673  56.641  57.124  1.00  0.00           C  
ATOM    171 HG21 ILE A  11      -3.026  57.092  56.371  1.00  0.00           H  
ATOM    172 HG22 ILE A  11      -3.962  55.654  56.761  1.00  0.00           H  
ATOM    173 HG23 ILE A  11      -4.566  57.253  57.243  1.00  0.00           H  
ATOM    174  CG1 ILE A  11      -2.419  57.872  58.904  1.00  0.00           C  
ATOM    175 HG12 ILE A  11      -3.207  58.616  58.784  1.00  0.00           H  
ATOM    176 HG13 ILE A  11      -2.166  57.857  59.960  1.00  0.00           H  
ATOM    177  CD1 ILE A  11      -1.159  58.375  58.200  1.00  0.00           C  
ATOM    178 HD11 ILE A  11      -1.341  58.484  57.130  1.00  0.00           H  
ATOM    179 HD12 ILE A  11      -0.863  59.348  58.606  1.00  0.00           H  
ATOM    180 HD13 ILE A  11      -0.335  57.675  58.343  1.00  0.00           H  
ATOM    181  C   ILE A  11      -4.489  54.638  59.165  1.00  0.00           C  
ATOM    182  O   ILE A  11      -5.677  54.600  58.838  1.00  0.00           O  
ATOM    183  N   HIE A  12      -3.764  53.513  59.144  1.00  0.00           N  
ATOM    184  H   HIE A  12      -2.787  53.541  59.402  1.00  0.00           H  
ATOM    185  CA  HIE A  12      -4.323  52.242  58.734  1.00  0.00           C  
ATOM    186  HA  HIE A  12      -5.407  52.219  58.853  1.00  0.00           H  
ATOM    187  CB  HIE A  12      -3.962  52.008  57.296  1.00  0.00           C  
ATOM    188  HB2 HIE A  12      -4.268  52.883  56.723  1.00  0.00           H  
ATOM    189  HB3 HIE A  12      -2.884  51.914  57.183  1.00  0.00           H  
ATOM    190  CG  HIE A  12      -4.635  50.801  56.669  1.00  0.00           C  
ATOM    191  ND1 HIE A  12      -5.696  50.809  55.872  1.00  0.00           N  
ATOM    192  CE1 HIE A  12      -5.895  49.594  55.423  1.00  0.00           C  
ATOM    193  HE1 HIE A  12      -6.680  49.281  54.753  1.00  0.00           H  
ATOM    194  NE2 HIE A  12      -4.976  48.833  55.943  1.00  0.00           N  
ATOM    195  HE2 HIE A  12      -4.889  47.843  55.762  1.00  0.00           H  
ATOM    196  CD2 HIE A  12      -4.176  49.512  56.726  1.00  0.00           C  
ATOM    197  HD2 HIE A  12      -3.307  49.148  57.251  1.00  0.00           H  
ATOM    198  C   HIE A  12      -3.681  51.215  59.641  1.00  0.00           C  
ATOM    199  O   HIE A  12      -2.469  51.006  59.589  1.00  0.00           O  
ATOM    200  N   LYS A  13      -4.454  50.568  60.487  1.00  0.00           N  
ATOM    201  H   LYS A  13      -5.445  50.758  60.497  1.00  0.00           H  
ATOM    202  CA  LYS A  13      -3.913  49.659  61.489  1.00  0.00           C  
ATOM    203  HA  LYS A  13      -3.303  50.245  62.177  1.00  0.00           H  
ATOM    204  CB  LYS A  13      -5.077  49.060  62.264  1.00  0.00           C  
ATOM    205  HB2 LYS A  13      -5.716  49.870  62.620  1.00  0.00           H  
ATOM    206  HB3 LYS A  13      -5.665  48.411  61.613  1.00  0.00           H  
ATOM    207  CG  LYS A  13      -4.581  48.271  63.463  1.00  0.00           C  
ATOM    208  HG2 LYS A  13      -3.977  47.424  63.135  1.00  0.00           H  
ATOM    209  HG3 LYS A  13      -3.941  48.937  64.045  1.00  0.00           H  
ATOM    210  CD  LYS A  13      -5.696  47.747  64.361  1.00  0.00           C  
ATOM    211  HD2 LYS A  13      -6.500  48.483  64.416  1.00  0.00           H  
ATOM    212  HD3 LYS A  13      -6.089  46.809  63.966  1.00  0.00           H  
ATOM    213  CE  LYS A  13      -5.125  47.550  65.754  1.00  0.00           C  
ATOM    214  HE2 LYS A  13      -4.350  46.783  65.706  1.00  0.00           H  
ATOM    215  HE3 LYS A  13      -4.658  48.483  66.075  1.00  0.00           H  
ATOM    216  NZ  LYS A  13      -6.117  47.166  66.752  1.00  0.00           N  
ATOM    217  HZ1 LYS A  13      -5.671  47.050  67.652  1.00  0.00           H  
ATOM    218  HZ2 LYS A  13      -6.823  47.885  66.828  1.00  0.00           H  
ATOM    219  HZ3 LYS A  13      -6.559  46.296  66.488  1.00  0.00           H  
ATOM    220  C   LYS A  13      -3.055  48.558  60.876  1.00  0.00           C  
ATOM    221  O   LYS A  13      -3.491  47.931  59.898  1.00  0.00           O  
ATOM    222  N   CYX A  14      -1.840  48.367  61.392  1.00  0.00           N  
ATOM    223  H   CYX A  14      -1.503  48.950  62.146  1.00  0.00           H  
ATOM    224  CA  CYX A  14      -0.992  47.311  60.887  1.00  0.00           C  
ATOM    225  HA  CYX A  14      -1.597  46.503  60.474  1.00  0.00           H  
ATOM    226  CB  CYX A  14      -0.081  47.849  59.785  1.00  0.00           C  
ATOM    227  HB2 CYX A  14      -0.695  48.296  59.004  1.00  0.00           H  
ATOM    228  HB3 CYX A  14       0.575  48.619  60.194  1.00  0.00           H  
ATOM    229  SG  CYX A  14       0.906  46.497  59.054  1.00  0.00           S  
ATOM    230  C   CYX A  14      -0.176  46.758  62.031  1.00  0.00           C  
ATOM    231  O   CYX A  14       0.958  47.176  62.300  1.00  0.00           O  
ATOM    232  N   GLY A  15      -0.745  45.803  62.754  1.00  0.00           N  
ATOM    233  H   GLY A  15      -1.674  45.489  62.518  1.00  0.00           H  
ATOM    234  CA  GLY A  15      -0.066  45.169  63.887  1.00  0.00           C  
ATOM    235  HA2 GLY A  15       0.086  45.915  64.668  1.00  0.00           H  
ATOM    236  HA3 GLY A  15      -0.704  44.380  64.284  1.00  0.00           H  
ATOM    237  C   GLY A  15       1.297  44.560  63.509  1.00  0.00           C  
ATOM    238  O   GLY A  15       2.300  44.868  64.165  1.00  0.00           O  
ATOM    239  N   PRO A  16       1.441  43.750  62.430  1.00  0.00           N  
ATOM    240  CD  PRO A  16       0.350  43.177  61.613  1.00  0.00           C  
ATOM    241  HD2 PRO A  16       0.047  43.896  60.851  1.00  0.00           H  
ATOM    242  HD3 PRO A  16      -0.501  42.890  62.227  1.00  0.00           H  
ATOM    243  CG  PRO A  16       0.961  41.944  60.950  1.00  0.00           C  
ATOM    244  HG2 PRO A  16       0.444  41.681  60.026  1.00  0.00           H  
ATOM    245  HG3 PRO A  16       0.975  41.106  61.649  1.00  0.00           H  
ATOM    246  CB  PRO A  16       2.361  42.431  60.697  1.00  0.00           C  
ATOM    247  HB2 PRO A  16       2.340  43.084  59.826  1.00  0.00           H  
ATOM    248  HB3 PRO A  16       3.052  41.604  60.534  1.00  0.00           H  
ATOM    249  CA  PRO A  16       2.722  43.233  61.953  1.00  0.00           C  
ATOM    250  HA  PRO A  16       3.115  42.549  62.706  1.00  0.00           H  
ATOM    251  C   PRO A  16       3.756  44.331  61.685  1.00  0.00           C  
ATOM    252  O   PRO A  16       4.949  44.126  61.944  1.00  0.00           O  
ATOM    253  N   CYX A  17       3.322  45.484  61.134  1.00  0.00           N  
ATOM    254  H   CYX A  17       2.340  45.597  60.928  1.00  0.00           H  
ATOM    255  CA  CYX A  17       4.203  46.620  60.883  1.00  0.00           C  
ATOM    256  HA  CYX A  17       5.021  46.302  60.237  1.00  0.00           H  
ATOM    257  CB  CYX A  17       3.465  47.784  60.221  1.00  0.00           C  
ATOM    258  HB2 CYX A  17       2.704  48.182  60.889  1.00  0.00           H  
ATOM    259  HB3 CYX A  17       4.193  48.576  60.050  1.00  0.00           H  
ATOM    260  SG  CYX A  17       2.700  47.388  58.627  1.00  0.00           S  
ATOM    261  C   CYX A  17       4.775  47.153  62.194  1.00  0.00           C  
ATOM    262  O   CYX A  17       5.993  47.336  62.287  1.00  0.00           O  
ATOM    263  N   ASP A  18       3.929  47.366  63.213  1.00  0.00           N  
ATOM    264  H   ASP A  18       2.939  47.204  63.088  1.00  0.00           H  
ATOM    265  CA  ASP A  18       4.400  47.850  64.519  1.00  0.00           C  
ATOM    266  HA  ASP A  18       4.956  48.775  64.367  1.00  0.00           H  
ATOM    267  CB  ASP A  18       3.252  48.130  65.453  1.00  0.00           C  
ATOM    268  HB2 ASP A  18       2.711  47.202  65.650  1.00  0.00           H  
ATOM    269  HB3 ASP A  18       3.661  48.488  66.392  1.00  0.00           H  
ATOM    270  CG  ASP A  18       2.275  49.174  64.947  1.00  0.00           C  
ATOM    271  OD1 ASP A  18       2.661  50.072  64.202  1.00  0.00           O  
ATOM    272  OD2 ASP A  18       1.114  49.053  65.326  1.00  0.00           O  
ATOM    273  C   ASP A  18       5.301  46.854  65.213  1.00  0.00           C  
ATOM    274  O   ASP A  18       6.330  47.235  65.785  1.00  0.00           O  
ATOM    275  N   ASN A  19       4.971  45.566  65.104  1.00  0.00           N  
ATOM    276  H   ASN A  19       4.127  45.299  64.614  1.00  0.00           H  
ATOM    277  CA  ASN A  19       5.811  44.521  65.668  1.00  0.00           C  
ATOM    278  HA  ASN A  19       5.937  44.711  66.735  1.00  0.00           H  
ATOM    279  CB  ASN A  19       5.155  43.160  65.492  1.00  0.00           C  
ATOM    280  HB2 ASN A  19       4.847  43.019  64.456  1.00  0.00           H  
ATOM    281  HB3 ASN A  19       5.874  42.384  65.746  1.00  0.00           H  
ATOM    282  CG  ASN A  19       3.963  42.993  66.423  1.00  0.00           C  
ATOM    283  OD1 ASN A  19       3.705  43.776  67.340  1.00  0.00           O  
ATOM    284  ND2 ASN A  19       3.136  42.008  66.186  1.00  0.00           N  
ATOM    285 HD21 ASN A  19       2.330  41.895  66.781  1.00  0.00           H  
ATOM    286 HD22 ASN A  19       3.309  41.378  65.419  1.00  0.00           H  
ATOM    287  C   ASN A  19       7.214  44.473  65.059  1.00  0.00           C  
ATOM    288  O   ASN A  19       8.207  44.255  65.775  1.00  0.00           O  
ATOM    289  N   ALA A  20       7.325  44.679  63.742  1.00  0.00           N  
ATOM    290  H   ALA A  20       6.490  44.832  63.193  1.00  0.00           H  
ATOM    291  CA  ALA A  20       8.610  44.724  63.054  1.00  0.00           C  
ATOM    292  HA  ALA A  20       9.141  43.784  63.192  1.00  0.00           H  
ATOM    293  CB  ALA A  20       8.379  44.972  61.565  1.00  0.00           C  
ATOM    294  HB1 ALA A  20       9.339  45.140  61.059  1.00  0.00           H  
ATOM    295  HB2 ALA A  20       7.904  44.094  61.113  1.00  0.00           H  
ATOM    296  HB3 ALA A  20       7.747  45.844  61.392  1.00  0.00           H  
ATOM    297  C   ALA A  20       9.472  45.856  63.609  1.00  0.00           C  
ATOM    298  O   ALA A  20      10.647  45.669  63.916  1.00  0.00           O  
ATOM    299  N   LYS A  21       8.899  47.054  63.754  1.00  0.00           N  
ATOM    300  H   LYS A  21       7.933  47.184  63.486  1.00  0.00           H  
ATOM    301  CA  LYS A  21       9.633  48.188  64.320  1.00  0.00           C  
ATOM    302  HA  LYS A  21      10.509  48.389  63.700  1.00  0.00           H  
ATOM    303  CB  LYS A  21       8.750  49.440  64.355  1.00  0.00           C  
ATOM    304  HB2 LYS A  21       7.824  49.241  64.896  1.00  0.00           H  
ATOM    305  HB3 LYS A  21       9.299  50.227  64.871  1.00  0.00           H  
ATOM    306  CG  LYS A  21       8.442  49.885  62.945  1.00  0.00           C  
ATOM    307  HG2 LYS A  21       9.370  49.919  62.373  1.00  0.00           H  
ATOM    308  HG3 LYS A  21       7.758  49.196  62.454  1.00  0.00           H  
ATOM    309  CD  LYS A  21       7.857  51.275  62.964  1.00  0.00           C  
ATOM    310  HD2 LYS A  21       8.446  51.929  63.609  1.00  0.00           H  
ATOM    311  HD3 LYS A  21       7.922  51.669  61.950  1.00  0.00           H  
ATOM    312  CE  LYS A  21       6.420  51.296  63.387  1.00  0.00           C  
ATOM    313  HE2 LYS A  21       5.850  50.600  62.769  1.00  0.00           H  
ATOM    314  HE3 LYS A  21       6.331  51.006  64.434  1.00  0.00           H  
ATOM    315  NZ  LYS A  21       5.911  52.643  63.201  1.00  0.00           N  
ATOM    316  HZ1 LYS A  21       4.936  52.677  63.472  1.00  0.00           H  
ATOM    317  HZ2 LYS A  21       6.434  53.300  63.762  1.00  0.00           H  
ATOM    318  HZ3 LYS A  21       5.982  52.903  62.226  1.00  0.00           H  
ATOM    319  C   LYS A  21      10.115  47.899  65.731  1.00  0.00           C  
ATOM    320  O   LYS A  21      11.303  48.087  66.036  1.00  0.00           O  
ATOM    321  N   ARG A  22       9.237  47.363  66.582  1.00  0.00           N  
ATOM    322  H   ARG A  22       8.283  47.171  66.308  1.00  0.00           H  
ATOM    323  CA  ARG A  22       9.685  47.087  67.937  1.00  0.00           C  
ATOM    324  HA  ARG A  22      10.211  47.967  68.314  1.00  0.00           H  
ATOM    325  CB  ARG A  22       8.484  46.746  68.832  1.00  0.00           C  
ATOM    326  HB2 ARG A  22       7.720  46.202  68.273  1.00  0.00           H  
ATOM    327  HB3 ARG A  22       8.788  46.171  69.706  1.00  0.00           H  
ATOM    328  CG  ARG A  22       8.061  48.144  69.280  1.00  0.00           C  
ATOM    329  HG2 ARG A  22       8.285  48.274  70.340  1.00  0.00           H  
ATOM    330  HG3 ARG A  22       8.543  48.957  68.732  1.00  0.00           H  
ATOM    331  CD  ARG A  22       6.611  48.292  69.050  1.00  0.00           C  
ATOM    332  HD2 ARG A  22       6.347  47.881  68.080  1.00  0.00           H  
ATOM    333  HD3 ARG A  22       6.072  47.740  69.822  1.00  0.00           H  
ATOM    334  NE  ARG A  22       6.210  49.686  69.060  1.00  0.00           N  
ATOM    335  HE  ARG A  22       6.917  50.400  69.141  1.00  0.00           H  
ATOM    336  CZ  ARG A  22       4.919  50.013  68.971  1.00  0.00           C  
ATOM    337  NH1 ARG A  22       3.935  49.111  68.851  1.00  0.00           N  
ATOM    338 HH11 ARG A  22       4.154  48.125  68.840  1.00  0.00           H  
ATOM    339 HH12 ARG A  22       2.978  49.414  68.745  1.00  0.00           H  
ATOM    340  NH2 ARG A  22       4.606  51.298  68.989  1.00  0.00           N  
ATOM    341 HH21 ARG A  22       3.641  51.581  68.915  1.00  0.00           H  
ATOM    342 HH22 ARG A  22       5.328  51.994  69.094  1.00  0.00           H  
ATOM    343  C   ARG A  22      10.741  46.003  68.054  1.00  0.00           C  
ATOM    344  O   ARG A  22      11.628  46.110  68.920  1.00  0.00           O  
ATOM    345  N   LEU A  23      10.666  44.965  67.194  1.00  0.00           N  
ATOM    346  H   LEU A  23       9.924  44.922  66.510  1.00  0.00           H  
ATOM    347  CA  LEU A  23      11.678  43.916  67.198  1.00  0.00           C  
ATOM    348  HA  LEU A  23      11.750  43.530  68.215  1.00  0.00           H  
ATOM    349  CB  LEU A  23      11.282  42.771  66.245  1.00  0.00           C  
ATOM    350  HB2 LEU A  23      10.323  42.373  66.580  1.00  0.00           H  
ATOM    351  HB3 LEU A  23      11.138  43.184  65.245  1.00  0.00           H  
ATOM    352  CG  LEU A  23      12.294  41.607  66.148  1.00  0.00           C  
ATOM    353  HG  LEU A  23      13.239  41.981  65.753  1.00  0.00           H  
ATOM    354  CD1 LEU A  23      12.538  41.057  67.542  1.00  0.00           C  
ATOM    355 HD11 LEU A  23      13.159  40.163  67.474  1.00  0.00           H  
ATOM    356 HD12 LEU A  23      13.068  41.781  68.159  1.00  0.00           H  
ATOM    357 HD13 LEU A  23      11.592  40.793  68.017  1.00  0.00           H  
ATOM    358  CD2 LEU A  23      11.790  40.524  65.201  1.00  0.00           C  
ATOM    359 HD21 LEU A  23      12.535  39.733  65.115  1.00  0.00           H  
ATOM    360 HD22 LEU A  23      10.860  40.098  65.577  1.00  0.00           H  
ATOM    361 HD23 LEU A  23      11.616  40.949  64.213  1.00  0.00           H  
ATOM    362  C   LEU A  23      13.035  44.505  66.789  1.00  0.00           C  
ATOM    363  O   LEU A  23      14.050  44.224  67.446  1.00  0.00           O  
ATOM    364  N   LEU A  24      13.089  45.376  65.765  1.00  0.00           N  
ATOM    365  H   LEU A  24      12.253  45.617  65.249  1.00  0.00           H  
ATOM    366  CA  LEU A  24      14.351  45.998  65.398  1.00  0.00           C  
ATOM    367  HA  LEU A  24      15.096  45.220  65.234  1.00  0.00           H  
ATOM    368  CB  LEU A  24      14.139  46.777  64.101  1.00  0.00           C  
ATOM    369  HB2 LEU A  24      13.316  47.475  64.254  1.00  0.00           H  
ATOM    370  HB3 LEU A  24      15.033  47.368  63.895  1.00  0.00           H  
ATOM    371  CG  LEU A  24      13.832  45.897  62.878  1.00  0.00           C  
ATOM    372  HG  LEU A  24      13.059  45.178  63.134  1.00  0.00           H  
ATOM    373  CD1 LEU A  24      13.309  46.756  61.737  1.00  0.00           C  
ATOM    374 HD11 LEU A  24      13.000  46.112  60.912  1.00  0.00           H  
ATOM    375 HD12 LEU A  24      12.449  47.346  62.061  1.00  0.00           H  
ATOM    376 HD13 LEU A  24      14.095  47.415  61.381  1.00  0.00           H  
ATOM    377  CD2 LEU A  24      15.102  45.142  62.456  1.00  0.00           C  
ATOM    378 HD21 LEU A  24      14.906  44.562  61.555  1.00  0.00           H  
ATOM    379 HD22 LEU A  24      15.912  45.844  62.253  1.00  0.00           H  
ATOM    380 HD23 LEU A  24      15.403  44.461  63.246  1.00  0.00           H  
ATOM    381  C   LEU A  24      14.858  46.889  66.521  1.00  0.00           C  
ATOM    382  O   LEU A  24      16.068  46.867  66.775  1.00  0.00           O  
ATOM    383  N   THR A  25      14.018  47.642  67.229  1.00  0.00           N  
ATOM    384  H   THR A  25      13.036  47.663  66.987  1.00  0.00           H  
ATOM    385  CA  THR A  25      14.464  48.415  68.382  1.00  0.00           C  
ATOM    386  HA  THR A  25      15.266  49.087  68.071  1.00  0.00           H  
ATOM    387  CB  THR A  25      13.306  49.249  68.929  1.00  0.00           C  
ATOM    388  HB  THR A  25      12.451  48.602  69.119  1.00  0.00           H  
ATOM    389  CG2 THR A  25      13.634  50.005  70.218  1.00  0.00           C  
ATOM    390 HG21 THR A  25      12.811  50.678  70.465  1.00  0.00           H  
ATOM    391 HG22 THR A  25      13.763  49.304  71.044  1.00  0.00           H  
ATOM    392 HG23 THR A  25      14.550  50.586  70.092  1.00  0.00           H  
ATOM    393  OG1 THR A  25      12.981  50.157  67.876  1.00  0.00           O  
ATOM    394  HG1 THR A  25      13.748  50.715  67.707  1.00  0.00           H  
ATOM    395  C   THR A  25      15.004  47.494  69.474  1.00  0.00           C  
ATOM    396  O   THR A  25      16.103  47.754  69.967  1.00  0.00           O  
ATOM    397  N   VAL A  26      14.354  46.393  69.851  1.00  0.00           N  
ATOM    398  H   VAL A  26      13.468  46.151  69.430  1.00  0.00           H  
ATOM    399  CA  VAL A  26      14.897  45.533  70.909  1.00  0.00           C  
ATOM    400  HA  VAL A  26      15.079  46.142  71.796  1.00  0.00           H  
ATOM    401  CB  VAL A  26      13.827  44.458  71.259  1.00  0.00           C  
ATOM    402  HB  VAL A  26      13.471  43.959  70.357  1.00  0.00           H  
ATOM    403  CG1 VAL A  26      14.409  43.438  72.220  1.00  0.00           C  
ATOM    404 HG11 VAL A  26      13.626  42.759  72.561  1.00  0.00           H  
ATOM    405 HG12 VAL A  26      15.166  42.835  71.720  1.00  0.00           H  
ATOM    406 HG13 VAL A  26      14.852  43.934  73.085  1.00  0.00           H  
ATOM    407  CG2 VAL A  26      12.663  45.098  72.001  1.00  0.00           C  
ATOM    408 HG21 VAL A  26      12.210  45.886  71.402  1.00  0.00           H  
ATOM    409 HG22 VAL A  26      11.898  44.351  72.217  1.00  0.00           H  
ATOM    410 HG23 VAL A  26      13.007  45.537  72.939  1.00  0.00           H  
ATOM    411  C   VAL A  26      16.238  44.900  70.499  1.00  0.00           C  
ATOM    412  O   VAL A  26      17.125  44.728  71.329  1.00  0.00           O  
ATOM    413  N   LYS A  27      16.438  44.618  69.210  1.00  0.00           N  
ATOM    414  H   LYS A  27      15.695  44.792  68.546  1.00  0.00           H  
ATOM    415  CA  LYS A  27      17.697  44.100  68.703  1.00  0.00           C  
ATOM    416  HA  LYS A  27      18.139  43.428  69.434  1.00  0.00           H  
ATOM    417  CB  LYS A  27      17.449  43.361  67.398  1.00  0.00           C  
ATOM    418  HB2 LYS A  27      17.017  44.054  66.673  1.00  0.00           H  
ATOM    419  HB3 LYS A  27      18.393  43.001  66.989  1.00  0.00           H  
ATOM    420  CG  LYS A  27      16.520  42.181  67.547  1.00  0.00           C  
ATOM    421  HG2 LYS A  27      15.543  42.470  67.915  1.00  0.00           H  
ATOM    422  HG3 LYS A  27      16.407  41.694  66.578  1.00  0.00           H  
ATOM    423  CD  LYS A  27      17.125  41.219  68.538  1.00  0.00           C  
ATOM    424  HD2 LYS A  27      18.149  41.002  68.228  1.00  0.00           H  
ATOM    425  HD3 LYS A  27      17.129  41.632  69.545  1.00  0.00           H  
ATOM    426  CE  LYS A  27      16.318  39.946  68.583  1.00  0.00           C  
ATOM    427  HE2 LYS A  27      15.501  40.042  69.300  1.00  0.00           H  
ATOM    428  HE3 LYS A  27      15.918  39.729  67.591  1.00  0.00           H  
ATOM    429  NZ  LYS A  27      17.234  38.885  68.968  1.00  0.00           N  
ATOM    430  HZ1 LYS A  27      16.740  38.005  69.016  1.00  0.00           H  
ATOM    431  HZ2 LYS A  27      17.967  38.804  68.276  1.00  0.00           H  
ATOM    432  HZ3 LYS A  27      17.645  39.090  69.868  1.00  0.00           H  
ATOM    433  C   LYS A  27      18.753  45.176  68.457  1.00  0.00           C  
ATOM    434  O   LYS A  27      19.826  44.880  67.898  1.00  0.00           O  
ATOM    435  N   LYS A  28      18.472  46.443  68.797  1.00  0.00           N  
ATOM    436  H   LYS A  28      17.577  46.638  69.222  1.00  0.00           H  
ATOM    437  CA  LYS A  28      19.361  47.580  68.574  1.00  0.00           C  
ATOM    438  HA  LYS A  28      18.831  48.487  68.866  1.00  0.00           H  
ATOM    439  CB  LYS A  28      20.586  47.433  69.460  1.00  0.00           C  
ATOM    440  HB2 LYS A  28      21.118  46.513  69.216  1.00  0.00           H  
ATOM    441  HB3 LYS A  28      21.266  48.272  69.297  1.00  0.00           H  
ATOM    442  CG  LYS A  28      20.138  47.469  70.899  1.00  0.00           C  
ATOM    443  HG2 LYS A  28      19.976  48.498  71.222  1.00  0.00           H  
ATOM    444  HG3 LYS A  28      19.240  46.882  71.088  1.00  0.00           H  
ATOM    445  CD  LYS A  28      21.274  46.838  71.658  1.00  0.00           C  
ATOM    446  HD2 LYS A  28      21.454  45.829  71.280  1.00  0.00           H  
ATOM    447  HD3 LYS A  28      22.179  47.437  71.533  1.00  0.00           H  
ATOM    448  CE  LYS A  28      20.943  46.730  73.131  1.00  0.00           C  
ATOM    449  HE2 LYS A  28      20.815  47.726  73.555  1.00  0.00           H  
ATOM    450  HE3 LYS A  28      20.019  46.161  73.257  1.00  0.00           H  
ATOM    451  NZ  LYS A  28      22.048  46.040  73.788  1.00  0.00           N  
ATOM    452  HZ1 LYS A  28      22.902  46.566  73.662  1.00  0.00           H  
ATOM    453  HZ2 LYS A  28      21.853  45.955  74.776  1.00  0.00           H  
ATOM    454  HZ3 LYS A  28      22.163  45.118  73.392  1.00  0.00           H  
ATOM    455  C   LYS A  28      19.789  47.753  67.122  1.00  0.00           C  
ATOM    456  O   LYS A  28      20.954  47.978  66.781  1.00  0.00           O  
ATOM    457  N   GLN A  29      18.825  47.624  66.219  1.00  0.00           N  
ATOM    458  H   GLN A  29      17.879  47.442  66.522  1.00  0.00           H  
ATOM    459  CA  GLN A  29      19.070  47.766  64.796  1.00  0.00           C  
ATOM    460  HA  GLN A  29      20.136  47.792  64.594  1.00  0.00           H  
ATOM    461  CB  GLN A  29      18.517  46.535  64.075  1.00  0.00           C  
ATOM    462  HB2 GLN A  29      17.486  46.356  64.385  1.00  0.00           H  
ATOM    463  HB3 GLN A  29      18.520  46.716  63.000  1.00  0.00           H  
ATOM    464  CG  GLN A  29      19.346  45.315  64.370  1.00  0.00           C  
ATOM    465  HG2 GLN A  29      19.335  45.116  65.438  1.00  0.00           H  
ATOM    466  HG3 GLN A  29      18.882  44.459  63.881  1.00  0.00           H  
ATOM    467  CD  GLN A  29      20.779  45.423  63.869  1.00  0.00           C  
ATOM    468  OE1 GLN A  29      21.120  46.030  62.843  1.00  0.00           O  
ATOM    469  NE2 GLN A  29      21.697  44.851  64.622  1.00  0.00           N  
ATOM    470 HE21 GLN A  29      21.432  44.390  65.481  1.00  0.00           H  
ATOM    471 HE22 GLN A  29      22.663  44.895  64.337  1.00  0.00           H  
ATOM    472  C   GLN A  29      18.415  49.039  64.243  1.00  0.00           C  
ATOM    473  O   GLN A  29      17.186  49.185  64.338  1.00  0.00           O  
ATOM    474  N   PRO A  30      19.153  50.002  63.668  1.00  0.00           N  
ATOM    475  CD  PRO A  30      20.597  50.037  63.589  1.00  0.00           C  
ATOM    476  HD2 PRO A  30      20.941  49.580  62.661  1.00  0.00           H  
ATOM    477  HD3 PRO A  30      21.077  49.588  64.457  1.00  0.00           H  
ATOM    478  CG  PRO A  30      20.850  51.531  63.593  1.00  0.00           C  
ATOM    479  HG2 PRO A  30      21.851  51.768  63.230  1.00  0.00           H  
ATOM    480  HG3 PRO A  30      20.696  51.941  64.594  1.00  0.00           H  
ATOM    481  CB  PRO A  30      19.783  52.034  62.646  1.00  0.00           C  
ATOM    482  HB2 PRO A  30      20.078  51.791  61.628  1.00  0.00           H  
ATOM    483  HB3 PRO A  30      19.600  53.103  62.763  1.00  0.00           H  
ATOM    484  CA  PRO A  30      18.596  51.204  63.067  1.00  0.00           C  
ATOM    485  HA  PRO A  30      18.008  51.738  63.815  1.00  0.00           H  
ATOM    486  C   PRO A  30      17.738  50.814  61.876  1.00  0.00           C  
ATOM    487  O   PRO A  30      18.118  49.908  61.113  1.00  0.00           O  
ATOM    488  N   PHE A  31      16.603  51.488  61.701  1.00  0.00           N  
ATOM    489  H   PHE A  31      16.328  52.216  62.344  1.00  0.00           H  
ATOM    490  CA  PHE A  31      15.759  51.228  60.551  1.00  0.00           C  
ATOM    491  HA  PHE A  31      16.367  50.818  59.752  1.00  0.00           H  
ATOM    492  CB  PHE A  31      14.616  50.231  60.890  1.00  0.00           C  
ATOM    493  HB2 PHE A  31      14.052  50.008  59.984  1.00  0.00           H  
ATOM    494  HB3 PHE A  31      15.092  49.308  61.212  1.00  0.00           H  
ATOM    495  CG  PHE A  31      13.647  50.682  61.985  1.00  0.00           C  
ATOM    496  CD1 PHE A  31      12.526  51.442  61.670  1.00  0.00           C  
ATOM    497  HD1 PHE A  31      12.303  51.684  60.642  1.00  0.00           H  
ATOM    498  CE1 PHE A  31      11.696  51.894  62.681  1.00  0.00           C  
ATOM    499  HE1 PHE A  31      10.834  52.494  62.431  1.00  0.00           H  
ATOM    500  CZ  PHE A  31      11.962  51.599  64.005  1.00  0.00           C  
ATOM    501  HZ  PHE A  31      11.315  51.962  64.788  1.00  0.00           H  
ATOM    502  CE2 PHE A  31      13.068  50.842  64.314  1.00  0.00           C  
ATOM    503  HE2 PHE A  31      13.283  50.603  65.340  1.00  0.00           H  
ATOM    504  CD2 PHE A  31      13.915  50.381  63.315  1.00  0.00           C  
ATOM    505  HD2 PHE A  31      14.783  49.796  63.576  1.00  0.00           H  
ATOM    506  C   PHE A  31      15.145  52.531  60.065  1.00  0.00           C  
ATOM    507  O   PHE A  31      15.052  53.520  60.802  1.00  0.00           O  
ATOM    508  N   GLU A  32      14.684  52.510  58.829  1.00  0.00           N  
ATOM    509  H   GLU A  32      14.797  51.668  58.281  1.00  0.00           H  
ATOM    510  CA  GLU A  32      13.950  53.593  58.225  1.00  0.00           C  
ATOM    511  HA  GLU A  32      13.872  54.462  58.880  1.00  0.00           H  
ATOM    512  CB  GLU A  32      14.667  53.949  56.967  1.00  0.00           C  
ATOM    513  HB2 GLU A  32      15.638  54.360  57.237  1.00  0.00           H  
ATOM    514  HB3 GLU A  32      14.835  53.043  56.380  1.00  0.00           H  
ATOM    515  CG  GLU A  32      13.973  54.945  56.083  1.00  0.00           C  
ATOM    516  HG2 GLU A  32      13.006  54.599  55.883  1.00  0.00           H  
ATOM    517  HG3 GLU A  32      13.846  55.859  56.666  1.00  0.00           H  
ATOM    518  CD  GLU A  32      14.729  55.326  54.802  1.00  0.00           C  
ATOM    519  OE1 GLU A  32      15.802  54.776  54.508  1.00  0.00           O  
ATOM    520  OE2 GLU A  32      14.224  56.201  54.090  1.00  0.00           O  
ATOM    521  C   GLU A  32      12.566  53.009  57.937  1.00  0.00           C  
ATOM    522  O   GLU A  32      12.459  51.916  57.371  1.00  0.00           O  
ATOM    523  N   PHE A  33      11.485  53.672  58.281  1.00  0.00           N  
ATOM    524  H   PHE A  33      11.568  54.575  58.724  1.00  0.00           H  
ATOM    525  CA  PHE A  33      10.147  53.178  57.973  1.00  0.00           C  
ATOM    526  HA  PHE A  33      10.171  52.128  57.696  1.00  0.00           H  
ATOM    527  CB  PHE A  33       9.253  53.305  59.218  1.00  0.00           C  
ATOM    528  HB2 PHE A  33       9.739  52.794  60.050  1.00  0.00           H  
ATOM    529  HB3 PHE A  33       9.154  54.357  59.489  1.00  0.00           H  
ATOM    530  CG  PHE A  33       7.869  52.700  59.024  1.00  0.00           C  
ATOM    531  CD1 PHE A  33       7.687  51.343  59.216  1.00  0.00           C  
ATOM    532  HD1 PHE A  33       8.514  50.719  59.508  1.00  0.00           H  
ATOM    533  CE1 PHE A  33       6.436  50.789  59.028  1.00  0.00           C  
ATOM    534  HE1 PHE A  33       6.286  49.730  59.174  1.00  0.00           H  
ATOM    535  CZ  PHE A  33       5.384  51.590  58.648  1.00  0.00           C  
ATOM    536  HZ  PHE A  33       4.414  51.148  58.517  1.00  0.00           H  
ATOM    537  CE2 PHE A  33       5.556  52.939  58.454  1.00  0.00           C  
ATOM    538  HE2 PHE A  33       4.721  53.553  58.153  1.00  0.00           H  
ATOM    539  CD2 PHE A  33       6.802  53.499  58.641  1.00  0.00           C  
ATOM    540  HD2 PHE A  33       6.946  54.556  58.471  1.00  0.00           H  
ATOM    541  C   PHE A  33       9.589  54.010  56.814  1.00  0.00           C  
ATOM    542  O   PHE A  33       9.658  55.244  56.807  1.00  0.00           O  
ATOM    543  N   ILE A  34       9.024  53.368  55.798  1.00  0.00           N  
ATOM    544  H   ILE A  34       8.958  52.366  55.825  1.00  0.00           H  
ATOM    545  CA  ILE A  34       8.472  54.040  54.638  1.00  0.00           C  
ATOM    546  HA  ILE A  34       8.629  55.116  54.678  1.00  0.00           H  
ATOM    547  CB  ILE A  34       9.142  53.478  53.348  1.00  0.00           C  
ATOM    548  HB  ILE A  34       9.055  52.390  53.330  1.00  0.00           H  
ATOM    549  CG2 ILE A  34       8.446  54.045  52.136  1.00  0.00           C  
ATOM    550 HG21 ILE A  34       8.995  53.774  51.233  1.00  0.00           H  
ATOM    551 HG22 ILE A  34       7.437  53.639  52.050  1.00  0.00           H  
ATOM    552 HG23 ILE A  34       8.391  55.131  52.218  1.00  0.00           H  
ATOM    553  CG1 ILE A  34      10.605  53.856  53.284  1.00  0.00           C  
ATOM    554 HG12 ILE A  34      11.069  53.319  52.455  1.00  0.00           H  
ATOM    555 HG13 ILE A  34      10.720  54.929  53.117  1.00  0.00           H  
ATOM    556  CD1 ILE A  34      11.302  53.478  54.566  1.00  0.00           C  
ATOM    557 HD11 ILE A  34      12.354  53.378  54.297  1.00  0.00           H  
ATOM    558 HD12 ILE A  34      11.219  54.335  55.209  1.00  0.00           H  
ATOM    559 HD13 ILE A  34      11.046  52.489  54.949  1.00  0.00           H  
ATOM    560  C   ILE A  34       6.973  53.748  54.671  1.00  0.00           C  
ATOM    561  O   ILE A  34       6.536  52.594  54.558  1.00  0.00           O  
ATOM    562  N   ASN A  35       6.166  54.792  54.866  1.00  0.00           N  
ATOM    563  H   ASN A  35       6.560  55.717  54.959  1.00  0.00           H  
ATOM    564  CA  ASN A  35       4.714  54.653  54.968  1.00  0.00           C  
ATOM    565  HA  ASN A  35       4.472  53.706  55.446  1.00  0.00           H  
ATOM    566  CB  ASN A  35       4.122  55.782  55.827  1.00  0.00           C  
ATOM    567  HB2 ASN A  35       4.546  55.727  56.830  1.00  0.00           H  
ATOM    568  HB3 ASN A  35       4.408  56.743  55.396  1.00  0.00           H  
ATOM    569  CG  ASN A  35       2.598  55.732  55.945  1.00  0.00           C  
ATOM    570  OD1 ASN A  35       1.918  54.728  55.674  1.00  0.00           O  
ATOM    571  ND2 ASN A  35       2.013  56.857  56.341  1.00  0.00           N  
ATOM    572 HD21 ASN A  35       1.004  56.887  56.415  1.00  0.00           H  
ATOM    573 HD22 ASN A  35       2.563  57.680  56.540  1.00  0.00           H  
ATOM    574  C   ASN A  35       4.103  54.707  53.574  1.00  0.00           C  
ATOM    575  O   ASN A  35       4.298  55.692  52.855  1.00  0.00           O  
ATOM    576  N   ILE A  36       3.358  53.697  53.143  1.00  0.00           N  
ATOM    577  H   ILE A  36       3.192  52.889  53.732  1.00  0.00           H  
ATOM    578  CA  ILE A  36       2.813  53.718  51.788  1.00  0.00           C  
ATOM    579  HA  ILE A  36       3.452  54.316  51.137  1.00  0.00           H  
ATOM    580  CB  ILE A  36       2.765  52.263  51.154  1.00  0.00           C  
ATOM    581  HB  ILE A  36       2.353  52.349  50.147  1.00  0.00           H  
ATOM    582  CG2 ILE A  36       4.222  51.753  51.018  1.00  0.00           C  
ATOM    583 HG21 ILE A  36       4.237  50.819  50.458  1.00  0.00           H  
ATOM    584 HG22 ILE A  36       4.822  52.488  50.480  1.00  0.00           H  
ATOM    585 HG23 ILE A  36       4.660  51.586  52.003  1.00  0.00           H  
ATOM    586  CG1 ILE A  36       1.854  51.314  51.971  1.00  0.00           C  
ATOM    587 HG12 ILE A  36       2.316  51.103  52.931  1.00  0.00           H  
ATOM    588 HG13 ILE A  36       0.895  51.799  52.157  1.00  0.00           H  
ATOM    589  CD1 ILE A  36       1.552  49.957  51.275  1.00  0.00           C  
ATOM    590 HD11 ILE A  36       0.882  49.367  51.899  1.00  0.00           H  
ATOM    591 HD12 ILE A  36       1.072  50.139  50.313  1.00  0.00           H  
ATOM    592 HD13 ILE A  36       2.475  49.403  51.115  1.00  0.00           H  
ATOM    593  C   ILE A  36       1.415  54.343  51.725  1.00  0.00           C  
ATOM    594  O   ILE A  36       0.846  54.490  50.639  1.00  0.00           O  
ATOM    595  N   MET A  37       0.803  54.699  52.842  1.00  0.00           N  
ATOM    596  H   MET A  37       1.262  54.575  53.734  1.00  0.00           H  
ATOM    597  CA  MET A  37      -0.523  55.306  52.821  1.00  0.00           C  
ATOM    598  HA  MET A  37      -0.851  55.519  51.809  1.00  0.00           H  
ATOM    599  CB  MET A  37      -1.551  54.355  53.441  1.00  0.00           C  
ATOM    600  HB2 MET A  37      -1.485  53.395  52.930  1.00  0.00           H  
ATOM    601  HB3 MET A  37      -1.345  54.203  54.500  1.00  0.00           H  
ATOM    602  CG  MET A  37      -2.945  54.929  53.268  1.00  0.00           C  
ATOM    603  HG2 MET A  37      -2.995  55.873  53.806  1.00  0.00           H  
ATOM    604  HG3 MET A  37      -3.144  55.111  52.215  1.00  0.00           H  
ATOM    605  SD  MET A  37      -4.230  53.864  53.922  1.00  0.00           S  
ATOM    606  CE  MET A  37      -4.327  52.868  52.489  1.00  0.00           C  
ATOM    607  HE1 MET A  37      -4.917  53.383  51.726  1.00  0.00           H  
ATOM    608  HE2 MET A  37      -3.337  52.649  52.088  1.00  0.00           H  
ATOM    609  HE3 MET A  37      -4.818  51.924  52.740  1.00  0.00           H  
ATOM    610  C   MET A  37      -0.453  56.609  53.627  1.00  0.00           C  
ATOM    611  O   MET A  37      -0.633  56.589  54.848  1.00  0.00           O  
ATOM    612  N   PRO A  38      -0.069  57.747  53.033  1.00  0.00           N  
ATOM    613  CD  PRO A  38       0.301  57.877  51.623  1.00  0.00           C  
ATOM    614  HD2 PRO A  38      -0.333  57.330  50.937  1.00  0.00           H  
ATOM    615  HD3 PRO A  38       1.337  57.561  51.503  1.00  0.00           H  
ATOM    616  CG  PRO A  38       0.180  59.391  51.392  1.00  0.00           C  
ATOM    617  HG2 PRO A  38      -0.868  59.673  51.276  1.00  0.00           H  
ATOM    618  HG3 PRO A  38       0.772  59.715  50.536  1.00  0.00           H  
ATOM    619  CB  PRO A  38       0.742  59.923  52.710  1.00  0.00           C  
ATOM    620  HB2 PRO A  38       0.466  60.966  52.874  1.00  0.00           H  
ATOM    621  HB3 PRO A  38       1.828  59.816  52.713  1.00  0.00           H  
ATOM    622  CA  PRO A  38       0.130  59.004  53.753  1.00  0.00           C  
ATOM    623  HA  PRO A  38       0.856  58.851  54.552  1.00  0.00           H  
ATOM    624  C   PRO A  38      -1.161  59.540  54.366  1.00  0.00           C  
ATOM    625  O   PRO A  38      -1.088  60.325  55.314  1.00  0.00           O  
ATOM    626  N   GLU A  39      -2.347  59.218  53.855  1.00  0.00           N  
ATOM    627  H   GLU A  39      -2.405  58.609  53.050  1.00  0.00           H  
ATOM    628  CA  GLU A  39      -3.580  59.608  54.506  1.00  0.00           C  
ATOM    629  HA  GLU A  39      -3.444  59.579  55.588  1.00  0.00           H  
ATOM    630  CB  GLU A  39      -4.036  61.020  54.086  1.00  0.00           C  
ATOM    631  HB2 GLU A  39      -4.813  61.333  54.784  1.00  0.00           H  
ATOM    632  HB3 GLU A  39      -3.207  61.719  54.195  1.00  0.00           H  
ATOM    633  CG  GLU A  39      -4.588  61.145  52.709  1.00  0.00           C  
ATOM    634  HG2 GLU A  39      -3.789  60.919  52.003  1.00  0.00           H  
ATOM    635  HG3 GLU A  39      -5.402  60.439  52.557  1.00  0.00           H  
ATOM    636  CD  GLU A  39      -5.126  62.533  52.424  1.00  0.00           C  
ATOM    637  OE1 GLU A  39      -6.188  62.907  52.919  1.00  0.00           O  
ATOM    638  OE2 GLU A  39      -4.454  63.220  51.686  1.00  0.00           O  
ATOM    639  C   GLU A  39      -4.621  58.576  54.120  1.00  0.00           C  
ATOM    640  O   GLU A  39      -4.435  57.772  53.204  1.00  0.00           O  
ATOM    641  N   LYS A  40      -5.705  58.589  54.877  1.00  0.00           N  
ATOM    642  H   LYS A  40      -5.781  59.305  55.584  1.00  0.00           H  
ATOM    643  CA  LYS A  40      -6.757  57.578  54.836  1.00  0.00           C  
ATOM    644  HA  LYS A  40      -6.362  56.648  55.246  1.00  0.00           H  
ATOM    645  CB  LYS A  40      -7.784  58.137  55.781  1.00  0.00           C  
ATOM    646  HB2 LYS A  40      -7.210  58.518  56.632  1.00  0.00           H  
ATOM    647  HB3 LYS A  40      -8.228  59.003  55.283  1.00  0.00           H  
ATOM    648  CG  LYS A  40      -8.887  57.314  56.382  1.00  0.00           C  
ATOM    649  HG2 LYS A  40      -9.574  56.950  55.618  1.00  0.00           H  
ATOM    650  HG3 LYS A  40      -8.476  56.494  56.973  1.00  0.00           H  
ATOM    651  CD  LYS A  40      -9.560  58.360  57.281  1.00  0.00           C  
ATOM    652  HD2 LYS A  40      -8.826  58.828  57.939  1.00  0.00           H  
ATOM    653  HD3 LYS A  40     -10.025  59.133  56.667  1.00  0.00           H  
ATOM    654  CE  LYS A  40     -10.620  57.764  58.185  1.00  0.00           C  
ATOM    655  HE2 LYS A  40     -11.454  57.412  57.575  1.00  0.00           H  
ATOM    656  HE3 LYS A  40     -10.193  56.912  58.716  1.00  0.00           H  
ATOM    657  NZ  LYS A  40     -11.100  58.732  59.160  1.00  0.00           N  
ATOM    658  HZ1 LYS A  40     -11.494  59.531  58.683  1.00  0.00           H  
ATOM    659  HZ2 LYS A  40     -11.807  58.310  59.746  1.00  0.00           H  
ATOM    660  HZ3 LYS A  40     -10.329  59.037  59.739  1.00  0.00           H  
ATOM    661  C   LYS A  40      -7.234  57.352  53.418  1.00  0.00           C  
ATOM    662  O   LYS A  40      -7.586  58.298  52.725  1.00  0.00           O  
ATOM    663  N   GLY A  41      -7.092  56.125  52.927  1.00  0.00           N  
ATOM    664  H   GLY A  41      -6.694  55.405  53.513  1.00  0.00           H  
ATOM    665  CA  GLY A  41      -7.542  55.739  51.597  1.00  0.00           C  
ATOM    666  HA2 GLY A  41      -7.539  54.650  51.541  1.00  0.00           H  
ATOM    667  HA3 GLY A  41      -8.571  56.074  51.467  1.00  0.00           H  
ATOM    668  C   GLY A  41      -6.706  56.276  50.425  1.00  0.00           C  
ATOM    669  O   GLY A  41      -7.110  56.102  49.266  1.00  0.00           O  
ATOM    670  N   VAL A  42      -5.539  56.901  50.662  1.00  0.00           N  
ATOM    671  H   VAL A  42      -5.240  57.038  51.620  1.00  0.00           H  
ATOM    672  CA  VAL A  42      -4.668  57.406  49.617  1.00  0.00           C  
ATOM    673  HA  VAL A  42      -5.101  57.220  48.633  1.00  0.00           H  
ATOM    674  CB  VAL A  42      -4.477  58.938  49.771  1.00  0.00           C  
ATOM    675  HB  VAL A  42      -4.053  59.150  50.749  1.00  0.00           H  
ATOM    676  CG1 VAL A  42      -3.520  59.471  48.683  1.00  0.00           C  
ATOM    677 HG11 VAL A  42      -2.519  59.061  48.814  1.00  0.00           H  
ATOM    678 HG12 VAL A  42      -3.891  59.208  47.691  1.00  0.00           H  
ATOM    679 HG13 VAL A  42      -3.447  60.555  48.759  1.00  0.00           H  
ATOM    680  CG2 VAL A  42      -5.826  59.653  49.617  1.00  0.00           C  
ATOM    681 HG21 VAL A  42      -5.692  60.743  49.681  1.00  0.00           H  
ATOM    682 HG22 VAL A  42      -6.288  59.420  48.647  1.00  0.00           H  
ATOM    683 HG23 VAL A  42      -6.522  59.365  50.415  1.00  0.00           H  
ATOM    684  C   VAL A  42      -3.305  56.701  49.689  1.00  0.00           C  
ATOM    685  O   VAL A  42      -2.574  56.844  50.663  1.00  0.00           O  
ATOM    686  N   PHE A  43      -2.981  55.933  48.650  1.00  0.00           N  
ATOM    687  H   PHE A  43      -3.624  55.864  47.875  1.00  0.00           H  
ATOM    688  CA  PHE A  43      -1.694  55.276  48.503  1.00  0.00           C  
ATOM    689  HA  PHE A  43      -1.320  54.997  49.487  1.00  0.00           H  
ATOM    690  CB  PHE A  43      -1.807  54.027  47.654  1.00  0.00           C  
ATOM    691  HB2 PHE A  43      -2.385  54.234  46.752  1.00  0.00           H  
ATOM    692  HB3 PHE A  43      -0.814  53.719  47.343  1.00  0.00           H  
ATOM    693  CG  PHE A  43      -2.448  52.908  48.447  1.00  0.00           C  
ATOM    694  CD1 PHE A  43      -1.674  52.148  49.313  1.00  0.00           C  
ATOM    695  HD1 PHE A  43      -0.633  52.388  49.469  1.00  0.00           H  
ATOM    696  CE1 PHE A  43      -2.246  51.109  50.022  1.00  0.00           C  
ATOM    697  HE1 PHE A  43      -1.641  50.526  50.697  1.00  0.00           H  
ATOM    698  CZ  PHE A  43      -3.585  50.828  49.870  1.00  0.00           C  
ATOM    699  HZ  PHE A  43      -4.032  50.014  50.419  1.00  0.00           H  
ATOM    700  CE2 PHE A  43      -4.359  51.592  49.009  1.00  0.00           C  
ATOM    701  HE2 PHE A  43      -5.409  51.369  48.890  1.00  0.00           H  
ATOM    702  CD2 PHE A  43      -3.793  52.637  48.293  1.00  0.00           C  
ATOM    703  HD2 PHE A  43      -4.401  53.230  47.628  1.00  0.00           H  
ATOM    704  C   PHE A  43      -0.689  56.178  47.833  1.00  0.00           C  
ATOM    705  O   PHE A  43      -1.007  57.031  46.986  1.00  0.00           O  
ATOM    706  N   ASP A  44       0.559  55.981  48.219  1.00  0.00           N  
ATOM    707  H   ASP A  44       0.769  55.281  48.915  1.00  0.00           H  
ATOM    708  CA  ASP A  44       1.648  56.676  47.609  1.00  0.00           C  
ATOM    709  HA  ASP A  44       1.334  57.637  47.201  1.00  0.00           H  
ATOM    710  CB  ASP A  44       2.727  56.921  48.641  1.00  0.00           C  
ATOM    711  HB2 ASP A  44       2.271  57.429  49.490  1.00  0.00           H  
ATOM    712  HB3 ASP A  44       3.140  55.980  49.007  1.00  0.00           H  
ATOM    713  CG  ASP A  44       3.851  57.807  48.123  1.00  0.00           C  
ATOM    714  OD1 ASP A  44       4.136  57.836  46.930  1.00  0.00           O  
ATOM    715  OD2 ASP A  44       4.466  58.475  48.937  1.00  0.00           O  
ATOM    716  C   ASP A  44       2.148  55.749  46.503  1.00  0.00           C  
ATOM    717  O   ASP A  44       2.969  54.837  46.727  1.00  0.00           O  
ATOM    718  N   ASP A  45       1.729  56.044  45.279  1.00  0.00           N  
ATOM    719  H   ASP A  45       1.074  56.798  45.136  1.00  0.00           H  
ATOM    720  CA  ASP A  45       2.074  55.193  44.152  1.00  0.00           C  
ATOM    721  HA  ASP A  45       1.808  54.169  44.412  1.00  0.00           H  
ATOM    722  CB  ASP A  45       1.196  55.606  42.978  1.00  0.00           C  
ATOM    723  HB2 ASP A  45       1.247  56.688  42.844  1.00  0.00           H  
ATOM    724  HB3 ASP A  45       1.590  55.142  42.071  1.00  0.00           H  
ATOM    725  CG  ASP A  45      -0.276  55.169  43.109  1.00  0.00           C  
ATOM    726  OD1 ASP A  45      -0.642  54.440  44.043  1.00  0.00           O  
ATOM    727  OD2 ASP A  45      -1.058  55.533  42.223  1.00  0.00           O  
ATOM    728  C   ASP A  45       3.544  55.165  43.751  1.00  0.00           C  
ATOM    729  O   ASP A  45       4.028  54.128  43.262  1.00  0.00           O  
ATOM    730  N   GLU A  46       4.295  56.236  44.041  1.00  0.00           N  
ATOM    731  H   GLU A  46       3.874  57.029  44.506  1.00  0.00           H  
ATOM    732  CA  GLU A  46       5.738  56.262  43.810  1.00  0.00           C  
ATOM    733  HA  GLU A  46       5.951  55.976  42.780  1.00  0.00           H  
ATOM    734  CB  GLU A  46       6.285  57.691  44.060  1.00  0.00           C  
ATOM    735  HB2 GLU A  46       5.884  58.364  43.302  1.00  0.00           H  
ATOM    736  HB3 GLU A  46       5.897  58.025  45.021  1.00  0.00           H  
ATOM    737  CG  GLU A  46       7.817  57.877  44.132  1.00  0.00           C  
ATOM    738  HG2 GLU A  46       8.297  56.937  44.396  1.00  0.00           H  
ATOM    739  HG3 GLU A  46       8.177  58.137  43.135  1.00  0.00           H  
ATOM    740  CD  GLU A  46       8.325  58.939  45.136  1.00  0.00           C  
ATOM    741  OE1 GLU A  46       7.863  60.082  45.076  1.00  0.00           O  
ATOM    742  OE2 GLU A  46       9.188  58.652  45.976  1.00  0.00           O  
ATOM    743  C   GLU A  46       6.419  55.264  44.753  1.00  0.00           C  
ATOM    744  O   GLU A  46       7.287  54.507  44.311  1.00  0.00           O  
ATOM    745  N   LYS A  47       6.007  55.188  46.022  1.00  0.00           N  
ATOM    746  H   LYS A  47       5.274  55.804  46.352  1.00  0.00           H  
ATOM    747  CA  LYS A  47       6.595  54.232  46.948  1.00  0.00           C  
ATOM    748  HA  LYS A  47       7.679  54.285  46.856  1.00  0.00           H  
ATOM    749  CB  LYS A  47       6.185  54.544  48.389  1.00  0.00           C  
ATOM    750  HB2 LYS A  47       5.097  54.588  48.454  1.00  0.00           H  
ATOM    751  HB3 LYS A  47       6.533  53.753  49.055  1.00  0.00           H  
ATOM    752  CG  LYS A  47       6.770  55.890  48.845  1.00  0.00           C  
ATOM    753  HG2 LYS A  47       6.532  56.667  48.119  1.00  0.00           H  
ATOM    754  HG3 LYS A  47       6.313  56.167  49.797  1.00  0.00           H  
ATOM    755  CD  LYS A  47       8.263  55.770  49.033  1.00  0.00           C  
ATOM    756  HD2 LYS A  47       8.466  55.835  50.097  1.00  0.00           H  
ATOM    757  HD3 LYS A  47       8.640  54.803  48.701  1.00  0.00           H  
ATOM    758  CE  LYS A  47       9.097  56.857  48.364  1.00  0.00           C  
ATOM    759  HE2 LYS A  47      10.149  56.695  48.601  1.00  0.00           H  
ATOM    760  HE3 LYS A  47       8.975  56.751  47.286  1.00  0.00           H  
ATOM    761  NZ  LYS A  47       8.714  58.206  48.749  1.00  0.00           N  
ATOM    762  HZ1 LYS A  47       7.727  58.342  48.569  1.00  0.00           H  
ATOM    763  HZ2 LYS A  47       8.909  58.370  49.725  1.00  0.00           H  
ATOM    764  HZ3 LYS A  47       9.224  58.869  48.178  1.00  0.00           H  
ATOM    765  C   LYS A  47       6.178  52.810  46.615  1.00  0.00           C  
ATOM    766  O   LYS A  47       7.003  51.909  46.780  1.00  0.00           O  
ATOM    767  N   ILE A  48       4.954  52.544  46.147  1.00  0.00           N  
ATOM    768  H   ILE A  48       4.285  53.293  46.021  1.00  0.00           H  
ATOM    769  CA  ILE A  48       4.574  51.175  45.767  1.00  0.00           C  
ATOM    770  HA  ILE A  48       4.805  50.498  46.591  1.00  0.00           H  
ATOM    771  CB  ILE A  48       3.036  51.092  45.467  1.00  0.00           C  
ATOM    772  HB  ILE A  48       2.776  51.815  44.692  1.00  0.00           H  
ATOM    773  CG2 ILE A  48       2.604  49.685  45.023  1.00  0.00           C  
ATOM    774 HG21 ILE A  48       3.139  49.398  44.118  1.00  0.00           H  
ATOM    775 HG22 ILE A  48       2.814  48.957  45.807  1.00  0.00           H  
ATOM    776 HG23 ILE A  48       1.541  49.677  44.789  1.00  0.00           H  
ATOM    777  CG1 ILE A  48       2.286  51.433  46.777  1.00  0.00           C  
ATOM    778 HG12 ILE A  48       2.449  50.632  47.501  1.00  0.00           H  
ATOM    779 HG13 ILE A  48       2.689  52.341  47.220  1.00  0.00           H  
ATOM    780  CD1 ILE A  48       0.773  51.661  46.639  1.00  0.00           C  
ATOM    781 HD11 ILE A  48       0.386  51.889  47.624  1.00  0.00           H  
ATOM    782 HD12 ILE A  48       0.586  52.494  45.961  1.00  0.00           H  
ATOM    783 HD13 ILE A  48       0.272  50.768  46.270  1.00  0.00           H  
ATOM    784  C   ILE A  48       5.400  50.768  44.548  1.00  0.00           C  
ATOM    785  O   ILE A  48       5.935  49.653  44.554  1.00  0.00           O  
ATOM    786  N   ALA A  49       5.592  51.650  43.542  1.00  0.00           N  
ATOM    787  H   ALA A  49       5.161  52.565  43.580  1.00  0.00           H  
ATOM    788  CA  ALA A  49       6.428  51.322  42.387  1.00  0.00           C  
ATOM    789  HA  ALA A  49       6.004  50.460  41.870  1.00  0.00           H  
ATOM    790  CB  ALA A  49       6.431  52.514  41.431  1.00  0.00           C  
ATOM    791  HB1 ALA A  49       5.412  52.731  41.108  1.00  0.00           H  
ATOM    792  HB2 ALA A  49       6.847  53.395  41.921  1.00  0.00           H  
ATOM    793  HB3 ALA A  49       7.035  52.276  40.555  1.00  0.00           H  
ATOM    794  C   ALA A  49       7.875  50.984  42.805  1.00  0.00           C  
ATOM    795  O   ALA A  49       8.493  50.019  42.350  1.00  0.00           O  
ATOM    796  N   GLU A  50       8.420  51.753  43.762  1.00  0.00           N  
ATOM    797  H   GLU A  50       7.896  52.538  44.127  1.00  0.00           H  
ATOM    798  CA  GLU A  50       9.754  51.519  44.282  1.00  0.00           C  
ATOM    799  HA  GLU A  50      10.474  51.532  43.461  1.00  0.00           H  
ATOM    800  CB  GLU A  50      10.071  52.653  45.226  1.00  0.00           C  
ATOM    801  HB2 GLU A  50      10.161  53.577  44.655  1.00  0.00           H  
ATOM    802  HB3 GLU A  50       9.253  52.777  45.933  1.00  0.00           H  
ATOM    803  CG  GLU A  50      11.325  52.457  46.033  1.00  0.00           C  
ATOM    804  HG2 GLU A  50      11.280  51.520  46.588  1.00  0.00           H  
ATOM    805  HG3 GLU A  50      12.188  52.414  45.366  1.00  0.00           H  
ATOM    806  CD  GLU A  50      11.503  53.587  47.030  1.00  0.00           C  
ATOM    807  OE1 GLU A  50      11.927  54.654  46.595  1.00  0.00           O  
ATOM    808  OE2 GLU A  50      11.218  53.423  48.217  1.00  0.00           O  
ATOM    809  C   GLU A  50       9.824  50.151  44.980  1.00  0.00           C  
ATOM    810  O   GLU A  50      10.783  49.382  44.768  1.00  0.00           O  
ATOM    811  N   LEU A  51       8.796  49.803  45.757  1.00  0.00           N  
ATOM    812  H   LEU A  51       8.019  50.436  45.891  1.00  0.00           H  
ATOM    813  CA  LEU A  51       8.772  48.508  46.402  1.00  0.00           C  
ATOM    814  HA  LEU A  51       9.669  48.408  47.015  1.00  0.00           H  
ATOM    815  CB  LEU A  51       7.545  48.399  47.296  1.00  0.00           C  
ATOM    816  HB2 LEU A  51       7.604  49.216  48.018  1.00  0.00           H  
ATOM    817  HB3 LEU A  51       6.657  48.573  46.691  1.00  0.00           H  
ATOM    818  CG  LEU A  51       7.324  47.081  48.078  1.00  0.00           C  
ATOM    819  HG  LEU A  51       7.135  46.270  47.375  1.00  0.00           H  
ATOM    820  CD1 LEU A  51       8.510  46.703  48.971  1.00  0.00           C  
ATOM    821 HD11 LEU A  51       8.281  45.790  49.518  1.00  0.00           H  
ATOM    822 HD12 LEU A  51       9.395  46.525  48.360  1.00  0.00           H  
ATOM    823 HD13 LEU A  51       8.715  47.508  49.676  1.00  0.00           H  
ATOM    824  CD2 LEU A  51       6.091  47.281  48.927  1.00  0.00           C  
ATOM    825 HD21 LEU A  51       5.899  46.363  49.477  1.00  0.00           H  
ATOM    826 HD22 LEU A  51       6.238  48.099  49.634  1.00  0.00           H  
ATOM    827 HD23 LEU A  51       5.229  47.498  48.294  1.00  0.00           H  
ATOM    828  C   LEU A  51       8.758  47.383  45.375  1.00  0.00           C  
ATOM    829  O   LEU A  51       9.544  46.436  45.473  1.00  0.00           O  
ATOM    830  N   LEU A  52       7.912  47.499  44.338  1.00  0.00           N  
ATOM    831  H   LEU A  52       7.305  48.302  44.255  1.00  0.00           H  
ATOM    832  CA  LEU A  52       7.852  46.455  43.322  1.00  0.00           C  
ATOM    833  HA  LEU A  52       7.632  45.505  43.806  1.00  0.00           H  
ATOM    834  CB  LEU A  52       6.783  46.760  42.296  1.00  0.00           C  
ATOM    835  HB2 LEU A  52       6.990  47.736  41.854  1.00  0.00           H  
ATOM    836  HB3 LEU A  52       6.842  46.016  41.500  1.00  0.00           H  
ATOM    837  CG  LEU A  52       5.362  46.760  42.865  1.00  0.00           C  
ATOM    838  HG  LEU A  52       5.269  47.490  43.662  1.00  0.00           H  
ATOM    839  CD1 LEU A  52       4.409  47.143  41.755  1.00  0.00           C  
ATOM    840 HD11 LEU A  52       3.388  47.175  42.138  1.00  0.00           H  
ATOM    841 HD12 LEU A  52       4.663  48.133  41.373  1.00  0.00           H  
ATOM    842 HD13 LEU A  52       4.462  46.419  40.939  1.00  0.00           H  
ATOM    843  CD2 LEU A  52       4.990  45.393  43.428  1.00  0.00           C  
ATOM    844 HD21 LEU A  52       3.944  45.394  43.728  1.00  0.00           H  
ATOM    845 HD22 LEU A  52       5.138  44.620  42.672  1.00  0.00           H  
ATOM    846 HD23 LEU A  52       5.586  45.163  44.310  1.00  0.00           H  
ATOM    847  C   LEU A  52       9.185  46.293  42.614  1.00  0.00           C  
ATOM    848  O   LEU A  52       9.584  45.139  42.359  1.00  0.00           O  
ATOM    849  N   THR A  53       9.904  47.411  42.382  1.00  0.00           N  
ATOM    850  H   THR A  53       9.525  48.311  42.642  1.00  0.00           H  
ATOM    851  CA  THR A  53      11.223  47.366  41.743  1.00  0.00           C  
ATOM    852  HA  THR A  53      11.139  46.865  40.778  1.00  0.00           H  
ATOM    853  CB  THR A  53      11.766  48.807  41.518  1.00  0.00           C  
ATOM    854  HB  THR A  53      11.801  49.341  42.465  1.00  0.00           H  
ATOM    855  CG2 THR A  53      13.162  48.837  40.902  1.00  0.00           C  
ATOM    856 HG21 THR A  53      13.433  49.866  40.663  1.00  0.00           H  
ATOM    857 HG22 THR A  53      13.894  48.441  41.606  1.00  0.00           H  
ATOM    858 HG23 THR A  53      13.177  48.241  39.989  1.00  0.00           H  
ATOM    859  OG1 THR A  53      10.835  49.469  40.656  1.00  0.00           O  
ATOM    860  HG1 THR A  53       9.983  49.513  41.100  1.00  0.00           H  
ATOM    861  C   THR A  53      12.202  46.580  42.608  1.00  0.00           C  
ATOM    862  O   THR A  53      12.899  45.671  42.126  1.00  0.00           O  
ATOM    863  N   LYS A  54      12.217  46.887  43.909  1.00  0.00           N  
ATOM    864  H   LYS A  54      11.604  47.612  44.259  1.00  0.00           H  
ATOM    865  CA  LYS A  54      13.102  46.219  44.832  1.00  0.00           C  
ATOM    866  HA  LYS A  54      14.131  46.329  44.486  1.00  0.00           H  
ATOM    867  CB  LYS A  54      12.965  46.853  46.189  1.00  0.00           C  
ATOM    868  HB2 LYS A  54      11.912  46.942  46.460  1.00  0.00           H  
ATOM    869  HB3 LYS A  54      13.430  46.167  46.898  1.00  0.00           H  
ATOM    870  CG  LYS A  54      13.636  48.188  46.328  1.00  0.00           C  
ATOM    871  HG2 LYS A  54      14.675  48.104  46.006  1.00  0.00           H  
ATOM    872  HG3 LYS A  54      13.128  48.947  45.736  1.00  0.00           H  
ATOM    873  CD  LYS A  54      13.588  48.526  47.809  1.00  0.00           C  
ATOM    874  HD2 LYS A  54      12.573  48.809  48.087  1.00  0.00           H  
ATOM    875  HD3 LYS A  54      13.887  47.669  48.415  1.00  0.00           H  
ATOM    876  CE  LYS A  54      14.561  49.653  48.122  1.00  0.00           C  
ATOM    877  HE2 LYS A  54      14.498  49.884  49.186  1.00  0.00           H  
ATOM    878  HE3 LYS A  54      15.572  49.314  47.894  1.00  0.00           H  
ATOM    879  NZ  LYS A  54      14.275  50.860  47.352  1.00  0.00           N  
ATOM    880  HZ1 LYS A  54      13.350  51.202  47.582  1.00  0.00           H  
ATOM    881  HZ2 LYS A  54      14.956  51.577  47.553  1.00  0.00           H  
ATOM    882  HZ3 LYS A  54      14.303  50.646  46.364  1.00  0.00           H  
ATOM    883  C   LYS A  54      12.810  44.733  44.943  1.00  0.00           C  
ATOM    884  O   LYS A  54      13.706  43.894  45.089  1.00  0.00           O  
ATOM    885  N   LEU A  55      11.531  44.377  44.905  1.00  0.00           N  
ATOM    886  H   LEU A  55      10.816  45.081  44.785  1.00  0.00           H  
ATOM    887  CA  LEU A  55      11.130  42.976  44.972  1.00  0.00           C  
ATOM    888  HA  LEU A  55      11.734  42.469  45.722  1.00  0.00           H  
ATOM    889  CB  LEU A  55       9.646  42.848  45.362  1.00  0.00           C  
ATOM    890  HB2 LEU A  55       9.066  43.441  44.653  1.00  0.00           H  
ATOM    891  HB3 LEU A  55       9.345  41.808  45.234  1.00  0.00           H  
ATOM    892  CG  LEU A  55       9.265  43.266  46.773  1.00  0.00           C  
ATOM    893  HG  LEU A  55       9.641  44.269  46.973  1.00  0.00           H  
ATOM    894  CD1 LEU A  55       7.755  43.294  46.907  1.00  0.00           C  
ATOM    895 HD11 LEU A  55       7.509  43.629  47.916  1.00  0.00           H  
ATOM    896 HD12 LEU A  55       7.326  43.997  46.189  1.00  0.00           H  
ATOM    897 HD13 LEU A  55       7.334  42.302  46.734  1.00  0.00           H  
ATOM    898  CD2 LEU A  55       9.881  42.319  47.757  1.00  0.00           C  
ATOM    899 HD21 LEU A  55       9.542  42.582  48.759  1.00  0.00           H  
ATOM    900 HD22 LEU A  55       9.583  41.293  47.541  1.00  0.00           H  
ATOM    901 HD23 LEU A  55      10.966  42.395  47.737  1.00  0.00           H  
ATOM    902  C   LEU A  55      11.340  42.248  43.660  1.00  0.00           C  
ATOM    903  O   LEU A  55      11.424  41.017  43.683  1.00  0.00           O  
ATOM    904  N   GLY A  56      11.455  42.952  42.525  1.00  0.00           N  
ATOM    905  H   GLY A  56      11.421  43.962  42.561  1.00  0.00           H  
ATOM    906  CA  GLY A  56      11.525  42.334  41.214  1.00  0.00           C  
ATOM    907  HA2 GLY A  56      11.816  43.084  40.479  1.00  0.00           H  
ATOM    908  HA3 GLY A  56      12.266  41.534  41.216  1.00  0.00           H  
ATOM    909  C   GLY A  56      10.164  41.769  40.833  1.00  0.00           C  
ATOM    910  O   GLY A  56      10.081  40.762  40.130  1.00  0.00           O  
ATOM    911  N   ARG A  57       9.056  42.383  41.229  1.00  0.00           N  
ATOM    912  H   ARG A  57       9.125  43.252  41.740  1.00  0.00           H  
ATOM    913  CA  ARG A  57       7.732  41.847  40.950  1.00  0.00           C  
ATOM    914  HA  ARG A  57       7.796  40.815  40.603  1.00  0.00           H  
ATOM    915  CB  ARG A  57       6.847  41.867  42.198  1.00  0.00           C  
ATOM    916  HB2 ARG A  57       6.900  42.873  42.618  1.00  0.00           H  
ATOM    917  HB3 ARG A  57       5.806  41.713  41.916  1.00  0.00           H  
ATOM    918  CG  ARG A  57       7.270  40.907  43.286  1.00  0.00           C  
ATOM    919  HG2 ARG A  57       8.355  40.882  43.365  1.00  0.00           H  
ATOM    920  HG3 ARG A  57       6.866  41.254  44.238  1.00  0.00           H  
ATOM    921  CD  ARG A  57       6.765  39.494  43.037  1.00  0.00           C  
ATOM    922  HD2 ARG A  57       7.178  39.120  42.099  1.00  0.00           H  
ATOM    923  HD3 ARG A  57       7.095  38.838  43.843  1.00  0.00           H  
ATOM    924  NE  ARG A  57       5.309  39.509  42.945  1.00  0.00           N  
ATOM    925  HE  ARG A  57       4.918  39.721  42.039  1.00  0.00           H  
ATOM    926  CZ  ARG A  57       4.456  39.277  43.947  1.00  0.00           C  
ATOM    927  NH1 ARG A  57       4.847  39.018  45.181  1.00  0.00           N  
ATOM    928 HH11 ARG A  57       4.159  38.844  45.898  1.00  0.00           H  
ATOM    929 HH12 ARG A  57       5.831  38.978  45.395  1.00  0.00           H  
ATOM    930  NH2 ARG A  57       3.160  39.333  43.692  1.00  0.00           N  
ATOM    931 HH21 ARG A  57       2.839  39.545  42.757  1.00  0.00           H  
ATOM    932 HH22 ARG A  57       2.491  39.170  44.430  1.00  0.00           H  
ATOM    933  C   ARG A  57       7.015  42.653  39.888  1.00  0.00           C  
ATOM    934  O   ARG A  57       7.168  43.877  39.827  1.00  0.00           O  
ATOM    935  N   ASP A  58       6.207  41.956  39.087  1.00  0.00           N  
ATOM    936  H   ASP A  58       6.188  40.951  39.159  1.00  0.00           H  
ATOM    937  CA  ASP A  58       5.293  42.579  38.150  1.00  0.00           C  
ATOM    938  HA  ASP A  58       5.602  43.609  37.970  1.00  0.00           H  
ATOM    939  CB  ASP A  58       5.310  41.860  36.804  1.00  0.00           C  
ATOM    940  HB2 ASP A  58       5.202  40.787  36.975  1.00  0.00           H  
ATOM    941  HB3 ASP A  58       4.461  42.177  36.199  1.00  0.00           H  
ATOM    942  CG  ASP A  58       6.551  42.112  35.946  1.00  0.00           C  
ATOM    943  OD1 ASP A  58       7.307  43.063  36.189  1.00  0.00           O  
ATOM    944  OD2 ASP A  58       6.749  41.341  35.013  1.00  0.00           O  
ATOM    945  C   ASP A  58       3.843  42.635  38.597  1.00  0.00           C  
ATOM    946  O   ASP A  58       3.041  43.261  37.909  1.00  0.00           O  
ATOM    947  N   THR A  59       3.402  41.944  39.654  1.00  0.00           N  
ATOM    948  H   THR A  59       4.056  41.418  40.214  1.00  0.00           H  
ATOM    949  CA  THR A  59       2.003  41.980  40.075  1.00  0.00           C  
ATOM    950  HA  THR A  59       1.463  42.793  39.591  1.00  0.00           H  
ATOM    951  CB  THR A  59       1.229  40.623  39.804  1.00  0.00           C  
ATOM    952  HB  THR A  59       0.162  40.800  39.925  1.00  0.00           H  
ATOM    953  CG2 THR A  59       1.480  40.065  38.389  1.00  0.00           C  
ATOM    954 HG21 THR A  59       0.844  39.195  38.219  1.00  0.00           H  
ATOM    955 HG22 THR A  59       1.234  40.829  37.649  1.00  0.00           H  
ATOM    956 HG23 THR A  59       2.524  39.773  38.268  1.00  0.00           H  
ATOM    957  OG1 THR A  59       1.654  39.648  40.770  1.00  0.00           O  
ATOM    958  HG1 THR A  59       1.266  38.799  40.525  1.00  0.00           H  
ATOM    959  C   THR A  59       2.042  42.251  41.586  1.00  0.00           C  
ATOM    960  O   THR A  59       3.101  42.119  42.211  1.00  0.00           O  
ATOM    961  N   GLN A  60       0.923  42.587  42.217  1.00  0.00           N  
ATOM    962  H   GLN A  60       0.075  42.707  41.683  1.00  0.00           H  
ATOM    963  CA  GLN A  60       0.860  42.841  43.647  1.00  0.00           C  
ATOM    964  HA  GLN A  60       1.859  42.968  44.065  1.00  0.00           H  
ATOM    965  CB  GLN A  60       0.083  44.138  43.892  1.00  0.00           C  
ATOM    966  HB2 GLN A  60      -0.903  44.036  43.434  1.00  0.00           H  
ATOM    967  HB3 GLN A  60      -0.064  44.278  44.960  1.00  0.00           H  
ATOM    968  CG  GLN A  60       0.752  45.382  43.343  1.00  0.00           C  
ATOM    969  HG2 GLN A  60       1.643  45.599  43.933  1.00  0.00           H  
ATOM    970  HG3 GLN A  60       1.056  45.226  42.308  1.00  0.00           H  
ATOM    971  CD  GLN A  60      -0.200  46.571  43.380  1.00  0.00           C  
ATOM    972  OE1 GLN A  60      -1.105  46.721  42.552  1.00  0.00           O  
ATOM    973  NE2 GLN A  60      -0.054  47.428  44.372  1.00  0.00           N  
ATOM    974 HE21 GLN A  60       0.671  47.295  45.061  1.00  0.00           H  
ATOM    975 HE22 GLN A  60      -0.693  48.207  44.447  1.00  0.00           H  
ATOM    976  C   GLN A  60       0.191  41.696  44.392  1.00  0.00           C  
ATOM    977  O   GLN A  60      -0.020  41.755  45.606  1.00  0.00           O  
ATOM    978  N   ILE A  61      -0.126  40.611  43.683  1.00  0.00           N  
ATOM    979  H   ILE A  61       0.103  40.591  42.700  1.00  0.00           H  
ATOM    980  CA  ILE A  61      -0.846  39.468  44.218  1.00  0.00           C  
ATOM    981  HA  ILE A  61      -1.834  39.812  44.520  1.00  0.00           H  
ATOM    982  CB  ILE A  61      -0.990  38.374  43.128  1.00  0.00           C  
ATOM    983  HB  ILE A  61      -0.002  37.987  42.874  1.00  0.00           H  
ATOM    984  CG2 ILE A  61      -1.847  37.233  43.716  1.00  0.00           C  
ATOM    985 HG21 ILE A  61      -2.116  36.530  42.927  1.00  0.00           H  
ATOM    986 HG22 ILE A  61      -1.278  36.683  44.467  1.00  0.00           H  
ATOM    987 HG23 ILE A  61      -2.757  37.621  44.176  1.00  0.00           H  
ATOM    988  CG1 ILE A  61      -1.627  38.920  41.847  1.00  0.00           C  
ATOM    989 HG12 ILE A  61      -1.065  39.773  41.475  1.00  0.00           H  
ATOM    990 HG13 ILE A  61      -1.567  38.145  41.081  1.00  0.00           H  
ATOM    991  CD1 ILE A  61      -3.091  39.330  41.987  1.00  0.00           C  
ATOM    992 HD11 ILE A  61      -3.428  39.759  41.043  1.00  0.00           H  
ATOM    993 HD12 ILE A  61      -3.717  38.463  42.205  1.00  0.00           H  
ATOM    994 HD13 ILE A  61      -3.211  40.080  42.769  1.00  0.00           H  
ATOM    995  C   ILE A  61      -0.127  38.883  45.417  1.00  0.00           C  
ATOM    996  O   ILE A  61       1.056  38.530  45.397  1.00  0.00           O  
ATOM    997  N   GLY A  62      -0.881  38.847  46.502  1.00  0.00           N  
ATOM    998  H   GLY A  62      -1.830  39.187  46.453  1.00  0.00           H  
ATOM    999  CA  GLY A  62      -0.441  38.279  47.754  1.00  0.00           C  
ATOM   1000  HA2 GLY A  62      -1.321  38.074  48.364  1.00  0.00           H  
ATOM   1001  HA3 GLY A  62       0.048  37.325  47.556  1.00  0.00           H  
ATOM   1002  C   GLY A  62       0.502  39.140  48.581  1.00  0.00           C  
ATOM   1003  O   GLY A  62       0.972  38.690  49.632  1.00  0.00           O  
ATOM   1004  N   LEU A  63       0.859  40.336  48.132  1.00  0.00           N  
ATOM   1005  H   LEU A  63       0.474  40.689  47.267  1.00  0.00           H  
ATOM   1006  CA  LEU A  63       1.732  41.190  48.902  1.00  0.00           C  
ATOM   1007  HA  LEU A  63       2.605  40.620  49.224  1.00  0.00           H  
ATOM   1008  CB  LEU A  63       2.216  42.332  48.029  1.00  0.00           C  
ATOM   1009  HB2 LEU A  63       1.491  42.395  47.233  1.00  0.00           H  
ATOM   1010  HB3 LEU A  63       1.911  43.193  48.633  1.00  0.00           H  
ATOM   1011  CG  LEU A  63       3.407  42.998  47.384  1.00  0.00           C  
ATOM   1012  HG  LEU A  63       3.691  42.448  46.486  1.00  0.00           H  
ATOM   1013  CD1 LEU A  63       3.093  44.447  47.004  1.00  0.00           C  
ATOM   1014 HD11 LEU A  63       3.945  44.847  46.451  1.00  0.00           H  
ATOM   1015 HD12 LEU A  63       2.243  44.491  46.330  1.00  0.00           H  
ATOM   1016 HD13 LEU A  63       2.998  45.065  47.892  1.00  0.00           H  
ATOM   1017  CD2 LEU A  63       4.542  42.927  48.387  1.00  0.00           C  
ATOM   1018 HD21 LEU A  63       5.357  43.553  48.043  1.00  0.00           H  
ATOM   1019 HD22 LEU A  63       4.220  43.305  49.363  1.00  0.00           H  
ATOM   1020 HD23 LEU A  63       4.891  41.897  48.495  1.00  0.00           H  
ATOM   1021  C   LEU A  63       1.034  41.776  50.121  1.00  0.00           C  
ATOM   1022  O   LEU A  63      -0.031  42.407  50.002  1.00  0.00           O  
ATOM   1023  N   THR A  64       1.609  41.565  51.285  1.00  0.00           N  
ATOM   1024  H   THR A  64       2.467  41.037  51.337  1.00  0.00           H  
ATOM   1025  CA  THR A  64       1.098  42.152  52.502  1.00  0.00           C  
ATOM   1026  HA  THR A  64       0.233  42.784  52.309  1.00  0.00           H  
ATOM   1027  CB  THR A  64       0.678  41.061  53.494  1.00  0.00           C  
ATOM   1028  HB  THR A  64       0.424  41.524  54.448  1.00  0.00           H  
ATOM   1029  CG2 THR A  64      -0.525  40.271  53.005  1.00  0.00           C  
ATOM   1030 HG21 THR A  64      -0.816  39.549  53.768  1.00  0.00           H  
ATOM   1031 HG22 THR A  64      -1.361  40.947  52.826  1.00  0.00           H  
ATOM   1032 HG23 THR A  64      -0.289  39.739  52.082  1.00  0.00           H  
ATOM   1033  OG1 THR A  64       1.805  40.199  53.678  1.00  0.00           O  
ATOM   1034  HG1 THR A  64       1.859  39.609  52.922  1.00  0.00           H  
ATOM   1035  C   THR A  64       2.197  43.020  53.128  1.00  0.00           C  
ATOM   1036  O   THR A  64       3.368  42.991  52.732  1.00  0.00           O  
ATOM   1037  N   MET A  65       1.761  43.922  53.995  1.00  0.00           N  
ATOM   1038  H   MET A  65       0.797  43.906  54.295  1.00  0.00           H  
ATOM   1039  CA  MET A  65       2.669  44.782  54.721  1.00  0.00           C  
ATOM   1040  HA  MET A  65       3.619  44.850  54.196  1.00  0.00           H  
ATOM   1041  CB  MET A  65       2.071  46.190  54.846  1.00  0.00           C  
ATOM   1042  HB2 MET A  65       1.084  46.130  55.304  1.00  0.00           H  
ATOM   1043  HB3 MET A  65       2.703  46.788  55.501  1.00  0.00           H  
ATOM   1044  CG  MET A  65       1.967  46.894  53.501  1.00  0.00           C  
ATOM   1045  HG2 MET A  65       1.304  46.336  52.841  1.00  0.00           H  
ATOM   1046  HG3 MET A  65       1.527  47.877  53.662  1.00  0.00           H  
ATOM   1047  SD  MET A  65       3.577  47.123  52.682  1.00  0.00           S  
ATOM   1048  CE  MET A  65       3.194  46.290  51.174  1.00  0.00           C  
ATOM   1049  HE1 MET A  65       2.866  45.274  51.387  1.00  0.00           H  
ATOM   1050  HE2 MET A  65       2.399  46.824  50.652  1.00  0.00           H  
ATOM   1051  HE3 MET A  65       4.076  46.252  50.544  1.00  0.00           H  
ATOM   1052  C   MET A  65       2.899  44.200  56.110  1.00  0.00           C  
ATOM   1053  O   MET A  65       1.950  43.687  56.706  1.00  0.00           O  
ATOM   1054  N   PRO A  66       4.081  44.299  56.717  1.00  0.00           N  
ATOM   1055  CD  PRO A  66       4.392  43.743  58.040  1.00  0.00           C  
ATOM   1056  HD2 PRO A  66       4.211  42.669  58.080  1.00  0.00           H  
ATOM   1057  HD3 PRO A  66       3.818  44.274  58.794  1.00  0.00           H  
ATOM   1058  CG  PRO A  66       5.875  44.064  58.208  1.00  0.00           C  
ATOM   1059  HG2 PRO A  66       6.485  43.270  57.775  1.00  0.00           H  
ATOM   1060  HG3 PRO A  66       6.133  44.201  59.258  1.00  0.00           H  
ATOM   1061  CB  PRO A  66       6.034  45.354  57.433  1.00  0.00           C  
ATOM   1062  HB2 PRO A  66       7.080  45.571  57.217  1.00  0.00           H  
ATOM   1063  HB3 PRO A  66       5.564  46.185  57.961  1.00  0.00           H  
ATOM   1064  CA  PRO A  66       5.246  45.002  56.188  1.00  0.00           C  
ATOM   1065  HA  PRO A  66       4.916  45.918  55.705  1.00  0.00           H  
ATOM   1066  C   PRO A  66       6.066  44.193  55.186  1.00  0.00           C  
ATOM   1067  O   PRO A  66       5.934  42.966  55.087  1.00  0.00           O  
ATOM   1068  N   GLN A  67       6.987  44.867  54.479  1.00  0.00           N  
ATOM   1069  H   GLN A  67       7.049  45.869  54.598  1.00  0.00           H  
ATOM   1070  CA  GLN A  67       8.000  44.233  53.656  1.00  0.00           C  
ATOM   1071  HA  GLN A  67       8.019  43.154  53.804  1.00  0.00           H  
ATOM   1072  CB  GLN A  67       7.805  44.569  52.173  1.00  0.00           C  
ATOM   1073  HB2 GLN A  67       7.638  45.639  52.053  1.00  0.00           H  
ATOM   1074  HB3 GLN A  67       8.716  44.310  51.633  1.00  0.00           H  
ATOM   1075  CG  GLN A  67       6.630  43.812  51.545  1.00  0.00           C  
ATOM   1076  HG2 GLN A  67       5.711  44.112  52.046  1.00  0.00           H  
ATOM   1077  HG3 GLN A  67       6.543  44.095  50.496  1.00  0.00           H  
ATOM   1078  CD  GLN A  67       6.785  42.295  51.627  1.00  0.00           C  
ATOM   1079  OE1 GLN A  67       7.875  41.758  51.405  1.00  0.00           O  
ATOM   1080  NE2 GLN A  67       5.768  41.525  51.936  1.00  0.00           N  
ATOM   1081 HE21 GLN A  67       5.908  40.532  52.053  1.00  0.00           H  
ATOM   1082 HE22 GLN A  67       4.873  41.945  52.157  1.00  0.00           H  
ATOM   1083  C   GLN A  67       9.305  44.847  54.159  1.00  0.00           C  
ATOM   1084  O   GLN A  67       9.452  46.089  54.229  1.00  0.00           O  
ATOM   1085  N   VAL A  68      10.212  43.967  54.584  1.00  0.00           N  
ATOM   1086  H   VAL A  68      10.014  42.980  54.517  1.00  0.00           H  
ATOM   1087  CA  VAL A  68      11.476  44.368  55.215  1.00  0.00           C  
ATOM   1088  HA  VAL A  68      11.477  45.446  55.359  1.00  0.00           H  
ATOM   1089  CB  VAL A  68      11.576  43.704  56.617  1.00  0.00           C  
ATOM   1090  HB  VAL A  68      11.727  42.630  56.500  1.00  0.00           H  
ATOM   1091  CG1 VAL A  68      12.772  44.291  57.384  1.00  0.00           C  
ATOM   1092 HG11 VAL A  68      12.776  43.918  58.406  1.00  0.00           H  
ATOM   1093 HG12 VAL A  68      13.706  44.006  56.910  1.00  0.00           H  
ATOM   1094 HG13 VAL A  68      12.708  45.377  57.407  1.00  0.00           H  
ATOM   1095  CG2 VAL A  68      10.249  43.916  57.370  1.00  0.00           C  
ATOM   1096 HG21 VAL A  68      10.357  43.581  58.402  1.00  0.00           H  
ATOM   1097 HG22 VAL A  68       9.986  44.972  57.369  1.00  0.00           H  
ATOM   1098 HG23 VAL A  68       9.442  43.335  56.925  1.00  0.00           H  
ATOM   1099  C   VAL A  68      12.675  43.980  54.367  1.00  0.00           C  
ATOM   1100  O   VAL A  68      12.691  42.891  53.782  1.00  0.00           O  
ATOM   1101  N   PHE A  69      13.661  44.873  54.314  1.00  0.00           N  
ATOM   1102  H   PHE A  69      13.553  45.737  54.828  1.00  0.00           H  
ATOM   1103  CA  PHE A  69      14.920  44.686  53.606  1.00  0.00           C  
ATOM   1104  HA  PHE A  69      14.959  43.686  53.179  1.00  0.00           H  
ATOM   1105  CB  PHE A  69      15.084  45.732  52.480  1.00  0.00           C  
ATOM   1106  HB2 PHE A  69      14.985  46.734  52.886  1.00  0.00           H  
ATOM   1107  HB3 PHE A  69      16.083  45.636  52.052  1.00  0.00           H  
ATOM   1108  CG  PHE A  69      14.037  45.513  51.389  1.00  0.00           C  
ATOM   1109  CD1 PHE A  69      12.748  46.009  51.540  1.00  0.00           C  
ATOM   1110  HD1 PHE A  69      12.478  46.585  52.411  1.00  0.00           H  
ATOM   1111  CE1 PHE A  69      11.795  45.741  50.561  1.00  0.00           C  
ATOM   1112  HE1 PHE A  69      10.794  46.120  50.678  1.00  0.00           H  
ATOM   1113  CZ  PHE A  69      12.120  44.992  49.447  1.00  0.00           C  
ATOM   1114  HZ  PHE A  69      11.374  44.801  48.689  1.00  0.00           H  
ATOM   1115  CE2 PHE A  69      13.394  44.507  49.291  1.00  0.00           C  
ATOM   1116  HE2 PHE A  69      13.650  43.930  48.414  1.00  0.00           H  
ATOM   1117  CD2 PHE A  69      14.355  44.764  50.257  1.00  0.00           C  
ATOM   1118  HD2 PHE A  69      15.350  44.366  50.135  1.00  0.00           H  
ATOM   1119  C   PHE A  69      16.052  44.850  54.619  1.00  0.00           C  
ATOM   1120  O   PHE A  69      15.998  45.680  55.529  1.00  0.00           O  
ATOM   1121  N   ALA A  70      17.047  43.981  54.492  1.00  0.00           N  
ATOM   1122  H   ALA A  70      17.019  43.311  53.738  1.00  0.00           H  
ATOM   1123  CA  ALA A  70      18.224  43.955  55.356  1.00  0.00           C  
ATOM   1124  HA  ALA A  70      17.906  43.984  56.396  1.00  0.00           H  
ATOM   1125  CB  ALA A  70      18.939  42.632  55.088  1.00  0.00           C  
ATOM   1126  HB1 ALA A  70      19.783  42.510  55.766  1.00  0.00           H  
ATOM   1127  HB2 ALA A  70      18.263  41.789  55.210  1.00  0.00           H  
ATOM   1128  HB3 ALA A  70      19.311  42.631  54.065  1.00  0.00           H  
ATOM   1129  C   ALA A  70      19.137  45.148  55.038  1.00  0.00           C  
ATOM   1130  O   ALA A  70      18.995  45.774  53.970  1.00  0.00           O  
ATOM   1131  N   PRO A  71      20.119  45.481  55.901  1.00  0.00           N  
ATOM   1132  CD  PRO A  71      20.344  44.899  57.228  1.00  0.00           C  
ATOM   1133  HD2 PRO A  71      20.937  43.989  57.139  1.00  0.00           H  
ATOM   1134  HD3 PRO A  71      19.412  44.707  57.753  1.00  0.00           H  
ATOM   1135  CG  PRO A  71      21.140  45.985  57.957  1.00  0.00           C  
ATOM   1136  HG2 PRO A  71      21.721  45.572  58.782  1.00  0.00           H  
ATOM   1137  HG3 PRO A  71      20.467  46.768  58.309  1.00  0.00           H  
ATOM   1138  CB  PRO A  71      22.019  46.513  56.859  1.00  0.00           C  
ATOM   1139  HB2 PRO A  71      22.834  45.811  56.678  1.00  0.00           H  
ATOM   1140  HB3 PRO A  71      22.414  47.500  57.098  1.00  0.00           H  
ATOM   1141  CA  PRO A  71      21.084  46.564  55.675  1.00  0.00           C  
ATOM   1142  HA  PRO A  71      20.551  47.507  55.682  1.00  0.00           H  
ATOM   1143  C   PRO A  71      21.845  46.449  54.357  1.00  0.00           C  
ATOM   1144  O   PRO A  71      22.212  47.486  53.816  1.00  0.00           O  
ATOM   1145  N   ASP A  72      22.149  45.241  53.845  1.00  0.00           N  
ATOM   1146  H   ASP A  72      21.847  44.394  54.305  1.00  0.00           H  
ATOM   1147  CA  ASP A  72      22.826  45.123  52.554  1.00  0.00           C  
ATOM   1148  HA  ASP A  72      23.566  45.919  52.462  1.00  0.00           H  
ATOM   1149  CB  ASP A  72      23.591  43.781  52.524  1.00  0.00           C  
ATOM   1150  HB2 ASP A  72      24.278  43.805  51.677  1.00  0.00           H  
ATOM   1151  HB3 ASP A  72      24.200  43.703  53.426  1.00  0.00           H  
ATOM   1152  CG  ASP A  72      22.731  42.513  52.405  1.00  0.00           C  
ATOM   1153  OD1 ASP A  72      21.563  42.523  52.780  1.00  0.00           O  
ATOM   1154  OD2 ASP A  72      23.216  41.505  51.908  1.00  0.00           O  
ATOM   1155  C   ASP A  72      21.863  45.225  51.364  1.00  0.00           C  
ATOM   1156  O   ASP A  72      22.266  44.978  50.233  1.00  0.00           O  
ATOM   1157  N   GLY A  73      20.563  45.476  51.575  1.00  0.00           N  
ATOM   1158  H   GLY A  73      20.257  45.613  52.527  1.00  0.00           H  
ATOM   1159  CA  GLY A  73      19.554  45.591  50.542  1.00  0.00           C  
ATOM   1160  HA2 GLY A  73      18.824  46.330  50.870  1.00  0.00           H  
ATOM   1161  HA3 GLY A  73      20.013  45.967  49.627  1.00  0.00           H  
ATOM   1162  C   GLY A  73      18.794  44.302  50.205  1.00  0.00           C  
ATOM   1163  O   GLY A  73      17.839  44.343  49.401  1.00  0.00           O  
ATOM   1164  N   SER A  74      19.161  43.140  50.738  1.00  0.00           N  
ATOM   1165  H   SER A  74      19.943  43.074  51.377  1.00  0.00           H  
ATOM   1166  CA  SER A  74      18.426  41.942  50.361  1.00  0.00           C  
ATOM   1167  HA  SER A  74      18.318  41.907  49.276  1.00  0.00           H  
ATOM   1168  CB  SER A  74      19.219  40.734  50.779  1.00  0.00           C  
ATOM   1169  HB2 SER A  74      18.663  39.830  50.529  1.00  0.00           H  
ATOM   1170  HB3 SER A  74      20.177  40.720  50.258  1.00  0.00           H  
ATOM   1171  OG  SER A  74      19.443  40.779  52.171  1.00  0.00           O  
ATOM   1172  HG  SER A  74      20.215  41.332  52.346  1.00  0.00           H  
ATOM   1173  C   SER A  74      17.040  41.941  51.007  1.00  0.00           C  
ATOM   1174  O   SER A  74      16.836  42.533  52.077  1.00  0.00           O  
ATOM   1175  N   HIP A  75      16.095  41.291  50.355  1.00  0.00           N  
ATOM   1176  H   HIP A  75      16.327  40.823  49.492  1.00  0.00           H  
ATOM   1177  CA  HIP A  75      14.733  41.195  50.835  1.00  0.00           C  
ATOM   1178  HA  HIP A  75      14.413  42.167  51.208  1.00  0.00           H  
ATOM   1179  CB  HIP A  75      13.852  40.816  49.658  1.00  0.00           C  
ATOM   1180  HB2 HIP A  75      13.925  41.588  48.892  1.00  0.00           H  
ATOM   1181  HB3 HIP A  75      14.213  39.882  49.224  1.00  0.00           H  
ATOM   1182  CG  HIP A  75      12.389  40.645  50.035  1.00  0.00           C  
ATOM   1183  ND1 HIP A  75      11.653  39.576  49.778  1.00  0.00           N  
ATOM   1184  HD1 HIP A  75      11.968  38.741  49.303  1.00  0.00           H  
ATOM   1185  CE1 HIP A  75      10.451  39.794  50.243  1.00  0.00           C  
ATOM   1186  HE1 HIP A  75       9.625  39.102  50.201  1.00  0.00           H  
ATOM   1187  NE2 HIP A  75      10.428  40.987  50.784  1.00  0.00           N  
ATOM   1188  HE2 HIP A  75       9.612  41.411  51.200  1.00  0.00           H  
ATOM   1189  CD2 HIP A  75      11.595  41.566  50.695  1.00  0.00           C  
ATOM   1190  HD2 HIP A  75      11.874  42.549  51.042  1.00  0.00           H  
ATOM   1191  C   HIP A  75      14.605  40.169  51.956  1.00  0.00           C  
ATOM   1192  O   HIP A  75      15.052  39.033  51.781  1.00  0.00           O  
ATOM   1193  N   ILE A  76      14.016  40.518  53.094  1.00  0.00           N  
ATOM   1194  H   ILE A  76      13.701  41.466  53.230  1.00  0.00           H  
ATOM   1195  CA  ILE A  76      13.782  39.550  54.145  1.00  0.00           C  
ATOM   1196  HA  ILE A  76      14.476  38.711  54.065  1.00  0.00           H  
ATOM   1197  CB  ILE A  76      13.995  40.201  55.534  1.00  0.00           C  
ATOM   1198  HB  ILE A  76      13.391  41.105  55.609  1.00  0.00           H  
ATOM   1199  CG2 ILE A  76      13.551  39.227  56.645  1.00  0.00           C  
ATOM   1200 HG21 ILE A  76      13.774  39.643  57.623  1.00  0.00           H  
ATOM   1201 HG22 ILE A  76      12.474  39.072  56.607  1.00  0.00           H  
ATOM   1202 HG23 ILE A  76      14.064  38.270  56.540  1.00  0.00           H  
ATOM   1203  CG1 ILE A  76      15.479  40.579  55.679  1.00  0.00           C  
ATOM   1204 HG12 ILE A  76      16.075  39.667  55.714  1.00  0.00           H  
ATOM   1205 HG13 ILE A  76      15.802  41.147  54.807  1.00  0.00           H  
ATOM   1206  CD1 ILE A  76      15.816  41.440  56.908  1.00  0.00           C  
ATOM   1207 HD11 ILE A  76      15.553  40.924  57.836  1.00  0.00           H  
ATOM   1208 HD12 ILE A  76      16.887  41.641  56.936  1.00  0.00           H  
ATOM   1209 HD13 ILE A  76      15.283  42.391  56.860  1.00  0.00           H  
ATOM   1210  C   ILE A  76      12.369  39.010  54.015  1.00  0.00           C  
ATOM   1211  O   ILE A  76      12.191  37.794  54.023  1.00  0.00           O  
ATOM   1212  N   GLY A  77      11.347  39.860  53.905  1.00  0.00           N  
ATOM   1213  H   GLY A  77      11.527  40.854  53.941  1.00  0.00           H  
ATOM   1214  CA  GLY A  77       9.961  39.427  53.780  1.00  0.00           C  
ATOM   1215  HA2 GLY A  77       9.583  39.645  52.786  1.00  0.00           H  
ATOM   1216  HA3 GLY A  77       9.862  38.356  53.962  1.00  0.00           H  
ATOM   1217  C   GLY A  77       9.118  40.183  54.803  1.00  0.00           C  
ATOM   1218  O   GLY A  77       9.387  41.362  55.086  1.00  0.00           O  
ATOM   1219  N   GLY A  78       8.115  39.543  55.384  1.00  0.00           N  
ATOM   1220  H   GLY A  78       7.930  38.571  55.167  1.00  0.00           H  
ATOM   1221  CA  GLY A  78       7.292  40.203  56.373  1.00  0.00           C  
ATOM   1222  HA2 GLY A  78       7.218  41.265  56.158  1.00  0.00           H  
ATOM   1223  HA3 GLY A  78       6.290  39.776  56.321  1.00  0.00           H  
ATOM   1224  C   GLY A  78       7.821  40.045  57.784  1.00  0.00           C  
ATOM   1225  O   GLY A  78       8.967  39.610  58.017  1.00  0.00           O  
ATOM   1226  N   PHE A  79       6.984  40.342  58.778  1.00  0.00           N  
ATOM   1227  H   PHE A  79       6.056  40.679  58.568  1.00  0.00           H  
ATOM   1228  CA  PHE A  79       7.384  40.247  60.166  1.00  0.00           C  
ATOM   1229  HA  PHE A  79       8.278  40.855  60.310  1.00  0.00           H  
ATOM   1230  CB  PHE A  79       6.284  40.754  61.091  1.00  0.00           C  
ATOM   1231  HB2 PHE A  79       6.080  41.800  60.861  1.00  0.00           H  
ATOM   1232  HB3 PHE A  79       5.370  40.183  60.920  1.00  0.00           H  
ATOM   1233  CG  PHE A  79       6.705  40.642  62.560  1.00  0.00           C  
ATOM   1234  CD1 PHE A  79       7.825  41.288  63.022  1.00  0.00           C  
ATOM   1235  HD1 PHE A  79       8.404  41.903  62.355  1.00  0.00           H  
ATOM   1236  CE1 PHE A  79       8.229  41.132  64.328  1.00  0.00           C  
ATOM   1237  HE1 PHE A  79       9.109  41.649  64.672  1.00  0.00           H  
ATOM   1238  CZ  PHE A  79       7.527  40.326  65.197  1.00  0.00           C  
ATOM   1239  HZ  PHE A  79       7.853  40.207  66.220  1.00  0.00           H  
ATOM   1240  CE2 PHE A  79       6.398  39.679  64.737  1.00  0.00           C  
ATOM   1241  HE2 PHE A  79       5.831  39.054  65.408  1.00  0.00           H  
ATOM   1242  CD2 PHE A  79       5.989  39.828  63.426  1.00  0.00           C  
ATOM   1243  HD2 PHE A  79       5.110  39.305  63.080  1.00  0.00           H  
ATOM   1244  C   PHE A  79       7.719  38.788  60.513  1.00  0.00           C  
ATOM   1245  O   PHE A  79       8.710  38.555  61.201  1.00  0.00           O  
ATOM   1246  N   ASP A  80       6.987  37.794  60.031  1.00  0.00           N  
ATOM   1247  H   ASP A  80       6.192  37.992  59.443  1.00  0.00           H  
ATOM   1248  CA  ASP A  80       7.311  36.400  60.306  1.00  0.00           C  
ATOM   1249  HA  ASP A  80       7.257  36.221  61.379  1.00  0.00           H  
ATOM   1250  CB  ASP A  80       6.261  35.514  59.598  1.00  0.00           C  
ATOM   1251  HB2 ASP A  80       5.270  35.776  59.971  1.00  0.00           H  
ATOM   1252  HB3 ASP A  80       6.282  35.721  58.526  1.00  0.00           H  
ATOM   1253  CG  ASP A  80       6.484  34.015  59.833  1.00  0.00           C  
ATOM   1254  OD1 ASP A  80       6.678  33.603  60.985  1.00  0.00           O  
ATOM   1255  OD2 ASP A  80       6.493  33.285  58.849  1.00  0.00           O  
ATOM   1256  C   ASP A  80       8.735  36.058  59.814  1.00  0.00           C  
ATOM   1257  O   ASP A  80       9.508  35.394  60.530  1.00  0.00           O  
ATOM   1258  N   GLN A  81       9.127  36.528  58.626  1.00  0.00           N  
ATOM   1259  H   GLN A  81       8.500  37.070  58.049  1.00  0.00           H  
ATOM   1260  CA  GLN A  81      10.486  36.294  58.166  1.00  0.00           C  
ATOM   1261  HA  GLN A  81      10.714  35.231  58.262  1.00  0.00           H  
ATOM   1262  CB  GLN A  81      10.672  36.695  56.732  1.00  0.00           C  
ATOM   1263  HB2 GLN A  81      10.250  37.683  56.543  1.00  0.00           H  
ATOM   1264  HB3 GLN A  81      11.742  36.751  56.527  1.00  0.00           H  
ATOM   1265  CG  GLN A  81      10.113  35.661  55.770  1.00  0.00           C  
ATOM   1266  HG2 GLN A  81      10.483  35.868  54.766  1.00  0.00           H  
ATOM   1267  HG3 GLN A  81      10.473  34.670  56.054  1.00  0.00           H  
ATOM   1268  CD  GLN A  81       8.615  35.687  55.718  1.00  0.00           C  
ATOM   1269  OE1 GLN A  81       7.987  36.749  55.716  1.00  0.00           O  
ATOM   1270  NE2 GLN A  81       8.014  34.514  55.783  1.00  0.00           N  
ATOM   1271 HE21 GLN A  81       8.559  33.668  55.864  1.00  0.00           H  
ATOM   1272 HE22 GLN A  81       7.006  34.470  55.815  1.00  0.00           H  
ATOM   1273  C   GLN A  81      11.531  37.058  58.969  1.00  0.00           C  
ATOM   1274  O   GLN A  81      12.647  36.574  59.177  1.00  0.00           O  
ATOM   1275  N   LEU A  82      11.199  38.236  59.496  1.00  0.00           N  
ATOM   1276  H   LEU A  82      10.275  38.611  59.334  1.00  0.00           H  
ATOM   1277  CA  LEU A  82      12.132  39.016  60.280  1.00  0.00           C  
ATOM   1278  HA  LEU A  82      13.074  39.059  59.738  1.00  0.00           H  
ATOM   1279  CB  LEU A  82      11.567  40.443  60.465  1.00  0.00           C  
ATOM   1280  HB2 LEU A  82      11.303  40.851  59.487  1.00  0.00           H  
ATOM   1281  HB3 LEU A  82      10.652  40.377  61.054  1.00  0.00           H  
ATOM   1282  CG  LEU A  82      12.533  41.397  61.159  1.00  0.00           C  
ATOM   1283  HG  LEU A  82      12.868  40.956  62.096  1.00  0.00           H  
ATOM   1284  CD1 LEU A  82      13.762  41.603  60.266  1.00  0.00           C  
ATOM   1285 HD11 LEU A  82      14.382  42.404  60.668  1.00  0.00           H  
ATOM   1286 HD12 LEU A  82      14.371  40.699  60.241  1.00  0.00           H  
ATOM   1287 HD13 LEU A  82      13.462  41.864  59.250  1.00  0.00           H  
ATOM   1288  CD2 LEU A  82      11.802  42.682  61.515  1.00  0.00           C  
ATOM   1289 HD21 LEU A  82      12.487  43.349  62.033  1.00  0.00           H  
ATOM   1290 HD22 LEU A  82      11.438  43.174  60.612  1.00  0.00           H  
ATOM   1291 HD23 LEU A  82      10.963  42.465  62.178  1.00  0.00           H  
ATOM   1292  C   LEU A  82      12.359  38.330  61.628  1.00  0.00           C  
ATOM   1293  O   LEU A  82      13.479  38.313  62.149  1.00  0.00           O  
ATOM   1294  N   ARG A  83      11.326  37.775  62.262  1.00  0.00           N  
ATOM   1295  H   ARG A  83      10.416  37.819  61.825  1.00  0.00           H  
ATOM   1296  CA  ARG A  83      11.443  36.992  63.491  1.00  0.00           C  
ATOM   1297  HA  ARG A  83      11.795  37.618  64.310  1.00  0.00           H  
ATOM   1298  CB  ARG A  83      10.150  36.286  63.882  1.00  0.00           C  
ATOM   1299  HB2 ARG A  83       9.615  36.025  62.970  1.00  0.00           H  
ATOM   1300  HB3 ARG A  83      10.441  35.342  64.350  1.00  0.00           H  
ATOM   1301  CG  ARG A  83       9.202  36.954  64.825  1.00  0.00           C  
ATOM   1302  HG2 ARG A  83       9.755  37.366  65.669  1.00  0.00           H  
ATOM   1303  HG3 ARG A  83       8.654  37.745  64.315  1.00  0.00           H  
ATOM   1304  CD  ARG A  83       8.260  35.851  65.318  1.00  0.00           C  
ATOM   1305  HD2 ARG A  83       8.841  35.035  65.748  1.00  0.00           H  
ATOM   1306  HD3 ARG A  83       7.660  36.258  66.130  1.00  0.00           H  
ATOM   1307  NE  ARG A  83       7.444  35.324  64.234  1.00  0.00           N  
ATOM   1308  HE  ARG A  83       7.900  34.800  63.499  1.00  0.00           H  
ATOM   1309  CZ  ARG A  83       6.134  35.523  64.170  1.00  0.00           C  
ATOM   1310  NH1 ARG A  83       5.480  36.201  65.109  1.00  0.00           N  
ATOM   1311 HH11 ARG A  83       5.988  36.611  65.878  1.00  0.00           H  
ATOM   1312 HH12 ARG A  83       4.475  36.280  65.062  1.00  0.00           H  
ATOM   1313  NH2 ARG A  83       5.449  35.032  63.163  1.00  0.00           N  
ATOM   1314 HH21 ARG A  83       4.454  35.166  63.102  1.00  0.00           H  
ATOM   1315 HH22 ARG A  83       5.923  34.488  62.451  1.00  0.00           H  
ATOM   1316  C   ARG A  83      12.452  35.875  63.244  1.00  0.00           C  
ATOM   1317  O   ARG A  83      13.354  35.677  64.060  1.00  0.00           O  
ATOM   1318  N   GLU A  84      12.338  35.175  62.108  1.00  0.00           N  
ATOM   1319  H   GLU A  84      11.586  35.371  61.461  1.00  0.00           H  
ATOM   1320  CA  GLU A  84      13.262  34.099  61.791  1.00  0.00           C  
ATOM   1321  HA  GLU A  84      13.292  33.400  62.628  1.00  0.00           H  
ATOM   1322  CB  GLU A  84      12.828  33.333  60.561  1.00  0.00           C  
ATOM   1323  HB2 GLU A  84      12.666  34.015  59.727  1.00  0.00           H  
ATOM   1324  HB3 GLU A  84      13.599  32.614  60.278  1.00  0.00           H  
ATOM   1325  CG  GLU A  84      11.554  32.581  60.852  1.00  0.00           C  
ATOM   1326  HG2 GLU A  84      10.764  33.274  61.136  1.00  0.00           H  
ATOM   1327  HG3 GLU A  84      11.232  32.088  59.933  1.00  0.00           H  
ATOM   1328  CD  GLU A  84      11.711  31.519  61.938  1.00  0.00           C  
ATOM   1329  OE1 GLU A  84      12.472  30.568  61.725  1.00  0.00           O  
ATOM   1330  OE2 GLU A  84      11.065  31.663  62.980  1.00  0.00           O  
ATOM   1331  C   GLU A  84      14.672  34.572  61.527  1.00  0.00           C  
ATOM   1332  O   GLU A  84      15.618  33.857  61.872  1.00  0.00           O  
ATOM   1333  N   TYR A  85      14.796  35.768  60.941  1.00  0.00           N  
ATOM   1334  H   TYR A  85      13.965  36.283  60.687  1.00  0.00           H  
ATOM   1335  CA  TYR A  85      16.085  36.323  60.566  1.00  0.00           C  
ATOM   1336  HA  TYR A  85      16.542  35.641  59.848  1.00  0.00           H  
ATOM   1337  CB  TYR A  85      15.850  37.664  59.860  1.00  0.00           C  
ATOM   1338  HB2 TYR A  85      15.062  37.529  59.121  1.00  0.00           H  
ATOM   1339  HB3 TYR A  85      15.477  38.382  60.588  1.00  0.00           H  
ATOM   1340  CG  TYR A  85      17.029  38.297  59.137  1.00  0.00           C  
ATOM   1341  CD1 TYR A  85      17.286  37.970  57.822  1.00  0.00           C  
ATOM   1342  HD1 TYR A  85      16.669  37.251  57.304  1.00  0.00           H  
ATOM   1343  CE1 TYR A  85      18.347  38.576  57.171  1.00  0.00           C  
ATOM   1344  HE1 TYR A  85      18.563  38.328  56.142  1.00  0.00           H  
ATOM   1345  CZ  TYR A  85      19.131  39.494  57.847  1.00  0.00           C  
ATOM   1346  OH  TYR A  85      20.194  40.117  57.200  1.00  0.00           O  
ATOM   1347  HH  TYR A  85      20.301  39.825  56.286  1.00  0.00           H  
ATOM   1348  CE2 TYR A  85      18.874  39.817  59.158  1.00  0.00           C  
ATOM   1349  HE2 TYR A  85      19.497  40.529  59.676  1.00  0.00           H  
ATOM   1350  CD2 TYR A  85      17.819  39.216  59.806  1.00  0.00           C  
ATOM   1351  HD2 TYR A  85      17.611  39.464  60.836  1.00  0.00           H  
ATOM   1352  C   TYR A  85      17.047  36.499  61.723  1.00  0.00           C  
ATOM   1353  O   TYR A  85      18.255  36.341  61.509  1.00  0.00           O  
ATOM   1354  N   PHE A  86      16.558  36.815  62.921  1.00  0.00           N  
ATOM   1355  H   PHE A  86      15.562  36.922  63.052  1.00  0.00           H  
ATOM   1356  CA  PHE A  86      17.444  37.020  64.042  1.00  0.00           C  
ATOM   1357  HA  PHE A  86      18.382  37.440  63.679  1.00  0.00           H  
ATOM   1358  CB  PHE A  86      16.817  38.034  64.983  1.00  0.00           C  
ATOM   1359  HB2 PHE A  86      15.787  37.750  65.203  1.00  0.00           H  
ATOM   1360  HB3 PHE A  86      17.369  38.057  65.923  1.00  0.00           H  
ATOM   1361  CG  PHE A  86      16.880  39.444  64.382  1.00  0.00           C  
ATOM   1362  CD1 PHE A  86      18.102  40.044  64.125  1.00  0.00           C  
ATOM   1363  HD1 PHE A  86      19.024  39.527  64.342  1.00  0.00           H  
ATOM   1364  CE1 PHE A  86      18.142  41.316  63.587  1.00  0.00           C  
ATOM   1365  HE1 PHE A  86      19.091  41.783  63.380  1.00  0.00           H  
ATOM   1366  CZ  PHE A  86      16.971  41.986  63.307  1.00  0.00           C  
ATOM   1367  HZ  PHE A  86      17.014  42.969  62.870  1.00  0.00           H  
ATOM   1368  CE2 PHE A  86      15.754  41.385  63.562  1.00  0.00           C  
ATOM   1369  HE2 PHE A  86      14.838  41.909  63.330  1.00  0.00           H  
ATOM   1370  CD2 PHE A  86      15.701  40.112  64.101  1.00  0.00           C  
ATOM   1371  HD2 PHE A  86      14.746  39.646  64.292  1.00  0.00           H  
ATOM   1372  C   PHE A  86      17.819  35.749  64.806  1.00  0.00           C  
ATOM   1373  O   PHE A  86      18.614  35.805  65.748  1.00  0.00           O  
ATOM   1374  N   LYS A  87      17.291  34.597  64.408  1.00  0.00           N  
ATOM   1375  H   LYS A  87      16.695  34.564  63.592  1.00  0.00           H  
ATOM   1376  CA  LYS A  87      17.646  33.340  65.054  1.00  0.00           C  
ATOM   1377  HA  LYS A  87      17.824  33.493  66.118  1.00  0.00           H  
ATOM   1378  CB  LYS A  87      16.490  32.326  64.889  1.00  0.00           C  
ATOM   1379  HB2 LYS A  87      16.268  32.199  63.829  1.00  0.00           H  
ATOM   1380  HB3 LYS A  87      16.805  31.362  65.291  1.00  0.00           H  
ATOM   1381  CG  LYS A  87      15.243  32.779  65.636  1.00  0.00           C  
ATOM   1382  HG2 LYS A  87      15.464  32.873  66.701  1.00  0.00           H  
ATOM   1383  HG3 LYS A  87      14.916  33.745  65.248  1.00  0.00           H  
ATOM   1384  CD  LYS A  87      14.161  31.773  65.427  1.00  0.00           C  
ATOM   1385  HD2 LYS A  87      13.999  31.616  64.358  1.00  0.00           H  
ATOM   1386  HD3 LYS A  87      14.424  30.828  65.904  1.00  0.00           H  
ATOM   1387  CE  LYS A  87      12.898  32.347  66.049  1.00  0.00           C  
ATOM   1388  HE2 LYS A  87      13.042  32.456  67.125  1.00  0.00           H  
ATOM   1389  HE3 LYS A  87      12.698  33.327  65.611  1.00  0.00           H  
ATOM   1390  NZ  LYS A  87      11.768  31.463  65.783  1.00  0.00           N  
ATOM   1391  HZ1 LYS A  87      11.956  30.541  66.148  1.00  0.00           H  
ATOM   1392  HZ2 LYS A  87      10.925  31.834  66.195  1.00  0.00           H  
ATOM   1393  HZ3 LYS A  87      11.632  31.390  64.779  1.00  0.00           H  
ATOM   1394  C   LYS A  87      18.926  32.777  64.441  1.00  0.00           C  
ATOM   1395  O   LYS A  87      19.400  31.755  64.899  1.00  0.00           O  
ATOM   1396  OXT LYS A  87      19.473  33.351  63.488  1.00  0.00           O  
TER    1397      LYS A  87 
HETATM 1397  O1  MES A  88       0.239  46.905  47.130  1.00 66.57           O   
HETATM 1398  O1S MES A  88      -3.503  46.132  52.984  1.00 59.34           O   
HETATM 1399  C2  MES A  88       0.283  45.599  47.738  1.00 66.12           C   
HETATM 1400  O2S MES A  88      -2.852  43.343  52.881  1.00 59.97           O   
HETATM 1401  C3  MES A  88      -0.860  45.455  48.481  1.00 65.44           C   
HETATM 1402  O3S MES A  88      -0.834  45.235  53.590  1.00 59.16           O   
HETATM 1403  N4  MES A  88      -0.870  46.412  49.496  1.00 64.72           N   
HETATM 1404  C5  MES A  88      -0.997  47.656  48.915  1.00 65.50           C   
HETATM 1405  C6  MES A  88       0.110  47.928  48.142  1.00 66.33           C   
HETATM 1406  C7  MES A  88      -1.946  46.213  50.350  1.00 63.09           C   
HETATM 1407  C8  MES A  88      -1.912  45.057  51.091  1.00 61.16           C   
HETATM 1408  H01 MES A  88      -3.704  46.727  52.258  1.00 59.34           H   
HETATM 1409  H02 MES A  88       1.167  45.497  48.368  1.00 66.12           H   
HETATM 1410  H03 MES A  88       0.327  44.830  46.967  1.00 66.12           H   
HETATM 1411  H04 MES A  88      -0.889  44.457  48.918  1.00 65.44           H   
HETATM 1412  H05 MES A  88      -1.732  45.592  47.841  1.00 65.44           H   
HETATM 1413  H06 MES A  88      -1.082  48.410  49.697  1.00 65.50           H   
HETATM 1414  H07 MES A  88      -1.889  47.674  48.289  1.00 65.50           H   
HETATM 1415  H08 MES A  88      -0.002  48.903  47.668  1.00 66.33           H   
HETATM 1416  H09 MES A  88       1.001  47.937  48.769  1.00 66.33           H   
HETATM 1417  H10 MES A  88      -2.823  46.129  49.708  1.00 63.09           H   
HETATM 1418  H11 MES A  88      -1.985  47.054  51.042  1.00 63.09           H   
HETATM 1419  H12 MES A  88      -0.840  44.862  51.112  1.00 61.16           H   
HETATM 1420  H13 MES A  88      -2.601  44.372  50.598  1.00 61.16           H   
HETATM 1421  S   MES A  88      -2.221  44.980  52.478  1.00 59.12           S 
TER    1422      MES    88 
