# Supplementary material for: SparcleQC: Automated Input File Creation for QM/MM Studies of Protein:Ligand Complexes
Source: J Chem Inf Model. 2025 Jun 17;65(13):6433–40. doi: 10.1021/acs.jcim.5c00617 (PMC12264949; doi:10.1021/acs.jcim.5c00617)
Supplement: Supplementary file 2 [file ci5c00617_si_002.zip › si/three_codes/prep/loop.py]

import sparcleqc

inputs = {
    'pdb_file': '0.15_80_10_pH6.5_1aba.genpdb.cpptraj.pdb',
    'pre-capped': 'false',
    'seed': 'ligand',
    'cutoff': 5.5,
    'charge_scheme': 'BRC',
    'ligand_charge': 0,
    'method': 'hf',
    'basis_set': 'sto-3g',
    'amber_ff': 'ff19SB',
    'water_model': 'opc' ,
    'o_charge': 0,
    'h_charge': 0.6791,
    'ep_charge': -1.3582,
    'mem': '32 GB',
    'nthreads': 5,
    'nwchem_scratch':'/scratch/csargent/',
    'nwchem_perm':'/scratch/csargent/',
    'qchem_options':{'SCF_CONVERGENCE':'6'},
    'nwchem_scf':{'thresh':'1e-6'}}

programs = ['psi4','q-chem', 'nwchem']

for p in programs:
    inputs['software'] = f'{p}'
    inputs['input_filename'] = f'{p}.in'
    print(inputs)
    sparcleqc.run_sparcle(user_options = inputs)
