# Supplementary material for: SparcleQC: Automated Input File Creation for QM/MM Studies of Protein:Ligand Complexes
Source: J Chem Inf Model. 2025 Jun 17;65(13):6433–40. doi: 10.1021/acs.jcim.5c00617 (PMC12264949; doi:10.1021/acs.jcim.5c00617)
Supplement: Supplementary file 2 [file ci5c00617_si_002.zip › si/three_codes/inout_files/psi4_psi4_file_lig.out]

Scratch directory: /scratch/csargent/
   => Libint2 <=

    Primary   basis highest AM E, G, H:  5, 4, 3
    Auxiliary basis highest AM E, G, H:  6, 5, 4
    Onebody   basis highest AM E, G, H:  6, 5, 4
    Solid Harmonics ordering:            gaussian

*** tstart() called on ds7
*** at Tue Nov 26 19:21:20 2024

   => Loading Basis Set <=

    Name: STO-3G
    Role: ORBITAL
    Keyword: BASIS
    atoms 1-2, 4, 6, 27, 37, 48, 65, 69, 101, 121, 140, 144, 178, 182, 187, 199, 218, 225, 244, 247                                                                                                                                         entry O          line    81 file /theoryfs2/ds/csargent/miniconda3/envs/psi418/share/psi4/basis/sto-3g.gbs 
    atoms 3, 5, 8-11, 26, 29-36, 47, 50-53, 55, 64, 67-68, 70-73, 86-88, 90, 100, 103-110, 120, 123-127, 139, 142-143, 145-148, 161-165, 177, 180-181, 183-185, 197-198, 200-203, 216-217, 223-224, 226-229, 242-243, 245-246, 256-258, 260 entry C          line    61 file /theoryfs2/ds/csargent/miniconda3/envs/psi418/share/psi4/basis/sto-3g.gbs 
    atoms 7, 28, 49, 54, 56, 66, 85, 102, 122, 141, 160, 179, 186, 196, 215, 222, 241, 255                                                                                                                                                  entry N          line    71 file /theoryfs2/ds/csargent/miniconda3/envs/psi418/share/psi4/basis/sto-3g.gbs 
    atoms 12, 89, 259                                                                                                                                                                                                                       entry S          line   181 file /theoryfs2/ds/csargent/miniconda3/envs/psi418/share/psi4/basis/sto-3g.gbs 
    atoms 13-25, 38-46, 57-63, 74-84, 91-99, 111-119, 128-138, 149-159, 166-176, 188-195, 204-214, 219-221, 230-240, 248-254, 261-283                                                                                                       entry H          line    19 file /theoryfs2/ds/csargent/miniconda3/envs/psi418/share/psi4/basis/sto-3g.gbs 


         ---------------------------------------------------------
                                   SCF
               by Justin Turney, Rob Parrish, Andy Simmonett
                          and Daniel G. A. Smith
                              RHF Reference
                        5 Threads,  30517 MiB Core
         ---------------------------------------------------------

  ==> Geometry <==

    Molecular point group: c1
    Full point group: C1

    Geometry (in Angstrom), charge = 0, multiplicity = 1:

       Center              X                  Y                   Z               Mass       
    ------------   -----------------  -----------------  -----------------  -----------------
         O            0.239000000000    46.905000000000    47.130000000000    15.994914619570
         O           -3.503000000000    46.132000000000    52.984000000000    15.994914619570
         C            0.283000000000    45.599000000000    47.738000000000    12.000000000000
         O           -2.852000000000    43.343000000000    52.881000000000    15.994914619570
         C           -0.860000000000    45.455000000000    48.481000000000    12.000000000000
         O           -0.834000000000    45.235000000000    53.590000000000    15.994914619570
         N           -0.870000000000    46.412000000000    49.496000000000    14.003074004430
         C           -0.997000000000    47.656000000000    48.915000000000    12.000000000000
         C            0.110000000000    47.928000000000    48.142000000000    12.000000000000
         C           -1.946000000000    46.213000000000    50.350000000000    12.000000000000
         C           -1.912000000000    45.057000000000    51.091000000000    12.000000000000
         S           -2.221000000000    44.980000000000    52.478000000000    31.972071174400
         H           -3.704000000000    46.727000000000    52.258000000000     1.007825032230
         H            1.167000000000    45.497000000000    48.368000000000     1.007825032230
         H            0.327000000000    44.830000000000    46.967000000000     1.007825032230
         H           -0.889000000000    44.457000000000    48.918000000000     1.007825032230
         H           -1.732000000000    45.592000000000    47.841000000000     1.007825032230
         H           -1.082000000000    48.410000000000    49.697000000000     1.007825032230
         H           -1.889000000000    47.674000000000    48.289000000000     1.007825032230
         H           -0.002000000000    48.903000000000    47.668000000000     1.007825032230
         H            1.001000000000    47.937000000000    48.769000000000     1.007825032230
         H           -2.823000000000    46.129000000000    49.708000000000     1.007825032230
         H           -1.985000000000    47.054000000000    51.042000000000     1.007825032230
         H           -0.840000000000    44.862000000000    51.112000000000     1.007825032230
         H           -2.601000000000    44.372000000000    50.598000000000     1.007825032230
      Gh(C)           3.333000000000    50.620000000000    55.891000000000    12.000000000000
      Gh(O)           3.372000000000    51.588000000000    55.127000000000    15.994914619570
      Gh(N)           2.442000000000    50.507000000000    56.862000000000    14.003074004430
      Gh(C)           1.413000000000    51.506000000000    57.119000000000    12.000000000000
      Gh(C)           0.005000000000    50.927000000000    57.232000000000    12.000000000000
      Gh(C)          -0.521000000000    50.237000000000    56.001000000000    12.000000000000
      Gh(C)          -0.985000000000    51.011000000000    54.951000000000    12.000000000000
      Gh(C)          -0.569000000000    48.854000000000    55.936000000000    12.000000000000
      Gh(C)          -1.502000000000    50.387000000000    53.835000000000    12.000000000000
      Gh(C)          -1.086000000000    48.222000000000    54.817000000000    12.000000000000
      Gh(C)          -1.549000000000    49.003000000000    53.779000000000    12.000000000000
      Gh(O)          -2.106000000000    48.406000000000    52.664000000000    15.994914619570
      Gh(H)           2.461000000000    49.695000000000    57.461000000000     1.007825032230
      Gh(H)           1.413000000000    52.280000000000    56.353000000000     1.007825032230
      Gh(H)          -0.024000000000    50.226000000000    58.065000000000     1.007825032230
      Gh(H)          -0.676000000000    51.740000000000    57.481000000000     1.007825032230
      Gh(H)          -0.942000000000    52.081000000000    55.009000000000     1.007825032230
      Gh(H)          -0.222000000000    48.258000000000    56.765000000000     1.007825032230
      Gh(H)          -1.884000000000    50.975000000000    53.022000000000     1.007825032230
      Gh(H)          -1.195000000000    47.158000000000    54.813000000000     1.007825032230
      Gh(H)          -2.573000000000    49.035000000000    52.085000000000     1.007825032230
      Gh(C)          -4.489000000000    54.638000000000    59.165000000000    12.000000000000
      Gh(O)          -5.677000000000    54.600000000000    58.838000000000    15.994914619570
      Gh(N)          -3.764000000000    53.513000000000    59.144000000000    14.003074004430
      Gh(C)          -4.323000000000    52.242000000000    58.734000000000    12.000000000000
      Gh(C)          -3.962000000000    52.008000000000    57.296000000000    12.000000000000
      Gh(C)          -4.635000000000    50.801000000000    56.669000000000    12.000000000000
      Gh(C)          -4.176000000000    49.512000000000    56.726000000000    12.000000000000
      Gh(N)          -5.696000000000    50.809000000000    55.872000000000    14.003074004430
      Gh(C)          -5.895000000000    49.594000000000    55.423000000000    12.000000000000
      Gh(N)          -4.976000000000    48.833000000000    55.943000000000    14.003074004430
      Gh(H)          -2.787000000000    53.541000000000    59.402000000000     1.007825032230
      Gh(H)          -5.407000000000    52.219000000000    58.853000000000     1.007825032230
      Gh(H)          -4.268000000000    52.883000000000    56.723000000000     1.007825032230
      Gh(H)          -2.884000000000    51.914000000000    57.183000000000     1.007825032230
      Gh(H)          -3.307000000000    49.148000000000    57.251000000000     1.007825032230
      Gh(H)          -6.680000000000    49.281000000000    54.753000000000     1.007825032230
      Gh(H)          -4.889000000000    47.843000000000    55.762000000000     1.007825032230
      Gh(C)           4.103000000000    54.707000000000    53.574000000000    12.000000000000
      Gh(O)           4.298000000000    55.692000000000    52.855000000000    15.994914619570
      Gh(N)           3.358000000000    53.697000000000    53.143000000000    14.003074004430
      Gh(C)           2.813000000000    53.718000000000    51.788000000000    12.000000000000
      Gh(C)           1.415000000000    54.343000000000    51.725000000000    12.000000000000
      Gh(O)           0.846000000000    54.490000000000    50.639000000000    15.994914619570
      Gh(C)           2.765000000000    52.263000000000    51.154000000000    12.000000000000
      Gh(C)           1.854000000000    51.314000000000    51.971000000000    12.000000000000
      Gh(C)           4.222000000000    51.753000000000    51.018000000000    12.000000000000
      Gh(C)           1.552000000000    49.957000000000    51.275000000000    12.000000000000
      Gh(H)           3.192000000000    52.889000000000    53.732000000000     1.007825032230
      Gh(H)           3.452000000000    54.316000000000    51.137000000000     1.007825032230
      Gh(H)           2.353000000000    52.349000000000    50.147000000000     1.007825032230
      Gh(H)           2.316000000000    51.103000000000    52.931000000000     1.007825032230
      Gh(H)           0.895000000000    51.799000000000    52.157000000000     1.007825032230
      Gh(H)           4.237000000000    50.819000000000    50.458000000000     1.007825032230
      Gh(H)           4.822000000000    52.488000000000    50.480000000000     1.007825032230
      Gh(H)           4.660000000000    51.586000000000    52.003000000000     1.007825032230
      Gh(H)           0.882000000000    49.367000000000    51.899000000000     1.007825032230
      Gh(H)           1.072000000000    50.139000000000    50.313000000000     1.007825032230
      Gh(H)           2.475000000000    49.403000000000    51.115000000000     1.007825032230
      Gh(N)           0.803000000000    54.699000000000    52.842000000000    14.003074004430
      Gh(C)          -0.523000000000    55.306000000000    52.821000000000    12.000000000000
      Gh(C)          -1.551000000000    54.355000000000    53.441000000000    12.000000000000
      Gh(C)          -2.945000000000    54.929000000000    53.268000000000    12.000000000000
      Gh(S)          -4.230000000000    53.864000000000    53.922000000000    31.972071174400
      Gh(C)          -4.327000000000    52.868000000000    52.489000000000    12.000000000000
      Gh(H)           1.262000000000    54.575000000000    53.734000000000     1.007825032230
      Gh(H)          -0.851000000000    55.519000000000    51.809000000000     1.007825032230
      Gh(H)          -1.485000000000    53.395000000000    52.930000000000     1.007825032230
      Gh(H)          -1.345000000000    54.203000000000    54.500000000000     1.007825032230
      Gh(H)          -2.995000000000    55.873000000000    53.806000000000     1.007825032230
      Gh(H)          -3.144000000000    55.111000000000    52.215000000000     1.007825032230
      Gh(H)          -4.917000000000    53.383000000000    51.726000000000     1.007825032230
      Gh(H)          -3.337000000000    52.649000000000    52.088000000000     1.007825032230
      Gh(H)          -4.818000000000    51.924000000000    52.740000000000     1.007825032230
      Gh(C)          -3.305000000000    56.701000000000    49.689000000000    12.000000000000
      Gh(O)          -2.574000000000    56.844000000000    50.663000000000    15.994914619570
      Gh(N)          -2.981000000000    55.933000000000    48.650000000000    14.003074004430
      Gh(C)          -1.694000000000    55.276000000000    48.503000000000    12.000000000000
      Gh(C)          -1.807000000000    54.027000000000    47.654000000000    12.000000000000
      Gh(C)          -2.448000000000    52.908000000000    48.447000000000    12.000000000000
      Gh(C)          -1.674000000000    52.148000000000    49.313000000000    12.000000000000
      Gh(C)          -3.793000000000    52.637000000000    48.293000000000    12.000000000000
      Gh(C)          -2.246000000000    51.109000000000    50.022000000000    12.000000000000
      Gh(C)          -4.359000000000    51.592000000000    49.009000000000    12.000000000000
      Gh(C)          -3.585000000000    50.828000000000    49.870000000000    12.000000000000
      Gh(H)          -3.624000000000    55.864000000000    47.875000000000     1.007825032230
      Gh(H)          -1.320000000000    54.997000000000    49.487000000000     1.007825032230
      Gh(H)          -2.385000000000    54.234000000000    46.752000000000     1.007825032230
      Gh(H)          -0.814000000000    53.719000000000    47.343000000000     1.007825032230
      Gh(H)          -0.633000000000    52.388000000000    49.469000000000     1.007825032230
      Gh(H)          -4.401000000000    53.230000000000    47.628000000000     1.007825032230
      Gh(H)          -1.641000000000    50.526000000000    50.697000000000     1.007825032230
      Gh(H)          -5.409000000000    51.369000000000    48.890000000000     1.007825032230
      Gh(H)          -4.032000000000    50.014000000000    50.419000000000     1.007825032230
      Gh(C)           6.178000000000    52.810000000000    46.615000000000    12.000000000000
      Gh(O)           7.003000000000    51.909000000000    46.780000000000    15.994914619570
      Gh(N)           4.954000000000    52.544000000000    46.147000000000    14.003074004430
      Gh(C)           4.574000000000    51.175000000000    45.767000000000    12.000000000000
      Gh(C)           3.036000000000    51.092000000000    45.467000000000    12.000000000000
      Gh(C)           2.286000000000    51.433000000000    46.777000000000    12.000000000000
      Gh(C)           2.604000000000    49.685000000000    45.023000000000    12.000000000000
      Gh(C)           0.773000000000    51.661000000000    46.639000000000    12.000000000000
      Gh(H)           4.285000000000    53.293000000000    46.021000000000     1.007825032230
      Gh(H)           4.805000000000    50.498000000000    46.591000000000     1.007825032230
      Gh(H)           2.776000000000    51.815000000000    44.692000000000     1.007825032230
      Gh(H)           2.449000000000    50.632000000000    47.501000000000     1.007825032230
      Gh(H)           2.689000000000    52.341000000000    47.220000000000     1.007825032230
      Gh(H)           3.139000000000    49.398000000000    44.118000000000     1.007825032230
      Gh(H)           2.814000000000    48.957000000000    45.807000000000     1.007825032230
      Gh(H)           1.541000000000    49.677000000000    44.789000000000     1.007825032230
      Gh(H)           0.386000000000    51.889000000000    47.624000000000     1.007825032230
      Gh(H)           0.586000000000    52.494000000000    45.961000000000     1.007825032230
      Gh(H)           0.272000000000    50.768000000000    46.270000000000     1.007825032230
      Gh(C)           9.824000000000    50.151000000000    44.980000000000    12.000000000000
      Gh(O)          10.783000000000    49.382000000000    44.768000000000    15.994914619570
      Gh(N)           8.796000000000    49.803000000000    45.757000000000    14.003074004430
      Gh(C)           8.772000000000    48.508000000000    46.402000000000    12.000000000000
      Gh(C)           8.758000000000    47.383000000000    45.375000000000    12.000000000000
      Gh(O)           9.544000000000    46.436000000000    45.473000000000    15.994914619570
      Gh(C)           7.545000000000    48.399000000000    47.296000000000    12.000000000000
      Gh(C)           7.324000000000    47.081000000000    48.078000000000    12.000000000000
      Gh(C)           8.510000000000    46.703000000000    48.971000000000    12.000000000000
      Gh(C)           6.091000000000    47.281000000000    48.927000000000    12.000000000000
      Gh(H)           8.019000000000    50.436000000000    45.891000000000     1.007825032230
      Gh(H)           9.669000000000    48.408000000000    47.015000000000     1.007825032230
      Gh(H)           7.604000000000    49.216000000000    48.018000000000     1.007825032230
      Gh(H)           6.657000000000    48.573000000000    46.691000000000     1.007825032230
      Gh(H)           7.135000000000    46.270000000000    47.375000000000     1.007825032230
      Gh(H)           8.281000000000    45.790000000000    49.518000000000     1.007825032230
      Gh(H)           9.395000000000    46.525000000000    48.360000000000     1.007825032230
      Gh(H)           8.715000000000    47.508000000000    49.676000000000     1.007825032230
      Gh(H)           5.899000000000    46.363000000000    49.477000000000     1.007825032230
      Gh(H)           6.238000000000    48.099000000000    49.634000000000     1.007825032230
      Gh(H)           5.229000000000    47.498000000000    48.294000000000     1.007825032230
      Gh(N)           7.912000000000    47.499000000000    44.338000000000    14.003074004430
      Gh(C)           7.852000000000    46.455000000000    43.322000000000    12.000000000000
      Gh(C)           6.783000000000    46.760000000000    42.296000000000    12.000000000000
      Gh(C)           5.362000000000    46.760000000000    42.865000000000    12.000000000000
      Gh(C)           4.409000000000    47.143000000000    41.755000000000    12.000000000000
      Gh(C)           4.990000000000    45.393000000000    43.428000000000    12.000000000000
      Gh(H)           7.305000000000    48.302000000000    44.255000000000     1.007825032230
      Gh(H)           7.632000000000    45.505000000000    43.806000000000     1.007825032230
      Gh(H)           6.990000000000    47.736000000000    41.854000000000     1.007825032230
      Gh(H)           6.842000000000    46.016000000000    41.500000000000     1.007825032230
      Gh(H)           5.269000000000    47.490000000000    43.662000000000     1.007825032230
      Gh(H)           3.388000000000    47.175000000000    42.138000000000     1.007825032230
      Gh(H)           4.663000000000    48.133000000000    41.373000000000     1.007825032230
      Gh(H)           4.462000000000    46.419000000000    40.939000000000     1.007825032230
      Gh(H)           3.944000000000    45.394000000000    43.728000000000     1.007825032230
      Gh(H)           5.138000000000    44.620000000000    42.672000000000     1.007825032230
      Gh(H)           5.586000000000    45.163000000000    44.310000000000     1.007825032230
      Gh(C)           2.042000000000    42.251000000000    41.586000000000    12.000000000000
      Gh(O)           3.101000000000    42.119000000000    42.211000000000    15.994914619570
      Gh(N)           0.923000000000    42.587000000000    42.217000000000    14.003074004430
      Gh(C)           0.860000000000    42.841000000000    43.647000000000    12.000000000000
      Gh(C)           0.191000000000    41.696000000000    44.392000000000    12.000000000000
      Gh(O)          -0.020000000000    41.755000000000    45.606000000000    15.994914619570
      Gh(C)           0.083000000000    44.138000000000    43.892000000000    12.000000000000
      Gh(C)           0.752000000000    45.382000000000    43.343000000000    12.000000000000
      Gh(C)          -0.200000000000    46.571000000000    43.380000000000    12.000000000000
      Gh(N)          -0.054000000000    47.428000000000    44.372000000000    14.003074004430
      Gh(O)          -1.105000000000    46.721000000000    42.552000000000    15.994914619570
      Gh(H)           0.075000000000    42.707000000000    41.683000000000     1.007825032230
      Gh(H)           1.859000000000    42.968000000000    44.065000000000     1.007825032230
      Gh(H)          -0.903000000000    44.036000000000    43.434000000000     1.007825032230
      Gh(H)          -0.064000000000    44.278000000000    44.960000000000     1.007825032230
      Gh(H)           1.643000000000    45.599000000000    43.933000000000     1.007825032230
      Gh(H)           1.056000000000    45.226000000000    42.308000000000     1.007825032230
      Gh(H)           0.671000000000    47.295000000000    45.061000000000     1.007825032230
      Gh(H)          -0.693000000000    48.207000000000    44.447000000000     1.007825032230
      Gh(N)          -0.126000000000    40.611000000000    43.683000000000    14.003074004430
      Gh(C)          -0.846000000000    39.468000000000    44.218000000000    12.000000000000
      Gh(C)          -0.127000000000    38.883000000000    45.417000000000    12.000000000000
      Gh(O)           1.056000000000    38.530000000000    45.397000000000    15.994914619570
      Gh(C)          -0.990000000000    38.374000000000    43.128000000000    12.000000000000
      Gh(C)          -1.627000000000    38.920000000000    41.847000000000    12.000000000000
      Gh(C)          -1.847000000000    37.233000000000    43.716000000000    12.000000000000
      Gh(C)          -3.091000000000    39.330000000000    41.987000000000    12.000000000000
      Gh(H)           0.103000000000    40.591000000000    42.700000000000     1.007825032230
      Gh(H)          -1.834000000000    39.812000000000    44.520000000000     1.007825032230
      Gh(H)          -0.002000000000    37.987000000000    42.874000000000     1.007825032230
      Gh(H)          -1.065000000000    39.773000000000    41.475000000000     1.007825032230
      Gh(H)          -1.567000000000    38.145000000000    41.081000000000     1.007825032230
      Gh(H)          -2.116000000000    36.530000000000    42.927000000000     1.007825032230
      Gh(H)          -1.278000000000    36.683000000000    44.467000000000     1.007825032230
      Gh(H)          -2.757000000000    37.621000000000    44.176000000000     1.007825032230
      Gh(H)          -3.428000000000    39.759000000000    41.043000000000     1.007825032230
      Gh(H)          -3.717000000000    38.463000000000    42.205000000000     1.007825032230
      Gh(H)          -3.211000000000    40.080000000000    42.769000000000     1.007825032230
      Gh(N)          -0.881000000000    38.847000000000    46.502000000000    14.003074004430
      Gh(C)          -0.441000000000    38.279000000000    47.754000000000    12.000000000000
      Gh(C)           0.502000000000    39.140000000000    48.581000000000    12.000000000000
      Gh(O)           0.972000000000    38.690000000000    49.632000000000    15.994914619570
      Gh(H)          -1.830000000000    39.187000000000    46.453000000000     1.007825032230
      Gh(H)          -1.321000000000    38.074000000000    48.364000000000     1.007825032230
      Gh(H)           0.048000000000    37.325000000000    47.556000000000     1.007825032230
      Gh(N)           0.859000000000    40.336000000000    48.132000000000    14.003074004430
      Gh(C)           1.732000000000    41.190000000000    48.902000000000    12.000000000000
      Gh(C)           1.034000000000    41.776000000000    50.121000000000    12.000000000000
      Gh(O)          -0.031000000000    42.407000000000    50.002000000000    15.994914619570
      Gh(C)           2.216000000000    42.332000000000    48.029000000000    12.000000000000
      Gh(C)           3.407000000000    42.998000000000    47.384000000000    12.000000000000
      Gh(C)           3.093000000000    44.447000000000    47.004000000000    12.000000000000
      Gh(C)           4.542000000000    42.927000000000    48.387000000000    12.000000000000
      Gh(H)           0.474000000000    40.689000000000    47.267000000000     1.007825032230
      Gh(H)           2.605000000000    40.620000000000    49.224000000000     1.007825032230
      Gh(H)           1.491000000000    42.395000000000    47.233000000000     1.007825032230
      Gh(H)           1.911000000000    43.193000000000    48.633000000000     1.007825032230
      Gh(H)           3.691000000000    42.448000000000    46.486000000000     1.007825032230
      Gh(H)           3.945000000000    44.847000000000    46.451000000000     1.007825032230
      Gh(H)           2.243000000000    44.491000000000    46.330000000000     1.007825032230
      Gh(H)           2.998000000000    45.065000000000    47.892000000000     1.007825032230
      Gh(H)           5.357000000000    43.553000000000    48.043000000000     1.007825032230
      Gh(H)           4.220000000000    43.305000000000    49.363000000000     1.007825032230
      Gh(H)           4.891000000000    41.897000000000    48.495000000000     1.007825032230
      Gh(N)           1.609000000000    41.565000000000    51.285000000000    14.003074004430
      Gh(C)           1.098000000000    42.152000000000    52.502000000000    12.000000000000
      Gh(C)           2.197000000000    43.020000000000    53.128000000000    12.000000000000
      Gh(O)           3.368000000000    42.991000000000    52.732000000000    15.994914619570
      Gh(C)           0.678000000000    41.061000000000    53.494000000000    12.000000000000
      Gh(C)          -0.525000000000    40.271000000000    53.005000000000    12.000000000000
      Gh(O)           1.805000000000    40.199000000000    53.678000000000    15.994914619570
      Gh(H)           2.467000000000    41.037000000000    51.337000000000     1.007825032230
      Gh(H)           0.233000000000    42.784000000000    52.309000000000     1.007825032230
      Gh(H)           0.424000000000    41.524000000000    54.448000000000     1.007825032230
      Gh(H)           1.859000000000    39.609000000000    52.922000000000     1.007825032230
      Gh(H)          -0.816000000000    39.549000000000    53.768000000000     1.007825032230
      Gh(H)          -1.361000000000    40.947000000000    52.826000000000     1.007825032230
      Gh(H)          -0.289000000000    39.739000000000    52.082000000000     1.007825032230
      Gh(N)           1.761000000000    43.922000000000    53.995000000000    14.003074004430
      Gh(C)           2.669000000000    44.782000000000    54.721000000000    12.000000000000
      Gh(C)           2.071000000000    46.190000000000    54.846000000000    12.000000000000
      Gh(C)           1.967000000000    46.894000000000    53.501000000000    12.000000000000
      Gh(S)           3.577000000000    47.123000000000    52.682000000000    31.972071174400
      Gh(C)           3.194000000000    46.290000000000    51.174000000000    12.000000000000
      Gh(H)           0.797000000000    43.906000000000    54.295000000000     1.007825032230
      Gh(H)           3.619000000000    44.850000000000    54.196000000000     1.007825032230
      Gh(H)           1.084000000000    46.130000000000    55.304000000000     1.007825032230
      Gh(H)           2.703000000000    46.788000000000    55.501000000000     1.007825032230
      Gh(H)           1.304000000000    46.336000000000    52.841000000000     1.007825032230
      Gh(H)           1.527000000000    47.877000000000    53.662000000000     1.007825032230
      Gh(H)           2.866000000000    45.274000000000    51.387000000000     1.007825032230
      Gh(H)           2.399000000000    46.824000000000    50.652000000000     1.007825032230
      Gh(H)           4.076000000000    46.252000000000    50.544000000000     1.007825032230
      Gh(H)           4.038000000000    49.801000000000    55.818000000000     1.007825032230
      Gh(H)           1.597000000000    51.945000000000    58.080000000000     1.007825032230
      Gh(H)          -4.038000000000    55.583000000000    59.452000000000     1.007825032230
      Gh(H)          -3.863000000000    51.507000000000    59.384000000000     1.007825032230
      Gh(H)           4.541000000000    54.668000000000    54.572000000000     1.007825032230
      Gh(H)          -0.473000000000    56.239000000000    53.398000000000     1.007825032230
      Gh(H)          -4.281000000000    57.206000000000    49.637000000000     1.007825032230
      Gh(H)          -0.974000000000    55.922000000000    48.023000000000     1.007825032230
      Gh(H)           6.477000000000    53.828000000000    46.853000000000     1.007825032230
      Gh(H)           5.166000000000    50.884000000000    44.894000000000     1.007825032230
      Gh(H)           9.774000000000    51.131000000000    44.480000000000     1.007825032230
      Gh(H)           8.807000000000    46.339000000000    42.815000000000     1.007825032230
      Gh(H)           2.014000000000    42.057000000000    40.504000000000     1.007825032230
      Gh(H)           2.834000000000    44.365000000000    55.716000000000     1.007825032230

  Running in c1 symmetry.

  Rotational constants: A =      0.00033  B =      0.00000  C =      0.00000 [cm^-1]
  Rotational constants: A =      9.83471  B =      0.05605  C =      0.05597 [MHz]
  Nuclear repulsion =  916.769222167130351

  Charge       = 0
  Multiplicity = 1
  Electrons    = 104
  Nalpha       = 52
  Nbeta        = 52

  ==> Algorithm <==

  SCF Algorithm Type is DF.
  DIIS enabled.
  MOM disabled.
  Fractional occupation disabled.
  Guess Type is SAD.
  Energy threshold   = 1.00e-06
  Density threshold  = 1.00e-06
  Integral threshold = 1.00e-12

  ==> Primary Basis <==

  Basis Set: STO-3G
    Blend: STO-3G
    Number of shells: 547
    Number of basis functions: 811
    Number of Cartesian functions: 811
    Spherical Harmonics?: true
    Max angular momentum: 1

   => Loading Basis Set <=

    Name: (STO-3G AUX)
    Role: JKFIT
    Keyword: DF_BASIS_SCF
    atoms 1-2, 4, 6, 27, 37, 48, 65, 69, 101, 121, 140, 144, 178, 182, 187, 199, 218, 225, 244, 247                                                                                                                                         entry O          line   318 file /theoryfs2/ds/csargent/miniconda3/envs/psi418/share/psi4/basis/def2-universal-jkfit.gbs 
    atoms 3, 5, 8-11, 26, 29-36, 47, 50-53, 55, 64, 67-68, 70-73, 86-88, 90, 100, 103-110, 120, 123-127, 139, 142-143, 145-148, 161-165, 177, 180-181, 183-185, 197-198, 200-203, 216-217, 223-224, 226-229, 242-243, 245-246, 256-258, 260 entry C          line   198 file /theoryfs2/ds/csargent/miniconda3/envs/psi418/share/psi4/basis/def2-universal-jkfit.gbs 
    atoms 7, 28, 49, 54, 56, 66, 85, 102, 122, 141, 160, 179, 186, 196, 215, 222, 241, 255                                                                                                                                                  entry N          line   258 file /theoryfs2/ds/csargent/miniconda3/envs/psi418/share/psi4/basis/def2-universal-jkfit.gbs 
    atoms 12, 89, 259                                                                                                                                                                                                                       entry S          line   903 file /theoryfs2/ds/csargent/miniconda3/envs/psi418/share/psi4/basis/def2-universal-jkfit.gbs 
    atoms 13-25, 38-46, 57-63, 74-84, 91-99, 111-119, 128-138, 149-159, 166-176, 188-195, 204-214, 219-221, 230-240, 248-254, 261-283                                                                                                       entry H          line    18 file /theoryfs2/ds/csargent/miniconda3/envs/psi418/share/psi4/basis/def2-universal-jkfit.gbs 

  ==> Integral Setup <==

  DFHelper Memory: AOs need 21.071 GiB; user supplied 22.352 GiB. 
  Using in-core AOs.

  ==> MemDFJK: Density-Fitted J/K Matrices <==

    J tasked:                   Yes
    K tasked:                   Yes
    wK tasked:                   No
    OpenMP threads:               5
    Memory [MiB]:             22888
    Algorithm:                 Core
    Schwarz Cutoff:           1E-12
    Mask sparsity (%):      68.2803
    Fitting Condition:        1E-10

   => Auxiliary Basis Set <=

  Basis Set: (STO-3G AUX)
    Blend: DEF2-UNIVERSAL-JKFIT
    Number of shells: 4188
    Number of basis functions: 12684
    Number of Cartesian functions: 14915
    Spherical Harmonics?: true
    Max angular momentum: 4

  Minimum eigenvalue in the overlap matrix is 1.4960854371E-01.
  Reciprocal condition number of the overlap matrix is 5.1905121702E-02.
    Using symmetric orthogonalization.

  ==> Pre-Iterations <==

  SCF Guess: Superposition of Atomic Densities via on-the-fly atomic UHF (no occupation information).

   -------------------------
    Irrep   Nso     Nmo    
   -------------------------
     A        811     811 
   -------------------------
    Total     811     811
   -------------------------

  ==> Iterations <==

                           Total Energy        Delta E     RMS |[F,P]|

   @DF-RHF iter SAD:  -967.11266449304935   -9.67113e+02   0.00000e+00 
   @DF-RHF iter   1:  -972.78670110757832   -5.67404e+00   1.19949e-03 ADIIS/DIIS
   @DF-RHF iter   2:  -973.18705563025458   -4.00355e-01   9.57247e-04 ADIIS/DIIS
   @DF-RHF iter   3:  -973.64776527479285   -4.60710e-01   2.13426e-04 ADIIS/DIIS
   @DF-RHF iter   4:  -973.67976422920106   -3.19990e-02   7.42007e-05 DIIS
   @DF-RHF iter   5:  -973.68867773850013   -8.91351e-03   2.20240e-05 DIIS
   @DF-RHF iter   6:  -973.68955888482799   -8.81146e-04   4.97248e-06 DIIS
   @DF-RHF iter   7:  -973.68959644112715   -3.75563e-05   1.37927e-06 DIIS
   @DF-RHF iter   8:  -973.68959936006968   -2.91894e-06   8.90558e-07 DIIS
   @DF-RHF iter   9:  -973.68960153812634   -2.17806e-06   5.16568e-07 DIIS
   @DF-RHF iter  10:  -973.68960253338673   -9.95260e-07   1.77198e-07 DIIS
  Energy and wave function converged.


  ==> Post-Iterations <==

    Orbital Energies [Eh]
    ---------------------

    Doubly Occupied:                                                      

       1A    -91.053656     2A    -20.329435     3A    -20.271959  
       4A    -20.082546     5A    -20.074622     6A    -15.366167  
       7A    -11.141102     8A    -11.128344     9A    -11.109950  
      10A    -11.108346    11A    -11.107089    12A    -11.106587  
      13A     -8.929223    14A     -6.564983    15A     -6.559346  
      16A     -6.557701    17A     -1.349015    18A     -1.340127  
      19A     -1.276505    20A     -1.225965    21A     -1.099720  
      22A     -1.069659    23A     -1.068183    24A     -1.000285  
      25A     -0.901213    26A     -0.861949    27A     -0.793070  
      28A     -0.783490    29A     -0.741719    30A     -0.713580  
      31A     -0.681973    32A     -0.652692    33A     -0.639033  
      34A     -0.610398    35A     -0.602832    36A     -0.579511  
      37A     -0.566987    38A     -0.539209    39A     -0.525799  
      40A     -0.500377    41A     -0.489625    42A     -0.484786  
      43A     -0.455387    44A     -0.441198    45A     -0.387101  
      46A     -0.364337    47A     -0.356817    48A     -0.335896  
      49A     -0.287528    50A     -0.279736    51A     -0.275391  
      52A     -0.265397  

    Virtual:                                                              

      53A      0.227185    54A      0.227282    55A      0.233346  
      56A      0.234302    57A      0.235283    58A      0.240909  
      59A      0.242424    60A      0.243428    61A      0.246771  
      62A      0.247259    63A      0.252184    64A      0.254843  
      65A      0.259386    66A      0.267833    67A      0.283654  
      68A      0.284730    69A      0.295930    70A      0.298912  
      71A      0.299270    72A      0.308473    73A      0.310915  
      74A      0.317703    75A      0.321269    76A      0.325313  
      77A      0.326505    78A      0.340616    79A      0.344290  
      80A      0.355869    81A      0.359674    82A      0.364980  
      83A      0.366430    84A      0.369517    85A      0.372111  
      86A      0.374395    87A      0.382525    88A      0.384731  
      89A      0.387369    90A      0.390078    91A      0.395427  
      92A      0.404260    93A      0.405352    94A      0.408912  
      95A      0.410726    96A      0.417160    97A      0.419497  
      98A      0.419931    99A      0.420963   100A      0.426228  
     101A      0.432718   102A      0.433748   103A      0.436679  
     104A      0.443378   105A      0.448040   106A      0.459797  
     107A      0.464134   108A      0.469815   109A      0.482513  
     110A      0.485121   111A      0.487067   112A      0.491058  
     113A      0.495378   114A      0.498908   115A      0.503936  
     116A      0.507927   117A      0.511296   118A      0.516350  
     119A      0.520409   120A      0.527135   121A      0.532733  
     122A      0.534458   123A      0.545715   124A      0.546685  
     125A      0.548296   126A      0.553252   127A      0.558042  
     128A      0.564160   129A      0.566772   130A      0.568859  
     131A      0.572140   132A      0.575392   133A      0.575901  
     134A      0.583909   135A      0.586612   136A      0.587855  
     137A      0.591041   138A      0.592969   139A      0.602474  
     140A      0.606734   141A      0.611842   142A      0.614029  
     143A      0.615515   144A      0.616940   145A      0.618292  
     146A      0.619727   147A      0.620760   148A      0.628709  
     149A      0.630628   150A      0.631914   151A      0.632237  
     152A      0.634971   153A      0.636749   154A      0.643561  
     155A      0.658778   156A      0.661241   157A      0.669774  
     158A      0.674501   159A      0.676576   160A      0.683892  
     161A      0.685758   162A      0.693283   163A      0.698038  
     164A      0.711811   165A      0.715911   166A      0.724501  
     167A      0.725442   168A      0.727407   169A      0.740147  
     170A      0.742097   171A      0.743808   172A      0.764546  
     173A      0.767135   174A      0.772058   175A      0.773404  
     176A      0.778268   177A      0.781093   178A      0.783494  
     179A      0.785242   180A      0.790090   181A      0.794354  
     182A      0.795894   183A      0.797878   184A      0.802367  
     185A      0.803149   186A      0.804874   187A      0.807370  
     188A      0.807715   189A      0.812716   190A      0.813200  
     191A      0.814038   192A      0.815083   193A      0.818077  
     194A      0.820050   195A      0.821210   196A      0.823894  
     197A      0.827103   198A      0.828243   199A      0.829982  
     200A      0.833244   201A      0.837231   202A      0.840187  
     203A      0.841006   204A      0.843978   205A      0.844952  
     206A      0.847930   207A      0.849870   208A      0.852249  
     209A      0.853534   210A      0.858266   211A      0.863781  
     212A      0.864261   213A      0.864986   214A      0.865433  
     215A      0.868802   216A      0.872095   217A      0.873949  
     218A      0.877800   219A      0.881034   220A      0.883920  
     221A      0.885638   222A      0.887298   223A      0.893628  
     224A      0.894703   225A      0.895631   226A      0.899349  
     227A      0.900420   228A      0.903784   229A      0.909567  
     230A      0.911763   231A      0.913051   232A      0.916494  
     233A      0.917222   234A      0.921741   235A      0.922568  
     236A      0.924635   237A      0.925287   238A      0.926165  
     239A      0.928410   240A      0.932053   241A      0.933864  
     242A      0.936113   243A      0.939334   244A      0.940809  
     245A      0.941576   246A      0.944217   247A      0.947493  
     248A      0.948400   249A      0.953206   250A      0.954154  
     251A      0.955960   252A      0.957641   253A      0.958078  
     254A      0.966129   255A      0.967961   256A      0.970197  
     257A      0.974490   258A      0.975637   259A      0.976364  
     260A      0.980702   261A      0.981780   262A      0.983407  
     263A      0.985170   264A      0.986608   265A      0.992001  
     266A      0.993617   267A      0.997967   268A      0.998389  
     269A      1.001000   270A      1.001423   271A      1.004433  
     272A      1.008927   273A      1.011338   274A      1.015777  
     275A      1.017891   276A      1.021090   277A      1.025460  
     278A      1.026439   279A      1.033734   280A      1.035134  
     281A      1.036424   282A      1.040287   283A      1.047578  
     284A      1.049385   285A      1.049955   286A      1.053099  
     287A      1.053562   288A      1.057323   289A      1.061324  
     290A      1.065348   291A      1.066828   292A      1.073353  
     293A      1.081038   294A      1.083324   295A      1.089491  
     296A      1.092108   297A      1.096407   298A      1.099855  
     299A      1.112489   300A      1.125365   301A      1.128236  
     302A      1.137745   303A      1.145900   304A      1.154644  
     305A      1.160462   306A      1.167039   307A      1.171861  
     308A      1.175905   309A      1.177218   310A      1.182077  
     311A      1.184594   312A      1.185697   313A      1.189385  
     314A      1.194394   315A      1.198133   316A      1.199611  
     317A      1.203049   318A      1.210411   319A      1.223262  
     320A      1.228876   321A      1.230623   322A      1.261565  
     323A      1.265690   324A      1.275283   325A      1.281469  
     326A      1.284323   327A      1.287490   328A      1.288497  
     329A      1.290581   330A      1.312135   331A      1.313517  
     332A      1.315340   333A      1.327134   334A      1.328755  
     335A      1.335002   336A      1.337635   337A      1.343493  
     338A      1.345396   339A      1.347497   340A      1.353651  
     341A      1.358004   342A      1.365100   343A      1.369044  
     344A      1.376491   345A      1.377219   346A      1.389237  
     347A      1.396123   348A      1.398232   349A      1.400166  
     350A      1.401952   351A      1.407505   352A      1.414717  
     353A      1.420202   354A      1.431151   355A      1.445281  
     356A      1.448636   357A      1.461905   358A      1.466492  
     359A      1.475931   360A      1.483866   361A      1.489902  
     362A      1.494805   363A      1.498808   364A      1.508824  
     365A      1.510643   366A      1.512562   367A      1.527635  
     368A      1.540007   369A      1.549353   370A      1.558870  
     371A      1.570004   372A      1.570863   373A      1.580738  
     374A      1.585398   375A      1.586257   376A      1.594389  
     377A      1.597665   378A      1.606044   379A      1.611864  
     380A      1.618961   381A      1.626987   382A      1.627179  
     383A      1.632431   384A      1.633804   385A      1.643693  
     386A      1.647589   387A      1.663238   388A      1.675079  
     389A      1.679874   390A      1.683785   391A      1.698785  
     392A      1.726297   393A      1.736667   394A      1.741359  
     395A      1.754766   396A      1.756885   397A      1.759532  
     398A      1.760394   399A      1.771040   400A      1.772004  
     401A      1.772256   402A      1.780721   403A      1.783251  
     404A      1.784863   405A      1.798796   406A      1.816237  
     407A      1.817751   408A      1.818199   409A      1.821610  
     410A      1.830163   411A      1.834459   412A      1.843026  
     413A      1.852288   414A      1.856366   415A      1.857582  
     416A      1.861272   417A      1.866946   418A      1.868934  
     419A      1.871700   420A      1.878137   421A      1.879822  
     422A      1.881807   423A      1.888138   424A      1.890064  
     425A      1.896287   426A      1.903678   427A      1.910164  
     428A      1.910792   429A      1.920979   430A      1.925777  
     431A      1.927224   432A      1.932633   433A      1.933424  
     434A      1.941940   435A      1.943098   436A      1.951770  
     437A      1.955294   438A      1.957899   439A      1.959225  
     440A      1.971165   441A      1.979319   442A      1.982078  
     443A      1.983530   444A      1.989678   445A      1.997520  
     446A      1.997900   447A      2.000775   448A      2.001560  
     449A      2.009297   450A      2.011489   451A      2.016727  
     452A      2.022905   453A      2.029544   454A      2.030663  
     455A      2.034353   456A      2.042642   457A      2.043577  
     458A      2.044010   459A      2.054083   460A      2.061920  
     461A      2.069446   462A      2.073349   463A      2.077810  
     464A      2.079533   465A      2.083612   466A      2.087974  
     467A      2.089350   468A      2.090424   469A      2.093899  
     470A      2.095250   471A      2.098092   472A      2.100124  
     473A      2.102491   474A      2.105339   475A      2.115945  
     476A      2.119072   477A      2.123825   478A      2.127909  
     479A      2.129412   480A      2.130863   481A      2.132009  
     482A      2.133220   483A      2.135552   484A      2.147015  
     485A      2.147711   486A      2.148427   487A      2.156392  
     488A      2.162170   489A      2.168711   490A      2.172046  
     491A      2.177290   492A      2.180280   493A      2.184362  
     494A      2.186766   495A      2.200154   496A      2.203812  
     497A      2.209755   498A      2.211411   499A      2.213158  
     500A      2.223477   501A      2.226833   502A      2.229531  
     503A      2.230552   504A      2.231147   505A      2.234576  
     506A      2.239020   507A      2.239275   508A      2.243069  
     509A      2.249972   510A      2.256840   511A      2.259219  
     512A      2.261494   513A      2.264578   514A      2.271500  
     515A      2.273554   516A      2.278819   517A      2.286421  
     518A      2.292459   519A      2.296196   520A      2.296783  
     521A      2.297147   522A      2.307444   523A      2.308932  
     524A      2.313443   525A      2.317927   526A      2.320983  
     527A      2.325802   528A      2.333075   529A      2.346063  
     530A      2.347551   531A      2.352432   532A      2.362929  
     533A      2.364843   534A      2.368520   535A      2.377641  
     536A      2.383452   537A      2.389925   538A      2.397245  
     539A      2.412904   540A      2.414683   541A      2.417525  
     542A      2.420867   543A      2.422500   544A      2.424895  
     545A      2.431295   546A      2.443070   547A      2.456316  
     548A      2.462721   549A      2.468264   550A      2.474219  
     551A      2.476644   552A      2.479796   553A      2.494652  
     554A      2.500068   555A      2.502798   556A      2.508131  
     557A      2.518554   558A      2.520835   559A      2.522986  
     560A      2.528998   561A      2.544260   562A      2.566934  
     563A      2.568441   564A      2.571701   565A      2.579115  
     566A      2.587360   567A      2.595333   568A      2.599981  
     569A      2.608751   570A      2.610614   571A      2.610938  
     572A      2.623485   573A      2.632055   574A      2.633613  
     575A      2.636279   576A      2.636884   577A      2.644533  
     578A      2.654908   579A      2.659408   580A      2.668455  
     581A      2.669200   582A      2.683470   583A      2.687431  
     584A      2.687983   585A      2.688980   586A      2.693284  
     587A      2.694017   588A      2.702492   589A      2.703298  
     590A      2.704964   591A      2.710155   592A      2.711093  
     593A      2.712505   594A      2.720092   595A      2.721615  
     596A      2.721998   597A      2.725249   598A      2.727843  
     599A      2.728491   600A      2.731442   601A      2.732865  
     602A      2.738130   603A      2.742806   604A      2.746169  
     605A      2.748072   606A      2.749069   607A      2.753259  
     608A      2.753628   609A      2.761493   610A      2.762000  
     611A      2.772195   612A      2.779611   613A      2.779917  
     614A      2.786224   615A      2.788545   616A      2.791801  
     617A      2.798899   618A      2.800805   619A      2.812652  
     620A      2.819494   621A      2.822533   622A      2.828837  
     623A      2.843686   624A      2.844899   625A      2.857177  
     626A      2.866409   627A      2.868898   628A      2.894130  
     629A      2.916558   630A      2.931842   631A      2.999868  
     632A      3.000081   633A      3.012041   634A      3.019321  
     635A      3.021039   636A      3.030090   637A      3.031190  
     638A      3.031216   639A      3.035804   640A      3.059049  
     641A      3.059670   642A      3.064539   643A      3.067073  
     644A      3.072917   645A      3.095270   646A      3.101186  
     647A      3.106945   648A      3.221189   649A      3.280042  
     650A      3.307456   651A      3.330702   652A      3.361204  
     653A      3.363797   654A      3.369092   655A      3.376135  
     656A      3.378632   657A      3.381854   658A      3.385583  
     659A      3.390655   660A      3.391826   661A      3.401577  
     662A      3.406057   663A      3.407768   664A      3.408297  
     665A      3.429542   666A      3.437504   667A      3.451253  
     668A      3.472871   669A      3.527009   670A      3.588403  
     671A      3.602713   672A      3.675575   673A      3.685853  
     674A      3.690427   675A      3.696177   676A      3.725699  
     677A      3.727806   678A      3.731746   679A      3.749569  
     680A      3.758341   681A      3.759705   682A      3.760821  
     683A      3.780825   684A      3.788380   685A      3.797600  
     686A      3.819054   687A      6.054466   688A      6.055951  
     689A     17.053789   690A     17.063749   691A     17.183193  
     692A     17.185764   693A     17.202272   694A     17.211701  
     695A     17.216043   696A     17.217573   697A     17.218299  
     698A     17.228414   699A     17.240566   700A     17.264465  
     701A     17.269268   702A     17.278138   703A     17.294587  
     704A     17.320222   705A     17.324968   706A     17.327414  
     707A     17.340021   708A     17.345417   709A     17.345453  
     710A     17.353377   711A     17.370922   712A     17.443427  
     713A     17.444578   714A     17.452970   715A     17.454731  
     716A     17.456074   717A     17.467516   718A     17.468063  
     719A     17.475321   720A     17.477797   721A     17.479750  
     722A     17.482328   723A     17.482925   724A     17.483460  
     725A     17.485149   726A     17.487926   727A     17.493101  
     728A     17.493167   729A     17.533298   730A     17.549942  
     731A     17.552866   732A     17.560870   733A     17.580557  
     734A     17.589701   735A     17.617489   736A     17.630423  
     737A     17.635725   738A     17.637083   739A     17.702147  
     740A     17.710995   741A     17.719479   742A     17.720557  
     743A     17.738472   744A     17.761335   745A     17.762944  
     746A     17.763619   747A     17.790190   748A     17.792502  
     749A     17.794861   750A     17.797180   751A     17.809947  
     752A     17.811686   753A     17.817188   754A     17.828608  
     755A     17.855629   756A     17.867533   757A     17.870766  
     758A     17.883728   759A     17.922940   760A     17.929325  
     761A     17.976561   762A     17.984144   763A     17.996187  
     764A     17.999892   765A     18.006890   766A     18.013836  
     767A     18.015626   768A     18.035368   769A     18.037521  
     770A     18.045163   771A     18.046951   772A     18.049122  
     773A     18.053636   774A     18.098533   775A     18.113874  
     776A     23.912383   777A     23.972691   778A     23.978719  
     779A     23.980737   780A     23.982163   781A     23.983823  
     782A     23.984502   783A     23.988658   784A     23.991114  
     785A     23.991970   786A     23.992007   787A     23.992484  
     788A     23.993021   789A     23.998230   790A     24.002578  
     791A     24.017451   792A     24.084566   793A     31.208941  
     794A     31.214076   795A     31.224392   796A     31.226375  
     797A     31.227238   798A     31.227305   799A     31.228122  
     800A     31.228810   801A     31.229417   802A     31.230395  
     803A     31.231725   804A     31.234063   805A     31.234283  
     806A     31.236395   807A     31.240043   808A     31.263161  
     809A     31.270303   810A    134.806051   811A    134.807520  

    Final Occupation by Irrep:
              A 
    DOCC [    52 ]
    NA   [    52 ]
    NB   [    52 ]

  @DF-RHF Final Energy:  -973.68960253338673

   => Energetics <=

    Nuclear Repulsion Energy =            916.7692221671303514
    One-Electron Energy =               -3166.8426360255516556
    Two-Electron Energy =                1276.3838113250344577
    Total Energy =                       -973.6896025333867328

Computation Completed


Properties will be evaluated at   0.000000,   0.000000,   0.000000 [a0]

Properties computed using the SCF density matrix


 Multipole Moments:

 ------------------------------------------------------------------------------------
     Multipole            Electronic (a.u.)      Nuclear  (a.u.)        Total (a.u.)
 ------------------------------------------------------------------------------------

 L = 1.  Multiply by 2.5417464519 to convert [e a0] to [Debye]
 Dipole X            :        271.8425941         -272.5174046           -0.6748105
 Dipole Y            :      -9007.9305084         9009.0349771            1.1044687
 Dipole Z            :      -9919.6969563         9917.9195441           -1.7774121
 Magnitude           :                                                    2.1987301

 ------------------------------------------------------------------------------------

*** tstop() called on ds7 at Tue Nov 26 19:28:10 2024
Module time:
	user time   =    1877.92 seconds =      31.30 minutes
	system time =      31.73 seconds =       0.53 minutes
	total time  =        410 seconds =       6.83 minutes
Total time:
	user time   =    1877.92 seconds =      31.30 minutes
	system time =      31.73 seconds =       0.53 minutes
	total time  =        410 seconds =       6.83 minutes
Wall time: 410.52 seconds
