# Supplementary material for: SparcleQC: Automated Input File Creation for QM/MM Studies of Protein:Ligand Complexes
Source: J Chem Inf Model. 2025 Jun 17;65(13):6433–40. doi: 10.1021/acs.jcim.5c00617 (PMC12264949; doi:10.1021/acs.jcim.5c00617)
Supplement: Supplementary file 2 [file ci5c00617_si_002.zip › si/three_codes/inout_files/nwchem_nwchem_file_prot.in]

#This NWChem file was created using Sparcle-QC with the following specifications:
#pdb_file: 0.15_80_10_pH6.5_1aba.genpdb.cpptraj.pdb
#pre-capped: false
#seed: ligand
#cutoff: 5.5
#charge_scheme: BRC
#ligand_charge: 0
#method: hf
#basis_set: sto-3g
#amber_ff: ff19SB
#water_model: opc
#o_charge: 0
#h_charge: 0.6791
#ep_charge: -1.3582
#mem: 32 GB
#nthreads: 5
#nwchem_scratch: /scratch/csargent/
#nwchem_perm: /scratch/csargent/
#qchem_options: {'SCF_CONVERGENCE': '6'}
#nwchem_scf: {'thresh': '1e-6'}
#software: nwchem

START
SCRATCH_DIR /scratch/csargent/
PERMANENT_DIR /scratch/csargent/
MEMORY 32 GB

geometry nocenter noautoz noautosym
bqO 0.239 46.905 47.130
 bqO -3.503 46.132 52.984
 bqC 0.283 45.599 47.738
 bqO -2.852 43.343 52.881
 bqC -0.860 45.455 48.481
 bqO -0.834 45.235 53.590
 bqN -0.870 46.412 49.496
 bqC -0.997 47.656 48.915
 bqC 0.110 47.928 48.142
 bqC -1.946 46.213 50.350
 bqC -1.912 45.057 51.091
 bqS -2.221 44.980 52.478
 bqH -3.704 46.727 52.258
 bqH 1.167 45.497 48.368
 bqH 0.327 44.830 46.967
 bqH -0.889 44.457 48.918
 bqH -1.732 45.592 47.841
 bqH -1.082 48.410 49.697
 bqH -1.889 47.674 48.289
 bqH -0.002 48.903 47.668
 bqH 1.001 47.937 48.769
 bqH -2.823 46.129 49.708
 bqH -1.985 47.054 51.042
 bqH -0.840 44.862 51.112
 bqH -2.601 44.372 50.598
 C 3.333 50.620 55.891
 O 3.372 51.588 55.127
 N 2.442 50.507 56.862
 C 1.413 51.506 57.119
 C 0.005 50.927 57.232
 C -0.521 50.237 56.001
 C -0.985 51.011 54.951
 C -0.569 48.854 55.936
 C -1.502 50.387 53.835
 C -1.086 48.222 54.817
 C -1.549 49.003 53.779
 O -2.106 48.406 52.664
 H 2.461 49.695 57.461
 H 1.413 52.280 56.353
 H -0.024 50.226 58.065
 H -0.676 51.740 57.481
 H -0.942 52.081 55.009
 H -0.222 48.258 56.765
 H -1.884 50.975 53.022
 H -1.195 47.158 54.813
 H -2.573 49.035 52.085
 C -4.489 54.638 59.165
 O -5.677 54.600 58.838
 N -3.764 53.513 59.144
 C -4.323 52.242 58.734
 C -3.962 52.008 57.296
 C -4.635 50.801 56.669
 C -4.176 49.512 56.726
 N -5.696 50.809 55.872
 C -5.895 49.594 55.423
 N -4.976 48.833 55.943
 H -2.787 53.541 59.402
 H -5.407 52.219 58.853
 H -4.268 52.883 56.723
 H -2.884 51.914 57.183
 H -3.307 49.148 57.251
 H -6.680 49.281 54.753
 H -4.889 47.843 55.762
 C 4.103 54.707 53.574
 O 4.298 55.692 52.855
 N 3.358 53.697 53.143
 C 2.813 53.718 51.788
 C 1.415 54.343 51.725
 O 0.846 54.490 50.639
 C 2.765 52.263 51.154
 C 1.854 51.314 51.971
 C 4.222 51.753 51.018
 C 1.552 49.957 51.275
 H 3.192 52.889 53.732
 H 3.452 54.316 51.137
 H 2.353 52.349 50.147
 H 2.316 51.103 52.931
 H 0.895 51.799 52.157
 H 4.237 50.819 50.458
 H 4.822 52.488 50.480
 H 4.660 51.586 52.003
 H 0.882 49.367 51.899
 H 1.072 50.139 50.313
 H 2.475 49.403 51.115
 N 0.803 54.699 52.842
 C -0.523 55.306 52.821
 C -1.551 54.355 53.441
 C -2.945 54.929 53.268
 S -4.230 53.864 53.922
 C -4.327 52.868 52.489
 H 1.262 54.575 53.734
 H -0.851 55.519 51.809
 H -1.485 53.395 52.930
 H -1.345 54.203 54.500
 H -2.995 55.873 53.806
 H -3.144 55.111 52.215
 H -4.917 53.383 51.726
 H -3.337 52.649 52.088
 H -4.818 51.924 52.740
 C -3.305 56.701 49.689
 O -2.574 56.844 50.663
 N -2.981 55.933 48.650
 C -1.694 55.276 48.503
 C -1.807 54.027 47.654
 C -2.448 52.908 48.447
 C -1.674 52.148 49.313
 C -3.793 52.637 48.293
 C -2.246 51.109 50.022
 C -4.359 51.592 49.009
 C -3.585 50.828 49.870
 H -3.624 55.864 47.875
 H -1.320 54.997 49.487
 H -2.385 54.234 46.752
 H -0.814 53.719 47.343
 H -0.633 52.388 49.469
 H -4.401 53.230 47.628
 H -1.641 50.526 50.697
 H -5.409 51.369 48.890
 H -4.032 50.014 50.419
 C 6.178 52.810 46.615
 O 7.003 51.909 46.780
 N 4.954 52.544 46.147
 C 4.574 51.175 45.767
 C 3.036 51.092 45.467
 C 2.286 51.433 46.777
 C 2.604 49.685 45.023
 C 0.773 51.661 46.639
 H 4.285 53.293 46.021
 H 4.805 50.498 46.591
 H 2.776 51.815 44.692
 H 2.449 50.632 47.501
 H 2.689 52.341 47.220
 H 3.139 49.398 44.118
 H 2.814 48.957 45.807
 H 1.541 49.677 44.789
 H 0.386 51.889 47.624
 H 0.586 52.494 45.961
 H 0.272 50.768 46.270
 C 9.824 50.151 44.980
 O 10.783 49.382 44.768
 N 8.796 49.803 45.757
 C 8.772 48.508 46.402
 C 8.758 47.383 45.375
 O 9.544 46.436 45.473
 C 7.545 48.399 47.296
 C 7.324 47.081 48.078
 C 8.510 46.703 48.971
 C 6.091 47.281 48.927
 H 8.019 50.436 45.891
 H 9.669 48.408 47.015
 H 7.604 49.216 48.018
 H 6.657 48.573 46.691
 H 7.135 46.270 47.375
 H 8.281 45.790 49.518
 H 9.395 46.525 48.360
 H 8.715 47.508 49.676
 H 5.899 46.363 49.477
 H 6.238 48.099 49.634
 H 5.229 47.498 48.294
 N 7.912 47.499 44.338
 C 7.852 46.455 43.322
 C 6.783 46.760 42.296
 C 5.362 46.760 42.865
 C 4.409 47.143 41.755
 C 4.990 45.393 43.428
 H 7.305 48.302 44.255
 H 7.632 45.505 43.806
 H 6.990 47.736 41.854
 H 6.842 46.016 41.500
 H 5.269 47.490 43.662
 H 3.388 47.175 42.138
 H 4.663 48.133 41.373
 H 4.462 46.419 40.939
 H 3.944 45.394 43.728
 H 5.138 44.620 42.672
 H 5.586 45.163 44.310
 C 2.042 42.251 41.586
 O 3.101 42.119 42.211
 N 0.923 42.587 42.217
 C 0.860 42.841 43.647
 C 0.191 41.696 44.392
 O -0.020 41.755 45.606
 C 0.083 44.138 43.892
 C 0.752 45.382 43.343
 C -0.200 46.571 43.380
 N -0.054 47.428 44.372
 O -1.105 46.721 42.552
 H 0.075 42.707 41.683
 H 1.859 42.968 44.065
 H -0.903 44.036 43.434
 H -0.064 44.278 44.960
 H 1.643 45.599 43.933
 H 1.056 45.226 42.308
 H 0.671 47.295 45.061
 H -0.693 48.207 44.447
 N -0.126 40.611 43.683
 C -0.846 39.468 44.218
 C -0.127 38.883 45.417
 O 1.056 38.530 45.397
 C -0.990 38.374 43.128
 C -1.627 38.920 41.847
 C -1.847 37.233 43.716
 C -3.091 39.330 41.987
 H 0.103 40.591 42.700
 H -1.834 39.812 44.520
 H -0.002 37.987 42.874
 H -1.065 39.773 41.475
 H -1.567 38.145 41.081
 H -2.116 36.530 42.927
 H -1.278 36.683 44.467
 H -2.757 37.621 44.176
 H -3.428 39.759 41.043
 H -3.717 38.463 42.205
 H -3.211 40.080 42.769
 N -0.881 38.847 46.502
 C -0.441 38.279 47.754
 C 0.502 39.140 48.581
 O 0.972 38.690 49.632
 H -1.830 39.187 46.453
 H -1.321 38.074 48.364
 H 0.048 37.325 47.556
 N 0.859 40.336 48.132
 C 1.732 41.190 48.902
 C 1.034 41.776 50.121
 O -0.031 42.407 50.002
 C 2.216 42.332 48.029
 C 3.407 42.998 47.384
 C 3.093 44.447 47.004
 C 4.542 42.927 48.387
 H 0.474 40.689 47.267
 H 2.605 40.620 49.224
 H 1.491 42.395 47.233
 H 1.911 43.193 48.633
 H 3.691 42.448 46.486
 H 3.945 44.847 46.451
 H 2.243 44.491 46.330
 H 2.998 45.065 47.892
 H 5.357 43.553 48.043
 H 4.220 43.305 49.363
 H 4.891 41.897 48.495
 N 1.609 41.565 51.285
 C 1.098 42.152 52.502
 C 2.197 43.020 53.128
 O 3.368 42.991 52.732
 C 0.678 41.061 53.494
 C -0.525 40.271 53.005
 O 1.805 40.199 53.678
 H 2.467 41.037 51.337
 H 0.233 42.784 52.309
 H 0.424 41.524 54.448
 H 1.859 39.609 52.922
 H -0.816 39.549 53.768
 H -1.361 40.947 52.826
 H -0.289 39.739 52.082
 N 1.761 43.922 53.995
 C 2.669 44.782 54.721
 C 2.071 46.190 54.846
 C 1.967 46.894 53.501
 S 3.577 47.123 52.682
 C 3.194 46.290 51.174
 H 0.797 43.906 54.295
 H 3.619 44.850 54.196
 H 1.084 46.130 55.304
 H 2.703 46.788 55.501
 H 1.304 46.336 52.841
 H 1.527 47.877 53.662
 H 2.866 45.274 51.387
 H 2.399 46.824 50.652
 H 4.076 46.252 50.544
 H 4.038 49.801 55.818
 H 1.597 51.945 58.080
 H -4.038 55.583 59.452
 H -3.863 51.507 59.384
 H 4.541 54.668 54.572
 H -0.473 56.239 53.398
 H -4.281 57.206 49.637
 H -0.974 55.922 48.023
 H 6.477 53.828 46.853
 H 5.166 50.884 44.894
 H 9.774 51.131 44.480
 H 8.807 46.339 42.815
 H 2.014 42.057 40.504
 H 2.834 44.365 55.716
end
charge 0

bq
    22.192    50.594    57.794    0.5972
    22.334    50.706    59.019    -0.5679
    23.391    50.563    56.87    -0.3662
    24.029    49.728    57.12    0.1123
    23.065    50.461    55.846    0.1123
    23.956    51.478    56.968    0.1123
    21.005    50.503    57.298    -0.4157
    19.791    50.519    58.057    -0.0237
    18.895    49.476    57.441    0.5973
    19.052    49.212    56.248    -0.5679
    19.089    51.837    57.937    0.0342
    19.802    52.903    58.721    0.0018
    18.587    54.215    58.893    -0.2737
    18.466    54.571    57.161    -0.0536
    19.979    50.279    59.104    0.088
    19.032    52.091    56.878    0.0241
    18.079    51.72    58.333    0.0241
    20.079    52.532    59.701    0.044
    20.685    53.257    58.19    0.044
    18.0    55.549    57.037    0.0684
    19.457    54.599    56.709    0.0684
    17.841    53.838    56.654    0.0684
    20.926    50.413    56.295    0.2719
    18.035    48.845    58.235    -0.4157
    16.979    48.002    57.683    -0.0024
    15.953    48.976    57.09    0.5973
    15.835    50.11    57.589    -0.5679
    16.279    47.215    58.769    -0.0343
    17.064    46.021    59.267    0.0118
    18.148    46.194    60.112    -0.1256
    16.675    44.753    58.867    -0.1256
    18.834    45.073    60.549    -0.1704
    17.363    43.637    59.304    -0.1704
    18.442    43.8    60.147    -0.1072
    17.984    49.082    59.217    0.2719
    17.365    47.338    56.909    0.0978
    16.064    47.872    59.611    0.0295
    15.32    46.862    58.386    0.0295
    18.459    47.178    60.427    0.133
    15.833    44.626    58.204    0.133
    19.691    45.178    61.184    0.143
    17.057    42.647    59.009    0.143
    18.983    42.937    60.499    0.1297
    15.214    48.597    56.058    -0.3479
    14.164    49.432    55.491    -0.24
    12.869    48.669    55.651    0.7341
    12.774    47.509    55.249    -0.5894
    14.335    49.676    54.017    -0.0094
    15.413    50.674    53.741    0.0187
    15.209    51.107    52.296    -0.0479
    16.234    52.178    51.986    -0.0143
    15.769    52.985    50.874    -0.3854
    15.336    47.668    55.677    0.2747
    14.077    50.387    56.01    0.1426
    14.553    48.746    53.497    0.0362
    13.385    50.063    53.641    0.0362
    15.302    51.537    54.401    0.0103
    16.396    50.22    53.879    0.0103
    15.334    50.264    51.614    0.0621
    14.207    51.527    52.182    0.0621
    16.349    52.83    52.855    0.1135
    17.196    51.717    51.756    0.1135
    16.435    53.726    50.697    0.34
    15.663    52.415    50.05    0.34
    14.882    53.41    51.115    0.34
    11.862    49.29    56.238    -0.4157
    10.574    48.651    56.514    -0.0875
    9.479    49.442    55.784    0.5973
    9.222    50.616    56.099    -0.5679
    10.282    48.658    58.06    0.2985
    8.95    47.961    58.32    -0.3192
    11.449    48.005    58.839    -0.3192
    11.985    50.247    56.545    0.2719
    10.563    47.617    56.166    0.0969
    10.205    49.689    58.403    -0.0297
    8.759    47.92    59.394    0.0791
    8.13    48.504    57.848    0.0791
    8.976    46.945    57.929    0.0791
    12.392    48.538    58.673    0.0791
    11.23    48.033    59.913    0.0791
    11.565    46.96    58.54    0.0791
    8.831    48.837    54.788    -0.4157
    7.706    49.436    54.084    -0.0014
    6.456    48.981    54.822    0.5973
    6.31    47.784    55.139    -0.5679
    7.599    48.942    52.633    -0.0152
    8.692    49.472    51.736    -0.0011
    9.959    48.898    51.781    -0.1906
    8.415    50.537    50.88    -0.1906
    10.961    49.4    50.96    -0.2341
    9.426    51.032    50.065    -0.2341
    10.685    50.467    50.116    0.3226
    11.708    50.978    49.318    -0.5579
    9.079    47.888    54.547    0.2719
    7.776    50.522    54.089    0.0876
    7.626    47.853    52.619    0.0295
    6.632    49.25    52.229    0.0295
    10.166    48.07    52.442    0.1699
    7.433    50.987    50.855    0.1699
    11.952    48.972    50.989    0.1656
    9.226    51.857    49.398    0.1656
    11.449    51.809    48.903    0.3992
    5.533    49.874    55.11    -0.4157
    5.656    50.845    54.854    0.2719
    3.844    48.671    55.232    0.0698
    4.568    49.12    56.788    0.0698
    2.084    51.417    59.378    -0.5679
    1.353    53.383    58.618    -0.5163
    1.379    54.012    59.918    0.0381
    0.072    53.524    60.555    0.5366
    -1.014    53.786    60.032    -0.5819
    1.368    55.515    59.744    -0.0303
    1.385    56.331    61.039    0.7994
    0.88    55.917    62.095    -0.8014
    1.931    57.431    60.951    -0.8014
    0.995    53.915    57.837    0.2936
    2.245    53.702    60.503    0.088
    2.244    55.79    59.154    -0.0122
    0.489    55.797    59.17    -0.0122
    0.064    52.892    61.725    -0.4157
    -1.173    52.358    62.288    -0.0249
    -2.171    53.409    62.766    0.5973
    -3.34    53.082    63.002    -0.5679
    -0.884    51.432    63.465    0.2117
    -0.305    50.228    62.993    -0.6546
    0.934    52.684    62.192    0.2719
    -1.663    51.758    61.541    0.0843
    -0.204    51.924    64.162    0.0352
    -1.811    51.187    63.985    0.0352
    0.399    49.97    63.598    0.4275
    -1.723    54.648    62.956    -0.4157
    -2.659    55.732    63.202    0.0143
    -3.518    55.978    61.988    0.5973
    -4.628    56.464    62.145    -0.5679
    -1.958    57.05    63.504    -0.2041
    -1.189    56.951    64.807    0.713
    0.113    57.238    64.812    -0.9191
    -1.733    56.536    65.839    -0.5931
    -0.754    54.877    62.775    0.2719
    -3.305    55.472    64.042    0.1048
    -1.285    57.311    62.686    0.0797
    -2.694    57.848    63.606    0.0797
    0.631    57.174    65.674    0.4196
    0.574    57.475    63.944    0.4196
    -3.063    55.713    60.763    -0.4157
    -2.936    56.525    58.453    0.1303
    -2.419    57.872    58.904    -0.043
    -3.673    56.641    57.124    -0.3204
    -1.159    58.375    58.2    -0.066
    -2.138    55.321    60.651    0.2719
    -4.649    56.683    59.759    0.0869
    -2.091    55.847    58.321    0.0187
    -3.207    58.616    58.784    0.0236
    -2.166    57.857    59.96    0.0236
    -3.026    57.092    56.371    0.0882
    -3.962    55.654    56.761    0.0882
    -4.566    57.253    57.243    0.0882
    -1.341    58.484    57.13    0.0186
    -0.863    59.348    58.606    0.0186
    -0.335    57.675    58.343    0.0186
    -2.469    51.006    59.589    -0.5679
    -4.454    50.568    60.487    -0.3479
    -3.913    49.659    61.489    -0.24
    -3.055    48.558    60.876    0.7341
    -3.491    47.931    59.898    -0.5894
    -5.077    49.06    62.264    -0.0094
    -4.581    48.271    63.463    0.0187
    -5.696    47.747    64.361    -0.0479
    -5.125    47.55    65.754    -0.0143
    -6.117    47.166    66.752    -0.3854
    -5.445    50.758    60.497    0.2747
    -3.303    50.245    62.177    0.1426
    -5.716    49.87    62.62    0.0362
    -5.665    48.411    61.613    0.0362
    -3.977    47.424    63.135    0.0103
    -3.941    48.937    64.045    0.0103
    -6.5    48.483    64.416    0.0621
    -6.089    46.809    63.966    0.0621
    -4.35    46.783    65.706    0.1135
    -4.658    48.483    66.075    0.1135
    -5.671    47.05    67.652    0.34
    -6.823    47.885    66.828    0.34
    -6.559    46.296    66.488    0.34
    -1.84    48.367    61.392    -0.4157
    -0.992    47.311    60.887    0.0429
    -0.176    46.758    62.031    0.5973
    0.958    47.176    62.3    -0.5679
    -0.081    47.849    59.785    -0.079
    0.906    46.497    59.054    -0.1081
    -1.503    48.95    62.146    0.2719
    -1.597    46.503    60.474    0.0766
    -0.695    48.296    59.004    0.091
    0.575    48.619    60.194    0.091
    -0.745    45.803    62.754    -0.4157
    -0.066    45.169    63.887    -0.0252
    1.297    44.56    63.509    0.5973
    2.3    44.868    64.165    -0.5679
    -1.674    45.489    62.518    0.2719
    0.086    45.915    64.668    0.0698
    -0.704    44.38    64.284    0.0698
    1.441    43.75    62.43    -0.2548
    2.722    43.233    61.953    -0.0266
    3.756    44.331    61.685    0.5896
    4.949    44.126    61.944    -0.5748
    2.361    42.431    60.697    -0.007
    0.961    41.944    60.95    0.0189
    0.35    43.177    61.613    0.0192
    3.115    42.549    62.706    0.0641
    2.34    43.084    59.826    0.0253
    3.052    41.604    60.534    0.0253
    0.444    41.681    60.026    0.0213
    0.975    41.106    61.649    0.0213
    0.047    43.896    60.851    0.0391
    -0.501    42.89    62.227    0.0391
    3.322    45.484    61.134    -0.4157
    4.203    46.62    60.883    0.0429
    4.775    47.153    62.194    0.5973
    5.993    47.336    62.287    -0.5679
    3.465    47.784    60.221    -0.079
    2.7    47.388    58.627    -0.1081
    2.34    45.597    60.928    0.2719
    5.021    46.302    60.237    0.0766
    2.704    48.182    60.889    0.091
    4.193    48.576    60.05    0.091
    3.929    47.366    63.213    -0.5163
    4.4    47.85    64.519    0.0381
    5.301    46.854    65.213    0.5366
    6.33    47.235    65.785    -0.5819
    3.252    48.13    65.453    -0.0303
    2.275    49.174    64.947    0.7994
    2.661    50.072    64.202    -0.8014
    1.114    49.053    65.326    -0.8014
    2.939    47.204    63.088    0.2936
    4.956    48.775    64.367    0.088
    2.711    47.202    65.65    -0.0122
    3.661    48.488    66.392    -0.0122
    4.971    45.566    65.104    -0.4157
    5.811    44.521    65.668    0.0143
    7.214    44.473    65.059    0.5973
    8.207    44.255    65.775    -0.5679
    5.155    43.16    65.492    -0.2041
    3.963    42.993    66.423    0.713
    3.136    42.008    66.186    -0.9191
    3.705    43.776    67.34    -0.5931
    4.127    45.299    64.614    0.2719
    5.937    44.711    66.735    0.1048
    4.847    43.019    64.456    0.0797
    5.874    42.384    65.746    0.0797
    2.33    41.895    66.781    0.4196
    3.309    41.378    65.419    0.4196
    7.325    44.679    63.742    -0.4157
    8.61    44.724    63.054    0.0337
    9.472    45.856    63.609    0.5973
    10.647    45.669    63.916    -0.5679
    8.379    44.972    61.565    -0.1825
    6.49    44.832    63.193    0.2719
    9.141    43.784    63.192    0.0823
    9.339    45.14    61.059    0.0603
    7.904    44.094    61.113    0.0603
    7.747    45.844    61.392    0.0603
    8.899    47.054    63.754    -0.3479
    9.633    48.188    64.32    -0.24
    10.115    47.899    65.731    0.7341
    11.303    48.087    66.036    -0.5894
    8.75    49.44    64.355    -0.0094
    8.442    49.885    62.945    0.0187
    7.857    51.275    62.964    -0.0479
    6.42    51.296    63.387    -0.0143
    5.911    52.643    63.201    -0.3854
    7.933    47.184    63.486    0.2747
    10.509    48.389    63.7    0.1426
    7.824    49.241    64.896    0.0362
    9.299    50.227    64.871    0.0362
    9.37    49.919    62.373    0.0103
    7.758    49.196    62.454    0.0103
    8.446    51.929    63.609    0.0621
    7.922    51.669    61.95    0.0621
    5.85    50.6    62.769    0.1135
    6.331    51.006    64.434    0.1135
    4.936    52.677    63.472    0.34
    6.434    53.3    63.762    0.34
    5.982    52.903    62.226    0.34
    9.237    47.363    66.582    -0.3479
    9.685    47.087    67.937    -0.2637
    10.741    46.003    68.054    0.7341
    11.628    46.11    68.92    -0.5894
    8.484    46.746    68.832    -0.0007
    8.061    48.144    69.28    0.039
    6.611    48.292    69.05    0.0486
    6.21    49.686    69.06    -0.5295
    4.919    50.013    68.971    0.8076
    3.935    49.111    68.851    -0.8627
    4.606    51.298    68.989    -0.8627
    8.283    47.171    66.308    0.2747
    10.211    47.967    68.314    0.156
    7.72    46.202    68.273    0.0327
    8.788    46.171    69.706    0.0327
    8.285    48.274    70.34    0.0285
    8.543    48.957    68.732    0.0285
    6.347    47.881    68.08    0.0687
    6.072    47.74    69.822    0.0687
    6.917    50.4    69.141    0.3456
    4.154    48.125    68.84    0.4478
    2.978    49.414    68.745    0.4478
    3.641    51.581    68.915    0.4478
    5.328    51.994    69.094    0.4478
    10.666    44.965    67.194    -0.4157
    11.678    43.916    67.198    -0.0518
    13.035    44.505    66.789    0.5973
    14.05    44.224    67.446    -0.5679
    11.282    42.771    66.245    -0.1102
    12.294    41.607    66.148    0.3531
    12.538    41.057    67.542    -0.4121
    11.79    40.524    65.201    -0.4121
    9.924    44.922    66.51    0.2719
    11.75    43.53    68.215    0.0922
    10.323    42.373    66.58    0.0457
    11.138    43.184    65.245    0.0457
    13.239    41.981    65.753    -0.0361
    13.159    40.163    67.474    0.1
    13.068    41.781    68.159    0.1
    11.592    40.793    68.017    0.1
    12.535    39.733    65.115    0.1
    10.86    40.098    65.577    0.1
    11.616    40.949    64.213    0.1
    13.089    45.376    65.765    -0.4157
    14.351    45.998    65.398    -0.0518
    14.858    46.889    66.521    0.5973
    16.068    46.867    66.775    -0.5679
    14.139    46.777    64.101    -0.1102
    13.832    45.897    62.878    0.3531
    13.309    46.756    61.737    -0.4121
    15.102    45.142    62.456    -0.4121
    12.253    45.617    65.249    0.2719
    15.096    45.22    65.234    0.0922
    13.316    47.475    64.254    0.0457
    15.033    47.368    63.895    0.0457
    13.059    45.178    63.134    -0.0361
    13.0    46.112    60.912    0.1
    12.449    47.346    62.061    0.1
    14.095    47.415    61.381    0.1
    14.906    44.562    61.555    0.1
    15.912    45.844    62.253    0.1
    15.403    44.461    63.246    0.1
    14.018    47.642    67.229    -0.4157
    14.464    48.415    68.382    -0.0389
    15.004    47.494    69.474    0.5973
    16.103    47.754    69.967    -0.5679
    13.306    49.249    68.929    0.3654
    13.634    50.005    70.218    -0.2438
    12.981    50.157    67.876    -0.6761
    13.036    47.663    66.987    0.2719
    15.266    49.087    68.071    0.1007
    12.451    48.602    69.119    0.0043
    13.748    50.715    67.707    0.4102
    12.811    50.678    70.465    0.0642
    13.763    49.304    71.044    0.0642
    14.55    50.586    70.092    0.0642
    14.354    46.393    69.851    -0.4157
    14.897    45.533    70.909    -0.0875
    16.238    44.9    70.499    0.5973
    17.125    44.728    71.329    -0.5679
    13.827    44.458    71.259    0.2985
    14.409    43.438    72.22    -0.3192
    12.663    45.098    72.001    -0.3192
    13.468    46.151    69.43    0.2719
    15.079    46.142    71.796    0.0969
    13.471    43.959    70.357    -0.0297
    13.626    42.759    72.561    0.0791
    15.166    42.835    71.72    0.0791
    14.852    43.934    73.085    0.0791
    12.21    45.886    71.402    0.0791
    11.898    44.351    72.217    0.0791
    13.007    45.537    72.939    0.0791
    16.438    44.618    69.21    -0.3479
    17.697    44.1    68.703    -0.24
    18.753    45.176    68.457    0.7341
    19.826    44.88    67.898    -0.5894
    17.449    43.361    67.398    -0.0094
    16.52    42.181    67.547    0.0187
    17.125    41.219    68.538    -0.0479
    16.318    39.946    68.583    -0.0143
    17.234    38.885    68.968    -0.3854
    15.695    44.792    68.546    0.2747
    18.139    43.428    69.434    0.1426
    17.017    44.054    66.673    0.0362
    18.393    43.001    66.989    0.0362
    15.543    42.47    67.915    0.0103
    16.407    41.694    66.578    0.0103
    18.149    41.002    68.228    0.0621
    17.129    41.632    69.545    0.0621
    15.501    40.042    69.3    0.1135
    15.918    39.729    67.591    0.1135
    16.74    38.005    69.016    0.34
    17.967    38.804    68.276    0.34
    17.645    39.09    69.868    0.34
    18.472    46.443    68.797    -0.3479
    19.361    47.58    68.574    -0.24
    19.789    47.753    67.122    0.7341
    20.954    47.978    66.781    -0.5894
    20.586    47.433    69.46    -0.0094
    20.138    47.469    70.899    0.0187
    21.274    46.838    71.658    -0.0479
    20.943    46.73    73.131    -0.0143
    22.048    46.04    73.788    -0.3854
    17.577    46.638    69.222    0.2747
    18.831    48.487    68.866    0.1426
    21.118    46.513    69.216    0.0362
    21.266    48.272    69.297    0.0362
    19.976    48.498    71.222    0.0103
    19.24    46.882    71.088    0.0103
    21.454    45.829    71.28    0.0621
    22.179    47.437    71.533    0.0621
    20.815    47.726    73.555    0.1135
    20.019    46.161    73.257    0.1135
    22.902    46.566    73.662    0.34
    21.853    45.955    74.776    0.34
    22.163    45.118    73.392    0.34
    18.825    47.624    66.219    -0.4157
    19.07    47.766    64.796    -0.0031
    18.415    49.039    64.243    0.5973
    17.186    49.185    64.338    -0.5679
    18.517    46.535    64.075    -0.0036
    19.346    45.315    64.37    -0.0645
    20.779    45.423    63.869    0.6951
    21.697    44.851    64.622    -0.9407
    21.12    46.03    62.843    -0.6086
    17.879    47.442    66.522    0.2719
    20.136    47.792    64.594    0.085
    17.486    46.356    64.385    0.0171
    18.52    46.716    63.0    0.0171
    19.335    45.116    65.438    0.0352
    18.882    44.459    63.881    0.0352
    21.432    44.39    65.481    0.4251
    22.663    44.895    64.337    0.4251
    19.153    50.002    63.668    -0.2548
    18.596    51.204    63.067    -0.0266
    17.738    50.814    61.876    0.5896
    18.118    49.908    61.113    -0.5748
    19.783    52.034    62.646    -0.007
    20.85    51.531    63.593    0.0189
    20.597    50.037    63.589    0.0192
    18.008    51.738    63.815    0.0641
    20.078    51.791    61.628    0.0253
    19.6    53.103    62.763    0.0253
    21.851    51.768    63.23    0.0213
    20.696    51.941    64.594    0.0213
    20.941    49.58    62.661    0.0391
    21.077    49.588    64.457    0.0391
    16.603    51.488    61.701    -0.4157
    15.759    51.228    60.551    -0.0024
    15.145    52.531    60.065    0.5973
    15.052    53.52    60.802    -0.5679
    14.616    50.231    60.89    -0.0343
    13.647    50.682    61.985    0.0118
    12.526    51.442    61.67    -0.1256
    13.915    50.381    63.315    -0.1256
    11.696    51.894    62.681    -0.1704
    13.068    50.842    64.314    -0.1704
    11.962    51.599    64.005    -0.1072
    16.328    52.216    62.344    0.2719
    16.367    50.818    59.752    0.0978
    14.052    50.008    59.984    0.0295
    15.092    49.308    61.212    0.0295
    12.303    51.684    60.642    0.133
    14.783    49.796    63.576    0.133
    10.834    52.494    62.431    0.143
    13.283    50.603    65.34    0.143
    11.315    51.962    64.788    0.1297
    14.684    52.51    58.829    -0.5163
    13.95    53.593    58.225    0.0397
    12.566    53.009    57.937    0.5366
    12.459    51.916    57.371    -0.5819
    14.667    53.949    56.967    0.056
    13.973    54.945    56.083    0.0136
    14.729    55.326    54.802    0.8054
    15.802    54.776    54.508    -0.8188
    14.224    56.201    54.09    -0.8188
    14.797    51.668    58.281    0.2936
    13.872    54.462    58.88    0.1105
    15.638    54.36    57.237    -0.0173
    14.835    53.043    56.38    -0.0173
    13.006    54.599    55.883    -0.0425
    13.846    55.859    56.666    -0.0425
    11.485    53.672    58.281    -0.4157
    10.147    53.178    57.973    -0.0024
    9.589    54.01    56.814    0.5973
    9.658    55.244    56.807    -0.5679
    9.253    53.305    59.218    -0.0343
    7.869    52.7    59.024    0.0118
    7.687    51.343    59.216    -0.1256
    6.802    53.499    58.641    -0.1256
    6.436    50.789    59.028    -0.1704
    5.556    52.939    58.454    -0.1704
    5.384    51.59    58.648    -0.1072
    11.568    54.575    58.724    0.2719
    10.171    52.128    57.696    0.0978
    9.739    52.794    60.05    0.0295
    9.154    54.357    59.489    0.0295
    8.514    50.719    59.508    0.133
    6.946    54.556    58.471    0.133
    6.286    49.73    59.174    0.143
    4.721    53.553    58.153    0.143
    4.414    51.148    58.517    0.1297
    9.024    53.368    55.798    -0.4157
    8.472    54.04    54.638    -0.0597
    6.973    53.748    54.671    0.5973
    6.536    52.594    54.558    -0.5679
    9.142    53.478    53.348    0.1303
    10.605    53.856    53.284    -0.043
    8.446    54.045    52.136    -0.3204
    11.302    53.478    54.566    -0.066
    8.958    52.366    55.825    0.2719
    8.629    55.116    54.678    0.0869
    9.055    52.39    53.33    0.0187
    11.069    53.319    52.455    0.0236
    10.72    54.929    53.117    0.0236
    8.995    53.774    51.233    0.0882
    7.437    53.639    52.05    0.0882
    8.391    55.131    52.218    0.0882
    12.354    53.378    54.297    0.0186
    11.219    54.335    55.209    0.0186
    11.046    52.489    54.949    0.0186
    6.166    54.792    54.866    -0.4157
    4.122    55.782    55.827    -0.2041
    2.598    55.732    55.945    0.713
    2.013    56.857    56.341    -0.9191
    1.918    54.728    55.674    -0.5931
    6.56    55.717    54.959    0.2719
    4.472    53.706    55.446    0.1048
    4.546    55.727    56.83    0.0797
    4.408    56.743    55.396    0.0797
    1.004    56.887    56.415    0.4196
    2.563    57.68    56.54    0.4196
    -0.633    56.589    54.848    -0.5679
    -0.069    57.747    53.033    -0.2548
    0.13    59.004    53.753    -0.0266
    -1.161    59.54    54.366    0.5896
    -1.088    60.325    55.314    -0.5748
    0.742    59.923    52.71    -0.007
    0.18    59.391    51.392    0.0189
    0.301    57.877    51.623    0.0192
    0.856    58.851    54.552    0.0641
    0.466    60.966    52.874    0.0253
    1.828    59.816    52.713    0.0253
    -0.868    59.673    51.276    0.0213
    0.772    59.715    50.536    0.0213
    -0.333    57.33    50.937    0.0391
    1.337    57.561    51.503    0.0391
    -2.347    59.218    53.855    -0.5163
    -3.58    59.608    54.506    0.0397
    -4.621    58.576    54.12    0.5366
    -4.435    57.772    53.204    -0.5819
    -4.036    61.02    54.086    0.056
    -4.588    61.145    52.709    0.0136
    -5.126    62.533    52.424    0.8054
    -6.188    62.907    52.919    -0.8188
    -4.454    63.22    51.686    -0.8188
    -2.405    58.609    53.05    0.2936
    -3.444    59.579    55.588    0.1105
    -4.813    61.333    54.784    -0.0173
    -3.207    61.719    54.195    -0.0173
    -3.789    60.919    52.003    -0.0425
    -5.402    60.439    52.557    -0.0425
    -5.705    58.589    54.877    -0.3479
    -6.757    57.578    54.836    -0.24
    -7.234    57.352    53.418    0.7341
    -7.586    58.298    52.725    -0.5894
    -7.784    58.137    55.781    -0.0094
    -8.887    57.314    56.382    0.0187
    -9.56    58.36    57.281    -0.0479
    -10.62    57.764    58.185    -0.0143
    -11.1    58.732    59.16    -0.3854
    -5.781    59.305    55.584    0.2747
    -6.362    56.648    55.246    0.1426
    -7.21    58.518    56.632    0.0362
    -8.228    59.003    55.283    0.0362
    -9.574    56.95    55.618    0.0103
    -8.476    56.494    56.973    0.0103
    -8.826    58.828    57.939    0.0621
    -10.025    59.133    56.667    0.0621
    -11.454    57.412    57.575    0.1135
    -10.193    56.912    58.716    0.1135
    -11.494    59.531    58.683    0.34
    -11.807    58.31    59.746    0.34
    -10.329    59.037    59.739    0.34
    -7.092    56.125    52.927    -0.4157
    -7.542    55.739    51.597    -0.0252
    -6.706    56.276    50.425    0.5973
    -7.11    56.102    49.266    -0.5679
    -6.694    55.405    53.513    0.2719
    -7.539    54.65    51.541    0.0698
    -8.571    56.074    51.467    0.0698
    -5.539    56.901    50.662    -0.4157
    -4.477    58.938    49.771    0.2985
    -3.52    59.471    48.683    -0.3192
    -5.826    59.653    49.617    -0.3192
    -5.24    57.038    51.62    0.2719
    -5.101    57.22    48.633    0.0969
    -4.053    59.15    50.749    -0.0297
    -2.519    59.061    48.814    0.0791
    -3.891    59.208    47.691    0.0791
    -3.447    60.555    48.759    0.0791
    -5.692    60.743    49.681    0.0791
    -6.288    59.42    48.647    0.0791
    -6.522    59.365    50.415    0.0791
    -1.007    57.031    46.986    -0.5679
    0.559    55.981    48.219    -0.5163
    1.648    56.676    47.609    0.0381
    2.148    55.749    46.503    0.5366
    2.969    54.837    46.727    -0.5819
    2.727    56.921    48.641    -0.0303
    3.851    57.807    48.123    0.7994
    4.136    57.836    46.93    -0.8014
    4.466    58.475    48.937    -0.8014
    0.769    55.281    48.915    0.2936
    1.334    57.637    47.201    0.088
    2.271    57.429    49.49    -0.0122
    3.14    55.98    49.007    -0.0122
    1.729    56.044    45.279    -0.5163
    2.074    55.193    44.152    0.0381
    3.544    55.165    43.751    0.5366
    4.028    54.128    43.262    -0.5819
    1.196    55.606    42.978    -0.0303
    -0.276    55.169    43.109    0.7994
    -0.642    54.44    44.043    -0.8014
    -1.058    55.533    42.223    -0.8014
    1.074    56.798    45.136    0.2936
    1.808    54.169    44.412    0.088
    1.247    56.688    42.844    -0.0122
    1.59    55.142    42.071    -0.0122
    4.295    56.236    44.041    -0.5163
    5.738    56.262    43.81    0.0397
    6.419    55.264    44.753    0.5366
    7.287    54.507    44.311    -0.5819
    6.285    57.691    44.06    0.056
    7.817    57.877    44.132    0.0136
    8.325    58.939    45.136    0.8054
    7.863    60.082    45.076    -0.8188
    9.188    58.652    45.976    -0.8188
    3.874    57.029    44.506    0.2936
    5.951    55.976    42.78    0.1105
    5.884    58.364    43.302    -0.0173
    5.897    58.025    45.021    -0.0173
    8.297    56.937    44.396    -0.0425
    8.177    58.137    43.135    -0.0425
    6.007    55.188    46.022    -0.3479
    6.185    54.544    48.389    -0.0094
    6.77    55.89    48.845    0.0187
    8.263    55.77    49.033    -0.0479
    9.097    56.857    48.364    -0.0143
    8.714    58.206    48.749    -0.3854
    5.274    55.804    46.352    0.2747
    7.679    54.285    46.856    0.1426
    5.097    54.588    48.454    0.0362
    6.533    53.753    49.055    0.0362
    6.532    56.667    48.119    0.0103
    6.313    56.167    49.797    0.0103
    8.466    55.835    50.097    0.0621
    8.64    54.803    48.701    0.0621
    10.149    56.695    48.601    0.1135
    8.975    56.751    47.286    0.1135
    7.727    58.342    48.569    0.34
    8.909    58.37    49.725    0.34
    9.224    58.869    48.178    0.34
    5.935    49.653    44.554    -0.5679
    5.592    51.65    43.542    -0.4157
    6.428    51.322    42.387    0.0337
    7.875    50.984    42.805    0.5973
    8.493    50.019    42.35    -0.5679
    6.431    52.514    41.431    -0.1825
    5.161    52.565    43.58    0.2719
    6.004    50.46    41.87    0.0823
    5.412    52.731    41.108    0.0603
    6.847    53.395    41.921    0.0603
    7.035    52.276    40.555    0.0603
    8.42    51.753    43.762    -0.5163
    10.071    52.653    45.226    0.056
    11.325    52.457    46.033    0.0136
    11.503    53.587    47.03    0.8054
    11.927    54.654    46.595    -0.8188
    11.218    53.423    48.217    -0.8188
    7.896    52.538    44.127    0.2936
    10.474    51.532    43.461    0.1105
    10.161    53.577    44.655    -0.0173
    9.253    52.777    45.933    -0.0173
    11.28    51.52    46.588    -0.0425
    12.188    52.414    45.366    -0.0425
    9.584    45.139    42.359    -0.5679
    9.904    47.411    42.382    -0.4157
    11.223    47.366    41.743    -0.0389
    12.202    46.58    42.608    0.5973
    12.899    45.671    42.126    -0.5679
    11.766    48.807    41.518    0.3654
    13.162    48.837    40.902    -0.2438
    10.835    49.469    40.656    -0.6761
    9.525    48.311    42.642    0.2719
    11.139    46.865    40.778    0.1007
    11.801    49.341    42.465    0.0043
    9.983    49.513    41.1    0.4102
    13.433    49.866    40.663    0.0642
    13.894    48.441    41.606    0.0642
    13.177    48.241    39.989    0.0642
    12.217    46.887    43.909    -0.3479
    13.102    46.219    44.832    -0.24
    12.81    44.733    44.943    0.7341
    13.706    43.894    45.089    -0.5894
    12.965    46.853    46.189    -0.0094
    13.636    48.188    46.328    0.0187
    13.588    48.526    47.809    -0.0479
    14.561    49.653    48.122    -0.0143
    14.275    50.86    47.352    -0.3854
    11.604    47.612    44.259    0.2747
    14.131    46.329    44.486    0.1426
    11.912    46.942    46.46    0.0362
    13.43    46.167    46.898    0.0362
    14.675    48.104    46.006    0.0103
    13.128    48.947    45.736    0.0103
    12.573    48.809    48.087    0.0621
    13.887    47.669    48.415    0.0621
    14.498    49.884    49.186    0.1135
    15.572    49.314    47.894    0.1135
    13.35    51.202    47.582    0.34
    14.956    51.577    47.553    0.34
    14.303    50.646    46.364    0.34
    11.531    44.377    44.905    -0.4157
    11.13    42.976    44.972    -0.0518
    11.34    42.248    43.66    0.5973
    11.424    41.017    43.683    -0.5679
    9.646    42.848    45.362    -0.1102
    9.265    43.266    46.773    0.3531
    7.755    43.294    46.907    -0.4121
    9.881    42.319    47.757    -0.4121
    10.816    45.081    44.785    0.2719
    11.734    42.469    45.722    0.0922
    9.066    43.441    44.653    0.0457
    9.345    41.808    45.234    0.0457
    9.641    44.269    46.973    -0.0361
    7.509    43.629    47.916    0.1
    7.326    43.997    46.189    0.1
    7.334    42.302    46.734    0.1
    9.542    42.582    48.759    0.1
    9.583    41.293    47.541    0.1
    10.966    42.395    47.737    0.1
    11.455    42.952    42.525    -0.4157
    11.525    42.334    41.214    -0.0252
    10.164    41.769    40.833    0.5973
    10.081    40.762    40.13    -0.5679
    11.421    43.962    42.561    0.2719
    11.816    43.084    40.479    0.0698
    12.266    41.534    41.216    0.0698
    9.056    42.383    41.229    -0.3479
    7.732    41.847    40.95    -0.2637
    7.015    42.653    39.888    0.7341
    7.168    43.877    39.827    -0.5894
    6.847    41.867    42.198    -0.0007
    7.27    40.907    43.286    0.039
    6.765    39.494    43.037    0.0486
    5.309    39.509    42.945    -0.5295
    4.456    39.277    43.947    0.8076
    4.847    39.018    45.181    -0.8627
    3.16    39.333    43.692    -0.8627
    9.125    43.252    41.74    0.2747
    7.796    40.815    40.603    0.156
    6.9    42.873    42.618    0.0327
    5.806    41.713    41.916    0.0327
    8.355    40.882    43.365    0.0285
    6.866    41.254    44.238    0.0285
    7.178    39.12    42.099    0.0687
    7.095    38.838    43.843    0.0687
    4.918    39.721    42.039    0.3456
    4.159    38.844    45.898    0.4478
    5.831    38.978    45.395    0.4478
    2.839    39.545    42.757    0.4478
    2.491    39.17    44.43    0.4478
    6.207    41.956    39.087    -0.5163
    5.293    42.579    38.15    0.0381
    3.843    42.635    38.597    0.5366
    3.041    43.261    37.909    -0.5819
    5.31    41.86    36.804    -0.0303
    6.551    42.112    35.946    0.7994
    7.307    43.063    36.189    -0.8014
    6.749    41.341    35.013    -0.8014
    6.188    40.951    39.159    0.2936
    5.602    43.609    37.97    0.088
    5.202    40.787    36.975    -0.0122
    4.461    42.177    36.199    -0.0122
    3.402    41.944    39.654    -0.4157
    1.229    40.623    39.804    0.3654
    1.48    40.065    38.389    -0.2438
    1.654    39.648    40.77    -0.6761
    4.056    41.418    40.214    0.2719
    1.463    42.793    39.591    0.1007
    0.162    40.8    39.925    0.0043
    1.266    38.799    40.525    0.4102
    0.844    39.195    38.219    0.0642
    1.234    40.829    37.649    0.0642
    2.524    39.773    38.268    0.0642
    1.95    43.687    56.706    -0.5679
    4.081    44.299    56.717    -0.2548
    5.246    45.002    56.188    -0.0266
    6.066    44.193    55.186    0.5896
    5.934    42.966    55.087    -0.5748
    6.034    45.354    57.433    -0.007
    5.875    44.064    58.208    0.0189
    4.392    43.743    58.04    0.0192
    4.916    45.918    55.705    0.0641
    7.08    45.571    57.217    0.0253
    5.564    46.185    57.961    0.0253
    6.485    43.27    57.775    0.0213
    6.133    44.201    59.258    0.0213
    4.211    42.669    58.08    0.0391
    3.818    44.274    58.794    0.0391
    6.987    44.867    54.479    -0.4157
    8.0    44.233    53.656    -0.0031
    9.305    44.847    54.159    0.5973
    9.452    46.089    54.229    -0.5679
    7.805    44.569    52.173    -0.0036
    6.63    43.812    51.545    -0.0645
    6.785    42.295    51.627    0.6951
    5.768    41.525    51.936    -0.9407
    7.875    41.758    51.405    -0.6086
    7.049    45.869    54.598    0.2719
    8.019    43.154    53.804    0.085
    7.638    45.639    52.053    0.0171
    8.716    44.31    51.633    0.0171
    5.711    44.112    52.046    0.0352
    6.543    44.095    50.496    0.0352
    5.908    40.532    52.053    0.4251
    4.873    41.945    52.157    0.4251
    10.212    43.967    54.584    -0.4157
    11.476    44.368    55.215    -0.0875
    12.675    43.98    54.367    0.5973
    12.691    42.891    53.782    -0.5679
    11.576    43.704    56.617    0.2985
    12.772    44.291    57.384    -0.3192
    10.249    43.916    57.37    -0.3192
    10.014    42.98    54.517    0.2719
    11.477    45.446    55.359    0.0969
    11.727    42.63    56.5    -0.0297
    12.776    43.918    58.406    0.0791
    13.706    44.006    56.91    0.0791
    12.708    45.377    57.407    0.0791
    10.357    43.581    58.402    0.0791
    9.986    44.972    57.369    0.0791
    9.442    43.335    56.925    0.0791
    13.661    44.873    54.314    -0.4157
    14.92    44.686    53.606    -0.0024
    16.052    44.85    54.619    0.5973
    15.998    45.68    55.529    -0.5679
    15.084    45.732    52.48    -0.0343
    14.037    45.513    51.389    0.0118
    12.748    46.009    51.54    -0.1256
    14.355    44.764    50.257    -0.1256
    11.795    45.741    50.561    -0.1704
    13.394    44.507    49.291    -0.1704
    12.12    44.992    49.447    -0.1072
    13.553    45.737    54.828    0.2719
    14.959    43.686    53.179    0.0978
    14.985    46.734    52.886    0.0295
    16.083    45.636    52.052    0.0295
    12.478    46.585    52.411    0.133
    15.35    44.366    50.135    0.133
    10.794    46.12    50.678    0.143
    13.65    43.93    48.414    0.143
    11.374    44.801    48.689    0.1297
    17.047    43.981    54.492    -0.4157
    18.224    43.955    55.356    0.0337
    19.137    45.148    55.038    0.5973
    18.995    45.774    53.97    -0.5679
    18.939    42.632    55.088    -0.1825
    17.019    43.311    53.738    0.2719
    17.906    43.984    56.396    0.0823
    19.783    42.51    55.766    0.0603
    18.263    41.789    55.21    0.0603
    19.311    42.631    54.065    0.0603
    20.119    45.481    55.901    -0.2548
    21.084    46.564    55.675    -0.0266
    21.845    46.449    54.357    0.5896
    22.212    47.486    53.816    -0.5748
    22.019    46.513    56.859    -0.007
    21.14    45.985    57.957    0.0189
    20.344    44.899    57.228    0.0192
    20.551    47.507    55.682    0.0641
    22.834    45.811    56.678    0.0253
    22.414    47.5    57.098    0.0253
    21.721    45.572    58.782    0.0213
    20.467    46.768    58.309    0.0213
    20.937    43.989    57.139    0.0391
    19.412    44.707    57.753    0.0391
    22.149    45.241    53.845    -0.5163
    22.826    45.123    52.554    0.0381
    21.863    45.225    51.364    0.5366
    22.266    44.978    50.233    -0.5819
    23.591    43.781    52.524    -0.0303
    22.731    42.513    52.405    0.7994
    21.563    42.523    52.78    -0.8014
    23.216    41.505    51.908    -0.8014
    21.847    44.394    54.305    0.2936
    23.566    45.919    52.462    0.088
    24.278    43.805    51.677    -0.0122
    24.2    43.703    53.426    -0.0122
    20.563    45.476    51.575    -0.4157
    19.554    45.591    50.542    -0.0252
    18.794    44.302    50.205    0.5973
    17.839    44.343    49.401    -0.5679
    20.257    45.613    52.527    0.2719
    18.824    46.33    50.87    0.0698
    20.013    45.967    49.627    0.0698
    19.161    43.14    50.738    -0.4157
    18.426    41.942    50.361    -0.0249
    17.04    41.941    51.007    0.5973
    16.836    42.533    52.077    -0.5679
    19.219    40.734    50.779    0.2117
    19.443    40.779    52.171    -0.6546
    19.943    43.074    51.377    0.2719
    18.318    41.907    49.276    0.0843
    18.663    39.83    50.529    0.0352
    20.177    40.72    50.258    0.0352
    20.215    41.332    52.346    0.4275
    16.095    41.291    50.355    -0.3479
    14.733    41.195    50.835    -0.1354
    14.605    40.169    51.956    0.7341
    15.052    39.033    51.781    -0.5894
    13.852    40.816    49.658    -0.0414
    12.389    40.645    50.035    -0.0012
    11.595    41.566    50.695    -0.1141
    11.653    39.576    49.778    -0.1513
    10.451    39.794    50.243    -0.017
    10.428    40.987    50.784    -0.1718
    16.327    40.823    49.492    0.2747
    14.413    42.167    51.208    0.1212
    13.925    41.588    48.892    0.081
    14.213    39.882    49.224    0.081
    11.968    38.741    49.303    0.3866
    11.874    42.549    51.042    0.2317
    9.625    39.102    50.201    0.2681
    9.612    41.411    51.2    0.3911
    14.016    40.518    53.094    -0.4157
    13.782    39.55    54.145    -0.0597
    12.369    39.01    54.015    0.5973
    12.191    37.794    54.023    -0.5679
    13.995    40.201    55.534    0.1303
    15.479    40.579    55.679    -0.043
    13.551    39.227    56.645    -0.3204
    15.816    41.44    56.908    -0.066
    13.701    41.466    53.23    0.2719
    14.476    38.711    54.065    0.0869
    13.391    41.105    55.609    0.0187
    16.075    39.667    55.714    0.0236
    15.802    41.147    54.807    0.0236
    13.774    39.643    57.623    0.0882
    12.474    39.072    56.607    0.0882
    14.064    38.27    56.54    0.0882
    15.553    40.924    57.836    0.0186
    16.887    41.641    56.936    0.0186
    15.283    42.391    56.86    0.0186
    11.347    39.86    53.905    -0.4157
    9.961    39.427    53.78    -0.0252
    9.118    40.183    54.803    0.5973
    9.387    41.362    55.086    -0.5679
    11.527    40.854    53.941    0.2719
    9.583    39.645    52.786    0.0698
    9.862    38.356    53.962    0.0698
    8.115    39.543    55.384    -0.4157
    7.292    40.203    56.373    -0.0252
    7.821    40.045    57.784    0.5973
    8.967    39.61    58.017    -0.5679
    7.93    38.571    55.167    0.2719
    7.218    41.265    56.158    0.0698
    6.29    39.776    56.321    0.0698
    6.984    40.342    58.778    -0.4157
    7.384    40.247    60.166    -0.0024
    7.719    38.788    60.513    0.5973
    8.71    38.555    61.201    -0.5679
    6.284    40.754    61.091    -0.0343
    6.705    40.642    62.56    0.0118
    7.825    41.288    63.022    -0.1256
    5.989    39.828    63.426    -0.1256
    8.229    41.132    64.328    -0.1704
    6.398    39.679    64.737    -0.1704
    7.527    40.326    65.197    -0.1072
    6.056    40.679    58.568    0.2719
    8.278    40.855    60.31    0.0978
    6.08    41.8    60.861    0.0295
    5.37    40.183    60.92    0.0295
    8.404    41.903    62.355    0.133
    5.11    39.305    63.08    0.133
    9.109    41.649    64.672    0.143
    5.831    39.054    65.408    0.143
    7.853    40.207    66.22    0.1297
    6.987    37.794    60.031    -0.5163
    7.311    36.4    60.306    0.0381
    8.735    36.058    59.814    0.5366
    9.508    35.394    60.53    -0.5819
    6.261    35.514    59.598    -0.0303
    6.484    34.015    59.833    0.7994
    6.678    33.603    60.985    -0.8014
    6.493    33.285    58.849    -0.8014
    6.192    37.992    59.443    0.2936
    7.257    36.221    61.379    0.088
    5.27    35.776    59.971    -0.0122
    6.282    35.721    58.526    -0.0122
    9.127    36.528    58.626    -0.4157
    10.486    36.294    58.166    -0.0031
    11.531    37.058    58.969    0.5973
    12.647    36.574    59.177    -0.5679
    10.672    36.695    56.732    -0.0036
    10.113    35.661    55.77    -0.0645
    8.615    35.687    55.718    0.6951
    8.014    34.514    55.783    -0.9407
    7.987    36.749    55.716    -0.6086
    8.5    37.07    58.049    0.2719
    10.714    35.231    58.262    0.085
    10.25    37.683    56.543    0.0171
    11.742    36.751    56.527    0.0171
    10.483    35.868    54.766    0.0352
    10.473    34.67    56.054    0.0352
    8.559    33.668    55.864    0.4251
    7.006    34.47    55.815    0.4251
    11.199    38.236    59.496    -0.4157
    12.132    39.016    60.28    -0.0518
    12.359    38.33    61.628    0.5973
    13.479    38.313    62.149    -0.5679
    11.567    40.443    60.465    -0.1102
    12.533    41.397    61.159    0.3531
    13.762    41.603    60.266    -0.4121
    11.802    42.682    61.515    -0.4121
    10.275    38.611    59.334    0.2719
    13.074    39.059    59.738    0.0922
    11.303    40.851    59.487    0.0457
    10.652    40.377    61.054    0.0457
    12.868    40.956    62.096    -0.0361
    14.382    42.404    60.668    0.1
    14.371    40.699    60.241    0.1
    13.462    41.864    59.25    0.1
    12.487    43.349    62.033    0.1
    11.438    43.174    60.612    0.1
    10.963    42.465    62.178    0.1
    11.326    37.775    62.262    -0.3479
    11.443    36.992    63.491    -0.2637
    12.452    35.875    63.244    0.7341
    13.354    35.677    64.06    -0.5894
    10.15    36.286    63.882    -0.0007
    9.202    36.954    64.825    0.039
    8.26    35.851    65.318    0.0486
    7.444    35.324    64.234    -0.5295
    6.134    35.523    64.17    0.8076
    5.48    36.201    65.109    -0.8627
    5.449    35.032    63.163    -0.8627
    10.416    37.819    61.825    0.2747
    11.795    37.618    64.31    0.156
    9.615    36.025    62.97    0.0327
    10.441    35.342    64.35    0.0327
    9.755    37.366    65.669    0.0285
    8.654    37.745    64.315    0.0285
    8.841    35.035    65.748    0.0687
    7.66    36.258    66.13    0.0687
    7.9    34.8    63.499    0.3456
    5.988    36.611    65.878    0.4478
    4.475    36.28    65.062    0.4478
    4.454    35.166    63.102    0.4478
    5.923    34.488    62.451    0.4478
    12.338    35.175    62.108    -0.5163
    13.262    34.099    61.791    0.0397
    14.672    34.572    61.527    0.5366
    15.618    33.857    61.872    -0.5819
    12.828    33.333    60.561    0.056
    11.554    32.581    60.852    0.0136
    11.711    31.519    61.938    0.8054
    12.472    30.568    61.725    -0.8188
    11.065    31.663    62.98    -0.8188
    11.586    35.371    61.461    0.2936
    13.292    33.4    62.628    0.1105
    12.666    34.015    59.727    -0.0173
    13.599    32.614    60.278    -0.0173
    10.764    33.274    61.136    -0.0425
    11.232    32.088    59.933    -0.0425
    14.796    35.768    60.941    -0.4157
    16.085    36.323    60.566    -0.0014
    17.047    36.499    61.723    0.5973
    18.255    36.341    61.509    -0.5679
    15.85    37.664    59.86    -0.0152
    17.029    38.297    59.137    -0.0011
    17.286    37.97    57.822    -0.1906
    17.819    39.216    59.806    -0.1906
    18.347    38.576    57.171    -0.2341
    18.874    39.817    59.158    -0.2341
    19.131    39.494    57.847    0.3226
    20.194    40.117    57.2    -0.5579
    13.965    36.283    60.687    0.2719
    16.542    35.641    59.848    0.0876
    15.062    37.529    59.121    0.0295
    15.477    38.382    60.588    0.0295
    16.669    37.251    57.304    0.1699
    17.611    39.464    60.836    0.1699
    18.563    38.328    56.142    0.1656
    19.497    40.529    59.676    0.1656
    20.301    39.825    56.286    0.3992
    16.558    36.815    62.921    -0.4157
    17.444    37.02    64.042    -0.0024
    17.819    35.749    64.806    0.5973
    18.614    35.805    65.748    -0.5679
    16.817    38.034    64.983    -0.0343
    16.88    39.444    64.382    0.0118
    18.102    40.044    64.125    -0.1256
    15.701    40.112    64.101    -0.1256
    18.142    41.316    63.587    -0.1704
    15.754    41.385    63.562    -0.1704
    16.971    41.986    63.307    -0.1072
    15.562    36.922    63.052    0.2719
    18.382    37.44    63.679    0.0978
    15.787    37.75    65.203    0.0295
    17.369    38.057    65.923    0.0295
    19.024    39.527    64.342    0.133
    14.746    39.646    64.292    0.133
    19.091    41.783    63.38    0.143
    14.838    41.909    63.33    0.143
    17.014    42.969    62.87    0.1297
    17.291    34.597    64.408    -0.3479
    17.646    33.34    65.054    -0.24
    18.926    32.777    64.441    0.7341
    19.049    32.772    63.231    -0.5894
    16.49    32.326    64.889    -0.0094
    15.243    32.779    65.636    0.0187
    14.161    31.773    65.427    -0.0479
    12.898    32.347    66.049    -0.0143
    11.768    31.463    65.783    -0.3854
    16.695    34.564    63.592    0.2747
    17.824    33.493    66.118    0.1426
    16.268    32.199    63.829    0.0362
    16.805    31.362    65.291    0.0362
    15.464    32.873    66.701    0.0103
    14.916    33.745    65.248    0.0103
    13.999    31.616    64.358    0.0621
    14.424    30.828    65.904    0.0621
    13.042    32.456    67.125    0.1135
    12.698    33.327    65.611    0.1135
    11.956    30.541    66.148    0.34
    10.925    31.834    66.195    0.34
    11.632    31.39    64.779    0.34
    19.864    32.313    65.196    -0.4157
    21.077    31.78    64.601    -0.149
    19.754    32.32    66.2    0.2719
    20.92    30.756    64.296    0.0976
    21.353    32.365    63.735    0.0976
    21.885    31.812    65.318    0.0976
    4.925    49.675    55.450    0.001400
    4.080    49.074    55.511    0.001400
    4.442    49.298    56.288    0.001400
    1.877    51.768    58.919    0.283950
    1.511    52.751    58.540    0.283950
    -3.461    55.835    60.165    -0.010100
    -3.397    56.241    59.010    -0.010100
    -4.254    56.320    59.663    -0.010100
    -3.075    51.111    59.615    0.283950
    -4.067    50.892    60.064    0.283950
    5.440    54.722    54.917    0.014567
    4.418    55.218    55.398    0.014567
    4.593    54.180    55.207    0.014567
    -0.543    56.599    54.237    0.283950
    -0.261    57.178    53.330    0.283950
    -5.104    57.154    50.139    -0.019367
    -4.572    58.172    49.694    -0.019367
    -4.885    57.313    49.125    -0.019367
    -0.848    56.605    47.409    0.283950
    -0.065    56.079    48.026    0.283950
    6.301    54.710    46.485    -0.031767
    6.390    54.388    47.669    -0.031767
    7.137    54.258    46.902    -0.031767
    5.668    50.210    44.551    0.283950
    5.496    51.209    44.045    0.283950
    9.087    51.636    44.022    -0.001867
    9.912    52.086    44.754    -0.001867
    10.114    51.525    43.871    -0.001867
    9.384    45.716    42.486    0.283950
    9.544    46.852    42.498    0.283950
    2.703    41.962    39.865    -0.003167
    1.616    41.301    39.940    -0.003167
    1.733    42.386    39.833    -0.003167
    2.425    43.944    56.408    0.283950
    3.490    44.249    56.413    0.283950
end

basis
* library sto-3g
bqO library O sto-3g
bqC library C sto-3g
bqH library H sto-3g
bqN library N sto-3g
bqS library S sto-3g
end

SCF
thresh 1e-6
END

task scf energy
