# Supplementary material for: SparcleQC: Automated Input File Creation for QM/MM Studies of Protein:Ligand Complexes
Source: J Chem Inf Model. 2025 Jun 17;65(13):6433–40. doi: 10.1021/acs.jcim.5c00617 (PMC12264949; doi:10.1021/acs.jcim.5c00617)
Supplement: Supplementary file 2 [file ci5c00617_si_002.zip › si/three_codes/inout_files/nwchem_nwchem_file_prot.out]

 argument  1 = nwchem_nwchem_file_prot.in
                                         
                                         


              Northwest Computational Chemistry Package (NWChem) 6.6
              ------------------------------------------------------


                    Environmental Molecular Sciences Laboratory
                       Pacific Northwest National Laboratory
                                Richland, WA 99352

                              Copyright (c) 1994-2015
                       Pacific Northwest National Laboratory
                            Battelle Memorial Institute

             NWChem is an open-source computational chemistry package
                        distributed under the terms of the
                      Educational Community License (ECL) 2.0
             A copy of the license is included with this distribution
                              in the LICENSE.TXT file

                                  ACKNOWLEDGMENT
                                  --------------

            This software and its documentation were developed at the
            EMSL at Pacific Northwest National Laboratory, a multiprogram
            national laboratory, operated for the U.S. Department of Energy
            by Battelle under Contract Number DE-AC05-76RL01830. Support
            for this work was provided by the Department of Energy Office
            of Biological and Environmental Research, Office of Basic
            Energy Sciences, and the Office of Advanced Scientific Computing.


           Job information
           ---------------

    hostname        = ds7
    program         = nwchem
    date            = Wed Nov 27 11:08:51 2024

    compiled        = Fri_Feb_01_15:14:32_2019
    source          = /theoryfs2/ds/glick/nwchem-6.6
    nwchem branch   = 6.6
    nwchem revision = 27746
    ga revision     = 10594
    input           = nwchem_nwchem_file_prot.in
    prefix          = nwchem_nwchem_file_prot.
    data base       = /scratch/csargent//nwchem_nwchem_file_prot.db
    status          = startup
    nproc           =        1
    time left       =     -1s


           Memory information
           ------------------

    heap     = 1073741820 doubles =   8192.0 Mbytes
    stack    = 1073741825 doubles =   8192.0 Mbytes
    global   = 2147483648 doubles =  16384.0 Mbytes (distinct from heap & stack)
    total    = 4294967293 doubles =  32768.0 Mbytes
    verify   = yes
    hardfail = no 


           Directory information
           ---------------------

  0 permanent = /scratch/csargent/
  0 scratch   = /scratch/csargent/


                                NWChem Input Module
                                -------------------


 Scaling coordinates for geometry "geometry" by  1.889725989
 (inverse scale =  0.529177249)


                             Geometry "geometry" -> ""
                             -------------------------

 Output coordinates in angstroms (scale by  1.889725989 to convert to a.u.)

  No.       Tag          Charge          X              Y              Z
 ---- ---------------- ---------- -------------- -------------- --------------
    1 bqO                  0.0000     0.23900000    46.90500000    47.13000000
    2 bqO                  0.0000    -3.50300000    46.13200000    52.98400000
    3 bqC                  0.0000     0.28300000    45.59900000    47.73800000
    4 bqO                  0.0000    -2.85200000    43.34300000    52.88100000
    5 bqC                  0.0000    -0.86000000    45.45500000    48.48100000
    6 bqO                  0.0000    -0.83400000    45.23500000    53.59000000
    7 bqN                  0.0000    -0.87000000    46.41200000    49.49600000
    8 bqC                  0.0000    -0.99700000    47.65600000    48.91500000
    9 bqC                  0.0000     0.11000000    47.92800000    48.14200000
   10 bqC                  0.0000    -1.94600000    46.21300000    50.35000000
   11 bqC                  0.0000    -1.91200000    45.05700000    51.09100000
   12 bqS                  0.0000    -2.22100000    44.98000000    52.47800000
   13 bqH                  0.0000    -3.70400000    46.72700000    52.25800000
   14 bqH                  0.0000     1.16700000    45.49700000    48.36800000
   15 bqH                  0.0000     0.32700000    44.83000000    46.96700000
   16 bqH                  0.0000    -0.88900000    44.45700000    48.91800000
   17 bqH                  0.0000    -1.73200000    45.59200000    47.84100000
   18 bqH                  0.0000    -1.08200000    48.41000000    49.69700000
   19 bqH                  0.0000    -1.88900000    47.67400000    48.28900000
   20 bqH                  0.0000    -0.00200000    48.90300000    47.66800000
   21 bqH                  0.0000     1.00100000    47.93700000    48.76900000
   22 bqH                  0.0000    -2.82300000    46.12900000    49.70800000
   23 bqH                  0.0000    -1.98500000    47.05400000    51.04200000
   24 bqH                  0.0000    -0.84000000    44.86200000    51.11200000
   25 bqH                  0.0000    -2.60100000    44.37200000    50.59800000
   26 C                    6.0000     3.33300000    50.62000000    55.89100000
   27 O                    8.0000     3.37200000    51.58800000    55.12700000
   28 N                    7.0000     2.44200000    50.50700000    56.86200000
   29 C                    6.0000     1.41300000    51.50600000    57.11900000
   30 C                    6.0000     0.00500000    50.92700000    57.23200000
   31 C                    6.0000    -0.52100000    50.23700000    56.00100000
   32 C                    6.0000    -0.98500000    51.01100000    54.95100000
   33 C                    6.0000    -0.56900000    48.85400000    55.93600000
   34 C                    6.0000    -1.50200000    50.38700000    53.83500000
   35 C                    6.0000    -1.08600000    48.22200000    54.81700000
   36 C                    6.0000    -1.54900000    49.00300000    53.77900000
   37 O                    8.0000    -2.10600000    48.40600000    52.66400000
   38 H                    1.0000     2.46100000    49.69500000    57.46100000
   39 H                    1.0000     1.41300000    52.28000000    56.35300000
   40 H                    1.0000    -0.02400000    50.22600000    58.06500000
   41 H                    1.0000    -0.67600000    51.74000000    57.48100000
   42 H                    1.0000    -0.94200000    52.08100000    55.00900000
   43 H                    1.0000    -0.22200000    48.25800000    56.76500000
   44 H                    1.0000    -1.88400000    50.97500000    53.02200000
   45 H                    1.0000    -1.19500000    47.15800000    54.81300000
   46 H                    1.0000    -2.57300000    49.03500000    52.08500000
   47 C                    6.0000    -4.48900000    54.63800000    59.16500000
   48 O                    8.0000    -5.67700000    54.60000000    58.83800000
   49 N                    7.0000    -3.76400000    53.51300000    59.14400000
   50 C                    6.0000    -4.32300000    52.24200000    58.73400000
   51 C                    6.0000    -3.96200000    52.00800000    57.29600000
   52 C                    6.0000    -4.63500000    50.80100000    56.66900000
   53 C                    6.0000    -4.17600000    49.51200000    56.72600000
   54 N                    7.0000    -5.69600000    50.80900000    55.87200000
   55 C                    6.0000    -5.89500000    49.59400000    55.42300000
   56 N                    7.0000    -4.97600000    48.83300000    55.94300000
   57 H                    1.0000    -2.78700000    53.54100000    59.40200000
   58 H                    1.0000    -5.40700000    52.21900000    58.85300000
   59 H                    1.0000    -4.26800000    52.88300000    56.72300000
   60 H                    1.0000    -2.88400000    51.91400000    57.18300000
   61 H                    1.0000    -3.30700000    49.14800000    57.25100000
   62 H                    1.0000    -6.68000000    49.28100000    54.75300000
   63 H                    1.0000    -4.88900000    47.84300000    55.76200000
   64 C                    6.0000     4.10300000    54.70700000    53.57400000
   65 O                    8.0000     4.29800000    55.69200000    52.85500000
   66 N                    7.0000     3.35800000    53.69700000    53.14300000
   67 C                    6.0000     2.81300000    53.71800000    51.78800000
   68 C                    6.0000     1.41500000    54.34300000    51.72500000
   69 O                    8.0000     0.84600000    54.49000000    50.63900000
   70 C                    6.0000     2.76500000    52.26300000    51.15400000
   71 C                    6.0000     1.85400000    51.31400000    51.97100000
   72 C                    6.0000     4.22200000    51.75300000    51.01800000
   73 C                    6.0000     1.55200000    49.95700000    51.27500000
   74 H                    1.0000     3.19200000    52.88900000    53.73200000
   75 H                    1.0000     3.45200000    54.31600000    51.13700000
   76 H                    1.0000     2.35300000    52.34900000    50.14700000
   77 H                    1.0000     2.31600000    51.10300000    52.93100000
   78 H                    1.0000     0.89500000    51.79900000    52.15700000
   79 H                    1.0000     4.23700000    50.81900000    50.45800000
   80 H                    1.0000     4.82200000    52.48800000    50.48000000
   81 H                    1.0000     4.66000000    51.58600000    52.00300000
   82 H                    1.0000     0.88200000    49.36700000    51.89900000
   83 H                    1.0000     1.07200000    50.13900000    50.31300000
   84 H                    1.0000     2.47500000    49.40300000    51.11500000
   85 N                    7.0000     0.80300000    54.69900000    52.84200000
   86 C                    6.0000    -0.52300000    55.30600000    52.82100000
   87 C                    6.0000    -1.55100000    54.35500000    53.44100000
   88 C                    6.0000    -2.94500000    54.92900000    53.26800000
   89 S                   16.0000    -4.23000000    53.86400000    53.92200000
   90 C                    6.0000    -4.32700000    52.86800000    52.48900000
   91 H                    1.0000     1.26200000    54.57500000    53.73400000
   92 H                    1.0000    -0.85100000    55.51900000    51.80900000
   93 H                    1.0000    -1.48500000    53.39500000    52.93000000
   94 H                    1.0000    -1.34500000    54.20300000    54.50000000
   95 H                    1.0000    -2.99500000    55.87300000    53.80600000
   96 H                    1.0000    -3.14400000    55.11100000    52.21500000
   97 H                    1.0000    -4.91700000    53.38300000    51.72600000
   98 H                    1.0000    -3.33700000    52.64900000    52.08800000
   99 H                    1.0000    -4.81800000    51.92400000    52.74000000
  100 C                    6.0000    -3.30500000    56.70100000    49.68900000
  101 O                    8.0000    -2.57400000    56.84400000    50.66300000
  102 N                    7.0000    -2.98100000    55.93300000    48.65000000
  103 C                    6.0000    -1.69400000    55.27600000    48.50300000
  104 C                    6.0000    -1.80700000    54.02700000    47.65400000
  105 C                    6.0000    -2.44800000    52.90800000    48.44700000
  106 C                    6.0000    -1.67400000    52.14800000    49.31300000
  107 C                    6.0000    -3.79300000    52.63700000    48.29300000
  108 C                    6.0000    -2.24600000    51.10900000    50.02200000
  109 C                    6.0000    -4.35900000    51.59200000    49.00900000
  110 C                    6.0000    -3.58500000    50.82800000    49.87000000
  111 H                    1.0000    -3.62400000    55.86400000    47.87500000
  112 H                    1.0000    -1.32000000    54.99700000    49.48700000
  113 H                    1.0000    -2.38500000    54.23400000    46.75200000
  114 H                    1.0000    -0.81400000    53.71900000    47.34300000
  115 H                    1.0000    -0.63300000    52.38800000    49.46900000
  116 H                    1.0000    -4.40100000    53.23000000    47.62800000
  117 H                    1.0000    -1.64100000    50.52600000    50.69700000
  118 H                    1.0000    -5.40900000    51.36900000    48.89000000
  119 H                    1.0000    -4.03200000    50.01400000    50.41900000
  120 C                    6.0000     6.17800000    52.81000000    46.61500000
  121 O                    8.0000     7.00300000    51.90900000    46.78000000
  122 N                    7.0000     4.95400000    52.54400000    46.14700000
  123 C                    6.0000     4.57400000    51.17500000    45.76700000
  124 C                    6.0000     3.03600000    51.09200000    45.46700000
  125 C                    6.0000     2.28600000    51.43300000    46.77700000
  126 C                    6.0000     2.60400000    49.68500000    45.02300000
  127 C                    6.0000     0.77300000    51.66100000    46.63900000
  128 H                    1.0000     4.28500000    53.29300000    46.02100000
  129 H                    1.0000     4.80500000    50.49800000    46.59100000
  130 H                    1.0000     2.77600000    51.81500000    44.69200000
  131 H                    1.0000     2.44900000    50.63200000    47.50100000
  132 H                    1.0000     2.68900000    52.34100000    47.22000000
  133 H                    1.0000     3.13900000    49.39800000    44.11800000
  134 H                    1.0000     2.81400000    48.95700000    45.80700000
  135 H                    1.0000     1.54100000    49.67700000    44.78900000
  136 H                    1.0000     0.38600000    51.88900000    47.62400000
  137 H                    1.0000     0.58600000    52.49400000    45.96100000
  138 H                    1.0000     0.27200000    50.76800000    46.27000000
  139 C                    6.0000     9.82400000    50.15100000    44.98000000
  140 O                    8.0000    10.78300000    49.38200000    44.76800000
  141 N                    7.0000     8.79600000    49.80300000    45.75700000
  142 C                    6.0000     8.77200000    48.50800000    46.40200000
  143 C                    6.0000     8.75800000    47.38300000    45.37500000
  144 O                    8.0000     9.54400000    46.43600000    45.47300000
  145 C                    6.0000     7.54500000    48.39900000    47.29600000
  146 C                    6.0000     7.32400000    47.08100000    48.07800000
  147 C                    6.0000     8.51000000    46.70300000    48.97100000
  148 C                    6.0000     6.09100000    47.28100000    48.92700000
  149 H                    1.0000     8.01900000    50.43600000    45.89100000
  150 H                    1.0000     9.66900000    48.40800000    47.01500000
  151 H                    1.0000     7.60400000    49.21600000    48.01800000
  152 H                    1.0000     6.65700000    48.57300000    46.69100000
  153 H                    1.0000     7.13500000    46.27000000    47.37500000
  154 H                    1.0000     8.28100000    45.79000000    49.51800000
  155 H                    1.0000     9.39500000    46.52500000    48.36000000
  156 H                    1.0000     8.71500000    47.50800000    49.67600000
  157 H                    1.0000     5.89900000    46.36300000    49.47700000
  158 H                    1.0000     6.23800000    48.09900000    49.63400000
  159 H                    1.0000     5.22900000    47.49800000    48.29400000
  160 N                    7.0000     7.91200000    47.49900000    44.33800000
  161 C                    6.0000     7.85200000    46.45500000    43.32200000
  162 C                    6.0000     6.78300000    46.76000000    42.29600000
  163 C                    6.0000     5.36200000    46.76000000    42.86500000
  164 C                    6.0000     4.40900000    47.14300000    41.75500000
  165 C                    6.0000     4.99000000    45.39300000    43.42800000
  166 H                    1.0000     7.30500000    48.30200000    44.25500000
  167 H                    1.0000     7.63200000    45.50500000    43.80600000
  168 H                    1.0000     6.99000000    47.73600000    41.85400000
  169 H                    1.0000     6.84200000    46.01600000    41.50000000
  170 H                    1.0000     5.26900000    47.49000000    43.66200000
  171 H                    1.0000     3.38800000    47.17500000    42.13800000
  172 H                    1.0000     4.66300000    48.13300000    41.37300000
  173 H                    1.0000     4.46200000    46.41900000    40.93900000
  174 H                    1.0000     3.94400000    45.39400000    43.72800000
  175 H                    1.0000     5.13800000    44.62000000    42.67200000
  176 H                    1.0000     5.58600000    45.16300000    44.31000000
  177 C                    6.0000     2.04200000    42.25100000    41.58600000
  178 O                    8.0000     3.10100000    42.11900000    42.21100000
  179 N                    7.0000     0.92300000    42.58700000    42.21700000
  180 C                    6.0000     0.86000000    42.84100000    43.64700000
  181 C                    6.0000     0.19100000    41.69600000    44.39200000
  182 O                    8.0000    -0.02000000    41.75500000    45.60600000
  183 C                    6.0000     0.08300000    44.13800000    43.89200000
  184 C                    6.0000     0.75200000    45.38200000    43.34300000
  185 C                    6.0000    -0.20000000    46.57100000    43.38000000
  186 N                    7.0000    -0.05400000    47.42800000    44.37200000
  187 O                    8.0000    -1.10500000    46.72100000    42.55200000
  188 H                    1.0000     0.07500000    42.70700000    41.68300000
  189 H                    1.0000     1.85900000    42.96800000    44.06500000
  190 H                    1.0000    -0.90300000    44.03600000    43.43400000
  191 H                    1.0000    -0.06400000    44.27800000    44.96000000
  192 H                    1.0000     1.64300000    45.59900000    43.93300000
  193 H                    1.0000     1.05600000    45.22600000    42.30800000
  194 H                    1.0000     0.67100000    47.29500000    45.06100000
  195 H                    1.0000    -0.69300000    48.20700000    44.44700000
  196 N                    7.0000    -0.12600000    40.61100000    43.68300000
  197 C                    6.0000    -0.84600000    39.46800000    44.21800000
  198 C                    6.0000    -0.12700000    38.88300000    45.41700000
  199 O                    8.0000     1.05600000    38.53000000    45.39700000
  200 C                    6.0000    -0.99000000    38.37400000    43.12800000
  201 C                    6.0000    -1.62700000    38.92000000    41.84700000
  202 C                    6.0000    -1.84700000    37.23300000    43.71600000
  203 C                    6.0000    -3.09100000    39.33000000    41.98700000
  204 H                    1.0000     0.10300000    40.59100000    42.70000000
  205 H                    1.0000    -1.83400000    39.81200000    44.52000000
  206 H                    1.0000    -0.00200000    37.98700000    42.87400000
  207 H                    1.0000    -1.06500000    39.77300000    41.47500000
  208 H                    1.0000    -1.56700000    38.14500000    41.08100000
  209 H                    1.0000    -2.11600000    36.53000000    42.92700000
  210 H                    1.0000    -1.27800000    36.68300000    44.46700000
  211 H                    1.0000    -2.75700000    37.62100000    44.17600000
  212 H                    1.0000    -3.42800000    39.75900000    41.04300000
  213 H                    1.0000    -3.71700000    38.46300000    42.20500000
  214 H                    1.0000    -3.21100000    40.08000000    42.76900000
  215 N                    7.0000    -0.88100000    38.84700000    46.50200000
  216 C                    6.0000    -0.44100000    38.27900000    47.75400000
  217 C                    6.0000     0.50200000    39.14000000    48.58100000
  218 O                    8.0000     0.97200000    38.69000000    49.63200000
  219 H                    1.0000    -1.83000000    39.18700000    46.45300000
  220 H                    1.0000    -1.32100000    38.07400000    48.36400000
  221 H                    1.0000     0.04800000    37.32500000    47.55600000
  222 N                    7.0000     0.85900000    40.33600000    48.13200000
  223 C                    6.0000     1.73200000    41.19000000    48.90200000
  224 C                    6.0000     1.03400000    41.77600000    50.12100000
  225 O                    8.0000    -0.03100000    42.40700000    50.00200000
  226 C                    6.0000     2.21600000    42.33200000    48.02900000
  227 C                    6.0000     3.40700000    42.99800000    47.38400000
  228 C                    6.0000     3.09300000    44.44700000    47.00400000
  229 C                    6.0000     4.54200000    42.92700000    48.38700000
  230 H                    1.0000     0.47400000    40.68900000    47.26700000
  231 H                    1.0000     2.60500000    40.62000000    49.22400000
  232 H                    1.0000     1.49100000    42.39500000    47.23300000
  233 H                    1.0000     1.91100000    43.19300000    48.63300000
  234 H                    1.0000     3.69100000    42.44800000    46.48600000
  235 H                    1.0000     3.94500000    44.84700000    46.45100000
  236 H                    1.0000     2.24300000    44.49100000    46.33000000
  237 H                    1.0000     2.99800000    45.06500000    47.89200000
  238 H                    1.0000     5.35700000    43.55300000    48.04300000
  239 H                    1.0000     4.22000000    43.30500000    49.36300000
  240 H                    1.0000     4.89100000    41.89700000    48.49500000
  241 N                    7.0000     1.60900000    41.56500000    51.28500000
  242 C                    6.0000     1.09800000    42.15200000    52.50200000
  243 C                    6.0000     2.19700000    43.02000000    53.12800000
  244 O                    8.0000     3.36800000    42.99100000    52.73200000
  245 C                    6.0000     0.67800000    41.06100000    53.49400000
  246 C                    6.0000    -0.52500000    40.27100000    53.00500000
  247 O                    8.0000     1.80500000    40.19900000    53.67800000
  248 H                    1.0000     2.46700000    41.03700000    51.33700000
  249 H                    1.0000     0.23300000    42.78400000    52.30900000
  250 H                    1.0000     0.42400000    41.52400000    54.44800000
  251 H                    1.0000     1.85900000    39.60900000    52.92200000
  252 H                    1.0000    -0.81600000    39.54900000    53.76800000
  253 H                    1.0000    -1.36100000    40.94700000    52.82600000
  254 H                    1.0000    -0.28900000    39.73900000    52.08200000
  255 N                    7.0000     1.76100000    43.92200000    53.99500000
  256 C                    6.0000     2.66900000    44.78200000    54.72100000
  257 C                    6.0000     2.07100000    46.19000000    54.84600000
  258 C                    6.0000     1.96700000    46.89400000    53.50100000
  259 S                   16.0000     3.57700000    47.12300000    52.68200000
  260 C                    6.0000     3.19400000    46.29000000    51.17400000
  261 H                    1.0000     0.79700000    43.90600000    54.29500000
  262 H                    1.0000     3.61900000    44.85000000    54.19600000
  263 H                    1.0000     1.08400000    46.13000000    55.30400000
  264 H                    1.0000     2.70300000    46.78800000    55.50100000
  265 H                    1.0000     1.30400000    46.33600000    52.84100000
  266 H                    1.0000     1.52700000    47.87700000    53.66200000
  267 H                    1.0000     2.86600000    45.27400000    51.38700000
  268 H                    1.0000     2.39900000    46.82400000    50.65200000
  269 H                    1.0000     4.07600000    46.25200000    50.54400000
  270 H                    1.0000     4.03800000    49.80100000    55.81800000
  271 H                    1.0000     1.59700000    51.94500000    58.08000000
  272 H                    1.0000    -4.03800000    55.58300000    59.45200000
  273 H                    1.0000    -3.86300000    51.50700000    59.38400000
  274 H                    1.0000     4.54100000    54.66800000    54.57200000
  275 H                    1.0000    -0.47300000    56.23900000    53.39800000
  276 H                    1.0000    -4.28100000    57.20600000    49.63700000
  277 H                    1.0000    -0.97400000    55.92200000    48.02300000
  278 H                    1.0000     6.47700000    53.82800000    46.85300000
  279 H                    1.0000     5.16600000    50.88400000    44.89400000
  280 H                    1.0000     9.77400000    51.13100000    44.48000000
  281 H                    1.0000     8.80700000    46.33900000    42.81500000
  282 H                    1.0000     2.01400000    42.05700000    40.50400000
  283 H                    1.0000     2.83400000    44.36500000    55.71600000

      Atomic Mass 
      ----------- 

      C                 12.000000
      O                 15.994910
      N                 14.003070
      H                  1.007825
      S                 31.972070


 Effective nuclear repulsion energy (a.u.)   28002.9014741842

            Nuclear Dipole moment (a.u.) 
            ----------------------------
        X                 Y               Z
 ---------------- ---------------- ----------------
  2030.7033267800 82621.6812658643 85745.2754927978


            XYZ format geometry
            -------------------
   283
 geometry
 bqO                   0.23900000    46.90500000    47.13000000
 bqO                  -3.50300000    46.13200000    52.98400000
 bqC                   0.28300000    45.59900000    47.73800000
 bqO                  -2.85200000    43.34300000    52.88100000
 bqC                  -0.86000000    45.45500000    48.48100000
 bqO                  -0.83400000    45.23500000    53.59000000
 bqN                  -0.87000000    46.41200000    49.49600000
 bqC                  -0.99700000    47.65600000    48.91500000
 bqC                   0.11000000    47.92800000    48.14200000
 bqC                  -1.94600000    46.21300000    50.35000000
 bqC                  -1.91200000    45.05700000    51.09100000
 bqS                  -2.22100000    44.98000000    52.47800000
 bqH                  -3.70400000    46.72700000    52.25800000
 bqH                   1.16700000    45.49700000    48.36800000
 bqH                   0.32700000    44.83000000    46.96700000
 bqH                  -0.88900000    44.45700000    48.91800000
 bqH                  -1.73200000    45.59200000    47.84100000
 bqH                  -1.08200000    48.41000000    49.69700000
 bqH                  -1.88900000    47.67400000    48.28900000
 bqH                  -0.00200000    48.90300000    47.66800000
 bqH                   1.00100000    47.93700000    48.76900000
 bqH                  -2.82300000    46.12900000    49.70800000
 bqH                  -1.98500000    47.05400000    51.04200000
 bqH                  -0.84000000    44.86200000    51.11200000
 bqH                  -2.60100000    44.37200000    50.59800000
 C                     3.33300000    50.62000000    55.89100000
 O                     3.37200000    51.58800000    55.12700000
 N                     2.44200000    50.50700000    56.86200000
 C                     1.41300000    51.50600000    57.11900000
 C                     0.00500000    50.92700000    57.23200000
 C                    -0.52100000    50.23700000    56.00100000
 C                    -0.98500000    51.01100000    54.95100000
 C                    -0.56900000    48.85400000    55.93600000
 C                    -1.50200000    50.38700000    53.83500000
 C                    -1.08600000    48.22200000    54.81700000
 C                    -1.54900000    49.00300000    53.77900000
 O                    -2.10600000    48.40600000    52.66400000
 H                     2.46100000    49.69500000    57.46100000
 H                     1.41300000    52.28000000    56.35300000
 H                    -0.02400000    50.22600000    58.06500000
 H                    -0.67600000    51.74000000    57.48100000
 H                    -0.94200000    52.08100000    55.00900000
 H                    -0.22200000    48.25800000    56.76500000
 H                    -1.88400000    50.97500000    53.02200000
 H                    -1.19500000    47.15800000    54.81300000
 H                    -2.57300000    49.03500000    52.08500000
 C                    -4.48900000    54.63800000    59.16500000
 O                    -5.67700000    54.60000000    58.83800000
 N                    -3.76400000    53.51300000    59.14400000
 C                    -4.32300000    52.24200000    58.73400000
 C                    -3.96200000    52.00800000    57.29600000
 C                    -4.63500000    50.80100000    56.66900000
 C                    -4.17600000    49.51200000    56.72600000
 N                    -5.69600000    50.80900000    55.87200000
 C                    -5.89500000    49.59400000    55.42300000
 N                    -4.97600000    48.83300000    55.94300000
 H                    -2.78700000    53.54100000    59.40200000
 H                    -5.40700000    52.21900000    58.85300000
 H                    -4.26800000    52.88300000    56.72300000
 H                    -2.88400000    51.91400000    57.18300000
 H                    -3.30700000    49.14800000    57.25100000
 H                    -6.68000000    49.28100000    54.75300000
 H                    -4.88900000    47.84300000    55.76200000
 C                     4.10300000    54.70700000    53.57400000
 O                     4.29800000    55.69200000    52.85500000
 N                     3.35800000    53.69700000    53.14300000
 C                     2.81300000    53.71800000    51.78800000
 C                     1.41500000    54.34300000    51.72500000
 O                     0.84600000    54.49000000    50.63900000
 C                     2.76500000    52.26300000    51.15400000
 C                     1.85400000    51.31400000    51.97100000
 C                     4.22200000    51.75300000    51.01800000
 C                     1.55200000    49.95700000    51.27500000
 H                     3.19200000    52.88900000    53.73200000
 H                     3.45200000    54.31600000    51.13700000
 H                     2.35300000    52.34900000    50.14700000
 H                     2.31600000    51.10300000    52.93100000
 H                     0.89500000    51.79900000    52.15700000
 H                     4.23700000    50.81900000    50.45800000
 H                     4.82200000    52.48800000    50.48000000
 H                     4.66000000    51.58600000    52.00300000
 H                     0.88200000    49.36700000    51.89900000
 H                     1.07200000    50.13900000    50.31300000
 H                     2.47500000    49.40300000    51.11500000
 N                     0.80300000    54.69900000    52.84200000
 C                    -0.52300000    55.30600000    52.82100000
 C                    -1.55100000    54.35500000    53.44100000
 C                    -2.94500000    54.92900000    53.26800000
 S                    -4.23000000    53.86400000    53.92200000
 C                    -4.32700000    52.86800000    52.48900000
 H                     1.26200000    54.57500000    53.73400000
 H                    -0.85100000    55.51900000    51.80900000
 H                    -1.48500000    53.39500000    52.93000000
 H                    -1.34500000    54.20300000    54.50000000
 H                    -2.99500000    55.87300000    53.80600000
 H                    -3.14400000    55.11100000    52.21500000
 H                    -4.91700000    53.38300000    51.72600000
 H                    -3.33700000    52.64900000    52.08800000
 H                    -4.81800000    51.92400000    52.74000000
 C                    -3.30500000    56.70100000    49.68900000
 O                    -2.57400000    56.84400000    50.66300000
 N                    -2.98100000    55.93300000    48.65000000
 C                    -1.69400000    55.27600000    48.50300000
 C                    -1.80700000    54.02700000    47.65400000
 C                    -2.44800000    52.90800000    48.44700000
 C                    -1.67400000    52.14800000    49.31300000
 C                    -3.79300000    52.63700000    48.29300000
 C                    -2.24600000    51.10900000    50.02200000
 C                    -4.35900000    51.59200000    49.00900000
 C                    -3.58500000    50.82800000    49.87000000
 H                    -3.62400000    55.86400000    47.87500000
 H                    -1.32000000    54.99700000    49.48700000
 H                    -2.38500000    54.23400000    46.75200000
 H                    -0.81400000    53.71900000    47.34300000
 H                    -0.63300000    52.38800000    49.46900000
 H                    -4.40100000    53.23000000    47.62800000
 H                    -1.64100000    50.52600000    50.69700000
 H                    -5.40900000    51.36900000    48.89000000
 H                    -4.03200000    50.01400000    50.41900000
 C                     6.17800000    52.81000000    46.61500000
 O                     7.00300000    51.90900000    46.78000000
 N                     4.95400000    52.54400000    46.14700000
 C                     4.57400000    51.17500000    45.76700000
 C                     3.03600000    51.09200000    45.46700000
 C                     2.28600000    51.43300000    46.77700000
 C                     2.60400000    49.68500000    45.02300000
 C                     0.77300000    51.66100000    46.63900000
 H                     4.28500000    53.29300000    46.02100000
 H                     4.80500000    50.49800000    46.59100000
 H                     2.77600000    51.81500000    44.69200000
 H                     2.44900000    50.63200000    47.50100000
 H                     2.68900000    52.34100000    47.22000000
 H                     3.13900000    49.39800000    44.11800000
 H                     2.81400000    48.95700000    45.80700000
 H                     1.54100000    49.67700000    44.78900000
 H                     0.38600000    51.88900000    47.62400000
 H                     0.58600000    52.49400000    45.96100000
 H                     0.27200000    50.76800000    46.27000000
 C                     9.82400000    50.15100000    44.98000000
 O                    10.78300000    49.38200000    44.76800000
 N                     8.79600000    49.80300000    45.75700000
 C                     8.77200000    48.50800000    46.40200000
 C                     8.75800000    47.38300000    45.37500000
 O                     9.54400000    46.43600000    45.47300000
 C                     7.54500000    48.39900000    47.29600000
 C                     7.32400000    47.08100000    48.07800000
 C                     8.51000000    46.70300000    48.97100000
 C                     6.09100000    47.28100000    48.92700000
 H                     8.01900000    50.43600000    45.89100000
 H                     9.66900000    48.40800000    47.01500000
 H                     7.60400000    49.21600000    48.01800000
 H                     6.65700000    48.57300000    46.69100000
 H                     7.13500000    46.27000000    47.37500000
 H                     8.28100000    45.79000000    49.51800000
 H                     9.39500000    46.52500000    48.36000000
 H                     8.71500000    47.50800000    49.67600000
 H                     5.89900000    46.36300000    49.47700000
 H                     6.23800000    48.09900000    49.63400000
 H                     5.22900000    47.49800000    48.29400000
 N                     7.91200000    47.49900000    44.33800000
 C                     7.85200000    46.45500000    43.32200000
 C                     6.78300000    46.76000000    42.29600000
 C                     5.36200000    46.76000000    42.86500000
 C                     4.40900000    47.14300000    41.75500000
 C                     4.99000000    45.39300000    43.42800000
 H                     7.30500000    48.30200000    44.25500000
 H                     7.63200000    45.50500000    43.80600000
 H                     6.99000000    47.73600000    41.85400000
 H                     6.84200000    46.01600000    41.50000000
 H                     5.26900000    47.49000000    43.66200000
 H                     3.38800000    47.17500000    42.13800000
 H                     4.66300000    48.13300000    41.37300000
 H                     4.46200000    46.41900000    40.93900000
 H                     3.94400000    45.39400000    43.72800000
 H                     5.13800000    44.62000000    42.67200000
 H                     5.58600000    45.16300000    44.31000000
 C                     2.04200000    42.25100000    41.58600000
 O                     3.10100000    42.11900000    42.21100000
 N                     0.92300000    42.58700000    42.21700000
 C                     0.86000000    42.84100000    43.64700000
 C                     0.19100000    41.69600000    44.39200000
 O                    -0.02000000    41.75500000    45.60600000
 C                     0.08300000    44.13800000    43.89200000
 C                     0.75200000    45.38200000    43.34300000
 C                    -0.20000000    46.57100000    43.38000000
 N                    -0.05400000    47.42800000    44.37200000
 O                    -1.10500000    46.72100000    42.55200000
 H                     0.07500000    42.70700000    41.68300000
 H                     1.85900000    42.96800000    44.06500000
 H                    -0.90300000    44.03600000    43.43400000
 H                    -0.06400000    44.27800000    44.96000000
 H                     1.64300000    45.59900000    43.93300000
 H                     1.05600000    45.22600000    42.30800000
 H                     0.67100000    47.29500000    45.06100000
 H                    -0.69300000    48.20700000    44.44700000
 N                    -0.12600000    40.61100000    43.68300000
 C                    -0.84600000    39.46800000    44.21800000
 C                    -0.12700000    38.88300000    45.41700000
 O                     1.05600000    38.53000000    45.39700000
 C                    -0.99000000    38.37400000    43.12800000
 C                    -1.62700000    38.92000000    41.84700000
 C                    -1.84700000    37.23300000    43.71600000
 C                    -3.09100000    39.33000000    41.98700000
 H                     0.10300000    40.59100000    42.70000000
 H                    -1.83400000    39.81200000    44.52000000
 H                    -0.00200000    37.98700000    42.87400000
 H                    -1.06500000    39.77300000    41.47500000
 H                    -1.56700000    38.14500000    41.08100000
 H                    -2.11600000    36.53000000    42.92700000
 H                    -1.27800000    36.68300000    44.46700000
 H                    -2.75700000    37.62100000    44.17600000
 H                    -3.42800000    39.75900000    41.04300000
 H                    -3.71700000    38.46300000    42.20500000
 H                    -3.21100000    40.08000000    42.76900000
 N                    -0.88100000    38.84700000    46.50200000
 C                    -0.44100000    38.27900000    47.75400000
 C                     0.50200000    39.14000000    48.58100000
 O                     0.97200000    38.69000000    49.63200000
 H                    -1.83000000    39.18700000    46.45300000
 H                    -1.32100000    38.07400000    48.36400000
 H                     0.04800000    37.32500000    47.55600000
 N                     0.85900000    40.33600000    48.13200000
 C                     1.73200000    41.19000000    48.90200000
 C                     1.03400000    41.77600000    50.12100000
 O                    -0.03100000    42.40700000    50.00200000
 C                     2.21600000    42.33200000    48.02900000
 C                     3.40700000    42.99800000    47.38400000
 C                     3.09300000    44.44700000    47.00400000
 C                     4.54200000    42.92700000    48.38700000
 H                     0.47400000    40.68900000    47.26700000
 H                     2.60500000    40.62000000    49.22400000
 H                     1.49100000    42.39500000    47.23300000
 H                     1.91100000    43.19300000    48.63300000
 H                     3.69100000    42.44800000    46.48600000
 H                     3.94500000    44.84700000    46.45100000
 H                     2.24300000    44.49100000    46.33000000
 H                     2.99800000    45.06500000    47.89200000
 H                     5.35700000    43.55300000    48.04300000
 H                     4.22000000    43.30500000    49.36300000
 H                     4.89100000    41.89700000    48.49500000
 N                     1.60900000    41.56500000    51.28500000
 C                     1.09800000    42.15200000    52.50200000
 C                     2.19700000    43.02000000    53.12800000
 O                     3.36800000    42.99100000    52.73200000
 C                     0.67800000    41.06100000    53.49400000
 C                    -0.52500000    40.27100000    53.00500000
 O                     1.80500000    40.19900000    53.67800000
 H                     2.46700000    41.03700000    51.33700000
 H                     0.23300000    42.78400000    52.30900000
 H                     0.42400000    41.52400000    54.44800000
 H                     1.85900000    39.60900000    52.92200000
 H                    -0.81600000    39.54900000    53.76800000
 H                    -1.36100000    40.94700000    52.82600000
 H                    -0.28900000    39.73900000    52.08200000
 N                     1.76100000    43.92200000    53.99500000
 C                     2.66900000    44.78200000    54.72100000
 C                     2.07100000    46.19000000    54.84600000
 C                     1.96700000    46.89400000    53.50100000
 S                     3.57700000    47.12300000    52.68200000
 C                     3.19400000    46.29000000    51.17400000
 H                     0.79700000    43.90600000    54.29500000
 H                     3.61900000    44.85000000    54.19600000
 H                     1.08400000    46.13000000    55.30400000
 H                     2.70300000    46.78800000    55.50100000
 H                     1.30400000    46.33600000    52.84100000
 H                     1.52700000    47.87700000    53.66200000
 H                     2.86600000    45.27400000    51.38700000
 H                     2.39900000    46.82400000    50.65200000
 H                     4.07600000    46.25200000    50.54400000
 H                     4.03800000    49.80100000    55.81800000
 H                     1.59700000    51.94500000    58.08000000
 H                    -4.03800000    55.58300000    59.45200000
 H                    -3.86300000    51.50700000    59.38400000
 H                     4.54100000    54.66800000    54.57200000
 H                    -0.47300000    56.23900000    53.39800000
 H                    -4.28100000    57.20600000    49.63700000
 H                    -0.97400000    55.92200000    48.02300000
 H                     6.47700000    53.82800000    46.85300000
 H                     5.16600000    50.88400000    44.89400000
 H                     9.77400000    51.13100000    44.48000000
 H                     8.80700000    46.33900000    42.81500000
 H                     2.01400000    42.05700000    40.50400000
 H                     2.83400000    44.36500000    55.71600000

 ==============================================================================
                                internuclear distances
 ------------------------------------------------------------------------------
       center one      |      center two      | atomic units |  angstroms
 ------------------------------------------------------------------------------
    3 bqC              |   1 bqO              |     2.72359  |     1.44126
    4 bqO              |   2 bqO              |     5.41562  |     2.86582
    5 bqC              |   1 bqO              |     4.28243  |     2.26616
    5 bqC              |   3 bqC              |     2.59053  |     1.37085
    6 bqO              |   2 bqO              |     5.44274  |     2.88017
    6 bqO              |   4 bqO              |     5.39637  |     2.85564
    7 bqN              |   1 bqO              |     5.02500  |     2.65911
    7 bqN              |   2 bqO              |     8.27545  |     4.37918
    7 bqN              |   3 bqC              |     4.25962  |     2.25409
    7 bqN              |   5 bqC              |     2.63627  |     1.39505
    7 bqN              |   6 bqO              |     8.05020  |     4.25998
    8 bqC              |   1 bqO              |     4.34141  |     2.29737
    8 bqC              |   3 bqC              |     5.08999  |     2.69351
    8 bqC              |   5 bqC              |     4.24727  |     2.24756
    8 bqC              |   7 bqN              |     2.60565  |     1.37885
    9 bqC              |   1 bqO              |     2.73019  |     1.44475
    9 bqC              |   3 bqC              |     4.47884  |     2.37010
    9 bqC              |   5 bqC              |     5.06064  |     2.67797
    9 bqC              |   7 bqN              |     4.26424  |     2.25654
    9 bqC              |   8 bqC              |     2.60272  |     1.37730
   10 bqC              |   1 bqO              |     7.46896  |     3.95240
   10 bqC              |   2 bqO              |     5.78416  |     3.06084
   10 bqC              |   3 bqC              |     6.59186  |     3.48826
   10 bqC              |   4 bqO              |     7.43114  |     3.93239
   10 bqC              |   5 bqC              |     4.32872  |     2.29066
   10 bqC              |   6 bqO              |     6.73194  |     3.56239
   10 bqC              |   7 bqN              |     2.62304  |     1.38805
   10 bqC              |   8 bqC              |     4.24330  |     2.24546
   10 bqC              |   9 bqC              |     6.55809  |     3.47039
   11 bqC              |   2 bqO              |     5.09538  |     2.69636
   11 bqC              |   3 bqC              |     7.64216  |     4.04406
   11 bqC              |   4 bqO              |     5.00884  |     2.65057
   11 bqC              |   5 bqC              |     5.37068  |     2.84204
   11 bqC              |   6 bqO              |     5.15406  |     2.72741
   11 bqC              |   7 bqN              |     4.41801  |     2.33791
   11 bqC              |   8 bqC              |     6.63480  |     3.51098
   11 bqC              |  10 bqC              |     2.59559  |     1.37353
   12 bqS              |   2 bqO              |     3.39450  |     1.79629
   12 bqS              |   4 bqO              |     3.40168  |     1.80009
   12 bqS              |   5 bqC              |     8.02944  |     4.24899
   12 bqS              |   6 bqO              |     3.39380  |     1.79592
   12 bqS              |   7 bqN              |     6.75247  |     3.57325
   12 bqS              |  10 bqC              |     4.67657  |     2.47473
   12 bqS              |  11 bqC              |     2.68925  |     1.42309
   13 bqH              |   2 bqO              |     1.81404  |     0.95995
   13 bqH              |   4 bqO              |     6.69867  |     3.54478
   13 bqH              |   6 bqO              |     6.61058  |     3.49817
   13 bqH              |   7 bqN              |     7.50186  |     3.96981
   13 bqH              |  10 bqC              |     4.99804  |     2.64485
   13 bqH              |  11 bqC              |     5.12741  |     2.71331
   13 bqH              |  12 bqS              |     4.35035  |     2.30211
   14 bqH              |   1 bqO              |     3.95323  |     2.09196
   14 bqH              |   3 bqC              |     2.06037  |     1.09030
   14 bqH              |   5 bqC              |     3.83724  |     2.03058
   14 bqH              |   7 bqN              |     4.72771  |     2.50179
   14 bqH              |   8 bqC              |     5.86832  |     3.10538
   14 bqH              |   9 bqC              |     5.02755  |     2.66047
   14 bqH              |  10 bqC              |     7.10390  |     3.75922
   14 bqH              |  11 bqC              |     7.81181  |     4.13383
   15 bqH              |   1 bqO              |     3.93678  |     2.08325
   15 bqH              |   3 bqC              |     2.05949  |     1.08983
   15 bqH              |   5 bqC              |     3.82257  |     2.02282
   15 bqH              |   7 bqN              |     6.07404  |     3.21425
   15 bqH              |   8 bqC              |     6.95202  |     3.67885
   15 bqH              |   9 bqC              |     6.27472  |     3.32044
   15 bqH              |  10 bqC              |     8.13327  |     4.30394
   15 bqH              |  14 bqH              |     3.33433  |     1.76445
   16 bqH              |   1 bqO              |     6.11233  |     3.23451
   16 bqH              |   3 bqC              |     3.81245  |     2.01746
   16 bqH              |   5 bqC              |     2.05955  |     1.08987
   16 bqH              |   7 bqN              |     3.85266  |     2.03874
   16 bqH              |   8 bqC              |     6.04868  |     3.20082
   16 bqH              |   9 bqC              |     6.98126  |     3.69432
   16 bqH              |  10 bqC              |     4.72485  |     2.50028
   16 bqH              |  11 bqC              |     4.67815  |     2.47557
   16 bqH              |  12 bqS              |     7.25058  |     3.83684
   16 bqH              |  14 bqH              |     4.47639  |     2.36880
   16 bqH              |  15 bqH              |     4.40115  |     2.32899
   17 bqH              |   1 bqO              |     4.67276  |     2.47272
   17 bqH              |   3 bqC              |     3.81279  |     2.01764
   17 bqH              |   5 bqC              |     2.06037  |     1.09030
   17 bqH              |   7 bqN              |     3.85174  |     2.03825
   17 bqH              |   8 bqC              |     4.61101  |     2.44004
   17 bqH              |   9 bqC              |     5.65039  |     2.99006
   17 bqH              |  10 bqC              |     4.90110  |     2.59355
   17 bqH              |  11 bqC              |     6.23355  |     3.29866
   17 bqH              |  14 bqH              |     5.57099  |     2.94804
   17 bqH              |  15 bqH              |     4.46552  |     2.36305
   17 bqH              |  16 bqH              |     3.35861  |     1.77730
   18 bqH              |   1 bqO              |     6.15237  |     3.25570
   18 bqH              |   3 bqC              |     6.96964  |     3.68817
   18 bqH              |   5 bqC              |     6.05302  |     3.20312
   18 bqH              |   7 bqN              |     3.81582  |     2.01924
   18 bqH              |   8 bqC              |     2.05908  |     1.08962
   18 bqH              |   9 bqC              |     3.81295  |     2.01772
   18 bqH              |  10 bqC              |     4.62875  |     2.44943
   18 bqH              |  11 bqC              |     7.03901  |     3.72488
   18 bqH              |  13 bqH              |     7.62150  |     4.03312
   18 bqH              |  14 bqH              |     7.39407  |     3.91278
   18 bqH              |  16 bqH              |     7.62249  |     4.03365
   18 bqH              |  17 bqH              |     6.49372  |     3.43633
   19 bqH              |   1 bqO              |     4.80415  |     2.54225
   19 bqH              |   3 bqC              |     5.77119  |     3.05398
   19 bqH              |   5 bqC              |     4.63644  |     2.45350
   19 bqH              |   7 bqN              |     3.82073  |     2.02184
   19 bqH              |   8 bqC              |     2.05960  |     1.08989
   19 bqH              |   9 bqC              |     3.81805  |     2.02043
   19 bqH              |  10 bqC              |     4.77525  |     2.52695
   19 bqH              |  11 bqC              |     7.24542  |     3.83411
   19 bqH              |  14 bqH              |     7.09207  |     3.75296
   19 bqH              |  15 bqH              |     7.25681  |     3.84014
   19 bqH              |  16 bqH              |     6.47620  |     3.42706
   19 bqH              |  17 bqH              |     4.03538  |     2.13543
   19 bqH              |  18 bqH              |     3.36743  |     1.78197
   20 bqH              |   1 bqO              |     3.93659  |     2.08315
   20 bqH              |   3 bqC              |     6.26824  |     3.31701
   20 bqH              |   5 bqC              |     6.88800  |     3.64497
   20 bqH              |   7 bqN              |     6.06484  |     3.20938
   20 bqH              |   8 bqC              |     3.82642  |     2.02486
   20 bqH              |   9 bqC              |     2.05958  |     1.08988
   20 bqH              |  10 bqC              |     8.06370  |     4.26713
   20 bqH              |  14 bqH              |     6.93233  |     3.66843
   20 bqH              |  15 bqH              |     7.83473  |     4.14596
   20 bqH              |  17 bqH              |     7.06706  |     3.73973
   20 bqH              |  18 bqH              |     4.44238  |     2.35081
   20 bqH              |  19 bqH              |     4.41438  |     2.33599
   21 bqH              |   1 bqO              |     3.93317  |     2.08134
   21 bqH              |   3 bqC              |     5.01569  |     2.65419
   21 bqH              |   5 bqC              |     5.88752  |     3.11554
   21 bqH              |   7 bqN              |     4.76376  |     2.52087
   21 bqH              |   8 bqC              |     3.82280  |     2.02294
   21 bqH              |   9 bqC              |     2.05893  |     1.08954
   21 bqH              |  10 bqC              |     7.11013  |     3.76252
   21 bqH              |  14 bqH              |     4.68330  |     2.47830
   21 bqH              |  15 bqH              |     6.90589  |     3.65444
   21 bqH              |  16 bqH              |     7.48882  |     3.96292
   21 bqH              |  17 bqH              |     7.02752  |     3.71880
   21 bqH              |  18 bqH              |     4.40099  |     2.32891
   21 bqH              |  19 bqH              |     5.55839  |     2.94137
   21 bqH              |  20 bqH              |     3.35466  |     1.77521
   22 bqH              |   1 bqO              |     7.70492  |     4.07727
   22 bqH              |   2 bqO              |     6.32270  |     3.34583
   22 bqH              |   3 bqC              |     7.02232  |     3.71605
   22 bqH              |   4 bqO              |     7.97961  |     4.22263
   22 bqH              |   5 bqC              |     4.55623  |     2.41105
   22 bqH              |   7 bqN              |     3.75064  |     1.98475
   22 bqH              |   8 bqC              |     4.74124  |     2.50895
   22 bqH              |   9 bqC              |     7.14388  |     3.78038
   22 bqH              |  10 bqC              |     2.06002  |     1.09011
   22 bqH              |  11 bqC              |     3.72798  |     1.97276
   22 bqH              |  12 bqS              |     5.78006  |     3.05868
   22 bqH              |  13 bqH              |     5.22203  |     2.76338
   22 bqH              |  14 bqH              |     8.04303  |     4.25619
   22 bqH              |  15 bqH              |     8.26374  |     4.37298
   22 bqH              |  16 bqH              |     5.05658  |     2.67583
   22 bqH              |  17 bqH              |     4.21046  |     2.22808
   22 bqH              |  18 bqH              |     5.42261  |     2.86952
   22 bqH              |  19 bqH              |     4.33936  |     2.29629
   22 bqH              |  21 bqH              |     8.18789  |     4.33285
   23 bqH              |   2 bqO              |     4.97317  |     2.63169
   23 bqH              |   3 bqC              |     8.05681  |     4.26348
   23 bqH              |   4 bqO              |     7.99627  |     4.23145
   23 bqH              |   5 bqC              |     6.08866  |     3.22198
   23 bqH              |   6 bqO              |     6.30327  |     3.33555
   23 bqH              |   7 bqN              |     3.80089  |     2.01134
   23 bqH              |   8 bqC              |     4.57559  |     2.42130
   23 bqH              |   9 bqC              |     6.95945  |     3.68278
   23 bqH              |  10 bqC              |     2.05943  |     1.08980
   23 bqH              |  11 bqC              |     3.77744  |     1.99893
   23 bqH              |  12 bqS              |     4.78786  |     2.53363
   23 bqH              |  13 bqH              |     4.02673  |     2.13086
   23 bqH              |  16 bqH              |     6.66969  |     3.52945
   23 bqH              |  17 bqH              |     6.66724  |     3.52815
   23 bqH              |  18 bqH              |     3.99228  |     2.11262
   23 bqH              |  19 bqH              |     5.33580  |     2.82358
   23 bqH              |  20 bqH              |     8.17947  |     4.32839
   23 bqH              |  21 bqH              |     7.28523  |     3.85518
   23 bqH              |  22 bqH              |     3.45227  |     1.82686
   24 bqH              |   2 bqO              |     6.60292  |     3.49412
   24 bqH              |   3 bqC              |     6.86264  |     3.63155
   24 bqH              |   4 bqO              |     5.81989  |     3.07975
   24 bqH              |   5 bqC              |     5.09673  |     2.69707
   24 bqH              |   6 bqO              |     4.73551  |     2.50592
   24 bqH              |   7 bqN              |     4.23183  |     2.23939
   24 bqH              |   8 bqC              |     6.72325  |     3.55779
   24 bqH              |   9 bqC              |     8.26391  |     4.37307
   24 bqH              |  10 bqC              |     3.59996  |     1.90501
   24 bqH              |  11 bqC              |     2.05941  |     1.08979
   24 bqH              |  12 bqS              |     3.67747  |     1.94603
   24 bqH              |  13 bqH              |     6.81194  |     3.60472
   24 bqH              |  14 bqH              |     6.53550  |     3.45844
   24 bqH              |  15 bqH              |     8.13767  |     4.30627
   24 bqH              |  16 bqH              |     4.21712  |     2.23161
   24 bqH              |  17 bqH              |     6.55384  |     3.46814
   24 bqH              |  18 bqH              |     7.23276  |     3.82741
   24 bqH              |  19 bqH              |     7.78628  |     4.12032
   24 bqH              |  21 bqH              |     8.09159  |     4.28189
   24 bqH              |  22 bqH              |     5.17826  |     2.74022
   24 bqH              |  23 bqH              |     4.67523  |     2.47402
   25 bqH              |   2 bqO              |     5.85638  |     3.09906
   25 bqH              |   3 bqC              |     8.01800  |     4.24295
   25 bqH              |   4 bqO              |     4.75593  |     2.51673
   25 bqH              |   5 bqC              |     5.56930  |     2.94714
   25 bqH              |   6 bqO              |     6.76594  |     3.58038
   25 bqH              |   7 bqN              |     5.46793  |     2.89350
   25 bqH              |   8 bqC              |     7.60364  |     4.02368
   25 bqH              |  10 bqC              |     3.72224  |     1.96972
   25 bqH              |  11 bqC              |     2.05884  |     1.08949
   25 bqH              |  12 bqS              |     3.80228  |     2.01208
   25 bqH              |  13 bqH              |     5.83011  |     3.08516
   25 bqH              |  16 bqH              |     4.53557  |     2.40012
   25 bqH              |  17 bqH              |     5.92923  |     3.13761
   25 bqH              |  19 bqH              |     7.73210  |     4.09165
   25 bqH              |  22 bqH              |     3.74549  |     1.98203
   25 bqH              |  23 bqH              |     5.26746  |     2.78742
   25 bqH              |  24 bqH              |     3.58820  |     1.89879
   27 O                |  26 C                |     2.33153  |     1.23379
   28 N                |  26 C                |     2.49951  |     1.32268
   29 C                |  28 N                |     2.75336  |     1.45701
   30 C                |  29 C                |     2.88483  |     1.52659
   31 C                |  30 C                |     2.84599  |     1.50603
   32 C                |  31 C                |     2.61635  |     1.38451
   33 C                |  31 C                |     2.61795  |     1.38536
   34 C                |  32 C                |     2.60626  |     1.37917
   35 C                |  33 C                |     2.61771  |     1.38523
   36 C                |  34 C                |     2.61903  |     1.38593
   36 C                |  35 C                |     2.60602  |     1.37905
   37 O                |   2 bqO              |     5.07949  |     2.68795
   37 O                |  13 bqH              |     4.44688  |     2.35319
   37 O                |  23 bqH              |     3.99686  |     2.11505
   37 O                |  36 C                |     2.61157  |     1.38199
   38 H                |  28 N                |     1.90713  |     1.00921
   39 H                |  29 C                |     2.05783  |     1.08896
   40 H                |  30 C                |     2.05809  |     1.08910
   41 H                |  30 C                |     2.05861  |     1.08937
   42 H                |  32 C                |     2.02660  |     1.07243
   43 H                |  33 C                |     2.03781  |     1.07836
   44 H                |  34 C                |     2.02883  |     1.07361
   45 H                |   6 bqO              |     4.36031  |     2.30737
   45 H                |  35 C                |     2.02121  |     1.06958
   46 H                |  23 bqH              |     4.37420  |     2.31473
   46 H                |  37 O                |     1.84088  |     0.97415
   48 O                |  47 C                |     2.32959  |     1.23277
   49 N                |  47 C                |     2.52948  |     1.33854
   50 C                |  49 N                |     2.73588  |     1.44776
   51 C                |  50 C                |     2.83643  |     1.50097
   52 C                |  51 C                |     2.86772  |     1.51753
   53 C                |  52 C                |     2.58793  |     1.36947
   54 N                |  52 C                |     2.50771  |     1.32702
   55 C                |  54 N                |     2.47650  |     1.31051
   56 N                |  53 C                |     2.47412  |     1.30925
   56 N                |  55 C                |     2.45961  |     1.30157
   57 H                |  49 N                |     1.91028  |     1.01088
   58 H                |  50 C                |     2.06123  |     1.09075
   59 H                |  51 C                |     2.05936  |     1.08977
   60 H                |  51 C                |     2.05597  |     1.08797
   61 H                |  53 C                |     2.03817  |     1.07856
   62 H                |  55 C                |     2.03801  |     1.07847
   63 H                |  56 N                |     1.90893  |     1.01016
   65 O                |  64 C                |     2.33380  |     1.23499
   66 N                |  64 C                |     2.50764  |     1.32698
   67 C                |  66 N                |     2.76022  |     1.46065
   68 C                |  67 C                |     2.89628  |     1.53264
   69 O                |  68 C                |     2.33346  |     1.23481
   70 C                |  67 C                |     3.00061  |     1.58786
   71 C                |  70 C                |     2.92634  |     1.54855
   72 C                |  70 C                |     2.92843  |     1.54966
   73 C                |  71 C                |     2.93794  |     1.55469
   74 H                |  66 N                |     1.91539  |     1.01358
   75 H                |  67 C                |     2.06121  |     1.09075
   76 H                |  70 C                |     2.06248  |     1.09142
   77 H                |  71 C                |     2.05239  |     1.08608
   78 H                |  71 C                |     2.06102  |     1.09064
   79 H                |  72 C                |     2.05814  |     1.08912
   80 H                |  72 C                |     2.06116  |     1.09072
   81 H                |  72 C                |     2.06141  |     1.09085
   82 H                |  73 C                |     2.05831  |     1.08921
   83 H                |  73 C                |     2.06055  |     1.09040
   84 H                |  73 C                |     2.05663  |     1.08832
   85 N                |  68 C                |     2.49914  |     1.32249
   86 C                |  85 N                |     2.75613  |     1.45848
   87 C                |  86 C                |     2.89417  |     1.53153
   88 C                |  87 C                |     2.86756  |     1.51745
   89 S                |  88 C                |     3.38739  |     1.79253
   90 C                |  89 S                |     3.30292  |     1.74783
   91 H                |  85 N                |     1.91014  |     1.01080
   92 H                |  86 C                |     2.05024  |     1.08494
   93 H                |  87 C                |     2.05891  |     1.08953
   94 H                |  87 C                |     2.05887  |     1.08950
   95 H                |  88 C                |     2.05545  |     1.08769
   96 H                |  88 C                |     2.05410  |     1.08698
   97 H                |  90 C                |     2.06620  |     1.09339
   98 H                |  90 C                |     2.06046  |     1.09035
   99 H                |  90 C                |     2.06596  |     1.09326
  101 O                | 100 C                |     2.31712  |     1.22617
  102 N                | 100 C                |     2.51718  |     1.33204
  103 C                | 102 N                |     2.74474  |     1.45246
  104 C                | 103 C                |     2.86190  |     1.51445
  105 C                | 104 C                |     2.86085  |     1.51390
  106 C                | 105 C                |     2.62300  |     1.38803
  107 C                | 105 C                |     2.60904  |     1.38065
  108 C                |  18 bqH              |     5.58833  |     2.95722
  108 C                | 106 C                |     2.61123  |     1.38181
  109 C                | 107 C                |     2.62191  |     1.38746
  110 C                | 108 C                |     2.60137  |     1.37658
  110 C                | 109 C                |     2.62127  |     1.38712
  111 H                | 102 N                |     1.90744  |     1.00937
  112 H                | 103 C                |     2.05796  |     1.08902
  113 H                | 104 C                |     2.06191  |     1.09112
  114 H                | 104 C                |     2.05071  |     1.08519
  115 H                | 106 C                |     2.04022  |     1.07964
  116 H                | 107 C                |     2.03840  |     1.07867
  117 H                |  18 bqH              |     4.54711  |     2.40623
  117 H                | 108 C                |     2.03665  |     1.07775
  118 H                | 109 C                |     2.04090  |     1.08000
  119 H                | 110 C                |     2.03863  |     1.07880
  121 O                | 120 C                |     2.32954  |     1.23274
  122 N                | 120 C                |     2.52684  |     1.33714
  123 C                | 122 N                |     2.77922  |     1.47070
  124 C                | 123 C                |     2.96532  |     1.56918
  125 C                | 124 C                |     2.92443  |     1.54754
  126 C                | 124 C                |     2.90515  |     1.53734
  127 C                | 125 C                |     2.90317  |     1.53629
  128 H                | 122 N                |     1.91268  |     1.01215
  129 H                | 123 C                |     2.06202  |     1.09118
  130 H                | 124 C                |     2.06227  |     1.09131
  131 H                | 125 C                |     2.06348  |     1.09195
  132 H                | 125 C                |     2.05548  |     1.08771
  133 H                | 126 C                |     2.05938  |     1.08978
  134 H                | 126 C                |     2.06036  |     1.09029
  135 H                | 126 C                |     2.05693  |     1.08848
  136 H                | 127 C                |     2.04578  |     1.08258
  137 H                | 127 C                |     2.06018  |     1.09020
  138 H                |  20 bqH              |     4.43490  |     2.34685
  138 H                | 127 C                |     2.05677  |     1.08840
  140 O                | 139 C                |     2.35723  |     1.24739
  141 N                | 139 C                |     2.52235  |     1.33477
  142 C                | 141 N                |     2.73431  |     1.44694
  143 C                | 142 C                |     2.87869  |     1.52334
  144 O                | 143 C                |     2.33303  |     1.23459
  145 C                | 142 C                |     2.87626  |     1.52205
  146 C                | 145 C                |     2.92602  |     1.54838
  147 C                | 146 C                |     2.89500  |     1.53197
  148 C                | 146 C                |     2.85411  |     1.51033
  149 H                | 141 N                |     1.91075  |     1.01113
  150 H                | 142 C                |     2.06178  |     1.09104
  151 H                | 145 C                |     2.06340  |     1.09190
  152 H                | 145 C                |     2.05698  |     1.08851
  153 H                | 146 C                |     2.05941  |     1.08979
  154 H                | 147 C                |     2.05730  |     1.08868
  155 H                | 147 C                |     2.05991  |     1.09006
  156 H                | 147 C                |     2.05891  |     1.08953
  157 H                | 148 C                |     2.05458  |     1.08724
  158 H                | 148 C                |     2.06195  |     1.09114
  159 H                | 148 C                |     2.06216  |     1.09125
  160 N                | 143 C                |     2.53853  |     1.34333
  161 C                | 160 N                |     2.75524  |     1.45801
  162 C                | 161 C                |     2.85871  |     1.51277
  163 C                | 162 C                |     2.89258  |     1.53069
  164 C                | 163 C                |     2.85780  |     1.51228
  165 C                | 163 C                |     2.88085  |     1.52448
  166 H                | 160 N                |     1.90867  |     1.01002
  167 H                | 161 C                |     2.05725  |     1.08865
  168 H                | 162 C                |     2.06213  |     1.09123
  169 H                | 162 C                |     2.06200  |     1.09116
  170 H                | 163 C                |     2.04995  |     1.08478
  171 H                | 164 C                |     2.06158  |     1.09094
  172 H                | 164 C                |     2.06192  |     1.09112
  173 H                | 164 C                |     2.06391  |     1.09217
  174 H                | 165 C                |     2.05635  |     1.08817
  175 H                | 165 C                |     2.06229  |     1.09132
  176 H                | 165 C                |     2.05801  |     1.08905
  178 O                | 177 C                |     2.33710  |     1.23674
  179 N                | 177 C                |     2.50930  |     1.32786
  180 C                | 179 N                |     2.74719  |     1.45375
  181 C                | 180 C                |     2.87438  |     1.52106
  182 O                | 181 C                |     2.33119  |     1.23361
  183 C                | 180 C                |     2.89441  |     1.53165
  184 C                | 183 C                |     2.86373  |     1.51542
  185 C                | 184 C                |     2.87921  |     1.52361
  186 N                |   1 bqO              |     5.33356  |     2.82240
  186 N                | 185 C                |     2.49260  |     1.31903
  187 O                | 185 C                |     2.33525  |     1.23576
  188 H                | 179 N                |     1.90728  |     1.00929
  189 H                | 180 C                |     2.06045  |     1.09035
  190 H                | 183 C                |     2.06349  |     1.09195
  191 H                |  15 bqH              |     4.00231  |     2.11793
  191 H                | 183 C                |     2.05436  |     1.08712
  192 H                | 184 C                |     2.06064  |     1.09044
  193 H                | 184 C                |     2.05969  |     1.08994
  194 H                |   1 bqO              |     4.06159  |     2.14930
  194 H                | 186 N                |     1.90669  |     1.00898
  195 H                | 186 N                |     1.90927  |     1.01034
  196 N                | 181 C                |     2.52149  |     1.33431
  197 C                | 196 N                |     2.74568  |     1.45295
  198 C                | 197 C                |     2.86391  |     1.51552
  199 O                | 198 C                |     2.33326  |     1.23471
  200 C                | 197 C                |     2.93101  |     1.55102
  201 C                | 200 C                |     2.89372  |     1.53129
  202 C                | 200 C                |     2.91660  |     1.54340
  203 C                | 201 C                |     2.88516  |     1.52676
  204 H                | 196 N                |     1.90772  |     1.00952
  205 H                | 197 C                |     2.05771  |     1.08889
  206 H                | 200 C                |     2.06182  |     1.09107
  207 H                | 201 C                |     2.05437  |     1.08712
  208 H                | 201 C                |     2.06230  |     1.09132
  209 H                | 202 C                |     2.06066  |     1.09045
  210 H                | 202 C                |     2.06167  |     1.09099
  211 H                | 202 C                |     2.06166  |     1.09098
  212 H                | 203 C                |     2.06036  |     1.09030
  213 H                | 203 C                |     2.06239  |     1.09137
  214 H                | 203 C                |     2.06008  |     1.09015
  215 N                | 198 C                |     2.49776  |     1.32176
  216 C                | 215 N                |     2.72784  |     1.44351
  217 C                | 216 C                |     2.87493  |     1.52135
  218 O                | 217 C                |     2.33593  |     1.23612
  219 H                | 215 N                |     1.90722  |     1.00926
  220 H                | 216 C                |     2.06017  |     1.09019
  221 H                | 216 C                |     2.06010  |     1.09016
  222 N                | 217 C                |     2.50662  |     1.32645
  223 C                | 222 N                |     2.72825  |     1.44373
  224 C                | 223 C                |     2.87621  |     1.52203
  225 O                |  16 bqH              |     4.67252  |     2.47259
  225 O                |  24 bqH              |     5.31601  |     2.81311
  225 O                | 224 C                |     2.35007  |     1.24360
  226 C                | 223 C                |     2.86625  |     1.51676
  227 C                | 226 C                |     2.85221  |     1.50933
  228 C                |  14 bqH              |     4.88138  |     2.58311
  228 C                |  15 bqH              |     5.27732  |     2.79264
  228 C                | 227 C                |     2.89233  |     1.53055
  229 C                | 227 C                |     2.86546  |     1.51634
  230 H                | 222 N                |     1.90952  |     1.01047
  231 H                | 223 C                |     2.06207  |     1.09120
  232 H                | 226 C                |     2.03811  |     1.07852
  233 H                |  14 bqH              |     4.60263  |     2.43561
  233 H                | 226 C                |     2.06937  |     1.09506
  234 H                | 227 C                |     2.06107  |     1.09067
  235 H                | 228 C                |     2.06293  |     1.09166
  236 H                |  14 bqH              |     4.75192  |     2.51461
  236 H                |  15 bqH              |     3.86898  |     2.04738
  236 H                | 228 C                |     2.05165  |     1.08569
  237 H                |  14 bqH              |     3.66712  |     1.94056
  237 H                | 228 C                |     2.05233  |     1.08604
  238 H                | 229 C                |     2.04792  |     1.08371
  239 H                | 229 C                |     2.06935  |     1.09505
  240 H                | 229 C                |     2.06522  |     1.09287
  241 N                | 224 C                |     2.48558  |     1.31531
  242 C                | 241 N                |     2.72984  |     1.44457
  243 C                | 242 C                |     2.89881  |     1.53398
  244 O                | 243 C                |     2.33662  |     1.23649
  245 C                | 242 C                |     2.89735  |     1.53321
  246 C                | 245 C                |     2.87240  |     1.52001
  247 O                | 245 C                |     2.70371  |     1.43074
  248 H                | 241 N                |     1.90633  |     1.00879
  249 H                | 242 C                |     2.05702  |     1.08853
  250 H                | 245 C                |     2.06058  |     1.09041
  251 H                | 247 O                |     1.81507  |     0.96050
  252 H                | 246 C                |     2.05983  |     1.09002
  253 H                | 246 C                |     2.05964  |     1.08991
  254 H                | 246 C                |     2.06201  |     1.09117
  255 N                |   6 bqO              |     5.54885  |     2.93633
  255 N                | 243 C                |     2.50372  |     1.32491
  256 C                | 255 N                |     2.73269  |     1.44608
  257 C                | 256 C                |     2.90040  |     1.53483
  258 C                | 257 C                |     2.87553  |     1.52166
  259 S                | 258 C                |     3.44081  |     1.82080
  260 C                | 259 S                |     3.33505  |     1.76483
  261 H                |   6 bqO              |     4.19307  |     2.21888
  261 H                | 255 N                |     1.90811  |     1.00973
  262 H                | 256 C                |     2.05516  |     1.08754
  263 H                | 257 C                |     2.05931  |     1.08974
  264 H                | 257 C                |     2.05803  |     1.08906
  265 H                |   6 bqO              |     4.75980  |     2.51878
  265 H                | 258 C                |     2.05844  |     1.08928
  266 H                | 258 C                |     2.05782  |     1.08895
  267 H                | 260 C                |     2.05729  |     1.08867
  268 H                | 260 C                |     2.06116  |     1.09072
  269 H                | 260 C                |     2.04952  |     1.08456
  270 H                |  26 C                |     2.04677  |     1.08310
  271 H                |  29 C                |     2.02659  |     1.07243
  272 H                |  47 C                |     2.05172  |     1.08572
  273 H                |  50 C                |     2.04783  |     1.08366
  274 H                |  64 C                |     2.06090  |     1.09058
  275 H                |  86 C                |     2.07519  |     1.09814
  276 H                | 100 C                |     2.07896  |     1.10014
  277 H                | 103 C                |     2.04066  |     1.07987
  278 H                | 120 C                |     2.05483  |     1.08737
  279 H                | 123 C                |     2.06774  |     1.09420
  280 H                | 139 C                |     2.08119  |     1.10132
  281 H                | 161 C                |     2.05497  |     1.08744
  282 H                | 177 C                |     2.07796  |     1.09961
  283 H                | 256 C                |     2.06243  |     1.09139
 ------------------------------------------------------------------------------
                         number of included internuclear distances:        492
 ==============================================================================


 ==============================================================================
                                 internuclear angles
 ------------------------------------------------------------------------------
        center 1       |       center 2       |       center 3       |  degrees
 ------------------------------------------------------------------------------
    1 bqO              |   3 bqC              |   5 bqC              |   107.36
    1 bqO              |   3 bqC              |   7 bqN              |    89.23
    3 bqC              |   1 bqO              |   8 bqC              |    89.13
    3 bqC              |   1 bqO              |   9 bqC              |   110.42
    1 bqO              |   3 bqC              |  10 bqC              |    97.87
    1 bqO              |   3 bqC              |  14 bqH              |   110.69
    1 bqO              |   3 bqC              |  15 bqH              |   110.01
    1 bqO              |   3 bqC              |  16 bqH              |   137.90
    1 bqO              |   3 bqC              |  17 bqH              |    89.67
    3 bqC              |   1 bqO              |  18 bqH              |    95.66
    3 bqC              |   1 bqO              |  19 bqH              |    96.16
    3 bqC              |   1 bqO              |  20 bqH              |   139.79
    3 bqC              |   1 bqO              |  21 bqH              |    96.08
    1 bqO              |   3 bqC              |  22 bqH              |    93.95
    3 bqC              |   1 bqO              | 186 N                |   125.68
    3 bqC              |   1 bqO              | 194 H                |   124.36
    1 bqO              |   5 bqC              |   7 bqN              |    89.90
    1 bqO              |   5 bqC              |   8 bqC              |    61.19
    5 bqC              |   1 bqO              |   9 bqC              |    89.55
    1 bqO              |   5 bqC              |  10 bqC              |   120.31
    1 bqO              |  14 bqH              |   5 bqC              |    66.67
    1 bqO              |  15 bqH              |   5 bqC              |    66.98
    1 bqO              |   5 bqC              |  16 bqH              |   146.91
    1 bqO              |   5 bqC              |  17 bqH              |    87.57
    1 bqO              |   5 bqC              |  18 bqH              |    70.71
    1 bqO              |   5 bqC              |  19 bqH              |    65.04
    5 bqC              |   1 bqO              |  20 bqH              |   113.80
    5 bqC              |   1 bqO              |  21 bqH              |    91.45
    1 bqO              |   5 bqC              |  22 bqH              |   121.29
    5 bqC              |   1 bqO              | 186 N                |   130.60
    5 bqC              |   1 bqO              | 194 H                |   141.95
    1 bqO              |   8 bqC              |   7 bqN              |    89.02
    1 bqO              |   9 bqC              |   7 bqN              |    89.05
    1 bqO              |   7 bqN              |  10 bqC              |   153.81
    1 bqO              |  14 bqH              |   7 bqN              |    70.09
    7 bqN              |   1 bqO              |  15 bqH              |    84.41
    1 bqO              |   7 bqN              |  16 bqH              |    85.95
    1 bqO              |  17 bqH              |   7 bqN              |    71.50
    1 bqO              |   7 bqN              |  18 bqH              |    87.07
    1 bqO              |  19 bqH              |   7 bqN              |    70.21
    7 bqN              |   1 bqO              |  20 bqH              |    84.25
    1 bqO              |  21 bqH              |   7 bqN              |    69.84
    1 bqO              |   7 bqN              |  22 bqH              |   122.13
    7 bqN              |   1 bqO              | 186 N                |   149.38
    7 bqN              |   1 bqO              | 194 H                |   166.91
    1 bqO              |   9 bqC              |   8 bqC              |   108.97
    1 bqO              |   8 bqC              |  10 bqC              |   120.92
    8 bqC              |   1 bqO              |  14 bqH              |    89.94
    8 bqC              |   1 bqO              |  15 bqH              |   114.15
    1 bqO              |   8 bqC              |  16 bqH              |    69.87
    1 bqO              |   8 bqC              |  17 bqH              |    62.84
    1 bqO              |   8 bqC              |  18 bqH              |   145.67
    1 bqO              |   8 bqC              |  19 bqH              |    89.97
    1 bqO              |  20 bqH              |   8 bqC              |    67.99
    1 bqO              |  21 bqH              |   8 bqC              |    68.06
    1 bqO              |   8 bqC              |  22 bqH              |   115.99
    8 bqC              |   1 bqO              | 186 N                |   130.00
    8 bqC              |   1 bqO              | 194 H                |   142.82
    1 bqO              |   9 bqC              |  10 bqC              |    98.55
    9 bqC              |   1 bqO              |  14 bqH              |    95.83
    9 bqC              |   1 bqO              |  15 bqH              |   139.81
    9 bqC              |   1 bqO              |  16 bqH              |    96.75
    9 bqC              |   1 bqO              |  17 bqH              |    95.94
    1 bqO              |   9 bqC              |  18 bqH              |   139.62
    1 bqO              |   9 bqC              |  19 bqH              |    92.88
    1 bqO              |   9 bqC              |  20 bqH              |   109.75
    1 bqO              |   9 bqC              |  21 bqH              |   109.63
    1 bqO              |   9 bqC              |  22 bqH              |    91.29
    9 bqC              |   1 bqO              | 186 N                |   122.96
    9 bqC              |   1 bqO              | 194 H                |   124.32
    1 bqO              |  14 bqH              |  10 bqC              |    79.42
   10 bqC              |   1 bqO              |  15 bqH              |    84.99
    1 bqO              |  16 bqH              |  10 bqC              |    86.13
    1 bqO              |  17 bqH              |  10 bqC              |   102.52
    1 bqO              |  18 bqH              |  10 bqC              |    86.49
    1 bqO              |  19 bqH              |  10 bqC              |   102.46
   10 bqC              |   1 bqO              |  20 bqH              |    83.89
    1 bqO              |  21 bqH              |  10 bqC              |    79.45
    1 bqO              |  10 bqC              |  22 bqH              |    88.76
   10 bqC              |   1 bqO              | 186 N                |   140.46
   10 bqC              |   1 bqO              | 194 H                |   157.99
    1 bqO              |  15 bqH              |  14 bqH              |    65.26
    1 bqO              |  14 bqH              |  16 bqH              |    92.74
   14 bqH              |   1 bqO              |  17 bqH              |    79.98
   14 bqH              |   1 bqO              |  18 bqH              |    91.40
   14 bqH              |   1 bqO              |  19 bqH              |   107.77
   14 bqH              |   1 bqO              |  20 bqH              |   122.96
   14 bqH              |   1 bqO              |  21 bqH              |    72.86
   14 bqH              |   1 bqO              |  22 bqH              |    80.26
   14 bqH              |   1 bqO              | 186 N                |   138.51
   14 bqH              |   1 bqO              | 194 H                |   127.06
    1 bqO              |  15 bqH              |  16 bqH              |    94.12
    1 bqO              |  15 bqH              |  17 bqH              |    67.24
   15 bqH              |   1 bqO              |  18 bqH              |   122.63
   15 bqH              |   1 bqO              |  19 bqH              |   111.86
   15 bqH              |   1 bqO              |  20 bqH              |   168.64
   15 bqH              |   1 bqO              |  21 bqH              |   122.68
   15 bqH              |   1 bqO              |  22 bqH              |    83.78
   15 bqH              |   1 bqO              | 186 N                |    96.46
   15 bqH              |   1 bqO              | 194 H                |    95.56
    1 bqO              |  17 bqH              |  16 bqH              |    97.77
   16 bqH              |   1 bqO              |  18 bqH              |    76.85
   16 bqH              |   1 bqO              |  19 bqH              |    71.64
   16 bqH              |   1 bqO              |  20 bqH              |   122.87
   16 bqH              |   1 bqO              |  21 bqH              |    93.88
    1 bqO              |  16 bqH              |  22 bqH              |    86.69
   16 bqH              |   1 bqO              | 186 N                |   130.11
   16 bqH              |   1 bqO              | 194 H                |   137.69
   17 bqH              |   1 bqO              |  18 bqH              |    72.26
    1 bqO              |  17 bqH              |  19 bqH              |    66.50
   17 bqH              |   1 bqO              |  20 bqH              |   110.05
   17 bqH              |   1 bqO              |  21 bqH              |   109.19
    1 bqO              |  17 bqH              |  22 bqH              |   120.22
   17 bqH              |   1 bqO              | 186 N                |   107.25
   17 bqH              |   1 bqO              | 194 H                |   122.23
    1 bqO              |  19 bqH              |  18 bqH              |    96.09
    1 bqO              |  20 bqH              |  18 bqH              |    94.30
    1 bqO              |  21 bqH              |  18 bqH              |    94.99
    1 bqO              |  18 bqH              |  22 bqH              |    83.21
   18 bqH              |   1 bqO              | 186 N                |   129.99
   18 bqH              |   1 bqO              | 194 H                |   139.17
    1 bqO              |  20 bqH              |  19 bqH              |    69.97
   19 bqH              |   1 bqO              |  21 bqH              |    78.31
    1 bqO              |  19 bqH              |  22 bqH              |   114.75
   19 bqH              |   1 bqO              | 186 N                |   107.61
   19 bqH              |   1 bqO              | 194 H                |   123.52
    1 bqO              |  21 bqH              |  20 bqH              |    64.82
   20 bqH              |   1 bqO              |  22 bqH              |    86.12
   20 bqH              |   1 bqO              | 186 N                |    93.59
   20 bqH              |   1 bqO              | 194 H                |    95.61
   21 bqH              |   1 bqO              |  22 bqH              |    82.61
   21 bqH              |   1 bqO              | 186 N                |   135.69
   21 bqH              |   1 bqO              | 194 H                |   126.48
   22 bqH              |   1 bqO              | 186 N                |   125.11
   22 bqH              |   1 bqO              | 194 H                |   142.57
    1 bqO              | 194 H                | 186 N                |   122.47
    2 bqO              |   4 bqO              |   6 bqO              |    60.45
    4 bqO              |   2 bqO              |   7 bqN              |    84.09
    4 bqO              |   2 bqO              |  10 bqC              |    83.07
    2 bqO              |  11 bqC              |   4 bqO              |    64.81
    2 bqO              |  12 bqS              |   4 bqO              |   105.66
    4 bqO              |   2 bqO              |  13 bqH              |   128.58
    4 bqO              |   2 bqO              |  22 bqH              |    85.28
    4 bqO              |   2 bqO              |  23 bqH              |   100.57
    2 bqO              |   4 bqO              |  24 bqH              |    71.88
    2 bqO              |   4 bqO              |  25 bqH              |    69.96
    4 bqO              |   2 bqO              |  37 O                |   134.51
    2 bqO              |   6 bqO              |   7 bqN              |    72.78
    6 bqO              |   2 bqO              |  10 bqC              |    73.62
    2 bqO              |  11 bqC              |   6 bqO              |    64.15
    2 bqO              |  12 bqS              |   6 bqO              |   106.60
    6 bqO              |   2 bqO              |  13 bqH              |   123.11
    6 bqO              |   2 bqO              |  22 bqH              |    91.00
    6 bqO              |   2 bqO              |  23 bqH              |    74.33
    2 bqO              |   6 bqO              |  24 bqH              |    80.57
    6 bqO              |   2 bqO              |  25 bqH              |    73.47
    6 bqO              |   2 bqO              |  37 O                |    78.87
    2 bqO              |  10 bqC              |   7 bqN              |   158.06
    2 bqO              |  11 bqC              |   7 bqN              |   120.72
    2 bqO              |  12 bqS              |   7 bqN              |   104.35
    2 bqO              |  13 bqH              |   7 bqN              |   109.12
    2 bqO              |  22 bqH              |   7 bqN              |   107.72
    2 bqO              |  23 bqH              |   7 bqN              |   140.82
    2 bqO              |  24 bqH              |   7 bqN              |    97.17
    2 bqO              |  25 bqH              |   7 bqN              |    93.84
    7 bqN              |   2 bqO              |  37 O                |    62.52
    2 bqO              |  11 bqC              |  10 bqC              |    91.64
    2 bqO              |  12 bqS              |  10 bqC              |    90.11
    2 bqO              |  13 bqH              |  10 bqC              |   106.62
    2 bqO              |  10 bqC              |  22 bqH              |    95.48
    2 bqO              |  23 bqH              |  10 bqC              |   102.64
    2 bqO              |  10 bqC              |  24 bqH              |    86.12
    2 bqO              |  10 bqC              |  25 bqH              |    72.41
   10 bqC              |   2 bqO              |  37 O                |    67.09
    2 bqO              |  12 bqS              |  11 bqC              |   113.25
   11 bqC              |   2 bqO              |  13 bqH              |    80.78
    2 bqO              |  11 bqC              |  22 bqH              |    90.17
    2 bqO              |  23 bqH              |  11 bqC              |    69.69
    2 bqO              |  11 bqC              |  24 bqH              |   129.66
    2 bqO              |  11 bqC              |  25 bqH              |   101.26
   11 bqC              |   2 bqO              |  37 O                |    86.96
   12 bqS              |   2 bqO              |  13 bqH              |   109.51
    2 bqO              |  12 bqS              |  22 bqH              |    82.75
    2 bqO              |  12 bqS              |  23 bqH              |    72.61
    2 bqO              |  12 bqS              |  24 bqH              |   138.00
    2 bqO              |  12 bqS              |  25 bqH              |   108.80
   12 bqS              |   2 bqO              |  37 O                |    97.94
    2 bqO              |  13 bqH              |  22 bqH              |   119.80
    2 bqO              |  13 bqH              |  23 bqH              |   110.96
   13 bqH              |   2 bqO              |  24 bqH              |    88.84
    2 bqO              |  13 bqH              |  25 bqH              |    81.89
    2 bqO              |  13 bqH              |  37 O                |    99.76
    2 bqO              |  23 bqH              |  22 bqH              |    95.56
    2 bqO              |  22 bqH              |  24 bqH              |    69.26
    2 bqO              |  25 bqH              |  22 bqH              |    79.03
   22 bqH              |   2 bqO              |  37 O                |    77.21
    2 bqO              |  23 bqH              |  24 bqH              |    86.31
    2 bqO              |  23 bqH              |  25 bqH              |    69.69
    2 bqO              |  23 bqH              |  37 O                |    67.98
    2 bqO              |  25 bqH              |  24 bqH              |    85.12
   24 bqH              |   2 bqO              |  37 O                |    81.23
   25 bqH              |   2 bqO              |  37 O                |   103.74
    1 bqO              |   3 bqC              |   5 bqC              |   107.36
    1 bqO              |   3 bqC              |   7 bqN              |    89.23
    3 bqC              |   1 bqO              |   8 bqC              |    89.13
    3 bqC              |   1 bqO              |   9 bqC              |   110.42
    1 bqO              |   3 bqC              |  10 bqC              |    97.87
    1 bqO              |   3 bqC              |  11 bqC              |   117.04
    1 bqO              |   3 bqC              |  14 bqH              |   110.69
    1 bqO              |   3 bqC              |  15 bqH              |   110.01
    1 bqO              |   3 bqC              |  16 bqH              |   137.90
    1 bqO              |   3 bqC              |  17 bqH              |    89.67
    3 bqC              |   1 bqO              |  18 bqH              |    95.66
    3 bqC              |   1 bqO              |  19 bqH              |    96.16
    3 bqC              |   1 bqO              |  20 bqH              |   139.79
    3 bqC              |   1 bqO              |  21 bqH              |    96.08
    1 bqO              |   3 bqC              |  22 bqH              |    93.95
    1 bqO              |   3 bqC              |  23 bqH              |    90.08
    1 bqO              |   3 bqC              |  24 bqH              |   124.50
    1 bqO              |   3 bqC              |  25 bqH              |   121.71
    3 bqC              |   5 bqC              |   7 bqN              |   109.16
    3 bqC              |   5 bqC              |   8 bqC              |    93.02
    5 bqC              |   3 bqC              |   9 bqC              |    87.13
    3 bqC              |   5 bqC              |  10 bqC              |   143.40
    3 bqC              |   5 bqC              |  11 bqC              |   145.19
    5 bqC              |   3 bqC              |  14 bqH              |   110.67
    5 bqC              |   3 bqC              |  15 bqH              |   110.06
    3 bqC              |   5 bqC              |  16 bqH              |   109.62
    3 bqC              |   5 bqC              |  17 bqH              |   109.60
    3 bqC              |   5 bqC              |  18 bqH              |    99.59
    3 bqC              |   5 bqC              |  19 bqH              |   102.26
    5 bqC              |   3 bqC              |  20 bqH              |    92.55
    5 bqC              |   3 bqC              |  21 bqH              |    96.17
    3 bqC              |   5 bqC              |  22 bqH              |   157.71
    3 bqC              |   5 bqC              |  23 bqH              |   132.05
    3 bqC              |   5 bqC              |  24 bqH              |   123.07
    3 bqC              |   5 bqC              |  25 bqH              |   157.00
    3 bqC              |   7 bqN              |   8 bqC              |    92.52
    3 bqC              |   7 bqN              |   9 bqC              |    63.40
    3 bqC              |   7 bqN              |  10 bqC              |   145.55
    3 bqC              |   7 bqN              |  11 bqC              |   123.44
    7 bqN              |   3 bqC              |  14 bqH              |    89.87
    7 bqN              |   3 bqC              |  15 bqH              |   145.78
    3 bqC              |  16 bqH              |   7 bqN              |    67.52
    3 bqC              |  17 bqH              |   7 bqN              |    67.52
    3 bqC              |   7 bqN              |  18 bqH              |   119.22
    3 bqC              |   7 bqN              |  19 bqH              |    90.99
    3 bqC              |   7 bqN              |  20 bqH              |    72.38
    3 bqC              |   7 bqN              |  21 bqH              |    67.27
    3 bqC              |   7 bqN              |  22 bqH              |   122.36
    3 bqC              |   7 bqN              |  23 bqH              |   176.52
    3 bqC              |   7 bqN              |  24 bqH              |   107.84
    3 bqC              |   7 bqN              |  25 bqH              |   110.41
    3 bqC              |   9 bqC              |   8 bqC              |    87.72
    3 bqC              |   8 bqC              |  10 bqC              |    89.39
    3 bqC              |   8 bqC              |  11 bqC              |    80.17
    8 bqC              |   3 bqC              |  14 bqH              |   101.79
    8 bqC              |   3 bqC              |  15 bqH              |   150.13
    8 bqC              |   3 bqC              |  16 bqH              |    84.30
    3 bqC              |  17 bqH              |   8 bqC              |    73.66
    3 bqC              |   8 bqC              |  18 bqH              |   151.54
    3 bqC              |   8 bqC              |  19 bqH              |    98.66
    3 bqC              |   8 bqC              |  20 bqH              |    88.15
    3 bqC              |  21 bqH              |   8 bqC              |    68.81
    3 bqC              |   8 bqC              |  22 bqH              |    91.10
    3 bqC              |   8 bqC              |  23 bqH              |   112.82
    3 bqC              |   8 bqC              |  24 bqH              |    69.46
    3 bqC              |   8 bqC              |  25 bqH              |    75.46
    3 bqC              |   9 bqC              |  10 bqC              |    70.49
    9 bqC              |   3 bqC              |  11 bqC              |    87.18
    9 bqC              |   3 bqC              |  14 bqH              |    93.02
    9 bqC              |   3 bqC              |  15 bqH              |   144.78
    9 bqC              |   3 bqC              |  16 bqH              |   114.47
    9 bqC              |   3 bqC              |  17 bqH              |    85.52
    3 bqC              |   9 bqC              |  18 bqH              |   114.16
    3 bqC              |   9 bqC              |  19 bqH              |    87.77
    3 bqC              |   9 bqC              |  20 bqH              |   144.34
    3 bqC              |   9 bqC              |  21 bqH              |    92.67
    9 bqC              |   3 bqC              |  22 bqH              |    73.05
    3 bqC              |   9 bqC              |  23 bqH              |    86.71
    9 bqC              |   3 bqC              |  24 bqH              |    91.06
    9 bqC              |   3 bqC              |  25 bqH              |    96.87
    3 bqC              |  10 bqC              |  11 bqC              |   103.89
   10 bqC              |   3 bqC              |  14 bqH              |    95.85
   10 bqC              |   3 bqC              |  15 bqH              |   132.82
    3 bqC              |  16 bqH              |  10 bqC              |   100.55
    3 bqC              |  17 bqH              |  10 bqC              |    97.53
    3 bqC              |  10 bqC              |  18 bqH              |    74.51
    3 bqC              |  19 bqH              |  10 bqC              |    76.72
   10 bqC              |   3 bqC              |  20 bqH              |    77.62
   10 bqC              |   3 bqC              |  21 bqH              |    74.15
    3 bqC              |  10 bqC              |  22 bqH              |    93.41
    3 bqC              |  10 bqC              |  23 bqH              |   129.36
    3 bqC              |  10 bqC              |  24 bqH              |    78.68
    3 bqC              |  10 bqC              |  25 bqH              |    98.18
   11 bqC              |   3 bqC              |  14 bqH              |    87.05
   11 bqC              |   3 bqC              |  15 bqH              |   120.92
    3 bqC              |  16 bqH              |  11 bqC              |   128.04
    3 bqC              |  17 bqH              |  11 bqC              |    96.05
    3 bqC              |  18 bqH              |  11 bqC              |    66.12
    3 bqC              |  19 bqH              |  11 bqC              |    70.87
   11 bqC              |   3 bqC              |  20 bqH              |    95.99
   11 bqC              |   3 bqC              |  21 bqH              |    86.72
    3 bqC              |  22 bqH              |  11 bqC              |    84.73
    3 bqC              |  11 bqC              |  23 bqH              |    82.28
    3 bqC              |  24 bqH              |  11 bqC              |   104.48
    3 bqC              |  11 bqC              |  25 bqH              |    93.00
   14 bqH              |   3 bqC              |  15 bqH              |   108.06
   14 bqH              |   3 bqC              |  16 bqH              |    94.59
   14 bqH              |   3 bqC              |  17 bqH              |   141.25
   14 bqH              |   3 bqC              |  18 bqH              |    93.70
   14 bqH              |   3 bqC              |  19 bqH              |   122.41
   14 bqH              |   3 bqC              |  20 bqH              |   100.08
    3 bqC              |  14 bqH              |  21 bqH              |    86.97
   14 bqH              |   3 bqC              |  22 bqH              |   112.63
   14 bqH              |   3 bqC              |  23 bqH              |    90.89
    3 bqC              |  14 bqH              |  24 bqH              |    90.29
   14 bqH              |   3 bqC              |  25 bqH              |    97.73
   15 bqH              |   3 bqC              |  16 bqH              |    92.17
   15 bqH              |   3 bqC              |  17 bqH              |    94.24
   15 bqH              |   3 bqC              |  18 bqH              |   158.20
   15 bqH              |   3 bqC              |  19 bqH              |   129.48
   15 bqH              |   3 bqC              |  20 bqH              |   133.74
   15 bqH              |   3 bqC              |  21 bqH              |   152.30
   15 bqH              |   3 bqC              |  22 bqH              |   120.63
   15 bqH              |   3 bqC              |  23 bqH              |   144.15
   15 bqH              |   3 bqC              |  24 bqH              |   121.77
   15 bqH              |   3 bqC              |  25 bqH              |   107.47
    3 bqC              |  16 bqH              |  17 bqH              |    63.87
   16 bqH              |   3 bqC              |  18 bqH              |    84.59
   16 bqH              |   3 bqC              |  19 bqH              |    82.29
   16 bqH              |   3 bqC              |  20 bqH              |   121.75
   16 bqH              |   3 bqC              |  21 bqH              |   115.38
    3 bqC              |  16 bqH              |  22 bqH              |   103.82
    3 bqC              |  16 bqH              |  23 bqH              |    96.65
    3 bqC              |  16 bqH              |  24 bqH              |   117.36
    3 bqC              |  16 bqH              |  25 bqH              |   147.55
    3 bqC              |  17 bqH              |  18 bqH              |    80.55
    3 bqC              |  17 bqH              |  19 bqH              |    94.63
   17 bqH              |   3 bqC              |  20 bqH              |    85.34
   17 bqH              |   3 bqC              |  21 bqH              |   104.68
    3 bqC              |  17 bqH              |  22 bqH              |   122.07
    3 bqC              |  17 bqH              |  23 bqH              |    96.69
    3 bqC              |  17 bqH              |  24 bqH              |    78.00
    3 bqC              |  17 bqH              |  25 bqH              |   108.83
    3 bqC              |  19 bqH              |  18 bqH              |    95.80
    3 bqC              |  20 bqH              |  18 bqH              |    79.19
    3 bqC              |  21 bqH              |  18 bqH              |    95.26
    3 bqC              |  18 bqH              |  22 bqH              |    67.71
    3 bqC              |  18 bqH              |  23 bqH              |    90.41
   18 bqH              |   3 bqC              |  24 bqH              |    63.05
   18 bqH              |   3 bqC              |  25 bqH              |    67.10
    3 bqC              |  19 bqH              |  20 bqH              |    74.63
    3 bqC              |  21 bqH              |  19 bqH              |    65.92
    3 bqC              |  19 bqH              |  22 bqH              |    86.77
    3 bqC              |  19 bqH              |  23 bqH              |    92.92
   19 bqH              |   3 bqC              |  24 bqH              |    75.54
    3 bqC              |  19 bqH              |  25 bqH              |    71.17
    3 bqC              |  21 bqH              |  20 bqH              |    94.91
   20 bqH              |   3 bqC              |  22 bqH              |    78.31
   20 bqH              |   3 bqC              |  23 bqH              |    68.33
   20 bqH              |   3 bqC              |  24 bqH              |   101.26
   20 bqH              |   3 bqC              |  25 bqH              |   104.12
   21 bqH              |   3 bqC              |  22 bqH              |    83.95
    3 bqC              |  21 bqH              |  23 bqH              |    79.50
   21 bqH              |   3 bqC              |  24 bqH              |    84.35
   21 bqH              |   3 bqC              |  25 bqH              |   100.18
    3 bqC              |  22 bqH              |  23 bqH              |    94.35
    3 bqC              |  24 bqH              |  22 bqH              |    69.75
    3 bqC              |  22 bqH              |  25 bqH              |    91.03
    3 bqC              |  24 bqH              |  23 bqH              |    86.39
    3 bqC              |  25 bqH              |  23 bqH              |    71.27
    3 bqC              |  24 bqH              |  25 bqH              |    95.03
    2 bqO              |   4 bqO              |   6 bqO              |    60.45
    4 bqO              |   2 bqO              |  10 bqC              |    83.07
    4 bqO              |  11 bqC              |   2 bqO              |    64.81
    4 bqO              |  12 bqS              |   2 bqO              |   105.66
    4 bqO              |   2 bqO              |  13 bqH              |   128.58
    4 bqO              |   2 bqO              |  22 bqH              |    85.28
    4 bqO              |   2 bqO              |  23 bqH              |   100.57
    2 bqO              |   4 bqO              |  24 bqH              |    71.88
    2 bqO              |   4 bqO              |  25 bqH              |    69.96
    4 bqO              |   6 bqO              |  10 bqC              |    74.66
    4 bqO              |  11 bqC              |   6 bqO              |    64.13
    4 bqO              |  12 bqS              |   6 bqO              |   105.14
    4 bqO              |   6 bqO              |  13 bqH              |    66.94
    6 bqO              |   4 bqO              |  22 bqH              |    75.20
    4 bqO              |   6 bqO              |  23 bqH              |    85.86
    4 bqO              |   6 bqO              |  24 bqH              |    69.77
    6 bqO              |   4 bqO              |  25 bqH              |    83.33
    4 bqO              |  11 bqC              |  10 bqC              |   154.13
    4 bqO              |  12 bqS              |  10 bqC              |   133.20
    4 bqO              |  13 bqH              |  10 bqC              |    77.38
    4 bqO              |  10 bqC              |  22 bqH              |    97.90
    4 bqO              |  10 bqC              |  23 bqH              |    98.41
    4 bqO              |  24 bqH              |  10 bqC              |   101.55
    4 bqO              |  25 bqH              |  10 bqC              |   121.97
    4 bqO              |  12 bqS              |  11 bqC              |   110.09
    4 bqO              |  11 bqC              |  13 bqH              |    82.72
    4 bqO              |  11 bqC              |  22 bqH              |   131.38
    4 bqO              |  11 bqC              |  23 bqH              |   130.51
    4 bqO              |  11 bqC              |  24 bqH              |   102.72
    4 bqO              |  25 bqH              |  11 bqC              |    84.82
    4 bqO              |  12 bqS              |  13 bqH              |   119.06
    4 bqO              |  12 bqS              |  22 bqH              |   118.38
    4 bqO              |  12 bqS              |  23 bqH              |   154.68
    4 bqO              |  12 bqS              |  24 bqH              |   110.53
    4 bqO              |  12 bqS              |  25 bqH              |    82.43
    4 bqO              |  13 bqH              |  22 bqH              |    83.05
    4 bqO              |  13 bqH              |  23 bqH              |    93.03
   13 bqH              |   4 bqO              |  24 bqH              |    65.49
    4 bqO              |  25 bqH              |  13 bqH              |    77.78
    4 bqO              |  22 bqH              |  23 bqH              |    77.79
    4 bqO              |  24 bqH              |  22 bqH              |    92.84
    4 bqO              |  25 bqH              |  22 bqH              |   139.34
    4 bqO              |  24 bqH              |  23 bqH              |    98.68
    4 bqO              |  25 bqH              |  23 bqH              |   105.72
    4 bqO              |  25 bqH              |  24 bqH              |    87.27
    5 bqC              |   3 bqC              |   1 bqO              |   107.36
    1 bqO              |   5 bqC              |   7 bqN              |    89.90
    1 bqO              |   5 bqC              |   8 bqC              |    61.19
    5 bqC              |   1 bqO              |   9 bqC              |    89.55
    1 bqO              |   5 bqC              |  10 bqC              |   120.31
    1 bqO              |   5 bqC              |  11 bqC              |   144.75
    1 bqO              |   5 bqC              |  12 bqS              |   141.97
    5 bqC              |  14 bqH              |   1 bqO              |    66.67
    5 bqC              |  15 bqH              |   1 bqO              |    66.98
    1 bqO              |   5 bqC              |  16 bqH              |   146.91
    1 bqO              |   5 bqC              |  17 bqH              |    87.57
    1 bqO              |   5 bqC              |  18 bqH              |    70.71
    1 bqO              |   5 bqC              |  19 bqH              |    65.04
    5 bqC              |   1 bqO              |  20 bqH              |   113.80
    5 bqC              |   1 bqO              |  21 bqH              |    91.45
    1 bqO              |   5 bqC              |  22 bqH              |   121.29
    1 bqO              |   5 bqC              |  23 bqH              |   109.00
    1 bqO              |   5 bqC              |  24 bqH              |   135.94
    1 bqO              |   5 bqC              |  25 bqH              |   161.78
    3 bqC              |   5 bqC              |   7 bqN              |   109.16
    3 bqC              |   5 bqC              |   8 bqC              |    93.02
    5 bqC              |   3 bqC              |   9 bqC              |    87.13
    3 bqC              |   5 bqC              |  10 bqC              |   143.40
    3 bqC              |   5 bqC              |  11 bqC              |   145.19
    3 bqC              |   5 bqC              |  12 bqS              |   142.06
    5 bqC              |   3 bqC              |  14 bqH              |   110.67
    5 bqC              |   3 bqC              |  15 bqH              |   110.06
    3 bqC              |   5 bqC              |  16 bqH              |   109.62
    3 bqC              |   5 bqC              |  17 bqH              |   109.60
    3 bqC              |   5 bqC              |  18 bqH              |    99.59
    3 bqC              |   5 bqC              |  19 bqH              |   102.26
    5 bqC              |   3 bqC              |  20 bqH              |    92.55
    5 bqC              |   3 bqC              |  21 bqH              |    96.17
    3 bqC              |   5 bqC              |  22 bqH              |   157.71
    3 bqC              |   5 bqC              |  23 bqH              |   132.05
    3 bqC              |   5 bqC              |  24 bqH              |   123.07
    3 bqC              |   5 bqC              |  25 bqH              |   157.00
    5 bqC              |   7 bqN              |   8 bqC              |   108.24
    5 bqC              |   7 bqN              |   9 bqC              |    91.21
    5 bqC              |   7 bqN              |  10 bqC              |   110.78
    5 bqC              |   7 bqN              |  11 bqC              |    95.85
    5 bqC              |   7 bqN              |  12 bqS              |   109.57
    7 bqN              |   5 bqC              |  14 bqH              |    91.92
    7 bqN              |   5 bqC              |  15 bqH              |   139.53
    7 bqN              |   5 bqC              |  16 bqH              |   109.65
    7 bqN              |   5 bqC              |  17 bqH              |   109.58
    5 bqC              |   7 bqN              |  18 bqH              |   138.76
    5 bqC              |   7 bqN              |  19 bqH              |    89.85
    5 bqC              |   7 bqN              |  20 bqH              |    96.67
    5 bqC              |   7 bqN              |  21 bqH              |   101.53
    5 bqC              |   7 bqN              |  22 bqH              |    89.25
    5 bqC              |   7 bqN              |  23 bqH              |   141.46
    5 bqC              |   7 bqN              |  24 bqH              |    92.87
    5 bqC              |   7 bqN              |  25 bqH              |    78.33
    5 bqC              |   8 bqC              |   9 bqC              |    92.06
    5 bqC              |   8 bqC              |  10 bqC              |    61.30
    8 bqC              |   5 bqC              |  11 bqC              |    86.40
    8 bqC              |   5 bqC              |  12 bqS              |    84.74
    8 bqC              |   5 bqC              |  14 bqH              |    92.94
    8 bqC              |   5 bqC              |  15 bqH              |   118.87
    8 bqC              |   5 bqC              |  16 bqH              |   144.85
    8 bqC              |   5 bqC              |  17 bqH              |    86.65
    5 bqC              |   8 bqC              |  18 bqH              |   145.18
    5 bqC              |   8 bqC              |  19 bqH              |    87.43
    5 bqC              |   8 bqC              |  20 bqH              |   117.01
    5 bqC              |   8 bqC              |  21 bqH              |    93.55
    8 bqC              |   5 bqC              |  22 bqH              |    65.06
    5 bqC              |   8 bqC              |  23 bqH              |    87.19
    8 bqC              |   5 bqC              |  24 bqH              |    91.57
    8 bqC              |   5 bqC              |  25 bqH              |   100.67
    9 bqC              |   5 bqC              |  10 bqC              |    88.25
    9 bqC              |   5 bqC              |  11 bqC              |   112.31
    9 bqC              |   5 bqC              |  12 bqS              |   109.78
    5 bqC              |  14 bqH              |   9 bqC              |    68.10
    9 bqC              |   5 bqC              |  15 bqH              |    88.74
    9 bqC              |   5 bqC              |  16 bqH              |   154.96
    9 bqC              |   5 bqC              |  17 bqH              |    95.70
    5 bqC              |   9 bqC              |  18 bqH              |    84.78
    5 bqC              |  19 bqH              |   9 bqC              |    72.81
    5 bqC              |   9 bqC              |  20 bqH              |   147.56
    5 bqC              |   9 bqC              |  21 bqH              |   103.36
    9 bqC              |   5 bqC              |  22 bqH              |    95.81
    9 bqC              |   5 bqC              |  23 bqH              |    76.63
    9 bqC              |   5 bqC              |  24 bqH              |   108.90
    9 bqC              |   5 bqC              |  25 bqH              |   130.11
    5 bqC              |  10 bqC              |  11 bqC              |    98.62
    5 bqC              |  10 bqC              |  12 bqS              |   126.12
   10 bqC              |   5 bqC              |  14 bqH              |   120.79
   10 bqC              |   5 bqC              |  15 bqH              |   172.36
   10 bqC              |   5 bqC              |  16 bqH              |    87.89
   10 bqC              |   5 bqC              |  17 bqH              |    93.34
    5 bqC              |  10 bqC              |  18 bqH              |    84.95
   10 bqC              |   5 bqC              |  19 bqH              |    64.26
   10 bqC              |   5 bqC              |  20 bqH              |    88.89
   10 bqC              |   5 bqC              |  21 bqH              |    86.80
    5 bqC              |  10 bqC              |  22 bqH              |    82.84
    5 bqC              |  10 bqC              |  23 bqH              |   142.22
    5 bqC              |  10 bqC              |  24 bqH              |    79.42
    5 bqC              |  10 bqC              |  25 bqH              |    87.20
    5 bqC              |  11 bqC              |  12 bqS              |   169.43
   11 bqC              |   5 bqC              |  14 bqH              |   115.06
   11 bqC              |   5 bqC              |  15 bqH              |   149.46
    5 bqC              |  16 bqH              |  11 bqC              |    98.11
   11 bqC              |   5 bqC              |  17 bqH              |   105.11
   11 bqC              |   5 bqC              |  18 bqH              |    75.81
   11 bqC              |   5 bqC              |  19 bqH              |    92.48
   11 bqC              |   5 bqC              |  20 bqH              |   115.12
   11 bqC              |   5 bqC              |  21 bqH              |   104.35
    5 bqC              |  22 bqH              |  11 bqC              |    80.15
    5 bqC              |  11 bqC              |  23 bqH              |    81.44
    5 bqC              |  24 bqH              |  11 bqC              |    86.25
    5 bqC              |  11 bqC              |  25 bqH              |    84.64
   12 bqS              |   5 bqC              |  14 bqH              |   111.99
   12 bqS              |   5 bqC              |  15 bqH              |   149.04
    5 bqC              |  16 bqH              |  12 bqS              |   104.86
   12 bqS              |   5 bqC              |  17 bqH              |   108.06
   12 bqS              |   5 bqC              |  18 bqH              |    73.97
   12 bqS              |   5 bqC              |  19 bqH              |    92.31
   12 bqS              |   5 bqC              |  20 bqH              |   113.01
   12 bqS              |   5 bqC              |  21 bqH              |   101.15
    5 bqC              |  22 bqH              |  12 bqS              |   101.28
    5 bqC              |  23 bqH              |  12 bqS              |    94.40
    5 bqC              |  24 bqH              |  12 bqS              |   131.77
    5 bqC              |  25 bqH              |  12 bqS              |   116.65
    5 bqC              |  15 bqH              |  14 bqH              |    64.42
   14 bqH              |   5 bqC              |  16 bqH              |    93.89
   14 bqH              |   5 bqC              |  17 bqH              |   139.74
   14 bqH              |   5 bqC              |  18 bqH              |    94.08
   14 bqH              |   5 bqC              |  19 bqH              |   113.30
   14 bqH              |   5 bqC              |  20 bqH              |    74.52
    5 bqC              |  14 bqH              |  21 bqH              |    86.82
   14 bqH              |   5 bqC              |  22 bqH              |   146.64
   14 bqH              |   5 bqC              |  23 bqH              |   112.49
   14 bqH              |   5 bqC              |  24 bqH              |    92.95
   14 bqH              |   5 bqC              |  25 bqH              |   129.59
   15 bqH              |   5 bqC              |  16 bqH              |    91.88
   15 bqH              |   5 bqC              |  17 bqH              |    93.94
   15 bqH              |   5 bqC              |  18 bqH              |   127.58
   15 bqH              |   5 bqC              |  19 bqH              |   117.84
   15 bqH              |   5 bqC              |  20 bqH              |    89.27
   15 bqH              |   5 bqC              |  21 bqH              |    87.98
   15 bqH              |   5 bqC              |  22 bqH              |   160.91
   15 bqH              |   5 bqC              |  23 bqH              |   162.39
   15 bqH              |   5 bqC              |  24 bqH              |   131.14
   15 bqH              |   5 bqC              |  25 bqH              |   140.42
   16 bqH              |   5 bqC              |  17 bqH              |   109.22
   16 bqH              |   5 bqC              |  18 bqH              |   133.69
   16 bqH              |   5 bqC              |  19 bqH              |   148.04
   16 bqH              |   5 bqC              |  20 bqH              |   164.14
   16 bqH              |   5 bqC              |  21 bqH              |   135.10
   16 bqH              |   5 bqC              |  22 bqH              |    91.73
   16 bqH              |   5 bqC              |  23 bqH              |    97.26
    5 bqC              |  16 bqH              |  24 bqH              |   103.15
    5 bqC              |  16 bqH              |  25 bqH              |   109.39
   17 bqH              |   5 bqC              |  18 bqH              |    92.95
    5 bqC              |  17 bqH              |  19 bqH              |    93.33
   17 bqH              |   5 bqC              |  20 bqH              |    86.47
   17 bqH              |   5 bqC              |  21 bqH              |   115.59
    5 bqC              |  17 bqH              |  22 bqH              |    85.99
   17 bqH              |   5 bqC              |  23 bqH              |    97.18
   17 bqH              |   5 bqC              |  24 bqH              |   127.31
   17 bqH              |   5 bqC              |  25 bqH              |    89.73
    5 bqC              |  19 bqH              |  18 bqH              |    97.00
    5 bqC              |  18 bqH              |  20 bqH              |    80.44
    5 bqC              |  21 bqH              |  18 bqH              |    70.39
    5 bqC              |  22 bqH              |  18 bqH              |    74.11
    5 bqC              |  18 bqH              |  23 bqH              |    71.29
   18 bqH              |   5 bqC              |  24 bqH              |    80.39
   18 bqH              |   5 bqC              |  25 bqH              |    91.45
    5 bqC              |  19 bqH              |  20 bqH              |    99.08
    5 bqC              |  19 bqH              |  21 bqH              |    69.88
    5 bqC              |  22 bqH              |  19 bqH              |    62.77
    5 bqC              |  19 bqH              |  23 bqH              |    74.89
   19 bqH              |   5 bqC              |  24 bqH              |   106.16
   19 bqH              |   5 bqC              |  25 bqH              |    98.09
    5 bqC              |  21 bqH              |  20 bqH              |    92.22
   20 bqH              |   5 bqC              |  22 bqH              |    92.33
   20 bqH              |   5 bqC              |  23 bqH              |    77.88
   20 bqH              |   5 bqC              |  24 bqH              |   115.08
   20 bqH              |   5 bqC              |  25 bqH              |   130.31
   21 bqH              |   5 bqC              |  22 bqH              |   102.51
   21 bqH              |   5 bqC              |  23 bqH              |    74.91
   21 bqH              |   5 bqC              |  24 bqH              |    94.62
   21 bqH              |   5 bqC              |  25 bqH              |   125.40
    5 bqC              |  22 bqH              |  23 bqH              |    98.03
   22 bqH              |   5 bqC              |  24 bqH              |    64.60
    5 bqC              |  22 bqH              |  25 bqH              |    83.66
    5 bqC              |  24 bqH              |  23 bqH              |    76.95
    5 bqC              |  25 bqH              |  23 bqH              |    68.30
    5 bqC              |  24 bqH              |  25 bqH              |    77.63
    6 bqO              |   4 bqO              |   2 bqO              |    60.45
    2 bqO              |   6 bqO              |   7 bqN              |    72.78
    6 bqO              |   2 bqO              |  10 bqC              |    73.62
    6 bqO              |  11 bqC              |   2 bqO              |    64.15
    6 bqO              |  12 bqS              |   2 bqO              |   106.60
    6 bqO              |   2 bqO              |  13 bqH              |   123.11
    6 bqO              |   2 bqO              |  23 bqH              |    74.33
    2 bqO              |   6 bqO              |  24 bqH              |    80.57
    6 bqO              |   2 bqO              |  25 bqH              |    73.47
    2 bqO              |   6 bqO              |  45 H                |    72.96
    2 bqO              |   6 bqO              | 255 N                |   170.84
    2 bqO              |   6 bqO              | 261 H                |   159.16
    2 bqO              |   6 bqO              | 265 H                |   126.01
    4 bqO              |   6 bqO              |   7 bqN              |    86.47
    4 bqO              |   6 bqO              |  10 bqC              |    74.66
    6 bqO              |  11 bqC              |   4 bqO              |    64.13
    6 bqO              |  12 bqS              |   4 bqO              |   105.14
    4 bqO              |   6 bqO              |  13 bqH              |    66.94
    4 bqO              |   6 bqO              |  23 bqH              |    85.86
    4 bqO              |   6 bqO              |  24 bqH              |    69.77
    6 bqO              |   4 bqO              |  25 bqH              |    83.33
    4 bqO              |   6 bqO              |  45 H                |   124.97
    4 bqO              |   6 bqO              | 255 N                |   111.25
    4 bqO              |   6 bqO              | 261 H                |   101.62
    4 bqO              |   6 bqO              | 265 H                |   144.65
    6 bqO              |  10 bqC              |   7 bqN              |   110.91
    6 bqO              |  11 bqC              |   7 bqN              |   114.27
    6 bqO              |  12 bqS              |   7 bqN              |    99.66
    6 bqO              |  13 bqH              |   7 bqN              |    69.23
    6 bqO              |  23 bqH              |   7 bqN              |   102.81
    6 bqO              |  24 bqH              |   7 bqN              |   127.63
    6 bqO              |  25 bqH              |   7 bqN              |    81.55
    7 bqN              |   6 bqO              |  45 H                |   106.13
    7 bqN              |   6 bqO              | 255 N                |   105.28
    7 bqN              |   6 bqO              | 261 H                |   118.49
    7 bqN              |   6 bqO              | 265 H                |    66.46
    6 bqO              |  11 bqC              |  10 bqC              |   116.69
    6 bqO              |  12 bqS              |  10 bqC              |   112.08
    6 bqO              |  13 bqH              |  10 bqC              |    69.30
    6 bqO              |  23 bqH              |  10 bqC              |    92.97
    6 bqO              |  24 bqH              |  10 bqC              |   106.94
    6 bqO              |  10 bqC              |  25 bqH              |    74.50
   10 bqC              |   6 bqO              |  45 H                |   101.80
   10 bqC              |   6 bqO              | 255 N                |   121.61
   10 bqC              |   6 bqO              | 261 H                |   133.07
   10 bqC              |   6 bqO              | 265 H                |    82.79
    6 bqO              |  12 bqS              |  11 bqC              |   115.35
    6 bqO              |  11 bqC              |  13 bqH              |    80.03
    6 bqO              |  11 bqC              |  23 bqH              |    88.38
    6 bqO              |  24 bqH              |  11 bqC              |    89.70
    6 bqO              |  11 bqC              |  25 bqH              |   134.88
   11 bqC              |   6 bqO              |  45 H                |   118.57
   11 bqC              |   6 bqO              | 255 N                |   116.52
   11 bqC              |   6 bqO              | 261 H                |   122.86
   11 bqC              |   6 bqO              | 265 H                |    95.25
    6 bqO              |  12 bqS              |  13 bqH              |   116.68
    6 bqO              |  12 bqS              |  23 bqH              |    99.37
    6 bqO              |  12 bqS              |  24 bqH              |    83.98
    6 bqO              |  12 bqS              |  25 bqH              |   140.11
   12 bqS              |   6 bqO              |  45 H                |   109.01
   12 bqS              |   6 bqO              | 255 N                |   134.78
   12 bqS              |   6 bqO              | 261 H                |   132.79
   12 bqS              |   6 bqO              | 265 H                |   122.24
    6 bqO              |  23 bqH              |  13 bqH              |    76.04
   13 bqH              |   6 bqO              |  24 bqH              |    71.64
    6 bqO              |  13 bqH              |  25 bqH              |    65.54
   13 bqH              |   6 bqO              |  45 H                |    73.62
   13 bqH              |   6 bqO              | 255 N                |   165.53
   13 bqH              |   6 bqO              | 261 H                |   168.38
   13 bqH              |   6 bqO              | 265 H                |   113.37
    6 bqO              |  24 bqH              |  23 bqH              |    84.10
    6 bqO              |  23 bqH              |  25 bqH              |    70.93
   23 bqH              |   6 bqO              |  45 H                |    84.05
   23 bqH              |   6 bqO              | 255 N                |   130.86
   23 bqH              |   6 bqO              | 261 H                |   145.38
   23 bqH              |   6 bqO              | 265 H                |    80.06
    6 bqO              |  24 bqH              |  25 bqH              |   107.96
   24 bqH              |   6 bqO              |  45 H                |   130.38
   24 bqH              |   6 bqO              | 255 N                |    94.13
   24 bqH              |   6 bqO              | 261 H                |   103.11
   24 bqH              |   6 bqO              | 265 H                |    76.88
   25 bqH              |   6 bqO              |  45 H                |   124.51
   25 bqH              |   6 bqO              | 255 N                |   116.34
   25 bqH              |   6 bqO              | 261 H                |   118.94
   25 bqH              |   6 bqO              | 265 H                |   106.01
   45 H                |   6 bqO              | 255 N                |   115.97
   45 H                |   6 bqO              | 261 H                |   116.47
   45 H                |   6 bqO              | 265 H                |    85.76
    6 bqO              | 261 H                | 255 N                |   126.72
  255 N                |   6 bqO              | 265 H                |    59.09
  261 H                |   6 bqO              | 265 H                |    74.48
    1 bqO              |   7 bqN              |   2 bqO              |   166.24
    7 bqN              |   3 bqC              |   1 bqO              |    89.23
    7 bqN              |   5 bqC              |   1 bqO              |    89.90
    1 bqO              |   7 bqN              |   6 bqO              |   154.53
    7 bqN              |   8 bqC              |   1 bqO              |    89.02
    7 bqN              |   9 bqC              |   1 bqO              |    89.05
    1 bqO              |   7 bqN              |  10 bqC              |   153.81
    1 bqO              |   7 bqN              |  11 bqC              |   154.21
    1 bqO              |   7 bqN              |  12 bqS              |   167.04
    1 bqO              |   7 bqN              |  13 bqH              |   154.43
    7 bqN              |  14 bqH              |   1 bqO              |    70.09
    7 bqN              |   1 bqO              |  15 bqH              |    84.41
    1 bqO              |   7 bqN              |  16 bqH              |    85.95
    7 bqN              |  17 bqH              |   1 bqO              |    71.50
    1 bqO              |   7 bqN              |  18 bqH              |    87.07
    7 bqN              |  19 bqH              |   1 bqO              |    70.21
    7 bqN              |   1 bqO              |  20 bqH              |    84.25
    7 bqN              |  21 bqH              |   1 bqO              |    69.84
    1 bqO              |   7 bqN              |  22 bqH              |   122.13
    1 bqO              |   7 bqN              |  23 bqH              |   148.86
    1 bqO              |   7 bqN              |  24 bqH              |   139.89
    1 bqO              |   7 bqN              |  25 bqH              |   135.98
    2 bqO              |   7 bqN              |   3 bqC              |   154.92
    2 bqO              |   7 bqN              |   5 bqC              |   122.68
    7 bqN              |   6 bqO              |   2 bqO              |    72.78
    2 bqO              |   7 bqN              |   8 bqC              |   109.75
    2 bqO              |   7 bqN              |   9 bqC              |   141.44
    7 bqN              |  10 bqC              |   2 bqO              |   158.06
    7 bqN              |  11 bqC              |   2 bqO              |   120.72
    7 bqN              |  12 bqS              |   2 bqO              |   104.35
    7 bqN              |  13 bqH              |   2 bqO              |   109.12
    2 bqO              |   7 bqN              |  14 bqH              |   145.62
    2 bqO              |   7 bqN              |  15 bqH              |   145.00
    2 bqO              |   7 bqN              |  16 bqH              |    99.14
    2 bqO              |   7 bqN              |  17 bqH              |   111.51
    2 bqO              |   7 bqN              |  18 bqH              |    85.46
    2 bqO              |   7 bqN              |  19 bqH              |   102.26
    2 bqO              |   7 bqN              |  20 bqH              |   131.75
    2 bqO              |   7 bqN              |  21 bqH              |   135.61
    7 bqN              |  22 bqH              |   2 bqO              |   107.72
    7 bqN              |  23 bqH              |   2 bqO              |   140.82
    7 bqN              |  24 bqH              |   2 bqO              |    97.17
    7 bqN              |  25 bqH              |   2 bqO              |    93.84
    7 bqN              |   5 bqC              |   3 bqC              |   109.16
    3 bqC              |   7 bqN              |   6 bqO              |   130.21
    3 bqC              |   7 bqN              |   8 bqC              |    92.52
    3 bqC              |   7 bqN              |   9 bqC              |    63.40
    3 bqC              |   7 bqN              |  10 bqC              |   145.55
    3 bqC              |   7 bqN              |  11 bqC              |   123.44
    3 bqC              |   7 bqN              |  12 bqS              |   134.40
    3 bqC              |   7 bqN              |  13 bqH              |   159.46
    7 bqN              |   3 bqC              |  14 bqH              |    89.87
    7 bqN              |   3 bqC              |  15 bqH              |   145.78
    7 bqN              |  16 bqH              |   3 bqC              |    67.52
    7 bqN              |  17 bqH              |   3 bqC              |    67.52
    3 bqC              |   7 bqN              |  18 bqH              |   119.22
    3 bqC              |   7 bqN              |  19 bqH              |    90.99
    3 bqC              |   7 bqN              |  20 bqH              |    72.38
    3 bqC              |   7 bqN              |  21 bqH              |    67.27
    3 bqC              |   7 bqN              |  22 bqH              |   122.36
    3 bqC              |   7 bqN              |  23 bqH              |   176.52
    3 bqC              |   7 bqN              |  24 bqH              |   107.84
    3 bqC              |   7 bqN              |  25 bqH              |   110.41
    5 bqC              |   7 bqN              |   6 bqO              |   120.64
    5 bqC              |   7 bqN              |   8 bqC              |   108.24
    5 bqC              |   7 bqN              |   9 bqC              |    91.21
    5 bqC              |   7 bqN              |  10 bqC              |   110.78
    5 bqC              |   7 bqN              |  11 bqC              |    95.85
    5 bqC              |   7 bqN              |  12 bqS              |   109.57
    5 bqC              |   7 bqN              |  13 bqH              |   124.45
    7 bqN              |   5 bqC              |  14 bqH              |    91.92
    7 bqN              |   5 bqC              |  15 bqH              |   139.53
    7 bqN              |   5 bqC              |  16 bqH              |   109.65
    7 bqN              |   5 bqC              |  17 bqH              |   109.58
    5 bqC              |   7 bqN              |  18 bqH              |   138.76
    5 bqC              |   7 bqN              |  19 bqH              |    89.85
    5 bqC              |   7 bqN              |  20 bqH              |    96.67
    5 bqC              |   7 bqN              |  21 bqH              |   101.53
    5 bqC              |   7 bqN              |  22 bqH              |    89.25
    5 bqC              |   7 bqN              |  23 bqH              |   141.46
    5 bqC              |   7 bqN              |  24 bqH              |    92.87
    5 bqC              |   7 bqN              |  25 bqH              |    78.33
    6 bqO              |   7 bqN              |   8 bqC              |   130.92
    6 bqO              |   7 bqN              |   9 bqC              |   139.34
    7 bqN              |  10 bqC              |   6 bqO              |   110.91
    7 bqN              |  11 bqC              |   6 bqO              |   114.27
    7 bqN              |  12 bqS              |   6 bqO              |    99.66
    7 bqN              |  13 bqH              |   6 bqO              |    69.23
    6 bqO              |   7 bqN              |  14 bqH              |   108.99
    6 bqO              |   7 bqN              |  15 bqH              |   128.10
    6 bqO              |   7 bqN              |  16 bqH              |    90.44
    6 bqO              |   7 bqN              |  17 bqH              |   132.28
    6 bqO              |   7 bqN              |  18 bqH              |   100.29
    6 bqO              |   7 bqN              |  19 bqH              |   138.63
    6 bqO              |   7 bqN              |  20 bqH              |   139.42
    6 bqO              |   7 bqN              |  21 bqH              |   115.98
    6 bqO              |   7 bqN              |  22 bqH              |    82.31
    7 bqN              |  23 bqH              |   6 bqO              |   102.81
    7 bqN              |  24 bqH              |   6 bqO              |   127.63
    7 bqN              |  25 bqH              |   6 bqO              |    81.55
    7 bqN              |   8 bqC              |   9 bqC              |   109.92
    8 bqC              |   7 bqN              |  10 bqC              |   108.49
    8 bqC              |   7 bqN              |  11 bqC              |   140.29
    8 bqC              |   7 bqN              |  12 bqS              |   132.72
    8 bqC              |   7 bqN              |  13 bqH              |    98.96
    8 bqC              |   7 bqN              |  14 bqH              |   102.41
    8 bqC              |   7 bqN              |  15 bqH              |    98.44
    8 bqC              |   7 bqN              |  16 bqH              |   138.14
    8 bqC              |   7 bqN              |  17 bqH              |    88.96
    7 bqN              |   8 bqC              |  18 bqH              |   109.21
    7 bqN              |   8 bqC              |  19 bqH              |   109.41
    7 bqN              |   8 bqC              |  20 bqH              |   140.34
    7 bqN              |   8 bqC              |  21 bqH              |    93.71
    8 bqC              |   7 bqN              |  22 bqH              |    94.76
    8 bqC              |   7 bqN              |  23 bqH              |    89.13
    8 bqC              |   7 bqN              |  24 bqH              |   158.40
    8 bqC              |   7 bqN              |  25 bqH              |   137.86
    9 bqC              |   7 bqN              |  10 bqC              |   143.34
    9 bqC              |   7 bqN              |  11 bqC              |   172.89
    9 bqC              |   7 bqN              |  12 bqS              |   159.10
    9 bqC              |   7 bqN              |  13 bqH              |   132.39
    9 bqC              |   7 bqN              |  14 bqH              |    67.76
    9 bqC              |   7 bqN              |  15 bqH              |    72.35
    9 bqC              |   7 bqN              |  16 bqH              |   118.57
    9 bqC              |   7 bqN              |  17 bqH              |    88.09
    7 bqN              |  18 bqH              |   9 bqC              |    67.97
    7 bqN              |  19 bqH              |   9 bqC              |    67.87
    7 bqN              |   9 bqC              |  20 bqH              |   144.82
    7 bqN              |   9 bqC              |  21 bqH              |    90.88
    9 bqC              |   7 bqN              |  22 bqH              |   125.96
    9 bqC              |   7 bqN              |  23 bqH              |   119.18
    9 bqC              |   7 bqN              |  24 bqH              |   153.15
    9 bqC              |   7 bqN              |  25 bqH              |   164.15
    7 bqN              |  10 bqC              |  11 bqC              |   115.68
    7 bqN              |  10 bqC              |  12 bqS              |   133.36
    7 bqN              |  10 bqC              |  13 bqH              |   158.63
   10 bqC              |   7 bqN              |  14 bqH              |   148.89
   10 bqC              |   7 bqN              |  15 bqH              |   134.60
   10 bqC              |   7 bqN              |  16 bqH              |    91.70
   10 bqC              |   7 bqN              |  17 bqH              |    96.55
   10 bqC              |   7 bqN              |  18 bqH              |    89.96
   10 bqC              |   7 bqN              |  19 bqH              |    93.79
   10 bqC              |   7 bqN              |  20 bqH              |   132.17
   10 bqC              |   7 bqN              |  21 bqH              |   147.09
    7 bqN              |  10 bqC              |  22 bqH              |   105.80
    7 bqN              |  10 bqC              |  23 bqH              |   107.93
    7 bqN              |  10 bqC              |  24 bqH              |    84.13
    7 bqN              |  10 bqC              |  25 bqH              |   117.98
    7 bqN              |  11 bqC              |  12 bqS              |   142.47
    7 bqN              |  11 bqC              |  13 bqH              |   103.36
   11 bqC              |   7 bqN              |  14 bqH              |   117.29
   11 bqC              |   7 bqN              |  15 bqH              |   114.68
   11 bqC              |   7 bqN              |  16 bqH              |    68.50
   11 bqC              |   7 bqN              |  17 bqH              |    97.60
   11 bqC              |   7 bqN              |  18 bqH              |   117.31
   11 bqC              |   7 bqN              |  19 bqH              |   122.98
   11 bqC              |   7 bqN              |  20 bqH              |   163.53
   11 bqC              |   7 bqN              |  21 bqH              |   151.42
    7 bqN              |  22 bqH              |  11 bqC              |    72.42
    7 bqN              |  23 bqH              |  11 bqC              |    71.32
    7 bqN              |  24 bqH              |  11 bqC              |    81.32
    7 bqN              |  11 bqC              |  25 bqH              |   109.73
    7 bqN              |  12 bqS              |  13 bqH              |    81.93
   12 bqS              |   7 bqN              |  14 bqH              |   122.52
   12 bqS              |   7 bqN              |  15 bqH              |   126.88
   12 bqS              |   7 bqN              |  16 bqH              |    81.30
   12 bqS              |   7 bqN              |  17 bqH              |   110.88
   12 bqS              |   7 bqN              |  18 bqH              |   105.89
   12 bqS              |   7 bqN              |  19 bqH              |   123.90
   12 bqS              |   7 bqN              |  20 bqH              |   152.70
   12 bqS              |   7 bqN              |  21 bqH              |   139.79
    7 bqN              |  22 bqH              |  12 bqS              |    87.51
    7 bqN              |  23 bqH              |  12 bqS              |   103.06
    7 bqN              |  24 bqH              |  12 bqS              |   117.07
    7 bqN              |  25 bqH              |  12 bqS              |    91.71
   13 bqH              |   7 bqN              |  14 bqH              |   157.51
   13 bqH              |   7 bqN              |  15 bqH              |   148.47
   13 bqH              |   7 bqN              |  16 bqH              |   105.47
   13 bqH              |   7 bqN              |  17 bqH              |   107.15
   13 bqH              |   7 bqN              |  18 bqH              |    77.13
   13 bqH              |   7 bqN              |  19 bqH              |    90.35
   13 bqH              |   7 bqN              |  20 bqH              |   121.86
   13 bqH              |   7 bqN              |  21 bqH              |   133.04
    7 bqN              |  22 bqH              |  13 bqH              |   112.42
    7 bqN              |  23 bqH              |  13 bqH              |   146.81
    7 bqN              |  24 bqH              |  13 bqH              |    81.99
    7 bqN              |  25 bqH              |  13 bqH              |    83.14
    7 bqN              |  14 bqH              |  15 bqH              |    96.24
    7 bqN              |  16 bqH              |  14 bqH              |    68.70
   14 bqH              |   7 bqN              |  17 bqH              |    80.28
   14 bqH              |   7 bqN              |  18 bqH              |   119.49
   14 bqH              |   7 bqN              |  19 bqH              |   111.68
   14 bqH              |   7 bqN              |  20 bqH              |    78.86
    7 bqN              |  14 bqH              |  21 bqH              |    60.82
   14 bqH              |   7 bqN              |  22 bqH              |   142.86
   14 bqH              |   7 bqN              |  23 bqH              |   156.16
   14 bqH              |   7 bqN              |  24 bqH              |    93.52
   14 bqH              |   7 bqN              |  25 bqH              |   113.64
    7 bqN              |  16 bqH              |  15 bqH              |    94.53
    7 bqN              |  17 bqH              |  15 bqH              |    93.53
   15 bqH              |   7 bqN              |  18 bqH              |   127.19
   15 bqH              |   7 bqN              |  19 bqH              |    91.44
   15 bqH              |   7 bqN              |  20 bqH              |    80.39
   15 bqH              |   7 bqN              |  21 bqH              |    78.14
   15 bqH              |   7 bqN              |  22 bqH              |   112.35
   15 bqH              |   7 bqN              |  23 bqH              |   165.54
   15 bqH              |   7 bqN              |  24 bqH              |   102.83
   15 bqH              |   7 bqN              |  25 bqH              |   100.10
    7 bqN              |  17 bqH              |  16 bqH              |    64.17
   16 bqH              |   7 bqN              |  18 bqH              |   167.44
   16 bqH              |   7 bqN              |  19 bqH              |   115.13
   16 bqH              |   7 bqN              |  20 bqH              |   125.83
   16 bqH              |   7 bqN              |  21 bqH              |   120.35
   16 bqH              |   7 bqN              |  22 bqH              |    83.36
   16 bqH              |   7 bqN              |  23 bqH              |   121.25
    7 bqN              |  16 bqH              |  24 bqH              |    63.07
    7 bqN              |  16 bqH              |  25 bqH              |    80.92
   17 bqH              |   7 bqN              |  18 bqH              |   115.75
   17 bqH              |   7 bqN              |  19 bqH              |    63.46
   17 bqH              |   7 bqN              |  20 bqH              |    87.95
   17 bqH              |   7 bqN              |  21 bqH              |   108.85
   17 bqH              |   7 bqN              |  22 bqH              |    67.25
   17 bqH              |   7 bqN              |  23 bqH              |   121.20
   17 bqH              |   7 bqN              |  24 bqH              |   108.25
   17 bqH              |   7 bqN              |  25 bqH              |    76.86
    7 bqN              |  18 bqH              |  19 bqH              |    63.91
    7 bqN              |  18 bqH              |  20 bqH              |    94.21
    7 bqN              |  18 bqH              |  21 bqH              |    70.46
   18 bqH              |   7 bqN              |  22 bqH              |    91.56
   18 bqH              |   7 bqN              |  23 bqH              |    63.22
   18 bqH              |   7 bqN              |  24 bqH              |   127.91
   18 bqH              |   7 bqN              |  25 bqH              |   126.65
    7 bqN              |  19 bqH              |  20 bqH              |    94.59
   19 bqH              |   7 bqN              |  21 bqH              |    79.88
   19 bqH              |   7 bqN              |  22 bqH              |    69.93
   19 bqH              |   7 bqN              |  23 bqH              |    88.87
   19 bqH              |   7 bqN              |  24 bqH              |   150.41
   19 bqH              |   7 bqN              |  25 bqH              |   111.46
    7 bqN              |  21 bqH              |  20 bqH              |    95.09
   20 bqH              |   7 bqN              |  22 bqH              |   115.95
   20 bqH              |   7 bqN              |  23 bqH              |   109.88
   20 bqH              |   7 bqN              |  24 bqH              |   160.84
   20 bqH              |   7 bqN              |  25 bqH              |   157.81
   21 bqH              |   7 bqN              |  22 bqH              |   147.93
   21 bqH              |   7 bqN              |  23 bqH              |   116.11
   21 bqH              |   7 bqN              |  24 bqH              |   128.09
   21 bqH              |   7 bqN              |  25 bqH              |   168.62
    7 bqN              |  22 bqH              |  23 bqH              |    63.54
   22 bqH              |   7 bqN              |  24 bqH              |    80.64
    7 bqN              |  22 bqH              |  25 bqH              |    93.68
   23 bqH              |   7 bqN              |  24 bqH              |    70.95
    7 bqN              |  23 bqH              |  25 bqH              |    72.12
    7 bqN              |  24 bqH              |  25 bqH              |    88.33
    8 bqC              |   1 bqO              |   3 bqC              |    89.13
    8 bqC              |   5 bqC              |   1 bqO              |    61.19
    1 bqO              |   8 bqC              |   7 bqN              |    89.02
    8 bqC              |   9 bqC              |   1 bqO              |   108.97
    1 bqO              |   8 bqC              |  10 bqC              |   120.92
    1 bqO              |   8 bqC              |  11 bqC              |   112.32
    8 bqC              |   1 bqO              |  14 bqH              |    89.94
    8 bqC              |   1 bqO              |  15 bqH              |   114.15
    1 bqO              |   8 bqC              |  16 bqH              |    69.87
    1 bqO              |   8 bqC              |  17 bqH              |    62.84
    1 bqO              |   8 bqC              |  18 bqH              |   145.67
    1 bqO              |   8 bqC              |  19 bqH              |    89.97
    8 bqC              |  20 bqH              |   1 bqO              |    67.99
    8 bqC              |  21 bqH              |   1 bqO              |    68.06
    1 bqO              |   8 bqC              |  22 bqH              |   115.99
    1 bqO              |   8 bqC              |  23 bqH              |   145.16
    1 bqO              |   8 bqC              |  24 bqH              |   101.50
    1 bqO              |   8 bqC              |  25 bqH              |   105.82
    8 bqC              |   5 bqC              |   3 bqC              |    93.02
    8 bqC              |   7 bqN              |   3 bqC              |    92.52
    8 bqC              |   9 bqC              |   3 bqC              |    87.72
    3 bqC              |   8 bqC              |  10 bqC              |    89.39
    3 bqC              |   8 bqC              |  11 bqC              |    80.17
    8 bqC              |   3 bqC              |  14 bqH              |   101.79
    8 bqC              |   3 bqC              |  15 bqH              |   150.13
    8 bqC              |   3 bqC              |  16 bqH              |    84.30
    8 bqC              |  17 bqH              |   3 bqC              |    73.66
    3 bqC              |   8 bqC              |  18 bqH              |   151.54
    3 bqC              |   8 bqC              |  19 bqH              |    98.66
    3 bqC              |   8 bqC              |  20 bqH              |    88.15
    8 bqC              |  21 bqH              |   3 bqC              |    68.81
    3 bqC              |   8 bqC              |  22 bqH              |    91.10
    3 bqC              |   8 bqC              |  23 bqH              |   112.82
    3 bqC              |   8 bqC              |  24 bqH              |    69.46
    3 bqC              |   8 bqC              |  25 bqH              |    75.46
    8 bqC              |   7 bqN              |   5 bqC              |   108.24
    5 bqC              |   8 bqC              |   9 bqC              |    92.06
    5 bqC              |   8 bqC              |  10 bqC              |    61.30
    8 bqC              |   5 bqC              |  11 bqC              |    86.40
    8 bqC              |   5 bqC              |  14 bqH              |    92.94
    8 bqC              |   5 bqC              |  15 bqH              |   118.87
    8 bqC              |   5 bqC              |  16 bqH              |   144.85
    8 bqC              |   5 bqC              |  17 bqH              |    86.65
    5 bqC              |   8 bqC              |  18 bqH              |   145.18
    5 bqC              |   8 bqC              |  19 bqH              |    87.43
    5 bqC              |   8 bqC              |  20 bqH              |   117.01
    5 bqC              |   8 bqC              |  21 bqH              |    93.55
    8 bqC              |   5 bqC              |  22 bqH              |    65.06
    5 bqC              |   8 bqC              |  23 bqH              |    87.19
    8 bqC              |   5 bqC              |  24 bqH              |    91.57
    8 bqC              |   5 bqC              |  25 bqH              |   100.67
    7 bqN              |   8 bqC              |   9 bqC              |   109.92
    8 bqC              |   7 bqN              |  10 bqC              |   108.49
    8 bqC              |   7 bqN              |  11 bqC              |   140.29
    8 bqC              |   7 bqN              |  14 bqH              |   102.41
    8 bqC              |   7 bqN              |  15 bqH              |    98.44
    8 bqC              |   7 bqN              |  16 bqH              |   138.14
    8 bqC              |   7 bqN              |  17 bqH              |    88.96
    7 bqN              |   8 bqC              |  18 bqH              |   109.21
    7 bqN              |   8 bqC              |  19 bqH              |   109.41
    7 bqN              |   8 bqC              |  20 bqH              |   140.34
    7 bqN              |   8 bqC              |  21 bqH              |    93.71
    8 bqC              |   7 bqN              |  22 bqH              |    94.76
    8 bqC              |   7 bqN              |  23 bqH              |    89.13
    8 bqC              |   7 bqN              |  24 bqH              |   158.40
    8 bqC              |   7 bqN              |  25 bqH              |   137.86
    9 bqC              |   8 bqC              |  10 bqC              |   145.62
    9 bqC              |   8 bqC              |  11 bqC              |   134.71
    8 bqC              |   9 bqC              |  14 bqH              |    95.23
    8 bqC              |   9 bqC              |  15 bqH              |    93.83
    9 bqC              |   8 bqC              |  16 bqH              |    99.83
    9 bqC              |   8 bqC              |  17 bqH              |    99.33
    9 bqC              |   8 bqC              |  18 bqH              |   109.20
    9 bqC              |   8 bqC              |  19 bqH              |   109.40
    8 bqC              |   9 bqC              |  20 bqH              |   109.77
    8 bqC              |   9 bqC              |  21 bqH              |   109.63
    9 bqC              |   8 bqC              |  22 bqH              |   151.95
    9 bqC              |   8 bqC              |  23 bqH              |   150.47
    9 bqC              |   8 bqC              |  24 bqH              |   117.79
    9 bqC              |   8 bqC              |  25 bqH              |   135.75
    8 bqC              |  10 bqC              |  11 bqC              |   151.06
   10 bqC              |   8 bqC              |  14 bqH              |    87.72
   10 bqC              |   8 bqC              |  15 bqH              |    89.82
    8 bqC              |  10 bqC              |  16 bqH              |    84.64
   10 bqC              |   8 bqC              |  17 bqH              |    67.07
   10 bqC              |   8 bqC              |  18 bqH              |    87.31
   10 bqC              |   8 bqC              |  19 bqH              |    91.82
   10 bqC              |   8 bqC              |  20 bqH              |   175.57
   10 bqC              |   8 bqC              |  21 bqH              |   123.56
    8 bqC              |  10 bqC              |  22 bqH              |    90.75
    8 bqC              |  10 bqC              |  23 bqH              |    85.70
    8 bqC              |  10 bqC              |  24 bqH              |   117.77
    8 bqC              |  10 bqC              |  25 bqH              |   145.25
   11 bqC              |   8 bqC              |  14 bqH              |    77.06
   11 bqC              |   8 bqC              |  15 bqH              |    81.57
    8 bqC              |  16 bqH              |  11 bqC              |    75.21
    8 bqC              |  17 bqH              |  11 bqC              |    73.74
   11 bqC              |   8 bqC              |  18 bqH              |    92.70
   11 bqC              |   8 bqC              |  19 bqH              |    98.91
   11 bqC              |   8 bqC              |  20 bqH              |   164.93
   11 bqC              |   8 bqC              |  21 bqH              |   113.89
    8 bqC              |  22 bqH              |  11 bqC              |   102.49
    8 bqC              |  23 bqH              |  11 bqC              |   104.77
    8 bqC              |  11 bqC              |  24 bqH              |    83.57
    8 bqC              |  11 bqC              |  25 bqH              |   110.47
    8 bqC              |  14 bqH              |  15 bqH              |    94.07
    8 bqC              |  14 bqH              |  16 bqH              |    70.09
    8 bqC              |  17 bqH              |  14 bqH              |    69.66
   14 bqH              |   8 bqC              |  18 bqH              |   131.44
   14 bqH              |   8 bqC              |  19 bqH              |   118.73
   14 bqH              |   8 bqC              |  20 bqH              |    88.70
    8 bqC              |  21 bqH              |  14 bqH              |    86.62
   14 bqH              |   8 bqC              |  22 bqH              |    98.03
   14 bqH              |   8 bqC              |  23 bqH              |   105.44
    8 bqC              |  14 bqH              |  24 bqH              |    65.39
   14 bqH              |   8 bqC              |  25 bqH              |    77.53
    8 bqC              |  16 bqH              |  15 bqH              |    81.77
    8 bqC              |  17 bqH              |  15 bqH              |    99.97
   15 bqH              |   8 bqC              |  18 bqH              |   160.00
   15 bqH              |   8 bqC              |  19 bqH              |    90.18
   15 bqH              |   8 bqC              |  20 bqH              |    88.29
    8 bqC              |  21 bqH              |  15 bqH              |    74.65
   15 bqH              |   8 bqC              |  22 bqH              |    87.81
   15 bqH              |   8 bqC              |  23 bqH              |   114.90
   15 bqH              |   8 bqC              |  24 bqH              |    73.01
   15 bqH              |   8 bqC              |  25 bqH              |    74.81
    8 bqC              |  17 bqH              |  16 bqH              |    97.50
   16 bqH              |   8 bqC              |  18 bqH              |   133.91
   16 bqH              |   8 bqC              |  19 bqH              |    92.56
   16 bqH              |   8 bqC              |  20 bqH              |   126.83
   16 bqH              |   8 bqC              |  21 bqH              |    96.06
    8 bqC              |  22 bqH              |  16 bqH              |    76.17
   16 bqH              |   8 bqC              |  23 bqH              |    76.38
    8 bqC              |  16 bqH              |  24 bqH              |    79.65
    8 bqC              |  16 bqH              |  25 bqH              |    90.69
   17 bqH              |   8 bqC              |  18 bqH              |   151.37
    8 bqC              |  19 bqH              |  17 bqH              |    92.53
   17 bqH              |   8 bqC              |  20 bqH              |   113.45
   17 bqH              |   8 bqC              |  21 bqH              |   112.53
    8 bqC              |  17 bqH              |  22 bqH              |    64.84
   17 bqH              |   8 bqC              |  23 bqH              |    93.06
    8 bqC              |  17 bqH              |  24 bqH              |    71.67
    8 bqC              |  17 bqH              |  25 bqH              |    91.47
   18 bqH              |   8 bqC              |  19 bqH              |   109.69
   18 bqH              |   8 bqC              |  20 bqH              |    93.10
   18 bqH              |   8 bqC              |  21 bqH              |    91.88
   18 bqH              |   8 bqC              |  22 bqH              |    97.91
    8 bqC              |  18 bqH              |  23 bqH              |    92.64
   18 bqH              |   8 bqC              |  24 bqH              |    95.95
   18 bqH              |   8 bqC              |  25 bqH              |   103.50
   19 bqH              |   8 bqC              |  20 bqH              |    92.19
   19 bqH              |   8 bqC              |  21 bqH              |   139.87
    8 bqC              |  19 bqH              |  22 bqH              |    88.10
   19 bqH              |   8 bqC              |  23 bqH              |   100.06
   19 bqH              |   8 bqC              |  24 bqH              |   113.81
   19 bqH              |   8 bqC              |  25 bqH              |    85.84
    8 bqC              |  21 bqH              |  20 bqH              |    64.04
   20 bqH              |   8 bqC              |  22 bqH              |   157.99
   20 bqH              |   8 bqC              |  23 bqH              |   153.46
   20 bqH              |   8 bqC              |  24 bqH              |   147.38
   20 bqH              |   8 bqC              |  25 bqH              |   162.96
   21 bqH              |   8 bqC              |  22 bqH              |   145.71
   21 bqH              |   8 bqC              |  23 bqH              |   120.06
   21 bqH              |   8 bqC              |  24 bqH              |    96.32
   21 bqH              |   8 bqC              |  25 bqH              |   122.50
    8 bqC              |  23 bqH              |  22 bqH              |    70.83
    8 bqC              |  22 bqH              |  24 bqH              |    85.22
    8 bqC              |  22 bqH              |  25 bqH              |   126.86
    8 bqC              |  23 bqH              |  24 bqH              |    93.23
    8 bqC              |  23 bqH              |  25 bqH              |   100.92
    8 bqC              |  24 bqH              |  25 bqH              |    89.69
    9 bqC              |   1 bqO              |   3 bqC              |   110.42
    9 bqC              |   1 bqO              |   5 bqC              |    89.55
    1 bqO              |   9 bqC              |   7 bqN              |    89.05
    1 bqO              |   9 bqC              |   8 bqC              |   108.97
    1 bqO              |   9 bqC              |  10 bqC              |    98.55
    9 bqC              |   1 bqO              |  14 bqH              |    95.83
    9 bqC              |   1 bqO              |  15 bqH              |   139.81
    9 bqC              |   1 bqO              |  16 bqH              |    96.75
    9 bqC              |   1 bqO              |  17 bqH              |    95.94
    1 bqO              |   9 bqC              |  18 bqH              |   139.62
    1 bqO              |   9 bqC              |  19 bqH              |    92.88
    1 bqO              |   9 bqC              |  20 bqH              |   109.75
    1 bqO              |   9 bqC              |  21 bqH              |   109.63
    1 bqO              |   9 bqC              |  22 bqH              |    91.29
    1 bqO              |   9 bqC              |  23 bqH              |   115.74
    1 bqO              |   9 bqC              |  24 bqH              |    89.92
    9 bqC              |   3 bqC              |   5 bqC              |    87.13
    9 bqC              |   7 bqN              |   3 bqC              |    63.40
    3 bqC              |   9 bqC              |   8 bqC              |    87.72
    3 bqC              |   9 bqC              |  10 bqC              |    70.49
    9 bqC              |   3 bqC              |  14 bqH              |    93.02
    9 bqC              |   3 bqC              |  15 bqH              |   144.78
    9 bqC              |   3 bqC              |  16 bqH              |   114.47
    9 bqC              |   3 bqC              |  17 bqH              |    85.52
    3 bqC              |   9 bqC              |  18 bqH              |   114.16
    3 bqC              |   9 bqC              |  19 bqH              |    87.77
    3 bqC              |   9 bqC              |  20 bqH              |   144.34
    3 bqC              |   9 bqC              |  21 bqH              |    92.67
    9 bqC              |   3 bqC              |  22 bqH              |    73.05
    3 bqC              |   9 bqC              |  23 bqH              |    86.71
    9 bqC              |   3 bqC              |  24 bqH              |    91.06
    9 bqC              |   7 bqN              |   5 bqC              |    91.21
    9 bqC              |   8 bqC              |   5 bqC              |    92.06
    9 bqC              |   5 bqC              |  10 bqC              |    88.25
    9 bqC              |  14 bqH              |   5 bqC              |    68.10
    9 bqC              |   5 bqC              |  15 bqH              |    88.74
    9 bqC              |   5 bqC              |  16 bqH              |   154.96
    9 bqC              |   5 bqC              |  17 bqH              |    95.70
    5 bqC              |   9 bqC              |  18 bqH              |    84.78
    9 bqC              |  19 bqH              |   5 bqC              |    72.81
    5 bqC              |   9 bqC              |  20 bqH              |   147.56
    5 bqC              |   9 bqC              |  21 bqH              |   103.36
    9 bqC              |   5 bqC              |  22 bqH              |    95.81
    9 bqC              |   5 bqC              |  23 bqH              |    76.63
    9 bqC              |   5 bqC              |  24 bqH              |   108.90
    9 bqC              |   8 bqC              |   7 bqN              |   109.92
    9 bqC              |   7 bqN              |  10 bqC              |   143.34
    9 bqC              |   7 bqN              |  14 bqH              |    67.76
    9 bqC              |   7 bqN              |  15 bqH              |    72.35
    9 bqC              |   7 bqN              |  16 bqH              |   118.57
    9 bqC              |   7 bqN              |  17 bqH              |    88.09
    9 bqC              |  18 bqH              |   7 bqN              |    67.97
    9 bqC              |  19 bqH              |   7 bqN              |    67.87
    7 bqN              |   9 bqC              |  20 bqH              |   144.82
    7 bqN              |   9 bqC              |  21 bqH              |    90.88
    9 bqC              |   7 bqN              |  22 bqH              |   125.96
    9 bqC              |   7 bqN              |  23 bqH              |   119.18
    9 bqC              |   7 bqN              |  24 bqH              |   153.15
    9 bqC              |   8 bqC              |  10 bqC              |   145.62
    8 bqC              |   9 bqC              |  14 bqH              |    95.23
    8 bqC              |   9 bqC              |  15 bqH              |    93.83
    9 bqC              |   8 bqC              |  16 bqH              |    99.83
    9 bqC              |   8 bqC              |  17 bqH              |    99.33
    9 bqC              |   8 bqC              |  18 bqH              |   109.20
    9 bqC              |   8 bqC              |  19 bqH              |   109.40
    8 bqC              |   9 bqC              |  20 bqH              |   109.77
    8 bqC              |   9 bqC              |  21 bqH              |   109.63
    9 bqC              |   8 bqC              |  22 bqH              |   151.95
    9 bqC              |   8 bqC              |  23 bqH              |   150.47
    9 bqC              |   8 bqC              |  24 bqH              |   117.79
   10 bqC              |   9 bqC              |  14 bqH              |    74.32
   10 bqC              |   9 bqC              |  15 bqH              |    78.63
    9 bqC              |  10 bqC              |  16 bqH              |    74.47
    9 bqC              |  17 bqH              |  10 bqC              |    76.49
    9 bqC              |  18 bqH              |  10 bqC              |   101.51
    9 bqC              |  19 bqH              |  10 bqC              |    98.88
   10 bqC              |   9 bqC              |  20 bqH              |   131.14
   10 bqC              |   9 bqC              |  21 bqH              |    97.03
    9 bqC              |  10 bqC              |  22 bqH              |    98.05
    9 bqC              |  10 bqC              |  23 bqH              |    92.51
    9 bqC              |  10 bqC              |  24 bqH              |   105.13
    9 bqC              |  14 bqH              |  15 bqH              |    95.10
    9 bqC              |  14 bqH              |  16 bqH              |    94.36
    9 bqC              |  14 bqH              |  17 bqH              |    64.19
   14 bqH              |   9 bqC              |  18 bqH              |   112.80
   14 bqH              |   9 bqC              |  19 bqH              |   105.79
   14 bqH              |   9 bqC              |  20 bqH              |   153.53
    9 bqC              |  21 bqH              |  14 bqH              |    87.34
   14 bqH              |   9 bqC              |  22 bqH              |    80.69
   14 bqH              |   9 bqC              |  23 bqH              |    86.69
    9 bqC              |  14 bqH              |  24 bqH              |    90.26
    9 bqC              |  15 bqH              |  16 bqH              |    79.56
    9 bqC              |  17 bqH              |  15 bqH              |    75.66
   15 bqH              |   9 bqC              |  18 bqH              |   122.29
   15 bqH              |   9 bqC              |  19 bqH              |    88.46
   15 bqH              |   9 bqC              |  20 bqH              |   133.43
   15 bqH              |   9 bqC              |  21 bqH              |    99.09
   15 bqH              |   9 bqC              |  22 bqH              |    75.72
   15 bqH              |   9 bqC              |  23 bqH              |    95.42
    9 bqC              |  15 bqH              |  24 bqH              |    68.58
    9 bqC              |  17 bqH              |  16 bqH              |    98.38
   16 bqH              |   9 bqC              |  18 bqH              |    84.42
    9 bqC              |  19 bqH              |  16 bqH              |    80.95
   16 bqH              |   9 bqC              |  20 bqH              |   154.70
   16 bqH              |   9 bqC              |  21 bqH              |    96.20
    9 bqC              |  16 bqH              |  22 bqH              |    70.75
    9 bqC              |  23 bqH              |  16 bqH              |    61.58
    9 bqC              |  16 bqH              |  24 bqH              |    91.72
   17 bqH              |   9 bqC              |  18 bqH              |    84.28
    9 bqC              |  19 bqH              |  17 bqH              |    91.98
   17 bqH              |   9 bqC              |  20 bqH              |   126.29
   17 bqH              |   9 bqC              |  21 bqH              |   124.62
    9 bqC              |  17 bqH              |  22 bqH              |    91.66
    9 bqC              |  17 bqH              |  23 bqH              |    68.23
    9 bqC              |  17 bqH              |  24 bqH              |    84.90
    9 bqC              |  18 bqH              |  19 bqH              |    63.89
   18 bqH              |   9 bqC              |  20 bqH              |    93.48
   18 bqH              |   9 bqC              |  21 bqH              |    92.16
    9 bqC              |  18 bqH              |  22 bqH              |    99.87
    9 bqC              |  18 bqH              |  23 bqH              |   126.14
    9 bqC              |  18 bqH              |  24 bqH              |    91.50
   19 bqH              |   9 bqC              |  20 bqH              |    92.43
   19 bqH              |   9 bqC              |  21 bqH              |   140.20
    9 bqC              |  19 bqH              |  22 bqH              |   122.14
    9 bqC              |  19 bqH              |  23 bqH              |    97.60
    9 bqC              |  19 bqH              |  24 bqH              |    83.32
   20 bqH              |   9 bqC              |  21 bqH              |   109.08
   20 bqH              |   9 bqC              |  22 bqH              |   121.75
   20 bqH              |   9 bqC              |  23 bqH              |   119.76
   20 bqH              |   9 bqC              |  24 bqH              |   154.19
   21 bqH              |   9 bqC              |  22 bqH              |   113.58
   21 bqH              |   9 bqC              |  23 bqH              |    90.80
    9 bqC              |  21 bqH              |  24 bqH              |    87.56
    9 bqC              |  23 bqH              |  22 bqH              |    78.82
    9 bqC              |  22 bqH              |  24 bqH              |    82.58
    9 bqC              |  23 bqH              |  24 bqH              |    88.24
    1 bqO              |  10 bqC              |   2 bqO              |   170.73
   10 bqC              |   3 bqC              |   1 bqO              |    97.87
    1 bqO              |  10 bqC              |   4 bqO              |   141.22
   10 bqC              |   5 bqC              |   1 bqO              |   120.31
    1 bqO              |  10 bqC              |   6 bqO              |   128.06
   10 bqC              |   7 bqN              |   1 bqO              |   153.81
   10 bqC              |   8 bqC              |   1 bqO              |   120.92
   10 bqC              |   9 bqC              |   1 bqO              |    98.55
    1 bqO              |  10 bqC              |  11 bqC              |   124.97
    1 bqO              |  10 bqC              |  12 bqS              |   148.13
    1 bqO              |  10 bqC              |  13 bqH              |   157.10
   10 bqC              |  14 bqH              |   1 bqO              |    79.42
   10 bqC              |   1 bqO              |  15 bqH              |    84.99
   10 bqC              |  16 bqH              |   1 bqO              |    86.13
   10 bqC              |  17 bqH              |   1 bqO              |   102.52
   10 bqC              |  18 bqH              |   1 bqO              |    86.49
   10 bqC              |  19 bqH              |   1 bqO              |   102.46
   10 bqC              |   1 bqO              |  20 bqH              |    83.89
   10 bqC              |  21 bqH              |   1 bqO              |    79.45
    1 bqO              |  10 bqC              |  22 bqH              |    88.76
    1 bqO              |  10 bqC              |  23 bqH              |   113.70
    1 bqO              |  10 bqC              |  24 bqH              |    97.42
    1 bqO              |  10 bqC              |  25 bqH              |   116.75
    2 bqO              |  10 bqC              |   3 bqC              |   164.75
   10 bqC              |   2 bqO              |   4 bqO              |    83.07
    2 bqO              |  10 bqC              |   5 bqC              |   159.16
   10 bqC              |   2 bqO              |   6 bqO              |    73.62
    2 bqO              |  10 bqC              |   7 bqN              |   158.06
    2 bqO              |  10 bqC              |   8 bqC              |   141.44
    2 bqO              |  10 bqC              |   9 bqC              |   149.54
   10 bqC              |  11 bqC              |   2 bqO              |    91.64
   10 bqC              |  12 bqS              |   2 bqO              |    90.11
   10 bqC              |  13 bqH              |   2 bqO              |   106.62
    2 bqO              |  10 bqC              |  14 bqH              |   150.45
    2 bqO              |  10 bqC              |  15 bqH              |   159.48
    2 bqO              |  10 bqC              |  16 bqH              |   133.58
    2 bqO              |  10 bqC              |  17 bqH              |   150.24
    2 bqO              |  10 bqC              |  18 bqH              |   115.63
    2 bqO              |  10 bqC              |  19 bqH              |   136.77
    2 bqO              |  10 bqC              |  20 bqH              |   142.12
    2 bqO              |  10 bqC              |  21 bqH              |   140.55
    2 bqO              |  10 bqC              |  22 bqH              |    95.48
   10 bqC              |  23 bqH              |   2 bqO              |   102.64
    2 bqO              |  10 bqC              |  24 bqH              |    86.12
    2 bqO              |  10 bqC              |  25 bqH              |    72.41
    3 bqC              |  10 bqC              |   4 bqO              |   120.05
   10 bqC              |   5 bqC              |   3 bqC              |   143.40
    3 bqC              |  10 bqC              |   6 bqO              |   115.67
   10 bqC              |   7 bqN              |   3 bqC              |   145.55
   10 bqC              |   8 bqC              |   3 bqC              |    89.39
   10 bqC              |   9 bqC              |   3 bqC              |    70.49
    3 bqC              |  10 bqC              |  11 bqC              |   103.89
    3 bqC              |  10 bqC              |  12 bqS              |   128.84
    3 bqC              |  10 bqC              |  13 bqH              |   177.61
   10 bqC              |   3 bqC              |  14 bqH              |    95.85
   10 bqC              |   3 bqC              |  15 bqH              |   132.82
   10 bqC              |  16 bqH              |   3 bqC              |   100.55
   10 bqC              |  17 bqH              |   3 bqC              |    97.53
    3 bqC              |  10 bqC              |  18 bqH              |    74.51
   10 bqC              |  19 bqH              |   3 bqC              |    76.72
   10 bqC              |   3 bqC              |  20 bqH              |    77.62
   10 bqC              |   3 bqC              |  21 bqH              |    74.15
    3 bqC              |  10 bqC              |  22 bqH              |    93.41
    3 bqC              |  10 bqC              |  23 bqH              |   129.36
    3 bqC              |  10 bqC              |  24 bqH              |    78.68
    3 bqC              |  10 bqC              |  25 bqH              |    98.18
    4 bqO              |  10 bqC              |   5 bqC              |   113.13
   10 bqC              |   6 bqO              |   4 bqO              |    74.66
    4 bqO              |  10 bqC              |   7 bqN              |   132.78
    4 bqO              |  10 bqC              |   8 bqC              |   167.88
    4 bqO              |  10 bqC              |   9 bqC              |   155.05
   10 bqC              |  11 bqC              |   4 bqO              |   154.13
   10 bqC              |  12 bqS              |   4 bqO              |   133.20
   10 bqC              |  13 bqH              |   4 bqO              |    77.38
    4 bqO              |  10 bqC              |  14 bqH              |   113.02
    4 bqO              |  10 bqC              |  15 bqH              |   113.15
    4 bqO              |  10 bqC              |  16 bqH              |    87.33
    4 bqO              |  10 bqC              |  17 bqH              |   117.83
    4 bqO              |  10 bqC              |  18 bqH              |   155.16
    4 bqO              |  10 bqC              |  19 bqH              |   162.20
    4 bqO              |  10 bqC              |  20 bqH              |   165.83
    4 bqO              |  10 bqC              |  21 bqH              |   141.75
    4 bqO              |  10 bqC              |  22 bqH              |    97.90
    4 bqO              |  10 bqC              |  23 bqH              |    98.41
   10 bqC              |  24 bqH              |   4 bqO              |   101.55
   10 bqC              |  25 bqH              |   4 bqO              |   121.97
    5 bqC              |  10 bqC              |   6 bqO              |   120.22
   10 bqC              |   7 bqN              |   5 bqC              |   110.78
   10 bqC              |   8 bqC              |   5 bqC              |    61.30
   10 bqC              |   5 bqC              |   9 bqC              |    88.25
    5 bqC              |  10 bqC              |  11 bqC              |    98.62
    5 bqC              |  10 bqC              |  12 bqS              |   126.12
    5 bqC              |  10 bqC              |  13 bqH              |   165.48
   10 bqC              |   5 bqC              |  14 bqH              |   120.79
   10 bqC              |   5 bqC              |  15 bqH              |   172.36
   10 bqC              |   5 bqC              |  16 bqH              |    87.89
   10 bqC              |   5 bqC              |  17 bqH              |    93.34
    5 bqC              |  10 bqC              |  18 bqH              |    84.95
   10 bqC              |   5 bqC              |  19 bqH              |    64.26
   10 bqC              |   5 bqC              |  20 bqH              |    88.89
   10 bqC              |   5 bqC              |  21 bqH              |    86.80
    5 bqC              |  10 bqC              |  22 bqH              |    82.84
    5 bqC              |  10 bqC              |  23 bqH              |   142.22
    5 bqC              |  10 bqC              |  24 bqH              |    79.42
    5 bqC              |  10 bqC              |  25 bqH              |    87.20
    6 bqO              |  10 bqC              |   7 bqN              |   110.91
    6 bqO              |  10 bqC              |   8 bqC              |   128.74
    6 bqO              |  10 bqC              |   9 bqC              |   121.96
   10 bqC              |  11 bqC              |   6 bqO              |   116.69
   10 bqC              |  12 bqS              |   6 bqO              |   112.08
   10 bqC              |  13 bqH              |   6 bqO              |    69.30
    6 bqO              |  10 bqC              |  14 bqH              |    99.71
    6 bqO              |  10 bqC              |  15 bqH              |   117.50
    6 bqO              |  10 bqC              |  16 bqH              |   101.31
    6 bqO              |  10 bqC              |  17 bqH              |   142.03
    6 bqO              |  10 bqC              |  18 bqH              |   112.25
    6 bqO              |  10 bqC              |  19 bqH              |   153.31
    6 bqO              |  10 bqC              |  20 bqH              |   127.05
    6 bqO              |  10 bqC              |  21 bqH              |   105.28
    6 bqO              |  10 bqC              |  22 bqH              |   139.96
   10 bqC              |  23 bqH              |   6 bqO              |    92.97
   10 bqC              |  24 bqH              |   6 bqO              |   106.94
    6 bqO              |  10 bqC              |  25 bqH              |    74.50
   10 bqC              |   7 bqN              |   8 bqC              |   108.49
   10 bqC              |   7 bqN              |   9 bqC              |   143.34
    7 bqN              |  10 bqC              |  11 bqC              |   115.68
    7 bqN              |  10 bqC              |  12 bqS              |   133.36
    7 bqN              |  10 bqC              |  13 bqH              |   158.63
   10 bqC              |   7 bqN              |  14 bqH              |   148.89
   10 bqC              |   7 bqN              |  15 bqH              |   134.60
   10 bqC              |   7 bqN              |  16 bqH              |    91.70
   10 bqC              |   7 bqN              |  17 bqH              |    96.55
   10 bqC              |   7 bqN              |  18 bqH              |    89.96
   10 bqC              |   7 bqN              |  19 bqH              |    93.79
   10 bqC              |   7 bqN              |  20 bqH              |   132.17
   10 bqC              |   7 bqN              |  21 bqH              |   147.09
    7 bqN              |  10 bqC              |  22 bqH              |   105.80
    7 bqN              |  10 bqC              |  23 bqH              |   107.93
    7 bqN              |  10 bqC              |  24 bqH              |    84.13
    7 bqN              |  10 bqC              |  25 bqH              |   117.98
   10 bqC              |   8 bqC              |   9 bqC              |   145.62
    8 bqC              |  10 bqC              |  11 bqC              |   151.06
    8 bqC              |  10 bqC              |  12 bqS              |   156.44
    8 bqC              |  10 bqC              |  13 bqH              |   128.10
   10 bqC              |   8 bqC              |  14 bqH              |    87.72
   10 bqC              |   8 bqC              |  15 bqH              |    89.82
    8 bqC              |  10 bqC              |  16 bqH              |    84.64
   10 bqC              |   8 bqC              |  17 bqH              |    67.07
   10 bqC              |   8 bqC              |  18 bqH              |    87.31
   10 bqC              |   8 bqC              |  19 bqH              |    91.82
   10 bqC              |   8 bqC              |  20 bqH              |   175.57
   10 bqC              |   8 bqC              |  21 bqH              |   123.56
    8 bqC              |  10 bqC              |  22 bqH              |    90.75
    8 bqC              |  10 bqC              |  23 bqH              |    85.70
    8 bqC              |  10 bqC              |  24 bqH              |   117.77
    8 bqC              |  10 bqC              |  25 bqH              |   145.25
    9 bqC              |  10 bqC              |  11 bqC              |   138.12
    9 bqC              |  10 bqC              |  12 bqS              |   149.22
    9 bqC              |  10 bqC              |  13 bqH              |   139.18
   10 bqC              |   9 bqC              |  14 bqH              |    74.32
   10 bqC              |   9 bqC              |  15 bqH              |    78.63
    9 bqC              |  10 bqC              |  16 bqH              |    74.47
   10 bqC              |  17 bqH              |   9 bqC              |    76.49
   10 bqC              |  18 bqH              |   9 bqC              |   101.51
   10 bqC              |  19 bqH              |   9 bqC              |    98.88
   10 bqC              |   9 bqC              |  20 bqH              |   131.14
   10 bqC              |   9 bqC              |  21 bqH              |    97.03
    9 bqC              |  10 bqC              |  22 bqH              |    98.05
    9 bqC              |  10 bqC              |  23 bqH              |    92.51
    9 bqC              |  10 bqC              |  24 bqH              |   105.13
    9 bqC              |  10 bqC              |  25 bqH              |   137.65
   10 bqC              |  11 bqC              |  12 bqS              |   124.47
   11 bqC              |  10 bqC              |  13 bqH              |    77.93
   11 bqC              |  10 bqC              |  14 bqH              |    95.95
   11 bqC              |  10 bqC              |  15 bqH              |    98.08
   10 bqC              |  11 bqC              |  16 bqH              |    74.97
   11 bqC              |  10 bqC              |  17 bqH              |   108.56
   11 bqC              |  10 bqC              |  18 bqH              |   152.87
   11 bqC              |  10 bqC              |  19 bqH              |   157.83
   11 bqC              |  10 bqC              |  20 bqH              |   149.13
   11 bqC              |  10 bqC              |  21 bqH              |   126.37
   11 bqC              |  10 bqC              |  22 bqH              |   105.83
   11 bqC              |  10 bqC              |  23 bqH              |   107.93
   10 bqC              |  11 bqC              |  24 bqH              |   100.68
   10 bqC              |  11 bqC              |  25 bqH              |   105.63
   10 bqC              |  12 bqS              |  13 bqH              |    67.13
   12 bqS              |  10 bqC              |  14 bqH              |   116.78
   12 bqS              |  10 bqC              |  15 bqH              |   125.06
   12 bqS              |  10 bqC              |  16 bqH              |   100.93
   12 bqS              |  10 bqC              |  17 bqH              |   136.20
   12 bqS              |  10 bqC              |  18 bqH              |   135.67
   12 bqS              |  10 bqC              |  19 bqH              |   172.70
   12 bqS              |  10 bqC              |  20 bqH              |   154.85
   12 bqS              |  10 bqC              |  21 bqH              |   132.58
   12 bqS              |  10 bqC              |  22 bqH              |   112.25
   12 bqS              |  10 bqC              |  23 bqH              |    80.47
   10 bqC              |  24 bqH              |  12 bqS              |    79.97
   10 bqC              |  25 bqH              |  12 bqS              |    76.84
   13 bqH              |  10 bqC              |  14 bqH              |   165.42
   13 bqH              |  10 bqC              |  15 bqH              |   168.67
   13 bqH              |  10 bqC              |  16 bqH              |   146.17
   13 bqH              |  10 bqC              |  17 bqH              |   143.06
   13 bqH              |  10 bqC              |  18 bqH              |   104.62
   13 bqH              |  10 bqC              |  19 bqH              |   119.41
   13 bqH              |  10 bqC              |  20 bqH              |   129.33
   13 bqH              |  10 bqC              |  21 bqH              |   137.28
   13 bqH              |  10 bqC              |  22 bqH              |    84.55
   10 bqC              |  23 bqH              |  13 bqH              |   105.83
   13 bqH              |  10 bqC              |  24 bqH              |   103.60
   13 bqH              |  10 bqC              |  25 bqH              |    82.52
   10 bqC              |  14 bqH              |  15 bqH              |    95.53
   10 bqC              |  16 bqH              |  14 bqH              |   101.04
   10 bqC              |  17 bqH              |  14 bqH              |    85.18
   14 bqH              |  10 bqC              |  18 bqH              |    74.82
   10 bqC              |  19 bqH              |  14 bqH              |    70.48
   10 bqC              |  14 bqH              |  20 bqH              |    70.12
   10 bqC              |  14 bqH              |  21 bqH              |    70.83
   14 bqH              |  10 bqC              |  22 bqH              |   109.94
   14 bqH              |  10 bqC              |  23 bqH              |   120.76
   10 bqC              |  24 bqH              |  14 bqH              |    83.65
   14 bqH              |  10 bqC              |  25 bqH              |    99.42
   10 bqC              |  16 bqH              |  15 bqH              |   126.02
   10 bqC              |  17 bqH              |  15 bqH              |   120.46
   15 bqH              |  10 bqC              |  18 bqH              |    83.82
   10 bqC              |  19 bqH              |  15 bqH              |    82.28
   10 bqC              |  20 bqH              |  15 bqH              |    61.52
   10 bqC              |  21 bqH              |  15 bqH              |    70.92
   15 bqH              |  10 bqC              |  22 bqH              |    86.40
   15 bqH              |  10 bqC              |  23 bqH              |   139.99
   15 bqH              |  10 bqC              |  24 bqH              |    77.29
   15 bqH              |  10 bqC              |  25 bqH              |    88.52
   10 bqC              |  16 bqH              |  17 bqH              |    72.42
   16 bqH              |  10 bqC              |  18 bqH              |   109.16
   16 bqH              |  10 bqC              |  19 bqH              |    85.95
   16 bqH              |  10 bqC              |  20 bqH              |    83.69
   16 bqH              |  10 bqC              |  21 bqH              |    75.52
   16 bqH              |  10 bqC              |  22 bqH              |    87.06
   16 bqH              |  10 bqC              |  23 bqH              |   157.04
   10 bqC              |  24 bqH              |  16 bqH              |    73.90
   10 bqC              |  25 bqH              |  16 bqH              |    69.00
   17 bqH              |  10 bqC              |  18 bqH              |    85.86
   10 bqC              |  19 bqH              |  17 bqH              |    66.99
   10 bqC              |  17 bqH              |  20 bqH              |    82.58
   10 bqC              |  17 bqH              |  21 bqH              |    70.62
   10 bqC              |  22 bqH              |  17 bqH              |    96.78
   17 bqH              |  10 bqC              |  23 bqH              |   143.32
   17 bqH              |  10 bqC              |  24 bqH              |    99.74
   17 bqH              |  10 bqC              |  25 bqH              |    85.72
   10 bqC              |  18 bqH              |  19 bqH              |    71.36
   10 bqC              |  18 bqH              |  20 bqH              |   125.47
   10 bqC              |  18 bqH              |  21 bqH              |   103.86
   18 bqH              |  10 bqC              |  22 bqH              |   101.30
   10 bqC              |  23 bqH              |  18 bqH              |    94.35
   18 bqH              |  10 bqC              |  24 bqH              |   122.54
   18 bqH              |  10 bqC              |  25 bqH              |   171.57
   10 bqC              |  19 bqH              |  20 bqH              |   122.63
   10 bqC              |  19 bqH              |  21 bqH              |    86.60
   10 bqC              |  22 bqH              |  19 bqH              |    89.13
   19 bqH              |  10 bqC              |  23 bqH              |    94.16
   19 bqH              |  10 bqC              |  24 bqH              |   136.32
   19 bqH              |  10 bqC              |  25 bqH              |   130.58
   10 bqC              |  21 bqH              |  20 bqH              |    93.87
   20 bqH              |  10 bqC              |  22 bqH              |    92.58
   20 bqH              |  10 bqC              |  23 bqH              |    85.92
   20 bqH              |  10 bqC              |  24 bqH              |   115.72
   20 bqH              |  10 bqC              |  25 bqH              |   145.07
   21 bqH              |  10 bqC              |  22 bqH              |   114.71
   21 bqH              |  10 bqC              |  23 bqH              |    86.63
   21 bqH              |  10 bqC              |  24 bqH              |    92.19
   21 bqH              |  10 bqC              |  25 bqH              |   137.87
   22 bqH              |  10 bqC              |  23 bqH              |   113.87
   22 bqH              |  10 bqC              |  24 bqH              |   130.39
   22 bqH              |  10 bqC              |  25 bqH              |    74.61
   23 bqH              |  10 bqC              |  24 bqH              |   108.30
   23 bqH              |  10 bqC              |  25 bqH              |   129.01
   10 bqC              |  24 bqH              |  25 bqH              |    62.37
    2 bqO              |  11 bqC              |   3 bqC              |   148.09
    2 bqO              |  11 bqC              |   4 bqO              |    64.81
    2 bqO              |  11 bqC              |   5 bqC              |   143.83
    2 bqO              |  11 bqC              |   6 bqO              |    64.15
    2 bqO              |  11 bqC              |   7 bqN              |   120.72
    2 bqO              |  11 bqC              |   8 bqC              |   107.08
    2 bqO              |  11 bqC              |  10 bqC              |    91.64
   11 bqC              |  12 bqS              |   2 bqO              |   113.25
   11 bqC              |   2 bqO              |  13 bqH              |    80.78
    2 bqO              |  11 bqC              |  14 bqH              |   149.26
    2 bqO              |  11 bqC              |  16 bqH              |   163.08
    2 bqO              |  11 bqC              |  17 bqH              |   131.24
    2 bqO              |  11 bqC              |  18 bqH              |    92.03
    2 bqO              |  11 bqC              |  19 bqH              |   104.15
    2 bqO              |  11 bqC              |  22 bqH              |    90.17
   11 bqC              |  23 bqH              |   2 bqO              |    69.69
    2 bqO              |  11 bqC              |  24 bqH              |   129.66
    2 bqO              |  11 bqC              |  25 bqH              |   101.26
    3 bqC              |  11 bqC              |   4 bqO              |   147.04
   11 bqC              |   5 bqC              |   3 bqC              |   145.19
    3 bqC              |  11 bqC              |   6 bqO              |   122.44
   11 bqC              |   7 bqN              |   3 bqC              |   123.44
   11 bqC              |   8 bqC              |   3 bqC              |    80.17
   11 bqC              |  10 bqC              |   3 bqC              |   103.89
    3 bqC              |  11 bqC              |  12 bqS              |   158.94
    3 bqC              |  11 bqC              |  13 bqH              |   129.24
   11 bqC              |   3 bqC              |  14 bqH              |    87.05
   11 bqC              |  16 bqH              |   3 bqC              |   128.04
   11 bqC              |  17 bqH              |   3 bqC              |    96.05
   11 bqC              |  18 bqH              |   3 bqC              |    66.12
   11 bqC              |  19 bqH              |   3 bqC              |    70.87
   11 bqC              |  22 bqH              |   3 bqC              |    84.73
    3 bqC              |  11 bqC              |  23 bqH              |    82.28
   11 bqC              |  24 bqH              |   3 bqC              |   104.48
    3 bqC              |  11 bqC              |  25 bqH              |    93.00
    4 bqO              |  11 bqC              |   5 bqC              |   147.35
    4 bqO              |  11 bqC              |   6 bqO              |    64.13
    4 bqO              |  11 bqC              |   7 bqN              |   173.50
    4 bqO              |  11 bqC              |   8 bqC              |   171.75
    4 bqO              |  11 bqC              |  10 bqC              |   154.13
   11 bqC              |  12 bqS              |   4 bqO              |   110.09
    4 bqO              |  11 bqC              |  13 bqH              |    82.72
    4 bqO              |  11 bqC              |  14 bqH              |   141.06
    4 bqO              |  11 bqC              |  16 bqH              |   125.63
    4 bqO              |  11 bqC              |  17 bqH              |   142.15
    4 bqO              |  11 bqC              |  18 bqH              |   156.04
    4 bqO              |  11 bqC              |  19 bqH              |   159.56
    4 bqO              |  11 bqC              |  22 bqH              |   131.38
    4 bqO              |  11 bqC              |  23 bqH              |   130.51
    4 bqO              |  11 bqC              |  24 bqH              |   102.72
   11 bqC              |  25 bqH              |   4 bqO              |    84.82
    5 bqC              |  11 bqC              |   6 bqO              |   133.31
   11 bqC              |   7 bqN              |   5 bqC              |    95.85
   11 bqC              |   5 bqC              |   8 bqC              |    86.40
   11 bqC              |  10 bqC              |   5 bqC              |    98.62
    5 bqC              |  11 bqC              |  12 bqS              |   169.43
    5 bqC              |  11 bqC              |  13 bqH              |   123.59
   11 bqC              |   5 bqC              |  14 bqH              |   115.06
   11 bqC              |  16 bqH              |   5 bqC              |    98.11
   11 bqC              |   5 bqC              |  17 bqH              |   105.11
   11 bqC              |   5 bqC              |  18 bqH              |    75.81
   11 bqC              |   5 bqC              |  19 bqH              |    92.48
   11 bqC              |  22 bqH              |   5 bqC              |    80.15
    5 bqC              |  11 bqC              |  23 bqH              |    81.44
   11 bqC              |  24 bqH              |   5 bqC              |    86.25
    5 bqC              |  11 bqC              |  25 bqH              |    84.64
    6 bqO              |  11 bqC              |   7 bqN              |   114.27
    6 bqO              |  11 bqC              |   8 bqC              |   114.62
    6 bqO              |  11 bqC              |  10 bqC              |   116.69
   11 bqC              |  12 bqS              |   6 bqO              |   115.35
    6 bqO              |  11 bqC              |  13 bqH              |    80.03
    6 bqO              |  11 bqC              |  14 bqH              |   107.59
    6 bqO              |  11 bqC              |  16 bqH              |   131.05
    6 bqO              |  11 bqC              |  17 bqH              |   150.53
    6 bqO              |  11 bqC              |  18 bqH              |   101.31
    6 bqO              |  11 bqC              |  19 bqH              |   128.51
    6 bqO              |  11 bqC              |  22 bqH              |   142.13
    6 bqO              |  11 bqC              |  23 bqH              |    88.38
   11 bqC              |  24 bqH              |   6 bqO              |    89.70
    6 bqO              |  11 bqC              |  25 bqH              |   134.88
   11 bqC              |   7 bqN              |   8 bqC              |   140.29
   11 bqC              |  10 bqC              |   7 bqN              |   115.68
    7 bqN              |  11 bqC              |  12 bqS              |   142.47
    7 bqN              |  11 bqC              |  13 bqH              |   103.36
   11 bqC              |   7 bqN              |  14 bqH              |   117.29
   11 bqC              |   7 bqN              |  16 bqH              |    68.50
   11 bqC              |   7 bqN              |  17 bqH              |    97.60
   11 bqC              |   7 bqN              |  18 bqH              |   117.31
   11 bqC              |   7 bqN              |  19 bqH              |   122.98
   11 bqC              |  22 bqH              |   7 bqN              |    72.42
   11 bqC              |  23 bqH              |   7 bqN              |    71.32
   11 bqC              |  24 bqH              |   7 bqN              |    81.32
    7 bqN              |  11 bqC              |  25 bqH              |   109.73
   11 bqC              |  10 bqC              |   8 bqC              |   151.06
    8 bqC              |  11 bqC              |  12 bqS              |   134.48
    8 bqC              |  11 bqC              |  13 bqH              |    89.03
   11 bqC              |   8 bqC              |  14 bqH              |    77.06
   11 bqC              |  16 bqH              |   8 bqC              |    75.21
   11 bqC              |  17 bqH              |   8 bqC              |    73.74
   11 bqC              |   8 bqC              |  18 bqH              |    92.70
   11 bqC              |   8 bqC              |  19 bqH              |    98.91
   11 bqC              |  22 bqH              |   8 bqC              |   102.49
   11 bqC              |  23 bqH              |   8 bqC              |   104.77
    8 bqC              |  11 bqC              |  24 bqH              |    83.57
    8 bqC              |  11 bqC              |  25 bqH              |   110.47
   10 bqC              |  11 bqC              |  12 bqS              |   124.47
   11 bqC              |  10 bqC              |  13 bqH              |    77.93
   11 bqC              |  10 bqC              |  14 bqH              |    95.95
   10 bqC              |  11 bqC              |  16 bqH              |    74.97
   11 bqC              |  10 bqC              |  17 bqH              |   108.56
   11 bqC              |  10 bqC              |  18 bqH              |   152.87
   11 bqC              |  10 bqC              |  19 bqH              |   157.83
   11 bqC              |  10 bqC              |  22 bqH              |   105.83
   11 bqC              |  10 bqC              |  23 bqH              |   107.93
   10 bqC              |  11 bqC              |  24 bqH              |   100.68
   10 bqC              |  11 bqC              |  25 bqH              |   105.63
   11 bqC              |  12 bqS              |  13 bqH              |    90.33
   12 bqS              |  11 bqC              |  14 bqH              |   144.05
   12 bqS              |  11 bqC              |  16 bqH              |   158.77
   12 bqS              |  11 bqC              |  17 bqH              |   168.78
   12 bqS              |  11 bqC              |  18 bqH              |   117.51
   12 bqS              |  11 bqC              |  19 bqH              |   138.63
   12 bqS              |  11 bqC              |  22 bqH              |   127.76
   12 bqS              |  11 bqC              |  23 bqH              |    94.01
   12 bqS              |  11 bqC              |  24 bqH              |   100.67
   12 bqS              |  11 bqC              |  25 bqH              |   105.65
   13 bqH              |  11 bqC              |  14 bqH              |   135.21
   13 bqH              |  11 bqC              |  16 bqH              |   143.09
   13 bqH              |  11 bqC              |  17 bqH              |   111.10
   13 bqH              |  11 bqC              |  18 bqH              |    75.76
   13 bqH              |  11 bqC              |  19 bqH              |    84.16
   13 bqH              |  11 bqC              |  22 bqH              |    70.25
   11 bqC              |  23 bqH              |  13 bqH              |    82.08
   13 bqH              |  11 bqC              |  24 bqH              |   138.72
   13 bqH              |  11 bqC              |  25 bqH              |    99.43
   11 bqC              |  16 bqH              |  14 bqH              |   117.13
   11 bqC              |  17 bqH              |  14 bqH              |    82.66
   11 bqC              |  18 bqH              |  14 bqH              |    65.48
   11 bqC              |  19 bqH              |  14 bqH              |    66.02
   14 bqH              |  11 bqC              |  22 bqH              |    79.88
   14 bqH              |  11 bqC              |  23 bqH              |    84.53
   11 bqC              |  24 bqH              |  14 bqH              |   121.51
   14 bqH              |  11 bqC              |  25 bqH              |   103.88
   11 bqC              |  16 bqH              |  17 bqH              |   100.44
   16 bqH              |  11 bqC              |  18 bqH              |    78.32
   11 bqC              |  16 bqH              |  19 bqH              |    79.22
   16 bqH              |  11 bqC              |  22 bqH              |    72.97
   16 bqH              |  11 bqC              |  23 bqH              |   103.63
   11 bqC              |  24 bqH              |  16 bqH              |    89.54
   11 bqC              |  25 bqH              |  16 bqH              |    80.99
   11 bqC              |  17 bqH              |  18 bqH              |    67.12
   11 bqC              |  17 bqH              |  19 bqH              |    86.99
   11 bqC              |  22 bqH              |  17 bqH              |   103.32
   17 bqH              |  11 bqC              |  23 bqH              |    79.39
   17 bqH              |  11 bqC              |  24 bqH              |    89.68
   11 bqC              |  25 bqH              |  17 bqH              |    88.74
   11 bqC              |  18 bqH              |  19 bqH              |    79.80
   11 bqC              |  22 bqH              |  18 bqH              |    98.89
   11 bqC              |  23 bqH              |  18 bqH              |   129.88
   18 bqH              |  11 bqC              |  24 bqH              |    87.08
   18 bqH              |  11 bqC              |  25 bqH              |   122.52
   11 bqC              |  22 bqH              |  19 bqH              |   127.66
   11 bqC              |  23 bqH              |  19 bqH              |   104.01
   19 bqH              |  11 bqC              |  24 bqH              |    97.49
   19 bqH              |  11 bqC              |  25 bqH              |    95.87
   11 bqC              |  22 bqH              |  23 bqH              |    63.35
   22 bqH              |  11 bqC              |  24 bqH              |   124.40
   22 bqH              |  11 bqC              |  25 bqH              |    74.48
   23 bqH              |  11 bqC              |  24 bqH              |   102.42
   23 bqH              |  11 bqC              |  25 bqH              |   126.44
   24 bqH              |  11 bqC              |  25 bqH              |   121.22
    2 bqO              |  12 bqS              |   4 bqO              |   105.66
    2 bqO              |  12 bqS              |   5 bqC              |   114.95
    2 bqO              |  12 bqS              |   6 bqO              |   106.60
    2 bqO              |  12 bqS              |   7 bqN              |   104.35
    2 bqO              |  12 bqS              |  10 bqC              |    90.11
    2 bqO              |  12 bqS              |  11 bqC              |   113.25
   12 bqS              |   2 bqO              |  13 bqH              |   109.51
    2 bqO              |  12 bqS              |  16 bqH              |   126.62
    2 bqO              |  12 bqS              |  22 bqH              |    82.75
    2 bqO              |  12 bqS              |  23 bqH              |    72.61
    2 bqO              |  12 bqS              |  24 bqH              |   138.00
    2 bqO              |  12 bqS              |  25 bqH              |   108.80
    4 bqO              |  12 bqS              |   5 bqC              |   115.12
    4 bqO              |  12 bqS              |   6 bqO              |   105.14
    4 bqO              |  12 bqS              |   7 bqN              |   133.14
    4 bqO              |  12 bqS              |  10 bqC              |   133.20
    4 bqO              |  12 bqS              |  11 bqC              |   110.09
    4 bqO              |  12 bqS              |  13 bqH              |   119.06
    4 bqO              |  12 bqS              |  16 bqH              |   101.86
    4 bqO              |  12 bqS              |  22 bqH              |   118.38
    4 bqO              |  12 bqS              |  23 bqH              |   154.68
    4 bqO              |  12 bqS              |  24 bqH              |   110.53
    4 bqO              |  12 bqS              |  25 bqH              |    82.43
    5 bqC              |  12 bqS              |   6 bqO              |   108.62
   12 bqS              |   7 bqN              |   5 bqC              |   109.57
   12 bqS              |  10 bqC              |   5 bqC              |   126.12
   12 bqS              |  11 bqC              |   5 bqC              |   169.43
    5 bqC              |  12 bqS              |  13 bqH              |    91.81
   12 bqS              |  16 bqH              |   5 bqC              |   104.86
   12 bqS              |  22 bqH              |   5 bqC              |   101.28
   12 bqS              |  23 bqH              |   5 bqC              |    94.40
   12 bqS              |  24 bqH              |   5 bqC              |   131.77
   12 bqS              |  25 bqH              |   5 bqC              |   116.65
    6 bqO              |  12 bqS              |   7 bqN              |    99.66
    6 bqO              |  12 bqS              |  10 bqC              |   112.08
    6 bqO              |  12 bqS              |  11 bqC              |   115.35
    6 bqO              |  12 bqS              |  13 bqH              |   116.68
    6 bqO              |  12 bqS              |  16 bqH              |   109.01
    6 bqO              |  12 bqS              |  22 bqH              |   131.25
    6 bqO              |  12 bqS              |  23 bqH              |    99.37
    6 bqO              |  12 bqS              |  24 bqH              |    83.98
    6 bqO              |  12 bqS              |  25 bqH              |   140.11
   12 bqS              |  10 bqC              |   7 bqN              |   133.36
   12 bqS              |  11 bqC              |   7 bqN              |   142.47
    7 bqN              |  12 bqS              |  13 bqH              |    81.93
   12 bqS              |   7 bqN              |  16 bqH              |    81.30
   12 bqS              |  22 bqH              |   7 bqN              |    87.51
   12 bqS              |  23 bqH              |   7 bqN              |   103.06
   12 bqS              |  24 bqH              |   7 bqN              |   117.07
   12 bqS              |  25 bqH              |   7 bqN              |    91.71
   12 bqS              |  11 bqC              |  10 bqC              |   124.47
   10 bqC              |  12 bqS              |  13 bqH              |    67.13
   12 bqS              |  10 bqC              |  16 bqH              |   100.93
   12 bqS              |  10 bqC              |  22 bqH              |   112.25
   12 bqS              |  10 bqC              |  23 bqH              |    80.47
   12 bqS              |  24 bqH              |  10 bqC              |    79.97
   12 bqS              |  25 bqH              |  10 bqC              |    76.84
   11 bqC              |  12 bqS              |  13 bqH              |    90.33
   12 bqS              |  11 bqC              |  16 bqH              |   158.77
   12 bqS              |  11 bqC              |  22 bqH              |   127.76
   12 bqS              |  11 bqC              |  23 bqH              |    94.01
   12 bqS              |  11 bqC              |  24 bqH              |   100.67
   12 bqS              |  11 bqC              |  25 bqH              |   105.65
   13 bqH              |  12 bqS              |  16 bqH              |   103.79
   12 bqS              |  13 bqH              |  22 bqH              |    73.66
   12 bqS              |  13 bqH              |  23 bqH              |    69.59
   13 bqH              |  12 bqS              |  24 bqH              |   115.85
   13 bqH              |  12 bqS              |  25 bqH              |    91.05
   12 bqS              |  22 bqH              |  16 bqH              |    83.71
   12 bqS              |  23 bqH              |  16 bqH              |    76.57
   12 bqS              |  24 bqH              |  16 bqH              |   133.28
   12 bqS              |  25 bqH              |  16 bqH              |   120.57
   12 bqS              |  23 bqH              |  22 bqH              |    87.52
   12 bqS              |  24 bqH              |  22 bqH              |    79.52
   12 bqS              |  25 bqH              |  22 bqH              |    99.95
   12 bqS              |  24 bqH              |  23 bqH              |    68.76
   23 bqH              |  12 bqS              |  25 bqH              |    74.66
   12 bqS              |  24 bqH              |  25 bqH              |    63.10
   13 bqH              |   2 bqO              |   4 bqO              |   128.58
   13 bqH              |   2 bqO              |   6 bqO              |   123.11
    2 bqO              |  13 bqH              |   7 bqN              |   109.12
    2 bqO              |  13 bqH              |  10 bqC              |   106.62
   13 bqH              |   2 bqO              |  11 bqC              |    80.78
   13 bqH              |   2 bqO              |  12 bqS              |   109.51
    2 bqO              |  13 bqH              |  18 bqH              |   127.07
    2 bqO              |  13 bqH              |  22 bqH              |   119.80
    2 bqO              |  13 bqH              |  23 bqH              |   110.96
   13 bqH              |   2 bqO              |  24 bqH              |    88.84
    2 bqO              |  13 bqH              |  25 bqH              |    81.89
    2 bqO              |  13 bqH              |  37 O                |    99.76
   13 bqH              |   6 bqO              |   4 bqO              |    66.94
    4 bqO              |  13 bqH              |   7 bqN              |    82.82
    4 bqO              |  13 bqH              |  10 bqC              |    77.38
   13 bqH              |  11 bqC              |   4 bqO              |    82.72
   13 bqH              |  12 bqS              |   4 bqO              |   119.06
    4 bqO              |  13 bqH              |  18 bqH              |   110.71
    4 bqO              |  13 bqH              |  22 bqH              |    83.05
    4 bqO              |  13 bqH              |  23 bqH              |    93.03
   13 bqH              |   4 bqO              |  24 bqH              |    65.49
   13 bqH              |  25 bqH              |   4 bqO              |    77.78
    4 bqO              |  13 bqH              |  37 O                |   119.18
    6 bqO              |  13 bqH              |   7 bqN              |    69.23
    6 bqO              |  13 bqH              |  10 bqC              |    69.30
   13 bqH              |  11 bqC              |   6 bqO              |    80.03
   13 bqH              |  12 bqS              |   6 bqO              |   116.68
    6 bqO              |  13 bqH              |  18 bqH              |    83.48
    6 bqO              |  13 bqH              |  22 bqH              |    89.86
   13 bqH              |  23 bqH              |   6 bqO              |    76.04
   13 bqH              |   6 bqO              |  24 bqH              |    71.64
    6 bqO              |  13 bqH              |  25 bqH              |    65.54
    6 bqO              |  13 bqH              |  37 O                |    71.43
   13 bqH              |  10 bqC              |   7 bqN              |   158.63
   13 bqH              |  11 bqC              |   7 bqN              |   103.36
   13 bqH              |  12 bqS              |   7 bqN              |    81.93
   13 bqH              |   7 bqN              |  18 bqH              |    77.13
   13 bqH              |  22 bqH              |   7 bqN              |   112.42
   13 bqH              |  23 bqH              |   7 bqN              |   146.81
   13 bqH              |  24 bqH              |   7 bqN              |    81.99
   13 bqH              |  25 bqH              |   7 bqN              |    83.14
    7 bqN              |  13 bqH              |  37 O                |    72.05
   13 bqH              |  10 bqC              |  11 bqC              |    77.93
   13 bqH              |  12 bqS              |  10 bqC              |    67.13
   13 bqH              |  10 bqC              |  18 bqH              |   104.62
   13 bqH              |  10 bqC              |  22 bqH              |    84.55
   13 bqH              |  23 bqH              |  10 bqC              |   105.83
   13 bqH              |  10 bqC              |  24 bqH              |   103.60
   13 bqH              |  10 bqC              |  25 bqH              |    82.52
   10 bqC              |  13 bqH              |  37 O                |    79.15
   13 bqH              |  12 bqS              |  11 bqC              |    90.33
   13 bqH              |  11 bqC              |  18 bqH              |    75.76
   13 bqH              |  11 bqC              |  22 bqH              |    70.25
   13 bqH              |  23 bqH              |  11 bqC              |    82.08
   13 bqH              |  11 bqC              |  24 bqH              |   138.72
   13 bqH              |  11 bqC              |  25 bqH              |    99.43
   11 bqC              |  13 bqH              |  37 O                |    93.72
   12 bqS              |  13 bqH              |  18 bqH              |    87.62
   12 bqS              |  13 bqH              |  22 bqH              |    73.66
   12 bqS              |  13 bqH              |  23 bqH              |    69.59
   13 bqH              |  12 bqS              |  24 bqH              |   115.85
   13 bqH              |  12 bqS              |  25 bqH              |    91.05
   12 bqS              |  13 bqH              |  37 O                |    95.02
   13 bqH              |  22 bqH              |  18 bqH              |    91.43
   13 bqH              |  23 bqH              |  18 bqH              |   143.77
   13 bqH              |  24 bqH              |  18 bqH              |    65.65
   18 bqH              |  13 bqH              |  25 bqH              |    75.19
   18 bqH              |  13 bqH              |  37 O                |    50.97
   13 bqH              |  23 bqH              |  22 bqH              |    88.22
   13 bqH              |  22 bqH              |  24 bqH              |    81.83
   13 bqH              |  22 bqH              |  25 bqH              |    79.23
   22 bqH              |  13 bqH              |  37 O                |    95.57
   13 bqH              |  23 bqH              |  24 bqH              |   102.78
   13 bqH              |  23 bqH              |  25 bqH              |    76.41
   13 bqH              |  23 bqH              |  37 O                |    67.31
   13 bqH              |  25 bqH              |  24 bqH              |    89.37
   24 bqH              |  13 bqH              |  37 O                |    83.37
   25 bqH              |  13 bqH              |  37 O                |   113.25
   14 bqH              |   3 bqC              |   1 bqO              |   110.69
    1 bqO              |  14 bqH              |   5 bqC              |    66.67
    1 bqO              |  14 bqH              |   7 bqN              |    70.09
   14 bqH              |   1 bqO              |   8 bqC              |    89.94
   14 bqH              |   1 bqO              |   9 bqC              |    95.83
    1 bqO              |  14 bqH              |  10 bqC              |    79.42
    1 bqO              |  14 bqH              |  11 bqC              |    97.53
   14 bqH              |  15 bqH              |   1 bqO              |    65.26
    1 bqO              |  14 bqH              |  16 bqH              |    92.74
   14 bqH              |   1 bqO              |  17 bqH              |    79.98
   14 bqH              |   1 bqO              |  18 bqH              |    91.40
   14 bqH              |   1 bqO              |  19 bqH              |   107.77
   14 bqH              |   1 bqO              |  20 bqH              |   122.96
   14 bqH              |   1 bqO              |  21 bqH              |    72.86
   14 bqH              |   1 bqO              |  22 bqH              |    80.26
    1 bqO              |  14 bqH              |  24 bqH              |   109.61
    1 bqO              |  14 bqH              | 228 C                |   106.97
    1 bqO              |  14 bqH              | 233 H                |   146.78
    1 bqO              |  14 bqH              | 236 H                |    88.82
    1 bqO              |  14 bqH              | 237 H                |   115.04
   14 bqH              |   3 bqC              |   5 bqC              |   110.67
   14 bqH              |   3 bqC              |   7 bqN              |    89.87
   14 bqH              |   3 bqC              |   8 bqC              |   101.79
   14 bqH              |   3 bqC              |   9 bqC              |    93.02
   14 bqH              |   3 bqC              |  10 bqC              |    95.85
   14 bqH              |   3 bqC              |  11 bqC              |    87.05
   14 bqH              |   3 bqC              |  15 bqH              |   108.06
   14 bqH              |   3 bqC              |  16 bqH              |    94.59
   14 bqH              |   3 bqC              |  17 bqH              |   141.25
   14 bqH              |   3 bqC              |  18 bqH              |    93.70
   14 bqH              |   3 bqC              |  19 bqH              |   122.41
   14 bqH              |   3 bqC              |  20 bqH              |   100.08
    3 bqC              |  14 bqH              |  21 bqH              |    86.97
   14 bqH              |   3 bqC              |  22 bqH              |   112.63
    3 bqC              |  14 bqH              |  24 bqH              |    90.29
    3 bqC              |  14 bqH              | 228 C                |   109.72
    3 bqC              |  14 bqH              | 233 H                |   113.52
    3 bqC              |  14 bqH              | 236 H                |    85.18
    3 bqC              |  14 bqH              | 237 H                |   130.10
   14 bqH              |   5 bqC              |   7 bqN              |    91.92
   14 bqH              |   5 bqC              |   8 bqC              |    92.94
    5 bqC              |  14 bqH              |   9 bqC              |    68.10
   14 bqH              |   5 bqC              |  10 bqC              |   120.79
   14 bqH              |   5 bqC              |  11 bqC              |   115.06
   14 bqH              |  15 bqH              |   5 bqC              |    64.42
   14 bqH              |   5 bqC              |  16 bqH              |    93.89
   14 bqH              |   5 bqC              |  17 bqH              |   139.74
   14 bqH              |   5 bqC              |  18 bqH              |    94.08
   14 bqH              |   5 bqC              |  19 bqH              |   113.30
   14 bqH              |   5 bqC              |  20 bqH              |    74.52
    5 bqC              |  14 bqH              |  21 bqH              |    86.82
   14 bqH              |   5 bqC              |  22 bqH              |   146.64
   14 bqH              |   5 bqC              |  24 bqH              |    92.95
    5 bqC              |  14 bqH              | 228 C                |   139.93
    5 bqC              |  14 bqH              | 233 H                |   106.22
    5 bqC              |  14 bqH              | 236 H                |   117.64
    5 bqC              |  14 bqH              | 237 H                |   161.98
   14 bqH              |   7 bqN              |   8 bqC              |   102.41
   14 bqH              |   7 bqN              |   9 bqC              |    67.76
   14 bqH              |   7 bqN              |  10 bqC              |   148.89
   14 bqH              |   7 bqN              |  11 bqC              |   117.29
    7 bqN              |  14 bqH              |  15 bqH              |    96.24
   14 bqH              |  16 bqH              |   7 bqN              |    68.70
   14 bqH              |   7 bqN              |  17 bqH              |    80.28
   14 bqH              |   7 bqN              |  18 bqH              |   119.49
   14 bqH              |   7 bqN              |  19 bqH              |   111.68
   14 bqH              |   7 bqN              |  20 bqH              |    78.86
    7 bqN              |  14 bqH              |  21 bqH              |    60.82
   14 bqH              |   7 bqN              |  22 bqH              |   142.86
   14 bqH              |   7 bqN              |  24 bqH              |    93.52
    7 bqN              |  14 bqH              | 228 C                |   173.64
    7 bqN              |  14 bqH              | 233 H                |   123.07
    7 bqN              |  14 bqH              | 236 H                |   149.33
    7 bqN              |  14 bqH              | 237 H                |   163.79
   14 bqH              |   9 bqC              |   8 bqC              |    95.23
   14 bqH              |   8 bqC              |  10 bqC              |    87.72
   14 bqH              |   8 bqC              |  11 bqC              |    77.06
    8 bqC              |  14 bqH              |  15 bqH              |    94.07
    8 bqC              |  14 bqH              |  16 bqH              |    70.09
   14 bqH              |  17 bqH              |   8 bqC              |    69.66
   14 bqH              |   8 bqC              |  18 bqH              |   131.44
   14 bqH              |   8 bqC              |  19 bqH              |   118.73
   14 bqH              |   8 bqC              |  20 bqH              |    88.70
   14 bqH              |  21 bqH              |   8 bqC              |    86.62
   14 bqH              |   8 bqC              |  22 bqH              |    98.03
    8 bqC              |  14 bqH              |  24 bqH              |    65.39
    8 bqC              |  14 bqH              | 228 C                |   153.53
    8 bqC              |  14 bqH              | 233 H                |   148.36
    8 bqC              |  14 bqH              | 236 H                |   135.98
    8 bqC              |  14 bqH              | 237 H                |   148.81
   14 bqH              |   9 bqC              |  10 bqC              |    74.32
    9 bqC              |  14 bqH              |  11 bqC              |    81.80
    9 bqC              |  14 bqH              |  15 bqH              |    95.10
    9 bqC              |  14 bqH              |  16 bqH              |    94.36
    9 bqC              |  14 bqH              |  17 bqH              |    64.19
   14 bqH              |   9 bqC              |  18 bqH              |   112.80
   14 bqH              |   9 bqC              |  19 bqH              |   105.79
   14 bqH              |   9 bqC              |  20 bqH              |   153.53
   14 bqH              |  21 bqH              |   9 bqC              |    87.34
   14 bqH              |   9 bqC              |  22 bqH              |    80.69
    9 bqC              |  14 bqH              |  24 bqH              |    90.26
    9 bqC              |  14 bqH              | 228 C                |   128.52
    9 bqC              |  14 bqH              | 233 H                |   174.26
    9 bqC              |  14 bqH              | 236 H                |   117.82
    9 bqC              |  14 bqH              | 237 H                |   123.88
   14 bqH              |  10 bqC              |  11 bqC              |    95.95
   10 bqC              |  14 bqH              |  15 bqH              |    95.53
   14 bqH              |  16 bqH              |  10 bqC              |   101.04
   14 bqH              |  17 bqH              |  10 bqC              |    85.18
   14 bqH              |  10 bqC              |  18 bqH              |    74.82
   14 bqH              |  19 bqH              |  10 bqC              |    70.48
   10 bqC              |  14 bqH              |  20 bqH              |    70.12
   10 bqC              |  14 bqH              |  21 bqH              |    70.83
   14 bqH              |  10 bqC              |  22 bqH              |   109.94
   14 bqH              |  24 bqH              |  10 bqC              |    83.65
   10 bqC              |  14 bqH              | 228 C                |   166.72
   10 bqC              |  14 bqH              | 233 H                |   112.07
   10 bqC              |  14 bqH              | 236 H                |   149.08
   10 bqC              |  14 bqH              | 237 H                |   162.38
   11 bqC              |  14 bqH              |  15 bqH              |    97.37
   14 bqH              |  16 bqH              |  11 bqC              |   117.13
   14 bqH              |  17 bqH              |  11 bqC              |    82.66
   14 bqH              |  18 bqH              |  11 bqC              |    65.48
   14 bqH              |  19 bqH              |  11 bqC              |    66.02
   11 bqC              |  14 bqH              |  20 bqH              |    89.26
   11 bqC              |  14 bqH              |  21 bqH              |    87.04
   14 bqH              |  11 bqC              |  22 bqH              |    79.88
   14 bqH              |  24 bqH              |  11 bqC              |   121.51
   11 bqC              |  14 bqH              | 228 C                |   149.31
   11 bqC              |  14 bqH              | 233 H                |    93.16
   11 bqC              |  14 bqH              | 236 H                |   144.10
   11 bqC              |  14 bqH              | 237 H                |   147.21
   14 bqH              |  15 bqH              |  16 bqH              |    69.14
   14 bqH              |  15 bqH              |  17 bqH              |    89.96
   15 bqH              |  14 bqH              |  18 bqH              |   106.11
   15 bqH              |  14 bqH              |  19 bqH              |    79.33
   15 bqH              |  14 bqH              |  20 bqH              |    92.74
   15 bqH              |  14 bqH              |  21 bqH              |   117.95
   15 bqH              |  14 bqH              |  22 bqH              |    81.94
   15 bqH              |  14 bqH              |  24 bqH              |   106.52
   15 bqH              |  14 bqH              | 228 C                |    77.41
   15 bqH              |  14 bqH              | 233 H                |    82.77
   14 bqH              |  15 bqH              | 236 H                |    82.19
   15 bqH              |  14 bqH              | 237 H                |    99.80
   14 bqH              |  16 bqH              |  17 bqH              |    89.46
   16 bqH              |  14 bqH              |  18 bqH              |    75.47
   14 bqH              |  16 bqH              |  19 bqH              |    78.38
   16 bqH              |  14 bqH              |  20 bqH              |   100.10
   16 bqH              |  14 bqH              |  21 bqH              |   109.67
   14 bqH              |  16 bqH              |  22 bqH              |   114.93
   14 bqH              |  16 bqH              |  24 bqH              |    97.44
   16 bqH              |  14 bqH              | 228 C                |   126.25
   16 bqH              |  14 bqH              | 233 H                |    79.90
   16 bqH              |  14 bqH              | 236 H                |   112.58
   16 bqH              |  14 bqH              | 237 H                |   141.09
   14 bqH              |  17 bqH              |  18 bqH              |    75.16
   14 bqH              |  17 bqH              |  19 bqH              |    93.80
   17 bqH              |  14 bqH              |  20 bqH              |    67.83
   17 bqH              |  14 bqH              |  21 bqH              |    86.06
   14 bqH              |  17 bqH              |  22 bqH              |   109.85
   17 bqH              |  14 bqH              |  24 bqH              |    64.98
   17 bqH              |  14 bqH              | 228 C                |   130.69
   17 bqH              |  14 bqH              | 233 H                |   110.51
   17 bqH              |  14 bqH              | 236 H                |   106.79
   17 bqH              |  14 bqH              | 237 H                |   153.02
   14 bqH              |  19 bqH              |  18 bqH              |    81.62
   14 bqH              |  20 bqH              |  18 bqH              |    77.70
   14 bqH              |  21 bqH              |  18 bqH              |   108.93
   14 bqH              |  18 bqH              |  22 bqH              |    76.01
   14 bqH              |  24 bqH              |  18 bqH              |    64.73
   18 bqH              |  14 bqH              | 228 C                |   155.58
   18 bqH              |  14 bqH              | 233 H                |   147.45
   18 bqH              |  14 bqH              | 236 H                |   144.99
   18 bqH              |  14 bqH              | 237 H                |   142.31
   14 bqH              |  20 bqH              |  19 bqH              |    73.63
   14 bqH              |  21 bqH              |  19 bqH              |    87.21
   14 bqH              |  19 bqH              |  22 bqH              |    85.87
   19 bqH              |  14 bqH              |  24 bqH              |    69.55
   19 bqH              |  14 bqH              | 228 C                |   146.29
   19 bqH              |  14 bqH              | 233 H                |   143.11
   19 bqH              |  14 bqH              | 236 H                |   124.29
   19 bqH              |  14 bqH              | 237 H                |   153.16
   14 bqH              |  21 bqH              |  20 bqH              |   118.25
   20 bqH              |  14 bqH              |  22 bqH              |    67.88
   20 bqH              |  14 bqH              |  24 bqH              |    97.87
   20 bqH              |  14 bqH              | 228 C                |   120.95
   20 bqH              |  14 bqH              | 233 H                |   175.13
   20 bqH              |  14 bqH              | 236 H                |   110.68
   20 bqH              |  14 bqH              | 237 H                |   117.42
   21 bqH              |  14 bqH              |  22 bqH              |    74.93
   21 bqH              |  14 bqH              |  24 bqH              |    90.77
   21 bqH              |  14 bqH              | 228 C                |   122.38
   21 bqH              |  14 bqH              | 233 H                |   159.10
   21 bqH              |  14 bqH              | 236 H                |   123.62
   21 bqH              |  14 bqH              | 237 H                |   108.79
   14 bqH              |  24 bqH              |  22 bqH              |    85.90
   22 bqH              |  14 bqH              | 228 C                |   157.76
   22 bqH              |  14 bqH              | 233 H                |   113.11
   22 bqH              |  14 bqH              | 236 H                |   135.70
   22 bqH              |  14 bqH              | 237 H                |   174.16
   24 bqH              |  14 bqH              | 228 C                |   140.99
   24 bqH              |  14 bqH              | 233 H                |    85.25
   24 bqH              |  14 bqH              | 236 H                |   144.88
   24 bqH              |  14 bqH              | 237 H                |   134.53
  228 C                |  14 bqH              | 233 H                |    56.30
   14 bqH              | 236 H                | 228 C                |    81.26
   14 bqH              | 237 H                | 228 C                |   114.19
  233 H                |  14 bqH              | 236 H                |    65.10
  233 H                |  14 bqH              | 237 H                |    61.83
  236 H                |  14 bqH              | 237 H                |    46.24
   15 bqH              |   3 bqC              |   1 bqO              |   110.01
    1 bqO              |  15 bqH              |   5 bqC              |    66.98
   15 bqH              |   1 bqO              |   7 bqN              |    84.41
   15 bqH              |   1 bqO              |   8 bqC              |   114.15
   15 bqH              |   1 bqO              |   9 bqC              |   139.81
   15 bqH              |   1 bqO              |  10 bqC              |    84.99
    1 bqO              |  15 bqH              |  14 bqH              |    65.26
    1 bqO              |  15 bqH              |  16 bqH              |    94.12
    1 bqO              |  15 bqH              |  17 bqH              |    67.24
   15 bqH              |   1 bqO              |  19 bqH              |   111.86
   15 bqH              |   1 bqO              |  20 bqH              |   168.64
   15 bqH              |   1 bqO              |  21 bqH              |   122.68
   15 bqH              |   1 bqO              |  22 bqH              |    83.78
    1 bqO              |  15 bqH              |  24 bqH              |    84.60
    1 bqO              |  15 bqH              | 191 H                |   109.02
    1 bqO              |  15 bqH              | 228 C                |   100.22
    1 bqO              |  15 bqH              | 236 H                |   103.23
   15 bqH              |   3 bqC              |   5 bqC              |   110.06
   15 bqH              |   3 bqC              |   7 bqN              |   145.78
   15 bqH              |   3 bqC              |   8 bqC              |   150.13
   15 bqH              |   3 bqC              |   9 bqC              |   144.78
   15 bqH              |   3 bqC              |  10 bqC              |   132.82
   15 bqH              |   3 bqC              |  14 bqH              |   108.06
   15 bqH              |   3 bqC              |  16 bqH              |    92.17
   15 bqH              |   3 bqC              |  17 bqH              |    94.24
   15 bqH              |   3 bqC              |  19 bqH              |   129.48
   15 bqH              |   3 bqC              |  20 bqH              |   133.74
   15 bqH              |   3 bqC              |  21 bqH              |   152.30
   15 bqH              |   3 bqC              |  22 bqH              |   120.63
   15 bqH              |   3 bqC              |  24 bqH              |   121.77
    3 bqC              |  15 bqH              | 191 H                |   147.87
    3 bqC              |  15 bqH              | 228 C                |    97.32
    3 bqC              |  15 bqH              | 236 H                |   112.01
   15 bqH              |   5 bqC              |   7 bqN              |   139.53
   15 bqH              |   5 bqC              |   8 bqC              |   118.87
   15 bqH              |   5 bqC              |   9 bqC              |    88.74
   15 bqH              |   5 bqC              |  10 bqC              |   172.36
    5 bqC              |  15 bqH              |  14 bqH              |    64.42
   15 bqH              |   5 bqC              |  16 bqH              |    91.88
   15 bqH              |   5 bqC              |  17 bqH              |    93.94
   15 bqH              |   5 bqC              |  19 bqH              |   117.84
   15 bqH              |   5 bqC              |  20 bqH              |    89.27
   15 bqH              |   5 bqC              |  21 bqH              |    87.98
   15 bqH              |   5 bqC              |  22 bqH              |   160.91
   15 bqH              |   5 bqC              |  24 bqH              |   131.14
    5 bqC              |  15 bqH              | 191 H                |   132.96
    5 bqC              |  15 bqH              | 228 C                |   127.86
    5 bqC              |  15 bqH              | 236 H                |   146.43
   15 bqH              |   7 bqN              |   8 bqC              |    98.44
   15 bqH              |   7 bqN              |   9 bqC              |    72.35
   15 bqH              |   7 bqN              |  10 bqC              |   134.60
   15 bqH              |  14 bqH              |   7 bqN              |    96.24
   15 bqH              |  16 bqH              |   7 bqN              |    94.53
   15 bqH              |  17 bqH              |   7 bqN              |    93.53
   15 bqH              |   7 bqN              |  19 bqH              |    91.44
   15 bqH              |   7 bqN              |  20 bqH              |    80.39
   15 bqH              |   7 bqN              |  21 bqH              |    78.14
   15 bqH              |   7 bqN              |  22 bqH              |   112.35
   15 bqH              |   7 bqN              |  24 bqH              |   102.83
    7 bqN              |  15 bqH              | 191 H                |   143.62
    7 bqN              |  15 bqH              | 228 C                |   115.21
    7 bqN              |  15 bqH              | 236 H                |   132.44
   15 bqH              |   9 bqC              |   8 bqC              |    93.83
   15 bqH              |   8 bqC              |  10 bqC              |    89.82
   15 bqH              |  14 bqH              |   8 bqC              |    94.07
   15 bqH              |  16 bqH              |   8 bqC              |    81.77
   15 bqH              |  17 bqH              |   8 bqC              |    99.97
   15 bqH              |   8 bqC              |  19 bqH              |    90.18
   15 bqH              |   8 bqC              |  20 bqH              |    88.29
   15 bqH              |  21 bqH              |   8 bqC              |    74.65
   15 bqH              |   8 bqC              |  22 bqH              |    87.81
   15 bqH              |   8 bqC              |  24 bqH              |    73.01
    8 bqC              |  15 bqH              | 191 H                |   129.46
    8 bqC              |  15 bqH              | 228 C                |   117.05
    8 bqC              |  15 bqH              | 236 H                |   128.96
   15 bqH              |   9 bqC              |  10 bqC              |    78.63
   15 bqH              |  14 bqH              |   9 bqC              |    95.10
    9 bqC              |  15 bqH              |  16 bqH              |    79.56
   15 bqH              |  17 bqH              |   9 bqC              |    75.66
   15 bqH              |   9 bqC              |  19 bqH              |    88.46
   15 bqH              |   9 bqC              |  20 bqH              |   133.43
   15 bqH              |   9 bqC              |  21 bqH              |    99.09
   15 bqH              |   9 bqC              |  22 bqH              |    75.72
    9 bqC              |  15 bqH              |  24 bqH              |    68.58
    9 bqC              |  15 bqH              | 191 H                |   124.50
    9 bqC              |  15 bqH              | 228 C                |   100.84
    9 bqC              |  15 bqH              | 236 H                |   109.01
   15 bqH              |  14 bqH              |  10 bqC              |    95.53
   15 bqH              |  16 bqH              |  10 bqC              |   126.02
   15 bqH              |  17 bqH              |  10 bqC              |   120.46
   15 bqH              |  19 bqH              |  10 bqC              |    82.28
   15 bqH              |  20 bqH              |  10 bqC              |    61.52
   15 bqH              |  21 bqH              |  10 bqC              |    70.92
   15 bqH              |  10 bqC              |  22 bqH              |    86.40
   15 bqH              |  10 bqC              |  24 bqH              |    77.29
   10 bqC              |  15 bqH              | 191 H                |   136.98
   10 bqC              |  15 bqH              | 228 C                |   123.83
   10 bqC              |  15 bqH              | 236 H                |   142.37
   14 bqH              |  15 bqH              |  16 bqH              |    69.14
   14 bqH              |  15 bqH              |  17 bqH              |    89.96
   15 bqH              |  14 bqH              |  19 bqH              |    79.33
   15 bqH              |  14 bqH              |  20 bqH              |    92.74
   15 bqH              |  14 bqH              |  21 bqH              |   117.95
   15 bqH              |  14 bqH              |  22 bqH              |    81.94
   15 bqH              |  14 bqH              |  24 bqH              |   106.52
   14 bqH              |  15 bqH              | 191 H                |   159.86
   15 bqH              |  14 bqH              | 228 C                |    77.41
   14 bqH              |  15 bqH              | 236 H                |    82.19
   15 bqH              |  16 bqH              |  17 bqH              |    68.76
   15 bqH              |  16 bqH              |  19 bqH              |    81.27
   16 bqH              |  15 bqH              |  20 bqH              |    88.53
   16 bqH              |  15 bqH              |  21 bqH              |    79.59
   15 bqH              |  16 bqH              |  22 bqH              |   121.64
   15 bqH              |  16 bqH              |  24 bqH              |   141.54
   16 bqH              |  15 bqH              | 191 H                |   130.97
   16 bqH              |  15 bqH              | 228 C                |   118.95
   16 bqH              |  15 bqH              | 236 H                |   136.28
   15 bqH              |  17 bqH              |  19 bqH              |   117.13
   15 bqH              |  17 bqH              |  20 bqH              |    82.26
   17 bqH              |  15 bqH              |  21 bqH              |    72.79
   15 bqH              |  17 bqH              |  22 bqH              |   144.52
   15 bqH              |  17 bqH              |  24 bqH              |    93.26
   17 bqH              |  15 bqH              | 191 H                |   105.88
   17 bqH              |  15 bqH              | 228 C                |   154.47
   17 bqH              |  15 bqH              | 236 H                |   169.70
   15 bqH              |  19 bqH              |  20 bqH              |    80.33
   15 bqH              |  21 bqH              |  19 bqH              |    70.26
   15 bqH              |  19 bqH              |  22 bqH              |    87.09
   15 bqH              |  19 bqH              |  24 bqH              |    65.39
   19 bqH              |  15 bqH              | 191 H                |   114.38
   19 bqH              |  15 bqH              | 228 C                |   131.96
   19 bqH              |  15 bqH              | 236 H                |   140.33
   15 bqH              |  21 bqH              |  20 bqH              |    93.02
   20 bqH              |  15 bqH              |  22 bqH              |    62.94
   20 bqH              |  15 bqH              |  24 bqH              |    78.96
   20 bqH              |  15 bqH              | 191 H                |   113.68
   20 bqH              |  15 bqH              | 228 C                |   102.19
   20 bqH              |  15 bqH              | 236 H                |   106.83
   15 bqH              |  21 bqH              |  22 bqH              |    65.75
   15 bqH              |  21 bqH              |  24 bqH              |    65.16
   21 bqH              |  15 bqH              | 191 H                |   136.30
   21 bqH              |  15 bqH              | 228 C                |    85.84
   21 bqH              |  15 bqH              | 236 H                |    96.98
   15 bqH              |  24 bqH              |  22 bqH              |    72.92
   22 bqH              |  15 bqH              | 191 H                |   122.58
   22 bqH              |  15 bqH              | 228 C                |   138.24
   22 bqH              |  15 bqH              | 236 H                |   156.68
   24 bqH              |  15 bqH              | 191 H                |   149.77
   24 bqH              |  15 bqH              | 228 C                |   104.87
   24 bqH              |  15 bqH              | 236 H                |   123.66
  191 H                |  15 bqH              | 228 C                |    99.19
  191 H                |  15 bqH              | 236 H                |    80.49
   15 bqH              | 236 H                | 228 C                |   123.11
   16 bqH              |   3 bqC              |   1 bqO              |   137.90
   16 bqH              |   5 bqC              |   1 bqO              |   146.91
   16 bqH              |   7 bqN              |   1 bqO              |    85.95
   16 bqH              |   8 bqC              |   1 bqO              |    69.87
   16 bqH              |   1 bqO              |   9 bqC              |    96.75
    1 bqO              |  16 bqH              |  10 bqC              |    86.13
    1 bqO              |  16 bqH              |  11 bqC              |   116.48
    1 bqO              |  16 bqH              |  12 bqS              |   122.06
   16 bqH              |  14 bqH              |   1 bqO              |    92.74
   16 bqH              |  15 bqH              |   1 bqO              |    94.12
   16 bqH              |  17 bqH              |   1 bqO              |    97.77
   16 bqH              |   1 bqO              |  18 bqH              |    76.85
   16 bqH              |   1 bqO              |  19 bqH              |    71.64
   16 bqH              |   1 bqO              |  21 bqH              |    93.88
    1 bqO              |  16 bqH              |  22 bqH              |    86.69
    1 bqO              |  16 bqH              |  23 bqH              |    83.34
    1 bqO              |  16 bqH              |  24 bqH              |   113.48
    1 bqO              |  16 bqH              |  25 bqH              |   131.49
    1 bqO              |  16 bqH              | 225 O                |   138.49
   16 bqH              |   5 bqC              |   3 bqC              |   109.62
    3 bqC              |  16 bqH              |   7 bqN              |    67.52
   16 bqH              |   3 bqC              |   8 bqC              |    84.30
   16 bqH              |   3 bqC              |   9 bqC              |   114.47
    3 bqC              |  16 bqH              |  10 bqC              |   100.55
    3 bqC              |  16 bqH              |  11 bqC              |   128.04
    3 bqC              |  16 bqH              |  12 bqS              |   131.85
   16 bqH              |   3 bqC              |  14 bqH              |    94.59
   16 bqH              |   3 bqC              |  15 bqH              |    92.17
    3 bqC              |  16 bqH              |  17 bqH              |    63.87
   16 bqH              |   3 bqC              |  18 bqH              |    84.59
   16 bqH              |   3 bqC              |  19 bqH              |    82.29
   16 bqH              |   3 bqC              |  21 bqH              |   115.38
    3 bqC              |  16 bqH              |  22 bqH              |   103.82
    3 bqC              |  16 bqH              |  23 bqH              |    96.65
    3 bqC              |  16 bqH              |  24 bqH              |   117.36
    3 bqC              |  16 bqH              |  25 bqH              |   147.55
    3 bqC              |  16 bqH              | 225 O                |   121.61
   16 bqH              |   5 bqC              |   7 bqN              |   109.65
   16 bqH              |   5 bqC              |   8 bqC              |   144.85
   16 bqH              |   5 bqC              |   9 bqC              |   154.96
   16 bqH              |   5 bqC              |  10 bqC              |    87.89
    5 bqC              |  16 bqH              |  11 bqC              |    98.11
    5 bqC              |  16 bqH              |  12 bqS              |   104.86
   16 bqH              |   5 bqC              |  14 bqH              |    93.89
   16 bqH              |   5 bqC              |  15 bqH              |    91.88
   16 bqH              |   5 bqC              |  17 bqH              |   109.22
   16 bqH              |   5 bqC              |  18 bqH              |   133.69
   16 bqH              |   5 bqC              |  19 bqH              |   148.04
   16 bqH              |   5 bqC              |  21 bqH              |   135.10
   16 bqH              |   5 bqC              |  22 bqH              |    91.73
   16 bqH              |   5 bqC              |  23 bqH              |    97.26
    5 bqC              |  16 bqH              |  24 bqH              |   103.15
    5 bqC              |  16 bqH              |  25 bqH              |   109.39
    5 bqC              |  16 bqH              | 225 O                |   157.78
   16 bqH              |   7 bqN              |   8 bqC              |   138.14
   16 bqH              |   7 bqN              |   9 bqC              |   118.57
   16 bqH              |   7 bqN              |  10 bqC              |    91.70
   16 bqH              |   7 bqN              |  11 bqC              |    68.50
   16 bqH              |   7 bqN              |  12 bqS              |    81.30
    7 bqN              |  16 bqH              |  14 bqH              |    68.70
    7 bqN              |  16 bqH              |  15 bqH              |    94.53
   16 bqH              |  17 bqH              |   7 bqN              |    64.17
   16 bqH              |   7 bqN              |  18 bqH              |   167.44
   16 bqH              |   7 bqN              |  19 bqH              |   115.13
   16 bqH              |   7 bqN              |  21 bqH              |   120.35
   16 bqH              |   7 bqN              |  22 bqH              |    83.36
   16 bqH              |   7 bqN              |  23 bqH              |   121.25
    7 bqN              |  16 bqH              |  24 bqH              |    63.07
    7 bqN              |  16 bqH              |  25 bqH              |    80.92
    7 bqN              |  16 bqH              | 225 O                |   131.88
   16 bqH              |   8 bqC              |   9 bqC              |    99.83
   16 bqH              |  10 bqC              |   8 bqC              |    84.64
    8 bqC              |  16 bqH              |  11 bqC              |    75.21
    8 bqC              |  16 bqH              |  12 bqS              |    81.54
   16 bqH              |  14 bqH              |   8 bqC              |    70.09
    8 bqC              |  16 bqH              |  15 bqH              |    81.77
   16 bqH              |  17 bqH              |   8 bqC              |    97.50
   16 bqH              |   8 bqC              |  18 bqH              |   133.91
   16 bqH              |   8 bqC              |  19 bqH              |    92.56
   16 bqH              |   8 bqC              |  21 bqH              |    96.06
   16 bqH              |  22 bqH              |   8 bqC              |    76.17
   16 bqH              |   8 bqC              |  23 bqH              |    76.38
    8 bqC              |  16 bqH              |  24 bqH              |    79.65
    8 bqC              |  16 bqH              |  25 bqH              |    90.69
    8 bqC              |  16 bqH              | 225 O                |   147.22
   16 bqH              |  10 bqC              |   9 bqC              |    74.47
    9 bqC              |  16 bqH              |  11 bqC              |    93.92
    9 bqC              |  16 bqH              |  12 bqS              |    99.25
   16 bqH              |  14 bqH              |   9 bqC              |    94.36
   16 bqH              |  15 bqH              |   9 bqC              |    79.56
   16 bqH              |  17 bqH              |   9 bqC              |    98.38
   16 bqH              |   9 bqC              |  18 bqH              |    84.42
   16 bqH              |  19 bqH              |   9 bqC              |    80.95
   16 bqH              |   9 bqC              |  21 bqH              |    96.20
    9 bqC              |  16 bqH              |  22 bqH              |    70.75
   16 bqH              |  23 bqH              |   9 bqC              |    61.58
    9 bqC              |  16 bqH              |  24 bqH              |    91.72
    9 bqC              |  16 bqH              |  25 bqH              |   111.91
    9 bqC              |  16 bqH              | 225 O                |   141.01
   16 bqH              |  11 bqC              |  10 bqC              |    74.97
   16 bqH              |  10 bqC              |  12 bqS              |   100.93
   10 bqC              |  16 bqH              |  14 bqH              |   101.04
   10 bqC              |  16 bqH              |  15 bqH              |   126.02
   10 bqC              |  16 bqH              |  17 bqH              |    72.42
   16 bqH              |  10 bqC              |  18 bqH              |   109.16
   16 bqH              |  10 bqC              |  19 bqH              |    85.95
   16 bqH              |  10 bqC              |  21 bqH              |    75.52
   16 bqH              |  10 bqC              |  22 bqH              |    87.06
   16 bqH              |  10 bqC              |  23 bqH              |   157.04
   16 bqH              |  24 bqH              |  10 bqC              |    73.90
   16 bqH              |  25 bqH              |  10 bqC              |    69.00
   10 bqC              |  16 bqH              | 225 O                |   118.55
   16 bqH              |  11 bqC              |  12 bqS              |   158.77
   11 bqC              |  16 bqH              |  14 bqH              |   117.13
   11 bqC              |  16 bqH              |  15 bqH              |   155.82
   11 bqC              |  16 bqH              |  17 bqH              |   100.44
   16 bqH              |  11 bqC              |  18 bqH              |    78.32
   11 bqC              |  16 bqH              |  19 bqH              |    79.22
   11 bqC              |  16 bqH              |  21 bqH              |    90.99
   16 bqH              |  11 bqC              |  22 bqH              |    72.97
   16 bqH              |  11 bqC              |  23 bqH              |   103.63
   16 bqH              |  24 bqH              |  11 bqC              |    89.54
   16 bqH              |  25 bqH              |  11 bqC              |    80.99
   11 bqC              |  16 bqH              | 225 O                |    87.68
   12 bqS              |  16 bqH              |  14 bqH              |   117.19
   12 bqS              |  16 bqH              |  15 bqH              |   159.50
   12 bqS              |  16 bqH              |  17 bqH              |   108.09
   12 bqS              |  16 bqH              |  18 bqH              |    70.77
   12 bqS              |  16 bqH              |  19 bqH              |    86.62
   12 bqS              |  16 bqH              |  21 bqH              |    94.63
   16 bqH              |  22 bqH              |  12 bqS              |    83.71
   16 bqH              |  23 bqH              |  12 bqS              |    76.57
   16 bqH              |  24 bqH              |  12 bqS              |   133.28
   16 bqH              |  25 bqH              |  12 bqS              |   120.57
   12 bqS              |  16 bqH              | 225 O                |    80.02
   16 bqH              |  15 bqH              |  14 bqH              |    69.14
   14 bqH              |  16 bqH              |  17 bqH              |    89.46
   16 bqH              |  14 bqH              |  18 bqH              |    75.47
   14 bqH              |  16 bqH              |  19 bqH              |    78.38
   16 bqH              |  14 bqH              |  21 bqH              |   109.67
   14 bqH              |  16 bqH              |  22 bqH              |   114.93
   14 bqH              |  16 bqH              |  23 bqH              |    94.95
   14 bqH              |  16 bqH              |  24 bqH              |    97.44
   14 bqH              |  16 bqH              |  25 bqH              |   142.86
   14 bqH              |  16 bqH              | 225 O                |    99.47
   15 bqH              |  16 bqH              |  17 bqH              |    68.76
   15 bqH              |  16 bqH              |  18 bqH              |    91.71
   15 bqH              |  16 bqH              |  19 bqH              |    81.27
   16 bqH              |  15 bqH              |  21 bqH              |    79.59
   15 bqH              |  16 bqH              |  22 bqH              |   121.64
   15 bqH              |  16 bqH              |  23 bqH              |   123.26
   15 bqH              |  16 bqH              |  24 bqH              |   141.54
   15 bqH              |  16 bqH              |  25 bqH              |   164.68
   15 bqH              |  16 bqH              | 225 O                |   108.59
   16 bqH              |  17 bqH              |  18 bqH              |    96.12
   16 bqH              |  17 bqH              |  19 bqH              |   122.03
   16 bqH              |  17 bqH              |  21 bqH              |    84.43
   16 bqH              |  17 bqH              |  22 bqH              |    83.02
   16 bqH              |  17 bqH              |  23 bqH              |    75.45
   17 bqH              |  16 bqH              |  24 bqH              |   119.36
   17 bqH              |  16 bqH              |  25 bqH              |    96.23
   17 bqH              |  16 bqH              | 225 O                |   163.68
   16 bqH              |  19 bqH              |  18 bqH              |    96.35
   16 bqH              |  21 bqH              |  18 bqH              |    74.74
   16 bqH              |  22 bqH              |  18 bqH              |    93.27
   16 bqH              |  23 bqH              |  18 bqH              |    87.50
   16 bqH              |  24 bqH              |  18 bqH              |    78.66
   18 bqH              |  16 bqH              |  25 bqH              |    82.26
   18 bqH              |  16 bqH              | 225 O                |   138.11
   16 bqH              |  19 bqH              |  21 bqH              |    76.54
   16 bqH              |  22 bqH              |  19 bqH              |    86.79
   16 bqH              |  19 bqH              |  23 bqH              |    67.97
   19 bqH              |  16 bqH              |  24 bqH              |    90.95
   19 bqH              |  16 bqH              |  25 bqH              |    87.34
   19 bqH              |  16 bqH              | 225 O                |   163.74
   21 bqH              |  16 bqH              |  22 bqH              |    78.88
   16 bqH              |  23 bqH              |  21 bqH              |    64.74
   21 bqH              |  16 bqH              |  24 bqH              |    82.36
   21 bqH              |  16 bqH              |  25 bqH              |   113.43
   21 bqH              |  16 bqH              | 225 O                |   125.38
   16 bqH              |  22 bqH              |  23 bqH              |   101.56
   22 bqH              |  16 bqH              |  24 bqH              |    67.18
   16 bqH              |  25 bqH              |  22 bqH              |    74.58
   22 bqH              |  16 bqH              | 225 O                |   129.75
   16 bqH              |  24 bqH              |  23 bqH              |    97.05
   16 bqH              |  25 bqH              |  23 bqH              |    85.40
   23 bqH              |  16 bqH              | 225 O                |   117.00
   16 bqH              |  24 bqH              |  25 bqH              |    70.53
   24 bqH              |  16 bqH              | 225 O                |    73.25
   25 bqH              |  16 bqH              | 225 O                |    84.91
   17 bqH              |   3 bqC              |   1 bqO              |    89.67
   17 bqH              |   5 bqC              |   1 bqO              |    87.57
    1 bqO              |  17 bqH              |   7 bqN              |    71.50
   17 bqH              |   8 bqC              |   1 bqO              |    62.84
   17 bqH              |   1 bqO              |   9 bqC              |    95.94
    1 bqO              |  17 bqH              |  10 bqC              |   102.52
    1 bqO              |  17 bqH              |  11 bqC              |   114.39
   17 bqH              |   1 bqO              |  14 bqH              |    79.98
   17 bqH              |  15 bqH              |   1 bqO              |    67.24
    1 bqO              |  17 bqH              |  16 bqH              |    97.77
   17 bqH              |   1 bqO              |  18 bqH              |    72.26
    1 bqO              |  17 bqH              |  19 bqH              |    66.50
   17 bqH              |   1 bqO              |  20 bqH              |   110.05
   17 bqH              |   1 bqO              |  21 bqH              |   109.19
    1 bqO              |  17 bqH              |  22 bqH              |   120.22
    1 bqO              |  17 bqH              |  23 bqH              |    95.62
    1 bqO              |  17 bqH              |  24 bqH              |   100.25
    1 bqO              |  17 bqH              |  25 bqH              |   132.84
   17 bqH              |   5 bqC              |   3 bqC              |   109.60
    3 bqC              |  17 bqH              |   7 bqN              |    67.52
    3 bqC              |  17 bqH              |   8 bqC              |    73.66
   17 bqH              |   3 bqC              |   9 bqC              |    85.52
    3 bqC              |  17 bqH              |  10 bqC              |    97.53
    3 bqC              |  17 bqH              |  11 bqC              |    96.05
   17 bqH              |   3 bqC              |  14 bqH              |   141.25
   17 bqH              |   3 bqC              |  15 bqH              |    94.24
   17 bqH              |  16 bqH              |   3 bqC              |    63.87
    3 bqC              |  17 bqH              |  18 bqH              |    80.55
    3 bqC              |  17 bqH              |  19 bqH              |    94.63
   17 bqH              |   3 bqC              |  20 bqH              |    85.34
   17 bqH              |   3 bqC              |  21 bqH              |   104.68
    3 bqC              |  17 bqH              |  22 bqH              |   122.07
    3 bqC              |  17 bqH              |  23 bqH              |    96.69
    3 bqC              |  17 bqH              |  24 bqH              |    78.00
    3 bqC              |  17 bqH              |  25 bqH              |   108.83
   17 bqH              |   5 bqC              |   7 bqN              |   109.58
   17 bqH              |   5 bqC              |   8 bqC              |    86.65
   17 bqH              |   5 bqC              |   9 bqC              |    95.70
   17 bqH              |   5 bqC              |  10 bqC              |    93.34
   17 bqH              |   5 bqC              |  11 bqC              |   105.11
   17 bqH              |   5 bqC              |  14 bqH              |   139.74
   17 bqH              |   5 bqC              |  15 bqH              |    93.94
   17 bqH              |   5 bqC              |  16 bqH              |   109.22
   17 bqH              |   5 bqC              |  18 bqH              |    92.95
    5 bqC              |  17 bqH              |  19 bqH              |    93.33
   17 bqH              |   5 bqC              |  20 bqH              |    86.47
   17 bqH              |   5 bqC              |  21 bqH              |   115.59
    5 bqC              |  17 bqH              |  22 bqH              |    85.99
   17 bqH              |   5 bqC              |  23 bqH              |    97.18
   17 bqH              |   5 bqC              |  24 bqH              |   127.31
   17 bqH              |   5 bqC              |  25 bqH              |    89.73
   17 bqH              |   7 bqN              |   8 bqC              |    88.96
   17 bqH              |   7 bqN              |   9 bqC              |    88.09
   17 bqH              |   7 bqN              |  10 bqC              |    96.55
   17 bqH              |   7 bqN              |  11 bqC              |    97.60
   17 bqH              |   7 bqN              |  14 bqH              |    80.28
    7 bqN              |  17 bqH              |  15 bqH              |    93.53
    7 bqN              |  17 bqH              |  16 bqH              |    64.17
   17 bqH              |   7 bqN              |  18 bqH              |   115.75
   17 bqH              |   7 bqN              |  19 bqH              |    63.46
   17 bqH              |   7 bqN              |  20 bqH              |    87.95
   17 bqH              |   7 bqN              |  21 bqH              |   108.85
   17 bqH              |   7 bqN              |  22 bqH              |    67.25
   17 bqH              |   7 bqN              |  23 bqH              |   121.20
   17 bqH              |   7 bqN              |  24 bqH              |   108.25
   17 bqH              |   7 bqN              |  25 bqH              |    76.86
   17 bqH              |   8 bqC              |   9 bqC              |    99.33
   17 bqH              |   8 bqC              |  10 bqC              |    67.07
    8 bqC              |  17 bqH              |  11 bqC              |    73.74
    8 bqC              |  17 bqH              |  14 bqH              |    69.66
    8 bqC              |  17 bqH              |  15 bqH              |    99.97
    8 bqC              |  17 bqH              |  16 bqH              |    97.50
   17 bqH              |   8 bqC              |  18 bqH              |   151.37
   17 bqH              |  19 bqH              |   8 bqC              |    92.53
   17 bqH              |   8 bqC              |  20 bqH              |   113.45
   17 bqH              |   8 bqC              |  21 bqH              |   112.53
    8 bqC              |  17 bqH              |  22 bqH              |    64.84
   17 bqH              |   8 bqC              |  23 bqH              |    93.06
    8 bqC              |  17 bqH              |  24 bqH              |    71.67
    8 bqC              |  17 bqH              |  25 bqH              |    91.47
    9 bqC              |  17 bqH              |  10 bqC              |    76.49
    9 bqC              |  17 bqH              |  11 bqC              |    93.51
   17 bqH              |  14 bqH              |   9 bqC              |    64.19
    9 bqC              |  17 bqH              |  15 bqH              |    75.66
    9 bqC              |  17 bqH              |  16 bqH              |    98.38
   17 bqH              |   9 bqC              |  18 bqH              |    84.28
   17 bqH              |  19 bqH              |   9 bqC              |    91.98
   17 bqH              |   9 bqC              |  20 bqH              |   126.29
   17 bqH              |   9 bqC              |  21 bqH              |   124.62
    9 bqC              |  17 bqH              |  22 bqH              |    91.66
    9 bqC              |  17 bqH              |  23 bqH              |    68.23
    9 bqC              |  17 bqH              |  24 bqH              |    84.90
    9 bqC              |  17 bqH              |  25 bqH              |   112.70
   17 bqH              |  10 bqC              |  11 bqC              |   108.56
   10 bqC              |  17 bqH              |  14 bqH              |    85.18
   10 bqC              |  17 bqH              |  15 bqH              |   120.46
   17 bqH              |  16 bqH              |  10 bqC              |    72.42
   17 bqH              |  10 bqC              |  18 bqH              |    85.86
   17 bqH              |  19 bqH              |  10 bqC              |    66.99
   10 bqC              |  17 bqH              |  20 bqH              |    82.58
   10 bqC              |  17 bqH              |  21 bqH              |    70.62
   17 bqH              |  22 bqH              |  10 bqC              |    96.78
   17 bqH              |  10 bqC              |  23 bqH              |   143.32
   17 bqH              |  10 bqC              |  24 bqH              |    99.74
   17 bqH              |  10 bqC              |  25 bqH              |    85.72
   11 bqC              |  17 bqH              |  14 bqH              |    82.66
   11 bqC              |  17 bqH              |  15 bqH              |   111.08
   17 bqH              |  16 bqH              |  11 bqC              |   100.44
   11 bqC              |  17 bqH              |  18 bqH              |    67.12
   11 bqC              |  17 bqH              |  19 bqH              |    86.99
   11 bqC              |  17 bqH              |  20 bqH              |   102.38
   11 bqC              |  17 bqH              |  21 bqH              |    84.06
   17 bqH              |  22 bqH              |  11 bqC              |   103.32
   17 bqH              |  11 bqC              |  23 bqH              |    79.39
   17 bqH              |  11 bqC              |  24 bqH              |    89.68
   17 bqH              |  25 bqH              |  11 bqC              |    88.74
   17 bqH              |  15 bqH              |  14 bqH              |    89.96
   17 bqH              |  16 bqH              |  14 bqH              |    89.46
   14 bqH              |  17 bqH              |  18 bqH              |    75.16
   14 bqH              |  17 bqH              |  19 bqH              |    93.80
   17 bqH              |  14 bqH              |  20 bqH              |    67.83
   17 bqH              |  14 bqH              |  21 bqH              |    86.06
   14 bqH              |  17 bqH              |  22 bqH              |   109.85
   14 bqH              |  17 bqH              |  23 bqH              |    85.51
   17 bqH              |  14 bqH              |  24 bqH              |    64.98
   14 bqH              |  17 bqH              |  25 bqH              |    95.90
   17 bqH              |  16 bqH              |  15 bqH              |    68.76
   15 bqH              |  17 bqH              |  18 bqH              |   107.42
   15 bqH              |  17 bqH              |  19 bqH              |   117.13
   15 bqH              |  17 bqH              |  20 bqH              |    82.26
   17 bqH              |  15 bqH              |  21 bqH              |    72.79
   15 bqH              |  17 bqH              |  22 bqH              |   144.52
   15 bqH              |  17 bqH              |  23 bqH              |   122.12
   15 bqH              |  17 bqH              |  24 bqH              |    93.26
   15 bqH              |  17 bqH              |  25 bqH              |   116.16
   16 bqH              |  17 bqH              |  18 bqH              |    96.12
   16 bqH              |  17 bqH              |  19 bqH              |   122.03
   16 bqH              |  17 bqH              |  20 bqH              |   111.96
   16 bqH              |  17 bqH              |  21 bqH              |    84.43
   16 bqH              |  17 bqH              |  22 bqH              |    83.02
   16 bqH              |  17 bqH              |  23 bqH              |    75.45
   17 bqH              |  16 bqH              |  24 bqH              |   119.36
   17 bqH              |  16 bqH              |  25 bqH              |    96.23
   17 bqH              |  19 bqH              |  18 bqH              |   122.35
   17 bqH              |  18 bqH              |  20 bqH              |    78.04
   17 bqH              |  18 bqH              |  21 bqH              |    77.73
   17 bqH              |  22 bqH              |  18 bqH              |    83.76
   17 bqH              |  18 bqH              |  23 bqH              |    74.73
   18 bqH              |  17 bqH              |  24 bqH              |    67.33
   18 bqH              |  17 bqH              |  25 bqH              |    84.07
   17 bqH              |  19 bqH              |  20 bqH              |   113.44
   17 bqH              |  19 bqH              |  21 bqH              |    92.82
   19 bqH              |  17 bqH              |  22 bqH              |    63.46
   17 bqH              |  19 bqH              |  23 bqH              |    89.60
   19 bqH              |  17 bqH              |  24 bqH              |    91.50
   19 bqH              |  17 bqH              |  25 bqH              |   100.04
   17 bqH              |  21 bqH              |  20 bqH              |    76.89
   20 bqH              |  17 bqH              |  22 bqH              |    92.97
   20 bqH              |  17 bqH              |  23 bqH              |    73.04
   20 bqH              |  17 bqH              |  24 bqH              |    96.37
   20 bqH              |  17 bqH              |  25 bqH              |   120.87
   21 bqH              |  17 bqH              |  22 bqH              |    89.93
   21 bqH              |  17 bqH              |  23 bqH              |    64.21
   21 bqH              |  17 bqH              |  24 bqH              |    73.04
   21 bqH              |  17 bqH              |  25 bqH              |   103.27
   17 bqH              |  22 bqH              |  23 bqH              |   120.62
   17 bqH              |  22 bqH              |  24 bqH              |    87.91
   17 bqH              |  22 bqH              |  25 bqH              |    96.19
   17 bqH              |  24 bqH              |  23 bqH              |    70.60
   17 bqH              |  25 bqH              |  23 bqH              |    72.82
   17 bqH              |  25 bqH              |  24 bqH              |    83.15
   18 bqH              |   1 bqO              |   3 bqC              |    95.66
   18 bqH              |   5 bqC              |   1 bqO              |    70.71
   18 bqH              |   7 bqN              |   1 bqO              |    87.07
   18 bqH              |   8 bqC              |   1 bqO              |   145.67
   18 bqH              |   9 bqC              |   1 bqO              |   139.62
    1 bqO              |  18 bqH              |  10 bqC              |    86.49
    1 bqO              |  18 bqH              |  11 bqC              |    88.24
    1 bqO              |  18 bqH              |  13 bqH              |   124.86
   18 bqH              |   1 bqO              |  14 bqH              |    91.40
   18 bqH              |   1 bqO              |  16 bqH              |    76.85
   18 bqH              |   1 bqO              |  17 bqH              |    72.26
   18 bqH              |  19 bqH              |   1 bqO              |    96.09
   18 bqH              |  20 bqH              |   1 bqO              |    94.30
   18 bqH              |  21 bqH              |   1 bqO              |    94.99
    1 bqO              |  18 bqH              |  22 bqH              |    83.21
    1 bqO              |  18 bqH              |  23 bqH              |   112.25
    1 bqO              |  18 bqH              |  24 bqH              |    80.64
    1 bqO              |  18 bqH              | 108 C                |   131.93
    1 bqO              |  18 bqH              | 117 H                |   145.94
   18 bqH              |   5 bqC              |   3 bqC              |    99.59
   18 bqH              |   7 bqN              |   3 bqC              |   119.22
   18 bqH              |   8 bqC              |   3 bqC              |   151.54
   18 bqH              |   9 bqC              |   3 bqC              |   114.16
   18 bqH              |  10 bqC              |   3 bqC              |    74.51
    3 bqC              |  18 bqH              |  11 bqC              |    66.12
    3 bqC              |  18 bqH              |  13 bqH              |   105.06
   18 bqH              |   3 bqC              |  14 bqH              |    93.70
   18 bqH              |   3 bqC              |  16 bqH              |    84.59
   18 bqH              |  17 bqH              |   3 bqC              |    80.55
   18 bqH              |  19 bqH              |   3 bqC              |    95.80
   18 bqH              |  20 bqH              |   3 bqC              |    79.19
   18 bqH              |  21 bqH              |   3 bqC              |    95.26
    3 bqC              |  18 bqH              |  22 bqH              |    67.71
    3 bqC              |  18 bqH              |  23 bqH              |    90.41
   18 bqH              |   3 bqC              |  24 bqH              |    63.05
    3 bqC              |  18 bqH              | 108 C                |   154.11
    3 bqC              |  18 bqH              | 117 H                |   167.68
   18 bqH              |   7 bqN              |   5 bqC              |   138.76
   18 bqH              |   8 bqC              |   5 bqC              |   145.18
   18 bqH              |   9 bqC              |   5 bqC              |    84.78
   18 bqH              |  10 bqC              |   5 bqC              |    84.95
   18 bqH              |   5 bqC              |  11 bqC              |    75.81
    5 bqC              |  18 bqH              |  13 bqH              |    84.33
   18 bqH              |   5 bqC              |  14 bqH              |    94.08
   18 bqH              |   5 bqC              |  16 bqH              |   133.69
   18 bqH              |   5 bqC              |  17 bqH              |    92.95
   18 bqH              |  19 bqH              |   5 bqC              |    97.00
    5 bqC              |  18 bqH              |  20 bqH              |    80.44
   18 bqH              |  21 bqH              |   5 bqC              |    70.39
   18 bqH              |  22 bqH              |   5 bqC              |    74.11
    5 bqC              |  18 bqH              |  23 bqH              |    71.29
   18 bqH              |   5 bqC              |  24 bqH              |    80.39
    5 bqC              |  18 bqH              | 108 C                |   155.64
    5 bqC              |  18 bqH              | 117 H                |   170.11
   18 bqH              |   8 bqC              |   7 bqN              |   109.21
    7 bqN              |  18 bqH              |   9 bqC              |    67.97
   18 bqH              |   7 bqN              |  10 bqC              |    89.96
   18 bqH              |   7 bqN              |  11 bqC              |   117.31
   18 bqH              |   7 bqN              |  13 bqH              |    77.13
   18 bqH              |   7 bqN              |  14 bqH              |   119.49
   18 bqH              |   7 bqN              |  16 bqH              |   167.44
   18 bqH              |   7 bqN              |  17 bqH              |   115.75
    7 bqN              |  18 bqH              |  19 bqH              |    63.91
    7 bqN              |  18 bqH              |  20 bqH              |    94.21
    7 bqN              |  18 bqH              |  21 bqH              |    70.46
   18 bqH              |   7 bqN              |  22 bqH              |    91.56
   18 bqH              |   7 bqN              |  23 bqH              |    63.22
   18 bqH              |   7 bqN              |  24 bqH              |   127.91
    7 bqN              |  18 bqH              | 108 C                |   162.81
    7 bqN              |  18 bqH              | 117 H                |   159.37
   18 bqH              |   8 bqC              |   9 bqC              |   109.20
   18 bqH              |   8 bqC              |  10 bqC              |    87.31
   18 bqH              |   8 bqC              |  11 bqC              |    92.70
    8 bqC              |  18 bqH              |  13 bqH              |   102.57
   18 bqH              |   8 bqC              |  14 bqH              |   131.44
   18 bqH              |   8 bqC              |  16 bqH              |   133.91
   18 bqH              |   8 bqC              |  17 bqH              |   151.37
   18 bqH              |   8 bqC              |  19 bqH              |   109.69
   18 bqH              |   8 bqC              |  20 bqH              |    93.10
   18 bqH              |   8 bqC              |  21 bqH              |    91.88
   18 bqH              |   8 bqC              |  22 bqH              |    97.91
    8 bqC              |  18 bqH              |  23 bqH              |    92.64
   18 bqH              |   8 bqC              |  24 bqH              |    95.95
    8 bqC              |  18 bqH              | 108 C                |   137.83
    8 bqC              |  18 bqH              | 117 H                |   157.65
    9 bqC              |  18 bqH              |  10 bqC              |   101.51
    9 bqC              |  18 bqH              |  11 bqC              |   101.83
    9 bqC              |  18 bqH              |  13 bqH              |   140.69
   18 bqH              |   9 bqC              |  14 bqH              |   112.80
   18 bqH              |   9 bqC              |  16 bqH              |    84.42
   18 bqH              |   9 bqC              |  17 bqH              |    84.28
    9 bqC              |  18 bqH              |  19 bqH              |    63.89
   18 bqH              |   9 bqC              |  20 bqH              |    93.48
   18 bqH              |   9 bqC              |  21 bqH              |    92.16
    9 bqC              |  18 bqH              |  22 bqH              |    99.87
    9 bqC              |  18 bqH              |  23 bqH              |   126.14
    9 bqC              |  18 bqH              |  24 bqH              |    91.50
    9 bqC              |  18 bqH              | 108 C                |   122.36
    9 bqC              |  18 bqH              | 117 H                |   131.88
   18 bqH              |  10 bqC              |  11 bqC              |   152.87
   18 bqH              |  10 bqC              |  13 bqH              |   104.62
   18 bqH              |  10 bqC              |  14 bqH              |    74.82
   18 bqH              |  10 bqC              |  16 bqH              |   109.16
   18 bqH              |  10 bqC              |  17 bqH              |    85.86
   10 bqC              |  18 bqH              |  19 bqH              |    71.36
   10 bqC              |  18 bqH              |  20 bqH              |   125.47
   10 bqC              |  18 bqH              |  21 bqH              |   103.86
   18 bqH              |  10 bqC              |  22 bqH              |   101.30
   18 bqH              |  23 bqH              |  10 bqC              |    94.35
   18 bqH              |  10 bqC              |  24 bqH              |   122.54
   10 bqC              |  18 bqH              | 108 C                |   130.58
   10 bqC              |  18 bqH              | 117 H                |   126.59
   18 bqH              |  11 bqC              |  13 bqH              |    75.76
   11 bqC              |  18 bqH              |  14 bqH              |    65.48
   18 bqH              |  11 bqC              |  16 bqH              |    78.32
   18 bqH              |  17 bqH              |  11 bqC              |    67.12
   11 bqC              |  18 bqH              |  19 bqH              |    79.80
   11 bqC              |  18 bqH              |  20 bqH              |   127.89
   11 bqC              |  18 bqH              |  21 bqH              |    99.53
   18 bqH              |  22 bqH              |  11 bqC              |    98.89
   18 bqH              |  23 bqH              |  11 bqC              |   129.88
   18 bqH              |  11 bqC              |  24 bqH              |    87.08
   11 bqC              |  18 bqH              | 108 C                |   133.85
   11 bqC              |  18 bqH              | 117 H                |   125.75
   13 bqH              |  18 bqH              |  14 bqH              |   106.18
   13 bqH              |  18 bqH              |  16 bqH              |    75.21
   13 bqH              |  18 bqH              |  17 bqH              |    82.98
   13 bqH              |  18 bqH              |  19 bqH              |    92.00
   13 bqH              |  18 bqH              |  20 bqH              |   159.11
   13 bqH              |  18 bqH              |  21 bqH              |   138.57
   18 bqH              |  22 bqH              |  13 bqH              |    91.43
   18 bqH              |  23 bqH              |  13 bqH              |   143.77
   18 bqH              |  24 bqH              |  13 bqH              |    65.65
   13 bqH              |  18 bqH              | 108 C                |    93.16
   13 bqH              |  18 bqH              | 117 H                |    87.25
   18 bqH              |  14 bqH              |  16 bqH              |    75.47
   18 bqH              |  17 bqH              |  14 bqH              |    75.16
   18 bqH              |  19 bqH              |  14 bqH              |    81.62
   18 bqH              |  20 bqH              |  14 bqH              |    77.70
   18 bqH              |  21 bqH              |  14 bqH              |   108.93
   14 bqH              |  18 bqH              |  22 bqH              |    76.01
   14 bqH              |  18 bqH              |  23 bqH              |    89.09
   18 bqH              |  24 bqH              |  14 bqH              |    64.73
   14 bqH              |  18 bqH              | 108 C                |   160.57
   14 bqH              |  18 bqH              | 117 H                |   158.34
   18 bqH              |  17 bqH              |  16 bqH              |    96.12
   18 bqH              |  19 bqH              |  16 bqH              |    96.35
   16 bqH              |  18 bqH              |  20 bqH              |    90.97
   18 bqH              |  21 bqH              |  16 bqH              |    74.74
   18 bqH              |  22 bqH              |  16 bqH              |    93.27
   18 bqH              |  23 bqH              |  16 bqH              |    87.50
   18 bqH              |  24 bqH              |  16 bqH              |    78.66
   16 bqH              |  18 bqH              | 108 C                |   159.15
   16 bqH              |  18 bqH              | 117 H                |   162.40
   18 bqH              |  19 bqH              |  17 bqH              |   122.35
   17 bqH              |  18 bqH              |  20 bqH              |    78.04
   17 bqH              |  18 bqH              |  21 bqH              |    77.73
   18 bqH              |  22 bqH              |  17 bqH              |    83.76
   17 bqH              |  18 bqH              |  23 bqH              |    74.73
   18 bqH              |  17 bqH              |  24 bqH              |    67.33
   17 bqH              |  18 bqH              | 108 C                |   137.17
   17 bqH              |  18 bqH              | 117 H                |   154.38
   18 bqH              |  19 bqH              |  20 bqH              |    68.09
   19 bqH              |  18 bqH              |  21 bqH              |    90.36
   18 bqH              |  19 bqH              |  22 bqH              |    88.50
   19 bqH              |  18 bqH              |  23 bqH              |    92.54
   19 bqH              |  18 bqH              |  24 bqH              |    86.44
   19 bqH              |  18 bqH              | 108 C                |   106.59
   19 bqH              |  18 bqH              | 117 H                |   125.90
   18 bqH              |  21 bqH              |  20 bqH              |    68.36
   20 bqH              |  18 bqH              |  22 bqH              |   116.66
   20 bqH              |  18 bqH              |  23 bqH              |   151.70
   20 bqH              |  18 bqH              |  24 bqH              |   118.98
   20 bqH              |  18 bqH              | 108 C                |    94.83
   20 bqH              |  18 bqH              | 117 H                |   106.32
   21 bqH              |  18 bqH              |  22 bqH              |   112.50
   21 bqH              |  18 bqH              |  23 bqH              |   120.37
   21 bqH              |  18 bqH              |  24 bqH              |    84.40
   21 bqH              |  18 bqH              | 108 C                |   125.54
   21 bqH              |  18 bqH              | 117 H                |   123.50
   18 bqH              |  23 bqH              |  22 bqH              |    93.22
   18 bqH              |  22 bqH              |  24 bqH              |    86.01
   22 bqH              |  18 bqH              | 108 C                |   119.10
   22 bqH              |  18 bqH              | 117 H                |   123.81
   18 bqH              |  23 bqH              |  24 bqH              |   112.89
   23 bqH              |  18 bqH              | 108 C                |   110.34
   23 bqH              |  18 bqH              | 117 H                |   101.57
   24 bqH              |  18 bqH              | 108 C                |   146.13
   24 bqH              |  18 bqH              | 117 H                |   132.55
   18 bqH              | 117 H                | 108 C                |   110.23
   19 bqH              |   1 bqO              |   3 bqC              |    96.16
   19 bqH              |   5 bqC              |   1 bqO              |    65.04
    1 bqO              |  19 bqH              |   7 bqN              |    70.21
   19 bqH              |   8 bqC              |   1 bqO              |    89.97
   19 bqH              |   9 bqC              |   1 bqO              |    92.88
    1 bqO              |  19 bqH              |  10 bqC              |   102.46
    1 bqO              |  19 bqH              |  11 bqC              |    97.57
   19 bqH              |   1 bqO              |  14 bqH              |   107.77
   19 bqH              |   1 bqO              |  15 bqH              |   111.86
   19 bqH              |   1 bqO              |  16 bqH              |    71.64
   19 bqH              |  17 bqH              |   1 bqO              |    66.50
    1 bqO              |  19 bqH              |  18 bqH              |    96.09
   19 bqH              |  20 bqH              |   1 bqO              |    69.97
   19 bqH              |   1 bqO              |  21 bqH              |    78.31
    1 bqO              |  19 bqH              |  22 bqH              |   114.75
    1 bqO              |  19 bqH              |  23 bqH              |   113.99
    1 bqO              |  19 bqH              |  24 bqH              |    83.85
    1 bqO              |  19 bqH              |  25 bqH              |    99.14
   19 bqH              |   5 bqC              |   3 bqC              |   102.26
   19 bqH              |   7 bqN              |   3 bqC              |    90.99
   19 bqH              |   8 bqC              |   3 bqC              |    98.66
   19 bqH              |   9 bqC              |   3 bqC              |    87.77
    3 bqC              |  19 bqH              |  10 bqC              |    76.72
    3 bqC              |  19 bqH              |  11 bqC              |    70.87
   19 bqH              |   3 bqC              |  14 bqH              |   122.41
   19 bqH              |   3 bqC              |  15 bqH              |   129.48
   19 bqH              |   3 bqC              |  16 bqH              |    82.29
   19 bqH              |  17 bqH              |   3 bqC              |    94.63
    3 bqC              |  19 bqH              |  18 bqH              |    95.80
    3 bqC              |  19 bqH              |  20 bqH              |    74.63
   19 bqH              |  21 bqH              |   3 bqC              |    65.92
    3 bqC              |  19 bqH              |  22 bqH              |    86.77
    3 bqC              |  19 bqH              |  23 bqH              |    92.92
   19 bqH              |   3 bqC              |  24 bqH              |    75.54
    3 bqC              |  19 bqH              |  25 bqH              |    71.17
   19 bqH              |   7 bqN              |   5 bqC              |    89.85
   19 bqH              |   8 bqC              |   5 bqC              |    87.43
    5 bqC              |  19 bqH              |   9 bqC              |    72.81
   19 bqH              |   5 bqC              |  10 bqC              |    64.26
   19 bqH              |   5 bqC              |  11 bqC              |    92.48
   19 bqH              |   5 bqC              |  14 bqH              |   113.30
   19 bqH              |   5 bqC              |  15 bqH              |   117.84
   19 bqH              |   5 bqC              |  16 bqH              |   148.04
   19 bqH              |  17 bqH              |   5 bqC              |    93.33
    5 bqC              |  19 bqH              |  18 bqH              |    97.00
    5 bqC              |  19 bqH              |  20 bqH              |    99.08
    5 bqC              |  19 bqH              |  21 bqH              |    69.88
   19 bqH              |  22 bqH              |   5 bqC              |    62.77
    5 bqC              |  19 bqH              |  23 bqH              |    74.89
   19 bqH              |   5 bqC              |  24 bqH              |   106.16
   19 bqH              |   5 bqC              |  25 bqH              |    98.09
   19 bqH              |   8 bqC              |   7 bqN              |   109.41
    7 bqN              |  19 bqH              |   9 bqC              |    67.87
   19 bqH              |   7 bqN              |  10 bqC              |    93.79
   19 bqH              |   7 bqN              |  11 bqC              |   122.98
   19 bqH              |   7 bqN              |  14 bqH              |   111.68
   19 bqH              |   7 bqN              |  15 bqH              |    91.44
   19 bqH              |   7 bqN              |  16 bqH              |   115.13
   19 bqH              |   7 bqN              |  17 bqH              |    63.46
   19 bqH              |  18 bqH              |   7 bqN              |    63.91
    7 bqN              |  19 bqH              |  20 bqH              |    94.59
   19 bqH              |   7 bqN              |  21 bqH              |    79.88
   19 bqH              |   7 bqN              |  22 bqH              |    69.93
   19 bqH              |   7 bqN              |  23 bqH              |    88.87
   19 bqH              |   7 bqN              |  24 bqH              |   150.41
   19 bqH              |   7 bqN              |  25 bqH              |   111.46
   19 bqH              |   8 bqC              |   9 bqC              |   109.40
   19 bqH              |   8 bqC              |  10 bqC              |    91.82
   19 bqH              |   8 bqC              |  11 bqC              |    98.91
   19 bqH              |   8 bqC              |  14 bqH              |   118.73
   19 bqH              |   8 bqC              |  15 bqH              |    90.18
   19 bqH              |   8 bqC              |  16 bqH              |    92.56
    8 bqC              |  19 bqH              |  17 bqH              |    92.53
   19 bqH              |   8 bqC              |  18 bqH              |   109.69
   19 bqH              |   8 bqC              |  20 bqH              |    92.19
   19 bqH              |   8 bqC              |  21 bqH              |   139.87
    8 bqC              |  19 bqH              |  22 bqH              |    88.10
   19 bqH              |   8 bqC              |  23 bqH              |   100.06
   19 bqH              |   8 bqC              |  24 bqH              |   113.81
   19 bqH              |   8 bqC              |  25 bqH              |    85.84
    9 bqC              |  19 bqH              |  10 bqC              |    98.88
    9 bqC              |  19 bqH              |  11 bqC              |    98.33
   19 bqH              |   9 bqC              |  14 bqH              |   105.79
   19 bqH              |   9 bqC              |  15 bqH              |    88.46
    9 bqC              |  19 bqH              |  16 bqH              |    80.95
    9 bqC              |  19 bqH              |  17 bqH              |    91.98
   19 bqH              |  18 bqH              |   9 bqC              |    63.89
   19 bqH              |   9 bqC              |  20 bqH              |    92.43
   19 bqH              |   9 bqC              |  21 bqH              |   140.20
    9 bqC              |  19 bqH              |  22 bqH              |   122.14
    9 bqC              |  19 bqH              |  23 bqH              |    97.60
    9 bqC              |  19 bqH              |  24 bqH              |    83.32
    9 bqC              |  19 bqH              |  25 bqH              |   108.34
   19 bqH              |  10 bqC              |  11 bqC              |   157.83
   10 bqC              |  19 bqH              |  14 bqH              |    70.48
   10 bqC              |  19 bqH              |  15 bqH              |    82.28
   19 bqH              |  10 bqC              |  16 bqH              |    85.95
   10 bqC              |  19 bqH              |  17 bqH              |    66.99
   19 bqH              |  18 bqH              |  10 bqC              |    71.36
   10 bqC              |  19 bqH              |  20 bqH              |   122.63
   10 bqC              |  19 bqH              |  21 bqH              |    86.60
   19 bqH              |  22 bqH              |  10 bqC              |    89.13
   19 bqH              |  10 bqC              |  23 bqH              |    94.16
   19 bqH              |  10 bqC              |  24 bqH              |   136.32
   19 bqH              |  10 bqC              |  25 bqH              |   130.58
   11 bqC              |  19 bqH              |  14 bqH              |    66.02
   11 bqC              |  19 bqH              |  15 bqH              |    75.50
   19 bqH              |  16 bqH              |  11 bqC              |    79.22
   19 bqH              |  17 bqH              |  11 bqC              |    86.99
   19 bqH              |  18 bqH              |  11 bqC              |    79.80
   11 bqC              |  19 bqH              |  20 bqH              |   123.93
   11 bqC              |  19 bqH              |  21 bqH              |    87.00
   19 bqH              |  22 bqH              |  11 bqC              |   127.66
   19 bqH              |  23 bqH              |  11 bqC              |   104.01
   19 bqH              |  11 bqC              |  24 bqH              |    97.49
   19 bqH              |  11 bqC              |  25 bqH              |    95.87
   19 bqH              |  14 bqH              |  15 bqH              |    79.33
   19 bqH              |  16 bqH              |  14 bqH              |    78.38
   19 bqH              |  17 bqH              |  14 bqH              |    93.80
   14 bqH              |  19 bqH              |  18 bqH              |    81.62
   19 bqH              |  20 bqH              |  14 bqH              |    73.63
   19 bqH              |  21 bqH              |  14 bqH              |    87.21
   14 bqH              |  19 bqH              |  22 bqH              |    85.87
   14 bqH              |  19 bqH              |  23 bqH              |    83.10
   19 bqH              |  14 bqH              |  24 bqH              |    69.55
   14 bqH              |  19 bqH              |  25 bqH              |    70.23
   19 bqH              |  16 bqH              |  15 bqH              |    81.27
   19 bqH              |  17 bqH              |  15 bqH              |   117.13
   15 bqH              |  19 bqH              |  18 bqH              |   108.46
   15 bqH              |  19 bqH              |  20 bqH              |    80.33
   19 bqH              |  21 bqH              |  15 bqH              |    70.26
   15 bqH              |  19 bqH              |  22 bqH              |    87.09
   15 bqH              |  19 bqH              |  23 bqH              |   101.11
   15 bqH              |  19 bqH              |  24 bqH              |    65.39
   15 bqH              |  19 bqH              |  25 bqH              |    72.36
   19 bqH              |  17 bqH              |  16 bqH              |   122.03
   16 bqH              |  19 bqH              |  18 bqH              |    96.35
   16 bqH              |  19 bqH              |  20 bqH              |   107.88
   16 bqH              |  19 bqH              |  21 bqH              |    76.54
   19 bqH              |  22 bqH              |  16 bqH              |    86.79
   16 bqH              |  19 bqH              |  23 bqH              |    67.97
   19 bqH              |  16 bqH              |  24 bqH              |    90.95
   19 bqH              |  16 bqH              |  25 bqH              |    87.34
   17 bqH              |  19 bqH              |  18 bqH              |   122.35
   17 bqH              |  19 bqH              |  20 bqH              |   113.44
   17 bqH              |  19 bqH              |  21 bqH              |    92.82
   19 bqH              |  17 bqH              |  22 bqH              |    63.46
   17 bqH              |  19 bqH              |  23 bqH              |    89.60
   19 bqH              |  17 bqH              |  24 bqH              |    91.50
   19 bqH              |  17 bqH              |  25 bqH              |   100.04
   18 bqH              |  19 bqH              |  20 bqH              |    68.09
   19 bqH              |  18 bqH              |  21 bqH              |    90.36
   18 bqH              |  19 bqH              |  22 bqH              |    88.50
   19 bqH              |  18 bqH              |  23 bqH              |    92.54
   19 bqH              |  18 bqH              |  24 bqH              |    86.44
   18 bqH              |  19 bqH              |  25 bqH              |    88.06
   19 bqH              |  20 bqH              |  21 bqH              |    90.30
   20 bqH              |  19 bqH              |  22 bqH              |   147.87
   20 bqH              |  19 bqH              |  23 bqH              |   113.71
   20 bqH              |  19 bqH              |  24 bqH              |   109.61
   20 bqH              |  19 bqH              |  25 bqH              |   135.66
   21 bqH              |  19 bqH              |  22 bqH              |   111.04
   21 bqH              |  19 bqH              |  23 bqH              |    83.91
   21 bqH              |  19 bqH              |  24 bqH              |    72.49
   21 bqH              |  19 bqH              |  25 bqH              |    98.69
   19 bqH              |  22 bqH              |  23 bqH              |    85.64
   19 bqH              |  22 bqH              |  24 bqH              |   109.47
   19 bqH              |  22 bqH              |  25 bqH              |   145.93
   19 bqH              |  23 bqH              |  24 bqH              |   101.91
   19 bqH              |  23 bqH              |  25 bqH              |    93.64
   19 bqH              |  25 bqH              |  24 bqH              |    77.47
   20 bqH              |   1 bqO              |   3 bqC              |   139.79
   20 bqH              |   1 bqO              |   5 bqC              |   113.80
   20 bqH              |   1 bqO              |   7 bqN              |    84.25
    1 bqO              |  20 bqH              |   8 bqC              |    67.99
   20 bqH              |   9 bqC              |   1 bqO              |   109.75
   20 bqH              |   1 bqO              |  10 bqC              |    83.89
   20 bqH              |   1 bqO              |  14 bqH              |   122.96
   20 bqH              |   1 bqO              |  15 bqH              |   168.64
   20 bqH              |   1 bqO              |  17 bqH              |   110.05
    1 bqO              |  20 bqH              |  18 bqH              |    94.30
    1 bqO              |  20 bqH              |  19 bqH              |    69.97
   20 bqH              |  21 bqH              |   1 bqO              |    64.82
    1 bqO              |  20 bqH              |  23 bqH              |    81.06
    1 bqO              |  20 bqH              | 138 H                |   126.50
   20 bqH              |   3 bqC              |   5 bqC              |    92.55
   20 bqH              |   7 bqN              |   3 bqC              |    72.38
   20 bqH              |   8 bqC              |   3 bqC              |    88.15
   20 bqH              |   9 bqC              |   3 bqC              |   144.34
   20 bqH              |   3 bqC              |  10 bqC              |    77.62
   20 bqH              |   3 bqC              |  14 bqH              |   100.08
   20 bqH              |   3 bqC              |  15 bqH              |   133.74
   20 bqH              |   3 bqC              |  17 bqH              |    85.34
    3 bqC              |  20 bqH              |  18 bqH              |    79.19
   20 bqH              |  19 bqH              |   3 bqC              |    74.63
   20 bqH              |  21 bqH              |   3 bqC              |    94.91
   20 bqH              |   3 bqC              |  23 bqH              |    68.33
    3 bqC              |  20 bqH              | 138 H                |   142.57
   20 bqH              |   7 bqN              |   5 bqC              |    96.67
   20 bqH              |   8 bqC              |   5 bqC              |   117.01
   20 bqH              |   9 bqC              |   5 bqC              |   147.56
   20 bqH              |   5 bqC              |  10 bqC              |    88.89
   20 bqH              |   5 bqC              |  14 bqH              |    74.52
   20 bqH              |   5 bqC              |  15 bqH              |    89.27
   20 bqH              |   5 bqC              |  17 bqH              |    86.47
   20 bqH              |  18 bqH              |   5 bqC              |    80.44
   20 bqH              |  19 bqH              |   5 bqC              |    99.08
   20 bqH              |  21 bqH              |   5 bqC              |    92.22
   20 bqH              |   5 bqC              |  23 bqH              |    77.88
    5 bqC              |  20 bqH              | 138 H                |   155.80
   20 bqH              |   8 bqC              |   7 bqN              |   140.34
   20 bqH              |   9 bqC              |   7 bqN              |   144.82
   20 bqH              |   7 bqN              |  10 bqC              |   132.17
   20 bqH              |   7 bqN              |  14 bqH              |    78.86
   20 bqH              |   7 bqN              |  15 bqH              |    80.39
   20 bqH              |   7 bqN              |  17 bqH              |    87.95
   20 bqH              |  18 bqH              |   7 bqN              |    94.21
   20 bqH              |  19 bqH              |   7 bqN              |    94.59
   20 bqH              |  21 bqH              |   7 bqN              |    95.09
   20 bqH              |   7 bqN              |  23 bqH              |   109.88
    7 bqN              |  20 bqH              | 138 H                |   171.00
   20 bqH              |   9 bqC              |   8 bqC              |   109.77
   20 bqH              |   8 bqC              |  10 bqC              |   175.57
   20 bqH              |   8 bqC              |  14 bqH              |    88.70
   20 bqH              |   8 bqC              |  15 bqH              |    88.29
   20 bqH              |   8 bqC              |  17 bqH              |   113.45
   20 bqH              |   8 bqC              |  18 bqH              |    93.10
   20 bqH              |   8 bqC              |  19 bqH              |    92.19
   20 bqH              |  21 bqH              |   8 bqC              |    64.04
   20 bqH              |   8 bqC              |  23 bqH              |   153.46
    8 bqC              |  20 bqH              | 138 H                |   156.01
   20 bqH              |   9 bqC              |  10 bqC              |   131.14
   20 bqH              |   9 bqC              |  14 bqH              |   153.53
   20 bqH              |   9 bqC              |  15 bqH              |   133.43
   20 bqH              |   9 bqC              |  17 bqH              |   126.29
   20 bqH              |   9 bqC              |  18 bqH              |    93.48
   20 bqH              |   9 bqC              |  19 bqH              |    92.43
   20 bqH              |   9 bqC              |  21 bqH              |   109.08
   20 bqH              |   9 bqC              |  23 bqH              |   119.76
    9 bqC              |  20 bqH              | 138 H                |   163.33
   20 bqH              |  14 bqH              |  10 bqC              |    70.12
   10 bqC              |  20 bqH              |  15 bqH              |    61.52
   20 bqH              |  17 bqH              |  10 bqC              |    82.58
   20 bqH              |  18 bqH              |  10 bqC              |   125.47
   20 bqH              |  19 bqH              |  10 bqC              |   122.63
   20 bqH              |  21 bqH              |  10 bqC              |    93.87
   20 bqH              |  10 bqC              |  23 bqH              |    85.92
   10 bqC              |  20 bqH              | 138 H                |   158.21
   20 bqH              |  14 bqH              |  15 bqH              |    92.74
   20 bqH              |  14 bqH              |  17 bqH              |    67.83
   14 bqH              |  20 bqH              |  18 bqH              |    77.70
   14 bqH              |  20 bqH              |  19 bqH              |    73.63
   20 bqH              |  21 bqH              |  14 bqH              |   118.25
   14 bqH              |  20 bqH              |  23 bqH              |    66.46
   14 bqH              |  20 bqH              | 138 H                |   144.52
   20 bqH              |  17 bqH              |  15 bqH              |    82.26
   15 bqH              |  20 bqH              |  18 bqH              |    88.65
   20 bqH              |  19 bqH              |  15 bqH              |    80.33
   20 bqH              |  21 bqH              |  15 bqH              |    93.02
   15 bqH              |  20 bqH              |  23 bqH              |    75.43
   15 bqH              |  20 bqH              | 138 H                |   132.12
   20 bqH              |  18 bqH              |  17 bqH              |    78.04
   20 bqH              |  19 bqH              |  17 bqH              |   113.44
   20 bqH              |  21 bqH              |  17 bqH              |    76.89
   20 bqH              |  17 bqH              |  23 bqH              |    73.04
   17 bqH              |  20 bqH              | 138 H                |   141.73
   20 bqH              |  19 bqH              |  18 bqH              |    68.09
   20 bqH              |  21 bqH              |  18 bqH              |    68.36
   20 bqH              |  18 bqH              |  23 bqH              |   151.70
   18 bqH              |  20 bqH              | 138 H                |   137.26
   19 bqH              |  20 bqH              |  21 bqH              |    90.30
   20 bqH              |  19 bqH              |  23 bqH              |   113.71
   19 bqH              |  20 bqH              | 138 H                |   132.13
   20 bqH              |  21 bqH              |  23 bqH              |    93.02
   21 bqH              |  20 bqH              | 138 H                |   137.39
   23 bqH              |  20 bqH              | 138 H                |   149.02
   21 bqH              |   1 bqO              |   3 bqC              |    96.08
   21 bqH              |   1 bqO              |   5 bqC              |    91.45
    1 bqO              |  21 bqH              |   7 bqN              |    69.84
    1 bqO              |  21 bqH              |   8 bqC              |    68.06
   21 bqH              |   9 bqC              |   1 bqO              |   109.63
    1 bqO              |  21 bqH              |  10 bqC              |    79.45
   21 bqH              |   1 bqO              |  14 bqH              |    72.86
   21 bqH              |   1 bqO              |  15 bqH              |   122.68
   21 bqH              |   1 bqO              |  16 bqH              |    93.88
   21 bqH              |   1 bqO              |  17 bqH              |   109.19
    1 bqO              |  21 bqH              |  18 bqH              |    94.99
   21 bqH              |   1 bqO              |  19 bqH              |    78.31
    1 bqO              |  21 bqH              |  20 bqH              |    64.82
   21 bqH              |   1 bqO              |  22 bqH              |    82.61
    1 bqO              |  21 bqH              |  23 bqH              |    93.85
    1 bqO              |  21 bqH              |  24 bqH              |    85.26
   21 bqH              |   3 bqC              |   5 bqC              |    96.17
   21 bqH              |   7 bqN              |   3 bqC              |    67.27
    3 bqC              |  21 bqH              |   8 bqC              |    68.81
   21 bqH              |   9 bqC              |   3 bqC              |    92.67
   21 bqH              |   3 bqC              |  10 bqC              |    74.15
   21 bqH              |  14 bqH              |   3 bqC              |    86.97
   21 bqH              |   3 bqC              |  15 bqH              |   152.30
   21 bqH              |   3 bqC              |  16 bqH              |   115.38
   21 bqH              |   3 bqC              |  17 bqH              |   104.68
    3 bqC              |  21 bqH              |  18 bqH              |    95.26
    3 bqC              |  21 bqH              |  19 bqH              |    65.92
    3 bqC              |  21 bqH              |  20 bqH              |    94.91
   21 bqH              |   3 bqC              |  22 bqH              |    83.95
    3 bqC              |  21 bqH              |  23 bqH              |    79.50
   21 bqH              |   3 bqC              |  24 bqH              |    84.35
   21 bqH              |   7 bqN              |   5 bqC              |   101.53
   21 bqH              |   8 bqC              |   5 bqC              |    93.55
   21 bqH              |   9 bqC              |   5 bqC              |   103.36
   21 bqH              |   5 bqC              |  10 bqC              |    86.80
   21 bqH              |  14 bqH              |   5 bqC              |    86.82
   21 bqH              |   5 bqC              |  15 bqH              |    87.98
   21 bqH              |   5 bqC              |  16 bqH              |   135.10
   21 bqH              |   5 bqC              |  17 bqH              |   115.59
    5 bqC              |  21 bqH              |  18 bqH              |    70.39
   21 bqH              |  19 bqH              |   5 bqC              |    69.88
    5 bqC              |  21 bqH              |  20 bqH              |    92.22
   21 bqH              |   5 bqC              |  22 bqH              |   102.51
   21 bqH              |   5 bqC              |  23 bqH              |    74.91
   21 bqH              |   5 bqC              |  24 bqH              |    94.62
   21 bqH              |   8 bqC              |   7 bqN              |    93.71
   21 bqH              |   9 bqC              |   7 bqN              |    90.88
   21 bqH              |   7 bqN              |  10 bqC              |   147.09
   21 bqH              |  14 bqH              |   7 bqN              |    60.82
   21 bqH              |   7 bqN              |  15 bqH              |    78.14
   21 bqH              |   7 bqN              |  16 bqH              |   120.35
   21 bqH              |   7 bqN              |  17 bqH              |   108.85
   21 bqH              |  18 bqH              |   7 bqN              |    70.46
   21 bqH              |   7 bqN              |  19 bqH              |    79.88
    7 bqN              |  21 bqH              |  20 bqH              |    95.09
   21 bqH              |   7 bqN              |  22 bqH              |   147.93
   21 bqH              |   7 bqN              |  23 bqH              |   116.11
   21 bqH              |   7 bqN              |  24 bqH              |   128.09
   21 bqH              |   9 bqC              |   8 bqC              |   109.63
   21 bqH              |   8 bqC              |  10 bqC              |   123.56
    8 bqC              |  21 bqH              |  14 bqH              |    86.62
    8 bqC              |  21 bqH              |  15 bqH              |    74.65
   21 bqH              |   8 bqC              |  16 bqH              |    96.06
   21 bqH              |   8 bqC              |  17 bqH              |   112.53
   21 bqH              |   8 bqC              |  18 bqH              |    91.88
   21 bqH              |   8 bqC              |  19 bqH              |   139.87
    8 bqC              |  21 bqH              |  20 bqH              |    64.04
   21 bqH              |   8 bqC              |  22 bqH              |   145.71
   21 bqH              |   8 bqC              |  23 bqH              |   120.06
   21 bqH              |   8 bqC              |  24 bqH              |    96.32
   21 bqH              |   9 bqC              |  10 bqC              |    97.03
    9 bqC              |  21 bqH              |  14 bqH              |    87.34
   21 bqH              |   9 bqC              |  15 bqH              |    99.09
   21 bqH              |   9 bqC              |  16 bqH              |    96.20
   21 bqH              |   9 bqC              |  17 bqH              |   124.62
   21 bqH              |   9 bqC              |  18 bqH              |    92.16
   21 bqH              |   9 bqC              |  19 bqH              |   140.20
   21 bqH              |   9 bqC              |  20 bqH              |   109.08
   21 bqH              |   9 bqC              |  22 bqH              |   113.58
   21 bqH              |   9 bqC              |  23 bqH              |    90.80
    9 bqC              |  21 bqH              |  24 bqH              |    87.56
   21 bqH              |  14 bqH              |  10 bqC              |    70.83
   10 bqC              |  21 bqH              |  15 bqH              |    70.92
   21 bqH              |  10 bqC              |  16 bqH              |    75.52
   21 bqH              |  17 bqH              |  10 bqC              |    70.62
   21 bqH              |  18 bqH              |  10 bqC              |   103.86
   21 bqH              |  19 bqH              |  10 bqC              |    86.60
   10 bqC              |  21 bqH              |  20 bqH              |    93.87
   21 bqH              |  10 bqC              |  22 bqH              |   114.71
   21 bqH              |  10 bqC              |  23 bqH              |    86.63
   21 bqH              |  10 bqC              |  24 bqH              |    92.19
   21 bqH              |  14 bqH              |  15 bqH              |   117.95
   21 bqH              |  14 bqH              |  16 bqH              |   109.67
   21 bqH              |  14 bqH              |  17 bqH              |    86.06
   14 bqH              |  21 bqH              |  18 bqH              |   108.93
   14 bqH              |  21 bqH              |  19 bqH              |    87.21
   14 bqH              |  21 bqH              |  20 bqH              |   118.25
   21 bqH              |  14 bqH              |  22 bqH              |    74.93
   14 bqH              |  21 bqH              |  23 bqH              |    85.51
   21 bqH              |  14 bqH              |  24 bqH              |    90.77
   21 bqH              |  15 bqH              |  16 bqH              |    79.59
   21 bqH              |  15 bqH              |  17 bqH              |    72.79
   15 bqH              |  21 bqH              |  18 bqH              |   101.78
   15 bqH              |  21 bqH              |  19 bqH              |    70.26
   15 bqH              |  21 bqH              |  20 bqH              |    93.02
   15 bqH              |  21 bqH              |  22 bqH              |    65.75
   15 bqH              |  21 bqH              |  23 bqH              |    87.31
   15 bqH              |  21 bqH              |  24 bqH              |    65.16
   21 bqH              |  17 bqH              |  16 bqH              |    84.43
   16 bqH              |  21 bqH              |  18 bqH              |    74.74
   21 bqH              |  19 bqH              |  16 bqH              |    76.54
   16 bqH              |  21 bqH              |  20 bqH              |   103.40
   21 bqH              |  16 bqH              |  22 bqH              |    78.88
   21 bqH              |  23 bqH              |  16 bqH              |    64.74
   21 bqH              |  16 bqH              |  24 bqH              |    82.36
   21 bqH              |  18 bqH              |  17 bqH              |    77.73
   21 bqH              |  19 bqH              |  17 bqH              |    92.82
   17 bqH              |  21 bqH              |  20 bqH              |    76.89
   21 bqH              |  17 bqH              |  22 bqH              |    89.93
   21 bqH              |  17 bqH              |  23 bqH              |    64.21
   21 bqH              |  17 bqH              |  24 bqH              |    73.04
   21 bqH              |  18 bqH              |  19 bqH              |    90.36
   18 bqH              |  21 bqH              |  20 bqH              |    68.36
   21 bqH              |  18 bqH              |  22 bqH              |   112.50
   21 bqH              |  18 bqH              |  23 bqH              |   120.37
   21 bqH              |  18 bqH              |  24 bqH              |    84.40
   21 bqH              |  20 bqH              |  19 bqH              |    90.30
   21 bqH              |  19 bqH              |  22 bqH              |   111.04
   21 bqH              |  19 bqH              |  23 bqH              |    83.91
   21 bqH              |  19 bqH              |  24 bqH              |    72.49
   20 bqH              |  21 bqH              |  22 bqH              |    82.12
   20 bqH              |  21 bqH              |  23 bqH              |    93.02
   20 bqH              |  21 bqH              |  24 bqH              |   119.16
   21 bqH              |  23 bqH              |  22 bqH              |    92.33
   21 bqH              |  24 bqH              |  22 bqH              |    72.47
   21 bqH              |  23 bqH              |  24 bqH              |    82.02
    1 bqO              |  22 bqH              |   2 bqO              |   140.49
   22 bqH              |   3 bqC              |   1 bqO              |    93.95
    1 bqO              |  22 bqH              |   4 bqO              |   127.29
   22 bqH              |   5 bqC              |   1 bqO              |   121.29
   22 bqH              |   7 bqN              |   1 bqO              |   122.13
   22 bqH              |   8 bqC              |   1 bqO              |   115.99
   22 bqH              |   9 bqC              |   1 bqO              |    91.29
   22 bqH              |  10 bqC              |   1 bqO              |    88.76
    1 bqO              |  22 bqH              |  11 bqC              |   101.53
    1 bqO              |  22 bqH              |  12 bqS              |   119.76
    1 bqO              |  22 bqH              |  13 bqH              |   141.42
   22 bqH              |   1 bqO              |  14 bqH              |    80.26
   22 bqH              |   1 bqO              |  15 bqH              |    83.78
   22 bqH              |  16 bqH              |   1 bqO              |    86.69
   22 bqH              |  17 bqH              |   1 bqO              |   120.22
   22 bqH              |  18 bqH              |   1 bqO              |    83.21
   22 bqH              |  19 bqH              |   1 bqO              |   114.75
   22 bqH              |   1 bqO              |  21 bqH              |    82.61
    1 bqO              |  22 bqH              |  23 bqH              |    91.19
    1 bqO              |  22 bqH              |  24 bqH              |    82.44
    1 bqO              |  22 bqH              |  25 bqH              |   111.62
    2 bqO              |  22 bqH              |   3 bqC              |   133.56
   22 bqH              |   2 bqO              |   4 bqO              |    85.28
    2 bqO              |  22 bqH              |   5 bqC              |   131.61
    2 bqO              |  22 bqH              |   7 bqN              |   107.72
    2 bqO              |  22 bqH              |   8 bqC              |   117.18
    2 bqO              |  22 bqH              |   9 bqC              |   124.25
   22 bqH              |  10 bqC              |   2 bqO              |    95.48
   22 bqH              |  11 bqC              |   2 bqO              |    90.17
   22 bqH              |  12 bqS              |   2 bqO              |    82.75
   22 bqH              |  13 bqH              |   2 bqO              |   119.80
    2 bqO              |  22 bqH              |  14 bqH              |   119.93
    2 bqO              |  22 bqH              |  15 bqH              |   139.50
    2 bqO              |  22 bqH              |  16 bqH              |   115.88
    2 bqO              |  22 bqH              |  17 bqH              |   156.95
    2 bqO              |  22 bqH              |  18 bqH              |    97.26
    2 bqO              |  22 bqH              |  19 bqH              |   133.40
    2 bqO              |  22 bqH              |  21 bqH              |   113.03
   22 bqH              |  23 bqH              |   2 bqO              |    95.56
    2 bqO              |  22 bqH              |  24 bqH              |    69.26
   22 bqH              |  25 bqH              |   2 bqO              |    79.03
    3 bqC              |  22 bqH              |   4 bqO              |   108.06
   22 bqH              |   5 bqC              |   3 bqC              |   157.71
   22 bqH              |   7 bqN              |   3 bqC              |   122.36
   22 bqH              |   8 bqC              |   3 bqC              |    91.10
   22 bqH              |   3 bqC              |   9 bqC              |    73.05
   22 bqH              |  10 bqC              |   3 bqC              |    93.41
    3 bqC              |  22 bqH              |  11 bqC              |    84.73
    3 bqC              |  22 bqH              |  12 bqS              |   105.19
    3 bqC              |  22 bqH              |  13 bqH              |   141.86
   22 bqH              |   3 bqC              |  14 bqH              |   112.63
   22 bqH              |   3 bqC              |  15 bqH              |   120.63
   22 bqH              |  16 bqH              |   3 bqC              |   103.82
   22 bqH              |  17 bqH              |   3 bqC              |   122.07
   22 bqH              |  18 bqH              |   3 bqC              |    67.71
   22 bqH              |  19 bqH              |   3 bqC              |    86.77
   22 bqH              |   3 bqC              |  21 bqH              |    83.95
    3 bqC              |  22 bqH              |  23 bqH              |    94.35
   22 bqH              |  24 bqH              |   3 bqC              |    69.75
    3 bqC              |  22 bqH              |  25 bqH              |    91.03
    4 bqO              |  22 bqH              |   5 bqC              |   101.75
    4 bqO              |  22 bqH              |   7 bqN              |   100.43
    4 bqO              |  22 bqH              |   8 bqC              |   130.09
    4 bqO              |  22 bqH              |   9 bqC              |   129.09
   22 bqH              |  10 bqC              |   4 bqO              |    97.90
   22 bqH              |  11 bqC              |   4 bqO              |   131.38
   22 bqH              |  12 bqS              |   4 bqO              |   118.38
   22 bqH              |  13 bqH              |   4 bqO              |    83.05
    4 bqO              |  22 bqH              |  14 bqH              |    98.34
    4 bqO              |  22 bqH              |  15 bqH              |   106.26
    4 bqO              |  22 bqH              |  16 bqH              |    79.31
    4 bqO              |  22 bqH              |  17 bqH              |   118.29
    4 bqO              |  22 bqH              |  18 bqH              |   122.11
    4 bqO              |  22 bqH              |  19 bqH              |   155.65
    4 bqO              |  22 bqH              |  21 bqH              |   116.37
    4 bqO              |  22 bqH              |  23 bqH              |    77.79
   22 bqH              |  24 bqH              |   4 bqO              |    92.84
   22 bqH              |  25 bqH              |   4 bqO              |   139.34
   22 bqH              |   7 bqN              |   5 bqC              |    89.25
   22 bqH              |   5 bqC              |   8 bqC              |    65.06
   22 bqH              |   5 bqC              |   9 bqC              |    95.81
   22 bqH              |  10 bqC              |   5 bqC              |    82.84
    5 bqC              |  22 bqH              |  11 bqC              |    80.15
    5 bqC              |  22 bqH              |  12 bqS              |   101.28
    5 bqC              |  22 bqH              |  13 bqH              |   142.15
   22 bqH              |   5 bqC              |  14 bqH              |   146.64
   22 bqH              |   5 bqC              |  15 bqH              |   160.91
   22 bqH              |   5 bqC              |  16 bqH              |    91.73
   22 bqH              |  17 bqH              |   5 bqC              |    85.99
    5 bqC              |  22 bqH              |  18 bqH              |    74.11
    5 bqC              |  22 bqH              |  19 bqH              |    62.77
   22 bqH              |   5 bqC              |  21 bqH              |   102.51
    5 bqC              |  22 bqH              |  23 bqH              |    98.03
   22 bqH              |   5 bqC              |  24 bqH              |    64.60
    5 bqC              |  22 bqH              |  25 bqH              |    83.66
   22 bqH              |   7 bqN              |   8 bqC              |    94.76
   22 bqH              |   7 bqN              |   9 bqC              |   125.96
   22 bqH              |  10 bqC              |   7 bqN              |   105.80
    7 bqN              |  22 bqH              |  11 bqC              |    72.42
    7 bqN              |  22 bqH              |  12 bqS              |    87.51
    7 bqN              |  22 bqH              |  13 bqH              |   112.42
   22 bqH              |   7 bqN              |  14 bqH              |   142.86
   22 bqH              |   7 bqN              |  15 bqH              |   112.35
   22 bqH              |   7 bqN              |  16 bqH              |    83.36
   22 bqH              |   7 bqN              |  17 bqH              |    67.25
   22 bqH              |   7 bqN              |  18 bqH              |    91.56
   22 bqH              |   7 bqN              |  19 bqH              |    69.93
   22 bqH              |   7 bqN              |  21 bqH              |   147.93
    7 bqN              |  22 bqH              |  23 bqH              |    63.54
   22 bqH              |   7 bqN              |  24 bqH              |    80.64
    7 bqN              |  22 bqH              |  25 bqH              |    93.68
   22 bqH              |   8 bqC              |   9 bqC              |   151.95
   22 bqH              |  10 bqC              |   8 bqC              |    90.75
    8 bqC              |  22 bqH              |  11 bqC              |   102.49
    8 bqC              |  22 bqH              |  12 bqS              |   111.82
    8 bqC              |  22 bqH              |  13 bqH              |   113.08
   22 bqH              |   8 bqC              |  14 bqH              |    98.03
   22 bqH              |   8 bqC              |  15 bqH              |    87.81
    8 bqC              |  22 bqH              |  16 bqH              |    76.17
   22 bqH              |  17 bqH              |   8 bqC              |    64.84
   22 bqH              |   8 bqC              |  18 bqH              |    97.91
   22 bqH              |  19 bqH              |   8 bqC              |    88.10
   22 bqH              |   8 bqC              |  21 bqH              |   145.71
   22 bqH              |  23 bqH              |   8 bqC              |    70.83
    8 bqC              |  22 bqH              |  24 bqH              |    85.22
    8 bqC              |  22 bqH              |  25 bqH              |   126.86
   22 bqH              |  10 bqC              |   9 bqC              |    98.05
    9 bqC              |  22 bqH              |  11 bqC              |   100.99
    9 bqC              |  22 bqH              |  12 bqS              |   113.65
    9 bqC              |  22 bqH              |  13 bqH              |   121.78
   22 bqH              |   9 bqC              |  14 bqH              |    80.69
   22 bqH              |   9 bqC              |  15 bqH              |    75.72
   22 bqH              |  16 bqH              |   9 bqC              |    70.75
   22 bqH              |  17 bqH              |   9 bqC              |    91.66
   22 bqH              |  18 bqH              |   9 bqC              |    99.87
   22 bqH              |  19 bqH              |   9 bqC              |   122.14
   22 bqH              |   9 bqC              |  21 bqH              |   113.58
   22 bqH              |  23 bqH              |   9 bqC              |    78.82
    9 bqC              |  22 bqH              |  24 bqH              |    82.58
    9 bqC              |  22 bqH              |  25 bqH              |   121.40
   22 bqH              |  10 bqC              |  11 bqC              |   105.83
   22 bqH              |  10 bqC              |  12 bqS              |   112.25
   22 bqH              |  10 bqC              |  13 bqH              |    84.55
   22 bqH              |  10 bqC              |  14 bqH              |   109.94
   22 bqH              |  10 bqC              |  15 bqH              |    86.40
   22 bqH              |  10 bqC              |  16 bqH              |    87.06
   10 bqC              |  22 bqH              |  17 bqH              |    96.78
   22 bqH              |  10 bqC              |  18 bqH              |   101.30
   10 bqC              |  22 bqH              |  19 bqH              |    89.13
   22 bqH              |  10 bqC              |  21 bqH              |   114.71
   22 bqH              |  10 bqC              |  23 bqH              |   113.87
   22 bqH              |  10 bqC              |  24 bqH              |   130.39
   22 bqH              |  10 bqC              |  25 bqH              |    74.61
   22 bqH              |  11 bqC              |  12 bqS              |   127.76
   22 bqH              |  11 bqC              |  13 bqH              |    70.25
   22 bqH              |  11 bqC              |  14 bqH              |    79.88
   11 bqC              |  22 bqH              |  15 bqH              |    86.87
   22 bqH              |  11 bqC              |  16 bqH              |    72.97
   11 bqC              |  22 bqH              |  17 bqH              |   103.32
   11 bqC              |  22 bqH              |  18 bqH              |    98.89
   11 bqC              |  22 bqH              |  19 bqH              |   127.66
   11 bqC              |  22 bqH              |  21 bqH              |    88.35
   11 bqC              |  22 bqH              |  23 bqH              |    63.35
   22 bqH              |  11 bqC              |  24 bqH              |   124.40
   22 bqH              |  11 bqC              |  25 bqH              |    74.48
   22 bqH              |  13 bqH              |  12 bqS              |    73.66
   12 bqS              |  22 bqH              |  14 bqH              |    92.57
   12 bqS              |  22 bqH              |  15 bqH              |   108.32
   12 bqS              |  22 bqH              |  16 bqH              |    83.71
   12 bqS              |  22 bqH              |  17 bqH              |   124.89
   12 bqS              |  22 bqH              |  18 bqH              |   100.53
   12 bqS              |  22 bqH              |  19 bqH              |   137.08
   12 bqS              |  22 bqH              |  21 bqH              |   100.33
   22 bqH              |  23 bqH              |  12 bqS              |    87.52
   22 bqH              |  24 bqH              |  12 bqS              |    79.52
   22 bqH              |  25 bqH              |  12 bqS              |    99.95
   13 bqH              |  22 bqH              |  14 bqH              |   128.43
   13 bqH              |  22 bqH              |  15 bqH              |   150.73
   13 bqH              |  22 bqH              |  16 bqH              |   129.65
   13 bqH              |  22 bqH              |  17 bqH              |   168.96
   13 bqH              |  22 bqH              |  18 bqH              |    91.43
   13 bqH              |  22 bqH              |  19 bqH              |   123.66
   13 bqH              |  22 bqH              |  21 bqH              |   113.02
   22 bqH              |  23 bqH              |  13 bqH              |    88.22
   13 bqH              |  22 bqH              |  24 bqH              |    81.83
   13 bqH              |  22 bqH              |  25 bqH              |    79.23
   22 bqH              |  14 bqH              |  15 bqH              |    81.94
   22 bqH              |  16 bqH              |  14 bqH              |   114.93
   22 bqH              |  17 bqH              |  14 bqH              |   109.85
   22 bqH              |  18 bqH              |  14 bqH              |    76.01
   22 bqH              |  19 bqH              |  14 bqH              |    85.87
   22 bqH              |  14 bqH              |  21 bqH              |    74.93
   14 bqH              |  22 bqH              |  23 bqH              |    82.82
   22 bqH              |  24 bqH              |  14 bqH              |    85.90
   14 bqH              |  22 bqH              |  25 bqH              |    84.53
   22 bqH              |  16 bqH              |  15 bqH              |   121.64
   22 bqH              |  17 bqH              |  15 bqH              |   144.52
   15 bqH              |  22 bqH              |  18 bqH              |    78.27
   22 bqH              |  19 bqH              |  15 bqH              |    87.09
   22 bqH              |  21 bqH              |  15 bqH              |    65.75
   15 bqH              |  22 bqH              |  23 bqH              |   106.12
   22 bqH              |  24 bqH              |  15 bqH              |    72.92
   15 bqH              |  22 bqH              |  25 bqH              |    86.41
   22 bqH              |  17 bqH              |  16 bqH              |    83.02
   16 bqH              |  22 bqH              |  18 bqH              |    93.27
   16 bqH              |  22 bqH              |  19 bqH              |    86.79
   22 bqH              |  16 bqH              |  21 bqH              |    78.88
   16 bqH              |  22 bqH              |  23 bqH              |   101.56
   22 bqH              |  16 bqH              |  24 bqH              |    67.18
   22 bqH              |  25 bqH              |  16 bqH              |    74.58
   17 bqH              |  22 bqH              |  18 bqH              |    83.76
   22 bqH              |  17 bqH              |  19 bqH              |    63.46
   22 bqH              |  17 bqH              |  21 bqH              |    89.93
   17 bqH              |  22 bqH              |  23 bqH              |   120.62
   17 bqH              |  22 bqH              |  24 bqH              |    87.91
   17 bqH              |  22 bqH              |  25 bqH              |    96.19
   22 bqH              |  19 bqH              |  18 bqH              |    88.50
   22 bqH              |  18 bqH              |  21 bqH              |   112.50
   22 bqH              |  23 bqH              |  18 bqH              |    93.22
   18 bqH              |  22 bqH              |  24 bqH              |    86.01
   18 bqH              |  22 bqH              |  25 bqH              |   129.67
   22 bqH              |  19 bqH              |  21 bqH              |   111.04
   19 bqH              |  22 bqH              |  23 bqH              |    85.64
   19 bqH              |  22 bqH              |  24 bqH              |   109.47
   19 bqH              |  22 bqH              |  25 bqH              |   145.93
   22 bqH              |  23 bqH              |  21 bqH              |    92.33
   22 bqH              |  24 bqH              |  21 bqH              |    72.47
   21 bqH              |  22 bqH              |  25 bqH              |   111.61
   22 bqH              |  23 bqH              |  24 bqH              |    77.55
   23 bqH              |  22 bqH              |  25 bqH              |    93.99
   22 bqH              |  25 bqH              |  24 bqH              |    89.81
    2 bqO              |  23 bqH              |   3 bqC              |   139.39
   23 bqH              |   2 bqO              |   4 bqO              |   100.57
    2 bqO              |  23 bqH              |   5 bqC              |   127.89
   23 bqH              |   2 bqO              |   6 bqO              |    74.33
    2 bqO              |  23 bqH              |   7 bqN              |   140.82
    2 bqO              |  23 bqH              |   8 bqC              |   166.10
    2 bqO              |  23 bqH              |   9 bqC              |   172.91
    2 bqO              |  23 bqH              |  10 bqC              |   102.64
    2 bqO              |  23 bqH              |  11 bqC              |    69.69
   23 bqH              |  12 bqS              |   2 bqO              |    72.61
   23 bqH              |  13 bqH              |   2 bqO              |   110.96
    2 bqO              |  23 bqH              |  16 bqH              |   111.43
    2 bqO              |  23 bqH              |  17 bqH              |   124.45
    2 bqO              |  23 bqH              |  18 bqH              |   160.26
    2 bqO              |  23 bqH              |  19 bqH              |   144.69
    2 bqO              |  23 bqH              |  20 bqH              |   171.55
    2 bqO              |  23 bqH              |  21 bqH              |   164.17
    2 bqO              |  23 bqH              |  22 bqH              |    95.56
    2 bqO              |  23 bqH              |  24 bqH              |    86.31
    2 bqO              |  23 bqH              |  25 bqH              |    69.69
    2 bqO              |  23 bqH              |  37 O                |    67.98
    2 bqO              |  23 bqH              |  46 H                |    79.68
    3 bqC              |  23 bqH              |   4 bqO              |    98.42
   23 bqH              |   5 bqC              |   3 bqC              |   132.05
    3 bqC              |  23 bqH              |   6 bqO              |   102.84
   23 bqH              |   7 bqN              |   3 bqC              |   176.52
   23 bqH              |   8 bqC              |   3 bqC              |   112.82
   23 bqH              |   9 bqC              |   3 bqC              |    86.71
   23 bqH              |  10 bqC              |   3 bqC              |   129.36
   23 bqH              |  11 bqC              |   3 bqC              |    82.28
    3 bqC              |  23 bqH              |  12 bqS              |   102.09
    3 bqC              |  23 bqH              |  13 bqH              |   144.99
   23 bqH              |  16 bqH              |   3 bqC              |    96.65
   23 bqH              |  17 bqH              |   3 bqC              |    96.69
   23 bqH              |  18 bqH              |   3 bqC              |    90.41
   23 bqH              |  19 bqH              |   3 bqC              |    92.92
   23 bqH              |   3 bqC              |  20 bqH              |    68.33
   23 bqH              |  21 bqH              |   3 bqC              |    79.50
   23 bqH              |  22 bqH              |   3 bqC              |    94.35
   23 bqH              |  24 bqH              |   3 bqC              |    86.39
   23 bqH              |  25 bqH              |   3 bqC              |    71.27
    3 bqC              |  23 bqH              |  37 O                |   147.45
    3 bqC              |  23 bqH              |  46 H                |   140.93
    4 bqO              |  23 bqH              |   5 bqC              |    88.95
   23 bqH              |   6 bqO              |   4 bqO              |    85.86
    4 bqO              |  23 bqH              |   7 bqN              |    99.65
    4 bqO              |  23 bqH              |   8 bqC              |   133.11
    4 bqO              |  23 bqH              |   9 bqC              |   131.83
   23 bqH              |  10 bqC              |   4 bqO              |    98.41
   23 bqH              |  11 bqC              |   4 bqO              |   130.51
   23 bqH              |  12 bqS              |   4 bqO              |   154.68
   23 bqH              |  13 bqH              |   4 bqO              |    93.03
    4 bqO              |  23 bqH              |  16 bqH              |    71.33
    4 bqO              |  23 bqH              |  17 bqH              |    92.61
    4 bqO              |  23 bqH              |  18 bqH              |   158.00
    4 bqO              |  23 bqH              |  19 bqH              |   128.56
    4 bqO              |  23 bqH              |  20 bqH              |   143.83
    4 bqO              |  23 bqH              |  21 bqH              |   128.01
   23 bqH              |  22 bqH              |   4 bqO              |    77.79
   23 bqH              |  24 bqH              |   4 bqO              |    98.68
   23 bqH              |  25 bqH              |   4 bqO              |   105.72
    4 bqO              |  23 bqH              |  37 O                |   102.45
    4 bqO              |  23 bqH              |  46 H                |   120.18
    5 bqC              |  23 bqH              |   6 bqO              |   102.48
   23 bqH              |   7 bqN              |   5 bqC              |   141.46
   23 bqH              |   8 bqC              |   5 bqC              |    87.19
   23 bqH              |   5 bqC              |   9 bqC              |    76.63
   23 bqH              |  10 bqC              |   5 bqC              |   142.22
   23 bqH              |  11 bqC              |   5 bqC              |    81.44
    5 bqC              |  23 bqH              |  12 bqS              |    94.40
    5 bqC              |  23 bqH              |  13 bqH              |   131.23
   23 bqH              |   5 bqC              |  16 bqH              |    97.26
   23 bqH              |   5 bqC              |  17 bqH              |    97.18
   23 bqH              |  18 bqH              |   5 bqC              |    71.29
   23 bqH              |  19 bqH              |   5 bqC              |    74.89
   23 bqH              |   5 bqC              |  20 bqH              |    77.88
   23 bqH              |   5 bqC              |  21 bqH              |    74.91
   23 bqH              |  22 bqH              |   5 bqC              |    98.03
   23 bqH              |  24 bqH              |   5 bqC              |    76.95
   23 bqH              |  25 bqH              |   5 bqC              |    68.30
    5 bqC              |  23 bqH              |  37 O                |   161.22
    5 bqC              |  23 bqH              |  46 H                |   150.64
    6 bqO              |  23 bqH              |   7 bqN              |   102.81
    6 bqO              |  23 bqH              |   8 bqC              |   131.75
    6 bqO              |  23 bqH              |   9 bqC              |   122.32
    6 bqO              |  23 bqH              |  10 bqC              |    92.97
   23 bqH              |  11 bqC              |   6 bqO              |    88.38
   23 bqH              |  12 bqS              |   6 bqO              |    99.37
    6 bqO              |  23 bqH              |  13 bqH              |    76.04
    6 bqO              |  23 bqH              |  16 bqH              |    87.21
    6 bqO              |  23 bqH              |  17 bqH              |   116.25
    6 bqO              |  23 bqH              |  18 bqH              |   133.54
    6 bqO              |  23 bqH              |  19 bqH              |   148.52
    6 bqO              |  23 bqH              |  20 bqH              |   132.09
    6 bqO              |  23 bqH              |  21 bqH              |   107.94
    6 bqO              |  23 bqH              |  22 bqH              |   116.10
   23 bqH              |  24 bqH              |   6 bqO              |    84.10
    6 bqO              |  23 bqH              |  25 bqH              |    70.93
    6 bqO              |  23 bqH              |  37 O                |    77.44
    6 bqO              |  23 bqH              |  46 H                |   102.13
   23 bqH              |   7 bqN              |   8 bqC              |    89.13
   23 bqH              |   7 bqN              |   9 bqC              |   119.18
   23 bqH              |  10 bqC              |   7 bqN              |   107.93
    7 bqN              |  23 bqH              |  11 bqC              |    71.32
    7 bqN              |  23 bqH              |  12 bqS              |   103.06
    7 bqN              |  23 bqH              |  13 bqH              |   146.81
   23 bqH              |   7 bqN              |  16 bqH              |   121.25
   23 bqH              |   7 bqN              |  17 bqH              |   121.20
   23 bqH              |   7 bqN              |  18 bqH              |    63.22
   23 bqH              |   7 bqN              |  19 bqH              |    88.87
   23 bqH              |   7 bqN              |  20 bqH              |   109.88
   23 bqH              |   7 bqN              |  21 bqH              |   116.11
   23 bqH              |  22 bqH              |   7 bqN              |    63.54
   23 bqH              |   7 bqN              |  24 bqH              |    70.95
    7 bqN              |  23 bqH              |  25 bqH              |    72.12
    7 bqN              |  23 bqH              |  37 O                |   145.61
    7 bqN              |  23 bqH              |  46 H                |   139.49
   23 bqH              |   8 bqC              |   9 bqC              |   150.47
   23 bqH              |  10 bqC              |   8 bqC              |    85.70
    8 bqC              |  23 bqH              |  11 bqC              |   104.77
    8 bqC              |  23 bqH              |  12 bqS              |   137.68
    8 bqC              |  23 bqH              |  13 bqH              |   150.30
   23 bqH              |   8 bqC              |  16 bqH              |    76.38
   23 bqH              |   8 bqC              |  17 bqH              |    93.06
   23 bqH              |  18 bqH              |   8 bqC              |    92.64
   23 bqH              |   8 bqC              |  19 bqH              |   100.06
   23 bqH              |   8 bqC              |  20 bqH              |   153.46
   23 bqH              |   8 bqC              |  21 bqH              |   120.06
    8 bqC              |  23 bqH              |  22 bqH              |    70.83
    8 bqC              |  23 bqH              |  24 bqH              |    93.23
    8 bqC              |  23 bqH              |  25 bqH              |   100.92
    8 bqC              |  23 bqH              |  37 O                |   122.55
    8 bqC              |  23 bqH              |  46 H                |   106.66
   23 bqH              |  10 bqC              |   9 bqC              |    92.51
    9 bqC              |  23 bqH              |  11 bqC              |   103.63
    9 bqC              |  23 bqH              |  12 bqS              |   133.91
    9 bqC              |  23 bqH              |  13 bqH              |   160.86
    9 bqC              |  23 bqH              |  16 bqH              |    61.58
   23 bqH              |  17 bqH              |   9 bqC              |    68.23
   23 bqH              |  18 bqH              |   9 bqC              |   126.14
   23 bqH              |  19 bqH              |   9 bqC              |    97.60
   23 bqH              |   9 bqC              |  20 bqH              |   119.76
   23 bqH              |   9 bqC              |  21 bqH              |    90.80
    9 bqC              |  23 bqH              |  22 bqH              |    78.82
    9 bqC              |  23 bqH              |  24 bqH              |    88.24
    9 bqC              |  23 bqH              |  25 bqH              |   103.22
    9 bqC              |  23 bqH              |  37 O                |   118.99
    9 bqC              |  23 bqH              |  46 H                |   107.23
   23 bqH              |  10 bqC              |  11 bqC              |   107.93
   23 bqH              |  10 bqC              |  12 bqS              |    80.47
   10 bqC              |  23 bqH              |  13 bqH              |   105.83
   23 bqH              |  10 bqC              |  16 bqH              |   157.04
   23 bqH              |  10 bqC              |  17 bqH              |   143.32
   10 bqC              |  23 bqH              |  18 bqH              |    94.35
   23 bqH              |  10 bqC              |  19 bqH              |    94.16
   23 bqH              |  10 bqC              |  20 bqH              |    85.92
   23 bqH              |  10 bqC              |  21 bqH              |    86.63
   23 bqH              |  10 bqC              |  22 bqH              |   113.87
   23 bqH              |  10 bqC              |  24 bqH              |   108.30
   23 bqH              |  10 bqC              |  25 bqH              |   129.01
   10 bqC              |  23 bqH              |  37 O                |   169.20
   10 bqC              |  23 bqH              |  46 H                |   162.87
   23 bqH              |  11 bqC              |  12 bqS              |    94.01
   11 bqC              |  23 bqH              |  13 bqH              |    82.08
   23 bqH              |  11 bqC              |  16 bqH              |   103.63
   23 bqH              |  11 bqC              |  17 bqH              |    79.39
   11 bqC              |  23 bqH              |  18 bqH              |   129.88
   11 bqC              |  23 bqH              |  19 bqH              |   104.01
   11 bqC              |  23 bqH              |  20 bqH              |   115.41
   11 bqC              |  23 bqH              |  21 bqH              |   102.41
   23 bqH              |  22 bqH              |  11 bqC              |    63.35
   23 bqH              |  11 bqC              |  24 bqH              |   102.42
   23 bqH              |  11 bqC              |  25 bqH              |   126.44
   11 bqC              |  23 bqH              |  37 O                |   128.46
   11 bqC              |  23 bqH              |  46 H                |   148.56
   23 bqH              |  13 bqH              |  12 bqS              |    69.59
   12 bqS              |  23 bqH              |  16 bqH              |    76.57
   12 bqS              |  23 bqH              |  17 bqH              |   100.47
   12 bqS              |  23 bqH              |  18 bqH              |   157.83
   12 bqS              |  23 bqH              |  19 bqH              |   137.35
   12 bqS              |  23 bqH              |  20 bqH              |   146.53
   12 bqS              |  23 bqH              |  21 bqH              |   126.43
   12 bqS              |  23 bqH              |  22 bqH              |    87.52
   23 bqH              |  24 bqH              |  12 bqS              |    68.76
   23 bqH              |  12 bqS              |  25 bqH              |    74.66
   12 bqS              |  23 bqH              |  37 O                |    94.78
   12 bqS              |  23 bqH              |  46 H                |   114.93
   13 bqH              |  23 bqH              |  16 bqH              |   118.75
   13 bqH              |  23 bqH              |  17 bqH              |   120.80
   13 bqH              |  23 bqH              |  18 bqH              |   143.77
   13 bqH              |  23 bqH              |  19 bqH              |   128.14
   13 bqH              |  23 bqH              |  20 bqH              |   151.64
   13 bqH              |  23 bqH              |  21 bqH              |   175.17
   13 bqH              |  23 bqH              |  22 bqH              |    88.22
   13 bqH              |  23 bqH              |  24 bqH              |   102.78
   13 bqH              |  23 bqH              |  25 bqH              |    76.41
   13 bqH              |  23 bqH              |  37 O                |    67.31
   13 bqH              |  23 bqH              |  46 H                |    70.69
   23 bqH              |  17 bqH              |  16 bqH              |    75.45
   16 bqH              |  23 bqH              |  18 bqH              |    87.50
   23 bqH              |  19 bqH              |  16 bqH              |    67.97
   16 bqH              |  23 bqH              |  20 bqH              |    72.72
   16 bqH              |  23 bqH              |  21 bqH              |    64.74
   23 bqH              |  22 bqH              |  16 bqH              |   101.56
   23 bqH              |  24 bqH              |  16 bqH              |    97.05
   23 bqH              |  25 bqH              |  16 bqH              |    85.40
   16 bqH              |  23 bqH              |  37 O                |   161.74
   16 bqH              |  23 bqH              |  46 H                |   168.46
   23 bqH              |  18 bqH              |  17 bqH              |    74.73
   23 bqH              |  19 bqH              |  17 bqH              |    89.60
   23 bqH              |  17 bqH              |  20 bqH              |    73.04
   23 bqH              |  17 bqH              |  21 bqH              |    64.21
   23 bqH              |  22 bqH              |  17 bqH              |   120.62
   23 bqH              |  24 bqH              |  17 bqH              |    70.60
   23 bqH              |  25 bqH              |  17 bqH              |    72.82
   17 bqH              |  23 bqH              |  37 O                |   164.74
   17 bqH              |  23 bqH              |  46 H                |   141.41
   23 bqH              |  18 bqH              |  19 bqH              |    92.54
   23 bqH              |  18 bqH              |  20 bqH              |   151.70
   23 bqH              |  18 bqH              |  21 bqH              |   120.37
   18 bqH              |  23 bqH              |  22 bqH              |    93.22
   18 bqH              |  23 bqH              |  24 bqH              |   112.89
   18 bqH              |  23 bqH              |  25 bqH              |   127.64
   18 bqH              |  23 bqH              |  37 O                |    95.88
   18 bqH              |  23 bqH              |  46 H                |    81.15
   23 bqH              |  19 bqH              |  20 bqH              |   113.71
   23 bqH              |  19 bqH              |  21 bqH              |    83.91
   23 bqH              |  22 bqH              |  19 bqH              |    85.64
   19 bqH              |  23 bqH              |  24 bqH              |   101.91
   19 bqH              |  23 bqH              |  25 bqH              |    93.64
   19 bqH              |  23 bqH              |  37 O                |   127.54
   19 bqH              |  23 bqH              |  46 H                |   105.07
   23 bqH              |  21 bqH              |  20 bqH              |    93.02
   20 bqH              |  23 bqH              |  22 bqH              |    81.79
   20 bqH              |  23 bqH              |  24 bqH              |   100.87
   20 bqH              |  23 bqH              |  25 bqH              |   112.84
   20 bqH              |  23 bqH              |  37 O                |   110.54
   20 bqH              |  23 bqH              |  46 H                |    95.86
   21 bqH              |  23 bqH              |  22 bqH              |    92.33
   21 bqH              |  23 bqH              |  24 bqH              |    82.02
   21 bqH              |  23 bqH              |  25 bqH              |   107.32
   21 bqH              |  23 bqH              |  37 O                |   110.49
   21 bqH              |  23 bqH              |  46 H                |   105.45
   22 bqH              |  23 bqH              |  24 bqH              |    77.55
   23 bqH              |  22 bqH              |  25 bqH              |    93.99
   22 bqH              |  23 bqH              |  37 O                |   149.03
   22 bqH              |  23 bqH              |  46 H                |   130.23
   23 bqH              |  24 bqH              |  25 bqH              |    77.98
   24 bqH              |  23 bqH              |  37 O                |   124.83
   24 bqH              |  23 bqH              |  46 H                |   149.66
   25 bqH              |  23 bqH              |  37 O                |   136.43
   25 bqH              |  23 bqH              |  46 H                |   147.04
   23 bqH              |  37 O                |  46 H                |    89.10
    2 bqO              |  24 bqH              |   3 bqC              |   131.28
   24 bqH              |   4 bqO              |   2 bqO              |    71.88
    2 bqO              |  24 bqH              |   5 bqC              |   115.92
   24 bqH              |   6 bqO              |   2 bqO              |    80.57
    2 bqO              |  24 bqH              |   7 bqN              |    97.17
    2 bqO              |  24 bqH              |   8 bqC              |    90.67
    2 bqO              |  24 bqH              |   9 bqC              |   105.94
   24 bqH              |  10 bqC              |   2 bqO              |    86.12
   24 bqH              |  11 bqC              |   2 bqO              |   129.66
   24 bqH              |  12 bqS              |   2 bqO              |   138.00
   24 bqH              |   2 bqO              |  13 bqH              |    88.84
    2 bqO              |  24 bqH              |  14 bqH              |   143.19
    2 bqO              |  24 bqH              |  15 bqH              |   136.46
    2 bqO              |  24 bqH              |  16 bqH              |   125.17
    2 bqO              |  24 bqH              |  17 bqH              |   103.46
    2 bqO              |  24 bqH              |  18 bqH              |    79.22
    2 bqO              |  24 bqH              |  19 bqH              |    85.70
    2 bqO              |  24 bqH              |  21 bqH              |   111.09
   24 bqH              |  22 bqH              |   2 bqO              |    69.26
   24 bqH              |  23 bqH              |   2 bqO              |    86.31
   24 bqH              |  25 bqH              |   2 bqO              |    85.12
    2 bqO              |  24 bqH              | 225 O                |   138.40
    3 bqC              |  24 bqH              |   4 bqO              |   146.70
   24 bqH              |   5 bqC              |   3 bqC              |   123.07
    3 bqC              |  24 bqH              |   6 bqO              |   152.60
   24 bqH              |   7 bqN              |   3 bqC              |   107.84
   24 bqH              |   8 bqC              |   3 bqC              |    69.46
   24 bqH              |   3 bqC              |   9 bqC              |    91.06
   24 bqH              |  10 bqC              |   3 bqC              |    78.68
    3 bqC              |  24 bqH              |  11 bqC              |   104.48
    3 bqC              |  24 bqH              |  12 bqS              |   149.24
    3 bqC              |  24 bqH              |  13 bqH              |   115.85
   24 bqH              |  14 bqH              |   3 bqC              |    90.29
   24 bqH              |   3 bqC              |  15 bqH              |   121.77
   24 bqH              |  16 bqH              |   3 bqC              |   117.36
   24 bqH              |  17 bqH              |   3 bqC              |    78.00
   24 bqH              |   3 bqC              |  18 bqH              |    63.05
   24 bqH              |   3 bqC              |  19 bqH              |    75.54
   24 bqH              |   3 bqC              |  21 bqH              |    84.35
    3 bqC              |  24 bqH              |  22 bqH              |    69.75
    3 bqC              |  24 bqH              |  23 bqH              |    86.39
    3 bqC              |  24 bqH              |  25 bqH              |    95.03
    3 bqC              |  24 bqH              | 225 O                |    73.83
    4 bqO              |  24 bqH              |   5 bqC              |   131.60
   24 bqH              |   6 bqO              |   4 bqO              |    69.77
    4 bqO              |  24 bqH              |   7 bqN              |   138.34
    4 bqO              |  24 bqH              |   8 bqC              |   135.50
    4 bqO              |  24 bqH              |   9 bqC              |   151.38
    4 bqO              |  24 bqH              |  10 bqC              |   101.55
   24 bqH              |  11 bqC              |   4 bqO              |   102.72
   24 bqH              |  12 bqS              |   4 bqO              |   110.53
   24 bqH              |   4 bqO              |  13 bqH              |    65.49
    4 bqO              |  24 bqH              |  14 bqH              |   157.73
    4 bqO              |  24 bqH              |  15 bqH              |   136.57
    4 bqO              |  24 bqH              |  16 bqH              |   117.44
    4 bqO              |  24 bqH              |  17 bqH              |   118.52
    4 bqO              |  24 bqH              |  18 bqH              |   128.92
    4 bqO              |  24 bqH              |  19 bqH              |   124.32
    4 bqO              |  24 bqH              |  21 bqH              |   161.69
    4 bqO              |  24 bqH              |  22 bqH              |    92.84
    4 bqO              |  24 bqH              |  23 bqH              |    98.68
   24 bqH              |  25 bqH              |   4 bqO              |    87.27
    4 bqO              |  24 bqH              | 225 O                |    89.09
    5 bqC              |  24 bqH              |   6 bqO              |   158.74
   24 bqH              |   7 bqN              |   5 bqC              |    92.87
   24 bqH              |   5 bqC              |   8 bqC              |    91.57
   24 bqH              |   5 bqC              |   9 bqC              |   108.90
   24 bqH              |  10 bqC              |   5 bqC              |    79.42
    5 bqC              |  24 bqH              |  11 bqC              |    86.25
    5 bqC              |  24 bqH              |  12 bqS              |   131.77
    5 bqC              |  24 bqH              |  13 bqH              |   100.98
   24 bqH              |   5 bqC              |  14 bqH              |    92.95
   24 bqH              |   5 bqC              |  15 bqH              |   131.14
   24 bqH              |  16 bqH              |   5 bqC              |   103.15
   24 bqH              |   5 bqC              |  17 bqH              |   127.31
   24 bqH              |   5 bqC              |  18 bqH              |    80.39
   24 bqH              |   5 bqC              |  19 bqH              |   106.16
   24 bqH              |   5 bqC              |  21 bqH              |    94.62
   24 bqH              |   5 bqC              |  22 bqH              |    64.60
    5 bqC              |  24 bqH              |  23 bqH              |    76.95
    5 bqC              |  24 bqH              |  25 bqH              |    77.63
    5 bqC              |  24 bqH              | 225 O                |    78.99
    6 bqO              |  24 bqH              |   7 bqN              |   127.63
    6 bqO              |  24 bqH              |   8 bqC              |   119.59
    6 bqO              |  24 bqH              |   9 bqC              |   124.52
    6 bqO              |  24 bqH              |  10 bqC              |   106.94
    6 bqO              |  24 bqH              |  11 bqC              |    89.70
   24 bqH              |  12 bqS              |   6 bqO              |    83.98
   24 bqH              |   6 bqO              |  13 bqH              |    71.64
    6 bqO              |  24 bqH              |  14 bqH              |   139.10
    6 bqO              |  24 bqH              |  15 bqH              |   162.23
    6 bqO              |  24 bqH              |  16 bqH              |   177.80
    6 bqO              |  24 bqH              |  17 bqH              |   154.41
    6 bqO              |  24 bqH              |  18 bqH              |   103.16
    6 bqO              |  24 bqH              |  19 bqH              |   125.21
    6 bqO              |  24 bqH              |  21 bqH              |   115.67
    6 bqO              |  24 bqH              |  22 bqH              |   116.08
    6 bqO              |  24 bqH              |  23 bqH              |    84.10
    6 bqO              |  24 bqH              |  25 bqH              |   107.96
    6 bqO              |  24 bqH              | 225 O                |   121.29
   24 bqH              |   7 bqN              |   8 bqC              |   158.40
   24 bqH              |   7 bqN              |   9 bqC              |   153.15
   24 bqH              |  10 bqC              |   7 bqN              |    84.13
    7 bqN              |  24 bqH              |  11 bqC              |    81.32
    7 bqN              |  24 bqH              |  12 bqS              |   117.07
    7 bqN              |  24 bqH              |  13 bqH              |    81.99
   24 bqH              |   7 bqN              |  14 bqH              |    93.52
   24 bqH              |   7 bqN              |  15 bqH              |   102.83
   24 bqH              |  16 bqH              |   7 bqN              |    63.07
   24 bqH              |   7 bqN              |  17 bqH              |   108.25
   24 bqH              |   7 bqN              |  18 bqH              |   127.91
   24 bqH              |   7 bqN              |  19 bqH              |   150.41
   24 bqH              |   7 bqN              |  21 bqH              |   128.09
   24 bqH              |   7 bqN              |  22 bqH              |    80.64
   24 bqH              |   7 bqN              |  23 bqH              |    70.95
    7 bqN              |  24 bqH              |  25 bqH              |    88.33
    7 bqN              |  24 bqH              | 225 O                |   108.85
   24 bqH              |   8 bqC              |   9 bqC              |   117.79
   24 bqH              |  10 bqC              |   8 bqC              |   117.77
   24 bqH              |  11 bqC              |   8 bqC              |    83.57
    8 bqC              |  24 bqH              |  12 bqS              |   110.76
    8 bqC              |  24 bqH              |  13 bqH              |    75.82
   24 bqH              |  14 bqH              |   8 bqC              |    65.39
   24 bqH              |   8 bqC              |  15 bqH              |    73.01
   24 bqH              |  16 bqH              |   8 bqC              |    79.65
   24 bqH              |  17 bqH              |   8 bqC              |    71.67
   24 bqH              |   8 bqC              |  18 bqH              |    95.95
   24 bqH              |   8 bqC              |  19 bqH              |   113.81
   24 bqH              |   8 bqC              |  21 bqH              |    96.32
   24 bqH              |  22 bqH              |   8 bqC              |    85.22
   24 bqH              |  23 bqH              |   8 bqC              |    93.23
    8 bqC              |  24 bqH              |  25 bqH              |    89.69
    8 bqC              |  24 bqH              | 225 O                |   117.02
   24 bqH              |  10 bqC              |   9 bqC              |   105.13
    9 bqC              |  24 bqH              |  11 bqC              |    94.31
    9 bqC              |  24 bqH              |  12 bqS              |   126.04
    9 bqC              |  24 bqH              |  13 bqH              |    91.48
   24 bqH              |  14 bqH              |   9 bqC              |    90.26
   24 bqH              |  15 bqH              |   9 bqC              |    68.58
   24 bqH              |  16 bqH              |   9 bqC              |    91.72
   24 bqH              |  17 bqH              |   9 bqC              |    84.90
   24 bqH              |  18 bqH              |   9 bqC              |    91.50
   24 bqH              |  19 bqH              |   9 bqC              |    83.32
   24 bqH              |  21 bqH              |   9 bqC              |    87.56
   24 bqH              |  22 bqH              |   9 bqC              |    82.58
   24 bqH              |  23 bqH              |   9 bqC              |    88.24
    9 bqC              |  24 bqH              |  25 bqH              |   101.45
    9 bqC              |  24 bqH              | 225 O                |   106.34
   24 bqH              |  11 bqC              |  10 bqC              |   100.68
   10 bqC              |  24 bqH              |  12 bqS              |    79.97
   24 bqH              |  10 bqC              |  13 bqH              |   103.60
   10 bqC              |  24 bqH              |  14 bqH              |    83.65
   24 bqH              |  10 bqC              |  15 bqH              |    77.29
   10 bqC              |  24 bqH              |  16 bqH              |    73.90
   24 bqH              |  10 bqC              |  17 bqH              |    99.74
   24 bqH              |  10 bqC              |  18 bqH              |   122.54
   24 bqH              |  10 bqC              |  19 bqH              |   136.32
   24 bqH              |  10 bqC              |  21 bqH              |    92.19
   24 bqH              |  10 bqC              |  22 bqH              |   130.39
   24 bqH              |  10 bqC              |  23 bqH              |   108.30
   10 bqC              |  24 bqH              |  25 bqH              |    62.37
   10 bqC              |  24 bqH              | 225 O                |   128.91
   24 bqH              |  11 bqC              |  12 bqS              |   100.67
   24 bqH              |  11 bqC              |  13 bqH              |   138.72
   11 bqC              |  24 bqH              |  14 bqH              |   121.51
   11 bqC              |  24 bqH              |  15 bqH              |   104.44
   11 bqC              |  24 bqH              |  16 bqH              |    89.54
   24 bqH              |  11 bqC              |  17 bqH              |    89.68
   24 bqH              |  11 bqC              |  18 bqH              |    87.08
   24 bqH              |  11 bqC              |  19 bqH              |    97.49
   11 bqC              |  24 bqH              |  21 bqH              |   106.49
   24 bqH              |  11 bqC              |  22 bqH              |   124.40
   24 bqH              |  11 bqC              |  23 bqH              |   102.42
   24 bqH              |  11 bqC              |  25 bqH              |   121.22
   11 bqC              |  24 bqH              | 225 O                |   115.56
   24 bqH              |  12 bqS              |  13 bqH              |   115.85
   12 bqS              |  24 bqH              |  14 bqH              |   163.26
   12 bqS              |  24 bqH              |  15 bqH              |   150.28
   12 bqS              |  24 bqH              |  16 bqH              |   133.28
   12 bqS              |  24 bqH              |  17 bqH              |   117.82
   12 bqS              |  24 bqH              |  18 bqH              |    99.12
   12 bqS              |  24 bqH              |  19 bqH              |   105.00
   12 bqS              |  24 bqH              |  21 bqH              |   130.22
   12 bqS              |  24 bqH              |  22 bqH              |    79.52
   12 bqS              |  24 bqH              |  23 bqH              |    68.76
   12 bqS              |  24 bqH              |  25 bqH              |    63.10
   12 bqS              |  24 bqH              | 225 O                |   122.27
   13 bqH              |  24 bqH              |  14 bqH              |   128.19
   13 bqH              |  24 bqH              |  15 bqH              |   121.68
   13 bqH              |  24 bqH              |  16 bqH              |   112.89
   13 bqH              |  24 bqH              |  17 bqH              |    89.23
   13 bqH              |  24 bqH              |  18 bqH              |    65.65
   13 bqH              |  24 bqH              |  19 bqH              |    70.27
   13 bqH              |  24 bqH              |  21 bqH              |    98.28
   24 bqH              |  22 bqH              |  13 bqH              |    81.83
   24 bqH              |  23 bqH              |  13 bqH              |   102.78
   24 bqH              |  25 bqH              |  13 bqH              |    89.37
   13 bqH              |  24 bqH              | 225 O                |   143.65
   24 bqH              |  14 bqH              |  15 bqH              |   106.52
   24 bqH              |  16 bqH              |  14 bqH              |    97.44
   24 bqH              |  14 bqH              |  17 bqH              |    64.98
   14 bqH              |  24 bqH              |  18 bqH              |    64.73
   24 bqH              |  14 bqH              |  19 bqH              |    69.55
   24 bqH              |  14 bqH              |  21 bqH              |    90.77
   14 bqH              |  24 bqH              |  22 bqH              |    85.90
   14 bqH              |  24 bqH              |  23 bqH              |    94.79
   14 bqH              |  24 bqH              |  25 bqH              |   111.77
   14 bqH              |  24 bqH              | 225 O                |    71.35
   24 bqH              |  16 bqH              |  15 bqH              |   141.54
   24 bqH              |  17 bqH              |  15 bqH              |    93.26
   15 bqH              |  24 bqH              |  18 bqH              |    70.62
   24 bqH              |  19 bqH              |  15 bqH              |    65.39
   24 bqH              |  21 bqH              |  15 bqH              |    65.16
   15 bqH              |  24 bqH              |  22 bqH              |    72.92
   15 bqH              |  24 bqH              |  23 bqH              |    96.01
   15 bqH              |  24 bqH              |  25 bqH              |    89.36
   15 bqH              |  24 bqH              | 225 O                |    62.34
   24 bqH              |  16 bqH              |  17 bqH              |   119.36
   16 bqH              |  24 bqH              |  18 bqH              |    78.66
   24 bqH              |  16 bqH              |  19 bqH              |    90.95
   24 bqH              |  16 bqH              |  21 bqH              |    82.36
   24 bqH              |  16 bqH              |  22 bqH              |    67.18
   16 bqH              |  24 bqH              |  23 bqH              |    97.05
   16 bqH              |  24 bqH              |  25 bqH              |    70.53
   24 bqH              |  16 bqH              | 225 O                |    73.25
   24 bqH              |  17 bqH              |  18 bqH              |    67.33
   24 bqH              |  17 bqH              |  19 bqH              |    91.50
   24 bqH              |  17 bqH              |  21 bqH              |    73.04
   24 bqH              |  22 bqH              |  17 bqH              |    87.91
   17 bqH              |  24 bqH              |  23 bqH              |    70.60
   24 bqH              |  25 bqH              |  17 bqH              |    83.15
   17 bqH              |  24 bqH              | 225 O                |    83.43
   24 bqH              |  18 bqH              |  19 bqH              |    86.44
   24 bqH              |  18 bqH              |  21 bqH              |    84.40
   24 bqH              |  22 bqH              |  18 bqH              |    86.01
   24 bqH              |  23 bqH              |  18 bqH              |   112.89
   18 bqH              |  24 bqH              |  25 bqH              |    94.62
   18 bqH              |  24 bqH              | 225 O                |   132.94
   24 bqH              |  19 bqH              |  21 bqH              |    72.49
   24 bqH              |  22 bqH              |  19 bqH              |   109.47
   24 bqH              |  23 bqH              |  19 bqH              |   101.91
   24 bqH              |  25 bqH              |  19 bqH              |    77.47
   19 bqH              |  24 bqH              | 225 O                |   113.48
   21 bqH              |  24 bqH              |  22 bqH              |    72.47
   24 bqH              |  23 bqH              |  21 bqH              |    82.02
   21 bqH              |  24 bqH              |  25 bqH              |   115.85
   21 bqH              |  24 bqH              | 225 O                |   106.69
   24 bqH              |  23 bqH              |  22 bqH              |    77.55
   24 bqH              |  25 bqH              |  22 bqH              |    89.81
   22 bqH              |  24 bqH              | 225 O                |   114.17
   23 bqH              |  24 bqH              |  25 bqH              |    77.98
   23 bqH              |  24 bqH              | 225 O                |   153.53
   25 bqH              |  24 bqH              | 225 O                |    86.26
    2 bqO              |  25 bqH              |   3 bqC              |   123.54
   25 bqH              |   4 bqO              |   2 bqO              |    69.96
    2 bqO              |  25 bqH              |   5 bqC              |   121.08
   25 bqH              |   2 bqO              |   6 bqO              |    73.47
    2 bqO              |  25 bqH              |   7 bqN              |    93.84
    2 bqO              |  25 bqH              |   8 bqC              |    88.54
   25 bqH              |  10 bqC              |   2 bqO              |    72.41
   25 bqH              |  11 bqC              |   2 bqO              |   101.26
   25 bqH              |  12 bqS              |   2 bqO              |   108.80
   25 bqH              |  13 bqH              |   2 bqO              |    81.89
    2 bqO              |  25 bqH              |  16 bqH              |   136.59
    2 bqO              |  25 bqH              |  17 bqH              |   122.43
    2 bqO              |  25 bqH              |  19 bqH              |    91.54
    2 bqO              |  25 bqH              |  22 bqH              |    79.03
   25 bqH              |  23 bqH              |   2 bqO              |    69.69
    2 bqO              |  25 bqH              |  24 bqH              |    85.12
    3 bqC              |  25 bqH              |   4 bqO              |   142.89
   25 bqH              |   5 bqC              |   3 bqC              |   157.00
    3 bqC              |  25 bqH              |   6 bqO              |    99.10
   25 bqH              |   7 bqN              |   3 bqC              |   110.41
   25 bqH              |   8 bqC              |   3 bqC              |    75.46
   25 bqH              |  10 bqC              |   3 bqC              |    98.18
   25 bqH              |  11 bqC              |   3 bqC              |    93.00
    3 bqC              |  25 bqH              |  12 bqS              |   114.46
    3 bqC              |  25 bqH              |  13 bqH              |   112.64
   25 bqH              |  16 bqH              |   3 bqC              |   147.55
   25 bqH              |  17 bqH              |   3 bqC              |   108.83
   25 bqH              |  19 bqH              |   3 bqC              |    71.17
   25 bqH              |  22 bqH              |   3 bqC              |    91.03
    3 bqC              |  25 bqH              |  23 bqH              |    71.27
   25 bqH              |  24 bqH              |   3 bqC              |    95.03
    4 bqO              |  25 bqH              |   5 bqC              |   149.40
   25 bqH              |   4 bqO              |   6 bqO              |    83.33
    4 bqO              |  25 bqH              |   7 bqN              |   133.90
    4 bqO              |  25 bqH              |   8 bqC              |   138.84
    4 bqO              |  25 bqH              |  10 bqC              |   121.97
    4 bqO              |  25 bqH              |  11 bqC              |    84.82
   25 bqH              |  12 bqS              |   4 bqO              |    82.43
    4 bqO              |  25 bqH              |  13 bqH              |    77.78
    4 bqO              |  25 bqH              |  16 bqH              |   136.10
    4 bqO              |  25 bqH              |  17 bqH              |   169.64
    4 bqO              |  25 bqH              |  19 bqH              |   149.23
    4 bqO              |  25 bqH              |  22 bqH              |   139.34
    4 bqO              |  25 bqH              |  23 bqH              |   105.72
    4 bqO              |  25 bqH              |  24 bqH              |    87.27
    5 bqC              |  25 bqH              |   6 bqO              |   102.72
   25 bqH              |   7 bqN              |   5 bqC              |    78.33
   25 bqH              |   5 bqC              |   8 bqC              |   100.67
[truncated: 387,262 more chars]
