# Supplementary material for: SparcleQC: Automated Input File Creation for QM/MM Studies of Protein:Ligand Complexes
Source: J Chem Inf Model. 2025 Jun 17;65(13):6433–40. doi: 10.1021/acs.jcim.5c00617 (PMC12264949; doi:10.1021/acs.jcim.5c00617)
Supplement: Supplementary file 2 [file ci5c00617_si_002.zip › si/three_codes/inout_files/nwchem_nwchem_file_lig.out]

 argument  1 = nwchem_nwchem_file_lig.in
                                         
                                         


              Northwest Computational Chemistry Package (NWChem) 6.6
              ------------------------------------------------------


                    Environmental Molecular Sciences Laboratory
                       Pacific Northwest National Laboratory
                                Richland, WA 99352

                              Copyright (c) 1994-2015
                       Pacific Northwest National Laboratory
                            Battelle Memorial Institute

             NWChem is an open-source computational chemistry package
                        distributed under the terms of the
                      Educational Community License (ECL) 2.0
             A copy of the license is included with this distribution
                              in the LICENSE.TXT file

                                  ACKNOWLEDGMENT
                                  --------------

            This software and its documentation were developed at the
            EMSL at Pacific Northwest National Laboratory, a multiprogram
            national laboratory, operated for the U.S. Department of Energy
            by Battelle under Contract Number DE-AC05-76RL01830. Support
            for this work was provided by the Department of Energy Office
            of Biological and Environmental Research, Office of Basic
            Energy Sciences, and the Office of Advanced Scientific Computing.


           Job information
           ---------------

    hostname        = ds7
    program         = nwchem
    date            = Wed Nov 27 11:08:51 2024

    compiled        = Fri_Feb_01_15:14:32_2019
    source          = /theoryfs2/ds/glick/nwchem-6.6
    nwchem branch   = 6.6
    nwchem revision = 27746
    ga revision     = 10594
    input           = nwchem_nwchem_file_lig.in
    prefix          = nwchem_nwchem_file_lig.
    data base       = /scratch/csargent//nwchem_nwchem_file_lig.db
    status          = startup
    nproc           =        1
    time left       =     -1s


           Memory information
           ------------------

    heap     = 1073741820 doubles =   8192.0 Mbytes
    stack    = 1073741825 doubles =   8192.0 Mbytes
    global   = 2147483648 doubles =  16384.0 Mbytes (distinct from heap & stack)
    total    = 4294967293 doubles =  32768.0 Mbytes
    verify   = yes
    hardfail = no 


           Directory information
           ---------------------

  0 permanent = /scratch/csargent/
  0 scratch   = /scratch/csargent/


                                NWChem Input Module
                                -------------------


 Scaling coordinates for geometry "geometry" by  1.889725989
 (inverse scale =  0.529177249)


                             Geometry "geometry" -> ""
                             -------------------------

 Output coordinates in angstroms (scale by  1.889725989 to convert to a.u.)

  No.       Tag          Charge          X              Y              Z
 ---- ---------------- ---------- -------------- -------------- --------------
    1 O                    8.0000     0.23900000    46.90500000    47.13000000
    2 O                    8.0000    -3.50300000    46.13200000    52.98400000
    3 C                    6.0000     0.28300000    45.59900000    47.73800000
    4 O                    8.0000    -2.85200000    43.34300000    52.88100000
    5 C                    6.0000    -0.86000000    45.45500000    48.48100000
    6 O                    8.0000    -0.83400000    45.23500000    53.59000000
    7 N                    7.0000    -0.87000000    46.41200000    49.49600000
    8 C                    6.0000    -0.99700000    47.65600000    48.91500000
    9 C                    6.0000     0.11000000    47.92800000    48.14200000
   10 C                    6.0000    -1.94600000    46.21300000    50.35000000
   11 C                    6.0000    -1.91200000    45.05700000    51.09100000
   12 S                   16.0000    -2.22100000    44.98000000    52.47800000
   13 H                    1.0000    -3.70400000    46.72700000    52.25800000
   14 H                    1.0000     1.16700000    45.49700000    48.36800000
   15 H                    1.0000     0.32700000    44.83000000    46.96700000
   16 H                    1.0000    -0.88900000    44.45700000    48.91800000
   17 H                    1.0000    -1.73200000    45.59200000    47.84100000
   18 H                    1.0000    -1.08200000    48.41000000    49.69700000
   19 H                    1.0000    -1.88900000    47.67400000    48.28900000
   20 H                    1.0000    -0.00200000    48.90300000    47.66800000
   21 H                    1.0000     1.00100000    47.93700000    48.76900000
   22 H                    1.0000    -2.82300000    46.12900000    49.70800000
   23 H                    1.0000    -1.98500000    47.05400000    51.04200000
   24 H                    1.0000    -0.84000000    44.86200000    51.11200000
   25 H                    1.0000    -2.60100000    44.37200000    50.59800000
   26 bqC                  0.0000     3.33300000    50.62000000    55.89100000
   27 bqO                  0.0000     3.37200000    51.58800000    55.12700000
   28 bqN                  0.0000     2.44200000    50.50700000    56.86200000
   29 bqC                  0.0000     1.41300000    51.50600000    57.11900000
   30 bqC                  0.0000     0.00500000    50.92700000    57.23200000
   31 bqC                  0.0000    -0.52100000    50.23700000    56.00100000
   32 bqC                  0.0000    -0.98500000    51.01100000    54.95100000
   33 bqC                  0.0000    -0.56900000    48.85400000    55.93600000
   34 bqC                  0.0000    -1.50200000    50.38700000    53.83500000
   35 bqC                  0.0000    -1.08600000    48.22200000    54.81700000
   36 bqC                  0.0000    -1.54900000    49.00300000    53.77900000
   37 bqO                  0.0000    -2.10600000    48.40600000    52.66400000
   38 bqH                  0.0000     2.46100000    49.69500000    57.46100000
   39 bqH                  0.0000     1.41300000    52.28000000    56.35300000
   40 bqH                  0.0000    -0.02400000    50.22600000    58.06500000
   41 bqH                  0.0000    -0.67600000    51.74000000    57.48100000
   42 bqH                  0.0000    -0.94200000    52.08100000    55.00900000
   43 bqH                  0.0000    -0.22200000    48.25800000    56.76500000
   44 bqH                  0.0000    -1.88400000    50.97500000    53.02200000
   45 bqH                  0.0000    -1.19500000    47.15800000    54.81300000
   46 bqH                  0.0000    -2.57300000    49.03500000    52.08500000
   47 bqC                  0.0000    -4.48900000    54.63800000    59.16500000
   48 bqO                  0.0000    -5.67700000    54.60000000    58.83800000
   49 bqN                  0.0000    -3.76400000    53.51300000    59.14400000
   50 bqC                  0.0000    -4.32300000    52.24200000    58.73400000
   51 bqC                  0.0000    -3.96200000    52.00800000    57.29600000
   52 bqC                  0.0000    -4.63500000    50.80100000    56.66900000
   53 bqC                  0.0000    -4.17600000    49.51200000    56.72600000
   54 bqN                  0.0000    -5.69600000    50.80900000    55.87200000
   55 bqC                  0.0000    -5.89500000    49.59400000    55.42300000
   56 bqN                  0.0000    -4.97600000    48.83300000    55.94300000
   57 bqH                  0.0000    -2.78700000    53.54100000    59.40200000
   58 bqH                  0.0000    -5.40700000    52.21900000    58.85300000
   59 bqH                  0.0000    -4.26800000    52.88300000    56.72300000
   60 bqH                  0.0000    -2.88400000    51.91400000    57.18300000
   61 bqH                  0.0000    -3.30700000    49.14800000    57.25100000
   62 bqH                  0.0000    -6.68000000    49.28100000    54.75300000
   63 bqH                  0.0000    -4.88900000    47.84300000    55.76200000
   64 bqC                  0.0000     4.10300000    54.70700000    53.57400000
   65 bqO                  0.0000     4.29800000    55.69200000    52.85500000
   66 bqN                  0.0000     3.35800000    53.69700000    53.14300000
   67 bqC                  0.0000     2.81300000    53.71800000    51.78800000
   68 bqC                  0.0000     1.41500000    54.34300000    51.72500000
   69 bqO                  0.0000     0.84600000    54.49000000    50.63900000
   70 bqC                  0.0000     2.76500000    52.26300000    51.15400000
   71 bqC                  0.0000     1.85400000    51.31400000    51.97100000
   72 bqC                  0.0000     4.22200000    51.75300000    51.01800000
   73 bqC                  0.0000     1.55200000    49.95700000    51.27500000
   74 bqH                  0.0000     3.19200000    52.88900000    53.73200000
   75 bqH                  0.0000     3.45200000    54.31600000    51.13700000
   76 bqH                  0.0000     2.35300000    52.34900000    50.14700000
   77 bqH                  0.0000     2.31600000    51.10300000    52.93100000
   78 bqH                  0.0000     0.89500000    51.79900000    52.15700000
   79 bqH                  0.0000     4.23700000    50.81900000    50.45800000
   80 bqH                  0.0000     4.82200000    52.48800000    50.48000000
   81 bqH                  0.0000     4.66000000    51.58600000    52.00300000
   82 bqH                  0.0000     0.88200000    49.36700000    51.89900000
   83 bqH                  0.0000     1.07200000    50.13900000    50.31300000
   84 bqH                  0.0000     2.47500000    49.40300000    51.11500000
   85 bqN                  0.0000     0.80300000    54.69900000    52.84200000
   86 bqC                  0.0000    -0.52300000    55.30600000    52.82100000
   87 bqC                  0.0000    -1.55100000    54.35500000    53.44100000
   88 bqC                  0.0000    -2.94500000    54.92900000    53.26800000
   89 bqS                  0.0000    -4.23000000    53.86400000    53.92200000
   90 bqC                  0.0000    -4.32700000    52.86800000    52.48900000
   91 bqH                  0.0000     1.26200000    54.57500000    53.73400000
   92 bqH                  0.0000    -0.85100000    55.51900000    51.80900000
   93 bqH                  0.0000    -1.48500000    53.39500000    52.93000000
   94 bqH                  0.0000    -1.34500000    54.20300000    54.50000000
   95 bqH                  0.0000    -2.99500000    55.87300000    53.80600000
   96 bqH                  0.0000    -3.14400000    55.11100000    52.21500000
   97 bqH                  0.0000    -4.91700000    53.38300000    51.72600000
   98 bqH                  0.0000    -3.33700000    52.64900000    52.08800000
   99 bqH                  0.0000    -4.81800000    51.92400000    52.74000000
  100 bqC                  0.0000    -3.30500000    56.70100000    49.68900000
  101 bqO                  0.0000    -2.57400000    56.84400000    50.66300000
  102 bqN                  0.0000    -2.98100000    55.93300000    48.65000000
  103 bqC                  0.0000    -1.69400000    55.27600000    48.50300000
  104 bqC                  0.0000    -1.80700000    54.02700000    47.65400000
  105 bqC                  0.0000    -2.44800000    52.90800000    48.44700000
  106 bqC                  0.0000    -1.67400000    52.14800000    49.31300000
  107 bqC                  0.0000    -3.79300000    52.63700000    48.29300000
  108 bqC                  0.0000    -2.24600000    51.10900000    50.02200000
  109 bqC                  0.0000    -4.35900000    51.59200000    49.00900000
  110 bqC                  0.0000    -3.58500000    50.82800000    49.87000000
  111 bqH                  0.0000    -3.62400000    55.86400000    47.87500000
  112 bqH                  0.0000    -1.32000000    54.99700000    49.48700000
  113 bqH                  0.0000    -2.38500000    54.23400000    46.75200000
  114 bqH                  0.0000    -0.81400000    53.71900000    47.34300000
  115 bqH                  0.0000    -0.63300000    52.38800000    49.46900000
  116 bqH                  0.0000    -4.40100000    53.23000000    47.62800000
  117 bqH                  0.0000    -1.64100000    50.52600000    50.69700000
  118 bqH                  0.0000    -5.40900000    51.36900000    48.89000000
  119 bqH                  0.0000    -4.03200000    50.01400000    50.41900000
  120 bqC                  0.0000     6.17800000    52.81000000    46.61500000
  121 bqO                  0.0000     7.00300000    51.90900000    46.78000000
  122 bqN                  0.0000     4.95400000    52.54400000    46.14700000
  123 bqC                  0.0000     4.57400000    51.17500000    45.76700000
  124 bqC                  0.0000     3.03600000    51.09200000    45.46700000
  125 bqC                  0.0000     2.28600000    51.43300000    46.77700000
  126 bqC                  0.0000     2.60400000    49.68500000    45.02300000
  127 bqC                  0.0000     0.77300000    51.66100000    46.63900000
  128 bqH                  0.0000     4.28500000    53.29300000    46.02100000
  129 bqH                  0.0000     4.80500000    50.49800000    46.59100000
  130 bqH                  0.0000     2.77600000    51.81500000    44.69200000
  131 bqH                  0.0000     2.44900000    50.63200000    47.50100000
  132 bqH                  0.0000     2.68900000    52.34100000    47.22000000
  133 bqH                  0.0000     3.13900000    49.39800000    44.11800000
  134 bqH                  0.0000     2.81400000    48.95700000    45.80700000
  135 bqH                  0.0000     1.54100000    49.67700000    44.78900000
  136 bqH                  0.0000     0.38600000    51.88900000    47.62400000
  137 bqH                  0.0000     0.58600000    52.49400000    45.96100000
  138 bqH                  0.0000     0.27200000    50.76800000    46.27000000
  139 bqC                  0.0000     9.82400000    50.15100000    44.98000000
  140 bqO                  0.0000    10.78300000    49.38200000    44.76800000
  141 bqN                  0.0000     8.79600000    49.80300000    45.75700000
  142 bqC                  0.0000     8.77200000    48.50800000    46.40200000
  143 bqC                  0.0000     8.75800000    47.38300000    45.37500000
  144 bqO                  0.0000     9.54400000    46.43600000    45.47300000
  145 bqC                  0.0000     7.54500000    48.39900000    47.29600000
  146 bqC                  0.0000     7.32400000    47.08100000    48.07800000
  147 bqC                  0.0000     8.51000000    46.70300000    48.97100000
  148 bqC                  0.0000     6.09100000    47.28100000    48.92700000
  149 bqH                  0.0000     8.01900000    50.43600000    45.89100000
  150 bqH                  0.0000     9.66900000    48.40800000    47.01500000
  151 bqH                  0.0000     7.60400000    49.21600000    48.01800000
  152 bqH                  0.0000     6.65700000    48.57300000    46.69100000
  153 bqH                  0.0000     7.13500000    46.27000000    47.37500000
  154 bqH                  0.0000     8.28100000    45.79000000    49.51800000
  155 bqH                  0.0000     9.39500000    46.52500000    48.36000000
  156 bqH                  0.0000     8.71500000    47.50800000    49.67600000
  157 bqH                  0.0000     5.89900000    46.36300000    49.47700000
  158 bqH                  0.0000     6.23800000    48.09900000    49.63400000
  159 bqH                  0.0000     5.22900000    47.49800000    48.29400000
  160 bqN                  0.0000     7.91200000    47.49900000    44.33800000
  161 bqC                  0.0000     7.85200000    46.45500000    43.32200000
  162 bqC                  0.0000     6.78300000    46.76000000    42.29600000
  163 bqC                  0.0000     5.36200000    46.76000000    42.86500000
  164 bqC                  0.0000     4.40900000    47.14300000    41.75500000
  165 bqC                  0.0000     4.99000000    45.39300000    43.42800000
  166 bqH                  0.0000     7.30500000    48.30200000    44.25500000
  167 bqH                  0.0000     7.63200000    45.50500000    43.80600000
  168 bqH                  0.0000     6.99000000    47.73600000    41.85400000
  169 bqH                  0.0000     6.84200000    46.01600000    41.50000000
  170 bqH                  0.0000     5.26900000    47.49000000    43.66200000
  171 bqH                  0.0000     3.38800000    47.17500000    42.13800000
  172 bqH                  0.0000     4.66300000    48.13300000    41.37300000
  173 bqH                  0.0000     4.46200000    46.41900000    40.93900000
  174 bqH                  0.0000     3.94400000    45.39400000    43.72800000
  175 bqH                  0.0000     5.13800000    44.62000000    42.67200000
  176 bqH                  0.0000     5.58600000    45.16300000    44.31000000
  177 bqC                  0.0000     2.04200000    42.25100000    41.58600000
  178 bqO                  0.0000     3.10100000    42.11900000    42.21100000
  179 bqN                  0.0000     0.92300000    42.58700000    42.21700000
  180 bqC                  0.0000     0.86000000    42.84100000    43.64700000
  181 bqC                  0.0000     0.19100000    41.69600000    44.39200000
  182 bqO                  0.0000    -0.02000000    41.75500000    45.60600000
  183 bqC                  0.0000     0.08300000    44.13800000    43.89200000
  184 bqC                  0.0000     0.75200000    45.38200000    43.34300000
  185 bqC                  0.0000    -0.20000000    46.57100000    43.38000000
  186 bqN                  0.0000    -0.05400000    47.42800000    44.37200000
  187 bqO                  0.0000    -1.10500000    46.72100000    42.55200000
  188 bqH                  0.0000     0.07500000    42.70700000    41.68300000
  189 bqH                  0.0000     1.85900000    42.96800000    44.06500000
  190 bqH                  0.0000    -0.90300000    44.03600000    43.43400000
  191 bqH                  0.0000    -0.06400000    44.27800000    44.96000000
  192 bqH                  0.0000     1.64300000    45.59900000    43.93300000
  193 bqH                  0.0000     1.05600000    45.22600000    42.30800000
  194 bqH                  0.0000     0.67100000    47.29500000    45.06100000
  195 bqH                  0.0000    -0.69300000    48.20700000    44.44700000
  196 bqN                  0.0000    -0.12600000    40.61100000    43.68300000
  197 bqC                  0.0000    -0.84600000    39.46800000    44.21800000
  198 bqC                  0.0000    -0.12700000    38.88300000    45.41700000
  199 bqO                  0.0000     1.05600000    38.53000000    45.39700000
  200 bqC                  0.0000    -0.99000000    38.37400000    43.12800000
  201 bqC                  0.0000    -1.62700000    38.92000000    41.84700000
  202 bqC                  0.0000    -1.84700000    37.23300000    43.71600000
  203 bqC                  0.0000    -3.09100000    39.33000000    41.98700000
  204 bqH                  0.0000     0.10300000    40.59100000    42.70000000
  205 bqH                  0.0000    -1.83400000    39.81200000    44.52000000
  206 bqH                  0.0000    -0.00200000    37.98700000    42.87400000
  207 bqH                  0.0000    -1.06500000    39.77300000    41.47500000
  208 bqH                  0.0000    -1.56700000    38.14500000    41.08100000
  209 bqH                  0.0000    -2.11600000    36.53000000    42.92700000
  210 bqH                  0.0000    -1.27800000    36.68300000    44.46700000
  211 bqH                  0.0000    -2.75700000    37.62100000    44.17600000
  212 bqH                  0.0000    -3.42800000    39.75900000    41.04300000
  213 bqH                  0.0000    -3.71700000    38.46300000    42.20500000
  214 bqH                  0.0000    -3.21100000    40.08000000    42.76900000
  215 bqN                  0.0000    -0.88100000    38.84700000    46.50200000
  216 bqC                  0.0000    -0.44100000    38.27900000    47.75400000
  217 bqC                  0.0000     0.50200000    39.14000000    48.58100000
  218 bqO                  0.0000     0.97200000    38.69000000    49.63200000
  219 bqH                  0.0000    -1.83000000    39.18700000    46.45300000
  220 bqH                  0.0000    -1.32100000    38.07400000    48.36400000
  221 bqH                  0.0000     0.04800000    37.32500000    47.55600000
  222 bqN                  0.0000     0.85900000    40.33600000    48.13200000
  223 bqC                  0.0000     1.73200000    41.19000000    48.90200000
  224 bqC                  0.0000     1.03400000    41.77600000    50.12100000
  225 bqO                  0.0000    -0.03100000    42.40700000    50.00200000
  226 bqC                  0.0000     2.21600000    42.33200000    48.02900000
  227 bqC                  0.0000     3.40700000    42.99800000    47.38400000
  228 bqC                  0.0000     3.09300000    44.44700000    47.00400000
  229 bqC                  0.0000     4.54200000    42.92700000    48.38700000
  230 bqH                  0.0000     0.47400000    40.68900000    47.26700000
  231 bqH                  0.0000     2.60500000    40.62000000    49.22400000
  232 bqH                  0.0000     1.49100000    42.39500000    47.23300000
  233 bqH                  0.0000     1.91100000    43.19300000    48.63300000
  234 bqH                  0.0000     3.69100000    42.44800000    46.48600000
  235 bqH                  0.0000     3.94500000    44.84700000    46.45100000
  236 bqH                  0.0000     2.24300000    44.49100000    46.33000000
  237 bqH                  0.0000     2.99800000    45.06500000    47.89200000
  238 bqH                  0.0000     5.35700000    43.55300000    48.04300000
  239 bqH                  0.0000     4.22000000    43.30500000    49.36300000
  240 bqH                  0.0000     4.89100000    41.89700000    48.49500000
  241 bqN                  0.0000     1.60900000    41.56500000    51.28500000
  242 bqC                  0.0000     1.09800000    42.15200000    52.50200000
  243 bqC                  0.0000     2.19700000    43.02000000    53.12800000
  244 bqO                  0.0000     3.36800000    42.99100000    52.73200000
  245 bqC                  0.0000     0.67800000    41.06100000    53.49400000
  246 bqC                  0.0000    -0.52500000    40.27100000    53.00500000
  247 bqO                  0.0000     1.80500000    40.19900000    53.67800000
  248 bqH                  0.0000     2.46700000    41.03700000    51.33700000
  249 bqH                  0.0000     0.23300000    42.78400000    52.30900000
  250 bqH                  0.0000     0.42400000    41.52400000    54.44800000
  251 bqH                  0.0000     1.85900000    39.60900000    52.92200000
  252 bqH                  0.0000    -0.81600000    39.54900000    53.76800000
  253 bqH                  0.0000    -1.36100000    40.94700000    52.82600000
  254 bqH                  0.0000    -0.28900000    39.73900000    52.08200000
  255 bqN                  0.0000     1.76100000    43.92200000    53.99500000
  256 bqC                  0.0000     2.66900000    44.78200000    54.72100000
  257 bqC                  0.0000     2.07100000    46.19000000    54.84600000
  258 bqC                  0.0000     1.96700000    46.89400000    53.50100000
  259 bqS                  0.0000     3.57700000    47.12300000    52.68200000
  260 bqC                  0.0000     3.19400000    46.29000000    51.17400000
  261 bqH                  0.0000     0.79700000    43.90600000    54.29500000
  262 bqH                  0.0000     3.61900000    44.85000000    54.19600000
  263 bqH                  0.0000     1.08400000    46.13000000    55.30400000
  264 bqH                  0.0000     2.70300000    46.78800000    55.50100000
  265 bqH                  0.0000     1.30400000    46.33600000    52.84100000
  266 bqH                  0.0000     1.52700000    47.87700000    53.66200000
  267 bqH                  0.0000     2.86600000    45.27400000    51.38700000
  268 bqH                  0.0000     2.39900000    46.82400000    50.65200000
  269 bqH                  0.0000     4.07600000    46.25200000    50.54400000
  270 bqH                  0.0000     4.03800000    49.80100000    55.81800000
  271 bqH                  0.0000     1.59700000    51.94500000    58.08000000
  272 bqH                  0.0000    -4.03800000    55.58300000    59.45200000
  273 bqH                  0.0000    -3.86300000    51.50700000    59.38400000
  274 bqH                  0.0000     4.54100000    54.66800000    54.57200000
  275 bqH                  0.0000    -0.47300000    56.23900000    53.39800000
  276 bqH                  0.0000    -4.28100000    57.20600000    49.63700000
  277 bqH                  0.0000    -0.97400000    55.92200000    48.02300000
  278 bqH                  0.0000     6.47700000    53.82800000    46.85300000
  279 bqH                  0.0000     5.16600000    50.88400000    44.89400000
  280 bqH                  0.0000     9.77400000    51.13100000    44.48000000
  281 bqH                  0.0000     8.80700000    46.33900000    42.81500000
  282 bqH                  0.0000     2.01400000    42.05700000    40.50400000
  283 bqH                  0.0000     2.83400000    44.36500000    55.71600000

      Atomic Mass 
      ----------- 

      O                 15.994910
      C                 12.000000
      N                 14.003070
      S                 31.972070
      H                  1.007825


 Effective nuclear repulsion energy (a.u.)     916.7692885711

            Nuclear Dipole moment (a.u.) 
            ----------------------------
        X                 Y               Z
 ---------------- ---------------- ----------------
  -272.5173848131  9009.0343245326  9917.9188257260


            XYZ format geometry
            -------------------
   283
 geometry
 O                     0.23900000    46.90500000    47.13000000
 O                    -3.50300000    46.13200000    52.98400000
 C                     0.28300000    45.59900000    47.73800000
 O                    -2.85200000    43.34300000    52.88100000
 C                    -0.86000000    45.45500000    48.48100000
 O                    -0.83400000    45.23500000    53.59000000
 N                    -0.87000000    46.41200000    49.49600000
 C                    -0.99700000    47.65600000    48.91500000
 C                     0.11000000    47.92800000    48.14200000
 C                    -1.94600000    46.21300000    50.35000000
 C                    -1.91200000    45.05700000    51.09100000
 S                    -2.22100000    44.98000000    52.47800000
 H                    -3.70400000    46.72700000    52.25800000
 H                     1.16700000    45.49700000    48.36800000
 H                     0.32700000    44.83000000    46.96700000
 H                    -0.88900000    44.45700000    48.91800000
 H                    -1.73200000    45.59200000    47.84100000
 H                    -1.08200000    48.41000000    49.69700000
 H                    -1.88900000    47.67400000    48.28900000
 H                    -0.00200000    48.90300000    47.66800000
 H                     1.00100000    47.93700000    48.76900000
 H                    -2.82300000    46.12900000    49.70800000
 H                    -1.98500000    47.05400000    51.04200000
 H                    -0.84000000    44.86200000    51.11200000
 H                    -2.60100000    44.37200000    50.59800000
 bqC                   3.33300000    50.62000000    55.89100000
 bqO                   3.37200000    51.58800000    55.12700000
 bqN                   2.44200000    50.50700000    56.86200000
 bqC                   1.41300000    51.50600000    57.11900000
 bqC                   0.00500000    50.92700000    57.23200000
 bqC                  -0.52100000    50.23700000    56.00100000
 bqC                  -0.98500000    51.01100000    54.95100000
 bqC                  -0.56900000    48.85400000    55.93600000
 bqC                  -1.50200000    50.38700000    53.83500000
 bqC                  -1.08600000    48.22200000    54.81700000
 bqC                  -1.54900000    49.00300000    53.77900000
 bqO                  -2.10600000    48.40600000    52.66400000
 bqH                   2.46100000    49.69500000    57.46100000
 bqH                   1.41300000    52.28000000    56.35300000
 bqH                  -0.02400000    50.22600000    58.06500000
 bqH                  -0.67600000    51.74000000    57.48100000
 bqH                  -0.94200000    52.08100000    55.00900000
 bqH                  -0.22200000    48.25800000    56.76500000
 bqH                  -1.88400000    50.97500000    53.02200000
 bqH                  -1.19500000    47.15800000    54.81300000
 bqH                  -2.57300000    49.03500000    52.08500000
 bqC                  -4.48900000    54.63800000    59.16500000
 bqO                  -5.67700000    54.60000000    58.83800000
 bqN                  -3.76400000    53.51300000    59.14400000
 bqC                  -4.32300000    52.24200000    58.73400000
 bqC                  -3.96200000    52.00800000    57.29600000
 bqC                  -4.63500000    50.80100000    56.66900000
 bqC                  -4.17600000    49.51200000    56.72600000
 bqN                  -5.69600000    50.80900000    55.87200000
 bqC                  -5.89500000    49.59400000    55.42300000
 bqN                  -4.97600000    48.83300000    55.94300000
 bqH                  -2.78700000    53.54100000    59.40200000
 bqH                  -5.40700000    52.21900000    58.85300000
 bqH                  -4.26800000    52.88300000    56.72300000
 bqH                  -2.88400000    51.91400000    57.18300000
 bqH                  -3.30700000    49.14800000    57.25100000
 bqH                  -6.68000000    49.28100000    54.75300000
 bqH                  -4.88900000    47.84300000    55.76200000
 bqC                   4.10300000    54.70700000    53.57400000
 bqO                   4.29800000    55.69200000    52.85500000
 bqN                   3.35800000    53.69700000    53.14300000
 bqC                   2.81300000    53.71800000    51.78800000
 bqC                   1.41500000    54.34300000    51.72500000
 bqO                   0.84600000    54.49000000    50.63900000
 bqC                   2.76500000    52.26300000    51.15400000
 bqC                   1.85400000    51.31400000    51.97100000
 bqC                   4.22200000    51.75300000    51.01800000
 bqC                   1.55200000    49.95700000    51.27500000
 bqH                   3.19200000    52.88900000    53.73200000
 bqH                   3.45200000    54.31600000    51.13700000
 bqH                   2.35300000    52.34900000    50.14700000
 bqH                   2.31600000    51.10300000    52.93100000
 bqH                   0.89500000    51.79900000    52.15700000
 bqH                   4.23700000    50.81900000    50.45800000
 bqH                   4.82200000    52.48800000    50.48000000
 bqH                   4.66000000    51.58600000    52.00300000
 bqH                   0.88200000    49.36700000    51.89900000
 bqH                   1.07200000    50.13900000    50.31300000
 bqH                   2.47500000    49.40300000    51.11500000
 bqN                   0.80300000    54.69900000    52.84200000
 bqC                  -0.52300000    55.30600000    52.82100000
 bqC                  -1.55100000    54.35500000    53.44100000
 bqC                  -2.94500000    54.92900000    53.26800000
 bqS                  -4.23000000    53.86400000    53.92200000
 bqC                  -4.32700000    52.86800000    52.48900000
 bqH                   1.26200000    54.57500000    53.73400000
 bqH                  -0.85100000    55.51900000    51.80900000
 bqH                  -1.48500000    53.39500000    52.93000000
 bqH                  -1.34500000    54.20300000    54.50000000
 bqH                  -2.99500000    55.87300000    53.80600000
 bqH                  -3.14400000    55.11100000    52.21500000
 bqH                  -4.91700000    53.38300000    51.72600000
 bqH                  -3.33700000    52.64900000    52.08800000
 bqH                  -4.81800000    51.92400000    52.74000000
 bqC                  -3.30500000    56.70100000    49.68900000
 bqO                  -2.57400000    56.84400000    50.66300000
 bqN                  -2.98100000    55.93300000    48.65000000
 bqC                  -1.69400000    55.27600000    48.50300000
 bqC                  -1.80700000    54.02700000    47.65400000
 bqC                  -2.44800000    52.90800000    48.44700000
 bqC                  -1.67400000    52.14800000    49.31300000
 bqC                  -3.79300000    52.63700000    48.29300000
 bqC                  -2.24600000    51.10900000    50.02200000
 bqC                  -4.35900000    51.59200000    49.00900000
 bqC                  -3.58500000    50.82800000    49.87000000
 bqH                  -3.62400000    55.86400000    47.87500000
 bqH                  -1.32000000    54.99700000    49.48700000
 bqH                  -2.38500000    54.23400000    46.75200000
 bqH                  -0.81400000    53.71900000    47.34300000
 bqH                  -0.63300000    52.38800000    49.46900000
 bqH                  -4.40100000    53.23000000    47.62800000
 bqH                  -1.64100000    50.52600000    50.69700000
 bqH                  -5.40900000    51.36900000    48.89000000
 bqH                  -4.03200000    50.01400000    50.41900000
 bqC                   6.17800000    52.81000000    46.61500000
 bqO                   7.00300000    51.90900000    46.78000000
 bqN                   4.95400000    52.54400000    46.14700000
 bqC                   4.57400000    51.17500000    45.76700000
 bqC                   3.03600000    51.09200000    45.46700000
 bqC                   2.28600000    51.43300000    46.77700000
 bqC                   2.60400000    49.68500000    45.02300000
 bqC                   0.77300000    51.66100000    46.63900000
 bqH                   4.28500000    53.29300000    46.02100000
 bqH                   4.80500000    50.49800000    46.59100000
 bqH                   2.77600000    51.81500000    44.69200000
 bqH                   2.44900000    50.63200000    47.50100000
 bqH                   2.68900000    52.34100000    47.22000000
 bqH                   3.13900000    49.39800000    44.11800000
 bqH                   2.81400000    48.95700000    45.80700000
 bqH                   1.54100000    49.67700000    44.78900000
 bqH                   0.38600000    51.88900000    47.62400000
 bqH                   0.58600000    52.49400000    45.96100000
 bqH                   0.27200000    50.76800000    46.27000000
 bqC                   9.82400000    50.15100000    44.98000000
 bqO                  10.78300000    49.38200000    44.76800000
 bqN                   8.79600000    49.80300000    45.75700000
 bqC                   8.77200000    48.50800000    46.40200000
 bqC                   8.75800000    47.38300000    45.37500000
 bqO                   9.54400000    46.43600000    45.47300000
 bqC                   7.54500000    48.39900000    47.29600000
 bqC                   7.32400000    47.08100000    48.07800000
 bqC                   8.51000000    46.70300000    48.97100000
 bqC                   6.09100000    47.28100000    48.92700000
 bqH                   8.01900000    50.43600000    45.89100000
 bqH                   9.66900000    48.40800000    47.01500000
 bqH                   7.60400000    49.21600000    48.01800000
 bqH                   6.65700000    48.57300000    46.69100000
 bqH                   7.13500000    46.27000000    47.37500000
 bqH                   8.28100000    45.79000000    49.51800000
 bqH                   9.39500000    46.52500000    48.36000000
 bqH                   8.71500000    47.50800000    49.67600000
 bqH                   5.89900000    46.36300000    49.47700000
 bqH                   6.23800000    48.09900000    49.63400000
 bqH                   5.22900000    47.49800000    48.29400000
 bqN                   7.91200000    47.49900000    44.33800000
 bqC                   7.85200000    46.45500000    43.32200000
 bqC                   6.78300000    46.76000000    42.29600000
 bqC                   5.36200000    46.76000000    42.86500000
 bqC                   4.40900000    47.14300000    41.75500000
 bqC                   4.99000000    45.39300000    43.42800000
 bqH                   7.30500000    48.30200000    44.25500000
 bqH                   7.63200000    45.50500000    43.80600000
 bqH                   6.99000000    47.73600000    41.85400000
 bqH                   6.84200000    46.01600000    41.50000000
 bqH                   5.26900000    47.49000000    43.66200000
 bqH                   3.38800000    47.17500000    42.13800000
 bqH                   4.66300000    48.13300000    41.37300000
 bqH                   4.46200000    46.41900000    40.93900000
 bqH                   3.94400000    45.39400000    43.72800000
 bqH                   5.13800000    44.62000000    42.67200000
 bqH                   5.58600000    45.16300000    44.31000000
 bqC                   2.04200000    42.25100000    41.58600000
 bqO                   3.10100000    42.11900000    42.21100000
 bqN                   0.92300000    42.58700000    42.21700000
 bqC                   0.86000000    42.84100000    43.64700000
 bqC                   0.19100000    41.69600000    44.39200000
 bqO                  -0.02000000    41.75500000    45.60600000
 bqC                   0.08300000    44.13800000    43.89200000
 bqC                   0.75200000    45.38200000    43.34300000
 bqC                  -0.20000000    46.57100000    43.38000000
 bqN                  -0.05400000    47.42800000    44.37200000
 bqO                  -1.10500000    46.72100000    42.55200000
 bqH                   0.07500000    42.70700000    41.68300000
 bqH                   1.85900000    42.96800000    44.06500000
 bqH                  -0.90300000    44.03600000    43.43400000
 bqH                  -0.06400000    44.27800000    44.96000000
 bqH                   1.64300000    45.59900000    43.93300000
 bqH                   1.05600000    45.22600000    42.30800000
 bqH                   0.67100000    47.29500000    45.06100000
 bqH                  -0.69300000    48.20700000    44.44700000
 bqN                  -0.12600000    40.61100000    43.68300000
 bqC                  -0.84600000    39.46800000    44.21800000
 bqC                  -0.12700000    38.88300000    45.41700000
 bqO                   1.05600000    38.53000000    45.39700000
 bqC                  -0.99000000    38.37400000    43.12800000
 bqC                  -1.62700000    38.92000000    41.84700000
 bqC                  -1.84700000    37.23300000    43.71600000
 bqC                  -3.09100000    39.33000000    41.98700000
 bqH                   0.10300000    40.59100000    42.70000000
 bqH                  -1.83400000    39.81200000    44.52000000
 bqH                  -0.00200000    37.98700000    42.87400000
 bqH                  -1.06500000    39.77300000    41.47500000
 bqH                  -1.56700000    38.14500000    41.08100000
 bqH                  -2.11600000    36.53000000    42.92700000
 bqH                  -1.27800000    36.68300000    44.46700000
 bqH                  -2.75700000    37.62100000    44.17600000
 bqH                  -3.42800000    39.75900000    41.04300000
 bqH                  -3.71700000    38.46300000    42.20500000
 bqH                  -3.21100000    40.08000000    42.76900000
 bqN                  -0.88100000    38.84700000    46.50200000
 bqC                  -0.44100000    38.27900000    47.75400000
 bqC                   0.50200000    39.14000000    48.58100000
 bqO                   0.97200000    38.69000000    49.63200000
 bqH                  -1.83000000    39.18700000    46.45300000
 bqH                  -1.32100000    38.07400000    48.36400000
 bqH                   0.04800000    37.32500000    47.55600000
 bqN                   0.85900000    40.33600000    48.13200000
 bqC                   1.73200000    41.19000000    48.90200000
 bqC                   1.03400000    41.77600000    50.12100000
 bqO                  -0.03100000    42.40700000    50.00200000
 bqC                   2.21600000    42.33200000    48.02900000
 bqC                   3.40700000    42.99800000    47.38400000
 bqC                   3.09300000    44.44700000    47.00400000
 bqC                   4.54200000    42.92700000    48.38700000
 bqH                   0.47400000    40.68900000    47.26700000
 bqH                   2.60500000    40.62000000    49.22400000
 bqH                   1.49100000    42.39500000    47.23300000
 bqH                   1.91100000    43.19300000    48.63300000
 bqH                   3.69100000    42.44800000    46.48600000
 bqH                   3.94500000    44.84700000    46.45100000
 bqH                   2.24300000    44.49100000    46.33000000
 bqH                   2.99800000    45.06500000    47.89200000
 bqH                   5.35700000    43.55300000    48.04300000
 bqH                   4.22000000    43.30500000    49.36300000
 bqH                   4.89100000    41.89700000    48.49500000
 bqN                   1.60900000    41.56500000    51.28500000
 bqC                   1.09800000    42.15200000    52.50200000
 bqC                   2.19700000    43.02000000    53.12800000
 bqO                   3.36800000    42.99100000    52.73200000
 bqC                   0.67800000    41.06100000    53.49400000
 bqC                  -0.52500000    40.27100000    53.00500000
 bqO                   1.80500000    40.19900000    53.67800000
 bqH                   2.46700000    41.03700000    51.33700000
 bqH                   0.23300000    42.78400000    52.30900000
 bqH                   0.42400000    41.52400000    54.44800000
 bqH                   1.85900000    39.60900000    52.92200000
 bqH                  -0.81600000    39.54900000    53.76800000
 bqH                  -1.36100000    40.94700000    52.82600000
 bqH                  -0.28900000    39.73900000    52.08200000
 bqN                   1.76100000    43.92200000    53.99500000
 bqC                   2.66900000    44.78200000    54.72100000
 bqC                   2.07100000    46.19000000    54.84600000
 bqC                   1.96700000    46.89400000    53.50100000
 bqS                   3.57700000    47.12300000    52.68200000
 bqC                   3.19400000    46.29000000    51.17400000
 bqH                   0.79700000    43.90600000    54.29500000
 bqH                   3.61900000    44.85000000    54.19600000
 bqH                   1.08400000    46.13000000    55.30400000
 bqH                   2.70300000    46.78800000    55.50100000
 bqH                   1.30400000    46.33600000    52.84100000
 bqH                   1.52700000    47.87700000    53.66200000
 bqH                   2.86600000    45.27400000    51.38700000
 bqH                   2.39900000    46.82400000    50.65200000
 bqH                   4.07600000    46.25200000    50.54400000
 bqH                   4.03800000    49.80100000    55.81800000
 bqH                   1.59700000    51.94500000    58.08000000
 bqH                  -4.03800000    55.58300000    59.45200000
 bqH                  -3.86300000    51.50700000    59.38400000
 bqH                   4.54100000    54.66800000    54.57200000
 bqH                  -0.47300000    56.23900000    53.39800000
 bqH                  -4.28100000    57.20600000    49.63700000
 bqH                  -0.97400000    55.92200000    48.02300000
 bqH                   6.47700000    53.82800000    46.85300000
 bqH                   5.16600000    50.88400000    44.89400000
 bqH                   9.77400000    51.13100000    44.48000000
 bqH                   8.80700000    46.33900000    42.81500000
 bqH                   2.01400000    42.05700000    40.50400000
 bqH                   2.83400000    44.36500000    55.71600000

 ==============================================================================
                                internuclear distances
 ------------------------------------------------------------------------------
       center one      |      center two      | atomic units |  angstroms
 ------------------------------------------------------------------------------
    3 C                |   1 O                |     2.72359  |     1.44126
    5 C                |   3 C                |     2.59053  |     1.37085
    7 N                |   5 C                |     2.63627  |     1.39505
    8 C                |   7 N                |     2.60565  |     1.37885
    9 C                |   1 O                |     2.73019  |     1.44475
    9 C                |   8 C                |     2.60272  |     1.37730
   10 C                |   7 N                |     2.62304  |     1.38805
   11 C                |  10 C                |     2.59559  |     1.37353
   12 S                |   2 O                |     3.39450  |     1.79629
   12 S                |   4 O                |     3.40168  |     1.80009
   12 S                |   6 O                |     3.39380  |     1.79592
   12 S                |  11 C                |     2.68925  |     1.42309
   13 H                |   2 O                |     1.81404  |     0.95995
   14 H                |   3 C                |     2.06037  |     1.09030
   15 H                |   3 C                |     2.05949  |     1.08983
   16 H                |   5 C                |     2.05955  |     1.08987
   17 H                |   5 C                |     2.06037  |     1.09030
   18 H                |   8 C                |     2.05908  |     1.08962
   19 H                |   8 C                |     2.05960  |     1.08989
   20 H                |   9 C                |     2.05958  |     1.08988
   21 H                |   9 C                |     2.05893  |     1.08954
   22 H                |  10 C                |     2.06002  |     1.09011
   23 H                |  10 C                |     2.05943  |     1.08980
   24 H                |  11 C                |     2.05941  |     1.08979
   25 H                |  11 C                |     2.05884  |     1.08949
   27 bqO              |  26 bqC              |     2.33153  |     1.23379
   28 bqN              |  26 bqC              |     2.49951  |     1.32268
   28 bqN              |  27 bqO              |     4.24398  |     2.24582
   29 bqC              |  26 bqC              |     4.62090  |     2.44528
   29 bqC              |  27 bqO              |     5.28193  |     2.79508
   29 bqC              |  28 bqN              |     2.75336  |     1.45701
   30 bqC              |  26 bqC              |     6.80514  |     3.60113
   30 bqC              |  27 bqO              |     7.60709  |     4.02550
   30 bqC              |  28 bqN              |     4.72517  |     2.50045
   30 bqC              |  29 bqC              |     2.88483  |     1.52659
   31 bqC              |  26 bqC              |     7.32183  |     3.87455
   31 bqC              |  27 bqO              |     7.96033  |     4.21243
   31 bqC              |  28 bqN              |     5.85315  |     3.09735
   31 bqC              |  29 bqC              |     4.85503  |     2.56917
   31 bqC              |  30 bqC              |     2.84599  |     1.50603
   32 bqC              |  27 bqO              |     8.31208  |     4.39856
   32 bqC              |  28 bqN              |     7.47583  |     3.95604
   32 bqC              |  29 bqC              |     6.18020  |     3.27042
   32 bqC              |  30 bqC              |     4.70163  |     2.48799
   32 bqC              |  31 bqC              |     2.61635  |     1.38451
   33 bqC              |  26 bqC              |     8.09420  |     4.28327
   33 bqC              |  28 bqN              |     6.72275  |     3.55753
   33 bqC              |  29 bqC              |     6.64392  |     3.51581
   33 bqC              |  30 bqC              |     4.74559  |     2.51126
   33 bqC              |  31 bqC              |     2.61795  |     1.38536
   33 bqC              |  32 bqC              |     4.54947  |     2.40747
   34 bqC              |  30 bqC              |     7.09648  |     3.75530
   34 bqC              |  31 bqC              |     4.50232  |     2.38252
   34 bqC              |  32 bqC              |     2.60626  |     1.37917
   34 bqC              |  33 bqC              |     5.22152  |     2.76311
   35 bqC              |  30 bqC              |     7.15593  |     3.78676
   35 bqC              |  31 bqC              |     4.54372  |     2.40443
   35 bqC              |  32 bqC              |     5.27998  |     2.79404
   35 bqC              |  33 bqC              |     2.61771  |     1.38523
   35 bqC              |  34 bqC              |     4.56071  |     2.41342
   36 bqC              |  30 bqC              |     8.02631  |     4.24734
   36 bqC              |  31 bqC              |     5.18103  |     2.74168
   36 bqC              |  32 bqC              |     4.52105  |     2.39243
   36 bqC              |  33 bqC              |     4.48596  |     2.37387
   36 bqC              |  34 bqC              |     2.61903  |     1.38593
   36 bqC              |  35 bqC              |     2.60602  |     1.37905
   37 bqO              |   2 O                |     5.07949  |     2.68795
   37 bqO              |  13 H                |     4.44688  |     2.35319
   37 bqO              |  23 H                |     3.99686  |     2.11505
   37 bqO              |  31 bqC              |     7.79162  |     4.12315
   37 bqO              |  32 bqC              |     6.88468  |     3.64322
   37 bqO              |  33 bqC              |     6.88365  |     3.64267
   37 bqO              |  34 bqC              |     4.49597  |     2.37916
   37 bqO              |  35 bqC              |     4.51548  |     2.38949
   37 bqO              |  36 bqC              |     2.61157  |     1.38199
   38 bqH              |  26 bqC              |     3.81748  |     2.02013
   38 bqH              |  27 bqO              |     5.93414  |     3.14021
   38 bqH              |  28 bqN              |     1.90713  |     1.00921
   38 bqH              |  29 bqC              |     4.00648  |     2.12014
   38 bqH              |  30 bqC              |     5.21037  |     2.75721
   38 bqH              |  31 bqC              |     6.35737  |     3.36418
   38 bqH              |  33 bqC              |     6.60426  |     3.49483
   39 bqH              |  26 bqC              |     4.87514  |     2.57981
   39 bqH              |  27 bqO              |     4.55875  |     2.41239
   39 bqH              |  28 bqN              |     3.99151  |     2.11221
   39 bqH              |  29 bqC              |     2.05783  |     1.08896
   39 bqH              |  30 bqC              |     4.04671  |     2.14143
   39 bqH              |  31 bqC              |     5.35767  |     2.83516
   39 bqH              |  32 bqC              |     5.77105  |     3.05391
   39 bqH              |  33 bqC              |     7.52094  |     3.97991
   39 bqH              |  34 bqC              |     8.11065  |     4.29197
   39 bqH              |  38 bqH              |     5.67176  |     3.00137
   40 bqH              |  26 bqC              |     7.59448  |     4.01883
   40 bqH              |  28 bqN              |     5.21213  |     2.75814
   40 bqH              |  29 bqC              |     4.05226  |     2.14436
   40 bqH              |  30 bqC              |     2.05809  |     1.08910
   40 bqH              |  31 bqC              |     4.01193  |     2.12302
   40 bqH              |  32 bqC              |     6.33460  |     3.35212
   40 bqH              |  33 bqC              |     4.89583  |     2.59076
   40 bqH              |  35 bqC              |     7.48612  |     3.96149
   40 bqH              |  38 bqH              |     4.93577  |     2.61190
   40 bqH              |  39 bqH              |     5.73644  |     3.03559
   41 bqH              |  28 bqN              |     6.44321  |     3.40960
   41 bqH              |  29 bqC              |     4.03080  |     2.13301
   41 bqH              |  30 bqC              |     2.05861  |     1.08937
   41 bqH              |  31 bqC              |     3.99686  |     2.11505
   41 bqH              |  32 bqC              |     5.00967  |     2.65100
   41 bqH              |  33 bqC              |     6.18938  |     3.27528
   41 bqH              |  34 bqC              |     7.51299  |     3.97570
   41 bqH              |  38 bqH              |     7.07656  |     3.74476
   41 bqH              |  39 bqH              |     4.60097  |     2.43473
   41 bqH              |  40 bqH              |     3.30478  |     1.74882
   42 bqH              |  27 bqO              |     8.20837  |     4.34368
   42 bqH              |  28 bqN              |     7.87418  |     4.16684
   42 bqH              |  29 bqC              |     6.07327  |     3.21384
   42 bqH              |  30 bqC              |     5.06018  |     2.67773
   42 bqH              |  31 bqC              |     4.03608  |     2.13580
   42 bqH              |  32 bqC              |     2.02660  |     1.07243
   42 bqH              |  33 bqC              |     6.38380  |     3.37816
   42 bqH              |  34 bqC              |     4.03602  |     2.13577
   42 bqH              |  35 bqC              |     7.30654  |     3.86646
   42 bqH              |  36 bqC              |     6.36797  |     3.36978
   42 bqH              |  39 bqH              |     5.13782  |     2.71882
   42 bqH              |  40 bqH              |     6.97483  |     3.69092
   42 bqH              |  41 bqH              |     4.74235  |     2.50955
   43 bqH              |  26 bqC              |     8.23299  |     4.35671
   43 bqH              |  28 bqN              |     6.59087  |     3.48774
   43 bqH              |  29 bqC              |     6.90411  |     3.65350
   43 bqH              |  30 bqC              |     5.13824  |     2.71904
   43 bqH              |  31 bqC              |     4.04840  |     2.14232
   43 bqH              |  32 bqC              |     6.39492  |     3.38405
   43 bqH              |  33 bqC              |     2.03781  |     1.07836
   43 bqH              |  34 bqC              |     7.25909  |     3.84135
   43 bqH              |  35 bqC              |     4.02760  |     2.13131
   43 bqH              |  36 bqC              |     6.33330  |     3.35144
   43 bqH              |  38 bqH              |     5.90002  |     3.12216
   43 bqH              |  39 bqH              |     8.24134  |     4.36113
   43 bqH              |  40 bqH              |     4.47280  |     2.36690
   43 bqH              |  41 bqH              |     6.77226  |     3.58373
   43 bqH              |  42 bqH              |     8.06567  |     4.26817
   44 bqH              |  31 bqC              |     6.34589  |     3.35810
   44 bqH              |  32 bqC              |     4.02229  |     2.12851
   44 bqH              |  33 bqC              |     7.25006  |     3.83657
   44 bqH              |  34 bqC              |     2.02883  |     1.07361
   44 bqH              |  35 bqC              |     6.39103  |     3.38199
   44 bqH              |  36 bqC              |     4.04157  |     2.13870
   44 bqH              |  37 bqO              |     4.91954  |     2.60331
   44 bqH              |  42 bqH              |     4.65148  |     2.46146
   45 bqH              |   6 O                |     4.36031  |     2.30737
   45 bqH              |  12 S                |     6.33794  |     3.35389
   45 bqH              |  31 bqC              |     6.36528  |     3.36836
   45 bqH              |  32 bqC              |     7.29658  |     3.86119
   45 bqH              |  33 bqC              |     4.02180  |     2.12824
   45 bqH              |  34 bqC              |     6.40201  |     3.38780
   45 bqH              |  35 bqC              |     2.02121  |     1.06958
   45 bqH              |  36 bqC              |     4.05235  |     2.14441
   45 bqH              |  37 bqO              |     5.00175  |     2.64681
   45 bqH              |  43 bqH              |     4.61613  |     2.44275
   45 bqH              |  44 bqH              |     8.07333  |     4.27222
   46 bqH              |  23 H                |     4.37420  |     2.31473
   46 bqH              |  32 bqC              |     7.23059  |     3.82626
   46 bqH              |  33 bqC              |     8.21085  |     4.34499
   46 bqH              |  34 bqC              |     4.64329  |     2.45712
   46 bqH              |  35 bqC              |     6.07539  |     3.21496
   46 bqH              |  36 bqC              |     3.74110  |     1.97971
   46 bqH              |  37 bqO              |     1.84088  |     0.97415
   46 bqH              |  44 bqH              |     4.27441  |     2.26192
   46 bqH              |  45 bqH              |     6.77777  |     3.58664
   48 bqO              |  47 bqC              |     2.32959  |     1.23277
   49 bqN              |  41 bqH              |     7.42661  |     3.92999
   49 bqN              |  47 bqC              |     2.52948  |     1.33854
   49 bqN              |  48 bqO              |     4.19790  |     2.22144
   50 bqC              |  41 bqH              |     7.34873  |     3.88878
   50 bqC              |  47 bqC              |     4.61114  |     2.44011
   50 bqC              |  48 bqO              |     5.14210  |     2.72108
   50 bqC              |  49 bqN              |     2.73588  |     1.44776
   51 bqC              |  30 bqC              |     7.77083  |     4.11215
   51 bqC              |  31 bqC              |     7.71183  |     4.08092
   51 bqC              |  32 bqC              |     7.40511  |     3.91862
   51 bqC              |  40 bqH              |     8.29646  |     4.39030
   51 bqC              |  41 bqH              |     6.24006  |     3.30210
   51 bqC              |  42 bqH              |     7.16007  |     3.78894
   51 bqC              |  47 bqC              |     6.17793  |     3.26922
   51 bqC              |  48 bqO              |     6.55641  |     3.46950
   51 bqC              |  49 bqN              |     4.51930  |     2.39151
   51 bqC              |  50 bqC              |     2.83643  |     1.50097
   52 bqC              |  31 bqC              |     7.94794  |     4.20587
   52 bqC              |  32 bqC              |     7.63368  |     4.03957
   52 bqC              |  34 bqC              |     8.02158  |     4.24484
   52 bqC              |  41 bqH              |     7.84060  |     4.14907
   52 bqC              |  42 bqH              |     8.02461  |     4.24644
   52 bqC              |  49 bqN              |     7.13086  |     3.77349
   52 bqC              |  50 bqC              |     4.79486  |     2.53733
   52 bqC              |  51 bqC              |     2.86772  |     1.51753
   53 bqC              |  31 bqC              |     7.17356  |     3.79609
   53 bqC              |  32 bqC              |     7.45906  |     3.94716
   53 bqC              |  33 bqC              |     7.08774  |     3.75067
   53 bqC              |  34 bqC              |     7.62330  |     4.03408
   53 bqC              |  35 bqC              |     7.28378  |     3.85441
   53 bqC              |  36 bqC              |     7.52221  |     3.98058
   53 bqC              |  41 bqH              |     7.96918  |     4.21711
   53 bqC              |  43 bqH              |     7.83910  |     4.14827
   53 bqC              |  45 bqH              |     8.03684  |     4.25291
   53 bqC              |  50 bqC              |     6.41020  |     3.39213
   53 bqC              |  51 bqC              |     4.85506  |     2.56919
   53 bqC              |  52 bqC              |     2.58793  |     1.36947
   54 bqN              |  50 bqC              |     6.58147  |     3.48277
   54 bqN              |  51 bqC              |     4.80754  |     2.54404
   54 bqN              |  52 bqC              |     2.50771  |     1.32702
   54 bqN              |  53 bqC              |     4.10637  |     2.17300
   55 bqC              |  51 bqC              |     6.83235  |     3.61552
   55 bqC              |  52 bqC              |     4.05167  |     2.14405
   55 bqC              |  53 bqC              |     4.07914  |     2.15859
   55 bqC              |  54 bqN              |     2.47650  |     1.31051
   56 bqN              |  34 bqC              |     8.22134  |     4.35055
   56 bqN              |  35 bqC              |     7.73941  |     4.09552
   56 bqN              |  36 bqC              |     7.66589  |     4.05661
   56 bqN              |  37 bqO              |     8.27412  |     4.37848
   56 bqN              |  45 bqH              |     8.10128  |     4.28701
   56 bqN              |  51 bqC              |     6.79761  |     3.59714
   56 bqN              |  52 bqC              |     4.01600  |     2.12518
   56 bqN              |  53 bqC              |     2.47412  |     1.30925
   56 bqN              |  54 bqN              |     3.97652  |     2.10429
   56 bqN              |  55 bqC              |     2.45961  |     1.30157
   57 bqH              |  30 bqC              |     8.30989  |     4.39740
   57 bqH              |  41 bqH              |     6.37770  |     3.37493
   57 bqH              |  47 bqC              |     3.85262  |     2.03872
   57 bqH              |  48 bqO              |     5.91327  |     3.12917
   57 bqH              |  49 bqN              |     1.91028  |     1.01088
   57 bqH              |  50 bqC              |     4.00556  |     2.11965
   57 bqH              |  51 bqC              |     5.40010  |     2.85761
   57 bqH              |  52 bqC              |     8.10426  |     4.28859
   58 bqH              |  47 bqC              |     4.92477  |     2.60608
   58 bqH              |  48 bqO              |     4.52836  |     2.39631
   58 bqH              |  49 bqN              |     3.99022  |     2.11153
   58 bqH              |  50 bqC              |     2.06123  |     1.09075
   58 bqH              |  51 bqC              |     4.03393  |     2.13467
   58 bqH              |  52 bqC              |     5.13246  |     2.71598
   58 bqH              |  53 bqC              |     6.90910  |     3.65614
   58 bqH              |  54 bqN              |     6.25553  |     3.31028
   58 bqH              |  55 bqC              |     8.21404  |     4.34668
   58 bqH              |  57 bqH              |     5.64186  |     2.98555
   59 bqH              |  32 bqC              |     7.88776  |     4.17402
   59 bqH              |  41 bqH              |     7.26586  |     3.84493
   59 bqH              |  42 bqH              |     7.23133  |     3.82665
   59 bqH              |  47 bqC              |     5.69815  |     3.01533
   59 bqH              |  48 bqO              |     5.79582  |     3.06702
   59 bqH              |  49 bqN              |     4.82238  |     2.55189
   59 bqH              |  50 bqC              |     3.98998  |     2.11140
   59 bqH              |  51 bqC              |     2.05936  |     1.08977
   59 bqH              |  52 bqC              |     3.99637  |     2.11479
   59 bqH              |  53 bqC              |     6.37264  |     3.37226
   59 bqH              |  54 bqN              |     5.02286  |     2.65798
   59 bqH              |  55 bqC              |     7.35651  |     3.89290
   59 bqH              |  56 bqN              |     7.90804  |     4.18475
   59 bqH              |  57 bqH              |     5.91679  |     3.13103
   59 bqH              |  58 bqH              |     4.73380  |     2.50502
   60 bqH              |  29 bqC              |     8.15757  |     4.31680
   60 bqH              |  30 bqC              |     5.76998  |     3.05334
   60 bqH              |  31 bqC              |     5.91373  |     3.12941
   60 bqH              |  32 bqC              |     5.79485  |     3.06650
   60 bqH              |  33 bqC              |     7.62425  |     4.03458
   60 bqH              |  34 bqC              |     7.42803  |     3.93075
   60 bqH              |  39 bqH              |     8.29912  |     4.39170
   60 bqH              |  40 bqH              |     6.49331  |     3.43611
   60 bqH              |  41 bqH              |     4.22317  |     2.23480
   60 bqH              |  42 bqH              |     5.51772  |     2.91985
   60 bqH              |  44 bqH              |     8.27942  |     4.38128
   60 bqH              |  47 bqC              |     7.05162  |     3.73156
   60 bqH              |  48 bqO              |     7.96256  |     4.21361
   60 bqH              |  49 bqN              |     5.06246  |     2.67894
   60 bqH              |  50 bqC              |     4.04591  |     2.14101
   60 bqH              |  51 bqC              |     2.05597  |     1.08797
   60 bqH              |  52 bqC              |     4.03932  |     2.13751
   60 bqH              |  53 bqC              |     5.22594  |     2.76545
   60 bqH              |  54 bqN              |     6.22380  |     3.29349
   60 bqH              |  55 bqC              |     7.91570  |     4.18881
   60 bqH              |  56 bqN              |     7.41742  |     3.92513
   60 bqH              |  57 bqH              |     5.20293  |     2.75327
   60 bqH              |  58 bqH              |     5.74659  |     3.04096
   60 bqH              |  59 bqH              |     3.30892  |     1.75100
   61 bqH              |  30 bqC              |     7.10460  |     3.75959
   61 bqH              |  31 bqC              |     6.12639  |     3.24195
   61 bqH              |  32 bqC              |     7.10910  |     3.76197
   61 bqH              |  33 bqC              |     5.76670  |     3.05161
   61 bqH              |  34 bqC              |     7.66731  |     4.05736
   61 bqH              |  35 bqC              |     6.46791  |     3.42267
   61 bqH              |  36 bqC              |     7.35935  |     3.89440
   61 bqH              |  40 bqH              |     6.70860  |     3.55004
   61 bqH              |  41 bqH              |     6.99289  |     3.70048
   61 bqH              |  42 bqH              |     8.28517  |     4.38432
   61 bqH              |  43 bqH              |     6.13667  |     3.24739
   61 bqH              |  45 bqH              |     7.16216  |     3.79005
   61 bqH              |  50 bqC              |     6.76205  |     3.57832
   61 bqH              |  51 bqC              |     5.54519  |     2.93439
   61 bqH              |  52 bqC              |     4.15513  |     2.19880
   61 bqH              |  53 bqC              |     2.03817  |     1.07856
   61 bqH              |  54 bqN              |     6.08477  |     3.21992
   61 bqH              |  55 bqC              |     6.04660  |     3.19973
   61 bqH              |  56 bqN              |     4.05109  |     2.14375
   61 bqH              |  58 bqH              |     7.65454  |     4.05061
   61 bqH              |  59 bqH              |     7.35599  |     3.89263
   61 bqH              |  60 bqH              |     5.28931  |     2.79898
   62 bqH              |  52 bqC              |     6.02449  |     3.18802
   62 bqH              |  53 bqC              |     6.04006  |     3.19626
   62 bqH              |  54 bqN              |     4.03323  |     2.13429
   62 bqH              |  55 bqC              |     2.03801  |     1.07847
   62 bqH              |  56 bqN              |     4.01780  |     2.12613
   62 bqH              |  61 bqH              |     7.93568  |     4.19938
   63 bqH              |  35 bqC              |     7.43973  |     3.93694
   63 bqH              |  36 bqC              |     7.66062  |     4.05382
   63 bqH              |  37 bqO              |     7.94127  |     4.20234
   63 bqH              |  45 bqH              |     7.32265  |     3.87498
   63 bqH              |  52 bqC              |     5.86635  |     3.10434
   63 bqH              |  53 bqC              |     3.88348  |     2.05505
   63 bqH              |  54 bqN              |     5.81241  |     3.07579
   63 bqH              |  55 bqC              |     3.86954  |     2.04767
   63 bqH              |  56 bqN              |     1.90893  |     1.01016
   63 bqH              |  61 bqH              |     4.78920  |     2.53434
   63 bqH              |  62 bqH              |     4.74077  |     2.50871
   64 bqC              |  27 bqO              |     6.72762  |     3.56010
   65 bqO              |  64 bqC              |     2.33380  |     1.23499
   66 bqN              |  26 bqC              |     7.79614  |     4.12554
   66 bqN              |  27 bqO              |     5.47184  |     2.89557
   66 bqN              |  39 bqH              |     7.58131  |     4.01186
   66 bqN              |  64 bqC              |     2.50764  |     1.32698
   66 bqN              |  65 bqO              |     4.20292  |     2.22409
   67 bqC              |  27 bqO              |     7.55850  |     3.99979
   67 bqC              |  64 bqC              |     4.56361  |     2.41496
   67 bqC              |  65 bqO              |     5.08487  |     2.69080
   67 bqC              |  66 bqN              |     2.76022  |     1.46065
   68 bqC              |  64 bqC              |     6.20355  |     3.28278
   68 bqC              |  65 bqO              |     6.38280  |     3.37763
   68 bqC              |  66 bqN              |     4.70663  |     2.49064
   68 bqC              |  67 bqC              |     2.89628  |     1.53264
   69 bqO              |  64 bqC              |     8.29531  |     4.38969
   69 bqO              |  65 bqO              |     8.07773  |     4.27455
   69 bqO              |  66 bqN              |     6.86806  |     3.63442
   69 bqO              |  67 bqC              |     4.54528  |     2.40526
   69 bqO              |  68 bqC              |     2.33346  |     1.23481
   70 bqC              |  27 bqO              |     7.70137  |     4.07539
   70 bqC              |  64 bqC              |     6.97403  |     3.69050
   70 bqC              |  65 bqO              |     7.79189  |     4.12329
   70 bqC              |  66 bqN              |     4.76725  |     2.52272
   70 bqC              |  67 bqC              |     3.00061  |     1.58786
   70 bqC              |  68 bqC              |     4.80858  |     2.54459
   70 bqC              |  69 bqO              |     5.63991  |     2.98451
   71 bqC              |  26 bqC              |     8.02533  |     4.24682
   71 bqC              |  27 bqO              |     6.63822  |     3.51280
   71 bqC              |  32 bqC              |     7.79890  |     4.12700
   71 bqC              |  34 bqC              |     7.46300  |     3.94925
   71 bqC              |  42 bqH              |     7.93580  |     4.19945
   71 bqC              |  44 bqH              |     7.36561  |     3.89771
   71 bqC              |  64 bqC              |     8.26743  |     4.37494
   71 bqC              |  66 bqN              |     5.76732  |     3.05193
   71 bqC              |  67 bqC              |     4.90324  |     2.59468
   71 bqC              |  68 bqC              |     5.80244  |     3.07052
   71 bqC              |  69 bqO              |     6.78126  |     3.58849
   71 bqC              |  70 bqC              |     2.92634  |     1.54855
   72 bqC              |  27 bqO              |     7.93541  |     4.19924
   72 bqC              |  64 bqC              |     7.38528  |     3.90812
   72 bqC              |  65 bqO              |     8.21456  |     4.34696
   72 bqC              |  66 bqN              |     5.68216  |     3.00687
   72 bqC              |  67 bqC              |     4.79537  |     2.53760
   72 bqC              |  68 bqC              |     7.34012  |     3.88422
   72 bqC              |  69 bqO              |     8.24410  |     4.36259
   72 bqC              |  70 bqC              |     2.92843  |     1.54966
   72 bqC              |  71 bqC              |     4.89448  |     2.59005
   73 bqC              |  34 bqC              |     7.57434  |     4.00817
   73 bqC              |  36 bqC              |     7.74473  |     4.09833
   73 bqC              |  37 bqO              |     7.95390  |     4.20902
   73 bqC              |  44 bqH              |     7.53393  |     3.98678
   73 bqC              |  46 bqH              |     8.13281  |     4.30370
   73 bqC              |  67 bqC              |     7.55853  |     3.99980
   73 bqC              |  70 bqC              |     4.92912  |     2.60838
   73 bqC              |  71 bqC              |     2.93794  |     1.55469
   73 bqC              |  72 bqC              |     6.10021  |     3.22809
   74 bqH              |  26 bqC              |     5.92468  |     3.13521
   74 bqH              |  27 bqO              |     3.62070  |     1.91599
   74 bqH              |  28 bqN              |     7.56677  |     4.00416
   74 bqH              |  29 bqC              |     7.68756  |     4.06808
   74 bqH              |  39 bqH              |     6.09575  |     3.22573
   74 bqH              |  64 bqC              |     3.85430  |     2.03961
   74 bqH              |  65 bqO              |     5.93060  |     3.13834
   74 bqH              |  66 bqN              |     1.91539  |     1.01358
   74 bqH              |  67 bqC              |     4.05742  |     2.14710
   74 bqH              |  68 bqC              |     5.76286  |     3.04957
   74 bqH              |  69 bqO              |     7.93540  |     4.19923
   74 bqH              |  70 bqC              |     5.07781  |     2.68706
   74 bqH              |  71 bqC              |     5.13087  |     2.71514
   74 bqH              |  72 bqC              |     5.89073  |     3.11724
   74 bqH              |  73 bqC              |     7.86523  |     4.16210
   75 bqH              |  64 bqC              |     4.82367  |     2.55258
   75 bqH              |  65 bqO              |     4.45615  |     2.35810
   75 bqH              |  66 bqN              |     3.97114  |     2.10144
   75 bqH              |  67 bqC              |     2.06121  |     1.09075
   75 bqH              |  68 bqC              |     4.00686  |     2.12034
   75 bqH              |  69 bqO              |     5.02451  |     2.65886
   75 bqH              |  70 bqC              |     4.09119  |     2.16496
   75 bqH              |  71 bqC              |     6.61705  |     3.50159
   75 bqH              |  72 bqC              |     5.06222  |     2.67881
   75 bqH              |  74 bqH              |     5.61791  |     2.97287
   76 bqH              |  66 bqN              |     6.49229  |     3.43557
   76 bqH              |  67 bqC              |     4.13096  |     2.18601
   76 bqH              |  68 bqC              |     5.12181  |     2.71034
   76 bqH              |  69 bqO              |     5.03426  |     2.66402
   76 bqH              |  70 bqC              |     2.06248  |     1.09142
   76 bqH              |  71 bqC              |     4.07375  |     2.15574
   76 bqH              |  72 bqC              |     4.05610  |     2.14640
   76 bqH              |  73 bqC              |     5.22182  |     2.76327
   76 bqH              |  74 bqH              |     7.03215  |     3.72126
   76 bqH              |  75 bqH              |     4.65080  |     2.46110
   77 bqH              |  26 bqC              |     5.98455  |     3.16689
   77 bqH              |  27 bqO              |     4.69504  |     2.48451
   77 bqH              |  28 bqN              |     7.51718  |     3.97792
   77 bqH              |  29 bqC              |     8.13179  |     4.30316
   77 bqH              |  31 bqC              |     8.06703  |     4.26889
   77 bqH              |  32 bqC              |     7.31533  |     3.87111
   77 bqH              |  34 bqC              |     7.53690  |     3.98836
   77 bqH              |  39 bqH              |     7.04815  |     3.72972
   77 bqH              |  42 bqH              |     7.53267  |     3.98612
   77 bqH              |  44 bqH              |     7.94240  |     4.20294
   77 bqH              |  64 bqC              |     7.69832  |     4.07377
   77 bqH              |  66 bqN              |     5.29782  |     2.80349
   77 bqH              |  67 bqC              |     5.47423  |     2.89684
   77 bqH              |  68 bqC              |     6.75133  |     3.57265
   77 bqH              |  69 bqO              |     8.21236  |     4.34579
   77 bqH              |  70 bqC              |     4.09898  |     2.16909
   77 bqH              |  71 bqC              |     2.05239  |     1.08608
   77 bqH              |  72 bqC              |     5.24885  |     2.77757
   77 bqH              |  73 bqC              |     4.07031  |     2.15391
   77 bqH              |  74 bqH              |     4.05247  |     2.14447
   77 bqH              |  75 bqH              |     7.27785  |     3.85127
   77 bqH              |  76 bqH              |     5.76430  |     3.05033
   78 bqH              |  27 bqO              |     7.31911  |     3.87311
   78 bqH              |  31 bqC              |     8.28494  |     4.38420
   78 bqH              |  32 bqC              |     6.53577  |     3.45858
   78 bqH              |  34 bqC              |     6.13944  |     3.24885
   78 bqH              |  36 bqC              |     7.65785  |     4.05236
   78 bqH              |  39 bqH              |     8.04102  |     4.25513
   78 bqH              |  42 bqH              |     6.43284  |     3.40411
   78 bqH              |  44 bqH              |     5.71624  |     3.02490
   78 bqH              |  66 bqN              |     6.16438  |     3.26205
   78 bqH              |  67 bqC              |     5.17435  |     2.73815
   78 bqH              |  68 bqC              |     4.97431  |     2.63229
   78 bqH              |  69 bqO              |     5.83929  |     3.09002
   78 bqH              |  70 bqC              |     4.10475  |     2.17214
   78 bqH              |  71 bqC              |     2.06102  |     1.09064
   78 bqH              |  72 bqC              |     6.64592  |     3.51687
   78 bqH              |  73 bqC              |     4.05413  |     2.14535
   78 bqH              |  74 bqH              |     5.65181  |     2.99081
   78 bqH              |  75 bqH              |     7.04894  |     3.73014
   78 bqH              |  76 bqH              |     4.80614  |     2.54330
   78 bqH              |  77 bqH              |     3.32867  |     1.76146
   79 bqH              |  66 bqN              |     7.62119  |     4.03296
   79 bqH              |  67 bqC              |     6.60077  |     3.49298
   79 bqH              |  70 bqC              |     4.11263  |     2.17631
   79 bqH              |  71 bqC              |     5.41560  |     2.86581
   79 bqH              |  72 bqC              |     2.05814  |     1.08912
   79 bqH              |  73 bqC              |     5.54813  |     2.93594
   79 bqH              |  74 bqH              |     7.58155  |     4.01198
   79 bqH              |  75 bqH              |     6.89330  |     3.64778
   79 bqH              |  76 bqH              |     4.62388  |     2.44685
   79 bqH              |  77 bqH              |     5.94187  |     3.14430
   79 bqH              |  78 bqH              |     7.32277  |     3.87504
   80 bqH              |  64 bqC              |     7.32223  |     3.87476
   80 bqH              |  65 bqO              |     7.60150  |     4.02254
   80 bqH              |  66 bqN              |     6.18046  |     3.27056
   80 bqH              |  67 bqC              |     5.09170  |     2.69441
   80 bqH              |  68 bqC              |     7.69903  |     4.07415
   80 bqH              |  70 bqC              |     4.11255  |     2.17627
   80 bqH              |  71 bqC              |     6.65720  |     3.52284
   80 bqH              |  72 bqC              |     2.06116  |     1.09072
   80 bqH              |  73 bqC              |     7.95727  |     4.21081
   80 bqH              |  74 bqH              |     6.91578  |     3.65967
   80 bqH              |  75 bqH              |     4.49188  |     2.37700
   80 bqH              |  76 bqH              |     4.71530  |     2.49523
   80 bqH              |  77 bqH              |     7.12245  |     3.76904
   80 bqH              |  78 bqH              |     8.17367  |     4.32532
   80 bqH              |  79 bqH              |     3.34234  |     1.76869
   81 bqH              |  26 bqC              |     7.97514  |     4.22026
   81 bqH              |  27 bqO              |     6.38558  |     3.37910
   81 bqH              |  64 bqC              |     6.68625  |     3.53821
   81 bqH              |  65 bqO              |     7.95397  |     4.20906
   81 bqH              |  66 bqN              |     5.15834  |     2.72967
   81 bqH              |  67 bqC              |     5.34597  |     2.82897
   81 bqH              |  68 bqC              |     8.06370  |     4.26713
   81 bqH              |  70 bqC              |     4.12729  |     2.18407
   81 bqH              |  71 bqC              |     5.32777  |     2.81933
   81 bqH              |  72 bqC              |     2.06141  |     1.09085
   81 bqH              |  73 bqC              |     6.77231  |     3.58375
   81 bqH              |  74 bqH              |     4.94310  |     2.61577
   81 bqH              |  75 bqH              |     5.87401  |     3.10840
   81 bqH              |  76 bqH              |     5.77810  |     3.05764
   81 bqH              |  77 bqH              |     4.85068  |     2.56687
   81 bqH              |  78 bqH              |     7.13213  |     3.77416
   81 bqH              |  79 bqH              |     3.35619  |     1.77602
   81 bqH              |  80 bqH              |     3.35892  |     1.77746
   82 bqH              |  32 bqC              |     7.44061  |     3.93740
   82 bqH              |  33 bqC              |     8.16439  |     4.32041
   82 bqH              |  34 bqC              |     6.11523  |     3.23604
   82 bqH              |  35 bqC              |     6.99423  |     3.70119
   82 bqH              |  36 bqC              |     5.84798  |     3.09462
   82 bqH              |  37 bqO              |     6.10498  |     3.23062
   82 bqH              |  44 bqH              |     6.40769  |     3.39080
   82 bqH              |  45 bqH              |     7.94697  |     4.20535
   82 bqH              |  46 bqH              |     6.56849  |     3.47589
   82 bqH              |  70 bqC              |     6.67786  |     3.53377
   82 bqH              |  71 bqC              |     4.11456  |     2.17733
   82 bqH              |  72 bqC              |     7.93342  |     4.19818
   82 bqH              |  73 bqC              |     2.05831  |     1.08921
   82 bqH              |  76 bqH              |     7.10237  |     3.75841
   82 bqH              |  77 bqH              |     4.68068  |     2.47691
   82 bqH              |  78 bqH              |     4.62167  |     2.44568
   82 bqH              |  79 bqH              |     7.42564  |     3.92948
   82 bqH              |  81 bqH              |     8.28210  |     4.38270
   83 bqH              |  34 bqC              |     8.25693  |     4.36938
   83 bqH              |  37 bqO              |     8.15656  |     4.31627
   83 bqH              |  44 bqH              |     7.73992  |     4.09579
   83 bqH              |  46 bqH              |     7.93793  |     4.20057
   83 bqH              |  67 bqC              |     8.02098  |     4.24452
   83 bqH              |  69 bqO              |     8.25630  |     4.36904
   83 bqH              |  70 bqC              |     5.37324  |     2.84340
   83 bqH              |  71 bqC              |     4.11471  |     2.17741
   83 bqH              |  72 bqC              |     6.81993  |     3.60895
   83 bqH              |  73 bqC              |     2.06055  |     1.09040
   83 bqH              |  76 bqH              |     4.83734  |     2.55981
   83 bqH              |  77 bqH              |     5.77241  |     3.05463
   83 bqH              |  78 bqH              |     4.70054  |     2.48742
   83 bqH              |  79 bqH              |     6.12360  |     3.24047
   83 bqH              |  81 bqH              |     7.97806  |     4.22181
   83 bqH              |  82 bqH              |     3.35259  |     1.77411
   84 bqH              |  67 bqC              |     8.27743  |     4.38023
   84 bqH              |  70 bqC              |     5.43283  |     2.87493
   84 bqH              |  71 bqC              |     4.12735  |     2.18410
   84 bqH              |  72 bqC              |     5.53658  |     2.92983
   84 bqH              |  73 bqC              |     2.05663  |     1.08832
   84 bqH              |  76 bqH              |     5.86449  |     3.10336
   84 bqH              |  77 bqH              |     4.71036  |     2.49262
   84 bqH              |  78 bqH              |     5.77001  |     3.05336
   84 bqH              |  79 bqH              |     4.44843  |     2.35401
   84 bqH              |  80 bqH              |     7.42277  |     3.92796
   84 bqH              |  81 bqH              |     6.07313  |     3.21376
   84 bqH              |  82 bqH              |     3.35585  |     1.77584
   84 bqH              |  83 bqH              |     3.35569  |     1.77576
   85 bqN              |  39 bqH              |     8.13917  |     4.30706
   85 bqN              |  42 bqH              |     7.21936  |     3.82032
   85 bqN              |  64 bqC              |     6.38769  |     3.38022
   85 bqN              |  65 bqO              |     6.86604  |     3.63335
   85 bqN              |  66 bqN              |     5.21737  |     2.76091
   85 bqN              |  67 bqC              |     4.67239  |     2.47252
   85 bqN              |  68 bqC              |     2.49914  |     1.32249
   85 bqN              |  69 bqO              |     4.18255  |     2.21331
   85 bqN              |  70 bqC              |     6.71661  |     3.55428
   85 bqN              |  71 bqC              |     6.89723  |     3.64986
   85 bqN              |  74 bqH              |     5.90839  |     3.12658
   85 bqN              |  75 bqH              |     5.99699  |     3.17347
   85 bqN              |  76 bqH              |     7.36461  |     3.89718
   85 bqN              |  77 bqH              |     7.37437  |     3.90235
   85 bqN              |  78 bqH              |     5.63369  |     2.98122
   86 bqC              |  42 bqH              |     7.40703  |     3.91963
   86 bqC              |  66 bqN              |     7.96262  |     4.21364
   86 bqC              |  67 bqC              |     7.24969  |     3.83637
   86 bqC              |  68 bqC              |     4.58407  |     2.42578
   86 bqC              |  69 bqO              |     5.10616  |     2.70206
   86 bqC              |  78 bqH              |     7.25779  |     3.84066
   86 bqC              |  85 bqN              |     2.75613  |     1.45848
   87 bqC              |  32 bqC              |     7.01564  |     3.71252
   87 bqC              |  34 bqC              |     7.53588  |     3.98781
   87 bqC              |  42 bqH              |     5.34515  |     2.82853
   87 bqC              |  44 bqH              |     6.46685  |     3.42211
   87 bqC              |  68 bqC              |     6.47544  |     3.42665
   87 bqC              |  69 bqO              |     6.97282  |     3.68986
   87 bqC              |  78 bqH              |     7.11218  |     3.76360
   87 bqC              |  85 bqN              |     4.63598  |     2.45325
   87 bqC              |  86 bqC              |     2.89417  |     1.53153
   88 bqC              |  42 bqH              |     7.35640  |     3.89284
   88 bqC              |  44 bqH              |     7.75026  |     4.10126
   88 bqC              |  59 bqH              |     7.98920  |     4.22770
   88 bqC              |  85 bqN              |     7.14153  |     3.77914
   88 bqC              |  86 bqC              |     4.70842  |     2.49159
   88 bqC              |  87 bqC              |     2.86756  |     1.51745
   89 bqS              |  42 bqH              |     7.36062  |     3.89507
   89 bqS              |  44 bqH              |     7.23546  |     3.82884
   89 bqS              |  51 bqC              |     7.29455  |     3.86011
   89 bqS              |  52 bqC              |     7.81260  |     4.13425
   89 bqS              |  54 bqN              |     7.38800  |     3.90956
   89 bqS              |  59 bqH              |     5.60883  |     2.96806
   89 bqS              |  60 bqH              |     7.61734  |     4.03092
   89 bqS              |  86 bqC              |     7.79919  |     4.12716
   89 bqS              |  87 bqC              |     5.22655  |     2.76577
   89 bqS              |  88 bqC              |     3.38739  |     1.79253
   90 bqC              |  34 bqC              |     7.54654  |     3.99346
   90 bqC              |  42 bqH              |     8.11219  |     4.29278
   90 bqC              |  44 bqH              |     5.92657  |     3.13621
   90 bqC              |  46 bqH              |     8.00219  |     4.23457
   90 bqC              |  54 bqN              |     7.91845  |     4.19027
   90 bqC              |  59 bqH              |     8.00193  |     4.23444
   90 bqC              |  87 bqC              |     6.21707  |     3.28993
   90 bqC              |  88 bqC              |     4.91492  |     2.60086
   90 bqC              |  89 bqS              |     3.30292  |     1.74783
   91 bqH              |  27 bqO              |     7.39526  |     3.91340
   91 bqH              |  32 bqC              |     8.28730  |     4.38545
   91 bqH              |  39 bqH              |     6.58671  |     3.48554
   91 bqH              |  42 bqH              |     6.73530  |     3.56417
   91 bqH              |  64 bqC              |     5.38300  |     2.84856
   91 bqH              |  65 bqO              |     6.33485  |     3.35226
   91 bqH              |  66 bqN              |     4.43719  |     2.34806
   91 bqH              |  67 bqC              |     4.97359  |     2.63191
   91 bqH              |  68 bqC              |     3.83261  |     2.02813
   91 bqH              |  69 bqO              |     5.90348  |     3.12399
   91 bqH              |  70 bqC              |     7.13625  |     3.77634
   91 bqH              |  71 bqC              |     7.09409  |     3.75403
   91 bqH              |  74 bqH              |     4.84283  |     2.56271
   91 bqH              |  75 bqH              |     6.43828  |     3.40699
   91 bqH              |  76 bqH              |     8.23971  |     4.36027
   91 bqH              |  77 bqH              |     7.02269  |     3.71625
   91 bqH              |  78 bqH              |     6.07299  |     3.21369
   91 bqH              |  85 bqN              |     1.91014  |     1.01080
   91 bqH              |  86 bqC              |     4.03276  |     2.13405
   91 bqH              |  87 bqC              |     5.36070  |     2.83676
   91 bqH              |  88 bqC              |     8.02663  |     4.24751
   92 bqH              |  67 bqC              |     7.71530  |     4.08276
   92 bqH              |  68 bqC              |     4.82705  |     2.55437
   92 bqH              |  69 bqO              |     4.35357  |     2.30381
   92 bqH              |  78 bqH              |     7.79338  |     4.12408
   92 bqH              |  85 bqN              |     3.99765  |     2.11547
   92 bqH              |  86 bqC              |     2.05024  |     1.08494
   92 bqH              |  87 bqC              |     4.01242  |     2.12328
   92 bqH              |  88 bqC              |     4.95008  |     2.61947
   92 bqH              |  89 bqS              |     8.15465  |     4.31526
   92 bqH              |  91 bqH              |     5.68852  |     3.01024
   93 bqH              |  32 bqC              |     5.98118  |     3.16511
   93 bqH              |  34 bqC              |     5.93608  |     3.14124
   93 bqH              |  42 bqH              |     4.75959  |     2.51867
   93 bqH              |  44 bqH              |     4.63814  |     2.45440
   93 bqH              |  68 bqC              |     6.19897  |     3.28036
   93 bqH              |  69 bqO              |     6.51374  |     3.44692
   93 bqH              |  71 bqC              |     7.65261  |     4.04959
   93 bqH              |  78 bqH              |     5.60875  |     2.96802
   93 bqH              |  85 bqN              |     4.97938  |     2.63498
   93 bqH              |  86 bqC              |     4.04827  |     2.14225
   93 bqH              |  87 bqC              |     2.05891  |     1.08953
   93 bqH              |  88 bqC              |     4.05257  |     2.14453
   93 bqH              |  89 bqS              |     5.58639  |     2.95619
   93 bqH              |  90 bqC              |     5.52536  |     2.92390
   93 bqH              |  91 bqH              |     5.85047  |     3.09594
   93 bqH              |  92 bqH              |     4.69397  |     2.48394
   94 bqH              |  31 bqC              |     8.16334  |     4.31985
   94 bqH              |  32 bqC              |     6.12978  |     3.24374
   94 bqH              |  34 bqC              |     7.32588  |     3.87669
   94 bqH              |  39 bqH              |     7.25470  |     3.83902
   94 bqH              |  41 bqH              |     7.41589  |     3.92432
   94 bqH              |  42 bqH              |     4.19348  |     2.21909
   94 bqH              |  44 bqH              |     6.78593  |     3.59096
   94 bqH              |  59 bqH              |     7.37431  |     3.90231
   94 bqH              |  60 bqH              |     7.27152  |     3.84793
   94 bqH              |  68 bqC              |     7.40084  |     3.91635
   94 bqH              |  78 bqH              |     7.62627  |     4.03565
   94 bqH              |  85 bqN              |     5.21266  |     2.75842
   94 bqH              |  86 bqC              |     4.10177  |     2.17056
   94 bqH              |  87 bqC              |     2.05887  |     1.08950
   94 bqH              |  88 bqC              |     4.05517  |     2.14590
   94 bqH              |  89 bqS              |     5.59698  |     2.96180
   94 bqH              |  90 bqC              |     7.24992  |     3.83649
   94 bqH              |  91 bqH              |     5.18267  |     2.74255
   94 bqH              |  92 bqH              |     5.73723  |     3.03601
   94 bqH              |  93 bqH              |     3.34720  |     1.77126
   95 bqH              |  59 bqH              |     8.25218  |     4.36687
   95 bqH              |  85 bqN              |     7.72997  |     4.09052
   95 bqH              |  86 bqC              |     5.14148  |     2.72075
   95 bqH              |  87 bqC              |     4.01881  |     2.12666
   95 bqH              |  88 bqC              |     2.05545  |     1.08769
   95 bqH              |  89 bqS              |     4.46182  |     2.36109
   95 bqH              |  90 bqC              |     6.69153  |     3.54101
   95 bqH              |  92 bqH              |     5.57711  |     2.95128
   95 bqH              |  93 bqH              |     5.72807  |     3.03116
   95 bqH              |  94 bqH              |     4.62618  |     2.44807
   96 bqH              |  44 bqH              |     8.31165  |     4.39833
   96 bqH              |  69 bqO              |     8.19137  |     4.33469
   96 bqH              |  85 bqN              |     7.59230  |     4.01767
   96 bqH              |  86 bqC              |     5.09697  |     2.69720
   96 bqH              |  87 bqC              |     4.05841  |     2.14762
   96 bqH              |  88 bqC              |     2.05410  |     1.08698
   96 bqH              |  89 bqS              |     4.49113  |     2.37661
   96 bqH              |  90 bqC              |     4.81995  |     2.55061
   96 bqH              |  92 bqH              |     4.46757  |     2.36414
   96 bqH              |  93 bqH              |     4.70848  |     2.49162
   96 bqH              |  94 bqH              |     5.75734  |     3.04665
   96 bqH              |  95 bqH              |     3.34547  |     1.77035
   97 bqH              |  44 bqH              |     7.71720  |     4.08377
   97 bqH              |  87 bqC              |     7.37138  |     3.90076
   97 bqH              |  88 bqC              |     5.55999  |     2.94222
   97 bqH              |  89 bqS              |     4.44216  |     2.35069
   97 bqH              |  90 bqC              |     2.06620  |     1.09339
   97 bqH              |  93 bqH              |     6.87309  |     3.63708
   97 bqH              |  95 bqH              |     7.12619  |     3.77102
   97 bqH              |  96 bqH              |     4.76894  |     2.52362
   98 bqH              |  32 bqC              |     7.65554  |     4.05114
   98 bqH              |  34 bqC              |     6.41836  |     3.39645
   98 bqH              |  36 bqC              |     8.31259  |     4.39883
   98 bqH              |  42 bqH              |     7.21838  |     3.81980
   98 bqH              |  44 bqH              |     4.54550  |     2.40538
   98 bqH              |  46 bqH              |     6.98041  |     3.69387
   98 bqH              |  78 bqH              |     8.15808  |     4.31707
   98 bqH              |  86 bqC              |     7.44359  |     3.93898
   98 bqH              |  87 bqC              |     5.32180  |     2.81617
   98 bqH              |  88 bqC              |     4.90764  |     2.59701
   98 bqH              |  89 bqS              |     4.48675  |     2.37429
   98 bqH              |  90 bqC              |     2.06046  |     1.09035
   98 bqH              |  92 bqH              |     7.19461  |     3.80722
   98 bqH              |  93 bqH              |     4.09482  |     2.16688
   98 bqH              |  94 bqH              |     6.60072  |     3.49295
   98 bqH              |  95 bqH              |     6.93369  |     3.66915
   98 bqH              |  96 bqH              |     4.67295  |     2.47282
   98 bqH              |  97 bqH              |     3.36254  |     1.77938
   99 bqH              |  34 bqC              |     7.21005  |     3.81540
   99 bqH              |  44 bqH              |     5.85159  |     3.09653
   99 bqH              |  46 bqH              |     7.02393  |     3.71690
   99 bqH              |  52 bqC              |     7.72980  |     4.09044
   99 bqH              |  54 bqN              |     6.49789  |     3.43854
   99 bqH              |  55 bqC              |     7.01679  |     3.71313
   99 bqH              |  59 bqH              |     7.81133  |     4.13358
   99 bqH              |  62 bqH              |     7.19702  |     3.80850
   99 bqH              |  87 bqC              |     7.80858  |     4.13212
   99 bqH              |  88 bqC              |     6.76536  |     3.58008
   99 bqH              |  89 bqS              |     4.43441  |     2.34659
   99 bqH              |  90 bqC              |     2.06596  |     1.09326
   99 bqH              |  93 bqH              |     6.89396  |     3.64813
   99 bqH              |  96 bqH              |     6.87478  |     3.63798
   99 bqH              |  97 bqH              |     3.36280  |     1.77952
   99 bqH              |  98 bqH              |     3.35078  |     1.77316
  100 bqC              |  88 bqC              |     7.57750  |     4.00984
  100 bqC              |  92 bqH              |     6.52260  |     3.45161
  100 bqC              |  95 bqH              |     7.95738  |     4.21086
  100 bqC              |  96 bqH              |     5.64857  |     2.98910
  100 bqC              |  97 bqH              |     7.96314  |     4.21391
  101 bqO              |  69 bqO              |     7.84596  |     4.15190
  101 bqO              |  86 bqC              |     6.33242  |     3.35097
  101 bqO              |  87 bqC              |     7.30885  |     3.86768
  101 bqO              |  88 bqC              |     6.14986  |     3.25436
  101 bqO              |  92 bqH              |     4.64337  |     2.45717
  101 bqO              |  93 bqH              |     8.06645  |     4.26858
  101 bqO              |  95 bqH              |     6.26709  |     3.31640
  101 bqO              |  96 bqH              |     4.52624  |     2.39518
  101 bqO              |  97 bqH              |     8.14955  |     4.31256
  101 bqO              | 100 bqC              |     2.31712  |     1.22617
  102 bqN              |  92 bqH              |     7.24226  |     3.83244
  102 bqN              |  96 bqH              |     6.92049  |     3.66217
  102 bqN              | 100 bqC              |     2.51718  |     1.33204
  102 bqN              | 101 bqO              |     4.24568  |     2.24672
  103 bqC              |  69 bqO              |     6.44502  |     3.41056
  103 bqC              |  92 bqH              |     6.46367  |     3.42043
  103 bqC              |  96 bqH              |     7.53730  |     3.98857
  103 bqC              | 100 bqC              |     4.64140  |     2.45612
  103 bqC              | 101 bqO              |     5.31098  |     2.81045
  103 bqC              | 102 bqN              |     2.74474  |     1.45246
  104 bqC              |  69 bqO              |     7.59731  |     4.02032
  104 bqC              | 100 bqC              |     6.95242  |     3.67906
  104 bqC              | 101 bqO              |     7.92286  |     4.19260
  104 bqC              | 102 bqN              |     4.63007  |     2.45013
  104 bqC              | 103 bqC              |     2.86190  |     1.51445
  105 bqC              |  69 bqO              |     8.05254  |     4.26122
  105 bqC              |  97 bqH              |     7.80835  |     4.13200
  105 bqC              |  98 bqH              |     7.09951  |     3.75690
  105 bqC              | 100 bqC              |     7.71412  |     4.08214
  105 bqC              | 102 bqN              |     5.81714  |     3.07830
  105 bqC              | 103 bqC              |     4.69743  |     2.48577
  105 bqC              | 104 bqC              |     2.86085  |     1.51390
  106 bqC              |  44 bqH              |     7.36186  |     3.89573
  106 bqC              |  46 bqH              |     8.05807  |     4.26415
  106 bqC              |  69 bqO              |     6.96734  |     3.68696
  106 bqC              |  73 bqC              |     8.24947  |     4.36543
  106 bqC              |  76 bqH              |     7.78069  |     4.11736
  106 bqC              |  78 bqH              |     7.27235  |     3.84836
  106 bqC              |  83 bqH              |     6.70163  |     3.54635
  106 bqC              |  90 bqC              |     7.93770  |     4.20045
  106 bqC              |  92 bqH              |     8.07755  |     4.27446
  106 bqC              |  93 bqH              |     7.23877  |     3.83059
  106 bqC              |  97 bqH              |     7.98727  |     4.22668
  106 bqC              |  98 bqH              |     6.18642  |     3.27371
  106 bqC              | 102 bqN              |     7.67006  |     4.05882
  106 bqC              | 103 bqC              |     6.10615  |     3.23124
  106 bqC              | 104 bqC              |     4.74340  |     2.51010
  106 bqC              | 105 bqC              |     2.62300  |     1.38803
  107 bqC              |  90 bqC              |     8.00516  |     4.23615
  107 bqC              |  97 bqH              |     6.97034  |     3.68855
  107 bqC              |  98 bqH              |     7.22313  |     3.82232
  107 bqC              | 100 bqC              |     8.17250  |     4.32470
  107 bqC              | 102 bqN              |     6.45014  |     3.41327
  107 bqC              | 103 bqC              |     6.38443  |     3.37849
  107 bqC              | 104 bqC              |     4.73738  |     2.50691
  107 bqC              | 105 bqC              |     2.60904  |     1.38065
  107 bqC              | 106 bqC              |     4.53915  |     2.40202
  108 bqC              |  34 bqC              |     7.46712  |     3.95143
  108 bqC              |  36 bqC              |     8.24494  |     4.36304
  108 bqC              |  37 bqO              |     7.14756  |     3.78232
  108 bqC              |  44 bqH              |     5.71591  |     3.02473
  108 bqC              |  46 bqH              |     5.56247  |     2.94353
  108 bqC              |  73 bqC              |     7.86497  |     4.16196
  108 bqC              |  78 bqH              |     7.29449  |     3.86008
  108 bqC              |  82 bqH              |     7.63928  |     4.04253
  108 bqC              |  83 bqH              |     6.55566  |     3.46911
  108 bqC              |  90 bqC              |     6.94606  |     3.67569
  108 bqC              |  93 bqH              |     7.13641  |     3.77642
  108 bqC              |  97 bqH              |     7.36967  |     3.89986
  108 bqC              |  98 bqH              |     5.28794  |     2.79826
  108 bqC              |  99 bqH              |     7.23717  |     3.82974
  108 bqC              | 104 bqC              |     7.14978  |     3.78350
  108 bqC              | 105 bqC              |     4.53449  |     2.39955
  108 bqC              | 106 bqC              |     2.61123  |     1.38181
  108 bqC              | 107 bqC              |     5.24971  |     2.77803
  109 bqC              |  46 bqH              |     8.27817  |     4.38062
  109 bqC              |  90 bqC              |     7.00464  |     3.70670
  109 bqC              |  97 bqH              |     6.23928  |     3.30169
  109 bqC              |  98 bqH              |     6.44781  |     3.41203
  109 bqC              |  99 bqH              |     7.13137  |     3.77376
  109 bqC              | 104 bqC              |     7.14055  |     3.77862
  109 bqC              | 105 bqC              |     4.51151  |     2.38739
  109 bqC              | 106 bqC              |     5.21331  |     2.75876
  109 bqC              | 107 bqC              |     2.62191  |     1.38746
  109 bqC              | 108 bqC              |     4.52124  |     2.39254
  110 bqC              |  37 bqO              |     7.52575  |     3.98246
  110 bqC              |  44 bqH              |     6.77411  |     3.58471
  110 bqC              |  46 bqH              |     5.71473  |     3.02411
  110 bqC              |  90 bqC              |     6.42821  |     3.40167
  110 bqC              |  97 bqH              |     6.47682  |     3.42739
  110 bqC              |  98 bqH              |     5.44329  |     2.88046
  110 bqC              |  99 bqH              |     6.25565  |     3.31035
  110 bqC              | 104 bqC              |     8.08519  |     4.27850
  110 bqC              | 105 bqC              |     5.22471  |     2.76480
  110 bqC              | 106 bqC              |     4.51347  |     2.38842
  110 bqC              | 107 bqC              |     4.55211  |     2.40887
  110 bqC              | 108 bqC              |     2.60137  |     1.37658
  110 bqC              | 109 bqC              |     2.62127  |     1.38712
  111 bqH              | 100 bqC              |     3.82310  |     2.02310
  111 bqH              | 101 bqO              |     5.92659  |     3.13621
  111 bqH              | 102 bqN              |     1.90744  |     1.00937
  111 bqH              | 103 bqC              |     3.99311  |     2.11306
  111 bqH              | 104 bqC              |     4.90051  |     2.59324
  111 bqH              | 105 bqC              |     6.10826  |     3.23235
  111 bqH              | 107 bqC              |     6.15738  |     3.25835
  112 bqH              |  68 bqC              |     6.79161  |     3.59397
  112 bqH              |  69 bqO              |     4.73402  |     2.50514
  112 bqH              |  85 bqN              |     7.52385  |     3.98145
  112 bqH              |  86 bqC              |     6.50413  |     3.44184
  112 bqH              |  87 bqC              |     7.58240  |     4.01244
  112 bqH              |  88 bqC              |     7.77806  |     4.11597
  112 bqH              |  92 bqH              |     4.58395  |     2.42572
  112 bqH              |  93 bqH              |     7.18292  |     3.80104
  112 bqH              |  96 bqH              |     6.20508  |     3.28359
  112 bqH              |  98 bqH              |     7.64034  |     4.04309
  112 bqH              | 100 bqC              |     4.95838  |     2.62386
  112 bqH              | 101 bqO              |     4.76829  |     2.52327
  112 bqH              | 102 bqN              |     3.93480  |     2.08221
  112 bqH              | 103 bqC              |     2.05796  |     1.08902
  112 bqH              | 104 bqC              |     4.02559  |     2.13025
  112 bqH              | 105 bqC              |     4.89797  |     2.59189
  112 bqH              | 106 bqC              |     5.43519  |     2.87618
  112 bqH              | 107 bqC              |     6.84252  |     3.62091
  112 bqH              | 108 bqC              |     7.62013  |     4.03240
  112 bqH              | 111 bqH              |     5.56063  |     2.94256
  113 bqH              | 100 bqC              |     7.45388  |     3.94442
  113 bqH              | 102 bqN              |     4.94380  |     2.61615
  113 bqH              | 103 bqC              |     4.06587  |     2.15157
  113 bqH              | 104 bqC              |     2.06191  |     1.09112
  113 bqH              | 105 bqC              |     4.06852  |     2.15297
  113 bqH              | 106 bqC              |     6.38482  |     3.37870
  113 bqH              | 107 bqC              |     4.96662  |     2.62822
  113 bqH              | 109 bqC              |     7.55202  |     3.99636
  113 bqH              | 111 bqH              |     4.41288  |     2.33520
  113 bqH              | 112 bqH              |     5.73077  |     3.03259
  114 bqH              |  69 bqO              |     7.12446  |     3.77010
  114 bqH              | 102 bqN              |     6.35407  |     3.36243
  114 bqH              | 103 bqC              |     4.02838  |     2.13172
  114 bqH              | 104 bqC              |     2.05071  |     1.08519
  114 bqH              | 105 bqC              |     4.02937  |     2.13225
  114 bqH              | 106 bqC              |     5.03127  |     2.66243
  114 bqH              | 107 bqC              |     6.25258  |     3.30873
  114 bqH              | 108 bqC              |     7.56829  |     4.00497
  114 bqH              | 111 bqH              |     6.75564  |     3.57493
  114 bqH              | 112 bqH              |     4.81270  |     2.54677
  114 bqH              | 113 bqH              |     3.31783  |     1.75572
  115 bqH              |  44 bqH              |     7.60257  |     4.02311
  115 bqH              |  67 bqC              |     8.24180  |     4.36137
  115 bqH              |  68 bqC              |     6.84119  |     3.62020
  115 bqH              |  69 bqO              |     5.33651  |     2.82396
  115 bqH              |  70 bqC              |     7.17132  |     3.79490
  115 bqH              |  71 bqC              |     6.96862  |     3.68763
  115 bqH              |  73 bqC              |     7.05696  |     3.73438
  115 bqH              |  76 bqH              |     5.78682  |     3.06225
  115 bqH              |  78 bqH              |     5.94800  |     3.14755
  115 bqH              |  82 bqH              |     7.86602  |     4.16252
  115 bqH              |  83 bqH              |     5.56663  |     2.94574
  115 bqH              |  85 bqN              |     8.18929  |     4.33358
  115 bqH              |  92 bqH              |     7.39805  |     3.91488
  115 bqH              |  93 bqH              |     6.99925  |     3.70385
  115 bqH              |  98 bqH              |     7.13078  |     3.77345
  115 bqH              | 102 bqN              |     8.18295  |     4.33023
  115 bqH              | 103 bqC              |     6.09401  |     3.22481
  115 bqH              | 104 bqC              |     5.12629  |     2.71271
  115 bqH              | 105 bqC              |     4.05702  |     2.14688
  115 bqH              | 106 bqC              |     2.04022  |     1.07964
  115 bqH              | 107 bqC              |     6.38900  |     3.38091
  115 bqH              | 108 bqC              |     4.02801  |     2.13153
  115 bqH              | 109 bqC              |     7.25229  |     3.83775
  115 bqH              | 110 bqC              |     6.35485  |     3.36284
  115 bqH              | 112 bqH              |     5.09847  |     2.69799
  115 bqH              | 113 bqH              |     7.03509  |     3.72281
  115 bqH              | 114 bqH              |     4.75228  |     2.51480
  116 bqH              |  97 bqH              |     7.81060  |     4.13319
  116 bqH              | 100 bqC              |     7.90456  |     4.18292
  116 bqH              | 102 bqN              |     6.08453  |     3.21980
  116 bqH              | 103 bqC              |     6.62202  |     3.50422
  116 bqH              | 104 bqC              |     5.12834  |     2.71380
  116 bqH              | 105 bqC              |     4.04801  |     2.14211
  116 bqH              | 106 bqC              |     6.39344  |     3.38326
  116 bqH              | 107 bqC              |     2.03840  |     1.07867
  116 bqH              | 108 bqC              |     7.28805  |     3.85667
  116 bqH              | 109 bqC              |     4.04947  |     2.14289
  116 bqH              | 110 bqC              |     6.39778  |     3.38556
  116 bqH              | 111 bqH              |     5.21054  |     2.75730
  116 bqH              | 112 bqH              |     7.57559  |     4.00883
  116 bqH              | 113 bqH              |     4.56659  |     2.41654
  116 bqH              | 114 bqH              |     6.86231  |     3.63138
  116 bqH              | 115 bqH              |     8.08310  |     4.27739
  117 bqH              |  18 H                |     4.54711  |     2.40623
  117 bqH              |  32 bqC              |     8.18539  |     4.33152
  117 bqH              |  34 bqC              |     5.94158  |     3.14415
  117 bqH              |  36 bqC              |     6.49877  |     3.43900
  117 bqH              |  37 bqO              |     5.53522  |     2.92911
  117 bqH              |  44 bqH              |     4.49829  |     2.38039
  117 bqH              |  46 bqH              |     4.23326  |     2.24014
  117 bqH              |  71 bqC              |     7.18569  |     3.80251
  117 bqH              |  73 bqC              |     6.22552  |     3.29440
  117 bqH              |  78 bqH              |     6.03040  |     3.19115
  117 bqH              |  82 bqH              |     5.71735  |     3.02549
  117 bqH              |  83 bqH              |     5.22932  |     2.76724
  117 bqH              |  84 bqH              |     8.10102  |     4.28688
  117 bqH              |  90 bqC              |     7.53781  |     3.98884
  117 bqH              |  93 bqH              |     6.87657  |     3.63893
  117 bqH              |  98 bqH              |     5.76860  |     3.05261
  117 bqH              |  99 bqH              |     7.61107  |     4.02760
  117 bqH              | 105 bqC              |     6.37700  |     3.37456
  117 bqH              | 106 bqC              |     4.02978  |     2.13247
  117 bqH              | 107 bqC              |     7.28627  |     3.85573
  117 bqH              | 108 bqC              |     2.03665  |     1.07775
  117 bqH              | 109 bqC              |     6.37295  |     3.37242
  117 bqH              | 110 bqC              |     4.03281  |     2.13407
  117 bqH              | 115 bqH              |     4.62543  |     2.44767
  118 bqH              |  90 bqC              |     7.64593  |     4.04605
  118 bqH              |  97 bqH              |     6.63860  |     3.51300
  118 bqH              |  98 bqH              |     7.59632  |     4.01980
  118 bqH              |  99 bqH              |     7.43501  |     3.93444
  118 bqH              | 105 bqC              |     6.36147  |     3.36635
  118 bqH              | 106 bqC              |     7.25418  |     3.83875
  118 bqH              | 107 bqC              |     4.04229  |     2.13909
  118 bqH              | 108 bqC              |     6.36745  |     3.36951
  118 bqH              | 109 bqC              |     2.04090  |     1.08000
  118 bqH              | 110 bqC              |     4.04422  |     2.14011
  118 bqH              | 116 bqH              |     4.65657  |     2.46415
  118 bqH              | 117 bqH              |     8.05602  |     4.26306
  119 bqH              |  34 bqC              |     8.06386  |     4.26721
  119 bqH              |  36 bqC              |     8.12297  |     4.29849
  119 bqH              |  37 bqO              |     6.36228  |     3.36677
  119 bqH              |  44 bqH              |     6.63104  |     3.50899
  119 bqH              |  46 bqH              |     4.57559  |     2.42130
  119 bqH              |  90 bqC              |     6.68580  |     3.53797
  119 bqH              |  97 bqH              |     7.03060  |     3.72043
  119 bqH              |  98 bqH              |     6.03879  |     3.19559
  119 bqH              |  99 bqH              |     5.87122  |     3.10692
  119 bqH              | 105 bqC              |     7.26331  |     3.84358
  119 bqH              | 106 bqC              |     6.36289  |     3.36710
  119 bqH              | 107 bqC              |     6.39642  |     3.38484
  119 bqH              | 108 bqC              |     4.02934  |     2.13224
  119 bqH              | 109 bqC              |     4.04645  |     2.14129
  119 bqH              | 110 bqC              |     2.03863  |     1.07880
  119 bqH              | 115 bqH              |     8.03780  |     4.25342
  119 bqH              | 116 bqH              |     8.07700  |     4.27417
  119 bqH              | 117 bqH              |     4.65053  |     2.46096
  119 bqH              | 118 bqH              |     4.65579  |     2.46374
  120 bqC              |  80 bqH              |     7.76414  |     4.10861
  121 bqO              |  80 bqH              |     8.18973  |     4.33382
  121 bqO              | 120 bqC              |     2.32954  |     1.23274
  122 bqN              |  80 bqH              |     8.19266  |     4.33537
  122 bqN              | 120 bqC              |     2.52684  |     1.33714
  122 bqN              | 121 bqO              |     4.22653  |     2.23659
  123 bqC              | 120 bqC              |     4.61540  |     2.44236
  123 bqC              | 121 bqO              |     5.16313  |     2.73221
  123 bqC              | 122 bqN              |     2.77922  |     1.47070
  124 bqC              | 120 bqC              |     7.10637  |     3.76053
  124 bqC              | 121 bqO              |     8.04601  |     4.25776
  124 bqC              | 122 bqN              |     4.72410  |     2.49989
  124 bqC              | 123 bqC              |     2.96532  |     1.56918
  125 bqC              |  76 bqH              |     6.60065  |     3.49291
  125 bqC              |  79 bqH              |     7.95778  |     4.21108
  125 bqC              |  83 bqH              |     7.47614  |     3.95620
  125 bqC              | 114 bqH              |     7.35687  |     3.89309
  125 bqC              | 115 bqH              |     7.71773  |     4.08405
  125 bqC              | 120 bqC              |     7.80757  |     4.13159
  125 bqC              | 122 bqN              |     5.58971  |     2.95795
  125 bqC              | 123 bqC              |     4.75130  |     2.51428
  125 bqC              | 124 bqC              |     2.92443  |     1.54754
  126 bqC              | 122 bqN              |     7.30905  |     3.86778
  126 bqC              | 123 bqC              |     4.87481  |     2.57964
  126 bqC              | 124 bqC              |     2.90515  |     1.53734
  126 bqC              | 125 bqC              |     4.71794  |     2.49663
  127 bqC              |  76 bqH              |     7.38586  |     3.90843
  127 bqC              |  83 bqH              |     7.53623  |     3.98800
  127 bqC              | 104 bqC              |     6.88768  |     3.64480
  127 bqC              | 105 bqC              |     7.36720  |     3.89855
  127 bqC              | 106 bqC              |     6.91114  |     3.65722
  127 bqC              | 113 bqH              |     7.70073  |     4.07505
  127 bqC              | 114 bqH              |     5.08808  |     2.69250
  127 bqC              | 115 bqH              |     6.12757  |     3.24257
  127 bqC              | 122 bqN              |     8.12857  |     4.30145
  127 bqC              | 123 bqC              |     7.42645  |     3.92991
  127 bqC              | 124 bqC              |     4.93451  |     2.61123
  127 bqC              | 125 bqC              |     2.90317  |     1.53629
  127 bqC              | 126 bqC              |     5.93645  |     3.14143
  128 bqH              | 120 bqC              |     3.85873  |     2.04195
  128 bqH              | 121 bqO              |     5.93959  |     3.14310
  128 bqH              | 122 bqN              |     1.91268  |     1.01215
  128 bqH              | 123 bqC              |     4.06794  |     2.15266
  128 bqH              | 124 bqC              |     4.89556  |     2.59062
  128 bqH              | 125 bqC              |     5.35401  |     2.83322
  128 bqH              | 126 bqC              |     7.75466  |     4.10359
  128 bqH              | 127 bqC              |     7.41088  |     3.92167
  129 bqH              |  79 bqH              |     7.41085  |     3.92165
  129 bqH              |  80 bqH              |     8.25547  |     4.36861
  129 bqH              | 120 bqC              |     5.08159  |     2.68906
  129 bqH              | 121 bqO              |     4.94872  |     2.61875
  129 bqH              | 122 bqN              |     3.96638  |     2.09892
  129 bqH              | 123 bqC              |     2.06202  |     1.09118
  129 bqH              | 124 bqC              |     4.11664  |     2.17843
  129 bqH              | 125 bqC              |     5.08971  |     2.69336
  129 bqH              | 126 bqC              |     5.33291  |     2.82205
  129 bqH              | 127 bqC              |     7.93052  |     4.19665
  129 bqH              | 128 bqH              |     5.47933  |     2.89954
  130 bqH              | 120 bqC              |     7.62044  |     4.03256
  130 bqH              | 122 bqN              |     5.13788  |     2.71885
  130 bqH              | 123 bqC              |     4.13933  |     2.19044
  130 bqH              | 124 bqC              |     2.06227  |     1.09131
  130 bqH              | 125 bqC              |     4.11129  |     2.17560
  130 bqH              | 126 bqC              |     4.08637  |     2.16242
  130 bqH              | 127 bqC              |     5.28669  |     2.79759
  130 bqH              | 128 bqH              |     4.71592  |     2.49556
  130 bqH              | 129 bqH              |     5.81149  |     3.07531
  131 bqH              |  70 bqC              |     7.58353  |     4.01303
  131 bqH              |  72 bqC              |     7.73853  |     4.09505
  131 bqH              |  73 bqC              |     7.44065  |     3.93742
  131 bqH              |  76 bqH              |     5.96346  |     3.15573
  131 bqH              |  79 bqH              |     6.53959  |     3.46060
  131 bqH              |  80 bqH              |     8.00635  |     4.23678
  131 bqH              |  83 bqH              |     5.98972  |     3.16962
  131 bqH              |  84 bqH              |     7.21373  |     3.81734
  131 bqH              | 115 bqH              |     7.66569  |     4.05651
  131 bqH              | 122 bqN              |     6.48154  |     3.42988
  131 bqH              | 123 bqC              |     5.28354  |     2.79593
  131 bqH              | 124 bqC              |     4.09392  |     2.16641
  131 bqH              | 125 bqC              |     2.06348  |     1.09195
  131 bqH              | 126 bqC              |     5.02160  |     2.65731
  131 bqH              | 127 bqC              |     4.05779  |     2.14729
  131 bqH              | 128 bqH              |     6.71909  |     3.55559
  131 bqH              | 129 bqH              |     4.77947  |     2.52919
  131 bqH              | 130 bqH              |     5.79283  |     3.06544
  132 bqH              |  70 bqC              |     7.43703  |     3.93551
  132 bqH              |  72 bqC              |     7.81914  |     4.13771
  132 bqH              |  76 bqH              |     5.56757  |     2.94623
  132 bqH              |  79 bqH              |     7.36689  |     3.89839
  132 bqH              |  80 bqH              |     7.36724  |     3.89858
  132 bqH              |  83 bqH              |     7.79844  |     4.12676
  132 bqH              | 114 bqH              |     7.11728  |     3.76630
  132 bqH              | 115 bqH              |     7.58152  |     4.01197
  132 bqH              | 120 bqC              |     6.75008  |     3.57199
  132 bqH              | 121 bqO              |     8.23513  |     4.35785
  132 bqH              | 122 bqN              |     4.75174  |     2.51451
  132 bqH              | 123 bqC              |     5.00831  |     2.65028
  132 bqH              | 124 bqC              |     4.12004  |     2.18023
  132 bqH              | 125 bqC              |     2.05548  |     1.08771
  132 bqH              | 126 bqC              |     6.51568  |     3.44795
  132 bqH              | 127 bqC              |     3.99578  |     2.11448
  132 bqH              | 128 bqH              |     4.17930  |     2.21159
  132 bqH              | 129 bqH              |     5.43432  |     2.87572
  132 bqH              | 130 bqH              |     4.88231  |     2.58361
  132 bqH              | 131 bqH              |     3.30418  |     1.74850
  133 bqH              | 122 bqN              |     7.86189  |     4.16033
  133 bqH              | 123 bqC              |     5.32358  |     2.81712
  133 bqH              | 124 bqC              |     4.09685  |     2.16796
  133 bqH              | 125 bqC              |     6.52957  |     3.45530
  133 bqH              | 126 bqC              |     2.05938  |     1.08978
  133 bqH              | 127 bqC              |     7.80861  |     4.13214
  133 bqH              | 129 bqH              |     6.00603  |     3.17825
  133 bqH              | 130 bqH              |     4.74435  |     2.51060
  133 bqH              | 131 bqH              |     6.92876  |     3.66654
  133 bqH              | 132 bqH              |     8.12498  |     4.29955
  134 bqH              | 122 bqN              |     7.91923  |     4.19068
  134 bqH              | 123 bqC              |     5.35120  |     2.83174
  134 bqH              | 124 bqC              |     4.10689  |     2.17327
  134 bqH              | 125 bqC              |     5.12330  |     2.71114
  134 bqH              | 126 bqC              |     2.06036  |     1.09029
  134 bqH              | 127 bqC              |     6.59228  |     3.48848
  134 bqH              | 129 bqH              |     4.98308  |     2.63693
  134 bqH              | 130 bqH              |     5.79774  |     3.06803
  134 bqH              | 131 bqH              |     4.55439  |     2.41008
  134 bqH              | 132 bqH              |     6.93394  |     3.66928
  134 bqH              | 133 bqH              |     3.35544  |     1.77562
  135 bqH              | 123 bqC              |     6.65430  |     3.52130
  135 bqH              | 124 bqC              |     4.09549  |     2.16724
  135 bqH              | 125 bqC              |     5.20643  |     2.75512
  135 bqH              | 126 bqC              |     2.05693  |     1.08848
  135 bqH              | 127 bqC              |     5.32775  |     2.81932
  135 bqH              | 129 bqH              |     7.21443  |     3.81771
  135 bqH              | 130 bqH              |     4.66945  |     2.47097
  135 bqH              | 131 bqH              |     5.69790  |     3.01520
  135 bqH              | 132 bqH              |     7.15220  |     3.78478
  135 bqH              | 133 bqH              |     3.31736  |     1.75547
  135 bqH              | 134 bqH              |     3.36735  |     1.78192
  136 bqH              |  69 bqO              |     7.57472  |     4.00837
  136 bqH              |  70 bqC              |     8.07522  |     4.27322
  136 bqH              |  73 bqC              |     8.11086  |     4.29208
  136 bqH              |  76 bqH              |     6.10771  |     3.23206
  136 bqH              |  83 bqH              |     6.19986  |     3.28083
  136 bqH              | 103 bqC              |     7.69256  |     4.07073
  136 bqH              | 104 bqC              |     5.78799  |     3.06287
  136 bqH              | 105 bqC              |     5.89983  |     3.12206
  136 bqH              | 106 bqC              |     5.05776  |     2.67645
  136 bqH              | 107 bqC              |     8.12167  |     4.29780
  136 bqH              | 108 bqC              |     6.88810  |     3.64503
  136 bqH              | 112 bqH              |     7.56855  |     4.00511
  136 bqH              | 113 bqH              |     7.05500  |     3.73334
  136 bqH              | 114 bqH              |     4.16935  |     2.20632
  136 bqH              | 115 bqH              |     4.09307  |     2.16596
  136 bqH              | 117 bqH              |     7.41819  |     3.92554
  136 bqH              | 124 bqC              |     6.63032  |     3.50861
  136 bqH              | 125 bqC              |     4.02443  |     2.12963
  136 bqH              | 126 bqC              |     7.68595  |     4.06723
  136 bqH              | 127 bqC              |     2.04578  |     1.08258
  136 bqH              | 130 bqH              |     7.14961  |     3.78341
  136 bqH              | 131 bqH              |     4.57109  |     2.41891
  136 bqH              | 132 bqH              |     4.50030  |     2.38146
  136 bqH              | 134 bqH              |     7.97126  |     4.21821
  136 bqH              | 135 bqH              |     7.13711  |     3.77680
  137 bqH              | 104 bqC              |     6.25119  |     3.30799
  137 bqH              | 105 bqC              |     7.45347  |     3.94420
  137 bqH              | 106 bqC              |     7.66754  |     4.05749
  137 bqH              | 113 bqH              |     6.67588  |     3.53272
  137 bqH              | 114 bqH              |     4.37934  |     2.31744
  137 bqH              | 115 bqH              |     7.02085  |     3.71527
  137 bqH              | 122 bqN              |     8.26234  |     4.37224
  137 bqH              | 123 bqC              |     7.94619  |     4.20494
  137 bqH              | 124 bqC              |     5.41536  |     2.86568
  137 bqH              | 125 bqC              |     4.08879  |     2.16370
  137 bqH              | 126 bqC              |     6.77214  |     3.58366
  137 bqH              | 127 bqC              |     2.06018  |     1.09020
  137 bqH              | 128 bqH              |     7.15221  |     3.78479
  137 bqH              | 130 bqH              |     4.95220  |     2.62059
  137 bqH              | 131 bqH              |     5.76581  |     3.05113
  137 bqH              | 132 bqH              |     4.64085  |     2.45583
  137 bqH              | 134 bqH              |     7.90485  |     4.18307
  137 bqH              | 135 bqH              |     6.04154  |     3.19705
  137 bqH              | 136 bqH              |     3.36541  |     1.78090
  138 bqH              |  20 H                |     4.43490  |     2.34685
  138 bqH              |  83 bqH              |     7.87848  |     4.16911
  138 bqH              | 104 bqC              |     7.75911  |     4.10594
  138 bqH              | 105 bqC              |     7.72649  |     4.08868
  138 bqH              | 106 bqC              |     7.30695  |     3.86667
  138 bqH              | 113 bqH              |     8.30300  |     4.39376
  138 bqH              | 114 bqH              |     6.27865  |     3.32252
  138 bqH              | 115 bqH              |     6.98867  |     3.69825
  138 bqH              | 123 bqC              |     8.22104  |     4.35039
  138 bqH              | 124 bqC              |     5.47352  |     2.89646
  138 bqH              | 125 bqC              |     4.12093  |     2.18070
  138 bqH              | 126 bqC              |     5.40016  |     2.85764
  138 bqH              | 127 bqC              |     2.05677  |     1.08840
  138 bqH              | 130 bqH              |     5.93275  |     3.13948
  138 bqH              | 131 bqH              |     4.73307  |     2.50463
  138 bqH              | 132 bqH              |     5.73765  |     3.03623
  138 bqH              | 133 bqH              |     7.25214  |     3.83767
  138 bqH              | 134 bqH              |     5.96263  |     3.15529
  138 bqH              | 135 bqH              |     4.22302  |     2.23473
  138 bqH              | 136 bqH              |     3.32879  |     1.76152
  138 bqH              | 137 bqH              |     3.36623  |     1.78133
  139 bqC              | 121 bqO              |     7.14322  |     3.78003
  140 bqO              | 139 bqC              |     2.35723  |     1.24739
  141 bqN              | 120 bqC              |     7.70678  |     4.07825
  141 bqN              | 121 bqO              |     5.57281  |     2.94900
  141 bqN              | 129 bqH              |     7.81594  |     4.13602
  141 bqN              | 139 bqC              |     2.52235  |     1.33477
  141 bqN              | 140 bqO              |     4.26908  |     2.25910
  142 bqC              | 121 bqO              |     7.27950  |     3.85215
  142 bqC              | 139 bqC              |     4.56213  |     2.41417
  142 bqC              | 140 bqO              |     5.16762  |     2.73458
  142 bqC              | 141 bqN              |     2.73431  |     1.44694
  143 bqC              | 139 bqC              |     5.65474  |     2.99236
  143 bqC              | 140 bqO              |     5.49812  |     2.90948
  143 bqC              | 141 bqN              |     4.63032  |     2.45026
  143 bqC              | 142 bqC              |     2.87869  |     1.52334
  144 bqO              | 139 bqC              |     7.10162  |     3.75801
  144 bqO              | 140 bqO              |     6.18465  |     3.27278
  144 bqO              | 141 bqN              |     6.53989  |     3.46076
  144 bqO              | 142 bqC              |     4.53227  |     2.39838
  144 bqO              | 143 bqC              |     2.33303  |     1.23459
  145 bqC              | 121 bqO              |     6.78202  |     3.58889
  145 bqC              | 123 bqC              |     8.20908  |     4.34406
  145 bqC              | 129 bqH              |     6.65721  |     3.52284
  145 bqC              | 139 bqC              |     6.97593  |     3.69150
  145 bqC              | 140 bqO              |     7.98210  |     4.22395
  145 bqC              | 141 bqN              |     4.59197  |     2.42997
  145 bqC              | 142 bqC              |     2.87626  |     1.52205
  145 bqC              | 143 bqC              |     4.70305  |     2.48875
  145 bqC              | 144 bqO              |     6.31652  |     3.34256
  146 bqC              | 141 bqN              |     7.30987  |     3.86822
  146 bqC              | 142 bqC              |     4.97899  |     2.63477
  146 bqC              | 143 bqC              |     5.81034  |     3.07470
  146 bqC              | 144 bqO              |     6.58169  |     3.48288
  146 bqC              | 145 bqC              |     2.92602  |     1.54838
  147 bqC              | 142 bqC              |     5.95382  |     3.15062
  147 bqC              | 143 bqC              |     6.93175  |     3.66812
  147 bqC              | 144 bqO              |     6.91145  |     3.65738
  147 bqC              | 145 bqC              |     4.85967  |     2.57163
  147 bqC              | 146 bqC              |     2.89500  |     1.53197
  148 bqC              |  79 bqH              |     8.08368  |     4.27770
  148 bqC              | 129 bqH              |     7.89620  |     4.17849
  148 bqC              | 142 bqC              |     7.33567  |     3.88187
  148 bqC              | 145 bqC              |     4.63819  |     2.45442
  148 bqC              | 146 bqC              |     2.85411  |     1.51033
  148 bqC              | 147 bqC              |     4.70066  |     2.48748
  149 bqH              | 120 bqC              |     5.83963  |     3.09020
  149 bqH              | 121 bqO              |     3.77582  |     1.99808
  149 bqH              | 122 bqN              |     7.04628  |     3.72873
  149 bqH              | 123 bqC              |     6.66233  |     3.52555
  149 bqH              | 129 bqH              |     6.21707  |     3.28993
  149 bqH              | 139 bqC              |     3.85855  |     2.04185
  149 bqH              | 140 bqO              |     5.97935  |     3.16413
  149 bqH              | 141 bqN              |     1.91075  |     1.01113
  149 bqH              | 142 bqC              |     4.02885  |     2.13197
  149 bqH              | 143 bqC              |     6.01550  |     3.18327
  149 bqH              | 144 bqO              |     8.12810  |     4.30120
  149 bqH              | 145 bqC              |     4.76124  |     2.51954
  149 bqH              | 146 bqC              |     7.68122  |     4.06473
  150 bqH              | 139 bqC              |     5.07183  |     2.68390
  150 bqH              | 140 bqO              |     5.08427  |     2.69048
  150 bqH              | 141 bqN              |     3.91439  |     2.07140
  150 bqH              | 142 bqC              |     2.06178  |     1.09104
  150 bqH              | 143 bqC              |     4.03984  |     2.13779
  150 bqH              | 144 bqO              |     4.73646  |     2.50643
  150 bqH              | 145 bqC              |     4.04879  |     2.14253
  150 bqH              | 146 bqC              |     5.47366  |     2.89654
  150 bqH              | 147 bqC              |     5.37036  |     2.84187
  150 bqH              | 148 bqC              |     7.95661  |     4.21046
  150 bqH              | 149 bqH              |     5.37781  |     2.84581
  151 bqH              | 120 bqC              |     7.77289  |     4.11324
  151 bqH              | 121 bqO              |     5.71501  |     3.02425
  151 bqH              | 123 bqC              |     8.03647  |     4.25271
  151 bqH              | 129 bqH              |     6.41234  |     3.39327
  151 bqH              | 139 bqC              |     7.32670  |     3.87712
  151 bqH              | 141 bqN              |     4.95582  |     2.62251
  151 bqH              | 142 bqC              |     3.99843  |     2.11588
  151 bqH              | 143 bqC              |     6.45752  |     3.41717
  151 bqH              | 144 bqO              |     8.01053  |     4.23899
  151 bqH              | 145 bqC              |     2.06340  |     1.09190
  151 bqH              | 146 bqC              |     4.07069  |     2.15412
  151 bqH              | 147 bqC              |     5.35970  |     2.83623
  151 bqH              | 148 bqC              |     4.94938  |     2.61910
  151 bqH              | 149 bqH              |     4.69959  |     2.48692
  151 bqH              | 150 bqH              |     4.59910  |     2.43374
  152 bqH              | 120 bqC              |     8.05905  |     4.26467
  152 bqH              | 121 bqO              |     6.34017  |     3.35508
  152 bqH              | 122 bqN              |     8.22953  |     4.35488
  152 bqH              | 123 bqC              |     6.53612  |     3.45877
  152 bqH              | 129 bqH              |     5.05145  |     2.67311
  152 bqH              | 134 bqH              |     7.48712  |     3.96201
  152 bqH              | 139 bqC              |     7.42725  |     3.93033
  152 bqH              | 141 bqN              |     4.98565  |     2.63829
  152 bqH              | 142 bqC              |     4.03578  |     2.13564
  152 bqH              | 143 bqC              |     5.19663  |     2.74994
  152 bqH              | 144 bqO              |     7.16729  |     3.79276
  152 bqH              | 145 bqC              |     2.05698  |     1.08851
  152 bqH              | 146 bqC              |     4.05068  |     2.14353
  152 bqH              | 147 bqC              |     6.58127  |     3.48266
  152 bqH              | 148 bqC              |     4.99593  |     2.64373
  152 bqH              | 149 bqH              |     4.61566  |     2.44250
  152 bqH              | 150 bqH              |     5.73318  |     3.03387
  152 bqH              | 151 bqH              |     3.31171  |     1.75248
  153 bqH              | 141 bqN              |     7.98595  |     4.22598
  153 bqH              | 142 bqC              |     5.55308  |     2.93856
  153 bqH              | 143 bqC              |     5.30232  |     2.80587
  153 bqH              | 144 bqO              |     5.80870  |     3.07383
  153 bqH              | 145 bqC              |     4.09987  |     2.16956
  153 bqH              | 146 bqC              |     2.05941  |     1.08979
  153 bqH              | 147 bqC              |     4.06415  |     2.15066
  153 bqH              | 148 bqC              |     4.01795  |     2.12621
  153 bqH              | 150 bqH              |     6.30212  |     3.33494
  153 bqH              | 151 bqH              |     5.76671  |     3.05161
  153 bqH              | 152 bqH              |     4.62892  |     2.44952
  154 bqH              | 142 bqC              |     7.86863  |     4.16390
  154 bqH              | 144 bqO              |     8.10040  |     4.28655
  154 bqH              | 145 bqC              |     6.62371  |     3.50512
  154 bqH              | 146 bqC              |     4.07766  |     2.15781
  154 bqH              | 147 bqC              |     2.05730  |     1.08868
  154 bqH              | 148 bqC              |     5.12964  |     2.71449
  154 bqH              | 150 bqH              |     7.32996  |     3.87885
  154 bqH              | 151 bqH              |     7.18240  |     3.80076
  154 bqH              | 152 bqH              |     8.10038  |     4.28654
  154 bqH              | 153 bqH              |     4.68109  |     2.47713
  155 bqH              | 141 bqN              |     7.99059  |     4.22844
  155 bqH              | 142 bqC              |     5.39621  |     2.85555
  155 bqH              | 143 bqC              |     5.99140  |     3.17051
  155 bqH              | 144 bqO              |     5.46549  |     2.89221
  155 bqH              | 145 bqC              |     5.36711  |     2.84015
  155 bqH              | 146 bqC              |     4.08710  |     2.16280
  155 bqH              | 147 bqC              |     2.05991  |     1.09006
  155 bqH              | 148 bqC              |     6.49402  |     3.43649
  155 bqH              | 150 bqH              |     4.40342  |     2.33019
  155 bqH              | 151 bqH              |     6.14266  |     3.25056
  155 bqH              | 152 bqH              |     7.19003  |     3.80480
  155 bqH              | 153 bqH              |     4.68364  |     2.47848
  155 bqH              | 154 bqH              |     3.33909  |     1.76697
  156 bqH              | 142 bqC              |     6.47002  |     3.42379
  156 bqH              | 143 bqC              |     8.13155  |     4.30303
  156 bqH              | 145 bqC              |     5.28691  |     2.79771
  156 bqH              | 146 bqC              |     4.08409  |     2.16121
  156 bqH              | 147 bqC              |     2.05891  |     1.08953
  156 bqH              | 148 bqC              |     5.17451  |     2.73823
  156 bqH              | 150 bqH              |     5.60616  |     2.96665
  156 bqH              | 151 bqH              |     4.96410  |     2.62689
  156 bqH              | 152 bqH              |     7.14102  |     3.77886
  156 bqH              | 153 bqH              |     5.77021  |     3.05346
  156 bqH              | 154 bqH              |     3.36182  |     1.77900
  156 bqH              | 155 bqH              |     3.35954  |     1.77779
  157 bqH              | 145 bqC              |     6.43933  |     3.40755
  157 bqH              | 146 bqC              |     4.01021  |     2.12211
  157 bqH              | 147 bqC              |     5.06678  |     2.68122
  157 bqH              | 148 bqC              |     2.05458  |     1.08724
  157 bqH              | 151 bqH              |     6.85929  |     3.62978
  157 bqH              | 152 bqH              |     6.87103  |     3.63600
  157 bqH              | 153 bqH              |     4.61138  |     2.44024
  157 bqH              | 154 bqH              |     4.63038  |     2.45029
  157 bqH              | 155 bqH              |     6.94225  |     3.67368
  157 bqH              | 156 bqH              |     5.75684  |     3.04639
  158 bqH              |  72 bqC              |     8.30866  |     4.39675
  158 bqH              |  79 bqH              |     6.56836  |     3.47583
  158 bqH              |  84 bqH              |     8.02943  |     4.24899
  158 bqH              | 129 bqH              |     7.80723  |     4.13141
  158 bqH              | 142 bqC              |     7.79939  |     4.12726
  158 bqH              | 145 bqC              |     5.09333  |     2.69527
  158 bqH              | 146 bqC              |     4.06922  |     2.15334
  158 bqH              | 147 bqC              |     5.19258  |     2.74779
  158 bqH              | 148 bqC              |     2.06195  |     1.09114
  158 bqH              | 150 bqH              |     8.17760  |     4.32740
  158 bqH              | 151 bqH              |     4.52158  |     2.39272
  158 bqH              | 152 bqH              |     5.68851  |     3.01023
  158 bqH              | 153 bqH              |     5.74829  |     3.04186
  158 bqH              | 154 bqH              |     5.83028  |     3.08525
  158 bqH              | 155 bqH              |     7.08766  |     3.75063
  158 bqH              | 156 bqH              |     4.81290  |     2.54688
  158 bqH              | 157 bqH              |     3.35567  |     1.77574
  159 bqH              |  79 bqH              |     7.72156  |     4.08607
  159 bqH              |  84 bqH              |     8.27423  |     4.37854
  159 bqH              | 129 bqH              |     6.56798  |     3.47563
  159 bqH              | 131 bqH              |     8.05724  |     4.26371
  159 bqH              | 134 bqH              |     7.10750  |     3.76113
  159 bqH              | 142 bqC              |     7.82643  |     4.14157
  159 bqH              | 145 bqC              |     5.06068  |     2.67800
  159 bqH              | 146 bqC              |     4.05722  |     2.14699
  159 bqH              | 147 bqC              |     6.50662  |     3.44315
  159 bqH              | 148 bqC              |     2.06216  |     1.09125
  159 bqH              | 151 bqH              |     5.56373  |     2.94420
  159 bqH              | 152 bqH              |     4.53708  |     2.40092
  159 bqH              | 153 bqH              |     4.62322  |     2.44650
  159 bqH              | 154 bqH              |     7.00223  |     3.70542
  159 bqH              | 155 bqH              |     8.08543  |     4.27863
  159 bqH              | 156 bqH              |     7.08640  |     3.74996
  159 bqH              | 157 bqH              |     3.34680  |     1.77105
  159 bqH              | 158 bqH              |     3.36715  |     1.78182
  160 bqN              | 139 bqC              |     6.29622  |     3.33182
  160 bqN              | 140 bqO              |     6.53890  |     3.46024
  160 bqN              | 141 bqN              |     5.37939  |     2.84665
  160 bqN              | 142 bqC              |     4.63572  |     2.45312
  160 bqN              | 143 bqC              |     2.53853  |     1.34333
  160 bqN              | 144 bqO              |     4.25990  |     2.25424
  160 bqN              | 145 bqC              |     5.88384  |     3.11359
  160 bqN              | 146 bqC              |     7.19786  |     3.80895
  160 bqN              | 149 bqH              |     6.28152  |     3.32404
  160 bqN              | 150 bqH              |     6.29016  |     3.32861
  160 bqN              | 151 bqH              |     7.69593  |     4.07251
  160 bqN              | 152 bqH              |     5.43279  |     2.87491
  160 bqN              | 153 bqH              |     6.36295  |     3.36713
  160 bqN              | 155 bqH              |     8.30716  |     4.39596
  161 bqC              | 140 bqO              |     8.29093  |     4.38737
  161 bqC              | 141 bqN              |     8.02399  |     4.24611
  161 bqC              | 142 bqC              |     7.20767  |     3.81413
  161 bqC              | 143 bqC              |     4.58889  |     2.42834
  161 bqC              | 144 bqO              |     5.17179  |     2.73679
  161 bqC              | 152 bqH              |     7.85183  |     4.15501
  161 bqC              | 153 bqH              |     7.78584  |     4.12009
  161 bqC              | 160 bqN              |     2.75524  |     1.45801
  162 bqC              | 143 bqC              |     7.01213  |     3.71066
  162 bqC              | 144 bqO              |     7.97756  |     4.22154
  162 bqC              | 160 bqN              |     4.62521  |     2.44756
  162 bqC              | 161 bqC              |     2.85871  |     1.51277
  163 bqC              | 133 bqH              |     6.93578  |     3.67026
  163 bqC              | 143 bqC              |     8.06651  |     4.26861
  163 bqC              | 160 bqN              |     5.73754  |     3.03617
  163 bqC              | 161 bqC              |     4.81861  |     2.54990
  163 bqC              | 162 bqC              |     2.89258  |     1.53069
  164 bqC              | 133 bqH              |     6.62259  |     3.50452
  164 bqC              | 160 bqN              |     8.25221  |     4.36688
  164 bqC              | 161 bqC              |     7.26576  |     3.84488
  164 bqC              | 162 bqC              |     4.65780  |     2.46480
  164 bqC              | 163 bqC              |     2.85780  |     1.51228
  165 bqC              | 160 bqN              |     7.02038  |     3.71503
  165 bqC              | 161 bqC              |     5.77222  |     3.05453
  165 bqC              | 162 bqC              |     4.76757  |     2.52289
  165 bqC              | 163 bqC              |     2.88085  |     1.52448
  165 bqC              | 164 bqC              |     4.70500  |     2.48978
  166 bqH              | 123 bqC              |     8.01712  |     4.24248
  166 bqH              | 129 bqH              |     7.68292  |     4.06563
  166 bqH              | 133 bqH              |     8.14460  |     4.30994
  166 bqH              | 139 bqC              |     6.06181  |     3.20777
  166 bqH              | 140 bqO              |     6.94999  |     3.67778
  166 bqH              | 141 bqN              |     4.90313  |     2.59463
  166 bqH              | 142 bqC              |     4.92930  |     2.60847
  166 bqH              | 143 bqC              |     3.87747  |     2.05187
  166 bqH              | 144 bqO              |     5.96944  |     3.15889
  166 bqH              | 145 bqC              |     5.76744  |     3.05200
  166 bqH              | 146 bqC              |     7.58403  |     4.01329
  166 bqH              | 149 bqH              |     5.25746  |     2.78213
  166 bqH              | 150 bqH              |     6.87022  |     3.63556
  166 bqH              | 151 bqH              |     7.33958  |     3.88394
  166 bqH              | 152 bqH              |     4.79091  |     2.53524
  166 bqH              | 153 bqH              |     7.04346  |     3.72724
  166 bqH              | 160 bqN              |     1.90867  |     1.01002
  166 bqH              | 161 bqC              |     4.04468  |     2.14035
  166 bqH              | 162 bqC              |     4.81340  |     2.54714
  166 bqH              | 163 bqC              |     5.37331  |     2.84343
  166 bqH              | 164 bqC              |     7.55420  |     3.99751
  166 bqH              | 165 bqC              |     7.19721  |     3.80860
  167 bqH              | 142 bqC              |     7.80455  |     4.12999
  167 bqH              | 143 bqC              |     5.09053  |     2.69379
  167 bqH              | 144 bqO              |     5.10625  |     2.70211
  167 bqH              | 152 bqH              |     8.16888  |     4.32279
  167 bqH              | 153 bqH              |     6.96127  |     3.68375
  167 bqH              | 160 bqN              |     3.93565  |     2.08266
  167 bqH              | 161 bqC              |     2.05725  |     1.08865
  167 bqH              | 162 bqC              |     4.04239  |     2.13914
  167 bqH              | 163 bqC              |     5.21421  |     2.75924
  167 bqH              | 164 bqC              |     7.85485  |     4.15661
  167 bqH              | 165 bqC              |     5.04794  |     2.67125
  167 bqH              | 166 bqH              |     5.38878  |     2.85162
  168 bqH              | 143 bqC              |     7.47526  |     3.95574
  168 bqH              | 160 bqN              |     5.02699  |     2.66017
  168 bqH              | 161 bqC              |     4.02606  |     2.13050
  168 bqH              | 162 bqC              |     2.06213  |     1.09123
  168 bqH              | 163 bqC              |     4.06404  |     2.15060
  168 bqH              | 164 bqC              |     5.00796  |     2.65010
  168 bqH              | 165 bqC              |     6.53723  |     3.45935
  168 bqH              | 166 bqH              |     4.69945  |     2.48684
  168 bqH              | 167 bqH              |     5.73177  |     3.03312
  169 bqH              | 160 bqN              |     6.38001  |     3.37616
  169 bqH              | 161 bqC              |     4.02317  |     2.12897
  169 bqH              | 162 bqC              |     2.06200  |     1.09116
  169 bqH              | 163 bqC              |     4.05616  |     2.14643
  169 bqH              | 164 bqC              |     5.08987  |     2.69344
  169 bqH              | 165 bqC              |     5.18736  |     2.74503
  169 bqH              | 166 bqH              |     6.82141  |     3.60974
  169 bqH              | 167 bqH              |     4.70646  |     2.49055
  169 bqH              | 168 bqH              |     3.33022  |     1.76228
  170 bqH              | 123 bqC              |     8.12654  |     4.30038
  170 bqH              | 126 bqC              |     7.01304  |     3.71114
  170 bqH              | 129 bqH              |     7.98225  |     4.22403
  170 bqH              | 133 bqH              |     5.47215  |     2.89574
  170 bqH              | 134 bqH              |     6.75564  |     3.57493
  170 bqH              | 143 bqC              |     7.34784  |     3.88831
  170 bqH              | 145 bqC              |     8.28304  |     4.38320
  170 bqH              | 152 bqH              |     6.62059  |     3.50347
  170 bqH              | 153 bqH              |     8.18422  |     4.33090
  170 bqH              | 160 bqN              |     5.15535  |     2.72810
  170 bqH              | 161 bqC              |     5.29754  |     2.80334
  170 bqH              | 162 bqC              |     4.09293  |     2.16588
  170 bqH              | 163 bqC              |     2.04995  |     1.08478
  170 bqH              | 164 bqC              |     4.00723  |     2.12053
  170 bqH              | 165 bqC              |     4.02206  |     2.12838
  170 bqH              | 166 bqH              |     4.29109  |     2.27075
  170 bqH              | 167 bqH              |     5.83822  |     3.08945
  170 bqH              | 168 bqH              |     4.73987  |     2.50823
  170 bqH              | 169 bqH              |     5.76947  |     3.05307
  171 bqH              | 126 bqC              |     7.37671  |     3.90359
  171 bqH              | 133 bqH              |     5.64523  |     2.98733
  171 bqH              | 134 bqH              |     7.78387  |     4.11905
  171 bqH              | 135 bqH              |     7.72230  |     4.08647
  171 bqH              | 162 bqC              |     6.47027  |     3.42392
  171 bqH              | 163 bqC              |     4.05188  |     2.14416
  171 bqH              | 164 bqC              |     2.06158  |     1.09094
  171 bqH              | 165 bqC              |     5.14270  |     2.72140
  171 bqH              | 168 bqH              |     6.90973  |     3.65647
  171 bqH              | 169 bqH              |     6.98954  |     3.69871
  171 bqH              | 170 bqH              |     4.61339  |     2.44130
  172 bqH              | 133 bqH              |     6.39661  |     3.38494
  172 bqH              | 161 bqC              |     7.74188  |     4.09683
  172 bqH              | 162 bqC              |     5.08173  |     2.68914
  172 bqH              | 163 bqC              |     4.05292  |     2.14471
  172 bqH              | 164 bqC              |     2.06192  |     1.09112
  172 bqH              | 165 bqC              |     6.50174  |     3.44057
  172 bqH              | 166 bqH              |     7.39524  |     3.91339
  172 bqH              | 168 bqH              |     4.55259  |     2.40913
  172 bqH              | 169 bqH              |     5.74609  |     3.04070
  172 bqH              | 170 bqH              |     4.63665  |     2.45361
  172 bqH              | 171 bqH              |     3.34253  |     1.76879
  173 bqH              | 161 bqC              |     7.83088  |     4.14392
  173 bqH              | 162 bqC              |     5.12139  |     2.71012
  173 bqH              | 163 bqC              |     4.06873  |     2.15308
  173 bqH              | 164 bqC              |     2.06391  |     1.09217
  173 bqH              | 165 bqC              |     5.18439  |     2.74346
  173 bqH              | 167 bqH              |     8.25963  |     4.37081
  173 bqH              | 168 bqH              |     5.65735  |     2.99374
  173 bqH              | 169 bqH              |     4.68314  |     2.47821
  173 bqH              | 170 bqH              |     5.73588  |     3.03530
  173 bqH              | 171 bqH              |     3.36064  |     1.77837
  173 bqH              | 172 bqH              |     3.36273  |     1.77948
  174 bqH              | 133 bqH              |     7.75298  |     4.10270
  174 bqH              | 134 bqH              |     8.08266  |     4.27716
  174 bqH              | 161 bqC              |     7.69075  |     4.06977
  174 bqH              | 162 bqC              |     6.53979  |     3.46071
  174 bqH              | 163 bqC              |     4.06245  |     2.14976
  174 bqH              | 164 bqC              |     5.05937  |     2.67730
  174 bqH              | 165 bqC              |     2.05635  |     1.08817
  174 bqH              | 167 bqH              |     6.97402  |     3.69049
  174 bqH              | 168 bqH              |     8.07843  |     4.27492
  174 bqH              | 169 bqH              |     7.00711  |     3.70800
  174 bqH              | 170 bqH              |     4.68759  |     2.48056
  174 bqH              | 171 bqH              |     4.63241  |     2.45137
  174 bqH              | 172 bqH              |     6.96002  |     3.68308
  174 bqH              | 173 bqH              |     5.69979  |     3.01620
  175 bqH              | 160 bqN              |     8.18478  |     4.33120
  175 bqH              | 161 bqC              |     6.31166  |     3.33999
  175 bqH              | 162 bqC              |     5.14998  |     2.72525
  175 bqH              | 163 bqC              |     4.08243  |     2.16033
  175 bqH              | 164 bqC              |     5.25665  |     2.78170
  175 bqH              | 165 bqC              |     2.06229  |     1.09132
  175 bqH              | 167 bqH              |     5.44071  |     2.87910
  175 bqH              | 168 bqH              |     7.02218  |     3.71598
  175 bqH              | 169 bqH              |     4.71524  |     2.49520
  175 bqH              | 170 bqH              |     5.74245  |     3.03878
  175 bqH              | 171 bqH              |     5.93858  |     3.14256
  175 bqH              | 172 bqH              |     7.13461  |     3.77547
  175 bqH              | 173 bqH              |     4.89022  |     2.58779
  175 bqH              | 174 bqH              |     3.34852  |     1.77196
  176 bqH              | 143 bqC              |     7.58819  |     4.01550
  176 bqH              | 144 bqO              |     8.15847  |     4.31727
  176 bqH              | 152 bqH              |     8.11577  |     4.29468
  176 bqH              | 153 bqH              |     6.81850  |     3.60820
  176 bqH              | 160 bqN              |     6.22978  |     3.29666
  176 bqH              | 161 bqC              |     5.27100  |     2.78929
  176 bqH              | 162 bqC              |     5.35810  |     2.83539
  176 bqH              | 163 bqC              |     4.09186  |     2.16532
  176 bqH              | 164 bqC              |     6.50070  |     3.44002
  176 bqH              | 165 bqC              |     2.05801  |     1.08905
  176 bqH              | 166 bqH              |     6.76387  |     3.57929
  176 bqH              | 167 bqH              |     4.03407  |     2.13474
  176 bqH              | 168 bqH              |     7.22644  |     3.82407
  176 bqH              | 169 bqH              |     6.03567  |     3.19394
  176 bqH              | 170 bqH              |     4.60385  |     2.43625
  176 bqH              | 171 bqH              |     6.96818  |     3.68740
  176 bqH              | 172 bqH              |     8.08370  |     4.27771
  176 bqH              | 173 bqH              |     7.12217  |     3.76889
  176 bqH              | 174 bqH              |     3.32089  |     1.75734
  176 bqH              | 175 bqH              |     3.36912  |     1.78286
  177 bqC              | 174 bqH              |     8.03616  |     4.25255
  177 bqC              | 175 bqH              |     7.64739  |     4.04682
  178 bqO              | 165 bqC              |     7.50402  |     3.97096
  178 bqO              | 174 bqH              |     7.00412  |     3.70642
  178 bqO              | 175 bqH              |     6.15740  |     3.25836
  178 bqO              | 177 bqC              |     2.33710  |     1.23674
  179 bqN              | 174 bqH              |     8.29949  |     4.39190
  179 bqN              | 177 bqC              |     2.50930  |     1.32786
  179 bqN              | 178 bqO              |     4.20978  |     2.22772
  180 bqC              | 174 bqH              |     7.56727  |     4.00443
  180 bqC              | 177 bqC              |     4.62614  |     2.44805
  180 bqC              | 178 bqO              |     5.21149  |     2.75780
  180 bqC              | 179 bqN              |     2.74719  |     1.45375
  181 bqC              | 177 bqC              |     6.43836  |     3.40703
  181 bqC              | 178 bqO              |     6.91851  |     3.66112
  181 bqC              | 179 bqN              |     4.65208  |     2.46177
  181 bqC              | 180 bqC              |     2.87438  |     1.52106
  182 bqO              | 179 bqN              |     6.83099  |     3.61480
  182 bqO              | 180 bqC              |     4.54772  |     2.40655
  182 bqO              | 181 bqC              |     2.33119  |     1.23361
  183 bqC              | 174 bqH              |     7.67884  |     4.06347
  183 bqC              | 177 bqC              |     6.73869  |     3.56596
  183 bqC              | 178 bqO              |     7.56137  |     4.00131
  183 bqC              | 179 bqN              |     4.59667  |     2.43245
  183 bqC              | 180 bqC              |     2.89441  |     1.53165
  183 bqC              | 181 bqC              |     4.71487  |     2.49500
  183 bqC              | 182 bqO              |     5.55049  |     2.93719
  184 bqC              | 164 bqC              |     8.23637  |     4.35850
  184 bqC              | 165 bqC              |     8.01030  |     4.23887
  184 bqC              | 171 bqH              |     6.44044  |     3.40813
  184 bqC              | 174 bqH              |     6.07577  |     3.21516
  184 bqC              | 177 bqC              |     7.20933  |     3.81501
  184 bqC              | 178 bqO              |     7.89317  |     4.17689
  184 bqC              | 179 bqN              |     5.70345  |     3.01814
  184 bqC              | 180 bqC              |     4.84034  |     2.56140
  184 bqC              | 181 bqC              |     7.31930  |     3.87321
  184 bqC              | 182 bqO              |     8.20939  |     4.34422
  184 bqC              | 183 bqC              |     2.86373  |     1.51542
  185 bqC              | 135 bqH              |     7.23634  |     3.82931
  185 bqC              | 171 bqH              |     7.26528  |     3.84462
  185 bqC              | 174 bqH              |     8.16728  |     4.32194
  185 bqC              | 179 bqN              |     8.12493  |     4.29953
  185 bqC              | 180 bqC              |     7.34513  |     3.88687
  185 bqC              | 183 bqC              |     4.72874  |     2.50234
  185 bqC              | 184 bqC              |     2.87921  |     1.52361
  186 bqN              |   1 O                |     5.33356  |     2.82240
  186 bqN              | 126 bqC              |     6.70329  |     3.54723
  186 bqN              | 133 bqH              |     7.10614  |     3.76041
  186 bqN              | 134 bqH              |     6.71385  |     3.55281
  186 bqN              | 135 bqH              |     5.26956  |     2.78853
  186 bqN              | 138 bqH              |     7.28569  |     3.85542
  186 bqN              | 171 bqH              |     7.76908  |     4.11122
  186 bqN              | 183 bqC              |     6.28835  |     3.32765
  186 bqN              | 184 bqC              |     4.58802  |     2.42788
  186 bqN              | 185 bqC              |     2.49260  |     1.31903
  187 bqO              | 183 bqC              |     5.93952  |     3.14306
  187 bqO              | 184 bqC              |     4.57729  |     2.42220
  187 bqO              | 185 bqC              |     2.33525  |     1.23576
  187 bqO              | 186 bqN              |     4.19027  |     2.21740
  188 bqH              | 177 bqC              |     3.82007  |     2.02149
  188 bqH              | 178 bqO              |     5.91010  |     3.12749
  188 bqH              | 179 bqN              |     1.90728  |     1.00929
  188 bqH              | 180 bqC              |     4.00492  |     2.11931
  188 bqH              | 181 bqC              |     5.46855  |     2.89383
  188 bqH              | 182 bqO              |     7.63067  |     4.03798
  188 bqH              | 183 bqC              |     4.97379  |     2.63202
  188 bqH              | 184 bqC              |     6.08526  |     3.22018
  188 bqH              | 185 bqC              |     7.99198  |     4.22918
  188 bqH              | 187 bqO              |     8.07507  |     4.27314
  189 bqH              | 165 bqC              |     7.58003  |     4.01118
  189 bqH              | 174 bqH              |     6.07842  |     3.21656
  189 bqH              | 175 bqH              |     7.42097  |     3.92701
  189 bqH              | 176 bqH              |     8.18681  |     4.33227
  189 bqH              | 177 bqC              |     4.88889  |     2.58709
  189 bqH              | 178 bqO              |     4.51193  |     2.38761
  189 bqH              | 179 bqN              |     3.98027  |     2.10627
  189 bqH              | 180 bqC              |     2.06045  |     1.09035
  189 bqH              | 181 bqC              |     4.01189  |     2.12300
  189 bqH              | 182 bqO              |     5.13251  |     2.71601
  189 bqH              | 183 bqC              |     4.03225  |     2.13378
  189 bqH              | 184 bqC              |     5.20074  |     2.75211
  189 bqH              | 185 bqC              |     7.94816  |     4.20599
  189 bqH              | 188 bqH              |     5.64541  |     2.98742
  190 bqH              | 177 bqC              |     7.38551  |     3.90824
  190 bqH              | 179 bqN              |     4.96928  |     2.62963
  190 bqH              | 180 bqC              |     4.04488  |     2.14046
  190 bqH              | 181 bqC              |     5.20626  |     2.75503
  190 bqH              | 182 bqO              |     6.18152  |     3.27112
  190 bqH              | 183 bqC              |     2.06349  |     1.09195
  190 bqH              | 184 bqC              |     4.03492  |     2.13519
  190 bqH              | 185 bqC              |     4.97230  |     2.63123
  190 bqH              | 186 bqN              |     6.84131  |     3.62026
  190 bqH              | 187 bqO              |     5.35428  |     2.83336
  190 bqH              | 188 bqH              |     4.54664  |     2.40598
  190 bqH              | 189 bqH              |     5.72167  |     3.02778
  191 bqH              |  15 H                |     4.00231  |     2.11793
  191 bqH              | 174 bqH              |     8.19961  |     4.33905
  191 bqH              | 179 bqN              |     6.36860  |     3.37012
  191 bqH              | 180 bqC              |     4.07178  |     2.15470
  191 bqH              | 181 bqC              |     5.01913  |     2.65601
  191 bqH              | 182 bqO              |     4.92228  |     2.60476
  191 bqH              | 183 bqC              |     2.05436  |     1.08712
  191 bqH              | 184 bqC              |     4.00843  |     2.12117
  191 bqH              | 185 bqC              |     5.26849  |     2.78796
  191 bqH              | 186 bqN              |     6.05549  |     3.20443
  191 bqH              | 187 bqO              |     6.77419  |     3.58474
  191 bqH              | 188 bqH              |     6.87250  |     3.63677
  191 bqH              | 189 bqH              |     4.71109  |     2.49300
  191 bqH              | 190 bqH              |     3.32246  |     1.75817
  192 bqH              | 126 bqC              |     8.19519  |     4.33671
  192 bqH              | 133 bqH              |     7.72356  |     4.08713
  192 bqH              | 134 bqH              |     7.59644  |     4.01986
  192 bqH              | 135 bqH              |     7.87660  |     4.16812
  192 bqH              | 163 bqC              |     7.63400  |     4.03974
  192 bqH              | 164 bqC              |     7.26461  |     3.84427
  192 bqH              | 165 bqC              |     6.40834  |     3.39115
  192 bqH              | 170 bqH              |     7.74493  |     4.09844
  192 bqH              | 171 bqH              |     5.59015  |     2.95818
  192 bqH              | 173 bqH              |     7.92406  |     4.19323
  192 bqH              | 174 bqH              |     4.38264  |     2.31919
  192 bqH              | 175 bqH              |     7.26097  |     3.84234
  192 bqH              | 176 bqH              |     7.53038  |     3.98491
  192 bqH              | 177 bqC              |     7.76324  |     4.10813
  192 bqH              | 178 bqO              |     7.83757  |     4.14746
  192 bqH              | 179 bqN              |     6.69059  |     3.54051
  192 bqH              | 180 bqC              |     5.44472  |     2.88122
  192 bqH              | 181 bqC              |     7.91712  |     4.18956
  192 bqH              | 183 bqC              |     4.03969  |     2.13771
  192 bqH              | 184 bqC              |     2.06064  |     1.09044
  192 bqH              | 185 bqC              |     4.07377  |     2.15575
  192 bqH              | 186 bqN              |     4.78730  |     2.53333
  192 bqH              | 187 bqO              |     6.18652  |     3.27377
  192 bqH              | 188 bqH              |     7.53164  |     3.98557
  192 bqH              | 189 bqH              |     4.99483  |     2.64315
  192 bqH              | 190 bqH              |     5.72374  |     3.02888
  192 bqH              | 191 bqH              |     4.51705  |     2.39032
  193 bqH              | 164 bqC              |     7.37315  |     3.90171
  193 bqH              | 165 bqC              |     7.73603  |     4.09373
  193 bqH              | 171 bqH              |     5.75226  |     3.04397
  193 bqH              | 173 bqH              |     7.29401  |     3.85982
  193 bqH              | 174 bqH              |     6.08984  |     3.22260
  193 bqH              | 175 bqH              |     7.82868  |     4.14276
  193 bqH              | 177 bqC              |     6.07778  |     3.21623
  193 bqH              | 178 bqO              |     7.03143  |     3.72087
  193 bqH              | 179 bqN              |     4.99628  |     2.64392
  193 bqH              | 180 bqC              |     5.18197  |     2.74218
  193 bqH              | 181 bqC              |     7.91707  |     4.18953
  193 bqH              | 183 bqC              |     4.07039  |     2.15396
  193 bqH              | 184 bqC              |     2.05969  |     1.08994
  193 bqH              | 185 bqC              |     4.02460  |     2.12973
  193 bqH              | 186 bqN              |     6.07687  |     3.21574
  193 bqH              | 187 bqO              |     4.98704  |     2.63903
  193 bqH              | 188 bqH              |     5.24321  |     2.77459
  193 bqH              | 189 bqH              |     5.61551  |     2.97160
  193 bqH              | 190 bqH              |     4.82589  |     2.55375
  193 bqH              | 191 bqH              |     5.72752  |     3.03088
  193 bqH              | 192 bqH              |     3.34023  |     1.76758
  194 bqH              |   1 O                |     4.06159  |     2.14930
  194 bqH              | 126 bqC              |     5.80919  |     3.07409
  194 bqH              | 133 bqH              |     6.38126  |     3.37682
  194 bqH              | 134 bqH              |     5.31521  |     2.81269
  194 bqH              | 135 bqH              |     4.81966  |     2.55045
  194 bqH              | 138 bqH              |     6.99010  |     3.69900
  194 bqH              | 171 bqH              |     7.54482  |     3.99255
  194 bqH              | 174 bqH              |     7.58325  |     4.01288
  194 bqH              | 183 bqC              |     6.45804  |     3.41745
  194 bqH              | 184 bqC              |     4.86128  |     2.57248
  194 bqH              | 185 bqC              |     3.83040  |     2.02696
  194 bqH              | 186 bqN              |     1.90669  |     1.00898
  194 bqH              | 187 bqO              |     5.90936  |     3.12710
  194 bqH              | 190 bqH              |     7.49859  |     3.96808
  194 bqH              | 191 bqH              |     5.87116  |     3.10688
  194 bqH              | 192 bqH              |     4.26492  |     2.25690
  194 bqH              | 193 bqH              |     6.54838  |     3.46526
  195 bqH              | 126 bqC              |     6.91404  |     3.65875
  195 bqH              | 127 bqC              |     8.21197  |     4.34559
  195 bqH              | 133 bqH              |     7.60857  |     4.02628
  195 bqH              | 134 bqH              |     7.24807  |     3.83551
  195 bqH              | 135 bqH              |     5.09477  |     2.69604
  195 bqH              | 138 bqH              |     6.21409  |     3.28835
  195 bqH              | 183 bqC              |     7.89783  |     4.17935
  195 bqH              | 184 bqC              |     6.34888  |     3.35968
  195 bqH              | 185 bqC              |     3.80677  |     2.01446
  195 bqH              | 186 bqN              |     1.90927  |     1.01034
  195 bqH              | 187 bqO              |     4.61688  |     2.44315
  195 bqH              | 190 bqH              |     8.12088  |     4.29738
  195 bqH              | 191 bqH              |     7.58151  |     4.01196
  195 bqH              | 192 bqH              |     6.68727  |     3.53875
  195 bqH              | 193 bqH              |     7.68091  |     4.06456
  195 bqH              | 194 bqH              |     3.31066  |     1.75192
  196 bqN              | 177 bqC              |     6.48791  |     3.43325
  196 bqN              | 178 bqO              |     7.28326  |     3.85414
  196 bqN              | 179 bqN              |     5.05449  |     2.67472
  196 bqN              | 180 bqC              |     4.60814  |     2.43852
  196 bqN              | 181 bqC              |     2.52149  |     1.33431
  196 bqN              | 182 bqO              |     4.23311  |     2.24007
  196 bqN              | 183 bqC              |     6.68843  |     3.53936
  196 bqN              | 188 bqH              |     5.48789  |     2.90407
  196 bqN              | 189 bqH              |     5.86777  |     3.10509
  196 bqN              | 190 bqH              |     6.65343  |     3.52085
  196 bqN              | 191 bqH              |     7.33872  |     3.88349
  197 bqC              | 179 bqN              |     7.75974  |     4.10628
  197 bqC              | 180 bqC              |     7.22400  |     3.82277
  197 bqC              | 181 bqC              |     4.65565  |     2.46366
  197 bqC              | 182 bqO              |     5.29096  |     2.79986
  197 bqC              | 188 bqH              |     7.96505  |     4.21492
  197 bqC              | 196 bqN              |     2.74568  |     1.45295
  198 bqC              | 181 bqC              |     5.68952  |     3.01077
  198 bqC              | 182 bqO              |     5.44279  |     2.88020
  198 bqC              | 196 bqN              |     4.62606  |     2.44801
  198 bqC              | 197 bqC              |     2.86391  |     1.51552
  199 bqO              | 181 bqC              |     6.48642  |     3.43246
  199 bqO              | 182 bqO              |     6.43675  |     3.40618
  199 bqO              | 196 bqN              |     5.56282  |     2.94372
  199 bqO              | 197 bqC              |     4.58526  |     2.42641
  199 bqO              | 198 bqC              |     2.33326  |     1.23471
  200 bqC              | 181 bqC              |     7.07781  |     3.74542
  200 bqC              | 182 bqO              |     8.13077  |     4.30262
  200 bqC              | 196 bqN              |     4.65145  |     2.46144
  200 bqC              | 197 bqC              |     2.93101  |     1.55102
  200 bqC              | 198 bqC              |     4.72181  |     2.49867
  200 bqC              | 199 bqO              |     5.78108  |     3.05922
  201 bqC              | 181 bqC              |     7.90265  |     4.18190
  201 bqC              | 188 bqH              |     7.85205  |     4.15513
  201 bqC              | 196 bqN              |     5.50406  |     2.91262
  201 bqC              | 197 bqC              |     4.82968  |     2.55576
  201 bqC              | 198 bqC              |     7.31797  |     3.87250
  201 bqC              | 200 bqC              |     2.89372  |     1.53129
  202 bqC              | 196 bqN              |     7.16448  |     3.79128
  202 bqC              | 197 bqC              |     4.72402  |     2.49985
  202 bqC              | 198 bqC              |     5.53348  |     2.92819
  202 bqC              | 199 bqO              |     6.79655  |     3.59658
  202 bqC              | 200 bqC              |     2.91660  |     1.54340
  202 bqC              | 201 bqC              |     4.77601  |     2.52736
  203 bqC              | 196 bqN              |     6.89390  |     3.64810
  203 bqC              | 197 bqC              |     5.98671  |     3.16803
  203 bqC              | 200 bqC              |     4.86582  |     2.57488
  203 bqC              | 201 bqC              |     2.88516  |     1.52676
  203 bqC              | 202 bqC              |     5.64847  |     2.98904
  204 bqH              | 177 bqC              |     5.26292  |     2.78502
  204 bqH              | 178 bqO              |     6.42560  |     3.40028
  204 bqH              | 179 bqN              |     4.17869  |     2.21127
  204 bqH              | 180 bqC              |     4.82985  |     2.55585
  204 bqH              | 181 bqC              |     3.82250  |     2.02278
  204 bqH              | 182 bqO              |     5.92026  |     3.13287
  204 bqH              | 183 bqC              |     7.07133  |     3.74199
  204 bqH              | 188 bqH              |     4.43685  |     2.34788
  204 bqH              | 189 bqH              |     6.15160  |     3.25529
  204 bqH              | 190 bqH              |     6.92239  |     3.66317
  204 bqH              | 191 bqH              |     8.17827  |     4.32775
  204 bqH              | 196 bqN              |     1.90772  |     1.00952
  204 bqH              | 197 bqC              |     3.99357  |     2.11330
  204 bqH              | 198 bqC              |     6.08018  |     3.21749
  204 bqH              | 199 bqO              |     6.66239  |     3.52558
  204 bqH              | 200 bqC              |     4.74051  |     2.50857
  204 bqH              | 201 bqC              |     4.82260  |     2.55201
  204 bqH              | 202 bqC              |     7.58506  |     4.01384
  204 bqH              | 203 bqC              |     6.62756  |     3.50715
  205 bqH              | 180 bqC              |     7.83601  |     4.14664
  205 bqH              | 181 bqC              |     5.23235  |     2.76884
  205 bqH              | 182 bqO              |     5.42626  |     2.87145
  205 bqH              | 196 bqN              |     3.89863  |     2.06306
  205 bqH              | 197 bqC              |     2.05771  |     1.08889
  205 bqH              | 198 bqC              |     4.04485  |     2.14044
  205 bqH              | 199 bqO              |     6.20013  |     3.28097
  205 bqH              | 200 bqC              |     4.10460  |     2.17206
  205 bqH              | 201 bqC              |     5.33942  |     2.82550
  205 bqH              | 202 bqC              |     5.10500  |     2.70145
  205 bqH              | 203 bqC              |     5.42073  |     2.86853
  205 bqH              | 204 bqH              |     5.23396  |     2.76969
  206 bqH              | 181 bqC              |     7.58208  |     4.01226
  206 bqH              | 196 bqN              |     5.19425  |     2.74868
  206 bqH              | 197 bqC              |     4.10207  |     2.17072
  206 bqH              | 198 bqC              |     5.10061  |     2.69913
  206 bqH              | 199 bqO              |     5.27086  |     2.78922
  206 bqH              | 200 bqC              |     2.06182  |     1.09107
  206 bqH              | 201 bqC              |     4.03793  |     2.13678
  206 bqH              | 202 bqC              |     4.08876  |     2.16368
  206 bqH              | 203 bqC              |     6.58220  |     3.48315
  206 bqH              | 204 bqH              |     4.93581  |     2.61192
  206 bqH              | 205 bqH              |     5.79261  |     3.06532
  207 bqH              | 177 bqC              |     7.51300  |     3.97571
  207 bqH              | 179 bqN              |     6.66013  |     3.52439
  207 bqH              | 180 bqC              |     7.98078  |     4.22325
  207 bqH              | 181 bqC              |     7.01604  |     3.71273
  207 bqH              | 188 bqH              |     5.96125  |     3.15456
  207 bqH              | 196 bqN              |     4.80274  |     2.54150
  207 bqH              | 197 bqC              |     5.23186  |     2.76858
  207 bqH              | 198 bqC              |     7.83981  |     4.14865
  207 bqH              | 200 bqC              |     4.09475  |     2.16685
  207 bqH              | 201 bqC              |     2.05437  |     1.08712
  207 bqH              | 202 bqC              |     6.56940  |     3.47638
  207 bqH              | 203 bqC              |     4.03671  |     2.13613
  207 bqH              | 204 bqH              |     3.55247  |     1.87989
  207 bqH              | 205 bqH              |     5.93534  |     3.14084
  207 bqH              | 206 bqH              |     4.73450  |     2.50539
  208 bqH              | 196 bqN              |     7.30130  |     3.86368
  208 bqH              | 197 bqC              |     6.57639  |     3.48008
  208 bqH              | 200 bqC              |     4.04224  |     2.13906
  208 bqH              | 201 bqC              |     2.06230  |     1.09132
  208 bqH              | 202 bqC              |     5.29574  |     2.80239
  208 bqH              | 203 bqC              |     4.02988  |     2.13252
  208 bqH              | 204 bqH              |     6.37848  |     3.37535
  208 bqH              | 205 bqH              |     7.23962  |     3.83104
  208 bqH              | 206 bqH              |     4.50732  |     2.38517
  208 bqH              | 207 bqH              |     3.30439  |     1.74861
  209 bqH              | 197 bqC              |     6.52200  |     3.45129
  209 bqH              | 198 bqC              |     7.48599  |     3.96142
  209 bqH              | 200 bqC              |     4.10058  |     2.16993
  209 bqH              | 201 bqC              |     5.04158  |     2.66789
  209 bqH              | 202 bqC              |     2.06066  |     1.09045
  209 bqH              | 203 bqC              |     5.87769  |     3.11034
  209 bqH              | 205 bqH              |     6.91461  |     3.65906
  209 bqH              | 206 bqH              |     4.85283  |     2.56801
  209 bqH              | 207 bqH              |     7.00218  |     3.70540
  209 bqH              | 208 bqH              |     4.74970  |     2.51343
  210 bqH              | 196 bqN              |     7.87609  |     4.16785
  210 bqH              | 197 bqC              |     5.34657  |     2.82928
  210 bqH              | 198 bqC              |     5.02372  |     2.65844
  210 bqH              | 199 bqO              |     5.89275  |     3.11831
  210 bqH              | 200 bqC              |     4.11220  |     2.17609
  210 bqH              | 201 bqC              |     6.54358  |     3.46271
  210 bqH              | 202 bqC              |     2.06167  |     1.09099
  210 bqH              | 203 bqC              |     7.66306  |     4.05512
  210 bqH              | 205 bqH              |     6.00641  |     3.17846
  210 bqH              | 206 bqH              |     4.57698  |     2.42203
  210 bqH              | 207 bqH              |     8.13802  |     4.30645
  210 bqH              | 208 bqH              |     6.99095  |     3.69945
  210 bqH              | 209 bqH              |     3.32573  |     1.75990
  211 bqH              | 196 bqN              |     7.58374  |     4.01314
  211 bqH              | 197 bqC              |     5.02294  |     2.65802
  211 bqH              | 198 bqC              |     5.99065  |     3.17011
  211 bqH              | 199 bqO              |     7.75849  |     4.10562
  211 bqH              | 200 bqC              |     4.13483  |     2.18806
  211 bqH              | 201 bqC              |     5.47321  |     2.89630
  211 bqH              | 202 bqC              |     2.06166  |     1.09098
  211 bqH              | 203 bqC              |     5.28582  |     2.79713
  211 bqH              | 204 bqH              |     8.27585  |     4.37939
  211 bqH              | 205 bqH              |     4.53957  |     2.40224
  211 bqH              | 206 bqH              |     5.79970  |     3.06907
  211 bqH              | 207 bqH              |     7.26731  |     3.84569
  211 bqH              | 208 bqH              |     6.34388  |     3.35704
  211 bqH              | 209 bqH              |     3.35987  |     1.77797
  211 bqH              | 210 bqH              |     3.35498  |     1.77538
  212 bqH              | 196 bqN              |     8.14967  |     4.31262
  212 bqH              | 197 bqC              |     7.75295  |     4.10269
  212 bqH              | 200 bqC              |     6.60304  |     3.49418
  212 bqH              | 201 bqC              |     4.05034  |     2.14335
  212 bqH              | 202 bqC              |     7.56485  |     4.00314
  212 bqH              | 203 bqC              |     2.06036  |     1.09030
  212 bqH              | 204 bqH              |     7.53663  |     3.98821
  212 bqH              | 205 bqH              |     7.22883  |     3.82533
  212 bqH              | 206 bqH              |     8.06849  |     4.26966
  212 bqH              | 207 bqH              |     4.53951  |     2.40221
  212 bqH              | 208 bqH              |     4.65570  |     2.46369
  212 bqH              | 209 bqH              |     7.48705  |     3.96197
  212 bqH              | 211 bqH              |     7.27900  |     3.85188
  213 bqH              | 197 bqC              |     6.89293  |     3.64758
  213 bqH              | 200 bqC              |     5.44306  |     2.88034
  213 bqH              | 201 bqC              |     4.09906  |     2.16913
  213 bqH              | 202 bqC              |     5.10328  |     2.70054
  213 bqH              | 203 bqC              |     2.06239  |     1.09137
  213 bqH              | 205 bqH              |     6.18859  |     3.27486
  213 bqH              | 206 bqH              |     7.18975  |     3.80465
  213 bqH              | 207 bqH              |     5.75734  |     3.04665
  213 bqH              | 208 bqH              |     4.62385  |     2.44683
  213 bqH              | 209 bqH              |     4.93540  |     2.61170
  213 bqH              | 210 bqH              |     7.12949  |     3.77277
  213 bqH              | 211 bqH              |     4.43800  |     2.34849
  213 bqH              | 212 bqH              |     3.33438  |     1.76448
  214 bqH              | 181 bqC              |     7.74999  |     4.10112
  214 bqH              | 188 bqH              |     8.21071  |     4.34492
  214 bqH              | 196 bqN              |     6.16253  |     3.26107
  214 bqH              | 197 bqC              |     5.36741  |     2.84031
  214 bqH              | 198 bqC              |     8.00757  |     4.23742
  214 bqH              | 200 bqC              |     5.33564  |     2.82350
  214 bqH              | 201 bqC              |     4.09889  |     2.16904
  214 bqH              | 202 bqC              |     6.22828  |     3.29586
  214 bqH              | 203 bqC              |     2.06008  |     1.09015
  214 bqH              | 204 bqH              |     6.33790  |     3.35388
  214 bqH              | 205 bqH              |     4.23988  |     2.24365
  214 bqH              | 206 bqH              |     7.24270  |     3.83267
  214 bqH              | 207 bqH              |     4.77095  |     2.52468
  214 bqH              | 208 bqH              |     5.76174  |     3.04898
  214 bqH              | 209 bqH              |     7.02675  |     3.71840
  214 bqH              | 210 bqH              |     8.05283  |     4.26137
  214 bqH              | 211 bqH              |     5.42205  |     2.86922
  214 bqH              | 212 bqH              |     3.34284  |     1.76896
  214 bqH              | 213 bqH              |     3.37453  |     1.78573
  215 bqN              | 181 bqC              |     6.99915  |     3.70379
  215 bqN              | 182 bqO              |     5.97602  |     3.16237
  215 bqN              | 196 bqN              |     6.44407  |     3.41006
  215 bqN              | 197 bqC              |     4.47331  |     2.36718
  215 bqN              | 198 bqC              |     2.49776  |     1.32176
  215 bqN              | 199 bqO              |     4.25649  |     2.25244
  215 bqN              | 200 bqC              |     6.44158  |     3.40874
  215 bqN              | 202 bqC              |     6.35239  |     3.36154
  215 bqN              | 204 bqH              |     8.12033  |     4.29709
  215 bqN              | 205 bqH              |     4.53840  |     2.40162
  215 bqN              | 206 bqH              |     7.23906  |     3.83075
  215 bqN              | 210 bqH              |     5.66342  |     2.99695
  215 bqN              | 211 bqH              |     6.10376  |     3.22997
  216 bqC              | 182 bqO              |     7.76255  |     4.10776
  216 bqC              | 197 bqC              |     7.09114  |     3.75247
  216 bqC              | 198 bqC              |     4.59984  |     2.43413
  216 bqC              | 199 bqO              |     5.29780  |     2.80347
  216 bqC              | 205 bqH              |     7.25746  |     3.84048
  216 bqC              | 210 bqH              |     7.08387  |     3.74862
  216 bqC              | 211 bqH              |     8.14972  |     4.31264
  216 bqC              | 215 bqN              |     2.72784  |     1.44351
  217 bqC              | 182 bqO              |     7.54976  |     3.99516
  217 bqC              | 198 bqC              |     6.11541  |     3.23614
  217 bqC              | 199 bqO              |     6.21512  |     3.28890
  217 bqC              | 215 bqN              |     4.75099  |     2.51412
  217 bqC              | 216 bqC              |     2.87493  |     1.52135
  218 bqO              | 198 bqC              |     8.23957  |     4.36019
  218 bqO              | 199 bqO              |     8.01027  |     4.23885
  218 bqO              | 215 bqN              |     6.88005  |     3.64076
  218 bqO              | 216 bqC              |     4.50864  |     2.38587
  218 bqO              | 217 bqC              |     2.33593  |     1.23612
  219 bqH              | 181 bqC              |     7.22737  |     3.82456
  219 bqH              | 182 bqO              |     6.14906  |     3.25394
  219 bqH              | 196 bqN              |     6.70900  |     3.55025
  219 bqH              | 197 bqC              |     4.64521  |     2.45814
  219 bqH              | 198 bqC              |     3.81047  |     2.01641
  219 bqH              | 199 bqO              |     5.93861  |     3.14258
  219 bqH              | 200 bqC              |     6.66036  |     3.52451
  219 bqH              | 202 bqC              |     6.35509  |     3.36297
  219 bqH              | 205 bqH              |     3.83904  |     2.03153
  219 bqH              | 206 bqH              |     7.92578  |     4.19414
  219 bqH              | 210 bqH              |     6.12893  |     3.24329
  219 bqH              | 211 bqH              |     5.50829  |     2.91486
  219 bqH              | 214 bqH              |     7.62393  |     4.03441
  219 bqH              | 215 bqN              |     1.90722  |     1.00926
  219 bqH              | 216 bqC              |     3.98476  |     2.10865
  219 bqH              | 217 bqC              |     5.96651  |     3.15734
  219 bqH              | 218 bqO              |     8.06279  |     4.26664
  220 bqH              | 197 bqC              |     8.31440  |     4.39979
  220 bqH              | 198 bqC              |     6.20018  |     3.28099
  220 bqH              | 199 bqO              |     7.23574  |     3.82899
  220 bqH              | 205 bqH              |     8.03081  |     4.24972
  220 bqH              | 210 bqH              |     7.81975  |     4.13804
  220 bqH              | 215 bqN              |     3.89951  |     2.06353
  220 bqH              | 216 bqC              |     2.06017  |     1.09019
  220 bqH              | 217 bqC              |     4.01173  |     2.12292
  220 bqH              | 218 bqO              |     5.08653  |     2.69168
  220 bqH              | 219 bqH              |     4.28838  |     2.26931
  221 bqH              | 197 bqC              |     7.68399  |     4.06619
  221 bqH              | 198 bqC              |     5.01163  |     2.65204
  221 bqH              | 199 bqO              |     5.04573  |     2.67009
  221 bqH              | 202 bqC              |     8.09392  |     4.28312
  221 bqH              | 205 bqH              |     8.22506  |     4.35252
  221 bqH              | 210 bqH              |     6.46727  |     3.42233
  221 bqH              | 215 bqN              |     3.91426  |     2.07134
  221 bqH              | 216 bqC              |     2.06010  |     1.09016
  221 bqH              | 217 bqC              |     4.03135  |     2.13330
  221 bqH              | 218 bqO              |     5.00930  |     2.65081
  221 bqH              | 219 bqH              |     5.41483  |     2.86540
  221 bqH              | 220 bqH              |     3.32077  |     1.75728
  222 bqN              | 181 bqC              |     7.62556  |     4.03527
  222 bqN              | 182 bqO              |     5.72150  |     3.02769
  222 bqN              | 197 bqC              |     8.23275  |     4.35659
  222 bqN              | 198 bqC              |     6.11017  |     3.23336
  222 bqN              | 199 bqO              |     6.20471  |     3.28339
  222 bqN              | 215 bqN              |     5.31199  |     2.81098
  222 bqN              | 216 bqC              |     4.65354  |     2.46255
  222 bqN              | 217 bqC              |     2.50662  |     1.32645
  222 bqN              | 218 bqO              |     4.21374  |     2.22982
  222 bqN              | 219 bqH              |     6.37204  |     3.37194
  222 bqN              | 220 bqH              |     5.95275  |     3.15006
  222 bqN              | 221 bqH              |     5.99243  |     3.17106
  223 bqC              | 182 bqO              |     7.13415  |     3.77523
  223 bqC              | 215 bqN              |     8.03465  |     4.25175
  223 bqC              | 216 bqC              |     7.19927  |     3.80969
  223 bqC              | 217 bqC              |     4.55829  |     2.41214
  223 bqC              | 218 bqO              |     5.12687  |     2.71302
  223 bqC              | 220 bqH              |     8.30614  |     4.39542
  223 bqC              | 222 bqN              |     2.72825  |     1.44373
  224 bqC              | 217 bqC              |     5.85605  |     3.09889
  224 bqC              | 218 bqO              |     5.90562  |     3.12512
  224 bqC              | 222 bqN              |     4.65208  |     2.46178
  224 bqC              | 223 bqC              |     2.87621  |     1.52203
  225 bqO              |  16 H                |     4.67252  |     2.47259
  225 bqO              | 217 bqC              |     6.80737  |     3.60231
  225 bqO              | 218 bqO              |     7.30887  |     3.86769
  225 bqO              | 222 bqN              |     5.53468  |     2.92883
  225 bqO              | 223 bqC              |     4.55077  |     2.40816
  225 bqO              | 224 bqC              |     2.35007  |     1.24360
  226 bqC              | 181 bqC              |     7.95772  |     4.21104
  226 bqC              | 182 bqO              |     6.32524  |     3.34717
  226 bqC              | 189 bqH              |     7.61661  |     4.03054
  226 bqC              | 191 bqH              |     8.10692  |     4.29000
  226 bqC              | 217 bqC              |     6.92562  |     3.66488
  226 bqC              | 218 bqO              |     7.87844  |     4.16909
  226 bqC              | 222 bqN              |     4.56519  |     2.41580
  226 bqC              | 223 bqC              |     2.86625  |     1.51676
  226 bqC              | 224 bqC              |     4.66067  |     2.46632
  226 bqC              | 225 bqO              |     5.65258  |     2.99121
  227 bqC              | 176 bqH              |     8.21210  |     4.34566
  227 bqC              | 182 bqO              |     7.66462  |     4.05594
  227 bqC              | 189 bqH              |     6.92088  |     3.66237
  227 bqC              | 222 bqN              |     7.10548  |     3.76006
  227 bqC              | 223 bqC              |     5.47003  |     2.89462
  227 bqC              | 224 bqC              |     7.22448  |     3.82303
  227 bqC              | 225 bqO              |     8.24212  |     4.36154
  227 bqC              | 226 bqC              |     2.85221  |     1.50933
  228 bqC              | 157 bqH              |     7.94144  |     4.20243
  228 bqC              | 159 bqH              |     7.44830  |     3.94147
  228 bqC              | 165 bqC              |     7.85574  |     4.15708
  228 bqC              | 174 bqH              |     6.64184  |     3.51471
  228 bqC              | 176 bqH              |     7.06700  |     3.73970
  228 bqC              | 180 bqC              |     8.20127  |     4.33993
  228 bqC              | 182 bqO              |     8.21369  |     4.34650
  228 bqC              | 183 bqC              |     8.20240  |     4.34052
  228 bqC              | 189 bqH              |     6.64042  |     3.51396
  228 bqC              | 191 bqH              |     7.11430  |     3.76472
  228 bqC              | 192 bqH              |     6.77689  |     3.58617
  228 bqC              | 194 bqH              |     7.96210  |     4.21336
  228 bqC              | 223 bqC              |     7.57372  |     4.00784
  228 bqC              | 226 bqC              |     4.74053  |     2.50858
  228 bqC              | 227 bqC              |     2.89233  |     1.53055
  229 bqC              | 153 bqH              |     8.22051  |     4.35011
  229 bqC              | 157 bqH              |     7.27867  |     3.85171
  229 bqC              | 223 bqC              |     6.31816  |     3.34343
  229 bqC              | 224 bqC              |     7.70805  |     4.07892
  229 bqC              | 226 bqC              |     4.58720  |     2.42744
  229 bqC              | 227 bqC              |     2.86546  |     1.51634
  229 bqC              | 228 bqC              |     4.75171  |     2.51450
  230 bqH              | 180 bqC              |     7.99166  |     4.22901
  230 bqH              | 181 bqC              |     5.78138  |     3.05937
  230 bqH              | 182 bqO              |     3.84470  |     2.03453
  230 bqH              | 189 bqH              |     7.87471  |     4.16712
  230 bqH              | 191 bqH              |     8.12640  |     4.30030
  230 bqH              | 196 bqN              |     6.86861  |     3.63471
  230 bqH              | 197 bqC              |     6.68911  |     3.53972
  230 bqH              | 198 bqC              |     5.01591  |     2.65431
  230 bqH              | 199 bqO              |     5.50845  |     2.91495
  230 bqH              | 205 bqH              |     6.97972  |     3.69351
  230 bqH              | 215 bqN              |     4.55664  |     2.41127
  230 bqH              | 216 bqC              |     4.95760  |     2.62345
  230 bqH              | 217 bqC              |     3.83888  |     2.03145
  230 bqH              | 218 bqO              |     5.92700  |     3.13644
  230 bqH              | 219 bqH              |     5.42026  |     2.86828
  230 bqH              | 220 bqH              |     6.34218  |     3.35614
  230 bqH              | 221 bqH              |     6.43104  |     3.40316
  230 bqH              | 222 bqN              |     1.90952  |     1.01047
  230 bqH              | 223 bqC              |     4.01174  |     2.12292
  230 bqH              | 224 bqC              |     5.86743  |     3.10491
  230 bqH              | 225 bqO              |     6.17763  |     3.26906
  230 bqH              | 226 bqC              |     4.74869  |     2.51290
  230 bqH              | 227 bqC              |     7.05748  |     3.73466
  231 bqH              | 216 bqC              |     7.77302  |     4.11331
  231 bqH              | 217 bqC              |     5.00918  |     2.65075
  231 bqH              | 218 bqO              |     4.83934  |     2.56087
  231 bqH              | 222 bqN              |     3.92847  |     2.07885
  231 bqH              | 223 bqC              |     2.06207  |     1.09120
  231 bqH              | 224 bqC              |     4.05697  |     2.14685
  231 bqH              | 225 bqO              |     6.19506  |     3.27828
  231 bqH              | 226 bqC              |     4.01329  |     2.12374
  231 bqH              | 227 bqC              |     5.88057  |     3.11186
  231 bqH              | 229 bqC              |     5.90816  |     3.12647
  231 bqH              | 230 bqH              |     5.46904  |     2.89409
  232 bqH              | 180 bqC              |     6.93209  |     3.66831
  232 bqH              | 181 bqC              |     6.05004  |     3.20154
  232 bqH              | 182 bqO              |     4.36680  |     2.31081
  232 bqH              | 183 bqC              |     7.60196  |     4.02278
  232 bqH              | 189 bqH              |     6.12341  |     3.24037
  232 bqH              | 191 bqH              |     6.30451  |     3.33620
  232 bqH              | 196 bqN              |     8.10599  |     4.28950
  232 bqH              | 198 bqC              |     8.07290  |     4.27199
  232 bqH              | 199 bqO              |     8.12766  |     4.30097
  232 bqH              | 215 bqN              |     8.18255  |     4.33002
  232 bqH              | 217 bqC              |     6.91502  |     3.65927
  232 bqH              | 222 bqN              |     4.41044  |     2.33390
  232 bqH              | 223 bqC              |     3.91664  |     2.07260
  232 bqH              | 224 bqC              |     5.64790  |     2.98874
  232 bqH              | 225 bqO              |     5.97105  |     3.15975
  232 bqH              | 226 bqC              |     2.03811  |     1.07852
  232 bqH              | 227 bqC              |     3.80650  |     2.01432
  232 bqH              | 228 bqC              |     4.93850  |     2.61334
  232 bqH              | 229 bqC              |     6.24563  |     3.30505
  232 bqH              | 230 bqH              |     3.75380  |     1.98642
  232 bqH              | 231 bqH              |     5.46249  |     2.89062
  233 bqH              |  14 H                |     4.60263  |     2.43561
  233 bqH              | 182 bqO              |     7.30895  |     3.86773
  233 bqH              | 191 bqH              |     8.14311  |     4.30915
  233 bqH              | 217 bqC              |     8.10928  |     4.29125
  233 bqH              | 222 bqN              |     5.83070  |     3.08547
  233 bqH              | 223 bqC              |     3.83405  |     2.02889
  233 bqH              | 224 bqC              |     4.22182  |     2.23409
  233 bqH              | 225 bqO              |     4.72935  |     2.50266
  233 bqH              | 226 bqC              |     2.06937  |     1.09506
  233 bqH              | 227 bqC              |     3.70118  |     1.95858
  233 bqH              | 228 bqC              |     4.48119  |     2.37135
  233 bqH              | 229 bqC              |     5.01879  |     2.65583
  233 bqH              | 230 bqH              |     6.03558  |     3.19389
  233 bqH              | 231 bqH              |     5.15838  |     2.72970
  233 bqH              | 232 bqH              |     3.14695  |     1.66529
  234 bqH              | 174 bqH              |     7.64101  |     4.04345
  234 bqH              | 176 bqH              |     7.48704  |     3.96197
  234 bqH              | 178 bqO              |     8.17882  |     4.32804
  234 bqH              | 180 bqC              |     7.61279  |     4.02851
  234 bqH              | 181 bqC              |     7.83732  |     4.14733
  234 bqH              | 182 bqO              |     7.32526  |     3.87636
  234 bqH              | 189 bqH              |     5.82081  |     3.08024
  234 bqH              | 222 bqN              |     7.36510  |     3.89745
  234 bqH              | 223 bqC              |     6.34039  |     3.35519
  234 bqH              | 226 bqC              |     4.03974  |     2.13774
  234 bqH              | 227 bqC              |     2.06107  |     1.09067
  234 bqH              | 228 bqC              |     4.06266  |     2.14987
  234 bqH              | 229 bqC              |     4.03864  |     2.13716
  234 bqH              | 230 bqH              |     7.08411  |     3.74875
  234 bqH              | 231 bqH              |     6.55101  |     3.46664
  234 bqH              | 232 bqH              |     4.39166  |     2.32397
  234 bqH              | 233 bqH              |     5.45507  |     2.88670
  235 bqH              | 134 bqH              |     8.14689  |     4.31115
  235 bqH              | 146 bqC              |     8.24915  |     4.36526
  235 bqH              | 148 bqC              |     7.71329  |     4.08170
  235 bqH              | 153 bqH              |     6.82785  |     3.61314
  235 bqH              | 157 bqH              |     7.38519  |     3.90807
  235 bqH              | 159 bqH              |     6.56611  |     3.47464
  235 bqH              | 163 bqC              |     8.13392  |     4.30428
  235 bqH              | 165 bqC              |     6.13177  |     3.24479
  235 bqH              | 170 bqH              |     7.68004  |     4.06410
  235 bqH              | 174 bqH              |     5.24852  |     2.77740
  235 bqH              | 175 bqH              |     7.50096  |     3.96933
  235 bqH              | 176 bqH              |     5.13248  |     2.71599
  235 bqH              | 189 bqH              |     6.96257  |     3.68443
  235 bqH              | 191 bqH              |     8.15410  |     4.31497
  235 bqH              | 192 bqH              |     6.60189  |     3.49357
  235 bqH              | 194 bqH              |     8.15956  |     4.31786
  235 bqH              | 226 bqC              |     6.49273  |     3.43580
  235 bqH              | 227 bqC              |     4.04363  |     2.13980
  235 bqH              | 228 bqC              |     2.06293  |     1.09166
  235 bqH              | 229 bqC              |     5.27464  |     2.79122
  235 bqH              | 232 bqH              |     6.72008  |     3.55611
  235 bqH              | 233 bqH              |     6.44560  |     3.41086
  235 bqH              | 234 bqH              |     4.55927  |     2.41266
  236 bqH              |   3 C                |     5.01818  |     2.65551
  236 bqH              |  14 H                |     4.75192  |     2.51461
  236 bqH              |  15 H                |     3.86898  |     2.04738
  236 bqH              | 165 bqC              |     7.74124  |     4.09649
  236 bqH              | 174 bqH              |     6.11735  |     3.23716
  236 bqH              | 176 bqH              |     7.48952  |     3.96329
  236 bqH              | 180 bqC              |     6.50068  |     3.44001
  236 bqH              | 181 bqC              |     7.50642  |     3.97223
  236 bqH              | 182 bqO              |     6.84776  |     3.62368
  236 bqH              | 183 bqC              |     6.19128  |     3.27629
  236 bqH              | 184 bqC              |     6.52958  |     3.45530
  236 bqH              | 185 bqC              |     8.23651  |     4.35857
  236 bqH              | 186 bqN              |     7.95840  |     4.21141
  236 bqH              | 189 bqH              |     5.20866  |     2.75630
  236 bqH              | 190 bqH              |     8.12608  |     4.30013
  236 bqH              | 191 bqH              |     5.08632  |     2.69156
  236 bqH              | 192 bqH              |     5.11738  |     2.70800
  236 bqH              | 193 bqH              |     8.04537  |     4.25743
  236 bqH              | 194 bqH              |     6.53090  |     3.45600
  236 bqH              | 223 bqC              |     7.96669  |     4.21579
  236 bqH              | 226 bqC              |     5.19197  |     2.74747
  236 bqH              | 227 bqC              |     4.09459  |     2.16676
  236 bqH              | 228 bqC              |     2.05165  |     1.08569
  236 bqH              | 229 bqC              |     6.53603  |     3.45872
  236 bqH              | 230 bqH              |     8.11978  |     4.29681
  236 bqH              | 232 bqH              |     4.54090  |     2.40294
  236 bqH              | 233 bqH              |     5.03492  |     2.66436
  236 bqH              | 234 bqH              |     4.74125  |     2.50896
  236 bqH              | 235 bqH              |     3.29386  |     1.74304
  237 bqH              |   3 C                |     5.23700  |     2.77130
  237 bqH              |  14 H                |     3.66712  |     1.94056
  237 bqH              | 148 bqC              |     7.45150  |     3.94316
  237 bqH              | 153 bqH              |     8.20108  |     4.33983
  237 bqH              | 157 bqH              |     6.71128  |     3.55145
  237 bqH              | 159 bqH              |     6.28414  |     3.32543
  237 bqH              | 174 bqH              |     8.09325  |     4.28276
  237 bqH              | 191 bqH              |     8.14817  |     4.31183
  237 bqH              | 192 bqH              |     7.97161  |     4.21840
  237 bqH              | 194 bqH              |     8.10655  |     4.28980
  237 bqH              | 223 bqC              |     7.93651  |     4.19982
  237 bqH              | 226 bqC              |     5.37812  |     2.84598
  237 bqH              | 227 bqC              |     4.09588  |     2.16745
  237 bqH              | 228 bqC              |     2.05233  |     1.08604
  237 bqH              | 229 bqC              |     5.07067  |     2.68328
  237 bqH              | 232 bqH              |     5.92610  |     3.13596
  237 bqH              | 233 bqH              |     4.32373  |     2.28802
  237 bqH              | 234 bqH              |     5.76468  |     3.05054
  237 bqH              | 235 bqH              |     3.28444  |     1.73805
  237 bqH              | 236 bqH              |     3.45326  |     1.82739
  238 bqH              | 146 bqC              |     7.63344  |     4.03944
  238 bqH              | 148 bqC              |     7.37192  |     3.90105
  238 bqH              | 153 bqH              |     6.26455  |     3.31506
  238 bqH              | 154 bqH              |     7.49475  |     3.96605
  238 bqH              | 157 bqH              |     6.04896  |     3.20097
  238 bqH              | 159 bqH              |     7.47396  |     3.95505
  238 bqH              | 176 bqH              |     7.69465  |     4.07183
  238 bqH              | 226 bqC              |     6.36838  |     3.37000
  238 bqH              | 227 bqC              |     4.02862  |     2.13186
  238 bqH              | 228 bqC              |     5.00134  |     2.64659
  238 bqH              | 229 bqC              |     2.04792  |     1.08371
  238 bqH              | 231 bqH              |     7.92126  |     4.19175
  238 bqH              | 232 bqH              |     7.77847  |     4.11619
  238 bqH              | 233 bqH              |     6.64169  |     3.51463
  238 bqH              | 234 bqH              |     4.78844  |     2.53394
  238 bqH              | 235 bqH              |     4.70638  |     2.49051
  238 bqH              | 236 bqH              |     6.94618  |     3.67576
  238 bqH              | 237 bqH              |     5.30264  |     2.80603
  239 bqH              | 157 bqH              |     6.59604  |     3.49047
  239 bqH              | 223 bqC              |     6.23205  |     3.29786
  239 bqH              | 224 bqC              |     6.82999  |     3.61428
  239 bqH              | 225 bqO              |     8.29883  |     4.39155
  239 bqH              | 226 bqC              |     4.90685  |     2.59659
  239 bqH              | 227 bqC              |     4.08446  |     2.16140
  239 bqH              | 228 bqC              |     5.39124  |     2.85292
  239 bqH              | 229 bqC              |     2.06935  |     1.09505
  239 bqH              | 231 bqH              |     5.92687  |     3.13636
  239 bqH              | 232 bqH              |     6.76417  |     3.57945
  239 bqH              | 233 bqH              |     4.58114  |     2.42424
  239 bqH              | 234 bqH              |     5.76023  |     3.04818
  239 bqH              | 235 bqH              |     6.24843  |     3.30653
  239 bqH              | 236 bqH              |     7.19939  |     3.80975
  239 bqH              | 237 bqH              |     4.91137  |     2.59899
  239 bqH              | 238 bqH              |     3.32542  |     1.75974
  240 bqH              | 222 bqN              |     8.19921  |     4.33884
  240 bqH              | 223 bqC              |     6.16548  |     3.26263
  240 bqH              | 224 bqC              |     7.91318  |     4.18748
  240 bqH              | 226 bqC              |     5.19658  |     2.74991
  240 bqH              | 227 bqC              |     4.07444  |     2.15610
  240 bqH              | 228 bqC              |     6.53484  |     3.45809
  240 bqH              | 229 bqC              |     2.06522  |     1.09287
  240 bqH              | 231 bqH              |     5.13643  |     2.71808
  240 bqH              | 232 bqH              |     6.91770  |     3.66069
  240 bqH              | 233 bqH              |     6.14642  |     3.25255
  240 bqH              | 234 bqH              |     4.54308  |     2.40410
  240 bqH              | 235 bqH              |     7.01375  |     3.71152
  240 bqH              | 236 bqH              |     8.11218  |     4.29278
  240 bqH              | 237 bqH              |     7.06648  |     3.73942
  240 bqH              | 238 bqH              |     3.36127  |     1.77871
  240 bqH              | 239 bqH              |     3.37311  |     1.78497
  241 bqN              | 217 bqC              |     7.17541  |     3.79706
  241 bqN              | 218 bqO              |     6.38151  |     3.37695
  241 bqN              | 222 bqN              |     6.55012  |     3.46617
  241 bqN              | 223 bqC              |     4.56456  |     2.41546
  241 bqN              | 224 bqC              |     2.48558  |     1.31531
  241 bqN              | 225 bqO              |     4.24438  |     2.24603
  241 bqN              | 226 bqC              |     6.42459  |     3.39975
  241 bqN              | 229 bqC              |     8.20584  |     4.34234
  241 bqN              | 230 bqH              |     8.06183  |     4.26614
  241 bqN              | 231 bqH              |     4.67980  |     2.47644
  241 bqN              | 232 bqH              |     7.81934  |     4.13782
  241 bqN              | 233 bqH              |     5.90813  |     3.12645
  241 bqN              | 239 bqH              |     6.95332  |     3.67954
  241 bqN              | 240 bqH              |     8.16437  |     4.32040
  242 bqC              | 223 bqC              |     7.14291  |     3.77987
  242 bqC              | 224 bqC              |     4.55680  |     2.41136
  242 bqC              | 225 bqO              |     5.20607  |     2.75493
  242 bqC              | 231 bqH              |     7.40699  |     3.91961
  242 bqC              | 233 bqH              |     7.72568  |     4.08825
  242 bqC              | 241 bqN              |     2.72984  |     1.44457
  243 bqC              | 224 bqC              |     6.53041  |     3.45574
  243 bqC              | 225 bqO              |     7.34606  |     3.88737
  243 bqC              | 239 bqH              |     8.09478  |     4.28357
  243 bqC              | 241 bqN              |     4.57432  |     2.42062
  243 bqC              | 242 bqC              |     2.89881  |     1.53398
  244 bqO              | 224 bqC              |     7.00502  |     3.70690
  244 bqO              | 225 bqO              |     8.31204  |     4.39854
  244 bqO              | 231 bqH              |     8.13019  |     4.30231
  244 bqO              | 233 bqH              |     8.22963  |     4.35493
  244 bqO              | 239 bqH              |     6.59367  |     3.48922
  244 bqO              | 241 bqN              |     5.07818  |     2.68726
  244 bqO              | 242 bqC              |     4.59391  |     2.43099
  244 bqO              | 243 bqC              |     2.33662  |     1.23649
  245 bqC              | 224 bqC              |     6.55032  |     3.46628
  245 bqC              | 225 bqO              |     7.19796  |     3.80900
  245 bqC              | 241 bqN              |     4.62904  |     2.44958
  245 bqC              | 242 bqC              |     2.89735  |     1.53321
  245 bqC              | 243 bqC              |     4.73526  |     2.50579
  245 bqC              | 244 bqO              |     6.41997  |     3.39730
  246 bqC              | 218 bqO              |     7.58666  |     4.01469
  246 bqC              | 224 bqC              |     6.81690  |     3.60735
  246 bqC              | 225 bqO              |     7.02626  |     3.71814
  246 bqC              | 241 bqN              |     5.72771  |     3.03097
  246 bqC              | 242 bqC              |     4.79011  |     2.53482
  246 bqC              | 243 bqC              |     7.31434  |     3.87058
  246 bqC              | 245 bqC              |     2.87240  |     1.52001
  247 bqO              | 218 bqO              |     8.31073  |     4.39785
  247 bqO              | 224 bqC              |     7.49572  |     3.96656
  247 bqO              | 241 bqN              |     5.22017  |     2.76239
  247 bqO              | 242 bqC              |     4.51048  |     2.38685
  247 bqO              | 243 bqC              |     5.48158  |     2.90072
  247 bqO              | 244 bqO              |     6.30533  |     3.33664
  247 bqO              | 245 bqC              |     2.70371  |     1.43074
  247 bqO              | 246 bqC              |     4.58507  |     2.42632
  248 bqH              | 217 bqC              |     7.33237  |     3.88012
  248 bqH              | 218 bqO              |     6.16713  |     3.26350
  248 bqH              | 222 bqN              |     6.90438  |     3.65364
  248 bqH              | 223 bqC              |     4.81523  |     2.54811
  248 bqH              | 224 bqC              |     3.81625  |     2.01947
  248 bqH              | 225 bqO              |     5.94562  |     3.14629
  248 bqH              | 226 bqC              |     6.72989  |     3.56130
  248 bqH              | 229 bqC              |     7.69474  |     4.07188
  248 bqH              | 231 bqH              |     4.07835  |     2.15817
  248 bqH              | 233 bqH              |     6.61919  |     3.50273
  248 bqH              | 239 bqH              |     6.57709  |     3.48045
  248 bqH              | 240 bqH              |     7.24343  |     3.83306
  248 bqH              | 241 bqN              |     1.90633  |     1.00879
  248 bqH              | 242 bqC              |     3.99739  |     2.11533
  248 bqH              | 243 bqC              |     5.07520  |     2.68568
  248 bqH              | 244 bqO              |     4.84594  |     2.56436
  248 bqH              | 245 bqC              |     5.29587  |     2.80245
  248 bqH              | 246 bqC              |     6.63319  |     3.51013
  248 bqH              | 247 bqO              |     4.86243  |     2.57309
  249 bqH              |  12 S                |     6.23125  |     3.29744
  249 bqH              | 223 bqC              |     7.65175  |     4.04913
  249 bqH              | 224 bqC              |     4.79745  |     2.53870
  249 bqH              | 225 bqO              |     4.44551  |     2.35246
  249 bqH              | 233 bqH              |     7.67516  |     4.06152
  249 bqH              | 241 bqN              |     3.97648  |     2.10426
  249 bqH              | 242 bqC              |     2.05702  |     1.08853
  249 bqH              | 243 bqC              |     4.04585  |     2.14097
  249 bqH              | 244 bqO              |     5.99076  |     3.17017
  249 bqH              | 245 bqC              |     4.04021  |     2.13798
  249 bqH              | 246 bqC              |     5.13162  |     2.71554
  249 bqH              | 247 bqO              |     6.27536  |     3.32078
  249 bqH              | 248 bqH              |     5.66526  |     2.99792
  250 bqH              | 224 bqC              |     8.27142  |     4.37705
  250 bqH              | 241 bqN              |     6.38338  |     3.37794
  250 bqH              | 242 bqC              |     4.06865  |     2.15304
  250 bqH              | 243 bqC              |     5.04381  |     2.66907
  250 bqH              | 244 bqO              |     7.01083  |     3.70997
  250 bqH              | 245 bqC              |     2.06058  |     1.09041
  250 bqH              | 246 bqC              |     4.03219  |     2.13374
  250 bqH              | 247 bqO              |     3.89838  |     2.06293
  250 bqH              | 248 bqH              |     7.09323  |     3.75358
  250 bqH              | 249 bqH              |     4.70515  |     2.48986
  251 bqH              | 218 bqO              |     6.66927  |     3.52923
  251 bqH              | 223 bqC              |     8.16661  |     4.32158
  251 bqH              | 224 bqC              |     6.87146  |     3.63622
  251 bqH              | 231 bqH              |     7.38055  |     3.90562
  251 bqH              | 241 bqN              |     4.84309  |     2.56285
  251 bqH              | 242 bqC              |     5.07854  |     2.68745
  251 bqH              | 243 bqC              |     6.48911  |     3.43389
  251 bqH              | 244 bqO              |     7.00757  |     3.70825
  251 bqH              | 245 bqC              |     3.69839  |     1.95710
  251 bqH              | 246 bqC              |     4.67820  |     2.47560
  251 bqH              | 247 bqO              |     1.81507  |     0.96050
  251 bqH              | 248 bqH              |     4.19207  |     2.21835
  251 bqH              | 249 bqH              |     6.83973  |     3.61943
  251 bqH              | 250 bqH              |     5.36334  |     2.83816
  252 bqH              | 241 bqN              |     7.58488  |     4.01375
  252 bqH              | 242 bqC              |     6.55758  |     3.47012
  252 bqH              | 245 bqC              |     4.05004  |     2.14319
  252 bqH              | 246 bqC              |     2.05983  |     1.09002
  252 bqH              | 247 bqO              |     5.10584  |     2.70190
  252 bqH              | 248 bqH              |     8.21585  |     4.34764
  252 bqH              | 249 bqH              |     6.99309  |     3.70058
  252 bqH              | 250 bqH              |     4.59037  |     2.42912
  252 bqH              | 251 bqH              |     5.30301  |     2.80623
  253 bqH              |   4 O                |     5.33389  |     2.82257
  253 bqH              | 224 bqC              |     7.00482  |     3.70679
  253 bqH              | 225 bqO              |     6.51215  |     3.44608
  253 bqH              | 241 bqN              |     6.42993  |     3.40257
  253 bqH              | 242 bqC              |     5.21088  |     2.75748
  253 bqH              | 243 bqC              |     7.80251  |     4.12891
  253 bqH              | 245 bqC              |     4.06038  |     2.14866
  253 bqH              | 246 bqC              |     2.05964  |     1.08991
  253 bqH              | 247 bqO              |     6.35492  |     3.36288
  253 bqH              | 248 bqH              |     7.76372  |     4.10838
  253 bqH              | 249 bqH              |     4.69881  |     2.48650
  253 bqH              | 250 bqH              |     4.68638  |     2.47993
  253 bqH              | 251 bqH              |     6.59183  |     3.48825
  253 bqH              | 252 bqH              |     3.34796  |     1.77166
  254 bqH              | 217 bqC              |     6.87650  |     3.63888
  254 bqH              | 218 bqO              |     5.57166  |     2.94839
  254 bqH              | 220 bqH              |     7.94152  |     4.20247
  254 bqH              | 222 bqN              |     7.85472  |     4.15654
  254 bqH              | 223 bqC              |     7.62996  |     4.03760
  254 bqH              | 224 bqC              |     5.89922  |     3.12173
  254 bqH              | 225 bqO              |     6.41149  |     3.39281
  254 bqH              | 231 bqH              |     7.86443  |     4.16168
  254 bqH              | 241 bqN              |     5.19997  |     2.75171
  254 bqH              | 242 bqC              |     5.31908  |     2.81474
  254 bqH              | 243 bqC              |     8.02617  |     4.24727
  254 bqH              | 245 bqC              |     4.08658  |     2.16253
  254 bqH              | 246 bqC              |     2.06201  |     1.09117
  254 bqH              | 247 bqO              |     5.05079  |     2.67276
  254 bqH              | 248 bqH              |     5.92644  |     3.13614
  254 bqH              | 249 bqH              |     5.85389  |     3.09775
  254 bqH              | 250 bqH              |     5.76058  |     3.04837
  254 bqH              | 251 bqH              |     4.36539  |     2.31007
  254 bqH              | 252 bqH              |     3.35735  |     1.77663
  254 bqH              | 253 bqH              |     3.36030  |     1.77820
  255 bqN              | 241 bqN              |     6.79320  |     3.59481
  255 bqN              | 242 bqC              |     4.55166  |     2.40863
  255 bqN              | 243 bqC              |     2.50372  |     1.32491
  255 bqN              | 244 bqO              |     4.24427  |     2.24597
  255 bqN              | 245 bqC              |     5.85791  |     3.09987
  255 bqN              | 247 bqO              |     7.06140  |     3.73673
  255 bqN              | 248 bqH              |     7.53208  |     3.98580
  255 bqN              | 249 bqH              |     4.80764  |     2.54410
  255 bqN              | 250 bqH              |     5.25846  |     2.78266
  256 bqC              | 242 bqC              |     7.14829  |     3.78271
  256 bqC              | 243 bqC              |     4.57652  |     2.42179
  256 bqC              | 244 bqO              |     5.22754  |     2.76630
  256 bqC              | 245 bqC              |     8.30522  |     4.39493
  256 bqC              | 249 bqH              |     7.49815  |     3.96785
  256 bqC              | 250 bqH              |     7.49464  |     3.96600
  256 bqC              | 255 bqN              |     2.73269  |     1.44608
  257 bqC              |  33 bqC              |     7.38073  |     3.90571
  257 bqC              |  35 bqC              |     7.09504  |     3.75453
  257 bqC              |  38 bqH              |     8.29660  |     4.39037
  257 bqC              |  43 bqH              |     6.87014  |     3.63552
  257 bqC              |  45 bqH              |     6.43753  |     3.40659
  257 bqC              | 243 bqC              |     6.81777  |     3.60781
  257 bqC              | 244 bqO              |     7.64926  |     4.04781
  257 bqC              | 255 bqN              |     4.61501  |     2.44216
  257 bqC              | 256 bqC              |     2.90040  |     1.53483
  258 bqC              |  33 bqC              |     7.60650  |     4.02519
  258 bqC              |  35 bqC              |     6.76518  |     3.57998
  258 bqC              |  36 bqC              |     7.76570  |     4.10943
  258 bqC              |  43 bqH              |     7.86133  |     4.16004
  258 bqC              |  45 bqH              |     6.48847  |     3.43355
  258 bqC              |  73 bqC              |     7.19816  |     3.80910
  258 bqC              |  77 bqH              |     8.05351  |     4.26173
  258 bqC              |  82 bqH              |     5.93367  |     3.13996
  258 bqC              |  84 bqH              |     6.61300  |     3.49945
  258 bqC              | 243 bqC              |     7.36749  |     3.89871
  258 bqC              | 244 bqO              |     7.96998  |     4.21753
  258 bqC              | 255 bqN              |     5.70661  |     3.01981
  258 bqC              | 256 bqC              |     4.79624  |     2.53806
  258 bqC              | 257 bqC              |     2.87553  |     1.52166
  259 bqS              |  73 bqC              |     7.09889  |     3.75657
  259 bqS              |  77 bqH              |     7.90360  |     4.18241
  259 bqS              |  79 bqH              |     8.24627  |     4.36374
  259 bqS              |  82 bqH              |     6.79031  |     3.59328
  259 bqS              |  84 bqH              |     5.62754  |     2.97797
  259 bqS              | 157 bqH              |     7.61569  |     4.03005
  259 bqS              | 158 bqH              |     7.86539  |     4.16219
  259 bqS              | 243 bqC              |     8.22366  |     4.35177
  259 bqS              | 244 bqO              |     7.81890  |     4.13758
  259 bqS              | 255 bqN              |     7.38402  |     3.90746
  259 bqS              | 256 bqC              |     6.11240  |     3.23454
  259 bqS              | 257 bqC              |     5.28496  |     2.79668
  259 bqS              | 258 bqC              |     3.44081  |     1.82080
  260 bqC              |  73 bqC              |     7.59502  |     4.01911
  260 bqC              |  82 bqH              |     7.40109  |     3.91649
  260 bqC              |  84 bqH              |     6.03862  |     3.19550
  260 bqC              | 148 bqC              |     7.17690  |     3.79785
  260 bqC              | 157 bqH              |     6.03594  |     3.19408
  260 bqC              | 158 bqH              |     7.29689  |     3.86135
  260 bqC              | 159 bqH              |     7.04411  |     3.72758
  260 bqC              | 233 bqH              |     7.94903  |     4.20644
  260 bqC              | 237 bqH              |     6.63037  |     3.50864
  260 bqC              | 239 bqH              |     6.87679  |     3.63904
  260 bqC              | 243 bqC              |     7.44106  |     3.93764
  260 bqC              | 244 bqO              |     6.90230  |     3.65254
  260 bqC              | 255 bqN              |     7.46835  |     3.95208
  260 bqC              | 256 bqC              |     7.35074  |     3.88985
  260 bqC              | 257 bqC              |     7.25879  |     3.84119
  260 bqC              | 258 bqC              |     5.10061  |     2.69912
  260 bqC              | 259 bqS              |     3.33505  |     1.76483
  261 bqH              |   6 O                |     4.19307  |     2.21888
  261 bqH              |  45 bqH              |     7.27284  |     3.84862
  261 bqH              | 241 bqN              |     7.36744  |     3.89868
  261 bqH              | 242 bqC              |     4.77393  |     2.52626
  261 bqH              | 243 bqC              |     3.82961  |     2.02655
  261 bqH              | 244 bqO              |     5.94295  |     3.14487
  261 bqH              | 245 bqC              |     5.58982  |     2.95800
  261 bqH              | 246 bqC              |     7.70513  |     4.07738
  261 bqH              | 247 bqO              |     7.35261  |     3.89084
  261 bqH              | 249 bqH              |     4.44032  |     2.34972
  261 bqH              | 250 bqH              |     4.56535  |     2.41588
  261 bqH              | 253 bqH              |     7.45678  |     3.94596
  261 bqH              | 255 bqN              |     1.90811  |     1.00973
  261 bqH              | 256 bqC              |     3.98783  |     2.11027
  261 bqH              | 257 bqC              |     5.05067  |     2.67270
  261 bqH              | 258 bqC              |     6.24682  |     3.30567
  262 bqH              | 242 bqC              |     7.67710  |     4.06255
  262 bqH              | 243 bqC              |     4.82217  |     2.55179
  262 bqH              | 244 bqO              |     4.49667  |     2.37953
  262 bqH              | 249 bqH              |     8.30064  |     4.39251
  262 bqH              | 255 bqN              |     3.94303  |     2.08656
  262 bqH              | 256 bqC              |     2.05516  |     1.08754
  262 bqH              | 257 bqC              |     4.05935  |     2.14812
  262 bqH              | 258 bqC              |     5.13716  |     2.71847
  262 bqH              | 259 bqS              |     5.16158  |     2.73139
  262 bqH              | 260 bqC              |     6.37673  |     3.37442
  262 bqH              | 261 bqH              |     5.62638  |     2.97735
  263 bqH              |   6 O                |     5.14670  |     2.72352
  263 bqH              |  33 bqC              |     6.13856  |     3.24839
  263 bqH              |  35 bqC              |     5.76987  |     3.05328
  263 bqH              |  36 bqC              |     7.90810  |     4.18479
  263 bqH              |  38 bqH              |     8.29286  |     4.38839
  263 bqH              |  43 bqH              |     5.46668  |     2.89284
  263 bqH              |  45 bqH              |     4.81480  |     2.54788
  263 bqH              | 243 bqC              |     7.47478  |     3.95548
  263 bqH              | 255 bqN              |     5.01653  |     2.65463
  263 bqH              | 256 bqC              |     4.08339  |     2.16084
  263 bqH              | 257 bqC              |     2.05931  |     1.08974
  263 bqH              | 258 bqC              |     4.05926  |     2.14807
  263 bqH              | 259 bqS              |     7.08987  |     3.75180
  263 bqH              | 261 bqH              |     4.64682  |     2.45899
  263 bqH              | 262 bqH              |     5.76050  |     3.04833
  264 bqH              |  26 bqC              |     7.37556  |     3.90298
  264 bqH              |  28 bqN              |     7.49995  |     3.96880
  264 bqH              |  33 bqC              |     7.35867  |     3.89404
  264 bqH              |  35 bqC              |     7.76416  |     4.10862
  264 bqH              |  38 bqH              |     6.64120  |     3.51437
  264 bqH              |  43 bqH              |     6.63136  |     3.50916
  264 bqH              |  45 bqH              |     7.51262  |     3.97551
  264 bqH              | 255 bqN              |     6.37187  |     3.37185
  264 bqH              | 256 bqC              |     4.06778  |     2.15258
  264 bqH              | 257 bqC              |     2.05803  |     1.08906
  264 bqH              | 258 bqC              |     4.03222  |     2.13376
  264 bqH              | 259 bqS              |     5.61311  |     2.97033
  264 bqH              | 260 bqC              |     8.28295  |     4.38315
  264 bqH              | 261 bqH              |     6.91578  |     3.65967
  264 bqH              | 262 bqH              |     4.74239  |     2.50957
  264 bqH              | 263 bqH              |     3.32341  |     1.75867
  265 bqH              |   6 O                |     4.75980  |     2.51878
  265 bqH              |  35 bqC              |     6.85887  |     3.62956
  265 bqH              |  36 bqC              |     7.59010  |     4.01651
  265 bqH              |  37 bqO              |     7.54574  |     3.99304
  265 bqH              |  45 bqH              |     6.21300  |     3.28778
  265 bqH              |  73 bqC              |     7.46992  |     3.95291
  265 bqH              |  82 bqH              |     6.05079  |     3.20194
  265 bqH              |  84 bqH              |     7.00903  |     3.70902
  265 bqH              | 242 bqC              |     7.94207  |     4.20276
  265 bqH              | 243 bqC              |     6.51220  |     3.44611
  265 bqH              | 244 bqO              |     7.43049  |     3.93205
  265 bqH              | 249 bqH              |     7.08251  |     3.74790
  265 bqH              | 255 bqN              |     5.12947  |     2.71440
  265 bqH              | 256 bqC              |     5.28196  |     2.79509
  265 bqH              | 257 bqC              |     4.06604  |     2.15166
  265 bqH              | 258 bqC              |     2.05844  |     1.08928
  265 bqH              | 259 bqS              |     4.55545  |     2.41064
  265 bqH              | 260 bqC              |     4.76312  |     2.52054
  265 bqH              | 261 bqH              |     5.43639  |     2.87682
  265 bqH              | 262 bqH              |     5.79485  |     3.06650
  265 bqH              | 263 bqH              |     4.68911  |     2.48137
  265 bqH              | 264 bqH              |     5.74337  |     3.03926
  266 bqH              |  26 bqC              |     7.50060  |     3.96915
  266 bqH              |  27 bqO              |     8.30658  |     4.39565
  266 bqH              |  28 bqN              |     8.01612  |     4.24195
  266 bqH              |  31 bqC              |     7.37594  |     3.90318
  266 bqH              |  32 bqC              |     7.97133  |     4.21825
  266 bqH              |  33 bqC              |     6.12890  |     3.24327
  266 bqH              |  34 bqC              |     7.44103  |     3.93762
  266 bqH              |  35 bqC              |     5.43795  |     2.87764
  266 bqH              |  36 bqC              |     6.19396  |     3.27770
  266 bqH              |  37 bqO              |     7.18954  |     3.80454
  266 bqH              |  38 bqH              |     8.15212  |     4.31392
  266 bqH              |  43 bqH              |     6.76954  |     3.58229
  266 bqH              |  45 bqH              |     5.74770  |     3.04155
  266 bqH              |  71 bqC              |     7.26485  |     3.84440
  266 bqH              |  73 bqC              |     5.98324  |     3.16620
  266 bqH              |  77 bqH              |     6.42617  |     3.40058
  266 bqH              |  78 bqH              |     8.02778  |     4.24812
  266 bqH              |  82 bqH              |     4.52915  |     2.39673
  266 bqH              |  83 bqH              |     7.68528  |     4.06687
  266 bqH              |  84 bqH              |     5.88994  |     3.11682
  266 bqH              | 255 bqN              |     7.51334  |     3.97589
  266 bqH              | 256 bqC              |     6.54748  |     3.46478
  266 bqH              | 257 bqC              |     4.02816  |     2.13161
  266 bqH              | 258 bqC              |     2.05782  |     1.08895
  266 bqH              | 259 bqS              |     4.52408  |     2.39404
  266 bqH              | 260 bqC              |     6.40492  |     3.38934
  266 bqH              | 261 bqH              |     7.72305  |     4.08686
  266 bqH              | 262 bqH              |     7.02621  |     3.71811
  266 bqH              | 263 bqH              |     4.60738  |     2.43812
  266 bqH              | 264 bqH              |     4.60985  |     2.43943
  266 bqH              | 265 bqH              |     3.32637  |     1.76024
  267 bqH              |  84 bqH              |     7.85442  |     4.15638
  267 bqH              | 157 bqH              |     7.07906  |     3.74608
  267 bqH              | 224 bqC              |     7.83610  |     4.14668
  267 bqH              | 225 bqO              |     8.13472  |     4.30471
  267 bqH              | 229 bqC              |     7.86394  |     4.16142
  267 bqH              | 233 bqH              |     6.76804  |     3.58149
  267 bqH              | 237 bqH              |     6.62109  |     3.50373
  267 bqH              | 239 bqH              |     5.91785  |     3.13159
  267 bqH              | 241 bqN              |     7.40308  |     3.91754
  267 bqH              | 242 bqC              |     7.09992  |     3.75712
  267 bqH              | 243 bqC              |     5.52859  |     2.92560
  267 bqH              | 244 bqO              |     5.09635  |     2.69687
  267 bqH              | 248 bqH              |     8.04275  |     4.25604
  267 bqH              | 249 bqH              |     7.06638  |     3.73937
  267 bqH              | 255 bqN              |     5.93103  |     3.13857
  267 bqH              | 256 bqC              |     6.37945  |     3.37586
  267 bqH              | 257 bqC              |     6.92676  |     3.66548
  267 bqH              | 258 bqC              |     5.31198  |     2.81098
  267 bqH              | 259 bqS              |     4.47245  |     2.36672
  267 bqH              | 260 bqC              |     2.05729  |     1.08867
  267 bqH              | 261 bqH              |     7.22277  |     3.82213
  267 bqH              | 262 bqH              |     5.55376  |     2.93892
  267 bqH              | 263 bqH              |     8.29139  |     4.38761
  267 bqH              | 264 bqH              |     8.28980  |     4.38677
  267 bqH              | 265 bqH              |     4.50445  |     2.38365
  267 bqH              | 266 bqH              |     7.00580  |     3.70731
  268 bqH              |  73 bqC              |     6.24503  |     3.30473
  268 bqH              |  82 bqH              |     6.07162  |     3.21297
  268 bqH              |  83 bqH              |     6.77805  |     3.58679
  268 bqH              |  84 bqH              |     4.95360  |     2.62133
  268 bqH              | 148 bqC              |     7.74911  |     4.10065
  268 bqH              | 157 bqH              |     7.03099  |     3.72064
  268 bqH              | 158 bqH              |     7.88264  |     4.17132
  268 bqH              | 159 bqH              |     7.07660  |     3.74478
  268 bqH              | 233 bqH              |     7.90499  |     4.18314
  268 bqH              | 237 bqH              |     6.28756  |     3.32723
  268 bqH              | 239 bqH              |     7.87382  |     4.16664
  268 bqH              | 257 bqC              |     8.03949  |     4.25431
  268 bqH              | 258 bqC              |     5.44698  |     2.88242
  268 bqH              | 259 bqS              |     4.47110  |     2.36601
  268 bqH              | 260 bqC              |     2.06116  |     1.09072
  268 bqH              | 262 bqH              |     8.00517  |     4.23616
  268 bqH              | 265 bqH              |     4.71633  |     2.49577
  268 bqH              | 266 bqH              |     6.24734  |     3.30595
  268 bqH              | 267 bqH              |     3.35968  |     1.77787
  269 bqH              |  84 bqH              |     6.76565  |     3.58023
  269 bqH              | 146 bqC              |     7.86405  |     4.16148
  269 bqH              | 148 bqC              |     5.25526  |     2.78096
  269 bqH              | 154 bqH              |     8.22588  |     4.35295
  269 bqH              | 157 bqH              |     3.99718  |     2.11522
  269 bqH              | 158 bqH              |     5.64195  |     2.98559
  269 bqH              | 159 bqH              |     5.32635  |     2.81859
  269 bqH              | 228 bqC              |     7.73540  |     4.09340
  269 bqH              | 229 bqC              |     7.54127  |     3.99067
  269 bqH              | 233 bqH              |     7.94958  |     4.20674
  269 bqH              | 235 bqH              |     8.18141  |     4.32942
  269 bqH              | 237 bqH              |     5.85637  |     3.09906
  269 bqH              | 238 bqH              |     7.36280  |     3.89622
  269 bqH              | 239 bqH              |     6.00573  |     3.17810
  269 bqH              | 244 bqO              |     7.54063  |     3.99033
  269 bqH              | 258 bqC              |     6.96996  |     3.68835
  269 bqH              | 259 bqS              |     4.46339  |     2.36192
  269 bqH              | 260 bqC              |     2.04952  |     1.08456
  269 bqH              | 262 bqH              |     7.44263  |     3.93847
  269 bqH              | 265 bqH              |     6.80492  |     3.60101
  269 bqH              | 266 bqH              |     8.20671  |     4.34280
  269 bqH              | 267 bqH              |     3.34393  |     1.76953
  269 bqH              | 268 bqH              |     3.35456  |     1.77516
  270 bqH              |  26 bqC              |     2.04677  |     1.08310
  270 bqH              |  27 bqO              |     3.83312  |     2.02840
  270 bqH              |  28 bqN              |     3.84297  |     2.03361
  270 bqH              |  29 bqC              |     6.40566  |     3.38973
  270 bqH              |  38 bqH              |     4.30825  |     2.27983
  270 bqH              |  39 bqH              |     6.89745  |     3.64997
  270 bqH              |  74 bqH              |     7.22134  |     3.82137
  270 bqH              |  77 bqH              |     6.81226  |     3.60489
  270 bqH              |  81 bqH              |     8.04574  |     4.25762
  270 bqH              | 257 bqC              |     7.98467  |     4.22530
  270 bqH              | 258 bqC              |     8.04148  |     4.25537
  270 bqH              | 259 bqS              |     7.84150  |     4.14954
  270 bqH              | 264 bqH              |     6.25636  |     3.31072
  270 bqH              | 266 bqH              |     7.23428  |     3.82822
  271 bqH              |  26 bqC              |     5.84321  |     3.09209
  271 bqH              |  27 bqO              |     6.54573  |     3.46385
  271 bqH              |  28 bqN              |     3.90282  |     2.06528
  271 bqH              |  29 bqC              |     2.02659  |     1.07243
  271 bqH              |  30 bqC              |     3.91401  |     2.07121
  271 bqH              |  31 bqC              |     6.47088  |     3.42424
  271 bqH              |  32 bqC              |     7.86674  |     4.16290
  271 bqH              |  33 bqC              |     8.20293  |     4.34080
  271 bqH              |  38 bqH              |     4.70240  |     2.48840
  271 bqH              |  39 bqH              |     3.34252  |     1.76879
  271 bqH              |  40 bqH              |     4.46505  |     2.36280
  271 bqH              |  41 bqH              |     4.45885  |     2.35952
  271 bqH              |  42 bqH              |     7.53431  |     3.98699
  271 bqH              |  43 bqH              |     8.15695  |     4.31647
  271 bqH              | 270 bqH              |     7.48099  |     3.95877
  272 bqH              |  47 bqC              |     2.05172  |     1.08572
  272 bqH              |  48 bqO              |     3.79341  |     2.00739
  272 bqH              |  49 bqN              |     3.98855  |     2.11065
  272 bqH              |  50 bqC              |     6.48014  |     3.42914
  272 bqH              |  51 bqC              |     7.89054  |     4.17549
  272 bqH              |  57 bqH              |     4.52638  |     2.39526
  272 bqH              |  58 bqH              |     6.95600  |     3.68096
  272 bqH              |  59 bqH              |     7.26755  |     3.84582
  273 bqH              |  40 bqH              |     8.04381  |     4.25660
  273 bqH              |  41 bqH              |     7.02832  |     3.71923
  273 bqH              |  47 bqC              |     6.04801  |     3.20047
  273 bqH              |  48 bqO              |     6.85410  |     3.62703
  273 bqH              |  49 bqN              |     3.82241  |     2.02273
  273 bqH              |  50 bqC              |     2.04783  |     1.08366
  273 bqH              |  51 bqC              |     4.06205  |     2.14955
  273 bqH              |  52 bqC              |     5.49831  |     2.90958
  273 bqH              |  53 bqC              |     6.30811  |     3.33811
  273 bqH              |  54 bqN              |     7.60159  |     4.02259
  273 bqH              |  57 bqH              |     4.34853  |     2.30114
  273 bqH              |  58 bqH              |     3.36607  |     1.78125
  273 bqH              |  59 bqH              |     5.71258  |     3.02297
  273 bqH              |  60 bqH              |     4.61669  |     2.44305
  273 bqH              |  61 bqH              |     6.10112  |     3.22858
  273 bqH              | 272 bqH              |     7.71069  |     4.08032
  274 bqH              |  27 bqO              |     6.31321  |     3.34081
  274 bqH              |  39 bqH              |     8.16285  |     4.31959
  274 bqH              |  64 bqC              |     2.06090  |     1.09058
  274 bqH              |  65 bqO              |     3.80568  |     2.01388
  274 bqH              |  66 bqN              |     3.95688  |     2.09389
  274 bqH              |  67 bqC              |     6.44702  |     3.41162
  274 bqH              |  68 bqC              |     8.01362  |     4.24063
  274 bqH              |  74 bqH              |     4.50780  |     2.38542
  274 bqH              |  75 bqH              |     6.84202  |     3.62064
  274 bqH              |  81 bqH              |     7.58547  |     4.01406
  274 bqH              |  85 bqN              |     7.78386  |     4.11904
  274 bqH              |  91 bqH              |     6.39798  |     3.38567
  275 bqH              |  68 bqC              |     5.96336  |     3.15568
  275 bqH              |  69 bqO              |     6.65732  |     3.52290
  275 bqH              |  85 bqN              |     3.92268  |     2.07579
  275 bqH              |  86 bqC              |     2.07519  |     1.09814
  275 bqH              |  87 bqC              |     4.10266  |     2.17103
  275 bqH              |  88 bqC              |     5.29251  |     2.80068
  275 bqH              |  91 bqH              |     4.58702  |     2.42735
  275 bqH              |  92 bqH              |     3.37315  |     1.78499
  275 bqH              |  93 bqH              |     5.77264  |     3.05475
  275 bqH              |  94 bqH              |     4.67496  |     2.47388
  275 bqH              |  95 bqH              |     4.87714  |     2.58087
  275 bqH              |  96 bqH              |     5.91762  |     3.13147
  275 bqH              | 101 bqO              |     6.61686  |     3.50149
  275 bqH              | 112 bqH              |     7.91791  |     4.18998
  276 bqH              |  92 bqH              |     8.30802  |     4.39641
  276 bqH              |  96 bqH              |     6.63503  |     3.51111
  276 bqH              | 100 bqC              |     2.07896  |     1.10014
  276 bqH              | 101 bqO              |     3.82527  |     2.02425
  276 bqH              | 102 bqN              |     3.91164  |     2.06995
  276 bqH              | 103 bqC              |     6.46480  |     3.42103
  276 bqH              | 111 bqH              |     4.36574  |     2.31025
  276 bqH              | 112 bqH              |     6.98680  |     3.69726
  277 bqH              |  69 bqO              |     6.60228  |     3.49378
  277 bqH              |  92 bqH              |     7.19867  |     3.80937
  277 bqH              | 100 bqC              |     5.61091  |     2.96917
  277 bqH              | 101 bqO              |     6.08823  |     3.22175
  277 bqH              | 102 bqN              |     3.97351  |     2.10269
  277 bqH              | 103 bqC              |     2.04066  |     1.07987
  277 bqH              | 104 bqC              |     3.97340  |     2.10264
  277 bqH              | 105 bqC              |     6.39070  |     3.38181
  277 bqH              | 106 bqC              |     7.65215  |     4.04934
  277 bqH              | 107 bqC              |     8.19603  |     4.33715
  277 bqH              | 111 bqH              |     5.01678  |     2.65476
  277 bqH              | 112 bqH              |     3.33719  |     1.76597
  277 bqH              | 113 bqH              |     4.80143  |     2.54081
  277 bqH              | 114 bqH              |     4.36736  |     2.31111
  277 bqH              | 115 bqH              |     7.24442  |     3.83358
  277 bqH              | 116 bqH              |     8.26897  |     4.37575
  277 bqH              | 136 bqH              |     8.07820  |     4.27480
  277 bqH              | 137 bqH              |     8.11409  |     4.29379
  277 bqH              | 276 bqH              |     7.36506  |     3.89742
  278 bqH              |  80 bqH              |     7.94803  |     4.20592
  278 bqH              | 120 bqC              |     2.05483  |     1.08737
  278 bqH              | 121 bqO              |     3.76267  |     1.99112
  278 bqH              | 122 bqN              |     3.99382  |     2.11344
  278 bqH              | 123 bqC              |     6.50220  |     3.44082
  278 bqH              | 128 bqH              |     4.54451  |     2.40485
  278 bqH              | 129 bqH              |     7.05886  |     3.73539
  278 bqH              | 132 bqH              |     7.72128  |     4.08593
  278 bqH              | 149 bqH              |     7.27210  |     3.84823
  279 bqH              | 120 bqC              |     5.24223  |     2.77407
  279 bqH              | 121 bqO              |     5.33900  |     2.82528
  279 bqH              | 122 bqN              |     3.95064  |     2.09059
  279 bqH              | 123 bqC              |     2.06774  |     1.09420
  279 bqH              | 124 bqC              |     4.18671  |     2.21551
  279 bqH              | 125 bqC              |     6.58468  |     3.48446
  279 bqH              | 126 bqC              |     5.35099  |     2.83162
  279 bqH              | 128 bqH              |     5.29446  |     2.80171
  279 bqH              | 129 bqH              |     3.35879  |     1.77739
  279 bqH              | 130 bqH              |     4.86202  |     2.57287
  279 bqH              | 131 bqH              |     7.13157  |     3.77386
  279 bqH              | 132 bqH              |     6.98653  |     3.69711
  279 bqH              | 133 bqH              |     4.97077  |     2.63042
  279 bqH              | 134 bqH              |     5.99934  |     3.17471
  279 bqH              | 135 bqH              |     7.22273  |     3.82211
  279 bqH              | 141 bqN              |     7.34086  |     3.88461
  279 bqH              | 145 bqC              |     7.92885  |     4.19577
  279 bqH              | 149 bqH              |     5.77351  |     3.05521
  279 bqH              | 151 bqH              |     8.12482  |     4.29947
  279 bqH              | 152 bqH              |     6.20826  |     3.28527
  279 bqH              | 160 bqN              |     8.30359  |     4.39407
  279 bqH              | 166 bqH              |     6.45013  |     3.41326
  279 bqH              | 170 bqH              |     6.82598  |     3.61216
  279 bqH              | 278 bqH              |     7.12693  |     3.77141
  280 bqH              | 121 bqO              |     6.96223  |     3.68425
  280 bqH              | 139 bqC              |     2.08119  |     1.10132
  280 bqH              | 140 bqO              |     3.85431  |     2.03961
  280 bqH              | 141 bqN              |     3.94170  |     2.08586
  280 bqH              | 142 bqC              |     6.43013  |     3.40268
  280 bqH              | 143 bqC              |     7.53069  |     3.98507
  280 bqH              | 149 bqH              |     4.45349  |     2.35669
  280 bqH              | 150 bqH              |     7.03323  |     3.72182
  280 bqH              | 160 bqN              |     7.71754  |     4.08395
  280 bqH              | 166 bqH              |     7.10844  |     3.76163
  281 bqH              | 140 bqO              |     7.78664  |     4.12051
  281 bqH              | 142 bqC              |     7.92162  |     4.19194
  281 bqH              | 143 bqC              |     5.22534  |     2.76513
  281 bqH              | 144 bqO              |     5.21562  |     2.75999
  281 bqH              | 160 bqN              |     3.99361  |     2.11333
  281 bqH              | 161 bqC              |     2.05497  |     1.08744
  281 bqH              | 162 bqC              |     4.02790  |     2.13147
  281 bqH              | 163 bqC              |     6.55922  |     3.47099
  281 bqH              | 165 bqC              |     7.52106  |     3.97997
  281 bqH              | 166 bqH              |     5.40573  |     2.86059
  281 bqH              | 167 bqH              |     3.30473  |     1.74879
  281 bqH              | 168 bqH              |     4.69650  |     2.48528
  281 bqH              | 169 bqH              |     4.50959  |     2.38637
  281 bqH              | 170 bqH              |     7.21065  |     3.81571
  281 bqH              | 175 bqH              |     7.66143  |     4.05425
  281 bqH              | 176 bqH              |     7.06890  |     3.74070
  282 bqH              | 177 bqC              |     2.07796  |     1.09961
  282 bqH              | 178 bqO              |     3.82606  |     2.02466
  282 bqH              | 179 bqN              |     3.96642  |     2.09894
  282 bqH              | 180 bqC              |     6.49825  |     3.43872
  282 bqH              | 181 bqC              |     8.14342  |     4.30931
  282 bqH              | 188 bqH              |     4.46082  |     2.36056
  282 bqH              | 189 bqH              |     6.95221  |     3.67895
  282 bqH              | 193 bqH              |     7.12473  |     3.77024
  282 bqH              | 196 bqN              |     7.74017  |     4.09592
  282 bqH              | 204 bqH              |     6.15932  |     3.25937
  282 bqH              | 207 bqH              |     7.47332  |     3.95471
  283 bqH              | 242 bqC              |     8.07089  |     4.27093
  283 bqH              | 243 bqC              |     5.64156  |     2.98539
  283 bqH              | 244 bqO              |     6.28949  |     3.32826
  283 bqH              | 250 bqH              |     7.43679  |     3.93538
  283 bqH              | 255 bqN              |     3.92291  |     2.07591
  283 bqH              | 256 bqC              |     2.06243  |     1.09139
  283 bqH              | 257 bqC              |     4.08360  |     2.16095
  283 bqH              | 258 bqC              |     6.56085  |     3.47185
  283 bqH              | 259 bqS              |     7.87446  |     4.16699
  283 bqH              | 261 bqH              |     4.77293  |     2.52573
  283 bqH              | 262 bqH              |     3.36023  |     1.77816
  283 bqH              | 263 bqH              |     4.76101  |     2.51942
  283 bqH              | 264 bqH              |     4.60346  |     2.43604
  283 bqH              | 265 bqH              |     7.19372  |     3.80675
  283 bqH              | 266 bqH              |     8.07541  |     4.27333
 ------------------------------------------------------------------------------
                         number of included internuclear distances:       2898
 ==============================================================================


 ==============================================================================
                                 internuclear angles
 ------------------------------------------------------------------------------
        center 1       |       center 2       |       center 3       |  degrees
 ------------------------------------------------------------------------------
    3 C                |   1 O                |   9 C                |   110.42
    3 C                |   1 O                | 186 bqN              |   125.68
    3 C                |   1 O                | 194 bqH              |   124.36
    9 C                |   1 O                | 186 bqN              |   122.96
    9 C                |   1 O                | 194 bqH              |   124.32
    1 O                | 194 bqH              | 186 bqN              |   122.47
   12 S                |   2 O                |  13 H                |   109.51
   12 S                |   2 O                |  37 bqO              |    97.94
    2 O                |  13 H                |  37 bqO              |    99.76
    1 O                |   3 C                |   5 C                |   107.36
    1 O                |   3 C                |  14 H                |   110.69
    1 O                |   3 C                |  15 H                |   110.01
    1 O                |   3 C                | 236 bqH              |   100.19
    1 O                |   3 C                | 237 bqH              |   103.18
    5 C                |   3 C                |  14 H                |   110.67
    5 C                |   3 C                |  15 H                |   110.06
    5 C                |   3 C                | 236 bqH              |   149.20
    5 C                |   3 C                | 237 bqH              |   140.04
   14 H                |   3 C                |  15 H                |   108.06
    3 C                |  14 H                | 236 bqH              |    85.18
    3 C                |  14 H                | 237 bqH              |   130.10
    3 C                |  15 H                | 236 bqH              |   112.01
   15 H                |   3 C                | 237 bqH              |    82.17
    3 C                | 236 bqH              | 237 bqH              |    73.78
   12 S                |   4 O                | 253 bqH              |   125.62
    3 C                |   5 C                |   7 N                |   109.16
    3 C                |   5 C                |  16 H                |   109.62
    3 C                |   5 C                |  17 H                |   109.60
    7 N                |   5 C                |  16 H                |   109.65
    7 N                |   5 C                |  17 H                |   109.58
   16 H                |   5 C                |  17 H                |   109.22
   12 S                |   6 O                |  45 bqH              |   109.01
   12 S                |   6 O                | 261 bqH              |   132.79
   12 S                |   6 O                | 263 bqH              |   168.58
   12 S                |   6 O                | 265 bqH              |   122.24
   45 bqH              |   6 O                | 261 bqH              |   116.47
    6 O                |  45 bqH              | 263 bqH              |    68.03
   45 bqH              |   6 O                | 265 bqH              |    85.76
    6 O                | 261 bqH              | 263 bqH              |    71.00
  261 bqH              |   6 O                | 265 bqH              |    74.48
    6 O                | 265 bqH              | 263 bqH              |    66.00
    5 C                |   7 N                |   8 C                |   108.24
    5 C                |   7 N                |  10 C                |   110.78
    8 C                |   7 N                |  10 C                |   108.49
    7 N                |   8 C                |   9 C                |   109.92
    7 N                |   8 C                |  18 H                |   109.21
    7 N                |   8 C                |  19 H                |   109.41
    9 C                |   8 C                |  18 H                |   109.20
    9 C                |   8 C                |  19 H                |   109.40
   18 H                |   8 C                |  19 H                |   109.69
    1 O                |   9 C                |   8 C                |   108.97
    1 O                |   9 C                |  20 H                |   109.75
    1 O                |   9 C                |  21 H                |   109.63
    8 C                |   9 C                |  20 H                |   109.77
    8 C                |   9 C                |  21 H                |   109.63
   20 H                |   9 C                |  21 H                |   109.08
    7 N                |  10 C                |  11 C                |   115.68
    7 N                |  10 C                |  22 H                |   105.80
    7 N                |  10 C                |  23 H                |   107.93
   11 C                |  10 C                |  22 H                |   105.83
   11 C                |  10 C                |  23 H                |   107.93
   22 H                |  10 C                |  23 H                |   113.87
   10 C                |  11 C                |  12 S                |   124.47
   10 C                |  11 C                |  24 H                |   100.68
   10 C                |  11 C                |  25 H                |   105.63
   12 S                |  11 C                |  24 H                |   100.67
   12 S                |  11 C                |  25 H                |   105.65
   24 H                |  11 C                |  25 H                |   121.22
    2 O                |  12 S                |   4 O                |   105.66
    2 O                |  12 S                |   6 O                |   106.60
    2 O                |  12 S                |  11 C                |   113.25
    2 O                |  12 S                |  45 bqH              |    66.78
    2 O                |  12 S                | 249 bqH              |   166.58
    4 O                |  12 S                |   6 O                |   105.14
    4 O                |  12 S                |  11 C                |   110.09
    4 O                |  12 S                |  45 bqH              |   122.81
    4 O                |  12 S                | 249 bqH              |    70.53
    6 O                |  12 S                |  11 C                |   115.35
   12 S                |   6 O                |  45 bqH              |   109.01
    6 O                |  12 S                | 249 bqH              |    63.35
   11 C                |  12 S                |  45 bqH              |   125.24
   11 C                |  12 S                | 249 bqH              |    79.89
   45 bqH              |  12 S                | 249 bqH              |   103.92
    2 O                |  13 H                |  37 bqO              |    99.76
    3 C                |  14 H                | 233 bqH              |   113.52
    3 C                |  14 H                | 236 bqH              |    85.18
    3 C                |  14 H                | 237 bqH              |   130.10
  233 bqH              |  14 H                | 236 bqH              |    65.10
   14 H                | 237 bqH              | 233 bqH              |    69.78
   14 H                | 237 bqH              | 236 bqH              |    83.67
    3 C                |  15 H                | 191 bqH              |   147.87
    3 C                |  15 H                | 236 bqH              |   112.01
  191 bqH              |  15 H                | 236 bqH              |    80.49
    5 C                |  16 H                | 225 bqO              |   157.78
    8 C                |  18 H                | 117 bqH              |   157.65
    9 C                |  20 H                | 138 bqH              |   163.33
   10 C                |  23 H                |  37 bqO              |   169.20
   10 C                |  23 H                |  46 bqH              |   162.87
   23 H                |  37 bqO              |  46 bqH              |    89.10
   27 bqO              |  26 bqC              |  28 bqN              |   122.88
   27 bqO              |  26 bqC              |  29 bqC              |    92.95
   27 bqO              |  26 bqC              |  30 bqC              |   101.12
   27 bqO              |  26 bqC              |  31 bqC              |    97.27
   27 bqO              |  26 bqC              |  33 bqC              |   111.03
   27 bqO              |  26 bqC              |  38 bqH              |   148.67
   26 bqC              |  27 bqO              |  39 bqH              |    83.38
   27 bqO              |  26 bqC              |  40 bqH              |   116.00
   27 bqO              |  26 bqC              |  43 bqH              |   125.13
   26 bqC              |  27 bqO              |  66 bqN              |   174.61
   26 bqC              |  27 bqO              |  71 bqC              |   118.78
   26 bqC              |  27 bqO              |  74 bqH              |   168.70
   26 bqC              |  27 bqO              |  77 bqH              |   112.38
   26 bqC              |  27 bqO              |  81 bqH              |   125.74
   27 bqO              |  26 bqC              | 264 bqH              |   135.52
   27 bqO              |  26 bqC              | 266 bqH              |   102.05
   27 bqO              |  26 bqC              | 270 bqH              |   122.07
   27 bqO              |  26 bqC              | 271 bqH              |    96.89
   26 bqC              |  28 bqN              |  29 bqC              |   123.14
   26 bqC              |  28 bqN              |  30 bqC              |   138.66
   26 bqC              |  28 bqN              |  31 bqC              |   116.60
   26 bqC              |  28 bqN              |  33 bqC              |   114.76
   26 bqC              |  28 bqN              |  38 bqH              |   119.46
   26 bqC              |  28 bqN              |  39 bqH              |    94.56
   26 bqC              |  28 bqN              |  40 bqH              |   158.62
   26 bqC              |  28 bqN              |  43 bqH              |   123.31
   28 bqN              |  26 bqC              |  66 bqN              |   123.83
   28 bqN              |  26 bqC              |  71 bqC              |   117.19
   28 bqN              |  26 bqC              |  74 bqH              |   122.48
   28 bqN              |  26 bqC              |  77 bqH              |   118.87
   28 bqN              |  26 bqC              |  81 bqH              |   155.19
   28 bqN              |  26 bqC              | 264 bqH              |    83.15
   28 bqN              |  26 bqC              | 266 bqH              |    92.68
   28 bqN              |  26 bqC              | 270 bqH              |   115.05
   26 bqC              |  28 bqN              | 271 bqH              |   130.47
   26 bqC              |  29 bqC              |  30 bqC              |   128.60
   26 bqC              |  29 bqC              |  31 bqC              |   101.16
   26 bqC              |  29 bqC              |  33 bqC              |    90.02
   26 bqC              |  38 bqH              |  29 bqC              |    72.35
   26 bqC              |  29 bqC              |  39 bqH              |    84.51
   26 bqC              |  29 bqC              |  40 bqH              |   122.10
   26 bqC              |  29 bqC              |  43 bqH              |    88.89
   29 bqC              |  26 bqC              |  66 bqN              |    93.96
   29 bqC              |  26 bqC              |  71 bqC              |    97.52
   29 bqC              |  26 bqC              |  74 bqH              |    92.77
   29 bqC              |  26 bqC              |  77 bqH              |    99.32
   29 bqC              |  26 bqC              |  81 bqH              |   128.80
   29 bqC              |  26 bqC              | 264 bqH              |   106.21
   29 bqC              |  26 bqC              | 266 bqH              |   100.09
   29 bqC              |  26 bqC              | 270 bqH              |   144.98
   26 bqC              |  29 bqC              | 271 bqH              |   117.62
   26 bqC              |  30 bqC              |  31 bqC              |    88.82
   26 bqC              |  30 bqC              |  33 bqC              |    87.06
   26 bqC              |  38 bqH              |  30 bqC              |    96.62
   26 bqC              |  39 bqH              |  30 bqC              |    98.99
   26 bqC              |  30 bqC              |  40 bqH              |   104.75
   26 bqC              |  30 bqC              |  43 bqH              |    85.96
   30 bqC              |  26 bqC              |  66 bqN              |   100.96
   30 bqC              |  26 bqC              |  71 bqC              |    90.46
   30 bqC              |  26 bqC              |  74 bqH              |    98.81
   30 bqC              |  26 bqC              |  77 bqH              |    92.19
   30 bqC              |  26 bqC              |  81 bqH              |   127.89
   30 bqC              |  26 bqC              | 264 bqH              |    88.38
   30 bqC              |  26 bqC              | 266 bqH              |    81.23
   30 bqC              |  26 bqC              | 270 bqH              |   133.72
   26 bqC              | 271 bqH              |  30 bqC              |    86.05
   26 bqC              |  31 bqC              |  33 bqC              |    97.57
   26 bqC              |  38 bqH              |  31 bqC              |    88.37
   26 bqC              |  39 bqH              |  31 bqC              |    91.25
   26 bqC              |  31 bqC              |  40 bqH              |    78.19
   26 bqC              |  31 bqC              |  43 bqH              |    87.86
   31 bqC              |  26 bqC              |  66 bqN              |    95.66
   31 bqC              |  26 bqC              |  71 bqC              |    72.30
   31 bqC              |  26 bqC              |  74 bqH              |    92.66
   31 bqC              |  26 bqC              |  77 bqH              |    73.87
   31 bqC              |  26 bqC              |  81 bqH              |   111.20
   31 bqC              |  26 bqC              | 264 bqH              |    75.24
   26 bqC              |  31 bqC              | 266 bqH              |    61.37
   31 bqC              |  26 bqC              | 270 bqH              |   125.07
   26 bqC              | 271 bqH              |  31 bqC              |    72.76
   26 bqC              |  38 bqH              |  33 bqC              |    98.35
   26 bqC              |  39 bqH              |  33 bqC              |    78.34
   26 bqC              |  40 bqH              |  33 bqC              |    77.47
   26 bqC              |  33 bqC              |  43 bqH              |    86.72
   33 bqC              |  26 bqC              |  66 bqN              |   108.66
   33 bqC              |  26 bqC              |  71 bqC              |    76.10
   33 bqC              |  26 bqC              |  74 bqH              |   105.35
   33 bqC              |  26 bqC              |  77 bqH              |    77.30
   33 bqC              |  26 bqC              |  81 bqH              |   112.99
   26 bqC              | 264 bqH              |  33 bqC              |    66.64
   26 bqC              | 266 bqH              |  33 bqC              |    72.07
   33 bqC              |  26 bqC              | 270 bqH              |   106.37
   33 bqC              |  26 bqC              | 271 bqH              |    69.99
   38 bqH              |  26 bqC              |  39 bqH              |    80.46
   26 bqC              |  38 bqH              |  40 bqH              |   119.82
   26 bqC              |  38 bqH              |  43 bqH              |   114.11
   38 bqH              |  26 bqC              |  66 bqN              |   149.52
   38 bqH              |  26 bqC              |  71 bqC              |   129.93
   38 bqH              |  26 bqC              |  74 bqH              |   147.90
   38 bqH              |  26 bqC              |  77 bqH              |   131.12
   38 bqH              |  26 bqC              |  81 bqH              |   163.04
   26 bqC              |  38 bqH              | 264 bqH              |    85.16
   38 bqH              |  26 bqC              | 266 bqH              |    85.62
   38 bqH              |  26 bqC              | 270 bqH              |    89.26
   26 bqC              |  38 bqH              | 271 bqH              |    85.94
   26 bqC              |  39 bqH              |  40 bqH              |    91.03
   39 bqH              |  26 bqC              |  43 bqH              |    72.88
   26 bqC              |  39 bqH              |  66 bqN              |    73.93
   39 bqH              |  26 bqC              |  71 bqC              |    78.52
   39 bqH              |  26 bqC              |  74 bqH              |    67.92
   39 bqH              |  26 bqC              |  77 bqH              |    80.23
   39 bqH              |  26 bqC              |  81 bqH              |   104.58
   39 bqH              |  26 bqC              | 264 bqH              |   121.97
   39 bqH              |  26 bqC              | 266 bqH              |   101.92
   39 bqH              |  26 bqC              | 270 bqH              |   169.44
   26 bqC              |  39 bqH              | 271 bqH              |    88.60
   26 bqC              |  40 bqH              |  43 bqH              |    81.62
   40 bqH              |  26 bqC              |  66 bqN              |   116.01
   40 bqH              |  26 bqC              |  71 bqC              |   102.97
   40 bqH              |  26 bqC              |  74 bqH              |   113.95
   40 bqH              |  26 bqC              |  77 bqH              |   104.61
   40 bqH              |  26 bqC              |  81 bqH              |   141.58
   40 bqH              |  26 bqC              | 264 bqH              |    79.80
   40 bqH              |  26 bqC              | 266 bqH              |    81.72
   40 bqH              |  26 bqC              | 270 bqH              |   120.40
   26 bqC              | 271 bqH              |  40 bqH              |    93.95
   43 bqH              |  26 bqC              |  66 bqN              |   122.88
   43 bqH              |  26 bqC              |  71 bqC              |    89.40
   43 bqH              |  26 bqC              |  74 bqH              |   119.59
   43 bqH              |  26 bqC              |  77 bqH              |    90.47
   43 bqH              |  26 bqC              |  81 bqH              |   124.44
   26 bqC              | 264 bqH              |  43 bqH              |    71.78
   26 bqC              | 266 bqH              |  43 bqH              |    70.26
   43 bqH              |  26 bqC              | 270 bqH              |    97.74
   26 bqC              | 271 bqH              |  43 bqH              |    69.81
   26 bqC              |  66 bqN              |  71 bqC              |    70.76
   26 bqC              |  74 bqH              |  66 bqN              |   165.87
   26 bqC              |  77 bqH              |  66 bqN              |    87.20
   26 bqC              |  66 bqN              |  81 bqH              |    72.80
   66 bqN              |  26 bqC              | 264 bqH              |   131.81
   66 bqN              |  26 bqC              | 266 bqH              |    98.29
   66 bqN              |  26 bqC              | 270 bqH              |   121.01
   66 bqN              |  26 bqC              | 271 bqH              |    98.94
   26 bqC              |  74 bqH              |  71 bqC              |    92.81
   26 bqC              |  77 bqH              |  71 bqC              |   172.93
   26 bqC              |  81 bqH              |  71 bqC              |    71.06
   71 bqC              |  26 bqC              | 264 bqH              |    90.69
   26 bqC              | 266 bqH              |  71 bqC              |    65.82
   71 bqC              |  26 bqC              | 270 bqH              |   106.74
   71 bqC              |  26 bqC              | 271 bqH              |   112.82
   26 bqC              |  74 bqH              |  77 bqH              |    70.90
   26 bqC              |  74 bqH              |  81 bqH              |    93.98
   74 bqH              |  26 bqC              | 264 bqH              |   129.38
   74 bqH              |  26 bqC              | 266 bqH              |    95.33
   74 bqH              |  26 bqC              | 270 bqH              |   122.01
   74 bqH              |  26 bqC              | 271 bqH              |    98.75
   26 bqC              |  77 bqH              |  81 bqH              |    94.21
   77 bqH              |  26 bqC              | 264 bqH              |    90.26
   26 bqC              |  77 bqH              | 266 bqH              |    74.27
   77 bqH              |  26 bqC              | 270 bqH              |   105.15
   77 bqH              |  26 bqC              | 271 bqH              |   114.58
   81 bqH              |  26 bqC              | 264 bqH              |   100.57
   81 bqH              |  26 bqC              | 266 bqH              |    77.52
   81 bqH              |  26 bqC              | 270 bqH              |    84.62
   81 bqH              |  26 bqC              | 271 bqH              |   136.94
   26 bqC              | 264 bqH              | 266 bqH              |    73.43
   26 bqC              | 270 bqH              | 264 bqH              |   115.60
  264 bqH              |  26 bqC              | 271 bqH              |   113.63
   26 bqC              | 270 bqH              | 266 bqH              |    89.49
  266 bqH              |  26 bqC              | 271 bqH              |   115.99
  270 bqH              |  26 bqC              | 271 bqH              |   137.49
   27 bqO              |  26 bqC              |  28 bqN              |   122.88
   27 bqO              |  26 bqC              |  29 bqC              |    92.95
   27 bqO              |  26 bqC              |  30 bqC              |   101.12
   27 bqO              |  26 bqC              |  31 bqC              |    97.27
   26 bqC              |  27 bqO              |  32 bqC              |    83.72
   27 bqO              |  26 bqC              |  38 bqH              |   148.67
   26 bqC              |  27 bqO              |  39 bqH              |    83.38
   26 bqC              |  27 bqO              |  42 bqH              |    94.27
   26 bqC              |  27 bqO              |  64 bqC              |   164.57
   26 bqC              |  27 bqO              |  66 bqN              |   174.61
   26 bqC              |  27 bqO              |  67 bqC              |   158.48
   26 bqC              |  27 bqO              |  70 bqC              |   136.80
   26 bqC              |  27 bqO              |  71 bqC              |   118.78
   26 bqC              |  27 bqO              |  72 bqC              |   130.03
   26 bqC              |  27 bqO              |  74 bqH              |   168.70
   26 bqC              |  27 bqO              |  77 bqH              |   112.38
   26 bqC              |  27 bqO              |  78 bqH              |   119.83
   26 bqC              |  27 bqO              |  81 bqH              |   125.74
   26 bqC              |  27 bqO              |  91 bqH              |   143.34
   27 bqO              |  26 bqC              | 266 bqH              |   102.05
   27 bqO              |  26 bqC              | 270 bqH              |   122.07
   27 bqO              |  26 bqC              | 271 bqH              |    96.89
   26 bqC              |  27 bqO              | 274 bqH              |   146.85
   27 bqO              |  28 bqN              |  29 bqC              |    95.66
   27 bqO              |  28 bqN              |  30 bqC              |   115.92
   27 bqO              |  28 bqN              |  31 bqC              |   102.91
   27 bqO              |  28 bqN              |  32 bqC              |    85.65
   27 bqO              |  28 bqN              |  38 bqH              |   146.93
   27 bqO              |  28 bqN              |  39 bqH              |    67.14
   27 bqO              |  28 bqN              |  42 bqH              |    79.10
   28 bqN              |  27 bqO              |  64 bqC              |   147.54
   28 bqN              |  27 bqO              |  66 bqN              |   151.39
   28 bqN              |  27 bqO              |  67 bqC              |   147.50
   28 bqN              |  27 bqO              |  70 bqC              |   140.46
   28 bqN              |  27 bqO              |  71 bqC              |   118.53
   28 bqN              |  27 bqO              |  72 bqC              |   149.17
   28 bqN              |  27 bqO              |  74 bqH              |   148.26
   28 bqN              |  27 bqO              |  77 bqH              |   114.39
   28 bqN              |  27 bqO              |  78 bqH              |   110.72
   28 bqN              |  27 bqO              |  81 bqH              |   150.67
   28 bqN              |  27 bqO              |  91 bqH              |   114.78
   27 bqO              |  28 bqN              | 266 bqH              |    78.75
   27 bqO              | 270 bqH              |  28 bqN              |    67.13
   27 bqO              |  28 bqN              | 271 bqH              |   106.85
   28 bqN              |  27 bqO              | 274 bqH              |   135.81
   27 bqO              |  29 bqC              |  30 bqC              |   135.26
   27 bqO              |  29 bqC              |  31 bqC              |   103.41
   27 bqO              |  29 bqC              |  32 bqC              |    92.63
   27 bqO              |  29 bqC              |  38 bqH              |    78.09
   27 bqO              |  39 bqH              |  29 bqC              |    98.84
   27 bqO              |  29 bqC              |  42 bqH              |    92.32
   29 bqC              |  27 bqO              |  64 bqC              |   118.72
   29 bqC              |  27 bqO              |  66 bqN              |   120.42
   29 bqC              |  27 bqO              |  67 bqC              |   120.84
   29 bqC              |  27 bqO              |  70 bqC              |   126.53
   29 bqC              |  27 bqO              |  71 bqC              |   109.58
   29 bqC              |  27 bqO              |  72 bqC              |   147.18
   29 bqC              |  27 bqO              |  74 bqH              |   118.23
   29 bqC              |  27 bqO              |  77 bqH              |   109.04
   29 bqC              |  27 bqO              |  78 bqH              |    95.73
   29 bqC              |  27 bqO              |  81 bqH              |   157.82
   29 bqC              |  27 bqO              |  91 bqH              |    84.16
   29 bqC              |  27 bqO              | 266 bqH              |    85.33
   29 bqC              |  27 bqO              | 270 bqH              |    87.79
   27 bqO              |  29 bqC              | 271 bqH              |   120.42
   29 bqC              |  27 bqO              | 274 bqH              |   113.00
   27 bqO              |  30 bqC              |  31 bqC              |    86.56
   27 bqO              |  30 bqC              |  32 bqC              |    81.25
   27 bqO              |  38 bqH              |  30 bqC              |    85.83
   27 bqO              |  39 bqH              |  30 bqC              |   124.15
   27 bqO              |  30 bqC              |  42 bqH              |    77.93
   30 bqC              |  27 bqO              |  64 bqC              |   122.94
   30 bqC              |  27 bqO              |  66 bqN              |   118.28
   30 bqC              |  27 bqO              |  67 bqC              |   114.02
   30 bqC              |  27 bqO              |  70 bqC              |   114.36
   30 bqC              |  27 bqO              |  71 bqC              |    95.48
   30 bqC              |  27 bqO              |  72 bqC              |   133.43
   30 bqC              |  27 bqO              |  74 bqH              |   114.43
   30 bqC              |  27 bqO              |  77 bqH              |    94.28
   30 bqC              |  27 bqO              |  78 bqH              |    82.82
   30 bqC              |  27 bqO              |  81 bqH              |   143.34
   30 bqC              |  27 bqO              |  91 bqH              |    81.98
   30 bqC              |  27 bqO              | 266 bqH              |    71.61
   30 bqC              |  27 bqO              | 270 bqH              |    87.24
   27 bqO              | 271 bqH              |  30 bqC              |    89.67
   30 bqC              |  27 bqO              | 274 bqH              |   122.07
   27 bqO              |  31 bqC              |  32 bqC              |    88.46
   27 bqO              |  38 bqH              |  31 bqC              |    80.65
   27 bqO              |  39 bqH              |  31 bqC              |   106.51
   27 bqO              |  31 bqC              |  42 bqH              |    78.98
   31 bqC              |  27 bqO              |  64 bqC              |   124.14
   31 bqC              |  27 bqO              |  66 bqN              |   111.80
   31 bqC              |  27 bqO              |  67 bqC              |   102.41
   31 bqC              |  27 bqO              |  70 bqC              |    96.76
   31 bqC              |  27 bqO              |  71 bqC              |    76.23
   31 bqC              |  27 bqO              |  72 bqC              |   113.75
   31 bqC              |  27 bqO              |  74 bqH              |   106.38
   31 bqC              |  27 bqO              |  77 bqH              |    74.22
   31 bqC              |  27 bqO              |  78 bqH              |    65.51
   31 bqC              |  27 bqO              |  81 bqH              |   122.95
   31 bqC              |  27 bqO              |  91 bqH              |    79.65
   27 bqO              |  31 bqC              | 266 bqH              |    65.46
   31 bqC              |  27 bqO              | 270 bqH              |    87.15
   27 bqO              | 271 bqH              |  31 bqC              |    75.40
   31 bqC              |  27 bqO              | 274 bqH              |   130.81
   32 bqC              |  27 bqO              |  38 bqH              |    70.32
   27 bqO              |  39 bqH              |  32 bqC              |   106.57
   27 bqO              |  42 bqH              |  32 bqC              |    85.87
   32 bqC              |  27 bqO              |  64 bqC              |   107.51
   32 bqC              |  27 bqO              |  66 bqN              |    93.63
   32 bqC              |  27 bqO              |  67 bqC              |    84.15
   32 bqC              |  27 bqO              |  70 bqC              |    80.51
   27 bqO              |  71 bqC              |  32 bqC              |    69.77
   32 bqC              |  27 bqO              |  72 bqC              |    99.58
   32 bqC              |  27 bqO              |  74 bqH              |    88.10
   27 bqO              |  77 bqH              |  32 bqC              |    84.60
   27 bqO              |  78 bqH              |  32 bqC              |    73.49
   32 bqC              |  27 bqO              |  81 bqH              |   109.91
   27 bqO              |  91 bqH              |  32 bqC              |    63.72
   27 bqO              | 266 bqH              |  32 bqC              |    61.37
   32 bqC              |  27 bqO              | 270 bqH              |   102.90
   27 bqO              | 271 bqH              |  32 bqC              |    69.75
   32 bqC              |  27 bqO              | 274 bqH              |   117.45
   27 bqO              |  39 bqH              |  38 bqH              |    69.94
   38 bqH              |  27 bqO              |  42 bqH              |    78.49
   38 bqH              |  27 bqO              |  64 bqC              |   155.77
   38 bqH              |  27 bqO              |  66 bqN              |   161.25
   38 bqH              |  27 bqO              |  67 bqC              |   154.28
   38 bqH              |  27 bqO              |  70 bqC              |   141.37
   38 bqH              |  27 bqO              |  71 bqC              |   119.69
   38 bqH              |  27 bqO              |  72 bqC              |   144.07
   38 bqH              |  27 bqO              |  74 bqH              |   157.40
   38 bqH              |  27 bqO              |  77 bqH              |   114.58
   38 bqH              |  27 bqO              |  78 bqH              |   114.66
   38 bqH              |  27 bqO              |  81 bqH              |   142.88
   38 bqH              |  27 bqO              |  91 bqH              |   124.63
   27 bqO              |  38 bqH              | 266 bqH              |    70.26
   27 bqO              | 270 bqH              |  38 bqH              |    93.40
   27 bqO              |  38 bqH              | 271 bqH              |    74.96
   38 bqH              |  27 bqO              | 274 bqH              |   141.33
   27 bqO              |  39 bqH              |  42 bqH              |   115.54
   39 bqH              |  27 bqO              |  64 bqC              |    97.88
   39 bqH              |  27 bqO              |  66 bqN              |    97.78
   39 bqH              |  27 bqO              |  67 bqC              |    99.09
   39 bqH              |  27 bqO              |  70 bqC              |   109.09
   39 bqH              |  27 bqO              |  71 bqC              |    97.36
   39 bqH              |  27 bqO              |  72 bqC              |   130.57
   39 bqH              |  27 bqO              |  74 bqH              |    95.68
   39 bqH              |  27 bqO              |  77 bqH              |    99.21
   39 bqH              |  27 bqO              |  78 bqH              |    81.65
   39 bqH              |  27 bqO              |  81 bqH              |   141.22
   27 bqO              |  39 bqH              |  91 bqH              |    80.92
   39 bqH              |  27 bqO              | 266 bqH              |    94.05
   39 bqH              |  27 bqO              | 270 bqH              |   110.26
   27 bqO              |  39 bqH              | 271 bqH              |   110.94
   39 bqH              |  27 bqO              | 274 bqH              |    95.98
   42 bqH              |  27 bqO              |  64 bqC              |    95.32
   42 bqH              |  27 bqO              |  66 bqN              |    83.91
   42 bqH              |  27 bqO              |  67 bqC              |    77.18
   42 bqH              |  27 bqO              |  70 bqC              |    78.86
   27 bqO              |  71 bqC              |  42 bqH              |    67.88
   42 bqH              |  27 bqO              |  72 bqC              |    99.79
   42 bqH              |  27 bqO              |  74 bqH              |    79.04
   27 bqO              |  77 bqH              |  42 bqH              |    80.72
   27 bqO              |  78 bqH              |  42 bqH              |    72.97
   42 bqH              |  27 bqO              |  81 bqH              |   110.70
   27 bqO              |  91 bqH              |  42 bqH              |    70.85
   42 bqH              |  27 bqO              | 266 bqH              |    70.73
   42 bqH              |  27 bqO              | 270 bqH              |   115.81
   27 bqO              | 271 bqH              |  42 bqH              |    70.92
   42 bqH              |  27 bqO              | 274 bqH              |   103.79
   27 bqO              |  66 bqN              |  64 bqC              |   109.21
   27 bqO              |  64 bqC              |  67 bqC              |    81.61
   27 bqO              |  64 bqC              |  70 bqC              |    68.37
   64 bqC              |  27 bqO              |  71 bqC              |    76.42
   27 bqO              |  64 bqC              |  72 bqC              |    68.24
   27 bqO              |  74 bqH              |  64 bqC              |   128.29
   64 bqC              |  27 bqO              |  77 bqH              |    82.69
   64 bqC              |  27 bqO              |  78 bqH              |    75.47
   27 bqO              |  81 bqH              |  64 bqC              |    61.90
   27 bqO              |  64 bqC              |  91 bqH              |    74.34
   64 bqC              |  27 bqO              | 266 bqH              |   132.88
   64 bqC              |  27 bqO              | 270 bqH              |   148.54
   64 bqC              |  27 bqO              | 271 bqH              |   112.76
   27 bqO              | 274 bqH              |  64 bqC              |    92.55
   27 bqO              |  66 bqN              |  67 bqC              |   130.38
   27 bqO              |  66 bqN              |  70 bqC              |    97.32
   27 bqO              |  66 bqN              |  71 bqC              |    72.35
   27 bqO              |  66 bqN              |  72 bqC              |    90.68
   27 bqO              |  74 bqH              |  66 bqN              |   161.62
   27 bqO              |  77 bqH              |  66 bqN              |    66.08
   27 bqO              |  66 bqN              |  78 bqH              |    77.70
   27 bqO              |  66 bqN              |  81 bqH              |    73.77
   27 bqO              |  66 bqN              |  91 bqH              |    95.98
   66 bqN              |  27 bqO              | 266 bqH              |   112.61
   66 bqN              |  27 bqO              | 270 bqH              |   151.24
   66 bqN              |  27 bqO              | 271 bqH              |   120.44
   27 bqO              |  66 bqN              | 274 bqH              |    82.38
   27 bqO              |  67 bqC              |  70 bqC              |    81.35
   27 bqO              |  71 bqC              |  67 bqC              |    80.29
   27 bqO              |  67 bqC              |  72 bqC              |    76.31
   27 bqO              |  74 bqH              |  67 bqC              |   159.71
   27 bqO              |  77 bqH              |  67 bqC              |    95.72
   27 bqO              |  78 bqH              |  67 bqC              |    72.15
   27 bqO              |  81 bqH              |  67 bqC              |    79.69
   27 bqO              |  91 bqH              |  67 bqC              |    72.36
   67 bqC              |  27 bqO              | 266 bqH              |    96.47
   67 bqC              |  27 bqO              | 270 bqH              |   143.08
   67 bqC              |  27 bqO              | 271 bqH              |   125.82
   27 bqO              | 274 bqH              |  67 bqC              |    72.64
   27 bqO              |  71 bqC              |  70 bqC              |    99.90
   27 bqO              |  70 bqC              |  72 bqC              |    83.74
   27 bqO              |  74 bqH              |  70 bqC              |   123.73
   27 bqO              |  77 bqH              |  70 bqC              |   122.12
   27 bqO              |  78 bqH              |  70 bqC              |    79.35
   27 bqO              |  81 bqH              |  70 bqC              |    91.63
   27 bqO              |  91 bqH              |  70 bqC              |    63.98
   70 bqC              |  27 bqO              | 266 bqH              |    75.66
   70 bqC              |  27 bqO              | 270 bqH              |   121.80
   70 bqC              |  27 bqO              | 271 bqH              |   137.54
   70 bqC              |  27 bqO              | 274 bqH              |    74.78
   27 bqO              |  71 bqC              |  72 bqC              |    85.54
   27 bqO              |  74 bqH              |  71 bqC              |    97.16
   27 bqO              |  77 bqH              |  71 bqC              |   157.54
   27 bqO              |  71 bqC              |  78 bqH              |   101.07
   27 bqO              |  81 bqH              |  71 bqC              |    68.36
   27 bqO              |  71 bqC              |  91 bqH              |    65.07
   27 bqO              |  71 bqC              | 266 bqH              |    73.22
   71 bqC              |  27 bqO              | 270 bqH              |   112.29
   71 bqC              |  27 bqO              | 271 bqH              |   123.54
   71 bqC              |  27 bqO              | 274 bqH              |    94.24
   27 bqO              |  74 bqH              |  72 bqC              |   110.82
   27 bqO              |  77 bqH              |  72 bqC              |   105.75
   27 bqO              |  78 bqH              |  72 bqC              |    69.06
   27 bqO              |  81 bqH              |  72 bqC              |   132.97
   72 bqC              |  27 bqO              |  91 bqH              |    74.39
   72 bqC              |  27 bqO              | 266 bqH              |    78.00
   72 bqC              |  27 bqO              | 270 bqH              |   107.55
   72 bqC              |  27 bqO              | 271 bqH              |   159.05
   72 bqC              |  27 bqO              | 274 bqH              |    74.36
   27 bqO              |  74 bqH              |  77 bqH              |    75.22
   27 bqO              |  74 bqH              |  78 bqH              |   102.01
   27 bqO              |  74 bqH              |  81 bqH              |    95.18
   27 bqO              |  74 bqH              |  91 bqH              |   121.13
   74 bqH              |  27 bqO              | 266 bqH              |   106.93
   74 bqH              |  27 bqO              | 270 bqH              |   151.29
   74 bqH              |  27 bqO              | 271 bqH              |   120.17
   27 bqO              |  74 bqH              | 274 bqH              |   101.35
   27 bqO              |  77 bqH              |  78 bqH              |   130.85
   27 bqO              |  77 bqH              |  81 bqH              |    83.95
   27 bqO              |  77 bqH              |  91 bqH              |    75.36
   27 bqO              |  77 bqH              | 266 bqH              |    95.38
   77 bqH              |  27 bqO              | 270 bqH              |   105.59
   77 bqH              |  27 bqO              | 271 bqH              |   123.77
   77 bqH              |  27 bqO              | 274 bqH              |   100.48
   27 bqO              |  81 bqH              |  78 bqH              |    65.29
   27 bqO              |  78 bqH              |  91 bqH              |    66.28
   27 bqO              |  78 bqH              | 266 bqH              |    65.35
   78 bqH              |  27 bqO              | 270 bqH              |   121.28
   78 bqH              |  27 bqO              | 271 bqH              |   108.69
   78 bqH              |  27 bqO              | 274 bqH              |    92.65
   81 bqH              |  27 bqO              |  91 bqH              |    82.93
   81 bqH              |  27 bqO              | 266 bqH              |    81.45
   81 bqH              |  27 bqO              | 270 bqH              |   100.91
   81 bqH              |  27 bqO              | 271 bqH              |   169.59
   81 bqH              |  27 bqO              | 274 bqH              |    73.36
   91 bqH              |  27 bqO              | 266 bqH              |   107.42
   91 bqH              |  27 bqO              | 270 bqH              |   166.10
   91 bqH              |  27 bqO              | 271 bqH              |    87.05
   27 bqO              | 274 bqH              |  91 bqH              |    71.15
   27 bqO              | 270 bqH              | 266 bqH              |    92.04
  266 bqH              |  27 bqO              | 271 bqH              |    98.98
  266 bqH              |  27 bqO              | 274 bqH              |   150.44
  270 bqH              |  27 bqO              | 271 bqH              |    88.20
  270 bqH              |  27 bqO              | 274 bqH              |   138.93
  271 bqH              |  27 bqO              | 274 bqH              |   103.06
   28 bqN              |  26 bqC              |  27 bqO              |   122.88
   26 bqC              |  28 bqN              |  29 bqC              |   123.14
   26 bqC              |  28 bqN              |  30 bqC              |   138.66
   26 bqC              |  28 bqN              |  31 bqC              |   116.60
   26 bqC              |  28 bqN              |  32 bqC              |   102.59
   26 bqC              |  28 bqN              |  33 bqC              |   114.76
   26 bqC              |  28 bqN              |  38 bqH              |   119.46
   26 bqC              |  28 bqN              |  39 bqH              |    94.56
   26 bqC              |  28 bqN              |  40 bqH              |   158.62
   26 bqC              |  28 bqN              |  41 bqH              |   135.92
   26 bqC              |  28 bqN              |  42 bqH              |   100.86
   26 bqC              |  28 bqN              |  43 bqH              |   123.31
   28 bqN              |  26 bqC              |  74 bqH              |   122.48
   28 bqN              |  26 bqC              |  77 bqH              |   118.87
   28 bqN              |  26 bqC              | 264 bqH              |    83.15
   28 bqN              |  26 bqC              | 266 bqH              |    92.68
   28 bqN              |  26 bqC              | 270 bqH              |   115.05
   26 bqC              |  28 bqN              | 271 bqH              |   130.47
   27 bqO              |  28 bqN              |  29 bqC              |    95.66
   27 bqO              |  28 bqN              |  30 bqC              |   115.92
   27 bqO              |  28 bqN              |  31 bqC              |   102.91
   27 bqO              |  28 bqN              |  32 bqC              |    85.65
   27 bqO              |  28 bqN              |  33 bqC              |   111.90
   27 bqO              |  28 bqN              |  38 bqH              |   146.93
   27 bqO              |  28 bqN              |  39 bqH              |    67.14
   27 bqO              |  28 bqN              |  40 bqH              |   139.13
   27 bqO              |  28 bqN              |  41 bqH              |   110.17
   27 bqO              |  28 bqN              |  42 bqH              |    79.10
   27 bqO              |  28 bqN              |  43 bqH              |   127.24
   28 bqN              |  27 bqO              |  74 bqH              |   148.26
   28 bqN              |  27 bqO              |  77 bqH              |   114.39
   27 bqO              |  28 bqN              | 264 bqH              |    99.14
   27 bqO              |  28 bqN              | 266 bqH              |    78.75
   28 bqN              | 270 bqH              |  27 bqO              |    67.13
   27 bqO              |  28 bqN              | 271 bqH              |   106.85
   28 bqN              |  29 bqC              |  30 bqC              |   113.85
   28 bqN              |  29 bqC              |  31 bqC              |    96.67
   28 bqN              |  29 bqC              |  32 bqC              |   107.29
   28 bqN              |  29 bqC              |  33 bqC              |    79.72
   29 bqC              |  28 bqN              |  38 bqH              |   117.40
   28 bqN              |  29 bqC              |  39 bqH              |   111.30
   28 bqN              |  29 bqC              |  40 bqH              |    98.15
   28 bqN              |  29 bqC              |  41 bqH              |   142.83
   28 bqN              |  29 bqC              |  42 bqH              |   121.63
   29 bqC              |  28 bqN              |  43 bqH              |    84.70
   29 bqC              |  28 bqN              |  74 bqH              |    82.08
   29 bqC              |  28 bqN              |  77 bqH              |    92.82
   29 bqC              |  28 bqN              | 264 bqH              |   138.54
   29 bqC              |  28 bqN              | 266 bqH              |   113.94
   29 bqC              |  28 bqN              | 270 bqH              |   151.99
   28 bqN              |  29 bqC              | 271 bqH              |   108.52
   28 bqN              |  30 bqC              |  31 bqC              |    98.19
   28 bqN              |  30 bqC              |  32 bqC              |   104.94
   28 bqN              |  30 bqC              |  33 bqC              |    90.44
   30 bqC              |  28 bqN              |  38 bqH              |    93.77
   28 bqN              |  39 bqH              |  30 bqC              |    72.00
   28 bqN              |  30 bqC              |  40 bqH              |    91.78
   28 bqN              |  30 bqC              |  41 bqH              |   140.21
   28 bqN              |  30 bqC              |  42 bqH              |   107.11
   28 bqN              |  30 bqC              |  43 bqH              |    83.75
   30 bqC              |  28 bqN              |  74 bqH              |   101.44
   30 bqC              |  28 bqN              |  77 bqH              |    95.17
   30 bqC              |  28 bqN              | 264 bqH              |   105.80
   30 bqC              |  28 bqN              | 266 bqH              |    90.32
   30 bqC              |  28 bqN              | 270 bqH              |   154.05
   28 bqN              | 271 bqH              |  30 bqC              |    74.38
   28 bqN              |  31 bqC              |  32 bqC              |   118.86
   28 bqN              |  31 bqC              |  33 bqC              |    97.66
   31 bqC              |  28 bqN              |  38 bqH              |    96.48
   28 bqN              |  39 bqH              |  31 bqC              |    75.96
   28 bqN              |  40 bqH              |  31 bqC              |    77.57
   28 bqN              |  31 bqC              |  41 bqH              |    79.26
   28 bqN              |  31 bqC              |  42 bqH              |   104.03
   28 bqN              |  31 bqC              |  43 bqH              |    81.25
   31 bqC              |  28 bqN              |  74 bqH              |    90.79
   31 bqC              |  28 bqN              |  77 bqH              |    73.03
   31 bqC              |  28 bqN              | 264 bqH              |    83.45
   28 bqN              |  31 bqC              | 266 bqH              |    73.58
   31 bqC              |  28 bqN              | 270 bqH              |   125.30
   31 bqC              |  28 bqN              | 271 bqH              |    80.40
   28 bqN              |  33 bqC              |  32 bqC              |    80.59
   32 bqC              |  28 bqN              |  38 bqH              |   113.92
   28 bqN              |  39 bqH              |  32 bqC              |    98.30
   28 bqN              |  40 bqH              |  32 bqC              |    80.05
   28 bqN              |  41 bqH              |  32 bqC              |    80.44
   28 bqN              |  32 bqC              |  42 bqH              |    93.80
   28 bqN              |  43 bqH              |  32 bqC              |    70.28
   32 bqC              |  28 bqN              |  74 bqH              |    73.07
   28 bqN              |  32 bqC              |  77 bqH              |    61.08
   32 bqC              |  28 bqN              | 264 bqH              |    90.61
   28 bqN              |  32 bqC              | 266 bqH              |    62.42
   32 bqC              |  28 bqN              | 270 bqH              |   118.43
   32 bqC              |  28 bqN              | 271 bqH              |    80.89
   28 bqN              |  38 bqH              |  33 bqC              |    85.31
   33 bqC              |  28 bqN              |  39 bqH              |    85.12
   28 bqN              |  40 bqH              |  33 bqC              |    83.32
   28 bqN              |  41 bqH              |  33 bqC              |    64.27
   28 bqN              |  33 bqC              |  42 bqH              |    73.80
   28 bqN              |  43 bqH              |  33 bqC              |    84.88
   33 bqC              |  28 bqN              |  74 bqH              |   103.38
   33 bqC              |  28 bqN              |  77 bqH              |    77.62
   28 bqN              |  33 bqC              | 264 bqH              |    64.18
   28 bqN              |  33 bqC              | 266 bqH              |    77.03
   33 bqC              |  28 bqN              | 270 bqH              |   111.67
   33 bqC              |  28 bqN              | 271 bqH              |    97.51
   38 bqH              |  28 bqN              |  39 bqH              |   145.85
   28 bqN              |  38 bqH              |  40 bqH              |    87.46
   38 bqH              |  28 bqN              |  41 bqH              |   101.56
   38 bqH              |  28 bqN              |  42 bqH              |   125.67
   28 bqN              |  38 bqH              |  43 bqH              |   102.82
   38 bqH              |  28 bqN              |  74 bqH              |   159.90
   38 bqH              |  28 bqN              |  77 bqH              |   135.05
   28 bqN              |  38 bqH              | 264 bqH              |   109.62
   38 bqH              |  28 bqN              | 266 bqH              |    87.30
   38 bqH              |  28 bqN              | 270 bqH              |    90.61
   38 bqH              |  28 bqN              | 271 bqH              |   102.58
   39 bqH              |  28 bqN              |  40 bqH              |    75.82
   28 bqN              |  39 bqH              |  41 bqH              |    96.90
   28 bqN              |  39 bqH              |  42 bqH              |   118.66
   39 bqH              |  28 bqN              |  43 bqH              |    99.35
   28 bqN              |  39 bqH              |  74 bqH              |    94.91
   28 bqN              |  39 bqH              |  77 bqH              |    80.69
   39 bqH              |  28 bqN              | 264 bqH              |   137.39
   39 bqH              |  28 bqN              | 266 bqH              |   103.51
   39 bqH              |  28 bqN              | 270 bqH              |   123.37
   28 bqN              | 271 bqH              |  39 bqH              |    66.34
   28 bqN              |  40 bqH              |  41 bqH              |    95.71
   28 bqN              |  40 bqH              |  42 bqH              |    79.05
   28 bqN              |  40 bqH              |  43 bqH              |    85.41
   40 bqH              |  28 bqN              |  74 bqH              |   124.68
   40 bqH              |  28 bqN              |  77 bqH              |   114.71
   40 bqH              |  28 bqN              | 264 bqH              |    96.48
   40 bqH              |  28 bqN              | 266 bqH              |    94.19
   40 bqH              |  28 bqN              | 270 bqH              |   152.90
   28 bqN              | 271 bqH              |  40 bqH              |    76.73
   28 bqN              |  41 bqH              |  42 bqH              |    88.12
   41 bqH              |  28 bqN              |  43 bqH              |    62.60
   41 bqH              |  28 bqN              |  74 bqH              |    95.63
   41 bqH              |  28 bqN              |  77 bqH              |    95.52
   41 bqH              |  28 bqN              | 264 bqH              |   117.47
   41 bqH              |  28 bqN              | 266 bqH              |    99.43
   41 bqH              |  28 bqN              | 270 bqH              |   159.46
   28 bqN              | 271 bqH              |  41 bqH              |   100.60
   42 bqH              |  28 bqN              |  43 bqH              |    67.10
   42 bqH              |  28 bqN              |  74 bqH              |    65.15
   28 bqN              |  77 bqH              |  42 bqH              |    63.10
   42 bqH              |  28 bqN              | 264 bqH              |   104.77
   42 bqH              |  28 bqN              | 266 bqH              |    73.95
   42 bqH              |  28 bqN              | 270 bqH              |   122.70
   28 bqN              | 271 bqH              |  42 bqH              |    80.21
   43 bqH              |  28 bqN              |  74 bqH              |   120.33
   43 bqH              |  28 bqN              |  77 bqH              |    92.58
   28 bqN              |  43 bqH              | 264 bqH              |    69.11
   28 bqN              |  43 bqH              | 266 bqH              |    73.72
   43 bqH              |  28 bqN              | 270 bqH              |   111.18
   43 bqH              |  28 bqN              | 271 bqH              |    98.79
   28 bqN              |  77 bqH              |  74 bqH              |    75.09
   74 bqH              |  28 bqN              | 264 bqH              |   106.08
   74 bqH              |  28 bqN              | 266 bqH              |    79.60
   28 bqN              | 270 bqH              |  74 bqH              |    79.98
   74 bqH              |  28 bqN              | 271 bqH              |    97.09
   77 bqH              |  28 bqN              | 264 bqH              |    78.67
   28 bqN              |  77 bqH              | 266 bqH              |    69.68
   28 bqN              | 270 bqH              |  77 bqH              |    84.89
   77 bqH              |  28 bqN              | 271 bqH              |   117.74
   28 bqN              | 264 bqH              | 266 bqH              |    78.96
   28 bqN              | 270 bqH              | 264 bqH              |    92.79
  264 bqH              |  28 bqN              | 271 bqH              |   151.84
   28 bqN              | 270 bqH              | 266 bqH              |    87.07
  266 bqH              |  28 bqN              | 271 bqH              |   142.03
  270 bqH              |  28 bqN              | 271 bqH              |   149.95
   29 bqC              |  26 bqC              |  27 bqO              |    92.95
   29 bqC              |  28 bqN              |  26 bqC              |   123.14
   26 bqC              |  29 bqC              |  30 bqC              |   128.60
   26 bqC              |  29 bqC              |  31 bqC              |   101.16
   26 bqC              |  29 bqC              |  32 bqC              |   100.83
   26 bqC              |  29 bqC              |  33 bqC              |    90.02
   29 bqC              |  38 bqH              |  26 bqC              |    72.35
   26 bqC              |  29 bqC              |  39 bqH              |    84.51
   26 bqC              |  29 bqC              |  40 bqH              |   122.10
   26 bqC              |  29 bqC              |  41 bqH              |   153.38
   26 bqC              |  29 bqC              |  42 bqH              |   108.09
   26 bqC              |  29 bqC              |  43 bqH              |    88.89
   26 bqC              |  29 bqC              |  60 bqH              |   145.41
   29 bqC              |  26 bqC              |  74 bqH              |    92.77
   29 bqC              |  26 bqC              |  77 bqH              |    99.32
   29 bqC              |  26 bqC              | 270 bqH              |   144.98
   26 bqC              |  29 bqC              | 271 bqH              |   117.62
   29 bqC              |  28 bqN              |  27 bqO              |    95.66
   27 bqO              |  29 bqC              |  30 bqC              |   135.26
   27 bqO              |  29 bqC              |  31 bqC              |   103.41
   27 bqO              |  29 bqC              |  32 bqC              |    92.63
   27 bqO              |  29 bqC              |  33 bqC              |   100.22
   27 bqO              |  29 bqC              |  38 bqH              |    78.09
   29 bqC              |  39 bqH              |  27 bqO              |    98.84
   27 bqO              |  29 bqC              |  40 bqH              |   143.28
   27 bqO              |  29 bqC              |  41 bqH              |   143.53
   27 bqO              |  29 bqC              |  42 bqH              |    92.32
   27 bqO              |  29 bqC              |  43 bqH              |   105.70
   27 bqO              |  29 bqC              |  60 bqH              |   134.87
   29 bqC              |  27 bqO              |  74 bqH              |   118.23
   29 bqC              |  27 bqO              |  77 bqH              |   109.04
   29 bqC              |  27 bqO              | 270 bqH              |    87.79
   27 bqO              |  29 bqC              | 271 bqH              |   120.42
   28 bqN              |  29 bqC              |  30 bqC              |   113.85
   28 bqN              |  29 bqC              |  31 bqC              |    96.67
   28 bqN              |  29 bqC              |  32 bqC              |   107.29
   28 bqN              |  29 bqC              |  33 bqC              |    79.72
   29 bqC              |  28 bqN              |  38 bqH              |   117.40
   28 bqN              |  29 bqC              |  39 bqH              |   111.30
   28 bqN              |  29 bqC              |  40 bqH              |    98.15
   28 bqN              |  29 bqC              |  41 bqH              |   142.83
   28 bqN              |  29 bqC              |  42 bqH              |   121.63
   29 bqC              |  28 bqN              |  43 bqH              |    84.70
   28 bqN              |  29 bqC              |  60 bqH              |   140.39
   29 bqC              |  28 bqN              |  74 bqH              |    82.08
   29 bqC              |  28 bqN              |  77 bqH              |    92.82
   29 bqC              |  28 bqN              | 270 bqH              |   151.99
   28 bqN              |  29 bqC              | 271 bqH              |   108.52
   29 bqC              |  30 bqC              |  31 bqC              |   115.81
   29 bqC              |  30 bqC              |  32 bqC              |   106.64
   29 bqC              |  30 bqC              |  33 bqC              |   119.06
   30 bqC              |  29 bqC              |  38 bqH              |    96.89
   30 bqC              |  29 bqC              |  39 bqH              |   108.76
   29 bqC              |  30 bqC              |  40 bqH              |   108.98
   29 bqC              |  30 bqC              |  41 bqH              |   108.09
   29 bqC              |  30 bqC              |  42 bqH              |    95.81
   29 bqC              |  30 bqC              |  43 bqH              |   115.89
   29 bqC              |  30 bqC              |  60 bqH              |   138.49
   30 bqC              |  29 bqC              |  74 bqH              |   126.43
   30 bqC              |  29 bqC              |  77 bqH              |   103.30
   30 bqC              |  29 bqC              | 270 bqH              |   123.50
   30 bqC              |  29 bqC              | 271 bqH              |   104.31
   29 bqC              |  31 bqC              |  32 bqC              |   107.83
   29 bqC              |  31 bqC              |  33 bqC              |   122.66
   31 bqC              |  29 bqC              |  38 bqH              |    91.17
   31 bqC              |  29 bqC              |  39 bqH              |    92.58
   29 bqC              |  40 bqH              |  31 bqC              |    74.03
   29 bqC              |  41 bqH              |  31 bqC              |    74.43
   29 bqC              |  31 bqC              |  42 bqH              |    85.64
   29 bqC              |  31 bqC              |  43 bqH              |   101.30
   29 bqC              |  31 bqC              |  60 bqH              |    98.01
   31 bqC              |  29 bqC              |  74 bqH              |    97.75
   29 bqC              |  31 bqC              |  77 bqH              |    73.29
   31 bqC              |  29 bqC              | 270 bqH              |    99.64
   31 bqC              |  29 bqC              | 271 bqH              |   136.16
   29 bqC              |  32 bqC              |  33 bqC              |    74.79
   32 bqC              |  29 bqC              |  38 bqH              |   109.88
   29 bqC              |  39 bqH              |  32 bqC              |    91.58
   32 bqC              |  29 bqC              |  40 bqH              |    73.19
   29 bqC              |  41 bqH              |  32 bqC              |    85.53
   29 bqC              |  42 bqH              |  32 bqC              |    83.48
   29 bqC              |  32 bqC              |  43 bqH              |    66.58
   29 bqC              |  32 bqC              |  60 bqH              |    85.81
   32 bqC              |  29 bqC              |  74 bqH              |    79.64
   29 bqC              |  32 bqC              |  77 bqH              |    73.56
   32 bqC              |  29 bqC              | 270 bqH              |   103.72
   32 bqC              |  29 bqC              | 271 bqH              |   141.43
   29 bqC              |  38 bqH              |  33 bqC              |    72.94
   33 bqC              |  29 bqC              |  39 bqH              |   107.42
   29 bqC              |  40 bqH              |  33 bqC              |    95.43
   29 bqC              |  41 bqH              |  33 bqC              |    77.95
   29 bqC              |  42 bqH              |  33 bqC              |    64.41
   29 bqC              |  33 bqC              |  43 bqH              |    88.67
   29 bqC              |  33 bqC              |  60 bqH              |    69.35
   33 bqC              |  29 bqC              |  74 bqH              |   102.87
   33 bqC              |  29 bqC              |  77 bqH              |    73.75
   33 bqC              |  29 bqC              | 270 bqH              |    85.87
   33 bqC              |  29 bqC              | 271 bqH              |   134.99
   38 bqH              |  29 bqC              |  39 bqH              |   136.10
   38 bqH              |  29 bqC              |  40 bqH              |    75.53
   38 bqH              |  29 bqC              |  41 bqH              |   123.40
   38 bqH              |  29 bqC              |  42 bqH              |   128.39
   29 bqC              |  38 bqH              |  43 bqH              |    86.12
   38 bqH              |  29 bqC              |  60 bqH              |   124.78
   38 bqH              |  29 bqC              |  74 bqH              |   102.04
   38 bqH              |  29 bqC              |  77 bqH              |    88.47
   29 bqC              |  38 bqH              | 270 bqH              |   100.72
   38 bqH              |  29 bqC              | 271 bqH              |    96.91
   39 bqH              |  29 bqC              |  40 bqH              |   137.27
   39 bqH              |  29 bqC              |  41 bqH              |    92.37
   29 bqC              |  39 bqH              |  42 bqH              |   107.20
   39 bqH              |  29 bqC              |  43 bqH              |   124.31
   39 bqH              |  29 bqC              |  60 bqH              |    86.75
   29 bqC              |  39 bqH              |  74 bqH              |   134.89
   29 bqC              |  39 bqH              |  77 bqH              |   114.90
   39 bqH              |  29 bqC              | 270 bqH              |    95.02
   39 bqH              |  29 bqC              | 271 bqH              |   109.84
   29 bqC              |  41 bqH              |  40 bqH              |    66.21
   40 bqH              |  29 bqC              |  42 bqH              |    84.57
   29 bqC              |  40 bqH              |  43 bqH              |   108.06
   29 bqC              |  40 bqH              |  60 bqH              |    98.70
   40 bqH              |  29 bqC              |  74 bqH              |   149.69
   40 bqH              |  29 bqC              |  77 bqH              |   120.94
   40 bqH              |  29 bqC              | 270 bqH              |   112.83
   40 bqH              |  29 bqC              | 271 bqH              |    87.94
   29 bqC              |  41 bqH              |  42 bqH              |    87.22
   29 bqC              |  41 bqH              |  43 bqH              |    74.66
   29 bqC              |  41 bqH              |  60 bqH              |   162.47
   41 bqH              |  29 bqC              |  74 bqH              |   122.16
   41 bqH              |  29 bqC              |  77 bqH              |   112.39
   41 bqH              |  29 bqC              | 270 bqH              |   151.49
   41 bqH              |  29 bqC              | 271 bqH              |    88.34
   42 bqH              |  29 bqC              |  43 bqH              |    76.56
   29 bqC              |  42 bqH              |  60 bqH              |    89.33
   42 bqH              |  29 bqC              |  74 bqH              |    73.32
   29 bqC              |  42 bqH              |  77 bqH              |    72.51
   42 bqH              |  29 bqC              | 270 bqH              |   113.92
   42 bqH              |  29 bqC              | 271 bqH              |   129.85
   43 bqH              |  29 bqC              |  60 bqH              |    68.90
   43 bqH              |  29 bqC              |  74 bqH              |   114.66
   43 bqH              |  29 bqC              |  77 bqH              |    85.20
   43 bqH              |  29 bqC              | 270 bqH              |    82.08
   43 bqH              |  29 bqC              | 271 bqH              |   121.84
   60 bqH              |  29 bqC              |  74 bqH              |   114.55
   60 bqH              |  29 bqC              |  77 bqH              |   103.42
   60 bqH              |  29 bqC              | 270 bqH              |   145.49
   60 bqH              |  29 bqC              | 271 bqH              |    96.82
   29 bqC              |  74 bqH              |  77 bqH              |    81.33
   29 bqC              | 270 bqH              |  74 bqH              |    68.38
   74 bqH              |  29 bqC              | 271 bqH              |   122.13
   29 bqC              | 270 bqH              |  77 bqH              |    75.86
   77 bqH              |  29 bqC              | 271 bqH              |   150.98
  270 bqH              |  29 bqC              | 271 bqH              |   114.64
   30 bqC              |  26 bqC              |  27 bqO              |   101.12
   30 bqC              |  28 bqN              |  26 bqC              |   138.66
   30 bqC              |  29 bqC              |  26 bqC              |   128.60
   26 bqC              |  30 bqC              |  31 bqC              |    88.82
   26 bqC              |  30 bqC              |  32 bqC              |    91.67
   26 bqC              |  30 bqC              |  33 bqC              |    87.06
   26 bqC              |  30 bqC              |  34 bqC              |    91.25
   26 bqC              |  30 bqC              |  35 bqC              |    88.16
   26 bqC              |  30 bqC              |  36 bqC              |    89.81
   30 bqC              |  38 bqH              |  26 bqC              |    96.62
   30 bqC              |  39 bqH              |  26 bqC              |    98.99
   26 bqC              |  30 bqC              |  40 bqH              |   104.75
   26 bqC              |  30 bqC              |  41 bqH              |   136.59
   26 bqC              |  30 bqC              |  42 bqH              |    93.12
   26 bqC              |  30 bqC              |  43 bqH              |    85.96
   26 bqC              |  30 bqC              |  51 bqC              |   156.89
   26 bqC              |  30 bqC              |  57 bqH              |   145.21
   26 bqC              |  30 bqC              |  60 bqH              |   153.64
   26 bqC              |  30 bqC              |  61 bqH              |   140.87
   30 bqC              | 271 bqH              |  26 bqC              |    86.05
   30 bqC              |  28 bqN              |  27 bqO              |   115.92
   30 bqC              |  29 bqC              |  27 bqO              |   135.26
   27 bqO              |  30 bqC              |  31 bqC              |    86.56
   27 bqO              |  30 bqC              |  32 bqC              |    81.25
   27 bqO              |  30 bqC              |  33 bqC              |    93.26
   27 bqO              |  30 bqC              |  34 bqC              |    83.47
   27 bqO              |  30 bqC              |  35 bqC              |    91.42
   27 bqO              |  30 bqC              |  36 bqC              |    87.44
   30 bqC              |  38 bqH              |  27 bqO              |    85.83
   30 bqC              |  39 bqH              |  27 bqO              |   124.15
   27 bqO              |  30 bqC              |  40 bqH              |   121.86
   27 bqO              |  30 bqC              |  41 bqH              |   121.32
   27 bqO              |  30 bqC              |  42 bqH              |    77.93
   27 bqO              |  30 bqC              |  43 bqH              |    98.12
   27 bqO              |  30 bqC              |  51 bqC              |   140.52
   27 bqO              |  30 bqC              |  57 bqH              |   133.75
   27 bqO              |  30 bqC              |  60 bqH              |   136.88
   27 bqO              |  30 bqC              |  61 bqH              |   144.80
   30 bqC              | 271 bqH              |  27 bqO              |    89.67
   30 bqC              |  29 bqC              |  28 bqN              |   113.85
   28 bqN              |  30 bqC              |  31 bqC              |    98.19
   28 bqN              |  30 bqC              |  32 bqC              |   104.94
   28 bqN              |  30 bqC              |  33 bqC              |    90.44
   28 bqN              |  30 bqC              |  34 bqC              |   103.48
   28 bqN              |  30 bqC              |  35 bqC              |    93.81
   28 bqN              |  30 bqC              |  36 bqC              |    99.22
   30 bqC              |  28 bqN              |  38 bqH              |    93.77
   30 bqC              |  39 bqH              |  28 bqN              |    72.00
   28 bqN              |  30 bqC              |  40 bqH              |    91.78
   28 bqN              |  30 bqC              |  41 bqH              |   140.21
   28 bqN              |  30 bqC              |  42 bqH              |   107.11
   28 bqN              |  30 bqC              |  43 bqH              |    83.75
   28 bqN              |  30 bqC              |  51 bqC              |   170.64
   28 bqN              |  30 bqC              |  57 bqH              |   142.34
   28 bqN              |  30 bqC              |  60 bqH              |   166.93
   28 bqN              |  30 bqC              |  61 bqH              |   141.25
   30 bqC              | 271 bqH              |  28 bqN              |    74.38
   29 bqC              |  30 bqC              |  31 bqC              |   115.81
   29 bqC              |  30 bqC              |  32 bqC              |   106.64
   29 bqC              |  30 bqC              |  33 bqC              |   119.06
   29 bqC              |  30 bqC              |  34 bqC              |   110.96
   29 bqC              |  30 bqC              |  35 bqC              |   119.30
   29 bqC              |  30 bqC              |  36 bqC              |   116.68
   30 bqC              |  29 bqC              |  38 bqH              |    96.89
   30 bqC              |  29 bqC              |  39 bqH              |   108.76
   29 bqC              |  30 bqC              |  40 bqH              |   108.98
   29 bqC              |  30 bqC              |  41 bqH              |   108.09
   29 bqC              |  30 bqC              |  42 bqH              |    95.81
   29 bqC              |  30 bqC              |  43 bqH              |   115.89
   29 bqC              |  30 bqC              |  51 bqC              |   142.30
   29 bqC              |  30 bqC              |  57 bqH              |   113.37
   29 bqC              |  30 bqC              |  60 bqH              |   138.49
   29 bqC              |  30 bqC              |  61 bqH              |   172.91
   30 bqC              |  29 bqC              | 271 bqH              |   104.31
   30 bqC              |  31 bqC              |  32 bqC              |   118.74
   30 bqC              |  31 bqC              |  33 bqC              |   120.52
   30 bqC              |  31 bqC              |  34 bqC              |   149.10
   30 bqC              |  31 bqC              |  35 bqC              |   150.29
   30 bqC              |  31 bqC              |  36 bqC              |   178.41
   31 bqC              |  30 bqC              |  38 bqH              |   100.04
   31 bqC              |  30 bqC              |  39 bqH              |   100.58
   31 bqC              |  30 bqC              |  40 bqH              |   108.72
   31 bqC              |  30 bqC              |  41 bqH              |   108.08
   30 bqC              |  31 bqC              |  42 bqH              |    93.03
   30 bqC              |  31 bqC              |  43 bqH              |    94.76
   30 bqC              |  31 bqC              |  51 bqC              |    80.58
   31 bqC              |  30 bqC              |  57 bqH              |   117.00
   31 bqC              |  30 bqC              |  60 bqH              |    78.73
   30 bqC              |  31 bqC              |  61 bqH              |    97.98
   31 bqC              |  30 bqC              | 271 bqH              |   145.92
   30 bqC              |  32 bqC              |  33 bqC              |    61.70
   30 bqC              |  32 bqC              |  34 bqC              |   151.13
   30 bqC              |  32 bqC              |  35 bqC              |    91.41
   30 bqC              |  32 bqC              |  36 bqC              |   120.97
   32 bqC              |  30 bqC              |  38 bqH              |   116.47
   32 bqC              |  30 bqC              |  39 bqH              |    82.18
   32 bqC              |  30 bqC              |  40 bqH              |   135.43
   32 bqC              |  30 bqC              |  41 bqH              |    86.31
   30 bqC              |  32 bqC              |  42 bqH              |    88.17
   32 bqC              |  30 bqC              |  43 bqH              |    80.94
   30 bqC              |  32 bqC              |  51 bqC              |    76.25
   32 bqC              |  30 bqC              |  57 bqH              |   100.35
   32 bqC              |  30 bqC              |  60 bqH              |    66.29
   32 bqC              |  30 bqC              |  61 bqH              |    70.74
   32 bqC              |  30 bqC              | 271 bqH              |   131.65
   30 bqC              |  33 bqC              |  34 bqC              |    90.66
   30 bqC              |  33 bqC              |  35 bqC              |   151.50
   30 bqC              |  33 bqC              |  36 bqC              |   120.76
   33 bqC              |  30 bqC              |  38 bqH              |    82.97
   33 bqC              |  30 bqC              |  39 bqH              |   117.39
   33 bqC              |  30 bqC              |  40 bqH              |    81.80
   33 bqC              |  30 bqC              |  41 bqH              |   126.24
   33 bqC              |  30 bqC              |  42 bqH              |    81.17
   30 bqC              |  33 bqC              |  43 bqH              |    89.19
   33 bqC              |  30 bqC              |  51 bqC              |    90.26
   33 bqC              |  30 bqC              |  57 bqH              |   126.89
   33 bqC              |  30 bqC              |  60 bqH              |    92.42
   30 bqC              |  33 bqC              |  61 bqH              |    84.44
   33 bqC              |  30 bqC              | 271 bqH              |   142.44
   30 bqC              |  34 bqC              |  35 bqC              |    72.05
   30 bqC              |  34 bqC              |  36 bqC              |   101.17
   34 bqC              |  30 bqC              |  38 bqH              |   111.61
   34 bqC              |  30 bqC              |  39 bqH              |    89.05
   34 bqC              |  30 bqC              |  40 bqH              |   126.06
   34 bqC              |  30 bqC              |  41 bqH              |    93.62
   30 bqC              |  42 bqH              |  34 bqC              |   101.96
   34 bqC              |  30 bqC              |  43 bqH              |    70.73
   34 bqC              |  30 bqC              |  51 bqC              |    70.41
   34 bqC              |  30 bqC              |  57 bqH              |   106.09
   34 bqC              |  30 bqC              |  60 bqH              |    69.65
   34 bqC              |  30 bqC              |  61 bqH              |    65.35
   34 bqC              |  30 bqC              | 271 bqH              |   138.55
   30 bqC              |  35 bqC              |  36 bqC              |    99.92
   35 bqC              |  30 bqC              |  38 bqH              |    89.45
   35 bqC              |  30 bqC              |  39 bqH              |   112.27
   35 bqC              |  30 bqC              |  40 bqH              |    91.17
   35 bqC              |  30 bqC              |  41 bqH              |   119.92
   35 bqC              |  30 bqC              |  42 bqH              |    71.13
   30 bqC              |  43 bqH              |  35 bqC              |   101.97
   35 bqC              |  30 bqC              |  51 bqC              |    85.40
   35 bqC              |  30 bqC              |  57 bqH              |   123.81
   35 bqC              |  30 bqC              |  60 bqH              |    87.02
   30 bqC              |  61 bqH              |  35 bqC              |    63.43
   35 bqC              |  30 bqC              | 271 bqH              |   146.48
   36 bqC              |  30 bqC              |  38 bqH              |   101.01
   36 bqC              |  30 bqC              |  39 bqH              |   101.13
   36 bqC              |  30 bqC              |  40 bqH              |   108.69
   36 bqC              |  30 bqC              |  41 bqH              |   107.17
   30 bqC              |  42 bqH              |  36 bqC              |    88.46
   30 bqC              |  43 bqH              |  36 bqC              |    88.16
   36 bqC              |  30 bqC              |  51 bqC              |    77.22
   36 bqC              |  30 bqC              |  57 bqH              |   115.99
   36 bqC              |  30 bqC              |  60 bqH              |    77.71
   30 bqC              |  61 bqH              |  36 bqC              |    67.38
   36 bqC              |  30 bqC              | 271 bqH              |   146.80
   38 bqH              |  30 bqC              |  39 bqH              |    74.38
   30 bqC              |  40 bqH              |  38 bqH              |    85.91
   38 bqH              |  30 bqC              |  41 bqH              |   150.61
   38 bqH              |  30 bqC              |  42 bqH              |   125.21
   38 bqH              |  30 bqC              |  43 bqH              |    69.51
   38 bqH              |  30 bqC              |  51 bqC              |   167.29
   38 bqH              |  30 bqC              |  57 bqH              |   142.20
   38 bqH              |  30 bqC              |  60 bqH              |   171.33
   38 bqH              |  30 bqC              |  61 bqH              |   124.95
   30 bqC              | 271 bqH              |  38 bqH              |    73.78
   39 bqH              |  30 bqC              |  40 bqH              |   137.57
   39 bqH              |  30 bqC              |  41 bqH              |    91.91
   39 bqH              |  30 bqC              |  42 bqH              |    67.63
   39 bqH              |  30 bqC              |  43 bqH              |   127.20
   39 bqH              |  30 bqC              |  51 bqC              |   118.33
   39 bqH              |  30 bqC              |  57 bqH              |   104.15
   39 bqH              |  30 bqC              |  60 bqH              |   114.29
   39 bqH              |  30 bqC              |  61 bqH              |   151.68
   30 bqC              | 271 bqH              |  39 bqH              |    67.26
   40 bqH              |  30 bqC              |  41 bqH              |   106.79
   40 bqH              |  30 bqC              |  42 bqH              |   154.55
   30 bqC              |  40 bqH              |  43 bqH              |    96.74
   40 bqH              |  30 bqC              |  51 bqC              |    97.56
   40 bqH              |  30 bqC              |  57 bqH              |    89.33
   40 bqH              |  30 bqC              |  60 bqH              |   101.25
   30 bqC              |  40 bqH              |  61 bqH              |    92.56
   40 bqH              |  30 bqC              | 271 bqH              |    91.36
   30 bqC              |  41 bqH              |  42 bqH              |    86.70
   41 bqH              |  30 bqC              |  43 bqH              |   136.02
   30 bqC              |  41 bqH              |  51 bqC              |   132.06
   30 bqC              |  41 bqH              |  57 bqH              |   156.83
   30 bqC              |  41 bqH              |  60 bqH              |   130.19
   30 bqC              |  41 bqH              |  61 bqH              |    84.69
   41 bqH              |  30 bqC              | 271 bqH              |    91.15
   42 bqH              |  30 bqC              |  43 bqH              |   104.53
   30 bqC              |  42 bqH              |  51 bqC              |    76.85
   42 bqH              |  30 bqC              |  57 bqH              |    85.93
   30 bqC              |  42 bqH              |  60 bqH              |    65.95
   42 bqH              |  30 bqC              |  61 bqH              |    84.06
   42 bqH              |  30 bqC              | 271 bqH              |   113.57
   43 bqH              |  30 bqC              |  51 bqC              |   100.38
   43 bqH              |  30 bqC              |  57 bqH              |   127.97
   43 bqH              |  30 bqC              |  60 bqH              |   103.62
   30 bqC              |  43 bqH              |  61 bqH              |    77.56
   43 bqH              |  30 bqC              | 271 bqH              |   128.09
   30 bqC              |  51 bqC              |  57 bqH              |    75.87
   30 bqC              |  60 bqH              |  51 bqC              |   164.53
   30 bqC              |  61 bqH              |  51 bqC              |    74.66
   51 bqC              |  30 bqC              | 271 bqH              |   127.30
   30 bqC              |  60 bqH              |  57 bqH              |    98.32
   57 bqH              |  30 bqC              |  61 bqH              |    73.71
   57 bqH              |  30 bqC              | 271 bqH              |    89.65
   30 bqC              |  60 bqH              |  61 bqH              |    79.81
   60 bqH              |  30 bqC              | 271 bqH              |   125.10
   61 bqH              |  30 bqC              | 271 bqH              |   155.18
   31 bqC              |  26 bqC              |  27 bqO              |    97.27
   31 bqC              |  28 bqN              |  26 bqC              |   116.60
   31 bqC              |  29 bqC              |  26 bqC              |   101.16
   31 bqC              |  30 bqC              |  26 bqC              |    88.82
   26 bqC              |  31 bqC              |  32 bqC              |   104.87
   26 bqC              |  31 bqC              |  33 bqC              |    97.57
   26 bqC              |  31 bqC              |  34 bqC              |   112.18
   26 bqC              |  31 bqC              |  35 bqC              |   107.61
   26 bqC              |  31 bqC              |  36 bqC              |   113.23
   26 bqC              |  31 bqC              |  37 bqO              |   113.78
   31 bqC              |  38 bqH              |  26 bqC              |    88.37
   31 bqC              |  39 bqH              |  26 bqC              |    91.25
   26 bqC              |  31 bqC              |  40 bqH              |    78.19
   26 bqC              |  31 bqC              |  41 bqH              |    91.29
   26 bqC              |  31 bqC              |  42 bqH              |    95.60
   26 bqC              |  31 bqC              |  43 bqH              |    87.86
   26 bqC              |  31 bqC              |  44 bqH              |   110.91
   26 bqC              |  31 bqC              |  45 bqH              |   106.22
   26 bqC              |  31 bqC              |  51 bqC              |   143.59
   26 bqC              |  31 bqC              |  52 bqC              |   164.63
   26 bqC              |  31 bqC              |  53 bqC              |   169.12
   26 bqC              |  31 bqC              |  60 bqH              |   135.14
   26 bqC              |  31 bqC              |  61 bqH              |   154.02
   31 bqC              |  26 bqC              |  77 bqH              |    73.87
   26 bqC              |  31 bqC              |  78 bqH              |    67.58
   26 bqC              |  31 bqC              |  94 bqH              |    95.11
   26 bqC              |  31 bqC              | 266 bqH              |    61.37
   31 bqC              | 271 bqH              |  26 bqC              |    72.76
   31 bqC              |  28 bqN              |  27 bqO              |   102.91
   31 bqC              |  29 bqC              |  27 bqO              |   103.41
   31 bqC              |  30 bqC              |  27 bqO              |    86.56
   27 bqO              |  31 bqC              |  32 bqC              |    88.46
   27 bqO              |  31 bqC              |  33 bqC              |   110.03
   27 bqO              |  31 bqC              |  34 bqC              |    99.89
   27 bqO              |  31 bqC              |  35 bqC              |   112.57
   27 bqO              |  31 bqC              |  36 bqC              |   108.83
   27 bqO              |  31 bqC              |  37 bqO              |   109.25
   31 bqC              |  38 bqH              |  27 bqO              |    80.65
   31 bqC              |  39 bqH              |  27 bqO              |   106.51
   27 bqO              |  31 bqC              |  40 bqH              |    89.26
   27 bqO              |  31 bqC              |  41 bqH              |    89.14
   27 bqO              |  31 bqC              |  42 bqH              |    78.98
   27 bqO              |  31 bqC              |  43 bqH              |   103.96
   27 bqO              |  31 bqC              |  44 bqH              |    96.92
   27 bqO              |  31 bqC              |  45 bqH              |   113.89
   27 bqO              |  31 bqC              |  51 bqC              |   134.90
   27 bqO              |  31 bqC              |  52 bqC              |   153.37
   27 bqO              |  31 bqC              |  53 bqC              |   172.18
   27 bqO              |  31 bqC              |  60 bqH              |   127.18
   27 bqO              |  31 bqC              |  61 bqH              |   169.09
   31 bqC              |  27 bqO              |  77 bqH              |    74.22
   31 bqC              |  27 bqO              |  78 bqH              |    65.51
   27 bqO              |  31 bqC              |  94 bqH              |    79.03
   27 bqO              |  31 bqC              | 266 bqH              |    65.46
   31 bqC              | 271 bqH              |  27 bqO              |    75.40
   31 bqC              |  29 bqC              |  28 bqN              |    96.67
   31 bqC              |  30 bqC              |  28 bqN              |    98.19
   28 bqN              |  31 bqC              |  32 bqC              |   118.86
   28 bqN              |  31 bqC              |  33 bqC              |    97.66
   28 bqN              |  31 bqC              |  34 bqC              |   129.88
   28 bqN              |  31 bqC              |  35 bqC              |   115.77
   28 bqN              |  31 bqC              |  36 bqC              |   128.55
   28 bqN              |  31 bqC              |  37 bqO              |   129.16
   31 bqC              |  28 bqN              |  38 bqH              |    96.48
   31 bqC              |  39 bqH              |  28 bqN              |    75.96
   31 bqC              |  40 bqH              |  28 bqN              |    77.57
   28 bqN              |  31 bqC              |  41 bqH              |    79.26
   28 bqN              |  31 bqC              |  42 bqH              |   104.03
   28 bqN              |  31 bqC              |  43 bqH              |    81.25
   28 bqN              |  31 bqC              |  44 bqH              |   128.00
   28 bqN              |  31 bqC              |  45 bqH              |   111.66
   28 bqN              |  31 bqC              |  51 bqC              |   132.89
   28 bqN              |  31 bqC              |  52 bqC              |   151.63
   28 bqN              |  31 bqC              |  53 bqC              |   152.21
   28 bqN              |  31 bqC              |  60 bqH              |   124.79
   28 bqN              |  31 bqC              |  61 bqH              |   138.09
   31 bqC              |  28 bqN              |  77 bqH              |    73.03
   28 bqN              |  31 bqC              |  78 bqH              |    84.47
   28 bqN              |  31 bqC              |  94 bqH              |   101.48
   28 bqN              |  31 bqC              | 266 bqH              |    73.58
   31 bqC              |  28 bqN              | 271 bqH              |    80.40
   31 bqC              |  30 bqC              |  29 bqC              |   115.81
   29 bqC              |  31 bqC              |  32 bqC              |   107.83
   29 bqC              |  31 bqC              |  33 bqC              |   122.66
   29 bqC              |  31 bqC              |  34 bqC              |   132.41
   29 bqC              |  31 bqC              |  35 bqC              |   143.62
   29 bqC              |  31 bqC              |  36 bqC              |   149.01
   29 bqC              |  31 bqC              |  37 bqO              |   149.42
   31 bqC              |  29 bqC              |  38 bqH              |    91.17
   31 bqC              |  29 bqC              |  39 bqH              |    92.58
   31 bqC              |  40 bqH              |  29 bqC              |    74.03
   31 bqC              |  41 bqH              |  29 bqC              |    74.43
   29 bqC              |  31 bqC              |  42 bqH              |    85.64
   29 bqC              |  31 bqC              |  43 bqH              |   101.30
   29 bqC              |  31 bqC              |  44 bqH              |   125.66
   29 bqC              |  31 bqC              |  45 bqH              |   139.08
   29 bqC              |  31 bqC              |  51 bqC              |   106.40
   29 bqC              |  31 bqC              |  52 bqC              |   126.94
   29 bqC              |  31 bqC              |  53 bqC              |   137.39
   29 bqC              |  31 bqC              |  60 bqH              |    98.01
   29 bqC              |  31 bqC              |  61 bqH              |   130.17
   29 bqC              |  31 bqC              |  77 bqH              |    73.29
   29 bqC              |  31 bqC              |  78 bqH              |    87.85
   29 bqC              |  31 bqC              |  94 bqH              |    80.87
   29 bqC              |  31 bqC              | 266 bqH              |    99.46
   31 bqC              |  29 bqC              | 271 bqH              |   136.16
   30 bqC              |  31 bqC              |  32 bqC              |   118.74
   30 bqC              |  31 bqC              |  33 bqC              |   120.52
   30 bqC              |  31 bqC              |  34 bqC              |   149.10
   30 bqC              |  31 bqC              |  35 bqC              |   150.29
   30 bqC              |  31 bqC              |  36 bqC              |   178.41
   30 bqC              |  31 bqC              |  37 bqO              |   177.78
   31 bqC              |  30 bqC              |  38 bqH              |   100.04
   31 bqC              |  30 bqC              |  39 bqH              |   100.58
   31 bqC              |  30 bqC              |  40 bqH              |   108.72
   31 bqC              |  30 bqC              |  41 bqH              |   108.08
   30 bqC              |  31 bqC              |  42 bqH              |    93.03
   30 bqC              |  31 bqC              |  43 bqH              |    94.76
   30 bqC              |  31 bqC              |  44 bqH              |   140.01
   30 bqC              |  31 bqC              |  45 bqH              |   140.98
   30 bqC              |  31 bqC              |  51 bqC              |    80.58
   30 bqC              |  31 bqC              |  52 bqC              |    98.65
   30 bqC              |  31 bqC              |  53 bqC              |   105.53
   31 bqC              |  30 bqC              |  60 bqH              |    78.73
   30 bqC              |  31 bqC              |  61 bqH              |    97.98
   30 bqC              |  31 bqC              |  77 bqH              |   105.23
   30 bqC              |  31 bqC              |  78 bqH              |   116.14
   30 bqC              |  31 bqC              |  94 bqH              |    85.99
   30 bqC              |  31 bqC              | 266 bqH              |   125.70
   31 bqC              |  30 bqC              | 271 bqH              |   145.92
   32 bqC              |  31 bqC              |  33 bqC              |   120.72
   31 bqC              |  32 bqC              |  34 bqC              |   119.10
   32 bqC              |  31 bqC              |  35 bqC              |    90.93
   31 bqC              |  32 bqC              |  36 bqC              |    88.93
   31 bqC              |  32 bqC              |  37 bqO              |   100.34
   32 bqC              |  31 bqC              |  38 bqH              |   135.75
   32 bqC              |  31 bqC              |  39 bqH              |    85.41
   32 bqC              |  31 bqC              |  40 bqH              |   144.95
   32 bqC              |  31 bqC              |  41 bqH              |    96.25
   31 bqC              |  32 bqC              |  42 bqH              |   120.22
   32 bqC              |  31 bqC              |  43 bqH              |   146.48
   31 bqC              |  32 bqC              |  44 bqH              |   145.02
   32 bqC              |  31 bqC              |  45 bqH              |   100.16
   31 bqC              |  32 bqC              |  51 bqC              |    86.73
   31 bqC              |  32 bqC              |  52 bqC              |    87.20
   32 bqC              |  31 bqC              |  53 bqC              |    85.92
   31 bqC              |  32 bqC              |  60 bqH              |    79.64
   32 bqC              |  31 bqC              |  61 bqH              |   101.08
   31 bqC              |  32 bqC              |  77 bqH              |    97.08
   31 bqC              |  32 bqC              |  78 bqH              |   123.91
   31 bqC              |  32 bqC              |  94 bqH              |   133.85
   32 bqC              |  31 bqC              | 266 bqH              |    93.40
   32 bqC              |  31 bqC              | 271 bqH              |   112.89
   33 bqC              |  31 bqC              |  34 bqC              |    90.34
   31 bqC              |  33 bqC              |  35 bqC              |   120.42
   31 bqC              |  33 bqC              |  36 bqC              |    89.67
   31 bqC              |  33 bqC              |  37 bqO              |   100.34
   33 bqC              |  31 bqC              |  38 bqH              |    83.70
   33 bqC              |  31 bqC              |  39 bqH              |   138.49
   33 bqC              |  31 bqC              |  40 bqH              |    92.78
   33 bqC              |  31 bqC              |  41 bqH              |   137.71
   33 bqC              |  31 bqC              |  42 bqH              |   146.44
   31 bqC              |  33 bqC              |  43 bqH              |   120.30
   33 bqC              |  31 bqC              |  44 bqH              |    99.42
   31 bqC              |  33 bqC              |  45 bqH              |   146.15
   33 bqC              |  31 bqC              |  51 bqC              |   114.77
   33 bqC              |  31 bqC              |  52 bqC              |    96.17
   31 bqC              |  33 bqC              |  53 bqC              |    81.27
   33 bqC              |  31 bqC              |  60 bqH              |   121.77
   31 bqC              |  33 bqC              |  61 bqH              |    85.11
   33 bqC              |  31 bqC              |  77 bqH              |   101.06
   33 bqC              |  31 bqC              |  78 bqH              |   109.01
   33 bqC              |  31 bqC              |  94 bqH              |   153.33
   31 bqC              |  33 bqC              | 266 bqH              |   108.13
   33 bqC              |  31 bqC              | 271 bqH              |   123.22
   34 bqC              |  31 bqC              |  35 bqC              |    60.55
   31 bqC              |  34 bqC              |  36 bqC              |    89.30
   31 bqC              |  34 bqC              |  37 bqO              |   119.97
   34 bqC              |  31 bqC              |  38 bqH              |   140.32
   34 bqC              |  31 bqC              |  39 bqH              |   110.39
   34 bqC              |  31 bqC              |  40 bqH              |   168.68
   34 bqC              |  31 bqC              |  41 bqH              |   124.14
   31 bqC              |  42 bqH              |  34 bqC              |    67.80
   34 bqC              |  31 bqC              |  43 bqH              |   116.09
   31 bqC              |  34 bqC              |  44 bqH              |   150.39
   34 bqC              |  31 bqC              |  45 bqH              |    69.79
   34 bqC              |  31 bqC              |  51 bqC              |    85.07
   34 bqC              |  31 bqC              |  52 bqC              |    74.53
   34 bqC              |  31 bqC              |  53 bqC              |    77.83
   34 bqC              |  31 bqC              |  60 bqH              |    89.93
   34 bqC              |  31 bqC              |  61 bqH              |    91.02
   31 bqC              |  34 bqC              |  77 bqH              |    79.82
   31 bqC              |  34 bqC              |  78 bqH              |   101.14
   31 bqC              |  34 bqC              |  94 bqH              |    83.65
   34 bqC              |  31 bqC              | 266 bqH              |    73.10
   34 bqC              |  31 bqC              | 271 bqH              |   140.83
   31 bqC              |  35 bqC              |  36 bqC              |    88.56
   31 bqC              |  35 bqC              |  37 bqO              |   118.65
   35 bqC              |  31 bqC              |  38 bqH              |   106.68
   35 bqC              |  31 bqC              |  39 bqH              |   145.62
   35 bqC              |  31 bqC              |  40 bqH              |   121.96
   35 bqC              |  31 bqC              |  41 bqH              |   157.35
   35 bqC              |  31 bqC              |  42 bqH              |   116.65
   31 bqC              |  43 bqH              |  35 bqC              |    68.47
   35 bqC              |  31 bqC              |  44 bqH              |    69.63
   31 bqC              |  35 bqC              |  45 bqH              |   149.26
   35 bqC              |  31 bqC              |  51 bqC              |   108.77
   35 bqC              |  31 bqC              |  52 bqC              |    87.75
   35 bqC              |  31 bqC              |  53 bqC              |    73.01
   35 bqC              |  31 bqC              |  60 bqH              |   117.24
   35 bqC              |  31 bqC              |  61 bqH              |    72.93
   35 bqC              |  31 bqC              |  77 bqH              |    88.40
   35 bqC              |  31 bqC              |  78 bqH              |    86.72
   35 bqC              |  31 bqC              |  94 bqH              |   123.61
   31 bqC              |  35 bqC              | 266 bqH              |    94.86
   35 bqC              |  31 bqC              | 271 bqH              |   149.58
   31 bqC              |  36 bqC              |  37 bqO              |   178.07
   36 bqC              |  31 bqC              |  38 bqH              |   127.70
   36 bqC              |  31 bqC              |  39 bqH              |   132.90
   36 bqC              |  31 bqC              |  40 bqH              |   150.85
   36 bqC              |  31 bqC              |  41 bqH              |   149.26
   36 bqC              |  31 bqC              |  42 bqH              |    86.46
   36 bqC              |  31 bqC              |  43 bqH              |    85.73
   31 bqC              |  36 bqC              |  44 bqH              |    86.02
   31 bqC              |  36 bqC              |  45 bqH              |    86.25
   36 bqC              |  31 bqC              |  51 bqC              |    97.84
   36 bqC              |  31 bqC              |  52 bqC              |    79.77
   36 bqC              |  31 bqC              |  53 bqC              |    73.01
   36 bqC              |  31 bqC              |  60 bqH              |   105.32
   36 bqC              |  31 bqC              |  61 bqH              |    80.74
   36 bqC              |  31 bqC              |  77 bqH              |    75.97
   31 bqC              |  36 bqC              |  78 bqH              |    77.74
   36 bqC              |  31 bqC              |  94 bqH              |    93.45
   31 bqC              |  36 bqC              | 266 bqH              |    80.31
   36 bqC              |  31 bqC              | 271 bqH              |   161.53
   37 bqO              |  31 bqC              |  38 bqH              |   128.35
   37 bqO              |  31 bqC              |  39 bqH              |   133.06
   37 bqO              |  31 bqC              |  40 bqH              |   150.99
   37 bqO              |  31 bqC              |  41 bqH              |   148.62
   37 bqO              |  31 bqC              |  42 bqH              |    86.09
   37 bqO              |  31 bqC              |  43 bqH              |    86.10
   31 bqC              |  44 bqH              |  37 bqO              |    86.54
   31 bqC              |  45 bqH              |  37 bqO              |    85.65
   37 bqO              |  31 bqC              |  51 bqC              |    97.20
   37 bqO              |  31 bqC              |  52 bqC              |    79.17
   37 bqO              |  31 bqC              |  53 bqC              |    72.52
   37 bqO              |  31 bqC              |  60 bqH              |   104.68
   37 bqO              |  31 bqC              |  61 bqH              |    80.36
   37 bqO              |  31 bqC              |  77 bqH              |    76.32
   37 bqO              |  31 bqC              |  78 bqH              |    64.71
   37 bqO              |  31 bqC              |  94 bqH              |    93.05
   31 bqC              | 266 bqH              |  37 bqO              |    64.66
   37 bqO              |  31 bqC              | 271 bqH              |   161.93
   31 bqC              |  39 bqH              |  38 bqH              |    70.33
   31 bqC              |  40 bqH              |  38 bqH              |    89.94
   38 bqH              |  31 bqC              |  41 bqH              |    82.86
   38 bqH              |  31 bqC              |  42 bqH              |   121.02
   31 bqC              |  43 bqH              |  38 bqH              |    76.95
   38 bqH              |  31 bqC              |  44 bqH              |   141.28
   38 bqH              |  31 bqC              |  45 bqH              |   100.55
   38 bqH              |  31 bqC              |  51 bqC              |   132.81
   38 bqH              |  31 bqC              |  52 bqC              |   145.06
   38 bqH              |  31 bqC              |  53 bqC              |   137.71
   38 bqH              |  31 bqC              |  60 bqH              |   126.28
   38 bqH              |  31 bqC              |  61 bqH              |   122.70
   38 bqH              |  31 bqC              |  77 bqH              |    75.86
   38 bqH              |  31 bqC              |  78 bqH              |    98.72
   38 bqH              |  31 bqC              |  94 bqH              |   117.89
   38 bqH              |  31 bqC              | 266 bqH              |    72.40
   31 bqC              |  38 bqH              | 271 bqH              |    69.79
   39 bqH              |  31 bqC              |  40 bqH              |    73.94
   31 bqC              |  41 bqH              |  39 bqH              |    76.73
   31 bqC              |  42 bqH              |  39 bqH              |    70.30
   39 bqH              |  31 bqC              |  43 bqH              |   121.75
   39 bqH              |  31 bqC              |  44 bqH              |   103.22
   39 bqH              |  31 bqC              |  45 bqH              |   147.03
   39 bqH              |  31 bqC              |  51 bqC              |   102.89
   39 bqH              |  31 bqC              |  52 bqC              |   123.43
   39 bqH              |  31 bqC              |  53 bqC              |   140.42
   39 bqH              |  31 bqC              |  60 bqH              |    94.71
   39 bqH              |  31 bqC              |  61 bqH              |   141.30
   31 bqC              |  39 bqH              |  77 bqH              |    79.85
   31 bqC              |  39 bqH              |  78 bqH              |    73.33
   31 bqC              |  39 bqH              |  94 bqH              |    79.10
   39 bqH              |  31 bqC              | 266 bqH              |    98.75
   31 bqC              |  39 bqH              | 271 bqH              |    93.19
   31 bqC              |  41 bqH              |  40 bqH              |    65.87
   40 bqH              |  31 bqC              |  42 bqH              |   120.14
   40 bqH              |  31 bqC              |  43 bqH              |    67.41
   40 bqH              |  31 bqC              |  44 bqH              |   163.46
   40 bqH              |  31 bqC              |  45 bqH              |   112.64
   40 bqH              |  31 bqC              |  51 bqC              |    83.75
   40 bqH              |  31 bqC              |  52 bqC              |    94.32
   40 bqH              |  31 bqC              |  53 bqC              |    92.22
   40 bqH              |  31 bqC              |  60 bqH              |    79.18
   40 bqH              |  31 bqC              |  61 bqH              |    79.90
   40 bqH              |  31 bqC              |  77 bqH              |   123.00
   40 bqH              |  31 bqC              |  78 bqH              |   141.14
   40 bqH              |  31 bqC              |  94 bqH              |   112.78
   40 bqH              |  31 bqC              | 266 bqH              |   117.17
   31 bqC              |  40 bqH              | 271 bqH              |    99.38
   41 bqH              |  31 bqC              |  42 bqH              |    72.36
   41 bqH              |  31 bqC              |  43 bqH              |   114.65
   41 bqH              |  31 bqC              |  44 bqH              |   115.77
   41 bqH              |  31 bqC              |  45 bqH              |   151.85
   31 bqC              |  41 bqH              |  51 bqC              |    95.24
   31 bqC              |  41 bqH              |  52 bqC              |    76.83
   41 bqH              |  31 bqC              |  53 bqC              |    86.07
   31 bqC              |  41 bqH              |  60 bqH              |    91.97
   41 bqH              |  31 bqC              |  61 bqH              |    84.60
   41 bqH              |  31 bqC              |  77 bqH              |   114.06
   41 bqH              |  31 bqC              |  78 bqH              |   112.58
   31 bqC              |  41 bqH              |  94 bqH              |    85.81
   41 bqH              |  31 bqC              | 266 bqH              |   152.55
   31 bqC              |  41 bqH              | 271 bqH              |    99.72
   42 bqH              |  31 bqC              |  43 bqH              |   172.18
   31 bqC              |  42 bqH              |  44 bqH              |    93.58
   42 bqH              |  31 bqC              |  45 bqH              |   125.87
   31 bqC              |  42 bqH              |  51 bqC              |    81.96
   42 bqH              |  31 bqC              |  52 bqC              |    76.42
   42 bqH              |  31 bqC              |  53 bqC              |    93.66
   31 bqC              |  42 bqH              |  60 bqH              |    74.69
   42 bqH              |  31 bqC              |  61 bqH              |   107.44
   31 bqC              |  42 bqH              |  77 bqH              |    82.48
   31 bqC              |  42 bqH              |  78 bqH              |   102.19
   31 bqC              |  42 bqH              |  94 bqH              |   165.45
   42 bqH              |  31 bqC              | 266 bqH              |   110.31
   42 bqH              |  31 bqC              | 271 bqH              |    88.47
   43 bqH              |  31 bqC              |  44 bqH              |   125.17
   31 bqC              |  43 bqH              |  45 bqH              |    94.32
   43 bqH              |  31 bqC              |  51 bqC              |   113.92
   43 bqH              |  31 bqC              |  52 bqC              |   101.76
   43 bqH              |  31 bqC              |  53 bqC              |    83.68
   43 bqH              |  31 bqC              |  60 bqH              |   117.76
   43 bqH              |  31 bqC              |  61 bqH              |    70.86
   43 bqH              |  31 bqC              |  77 bqH              |   110.56
   43 bqH              |  31 bqC              |  78 bqH              |   126.64
   43 bqH              |  31 bqC              |  94 bqH              |   177.00
   31 bqC              |  43 bqH              | 266 bqH              |    81.81
   43 bqH              |  31 bqC              | 271 bqH              |    99.09
   44 bqH              |  31 bqC              |  45 bqH              |    78.86
   44 bqH              |  31 bqC              |  51 bqC              |    81.02
   44 bqH              |  31 bqC              |  52 bqC              |    73.41
   44 bqH              |  31 bqC              |  53 bqC              |    79.67
   44 bqH              |  31 bqC              |  60 bqH              |    84.88
   44 bqH              |  31 bqC              |  61 bqH              |    93.85
   31 bqC              |  44 bqH              |  77 bqH              |    67.68
   31 bqC              |  44 bqH              |  78 bqH              |    86.60
   31 bqC              |  44 bqH              |  94 bqH              |    76.79
   44 bqH              |  31 bqC              | 266 bqH              |    79.29
   44 bqH              |  31 bqC              | 271 bqH              |   132.85
   45 bqH              |  31 bqC              |  51 bqC              |   109.87
   45 bqH              |  31 bqC              |  52 bqC              |    89.02
   45 bqH              |  31 bqC              |  53 bqC              |    72.55
   45 bqH              |  31 bqC              |  60 bqH              |   118.16
   45 bqH              |  31 bqC              |  61 bqH              |    69.94
   45 bqH              |  31 bqC              |  77 bqH              |    93.71
   45 bqH              |  31 bqC              |  78 bqH              |    94.65
   45 bqH              |  31 bqC              |  94 bqH              |   132.73
   31 bqC              |  45 bqH              | 266 bqH              |    74.83
   45 bqH              |  31 bqC              | 271 bqH              |   142.55
   31 bqC              |  51 bqC              |  52 bqC              |    84.13
   31 bqC              |  53 bqC              |  51 bqC              |    77.09
   31 bqC              |  60 bqH              |  51 bqC              |   146.48
   31 bqC              |  61 bqH              |  51 bqC              |    82.55
   51 bqC              |  31 bqC              |  77 bqH              |   134.47
   51 bqC              |  31 bqC              |  78 bqH              |   113.33
   51 bqC              |  31 bqC              |  94 bqH              |    63.32
   51 bqC              |  31 bqC              | 266 bqH              |   153.51
   51 bqC              |  31 bqC              | 271 bqH              |    96.45
   31 bqC              |  53 bqC              |  52 bqC              |    97.76
   31 bqC              |  60 bqH              |  52 bqC              |   104.40
   31 bqC              |  61 bqH              |  52 bqC              |    99.46
   52 bqC              |  31 bqC              |  77 bqH              |   137.48
   52 bqC              |  31 bqC              |  78 bqH              |   114.04
   52 bqC              |  31 bqC              |  94 bqH              |    75.26
   52 bqC              |  31 bqC              | 266 bqH              |   133.59
   52 bqC              |  31 bqC              | 271 bqH              |   116.21
   31 bqC              |  60 bqH              |  53 bqC              |    79.92
   31 bqC              |  61 bqH              |  53 bqC              |   113.04
   53 bqC              |  31 bqC              |  77 bqH              |   144.68
   53 bqC              |  31 bqC              |  78 bqH              |   123.13
   53 bqC              |  31 bqC              |  94 bqH              |    93.33
   53 bqC              |  31 bqC              | 266 bqH              |   120.28
   53 bqC              |  31 bqC              | 271 bqH              |   125.09
   31 bqC              |  60 bqH              |  61 bqH              |    66.03
   60 bqH              |  31 bqC              |  77 bqH              |   131.66
   60 bqH              |  31 bqC              |  78 bqH              |   112.59
   31 bqC              |  60 bqH              |  94 bqH              |    75.72
   60 bqH              |  31 bqC              | 266 bqH              |   161.18
   60 bqH              |  31 bqC              | 271 bqH              |    88.31
   61 bqH              |  31 bqC              |  77 bqH              |   156.43
   61 bqH              |  31 bqC              |  78 bqH              |   137.33
   61 bqH              |  31 bqC              |  94 bqH              |   106.17
   61 bqH              |  31 bqC              | 266 bqH              |   118.61
   61 bqH              |  31 bqC              | 271 bqH              |   117.71
   31 bqC              |  77 bqH              |  78 bqH              |    81.95
   77 bqH              |  31 bqC              |  94 bqH              |    71.98
   31 bqC              | 266 bqH              |  77 bqH              |    71.15
   77 bqH              |  31 bqC              | 271 bqH              |    85.66
   31 bqC              |  94 bqH              |  78 bqH              |    63.19
   31 bqC              | 266 bqH              |  78 bqH              |    64.91
   78 bqH              |  31 bqC              | 271 bqH              |    98.91
   94 bqH              |  31 bqC              | 266 bqH              |   116.55
   94 bqH              |  31 bqC              | 271 bqH              |    82.59
  266 bqH              |  31 bqC              | 271 bqH              |   109.93
   32 bqC              |  28 bqN              |  27 bqO              |    85.65
   32 bqC              |  29 bqC              |  27 bqO              |    92.63
   32 bqC              |  30 bqC              |  27 bqO              |    81.25
   32 bqC              |  31 bqC              |  27 bqO              |    88.46
   27 bqO              |  32 bqC              |  33 bqC              |    85.99
   27 bqO              |  32 bqC              |  34 bqC              |   117.58
   27 bqO              |  32 bqC              |  35 bqC              |    99.71
   27 bqO              |  32 bqC              |  36 bqC              |   111.30
   27 bqO              |  32 bqC              |  37 bqO              |   115.07
   32 bqC              |  39 bqH              |  27 bqO              |   106.57
   27 bqO              |  32 bqC              |  40 bqH              |    73.12
   27 bqO              |  32 bqC              |  41 bqH              |    79.06
   32 bqC              |  42 bqH              |  27 bqO              |    85.87
   27 bqO              |  32 bqC              |  43 bqH              |    82.06
   27 bqO              |  32 bqC              |  44 bqH              |   117.18
   27 bqO              |  32 bqC              |  45 bqH              |   100.73
   27 bqO              |  32 bqC              |  46 bqH              |   120.59
   27 bqO              |  32 bqC              |  51 bqC              |   134.04
   27 bqO              |  32 bqC              |  52 bqC              |   152.23
   27 bqO              |  32 bqC              |  53 bqC              |   146.37
   27 bqO              |  32 bqC              |  59 bqH              |   134.69
   27 bqO              |  32 bqC              |  60 bqH              |   123.07
   27 bqO              |  32 bqC              |  61 bqH              |   130.68
   32 bqC              |  71 bqC              |  27 bqO              |    69.77
   32 bqC              |  77 bqH              |  27 bqO              |    84.60
   32 bqC              |  78 bqH              |  27 bqO              |    73.49
   27 bqO              |  32 bqC              |  82 bqH              |    67.42
   27 bqO              |  32 bqC              |  87 bqC              |    92.82
   32 bqC              |  91 bqH              |  27 bqO              |    63.72
   27 bqO              |  32 bqC              |  93 bqH              |    94.77
   27 bqO              |  32 bqC              |  94 bqH              |    89.22
   27 bqO              |  32 bqC              |  98 bqH              |   123.39
   27 bqO              |  32 bqC              | 117 bqH              |   101.77
   32 bqC              | 266 bqH              |  27 bqO              |    61.37
   32 bqC              | 271 bqH              |  27 bqO              |    69.75
   32 bqC              |  29 bqC              |  28 bqN              |   107.29
   32 bqC              |  30 bqC              |  28 bqN              |   104.94
   32 bqC              |  31 bqC              |  28 bqN              |   118.86
   32 bqC              |  33 bqC              |  28 bqN              |    80.59
   28 bqN              |  32 bqC              |  34 bqC              |   131.15
   28 bqN              |  32 bqC              |  35 bqC              |    85.83
   28 bqN              |  32 bqC              |  36 bqC              |   109.51
   28 bqN              |  32 bqC              |  37 bqO              |   118.60
   32 bqC              |  39 bqH              |  28 bqN              |    98.30
   32 bqC              |  40 bqH              |  28 bqN              |    80.05
   32 bqC              |  41 bqH              |  28 bqN              |    80.44
   28 bqN              |  32 bqC              |  42 bqH              |    93.80
   32 bqC              |  43 bqH              |  28 bqN              |    70.28
   28 bqN              |  32 bqC              |  44 bqH              |   143.27
   28 bqN              |  32 bqC              |  45 bqH              |    86.40
   28 bqN              |  32 bqC              |  46 bqH              |   130.96
   28 bqN              |  32 bqC              |  51 bqC              |   113.67
   28 bqN              |  32 bqC              |  52 bqC              |   124.80
   28 bqN              |  32 bqC              |  53 bqC              |   115.77
   28 bqN              |  32 bqC              |  59 bqH              |   122.24
   28 bqN              |  32 bqC              |  60 bqH              |   102.85
   28 bqN              |  32 bqC              |  61 bqH              |   100.15
   28 bqN              |  32 bqC              |  71 bqC              |    76.25
   28 bqN              |  32 bqC              |  77 bqH              |    61.08
   28 bqN              |  32 bqC              |  78 bqH              |    87.04
   28 bqN              |  32 bqC              |  82 bqH              |    84.86
   28 bqN              |  32 bqC              |  87 bqC              |   116.31
   28 bqN              |  32 bqC              |  91 bqH              |    78.10
   28 bqN              |  32 bqC              |  93 bqH              |   122.77
   28 bqN              |  32 bqC              |  94 bqH              |   106.78
   28 bqN              |  32 bqC              |  98 bqH              |   153.62
   28 bqN              |  32 bqC              | 117 bqH              |   126.25
   28 bqN              |  32 bqC              | 266 bqH              |    62.42
   32 bqC              |  28 bqN              | 271 bqH              |    80.89
   32 bqC              |  30 bqC              |  29 bqC              |   106.64
   32 bqC              |  31 bqC              |  29 bqC              |   107.83
   29 bqC              |  32 bqC              |  33 bqC              |    74.79
   29 bqC              |  32 bqC              |  34 bqC              |   151.61
   29 bqC              |  32 bqC              |  35 bqC              |   102.09
   29 bqC              |  32 bqC              |  36 bqC              |   128.66
   29 bqC              |  32 bqC              |  37 bqO              |   138.59
   32 bqC              |  39 bqH              |  29 bqC              |    91.58
   32 bqC              |  29 bqC              |  40 bqH              |    73.19
   32 bqC              |  41 bqH              |  29 bqC              |    85.53
   32 bqC              |  42 bqH              |  29 bqC              |    83.48
   29 bqC              |  32 bqC              |  43 bqH              |    66.58
   29 bqC              |  32 bqC              |  44 bqH              |   155.93
   29 bqC              |  32 bqC              |  45 bqH              |   102.39
   29 bqC              |  32 bqC              |  46 bqH              |   151.52
   29 bqC              |  32 bqC              |  51 bqC              |    97.00
   29 bqC              |  32 bqC              |  52 bqC              |   112.86
   29 bqC              |  32 bqC              |  53 bqC              |   110.62
   29 bqC              |  32 bqC              |  59 bqH              |   103.14
   29 bqC              |  32 bqC              |  60 bqH              |    85.81
   29 bqC              |  32 bqC              |  61 bqH              |    97.02
   29 bqC              |  32 bqC              |  71 bqC              |    87.89
   29 bqC              |  32 bqC              |  77 bqH              |    73.56
   29 bqC              |  32 bqC              |  78 bqH              |    95.88
   29 bqC              |  32 bqC              |  82 bqH              |   103.26
   29 bqC              |  32 bqC              |  87 bqC              |   104.19
   29 bqC              |  32 bqC              |  91 bqH              |    71.66
   29 bqC              |  32 bqC              |  93 bqH              |   115.16
   29 bqC              |  32 bqC              |  94 bqH              |    91.41
   29 bqC              |  32 bqC              |  98 bqH              |   146.41
   29 bqC              |  32 bqC              | 117 bqH              |   141.17
   29 bqC              |  32 bqC              | 266 bqH              |    83.01
   32 bqC              |  29 bqC              | 271 bqH              |   141.43
   32 bqC              |  31 bqC              |  30 bqC              |   118.74
   30 bqC              |  32 bqC              |  33 bqC              |    61.70
   30 bqC              |  32 bqC              |  34 bqC              |   151.13
   30 bqC              |  32 bqC              |  35 bqC              |    91.41
   30 bqC              |  32 bqC              |  36 bqC              |   120.97
   30 bqC              |  32 bqC              |  37 bqO              |   132.36
   32 bqC              |  30 bqC              |  39 bqH              |    82.18
   32 bqC              |  30 bqC              |  40 bqH              |   135.43
   32 bqC              |  30 bqC              |  41 bqH              |    86.31
   30 bqC              |  32 bqC              |  42 bqH              |    88.17
   32 bqC              |  30 bqC              |  43 bqH              |    80.94
   30 bqC              |  32 bqC              |  44 bqH              |   176.72
   30 bqC              |  32 bqC              |  45 bqH              |    91.19
   30 bqC              |  32 bqC              |  46 bqH              |   146.56
   30 bqC              |  32 bqC              |  51 bqC              |    76.25
   30 bqC              |  32 bqC              |  52 bqC              |    88.16
   30 bqC              |  32 bqC              |  53 bqC              |    84.06
   30 bqC              |  32 bqC              |  59 bqH              |    86.50
   32 bqC              |  30 bqC              |  60 bqH              |    66.29
   32 bqC              |  30 bqC              |  61 bqH              |    70.74
   30 bqC              |  32 bqC              |  71 bqC              |   113.00
   30 bqC              |  32 bqC              |  77 bqH              |    98.04
   30 bqC              |  32 bqC              |  78 bqH              |   122.14
   30 bqC              |  32 bqC              |  82 bqH              |   120.52
   30 bqC              |  32 bqC              |  87 bqC              |   117.64
   30 bqC              |  32 bqC              |  91 bqH              |    94.47
   30 bqC              |  32 bqC              |  93 bqH              |   132.35
   30 bqC              |  32 bqC              |  94 bqH              |   101.82
   30 bqC              |  32 bqC              |  98 bqH              |   153.20
   30 bqC              |  32 bqC              | 117 bqH              |   163.11
   30 bqC              |  32 bqC              | 266 bqH              |    91.04
   32 bqC              |  30 bqC              | 271 bqH              |   131.65
   32 bqC              |  31 bqC              |  33 bqC              |   120.72
   31 bqC              |  32 bqC              |  34 bqC              |   119.10
   32 bqC              |  31 bqC              |  35 bqC              |    90.93
   31 bqC              |  32 bqC              |  36 bqC              |    88.93
   31 bqC              |  32 bqC              |  37 bqO              |   100.34
   32 bqC              |  31 bqC              |  39 bqH              |    85.41
   32 bqC              |  31 bqC              |  40 bqH              |   144.95
   32 bqC              |  31 bqC              |  41 bqH              |    96.25
   31 bqC              |  32 bqC              |  42 bqH              |   120.22
   32 bqC              |  31 bqC              |  43 bqH              |   146.48
   31 bqC              |  32 bqC              |  44 bqH              |   145.02
   32 bqC              |  31 bqC              |  45 bqH              |   100.16
   31 bqC              |  32 bqC              |  46 bqH              |   114.74
   31 bqC              |  32 bqC              |  51 bqC              |    86.73
   31 bqC              |  32 bqC              |  52 bqC              |    87.20
   32 bqC              |  31 bqC              |  53 bqC              |    85.92
   31 bqC              |  32 bqC              |  59 bqH              |   101.09
   31 bqC              |  32 bqC              |  60 bqH              |    79.64
   32 bqC              |  31 bqC              |  61 bqH              |   101.08
   31 bqC              |  32 bqC              |  71 bqC              |   110.98
   31 bqC              |  32 bqC              |  77 bqH              |    97.08
   31 bqC              |  32 bqC              |  78 bqH              |   123.91
   31 bqC              |  32 bqC              |  82 bqH              |   101.28
   31 bqC              |  32 bqC              |  87 bqC              |   149.67
   31 bqC              |  32 bqC              |  91 bqH              |   119.54
   31 bqC              |  32 bqC              |  93 bqH              |   163.39
   31 bqC              |  32 bqC              |  94 bqH              |   133.85
   31 bqC              |  32 bqC              |  98 bqH              |   163.05
   31 bqC              |  32 bqC              | 117 bqH              |   137.14
   32 bqC              |  31 bqC              | 266 bqH              |    93.40
   32 bqC              |  31 bqC              | 271 bqH              |   112.89
   33 bqC              |  32 bqC              |  34 bqC              |    89.45
   32 bqC              |  33 bqC              |  35 bqC              |    90.79
   32 bqC              |  36 bqC              |  33 bqC              |    60.67
   32 bqC              |  33 bqC              |  37 bqO              |    70.72
   33 bqC              |  32 bqC              |  39 bqH              |    92.80
   32 bqC              |  33 bqC              |  40 bqH              |    84.15
   33 bqC              |  32 bqC              |  41 bqH              |    80.55
   33 bqC              |  32 bqC              |  42 bqH              |   149.87
   32 bqC              |  33 bqC              |  43 bqH              |   149.92
   33 bqC              |  32 bqC              |  44 bqH              |   115.38
   32 bqC              |  33 bqC              |  45 bqH              |   116.57
   33 bqC              |  32 bqC              |  46 bqH              |    85.15
   33 bqC              |  32 bqC              |  51 bqC              |    96.57
   33 bqC              |  32 bqC              |  52 bqC              |    86.30
   32 bqC              |  33 bqC              |  53 bqC              |    76.28
   33 bqC              |  32 bqC              |  59 bqH              |   111.35
   33 bqC              |  32 bqC              |  60 bqH              |    94.19
   32 bqC              |  33 bqC              |  61 bqH              |    86.27
   33 bqC              |  32 bqC              |  71 bqC              |   104.02
   33 bqC              |  32 bqC              |  77 bqH              |    95.02
   33 bqC              |  32 bqC              |  78 bqH              |   116.15
   33 bqC              |  32 bqC              |  82 bqH              |    82.02
   33 bqC              |  32 bqC              |  87 bqC              |   178.80
   33 bqC              |  32 bqC              |  91 bqH              |   138.86
   33 bqC              |  32 bqC              |  93 bqH              |   164.45
   33 bqC              |  32 bqC              |  94 bqH              |   163.28
   33 bqC              |  32 bqC              |  98 bqH              |   138.74
   33 bqC              |  32 bqC              | 117 bqH              |   109.13
   32 bqC              |  33 bqC              | 266 bqH              |    95.43
   33 bqC              |  32 bqC              | 271 bqH              |    77.66
   32 bqC              |  34 bqC              |  35 bqC              |    90.69
   32 bqC              |  34 bqC              |  36 bqC              |   119.82
   32 bqC              |  34 bqC              |  37 bqO              |   150.48
   34 bqC              |  32 bqC              |  39 bqH              |   148.63
   34 bqC              |  32 bqC              |  40 bqH              |   138.87
   34 bqC              |  32 bqC              |  41 bqH              |   160.11
   34 bqC              |  32 bqC              |  42 bqH              |   120.68
   34 bqC              |  32 bqC              |  43 bqH              |    98.64
   32 bqC              |  34 bqC              |  44 bqH              |   119.89
   32 bqC              |  34 bqC              |  45 bqH              |    99.42
   32 bqC              |  34 bqC              |  46 bqH              |   171.36
   34 bqC              |  32 bqC              |  51 bqC              |   108.33
   34 bqC              |  32 bqC              |  52 bqC              |    88.96
   34 bqC              |  32 bqC              |  53 bqC              |    83.63
   34 bqC              |  32 bqC              |  59 bqH              |   104.57
   34 bqC              |  32 bqC              |  60 bqH              |   119.34
   34 bqC              |  32 bqC              |  61 bqH              |    92.25
   32 bqC              |  34 bqC              |  71 bqC              |    87.55
   34 bqC              |  32 bqC              |  77 bqH              |    84.73
   32 bqC              |  34 bqC              |  78 bqH              |    86.83
   32 bqC              |  34 bqC              |  82 bqH              |   110.52
   34 bqC              |  32 bqC              |  87 bqC              |    91.22
   34 bqC              |  32 bqC              |  91 bqH              |   109.59
   32 bqC              |  34 bqC              |  93 bqH              |    78.34
   34 bqC              |  32 bqC              |  94 bqH              |   106.92
   32 bqC              |  34 bqC              |  98 bqH              |   108.51
   32 bqC              |  34 bqC              | 117 bqH              |   143.53
   32 bqC              |  34 bqC              | 266 bqH              |    92.04
   34 bqC              |  32 bqC              | 271 bqH              |   160.43
   32 bqC              |  36 bqC              |  35 bqC              |    91.57
   32 bqC              |  35 bqC              |  37 bqO              |    88.96
   35 bqC              |  32 bqC              |  39 bqH              |   117.72
   35 bqC              |  32 bqC              |  40 bqH              |    79.70
   35 bqC              |  32 bqC              |  41 bqH              |   108.93
   35 bqC              |  32 bqC              |  42 bqH              |   179.58
   32 bqC              |  35 bqC              |  43 bqH              |    85.68
   35 bqC              |  32 bqC              |  44 bqH              |    85.66
[truncated: 5,165,136 more chars]
