# Supplementary material for: SparcleQC: Automated Input File Creation for QM/MM Studies of Protein:Ligand Complexes
Source: J Chem Inf Model. 2025 Jun 17;65(13):6433–40. doi: 10.1021/acs.jcim.5c00617 (PMC12264949; doi:10.1021/acs.jcim.5c00617)
Supplement: Supplementary file 2 [file ci5c00617_si_002.zip › si/three_codes/inout_files/psi4_psi4_file_lig.py]

"""
This Psi4 file was created using Sparcle-QC with the following specifications:
pdb_file: 0.15_80_10_pH6.5_1aba.genpdb.cpptraj.pdb
pre-capped: false
seed: ligand
cutoff: 5.5
charge_scheme: BRC
ligand_charge: 0
method: hf
basis_set: sto-3g
amber_ff: ff19SB
water_model: opc
o_charge: 0
h_charge: 0.6791
ep_charge: -1.3582
mem: 32 GB
nthreads: 5
nwchem_scratch: /scratch/csargent/
nwchem_perm: /scratch/csargent/
software: psi4
"""


import psi4
import numpy as np
import qcelemental as qcel 
import time

start = time.time()

psi4.set_memory('32 GB')
psi4.core.set_num_threads(5)

psi4.core.set_output_file('psi4_psi4_file_lig.out', False)
mol =psi4.geometry('''
0 1
O 0.239 46.905 47.130
 O -3.503 46.132 52.984
 C 0.283 45.599 47.738
 O -2.852 43.343 52.881
 C -0.860 45.455 48.481
 O -0.834 45.235 53.590
 N -0.870 46.412 49.496
 C -0.997 47.656 48.915
 C 0.110 47.928 48.142
 C -1.946 46.213 50.350
 C -1.912 45.057 51.091
 S -2.221 44.980 52.478
 H -3.704 46.727 52.258
 H 1.167 45.497 48.368
 H 0.327 44.830 46.967
 H -0.889 44.457 48.918
 H -1.732 45.592 47.841
 H -1.082 48.410 49.697
 H -1.889 47.674 48.289
 H -0.002 48.903 47.668
 H 1.001 47.937 48.769
 H -2.823 46.129 49.708
 H -1.985 47.054 51.042
 H -0.840 44.862 51.112
 H -2.601 44.372 50.598
 @C 3.333 50.620 55.891
 @O 3.372 51.588 55.127
 @N 2.442 50.507 56.862
 @C 1.413 51.506 57.119
 @C 0.005 50.927 57.232
 @C -0.521 50.237 56.001
 @C -0.985 51.011 54.951
 @C -0.569 48.854 55.936
 @C -1.502 50.387 53.835
 @C -1.086 48.222 54.817
 @C -1.549 49.003 53.779
 @O -2.106 48.406 52.664
 @H 2.461 49.695 57.461
 @H 1.413 52.280 56.353
 @H -0.024 50.226 58.065
 @H -0.676 51.740 57.481
 @H -0.942 52.081 55.009
 @H -0.222 48.258 56.765
 @H -1.884 50.975 53.022
 @H -1.195 47.158 54.813
 @H -2.573 49.035 52.085
 @C -4.489 54.638 59.165
 @O -5.677 54.600 58.838
 @N -3.764 53.513 59.144
 @C -4.323 52.242 58.734
 @C -3.962 52.008 57.296
 @C -4.635 50.801 56.669
 @C -4.176 49.512 56.726
 @N -5.696 50.809 55.872
 @C -5.895 49.594 55.423
 @N -4.976 48.833 55.943
 @H -2.787 53.541 59.402
 @H -5.407 52.219 58.853
 @H -4.268 52.883 56.723
 @H -2.884 51.914 57.183
 @H -3.307 49.148 57.251
 @H -6.680 49.281 54.753
 @H -4.889 47.843 55.762
 @C 4.103 54.707 53.574
 @O 4.298 55.692 52.855
 @N 3.358 53.697 53.143
 @C 2.813 53.718 51.788
 @C 1.415 54.343 51.725
 @O 0.846 54.490 50.639
 @C 2.765 52.263 51.154
 @C 1.854 51.314 51.971
 @C 4.222 51.753 51.018
 @C 1.552 49.957 51.275
 @H 3.192 52.889 53.732
 @H 3.452 54.316 51.137
 @H 2.353 52.349 50.147
 @H 2.316 51.103 52.931
 @H 0.895 51.799 52.157
 @H 4.237 50.819 50.458
 @H 4.822 52.488 50.480
 @H 4.660 51.586 52.003
 @H 0.882 49.367 51.899
 @H 1.072 50.139 50.313
 @H 2.475 49.403 51.115
 @N 0.803 54.699 52.842
 @C -0.523 55.306 52.821
 @C -1.551 54.355 53.441
 @C -2.945 54.929 53.268
 @S -4.230 53.864 53.922
 @C -4.327 52.868 52.489
 @H 1.262 54.575 53.734
 @H -0.851 55.519 51.809
 @H -1.485 53.395 52.930
 @H -1.345 54.203 54.500
 @H -2.995 55.873 53.806
 @H -3.144 55.111 52.215
 @H -4.917 53.383 51.726
 @H -3.337 52.649 52.088
 @H -4.818 51.924 52.740
 @C -3.305 56.701 49.689
 @O -2.574 56.844 50.663
 @N -2.981 55.933 48.650
 @C -1.694 55.276 48.503
 @C -1.807 54.027 47.654
 @C -2.448 52.908 48.447
 @C -1.674 52.148 49.313
 @C -3.793 52.637 48.293
 @C -2.246 51.109 50.022
 @C -4.359 51.592 49.009
 @C -3.585 50.828 49.870
 @H -3.624 55.864 47.875
 @H -1.320 54.997 49.487
 @H -2.385 54.234 46.752
 @H -0.814 53.719 47.343
 @H -0.633 52.388 49.469
 @H -4.401 53.230 47.628
 @H -1.641 50.526 50.697
 @H -5.409 51.369 48.890
 @H -4.032 50.014 50.419
 @C 6.178 52.810 46.615
 @O 7.003 51.909 46.780
 @N 4.954 52.544 46.147
 @C 4.574 51.175 45.767
 @C 3.036 51.092 45.467
 @C 2.286 51.433 46.777
 @C 2.604 49.685 45.023
 @C 0.773 51.661 46.639
 @H 4.285 53.293 46.021
 @H 4.805 50.498 46.591
 @H 2.776 51.815 44.692
 @H 2.449 50.632 47.501
 @H 2.689 52.341 47.220
 @H 3.139 49.398 44.118
 @H 2.814 48.957 45.807
 @H 1.541 49.677 44.789
 @H 0.386 51.889 47.624
 @H 0.586 52.494 45.961
 @H 0.272 50.768 46.270
 @C 9.824 50.151 44.980
 @O 10.783 49.382 44.768
 @N 8.796 49.803 45.757
 @C 8.772 48.508 46.402
 @C 8.758 47.383 45.375
 @O 9.544 46.436 45.473
 @C 7.545 48.399 47.296
 @C 7.324 47.081 48.078
 @C 8.510 46.703 48.971
 @C 6.091 47.281 48.927
 @H 8.019 50.436 45.891
 @H 9.669 48.408 47.015
 @H 7.604 49.216 48.018
 @H 6.657 48.573 46.691
 @H 7.135 46.270 47.375
 @H 8.281 45.790 49.518
 @H 9.395 46.525 48.360
 @H 8.715 47.508 49.676
 @H 5.899 46.363 49.477
 @H 6.238 48.099 49.634
 @H 5.229 47.498 48.294
 @N 7.912 47.499 44.338
 @C 7.852 46.455 43.322
 @C 6.783 46.760 42.296
 @C 5.362 46.760 42.865
 @C 4.409 47.143 41.755
 @C 4.990 45.393 43.428
 @H 7.305 48.302 44.255
 @H 7.632 45.505 43.806
 @H 6.990 47.736 41.854
 @H 6.842 46.016 41.500
 @H 5.269 47.490 43.662
 @H 3.388 47.175 42.138
 @H 4.663 48.133 41.373
 @H 4.462 46.419 40.939
 @H 3.944 45.394 43.728
 @H 5.138 44.620 42.672
 @H 5.586 45.163 44.310
 @C 2.042 42.251 41.586
 @O 3.101 42.119 42.211
 @N 0.923 42.587 42.217
 @C 0.860 42.841 43.647
 @C 0.191 41.696 44.392
 @O -0.020 41.755 45.606
 @C 0.083 44.138 43.892
 @C 0.752 45.382 43.343
 @C -0.200 46.571 43.380
 @N -0.054 47.428 44.372
 @O -1.105 46.721 42.552
 @H 0.075 42.707 41.683
 @H 1.859 42.968 44.065
 @H -0.903 44.036 43.434
 @H -0.064 44.278 44.960
 @H 1.643 45.599 43.933
 @H 1.056 45.226 42.308
 @H 0.671 47.295 45.061
 @H -0.693 48.207 44.447
 @N -0.126 40.611 43.683
 @C -0.846 39.468 44.218
 @C -0.127 38.883 45.417
 @O 1.056 38.530 45.397
 @C -0.990 38.374 43.128
 @C -1.627 38.920 41.847
 @C -1.847 37.233 43.716
 @C -3.091 39.330 41.987
 @H 0.103 40.591 42.700
 @H -1.834 39.812 44.520
 @H -0.002 37.987 42.874
 @H -1.065 39.773 41.475
 @H -1.567 38.145 41.081
 @H -2.116 36.530 42.927
 @H -1.278 36.683 44.467
 @H -2.757 37.621 44.176
 @H -3.428 39.759 41.043
 @H -3.717 38.463 42.205
 @H -3.211 40.080 42.769
 @N -0.881 38.847 46.502
 @C -0.441 38.279 47.754
 @C 0.502 39.140 48.581
 @O 0.972 38.690 49.632
 @H -1.830 39.187 46.453
 @H -1.321 38.074 48.364
 @H 0.048 37.325 47.556
 @N 0.859 40.336 48.132
 @C 1.732 41.190 48.902
 @C 1.034 41.776 50.121
 @O -0.031 42.407 50.002
 @C 2.216 42.332 48.029
 @C 3.407 42.998 47.384
 @C 3.093 44.447 47.004
 @C 4.542 42.927 48.387
 @H 0.474 40.689 47.267
 @H 2.605 40.620 49.224
 @H 1.491 42.395 47.233
 @H 1.911 43.193 48.633
 @H 3.691 42.448 46.486
 @H 3.945 44.847 46.451
 @H 2.243 44.491 46.330
 @H 2.998 45.065 47.892
 @H 5.357 43.553 48.043
 @H 4.220 43.305 49.363
 @H 4.891 41.897 48.495
 @N 1.609 41.565 51.285
 @C 1.098 42.152 52.502
 @C 2.197 43.020 53.128
 @O 3.368 42.991 52.732
 @C 0.678 41.061 53.494
 @C -0.525 40.271 53.005
 @O 1.805 40.199 53.678
 @H 2.467 41.037 51.337
 @H 0.233 42.784 52.309
 @H 0.424 41.524 54.448
 @H 1.859 39.609 52.922
 @H -0.816 39.549 53.768
 @H -1.361 40.947 52.826
 @H -0.289 39.739 52.082
 @N 1.761 43.922 53.995
 @C 2.669 44.782 54.721
 @C 2.071 46.190 54.846
 @C 1.967 46.894 53.501
 @S 3.577 47.123 52.682
 @C 3.194 46.290 51.174
 @H 0.797 43.906 54.295
 @H 3.619 44.850 54.196
 @H 1.084 46.130 55.304
 @H 2.703 46.788 55.501
 @H 1.304 46.336 52.841
 @H 1.527 47.877 53.662
 @H 2.866 45.274 51.387
 @H 2.399 46.824 50.652
 @H 4.076 46.252 50.544
 @H 4.038 49.801 55.818
 @H 1.597 51.945 58.080
 @H -4.038 55.583 59.452
 @H -3.863 51.507 59.384
 @H 4.541 54.668 54.572
 @H -0.473 56.239 53.398
 @H -4.281 57.206 49.637
 @H -0.974 55.922 48.023
 @H 6.477 53.828 46.853
 @H 5.166 50.884 44.894
 @H 9.774 51.131 44.480
 @H 8.807 46.339 42.815
 @H 2.014 42.057 40.504
 @H 2.834 44.365 55.716
units angstrom
symmetry c1
no_com
no_reorient
''')

psi4.set_options({
'basis': 'sto-3g',
'fisapt_do_fsapt': 'false',
'freeze_core':'true',
'scf_type':'df'
})

e = psi4.energy('hf')

end=time.time()
wall_time = '{:.2f}'.format(float(end-start))
with open ('psi4_psi4_file_lig.out', 'a') as output:
    output.write(f'Wall time: {wall_time} seconds')
