# Supplementary material for: SparcleQC: Automated Input File Creation for QM/MM Studies of Protein:Ligand Complexes
Source: J Chem Inf Model. 2025 Jun 17;65(13):6433–40. doi: 10.1021/acs.jcim.5c00617 (PMC12264949; doi:10.1021/acs.jcim.5c00617)
Supplement: Supplementary file 2 [file ci5c00617_si_002.zip › si/three_codes/inout_files/psi4_psi4_file_prot.py]

"""
This Psi4 file was created using Sparcle-QC with the following specifications:
pdb_file: 0.15_80_10_pH6.5_1aba.genpdb.cpptraj.pdb
pre-capped: false
seed: ligand
cutoff: 5.5
charge_scheme: BRC
ligand_charge: 0
method: hf
basis_set: sto-3g
amber_ff: ff19SB
water_model: opc
o_charge: 0
h_charge: 0.6791
ep_charge: -1.3582
mem: 32 GB
nthreads: 5
nwchem_scratch: /scratch/csargent/
nwchem_perm: /scratch/csargent/
software: psi4
"""


import psi4
import numpy as np
import qcelemental as qcel 
import time

start = time.time()

psi4.set_memory('32 GB')
psi4.core.set_num_threads(5)

psi4.core.set_output_file('psi4_psi4_file_prot.out', False)
mol =psi4.geometry('''
0 1
@O 0.239 46.905 47.130
 @O -3.503 46.132 52.984
 @C 0.283 45.599 47.738
 @O -2.852 43.343 52.881
 @C -0.860 45.455 48.481
 @O -0.834 45.235 53.590
 @N -0.870 46.412 49.496
 @C -0.997 47.656 48.915
 @C 0.110 47.928 48.142
 @C -1.946 46.213 50.350
 @C -1.912 45.057 51.091
 @S -2.221 44.980 52.478
 @H -3.704 46.727 52.258
 @H 1.167 45.497 48.368
 @H 0.327 44.830 46.967
 @H -0.889 44.457 48.918
 @H -1.732 45.592 47.841
 @H -1.082 48.410 49.697
 @H -1.889 47.674 48.289
 @H -0.002 48.903 47.668
 @H 1.001 47.937 48.769
 @H -2.823 46.129 49.708
 @H -1.985 47.054 51.042
 @H -0.840 44.862 51.112
 @H -2.601 44.372 50.598
 C 3.333 50.620 55.891
 O 3.372 51.588 55.127
 N 2.442 50.507 56.862
 C 1.413 51.506 57.119
 C 0.005 50.927 57.232
 C -0.521 50.237 56.001
 C -0.985 51.011 54.951
 C -0.569 48.854 55.936
 C -1.502 50.387 53.835
 C -1.086 48.222 54.817
 C -1.549 49.003 53.779
 O -2.106 48.406 52.664
 H 2.461 49.695 57.461
 H 1.413 52.280 56.353
 H -0.024 50.226 58.065
 H -0.676 51.740 57.481
 H -0.942 52.081 55.009
 H -0.222 48.258 56.765
 H -1.884 50.975 53.022
 H -1.195 47.158 54.813
 H -2.573 49.035 52.085
 C -4.489 54.638 59.165
 O -5.677 54.600 58.838
 N -3.764 53.513 59.144
 C -4.323 52.242 58.734
 C -3.962 52.008 57.296
 C -4.635 50.801 56.669
 C -4.176 49.512 56.726
 N -5.696 50.809 55.872
 C -5.895 49.594 55.423
 N -4.976 48.833 55.943
 H -2.787 53.541 59.402
 H -5.407 52.219 58.853
 H -4.268 52.883 56.723
 H -2.884 51.914 57.183
 H -3.307 49.148 57.251
 H -6.680 49.281 54.753
 H -4.889 47.843 55.762
 C 4.103 54.707 53.574
 O 4.298 55.692 52.855
 N 3.358 53.697 53.143
 C 2.813 53.718 51.788
 C 1.415 54.343 51.725
 O 0.846 54.490 50.639
 C 2.765 52.263 51.154
 C 1.854 51.314 51.971
 C 4.222 51.753 51.018
 C 1.552 49.957 51.275
 H 3.192 52.889 53.732
 H 3.452 54.316 51.137
 H 2.353 52.349 50.147
 H 2.316 51.103 52.931
 H 0.895 51.799 52.157
 H 4.237 50.819 50.458
 H 4.822 52.488 50.480
 H 4.660 51.586 52.003
 H 0.882 49.367 51.899
 H 1.072 50.139 50.313
 H 2.475 49.403 51.115
 N 0.803 54.699 52.842
 C -0.523 55.306 52.821
 C -1.551 54.355 53.441
 C -2.945 54.929 53.268
 S -4.230 53.864 53.922
 C -4.327 52.868 52.489
 H 1.262 54.575 53.734
 H -0.851 55.519 51.809
 H -1.485 53.395 52.930
 H -1.345 54.203 54.500
 H -2.995 55.873 53.806
 H -3.144 55.111 52.215
 H -4.917 53.383 51.726
 H -3.337 52.649 52.088
 H -4.818 51.924 52.740
 C -3.305 56.701 49.689
 O -2.574 56.844 50.663
 N -2.981 55.933 48.650
 C -1.694 55.276 48.503
 C -1.807 54.027 47.654
 C -2.448 52.908 48.447
 C -1.674 52.148 49.313
 C -3.793 52.637 48.293
 C -2.246 51.109 50.022
 C -4.359 51.592 49.009
 C -3.585 50.828 49.870
 H -3.624 55.864 47.875
 H -1.320 54.997 49.487
 H -2.385 54.234 46.752
 H -0.814 53.719 47.343
 H -0.633 52.388 49.469
 H -4.401 53.230 47.628
 H -1.641 50.526 50.697
 H -5.409 51.369 48.890
 H -4.032 50.014 50.419
 C 6.178 52.810 46.615
 O 7.003 51.909 46.780
 N 4.954 52.544 46.147
 C 4.574 51.175 45.767
 C 3.036 51.092 45.467
 C 2.286 51.433 46.777
 C 2.604 49.685 45.023
 C 0.773 51.661 46.639
 H 4.285 53.293 46.021
 H 4.805 50.498 46.591
 H 2.776 51.815 44.692
 H 2.449 50.632 47.501
 H 2.689 52.341 47.220
 H 3.139 49.398 44.118
 H 2.814 48.957 45.807
 H 1.541 49.677 44.789
 H 0.386 51.889 47.624
 H 0.586 52.494 45.961
 H 0.272 50.768 46.270
 C 9.824 50.151 44.980
 O 10.783 49.382 44.768
 N 8.796 49.803 45.757
 C 8.772 48.508 46.402
 C 8.758 47.383 45.375
 O 9.544 46.436 45.473
 C 7.545 48.399 47.296
 C 7.324 47.081 48.078
 C 8.510 46.703 48.971
 C 6.091 47.281 48.927
 H 8.019 50.436 45.891
 H 9.669 48.408 47.015
 H 7.604 49.216 48.018
 H 6.657 48.573 46.691
 H 7.135 46.270 47.375
 H 8.281 45.790 49.518
 H 9.395 46.525 48.360
 H 8.715 47.508 49.676
 H 5.899 46.363 49.477
 H 6.238 48.099 49.634
 H 5.229 47.498 48.294
 N 7.912 47.499 44.338
 C 7.852 46.455 43.322
 C 6.783 46.760 42.296
 C 5.362 46.760 42.865
 C 4.409 47.143 41.755
 C 4.990 45.393 43.428
 H 7.305 48.302 44.255
 H 7.632 45.505 43.806
 H 6.990 47.736 41.854
 H 6.842 46.016 41.500
 H 5.269 47.490 43.662
 H 3.388 47.175 42.138
 H 4.663 48.133 41.373
 H 4.462 46.419 40.939
 H 3.944 45.394 43.728
 H 5.138 44.620 42.672
 H 5.586 45.163 44.310
 C 2.042 42.251 41.586
 O 3.101 42.119 42.211
 N 0.923 42.587 42.217
 C 0.860 42.841 43.647
 C 0.191 41.696 44.392
 O -0.020 41.755 45.606
 C 0.083 44.138 43.892
 C 0.752 45.382 43.343
 C -0.200 46.571 43.380
 N -0.054 47.428 44.372
 O -1.105 46.721 42.552
 H 0.075 42.707 41.683
 H 1.859 42.968 44.065
 H -0.903 44.036 43.434
 H -0.064 44.278 44.960
 H 1.643 45.599 43.933
 H 1.056 45.226 42.308
 H 0.671 47.295 45.061
 H -0.693 48.207 44.447
 N -0.126 40.611 43.683
 C -0.846 39.468 44.218
 C -0.127 38.883 45.417
 O 1.056 38.530 45.397
 C -0.990 38.374 43.128
 C -1.627 38.920 41.847
 C -1.847 37.233 43.716
 C -3.091 39.330 41.987
 H 0.103 40.591 42.700
 H -1.834 39.812 44.520
 H -0.002 37.987 42.874
 H -1.065 39.773 41.475
 H -1.567 38.145 41.081
 H -2.116 36.530 42.927
 H -1.278 36.683 44.467
 H -2.757 37.621 44.176
 H -3.428 39.759 41.043
 H -3.717 38.463 42.205
 H -3.211 40.080 42.769
 N -0.881 38.847 46.502
 C -0.441 38.279 47.754
 C 0.502 39.140 48.581
 O 0.972 38.690 49.632
 H -1.830 39.187 46.453
 H -1.321 38.074 48.364
 H 0.048 37.325 47.556
 N 0.859 40.336 48.132
 C 1.732 41.190 48.902
 C 1.034 41.776 50.121
 O -0.031 42.407 50.002
 C 2.216 42.332 48.029
 C 3.407 42.998 47.384
 C 3.093 44.447 47.004
 C 4.542 42.927 48.387
 H 0.474 40.689 47.267
 H 2.605 40.620 49.224
 H 1.491 42.395 47.233
 H 1.911 43.193 48.633
 H 3.691 42.448 46.486
 H 3.945 44.847 46.451
 H 2.243 44.491 46.330
 H 2.998 45.065 47.892
 H 5.357 43.553 48.043
 H 4.220 43.305 49.363
 H 4.891 41.897 48.495
 N 1.609 41.565 51.285
 C 1.098 42.152 52.502
 C 2.197 43.020 53.128
 O 3.368 42.991 52.732
 C 0.678 41.061 53.494
 C -0.525 40.271 53.005
 O 1.805 40.199 53.678
 H 2.467 41.037 51.337
 H 0.233 42.784 52.309
 H 0.424 41.524 54.448
 H 1.859 39.609 52.922
 H -0.816 39.549 53.768
 H -1.361 40.947 52.826
 H -0.289 39.739 52.082
 N 1.761 43.922 53.995
 C 2.669 44.782 54.721
 C 2.071 46.190 54.846
 C 1.967 46.894 53.501
 S 3.577 47.123 52.682
 C 3.194 46.290 51.174
 H 0.797 43.906 54.295
 H 3.619 44.850 54.196
 H 1.084 46.130 55.304
 H 2.703 46.788 55.501
 H 1.304 46.336 52.841
 H 1.527 47.877 53.662
 H 2.866 45.274 51.387
 H 2.399 46.824 50.652
 H 4.076 46.252 50.544
 H 4.038 49.801 55.818
 H 1.597 51.945 58.080
 H -4.038 55.583 59.452
 H -3.863 51.507 59.384
 H 4.541 54.668 54.572
 H -0.473 56.239 53.398
 H -4.281 57.206 49.637
 H -0.974 55.922 48.023
 H 6.477 53.828 46.853
 H 5.166 50.884 44.894
 H 9.774 51.131 44.480
 H 8.807 46.339 42.815
 H 2.014 42.057 40.504
 H 2.834 44.365 55.716
units angstrom
symmetry c1
no_com
no_reorient
''')

Chargefield_B = np.array([
0.5972,22.192,50.594,57.794
,-0.5679,22.334,50.706,59.019
,-0.3662,23.391,50.563,56.87
,0.1123,24.029,49.728,57.12
,0.1123,23.065,50.461,55.846
,0.1123,23.956,51.478,56.968
,-0.4157,21.005,50.503,57.298
,-0.0237,19.791,50.519,58.057
,0.5973,18.895,49.476,57.441
,-0.5679,19.052,49.212,56.248
,0.0342,19.089,51.837,57.937
,0.0018,19.802,52.903,58.721
,-0.2737,18.587,54.215,58.893
,-0.0536,18.466,54.571,57.161
,0.088,19.979,50.279,59.104
,0.0241,19.032,52.091,56.878
,0.0241,18.079,51.72,58.333
,0.044,20.079,52.532,59.701
,0.044,20.685,53.257,58.19
,0.0684,18.0,55.549,57.037
,0.0684,19.457,54.599,56.709
,0.0684,17.841,53.838,56.654
,0.2719,20.926,50.413,56.295
,-0.4157,18.035,48.845,58.235
,-0.0024,16.979,48.002,57.683
,0.5973,15.953,48.976,57.09
,-0.5679,15.835,50.11,57.589
,-0.0343,16.279,47.215,58.769
,0.0118,17.064,46.021,59.267
,-0.1256,18.148,46.194,60.112
,-0.1256,16.675,44.753,58.867
,-0.1704,18.834,45.073,60.549
,-0.1704,17.363,43.637,59.304
,-0.1072,18.442,43.8,60.147
,0.2719,17.984,49.082,59.217
,0.0978,17.365,47.338,56.909
,0.0295,16.064,47.872,59.611
,0.0295,15.32,46.862,58.386
,0.133,18.459,47.178,60.427
,0.133,15.833,44.626,58.204
,0.143,19.691,45.178,61.184
,0.143,17.057,42.647,59.009
,0.1297,18.983,42.937,60.499
,-0.3479,15.214,48.597,56.058
,-0.24,14.164,49.432,55.491
,0.7341,12.869,48.669,55.651
,-0.5894,12.774,47.509,55.249
,-0.0094,14.335,49.676,54.017
,0.0187,15.413,50.674,53.741
,-0.0479,15.209,51.107,52.296
,-0.0143,16.234,52.178,51.986
,-0.3854,15.769,52.985,50.874
,0.2747,15.336,47.668,55.677
,0.1426,14.077,50.387,56.01
,0.0362,14.553,48.746,53.497
,0.0362,13.385,50.063,53.641
,0.0103,15.302,51.537,54.401
,0.0103,16.396,50.22,53.879
,0.0621,15.334,50.264,51.614
,0.0621,14.207,51.527,52.182
,0.1135,16.349,52.83,52.855
,0.1135,17.196,51.717,51.756
,0.34,16.435,53.726,50.697
,0.34,15.663,52.415,50.05
,0.34,14.882,53.41,51.115
,-0.4157,11.862,49.29,56.238
,-0.0875,10.574,48.651,56.514
,0.5973,9.479,49.442,55.784
,-0.5679,9.222,50.616,56.099
,0.2985,10.282,48.658,58.06
,-0.3192,8.95,47.961,58.32
,-0.3192,11.449,48.005,58.839
,0.2719,11.985,50.247,56.545
,0.0969,10.563,47.617,56.166
,-0.0297,10.205,49.689,58.403
,0.0791,8.759,47.92,59.394
,0.0791,8.13,48.504,57.848
,0.0791,8.976,46.945,57.929
,0.0791,12.392,48.538,58.673
,0.0791,11.23,48.033,59.913
,0.0791,11.565,46.96,58.54
,-0.4157,8.831,48.837,54.788
,-0.0014,7.706,49.436,54.084
,0.5973,6.456,48.981,54.822
,-0.5679,6.31,47.784,55.139
,-0.0152,7.599,48.942,52.633
,-0.0011,8.692,49.472,51.736
,-0.1906,9.959,48.898,51.781
,-0.1906,8.415,50.537,50.88
,-0.2341,10.961,49.4,50.96
,-0.2341,9.426,51.032,50.065
,0.3226,10.685,50.467,50.116
,-0.5579,11.708,50.978,49.318
,0.2719,9.079,47.888,54.547
,0.0876,7.776,50.522,54.089
,0.0295,7.626,47.853,52.619
,0.0295,6.632,49.25,52.229
,0.1699,10.166,48.07,52.442
,0.1699,7.433,50.987,50.855
,0.1656,11.952,48.972,50.989
,0.1656,9.226,51.857,49.398
,0.3992,11.449,51.809,48.903
,-0.4157,5.533,49.874,55.11
,0.2719,5.656,50.845,54.854
,0.0698,3.844,48.671,55.232
,0.0698,4.568,49.12,56.788
,-0.5679,2.084,51.417,59.378
,-0.5163,1.353,53.383,58.618
,0.0381,1.379,54.012,59.918
,0.5366,0.072,53.524,60.555
,-0.5819,-1.014,53.786,60.032
,-0.0303,1.368,55.515,59.744
,0.7994,1.385,56.331,61.039
,-0.8014,0.88,55.917,62.095
,-0.8014,1.931,57.431,60.951
,0.2936,0.995,53.915,57.837
,0.088,2.245,53.702,60.503
,-0.0122,2.244,55.79,59.154
,-0.0122,0.489,55.797,59.17
,-0.4157,0.064,52.892,61.725
,-0.0249,-1.173,52.358,62.288
,0.5973,-2.171,53.409,62.766
,-0.5679,-3.34,53.082,63.002
,0.2117,-0.884,51.432,63.465
,-0.6546,-0.305,50.228,62.993
,0.2719,0.934,52.684,62.192
,0.0843,-1.663,51.758,61.541
,0.0352,-0.204,51.924,64.162
,0.0352,-1.811,51.187,63.985
,0.4275,0.399,49.97,63.598
,-0.4157,-1.723,54.648,62.956
,0.0143,-2.659,55.732,63.202
,0.5973,-3.518,55.978,61.988
,-0.5679,-4.628,56.464,62.145
,-0.2041,-1.958,57.05,63.504
,0.713,-1.189,56.951,64.807
,-0.9191,0.113,57.238,64.812
,-0.5931,-1.733,56.536,65.839
,0.2719,-0.754,54.877,62.775
,0.1048,-3.305,55.472,64.042
,0.0797,-1.285,57.311,62.686
,0.0797,-2.694,57.848,63.606
,0.4196,0.631,57.174,65.674
,0.4196,0.574,57.475,63.944
,-0.4157,-3.063,55.713,60.763
,0.1303,-2.936,56.525,58.453
,-0.043,-2.419,57.872,58.904
,-0.3204,-3.673,56.641,57.124
,-0.066,-1.159,58.375,58.2
,0.2719,-2.138,55.321,60.651
,0.0869,-4.649,56.683,59.759
,0.0187,-2.091,55.847,58.321
,0.0236,-3.207,58.616,58.784
,0.0236,-2.166,57.857,59.96
,0.0882,-3.026,57.092,56.371
,0.0882,-3.962,55.654,56.761
,0.0882,-4.566,57.253,57.243
,0.0186,-1.341,58.484,57.13
,0.0186,-0.863,59.348,58.606
,0.0186,-0.335,57.675,58.343
,-0.5679,-2.469,51.006,59.589
,-0.3479,-4.454,50.568,60.487
,-0.24,-3.913,49.659,61.489
,0.7341,-3.055,48.558,60.876
,-0.5894,-3.491,47.931,59.898
,-0.0094,-5.077,49.06,62.264
,0.0187,-4.581,48.271,63.463
,-0.0479,-5.696,47.747,64.361
,-0.0143,-5.125,47.55,65.754
,-0.3854,-6.117,47.166,66.752
,0.2747,-5.445,50.758,60.497
,0.1426,-3.303,50.245,62.177
,0.0362,-5.716,49.87,62.62
,0.0362,-5.665,48.411,61.613
,0.0103,-3.977,47.424,63.135
,0.0103,-3.941,48.937,64.045
,0.0621,-6.5,48.483,64.416
,0.0621,-6.089,46.809,63.966
,0.1135,-4.35,46.783,65.706
,0.1135,-4.658,48.483,66.075
,0.34,-5.671,47.05,67.652
,0.34,-6.823,47.885,66.828
,0.34,-6.559,46.296,66.488
,-0.4157,-1.84,48.367,61.392
,0.0429,-0.992,47.311,60.887
,0.5973,-0.176,46.758,62.031
,-0.5679,0.958,47.176,62.3
,-0.079,-0.081,47.849,59.785
,-0.1081,0.906,46.497,59.054
,0.2719,-1.503,48.95,62.146
,0.0766,-1.597,46.503,60.474
,0.091,-0.695,48.296,59.004
,0.091,0.575,48.619,60.194
,-0.4157,-0.745,45.803,62.754
,-0.0252,-0.066,45.169,63.887
,0.5973,1.297,44.56,63.509
,-0.5679,2.3,44.868,64.165
,0.2719,-1.674,45.489,62.518
,0.0698,0.086,45.915,64.668
,0.0698,-0.704,44.38,64.284
,-0.2548,1.441,43.75,62.43
,-0.0266,2.722,43.233,61.953
,0.5896,3.756,44.331,61.685
,-0.5748,4.949,44.126,61.944
,-0.007,2.361,42.431,60.697
,0.0189,0.961,41.944,60.95
,0.0192,0.35,43.177,61.613
,0.0641,3.115,42.549,62.706
,0.0253,2.34,43.084,59.826
,0.0253,3.052,41.604,60.534
,0.0213,0.444,41.681,60.026
,0.0213,0.975,41.106,61.649
,0.0391,0.047,43.896,60.851
,0.0391,-0.501,42.89,62.227
,-0.4157,3.322,45.484,61.134
,0.0429,4.203,46.62,60.883
,0.5973,4.775,47.153,62.194
,-0.5679,5.993,47.336,62.287
,-0.079,3.465,47.784,60.221
,-0.1081,2.7,47.388,58.627
,0.2719,2.34,45.597,60.928
,0.0766,5.021,46.302,60.237
,0.091,2.704,48.182,60.889
,0.091,4.193,48.576,60.05
,-0.5163,3.929,47.366,63.213
,0.0381,4.4,47.85,64.519
,0.5366,5.301,46.854,65.213
,-0.5819,6.33,47.235,65.785
,-0.0303,3.252,48.13,65.453
,0.7994,2.275,49.174,64.947
,-0.8014,2.661,50.072,64.202
,-0.8014,1.114,49.053,65.326
,0.2936,2.939,47.204,63.088
,0.088,4.956,48.775,64.367
,-0.0122,2.711,47.202,65.65
,-0.0122,3.661,48.488,66.392
,-0.4157,4.971,45.566,65.104
,0.0143,5.811,44.521,65.668
,0.5973,7.214,44.473,65.059
,-0.5679,8.207,44.255,65.775
,-0.2041,5.155,43.16,65.492
,0.713,3.963,42.993,66.423
,-0.9191,3.136,42.008,66.186
,-0.5931,3.705,43.776,67.34
,0.2719,4.127,45.299,64.614
,0.1048,5.937,44.711,66.735
,0.0797,4.847,43.019,64.456
,0.0797,5.874,42.384,65.746
,0.4196,2.33,41.895,66.781
,0.4196,3.309,41.378,65.419
,-0.4157,7.325,44.679,63.742
,0.0337,8.61,44.724,63.054
,0.5973,9.472,45.856,63.609
,-0.5679,10.647,45.669,63.916
,-0.1825,8.379,44.972,61.565
,0.2719,6.49,44.832,63.193
,0.0823,9.141,43.784,63.192
,0.0603,9.339,45.14,61.059
,0.0603,7.904,44.094,61.113
,0.0603,7.747,45.844,61.392
,-0.3479,8.899,47.054,63.754
,-0.24,9.633,48.188,64.32
,0.7341,10.115,47.899,65.731
,-0.5894,11.303,48.087,66.036
,-0.0094,8.75,49.44,64.355
,0.0187,8.442,49.885,62.945
,-0.0479,7.857,51.275,62.964
,-0.0143,6.42,51.296,63.387
,-0.3854,5.911,52.643,63.201
,0.2747,7.933,47.184,63.486
,0.1426,10.509,48.389,63.7
,0.0362,7.824,49.241,64.896
,0.0362,9.299,50.227,64.871
,0.0103,9.37,49.919,62.373
,0.0103,7.758,49.196,62.454
,0.0621,8.446,51.929,63.609
,0.0621,7.922,51.669,61.95
,0.1135,5.85,50.6,62.769
,0.1135,6.331,51.006,64.434
,0.34,4.936,52.677,63.472
,0.34,6.434,53.3,63.762
,0.34,5.982,52.903,62.226
,-0.3479,9.237,47.363,66.582
,-0.2637,9.685,47.087,67.937
,0.7341,10.741,46.003,68.054
,-0.5894,11.628,46.11,68.92
,-0.0007,8.484,46.746,68.832
,0.039,8.061,48.144,69.28
,0.0486,6.611,48.292,69.05
,-0.5295,6.21,49.686,69.06
,0.8076,4.919,50.013,68.971
,-0.8627,3.935,49.111,68.851
,-0.8627,4.606,51.298,68.989
,0.2747,8.283,47.171,66.308
,0.156,10.211,47.967,68.314
,0.0327,7.72,46.202,68.273
,0.0327,8.788,46.171,69.706
,0.0285,8.285,48.274,70.34
,0.0285,8.543,48.957,68.732
,0.0687,6.347,47.881,68.08
,0.0687,6.072,47.74,69.822
,0.3456,6.917,50.4,69.141
,0.4478,4.154,48.125,68.84
,0.4478,2.978,49.414,68.745
,0.4478,3.641,51.581,68.915
,0.4478,5.328,51.994,69.094
,-0.4157,10.666,44.965,67.194
,-0.0518,11.678,43.916,67.198
,0.5973,13.035,44.505,66.789
,-0.5679,14.05,44.224,67.446
,-0.1102,11.282,42.771,66.245
,0.3531,12.294,41.607,66.148
,-0.4121,12.538,41.057,67.542
,-0.4121,11.79,40.524,65.201
,0.2719,9.924,44.922,66.51
,0.0922,11.75,43.53,68.215
,0.0457,10.323,42.373,66.58
,0.0457,11.138,43.184,65.245
,-0.0361,13.239,41.981,65.753
,0.1,13.159,40.163,67.474
,0.1,13.068,41.781,68.159
,0.1,11.592,40.793,68.017
,0.1,12.535,39.733,65.115
,0.1,10.86,40.098,65.577
,0.1,11.616,40.949,64.213
,-0.4157,13.089,45.376,65.765
,-0.0518,14.351,45.998,65.398
,0.5973,14.858,46.889,66.521
,-0.5679,16.068,46.867,66.775
,-0.1102,14.139,46.777,64.101
,0.3531,13.832,45.897,62.878
,-0.4121,13.309,46.756,61.737
,-0.4121,15.102,45.142,62.456
,0.2719,12.253,45.617,65.249
,0.0922,15.096,45.22,65.234
,0.0457,13.316,47.475,64.254
,0.0457,15.033,47.368,63.895
,-0.0361,13.059,45.178,63.134
,0.1,13.0,46.112,60.912
,0.1,12.449,47.346,62.061
,0.1,14.095,47.415,61.381
,0.1,14.906,44.562,61.555
,0.1,15.912,45.844,62.253
,0.1,15.403,44.461,63.246
,-0.4157,14.018,47.642,67.229
,-0.0389,14.464,48.415,68.382
,0.5973,15.004,47.494,69.474
,-0.5679,16.103,47.754,69.967
,0.3654,13.306,49.249,68.929
,-0.2438,13.634,50.005,70.218
,-0.6761,12.981,50.157,67.876
,0.2719,13.036,47.663,66.987
,0.1007,15.266,49.087,68.071
,0.0043,12.451,48.602,69.119
,0.4102,13.748,50.715,67.707
,0.0642,12.811,50.678,70.465
,0.0642,13.763,49.304,71.044
,0.0642,14.55,50.586,70.092
,-0.4157,14.354,46.393,69.851
,-0.0875,14.897,45.533,70.909
,0.5973,16.238,44.9,70.499
,-0.5679,17.125,44.728,71.329
,0.2985,13.827,44.458,71.259
,-0.3192,14.409,43.438,72.22
,-0.3192,12.663,45.098,72.001
,0.2719,13.468,46.151,69.43
,0.0969,15.079,46.142,71.796
,-0.0297,13.471,43.959,70.357
,0.0791,13.626,42.759,72.561
,0.0791,15.166,42.835,71.72
,0.0791,14.852,43.934,73.085
,0.0791,12.21,45.886,71.402
,0.0791,11.898,44.351,72.217
,0.0791,13.007,45.537,72.939
,-0.3479,16.438,44.618,69.21
,-0.24,17.697,44.1,68.703
,0.7341,18.753,45.176,68.457
,-0.5894,19.826,44.88,67.898
,-0.0094,17.449,43.361,67.398
,0.0187,16.52,42.181,67.547
,-0.0479,17.125,41.219,68.538
,-0.0143,16.318,39.946,68.583
,-0.3854,17.234,38.885,68.968
,0.2747,15.695,44.792,68.546
,0.1426,18.139,43.428,69.434
,0.0362,17.017,44.054,66.673
,0.0362,18.393,43.001,66.989
,0.0103,15.543,42.47,67.915
,0.0103,16.407,41.694,66.578
,0.0621,18.149,41.002,68.228
,0.0621,17.129,41.632,69.545
,0.1135,15.501,40.042,69.3
,0.1135,15.918,39.729,67.591
,0.34,16.74,38.005,69.016
,0.34,17.967,38.804,68.276
,0.34,17.645,39.09,69.868
,-0.3479,18.472,46.443,68.797
,-0.24,19.361,47.58,68.574
,0.7341,19.789,47.753,67.122
,-0.5894,20.954,47.978,66.781
,-0.0094,20.586,47.433,69.46
,0.0187,20.138,47.469,70.899
,-0.0479,21.274,46.838,71.658
,-0.0143,20.943,46.73,73.131
,-0.3854,22.048,46.04,73.788
,0.2747,17.577,46.638,69.222
,0.1426,18.831,48.487,68.866
,0.0362,21.118,46.513,69.216
,0.0362,21.266,48.272,69.297
,0.0103,19.976,48.498,71.222
,0.0103,19.24,46.882,71.088
,0.0621,21.454,45.829,71.28
,0.0621,22.179,47.437,71.533
,0.1135,20.815,47.726,73.555
,0.1135,20.019,46.161,73.257
,0.34,22.902,46.566,73.662
,0.34,21.853,45.955,74.776
,0.34,22.163,45.118,73.392
,-0.4157,18.825,47.624,66.219
,-0.0031,19.07,47.766,64.796
,0.5973,18.415,49.039,64.243
,-0.5679,17.186,49.185,64.338
,-0.0036,18.517,46.535,64.075
,-0.0645,19.346,45.315,64.37
,0.6951,20.779,45.423,63.869
,-0.9407,21.697,44.851,64.622
,-0.6086,21.12,46.03,62.843
,0.2719,17.879,47.442,66.522
,0.085,20.136,47.792,64.594
,0.0171,17.486,46.356,64.385
,0.0171,18.52,46.716,63.0
,0.0352,19.335,45.116,65.438
,0.0352,18.882,44.459,63.881
,0.4251,21.432,44.39,65.481
,0.4251,22.663,44.895,64.337
,-0.2548,19.153,50.002,63.668
,-0.0266,18.596,51.204,63.067
,0.5896,17.738,50.814,61.876
,-0.5748,18.118,49.908,61.113
,-0.007,19.783,52.034,62.646
,0.0189,20.85,51.531,63.593
,0.0192,20.597,50.037,63.589
,0.0641,18.008,51.738,63.815
,0.0253,20.078,51.791,61.628
,0.0253,19.6,53.103,62.763
,0.0213,21.851,51.768,63.23
,0.0213,20.696,51.941,64.594
,0.0391,20.941,49.58,62.661
,0.0391,21.077,49.588,64.457
,-0.4157,16.603,51.488,61.701
,-0.0024,15.759,51.228,60.551
,0.5973,15.145,52.531,60.065
,-0.5679,15.052,53.52,60.802
,-0.0343,14.616,50.231,60.89
,0.0118,13.647,50.682,61.985
,-0.1256,12.526,51.442,61.67
,-0.1256,13.915,50.381,63.315
,-0.1704,11.696,51.894,62.681
,-0.1704,13.068,50.842,64.314
,-0.1072,11.962,51.599,64.005
,0.2719,16.328,52.216,62.344
,0.0978,16.367,50.818,59.752
,0.0295,14.052,50.008,59.984
,0.0295,15.092,49.308,61.212
,0.133,12.303,51.684,60.642
,0.133,14.783,49.796,63.576
,0.143,10.834,52.494,62.431
,0.143,13.283,50.603,65.34
,0.1297,11.315,51.962,64.788
,-0.5163,14.684,52.51,58.829
,0.0397,13.95,53.593,58.225
,0.5366,12.566,53.009,57.937
,-0.5819,12.459,51.916,57.371
,0.056,14.667,53.949,56.967
,0.0136,13.973,54.945,56.083
,0.8054,14.729,55.326,54.802
,-0.8188,15.802,54.776,54.508
,-0.8188,14.224,56.201,54.09
,0.2936,14.797,51.668,58.281
,0.1105,13.872,54.462,58.88
,-0.0173,15.638,54.36,57.237
,-0.0173,14.835,53.043,56.38
,-0.0425,13.006,54.599,55.883
,-0.0425,13.846,55.859,56.666
,-0.4157,11.485,53.672,58.281
,-0.0024,10.147,53.178,57.973
,0.5973,9.589,54.01,56.814
,-0.5679,9.658,55.244,56.807
,-0.0343,9.253,53.305,59.218
,0.0118,7.869,52.7,59.024
,-0.1256,7.687,51.343,59.216
,-0.1256,6.802,53.499,58.641
,-0.1704,6.436,50.789,59.028
,-0.1704,5.556,52.939,58.454
,-0.1072,5.384,51.59,58.648
,0.2719,11.568,54.575,58.724
,0.0978,10.171,52.128,57.696
,0.0295,9.739,52.794,60.05
,0.0295,9.154,54.357,59.489
,0.133,8.514,50.719,59.508
,0.133,6.946,54.556,58.471
,0.143,6.286,49.73,59.174
,0.143,4.721,53.553,58.153
,0.1297,4.414,51.148,58.517
,-0.4157,9.024,53.368,55.798
,-0.0597,8.472,54.04,54.638
,0.5973,6.973,53.748,54.671
,-0.5679,6.536,52.594,54.558
,0.1303,9.142,53.478,53.348
,-0.043,10.605,53.856,53.284
,-0.3204,8.446,54.045,52.136
,-0.066,11.302,53.478,54.566
,0.2719,8.958,52.366,55.825
,0.0869,8.629,55.116,54.678
,0.0187,9.055,52.39,53.33
,0.0236,11.069,53.319,52.455
,0.0236,10.72,54.929,53.117
,0.0882,8.995,53.774,51.233
,0.0882,7.437,53.639,52.05
,0.0882,8.391,55.131,52.218
,0.0186,12.354,53.378,54.297
,0.0186,11.219,54.335,55.209
,0.0186,11.046,52.489,54.949
,-0.4157,6.166,54.792,54.866
,-0.2041,4.122,55.782,55.827
,0.713,2.598,55.732,55.945
,-0.9191,2.013,56.857,56.341
,-0.5931,1.918,54.728,55.674
,0.2719,6.56,55.717,54.959
,0.1048,4.472,53.706,55.446
,0.0797,4.546,55.727,56.83
,0.0797,4.408,56.743,55.396
,0.4196,1.004,56.887,56.415
,0.4196,2.563,57.68,56.54
,-0.5679,-0.633,56.589,54.848
,-0.2548,-0.069,57.747,53.033
,-0.0266,0.13,59.004,53.753
,0.5896,-1.161,59.54,54.366
,-0.5748,-1.088,60.325,55.314
,-0.007,0.742,59.923,52.71
,0.0189,0.18,59.391,51.392
,0.0192,0.301,57.877,51.623
,0.0641,0.856,58.851,54.552
,0.0253,0.466,60.966,52.874
,0.0253,1.828,59.816,52.713
,0.0213,-0.868,59.673,51.276
,0.0213,0.772,59.715,50.536
,0.0391,-0.333,57.33,50.937
,0.0391,1.337,57.561,51.503
,-0.5163,-2.347,59.218,53.855
,0.0397,-3.58,59.608,54.506
,0.5366,-4.621,58.576,54.12
,-0.5819,-4.435,57.772,53.204
,0.056,-4.036,61.02,54.086
,0.0136,-4.588,61.145,52.709
,0.8054,-5.126,62.533,52.424
,-0.8188,-6.188,62.907,52.919
,-0.8188,-4.454,63.22,51.686
,0.2936,-2.405,58.609,53.05
,0.1105,-3.444,59.579,55.588
,-0.0173,-4.813,61.333,54.784
,-0.0173,-3.207,61.719,54.195
,-0.0425,-3.789,60.919,52.003
,-0.0425,-5.402,60.439,52.557
,-0.3479,-5.705,58.589,54.877
,-0.24,-6.757,57.578,54.836
,0.7341,-7.234,57.352,53.418
,-0.5894,-7.586,58.298,52.725
,-0.0094,-7.784,58.137,55.781
,0.0187,-8.887,57.314,56.382
,-0.0479,-9.56,58.36,57.281
,-0.0143,-10.62,57.764,58.185
,-0.3854,-11.1,58.732,59.16
,0.2747,-5.781,59.305,55.584
,0.1426,-6.362,56.648,55.246
,0.0362,-7.21,58.518,56.632
,0.0362,-8.228,59.003,55.283
,0.0103,-9.574,56.95,55.618
,0.0103,-8.476,56.494,56.973
,0.0621,-8.826,58.828,57.939
,0.0621,-10.025,59.133,56.667
,0.1135,-11.454,57.412,57.575
,0.1135,-10.193,56.912,58.716
,0.34,-11.494,59.531,58.683
,0.34,-11.807,58.31,59.746
,0.34,-10.329,59.037,59.739
,-0.4157,-7.092,56.125,52.927
,-0.0252,-7.542,55.739,51.597
,0.5973,-6.706,56.276,50.425
,-0.5679,-7.11,56.102,49.266
,0.2719,-6.694,55.405,53.513
,0.0698,-7.539,54.65,51.541
,0.0698,-8.571,56.074,51.467
,-0.4157,-5.539,56.901,50.662
,0.2985,-4.477,58.938,49.771
,-0.3192,-3.52,59.471,48.683
,-0.3192,-5.826,59.653,49.617
,0.2719,-5.24,57.038,51.62
,0.0969,-5.101,57.22,48.633
,-0.0297,-4.053,59.15,50.749
,0.0791,-2.519,59.061,48.814
,0.0791,-3.891,59.208,47.691
,0.0791,-3.447,60.555,48.759
,0.0791,-5.692,60.743,49.681
,0.0791,-6.288,59.42,48.647
,0.0791,-6.522,59.365,50.415
,-0.5679,-1.007,57.031,46.986
,-0.5163,0.559,55.981,48.219
,0.0381,1.648,56.676,47.609
,0.5366,2.148,55.749,46.503
,-0.5819,2.969,54.837,46.727
,-0.0303,2.727,56.921,48.641
,0.7994,3.851,57.807,48.123
,-0.8014,4.136,57.836,46.93
,-0.8014,4.466,58.475,48.937
,0.2936,0.769,55.281,48.915
,0.088,1.334,57.637,47.201
,-0.0122,2.271,57.429,49.49
,-0.0122,3.14,55.98,49.007
,-0.5163,1.729,56.044,45.279
,0.0381,2.074,55.193,44.152
,0.5366,3.544,55.165,43.751
,-0.5819,4.028,54.128,43.262
,-0.0303,1.196,55.606,42.978
,0.7994,-0.276,55.169,43.109
,-0.8014,-0.642,54.44,44.043
,-0.8014,-1.058,55.533,42.223
,0.2936,1.074,56.798,45.136
,0.088,1.808,54.169,44.412
,-0.0122,1.247,56.688,42.844
,-0.0122,1.59,55.142,42.071
,-0.5163,4.295,56.236,44.041
,0.0397,5.738,56.262,43.81
,0.5366,6.419,55.264,44.753
,-0.5819,7.287,54.507,44.311
,0.056,6.285,57.691,44.06
,0.0136,7.817,57.877,44.132
,0.8054,8.325,58.939,45.136
,-0.8188,7.863,60.082,45.076
,-0.8188,9.188,58.652,45.976
,0.2936,3.874,57.029,44.506
,0.1105,5.951,55.976,42.78
,-0.0173,5.884,58.364,43.302
,-0.0173,5.897,58.025,45.021
,-0.0425,8.297,56.937,44.396
,-0.0425,8.177,58.137,43.135
,-0.3479,6.007,55.188,46.022
,-0.0094,6.185,54.544,48.389
,0.0187,6.77,55.89,48.845
,-0.0479,8.263,55.77,49.033
,-0.0143,9.097,56.857,48.364
,-0.3854,8.714,58.206,48.749
,0.2747,5.274,55.804,46.352
,0.1426,7.679,54.285,46.856
,0.0362,5.097,54.588,48.454
,0.0362,6.533,53.753,49.055
,0.0103,6.532,56.667,48.119
,0.0103,6.313,56.167,49.797
,0.0621,8.466,55.835,50.097
,0.0621,8.64,54.803,48.701
,0.1135,10.149,56.695,48.601
,0.1135,8.975,56.751,47.286
,0.34,7.727,58.342,48.569
,0.34,8.909,58.37,49.725
,0.34,9.224,58.869,48.178
,-0.5679,5.935,49.653,44.554
,-0.4157,5.592,51.65,43.542
,0.0337,6.428,51.322,42.387
,0.5973,7.875,50.984,42.805
,-0.5679,8.493,50.019,42.35
,-0.1825,6.431,52.514,41.431
,0.2719,5.161,52.565,43.58
,0.0823,6.004,50.46,41.87
,0.0603,5.412,52.731,41.108
,0.0603,6.847,53.395,41.921
,0.0603,7.035,52.276,40.555
,-0.5163,8.42,51.753,43.762
,0.056,10.071,52.653,45.226
,0.0136,11.325,52.457,46.033
,0.8054,11.503,53.587,47.03
,-0.8188,11.927,54.654,46.595
,-0.8188,11.218,53.423,48.217
,0.2936,7.896,52.538,44.127
,0.1105,10.474,51.532,43.461
,-0.0173,10.161,53.577,44.655
,-0.0173,9.253,52.777,45.933
,-0.0425,11.28,51.52,46.588
,-0.0425,12.188,52.414,45.366
,-0.5679,9.584,45.139,42.359
,-0.4157,9.904,47.411,42.382
,-0.0389,11.223,47.366,41.743
,0.5973,12.202,46.58,42.608
,-0.5679,12.899,45.671,42.126
,0.3654,11.766,48.807,41.518
,-0.2438,13.162,48.837,40.902
,-0.6761,10.835,49.469,40.656
,0.2719,9.525,48.311,42.642
,0.1007,11.139,46.865,40.778
,0.0043,11.801,49.341,42.465
,0.4102,9.983,49.513,41.1
,0.0642,13.433,49.866,40.663
,0.0642,13.894,48.441,41.606
,0.0642,13.177,48.241,39.989
,-0.3479,12.217,46.887,43.909
,-0.24,13.102,46.219,44.832
,0.7341,12.81,44.733,44.943
,-0.5894,13.706,43.894,45.089
,-0.0094,12.965,46.853,46.189
,0.0187,13.636,48.188,46.328
,-0.0479,13.588,48.526,47.809
,-0.0143,14.561,49.653,48.122
,-0.3854,14.275,50.86,47.352
,0.2747,11.604,47.612,44.259
,0.1426,14.131,46.329,44.486
,0.0362,11.912,46.942,46.46
,0.0362,13.43,46.167,46.898
,0.0103,14.675,48.104,46.006
,0.0103,13.128,48.947,45.736
,0.0621,12.573,48.809,48.087
,0.0621,13.887,47.669,48.415
,0.1135,14.498,49.884,49.186
,0.1135,15.572,49.314,47.894
,0.34,13.35,51.202,47.582
,0.34,14.956,51.577,47.553
,0.34,14.303,50.646,46.364
,-0.4157,11.531,44.377,44.905
,-0.0518,11.13,42.976,44.972
,0.5973,11.34,42.248,43.66
,-0.5679,11.424,41.017,43.683
,-0.1102,9.646,42.848,45.362
,0.3531,9.265,43.266,46.773
,-0.4121,7.755,43.294,46.907
,-0.4121,9.881,42.319,47.757
,0.2719,10.816,45.081,44.785
,0.0922,11.734,42.469,45.722
,0.0457,9.066,43.441,44.653
,0.0457,9.345,41.808,45.234
,-0.0361,9.641,44.269,46.973
,0.1,7.509,43.629,47.916
,0.1,7.326,43.997,46.189
,0.1,7.334,42.302,46.734
,0.1,9.542,42.582,48.759
,0.1,9.583,41.293,47.541
,0.1,10.966,42.395,47.737
,-0.4157,11.455,42.952,42.525
,-0.0252,11.525,42.334,41.214
,0.5973,10.164,41.769,40.833
,-0.5679,10.081,40.762,40.13
,0.2719,11.421,43.962,42.561
,0.0698,11.816,43.084,40.479
,0.0698,12.266,41.534,41.216
,-0.3479,9.056,42.383,41.229
,-0.2637,7.732,41.847,40.95
,0.7341,7.015,42.653,39.888
,-0.5894,7.168,43.877,39.827
,-0.0007,6.847,41.867,42.198
,0.039,7.27,40.907,43.286
,0.0486,6.765,39.494,43.037
,-0.5295,5.309,39.509,42.945
,0.8076,4.456,39.277,43.947
,-0.8627,4.847,39.018,45.181
,-0.8627,3.16,39.333,43.692
,0.2747,9.125,43.252,41.74
,0.156,7.796,40.815,40.603
,0.0327,6.9,42.873,42.618
,0.0327,5.806,41.713,41.916
,0.0285,8.355,40.882,43.365
,0.0285,6.866,41.254,44.238
,0.0687,7.178,39.12,42.099
,0.0687,7.095,38.838,43.843
,0.3456,4.918,39.721,42.039
,0.4478,4.159,38.844,45.898
,0.4478,5.831,38.978,45.395
,0.4478,2.839,39.545,42.757
,0.4478,2.491,39.17,44.43
,-0.5163,6.207,41.956,39.087
,0.0381,5.293,42.579,38.15
,0.5366,3.843,42.635,38.597
,-0.5819,3.041,43.261,37.909
,-0.0303,5.31,41.86,36.804
,0.7994,6.551,42.112,35.946
,-0.8014,7.307,43.063,36.189
,-0.8014,6.749,41.341,35.013
,0.2936,6.188,40.951,39.159
,0.088,5.602,43.609,37.97
,-0.0122,5.202,40.787,36.975
,-0.0122,4.461,42.177,36.199
,-0.4157,3.402,41.944,39.654
,0.3654,1.229,40.623,39.804
,-0.2438,1.48,40.065,38.389
,-0.6761,1.654,39.648,40.77
,0.2719,4.056,41.418,40.214
,0.1007,1.463,42.793,39.591
,0.0043,0.162,40.8,39.925
,0.4102,1.266,38.799,40.525
,0.0642,0.844,39.195,38.219
,0.0642,1.234,40.829,37.649
,0.0642,2.524,39.773,38.268
,-0.5679,1.95,43.687,56.706
,-0.2548,4.081,44.299,56.717
,-0.0266,5.246,45.002,56.188
,0.5896,6.066,44.193,55.186
,-0.5748,5.934,42.966,55.087
,-0.007,6.034,45.354,57.433
,0.0189,5.875,44.064,58.208
,0.0192,4.392,43.743,58.04
,0.0641,4.916,45.918,55.705
,0.0253,7.08,45.571,57.217
,0.0253,5.564,46.185,57.961
,0.0213,6.485,43.27,57.775
,0.0213,6.133,44.201,59.258
,0.0391,4.211,42.669,58.08
,0.0391,3.818,44.274,58.794
,-0.4157,6.987,44.867,54.479
,-0.0031,8.0,44.233,53.656
,0.5973,9.305,44.847,54.159
,-0.5679,9.452,46.089,54.229
,-0.0036,7.805,44.569,52.173
,-0.0645,6.63,43.812,51.545
,0.6951,6.785,42.295,51.627
,-0.9407,5.768,41.525,51.936
,-0.6086,7.875,41.758,51.405
,0.2719,7.049,45.869,54.598
,0.085,8.019,43.154,53.804
,0.0171,7.638,45.639,52.053
,0.0171,8.716,44.31,51.633
,0.0352,5.711,44.112,52.046
,0.0352,6.543,44.095,50.496
,0.4251,5.908,40.532,52.053
,0.4251,4.873,41.945,52.157
,-0.4157,10.212,43.967,54.584
,-0.0875,11.476,44.368,55.215
,0.5973,12.675,43.98,54.367
,-0.5679,12.691,42.891,53.782
,0.2985,11.576,43.704,56.617
,-0.3192,12.772,44.291,57.384
,-0.3192,10.249,43.916,57.37
,0.2719,10.014,42.98,54.517
,0.0969,11.477,45.446,55.359
,-0.0297,11.727,42.63,56.5
,0.0791,12.776,43.918,58.406
,0.0791,13.706,44.006,56.91
,0.0791,12.708,45.377,57.407
,0.0791,10.357,43.581,58.402
,0.0791,9.986,44.972,57.369
,0.0791,9.442,43.335,56.925
,-0.4157,13.661,44.873,54.314
,-0.0024,14.92,44.686,53.606
,0.5973,16.052,44.85,54.619
,-0.5679,15.998,45.68,55.529
,-0.0343,15.084,45.732,52.48
,0.0118,14.037,45.513,51.389
,-0.1256,12.748,46.009,51.54
,-0.1256,14.355,44.764,50.257
,-0.1704,11.795,45.741,50.561
,-0.1704,13.394,44.507,49.291
,-0.1072,12.12,44.992,49.447
,0.2719,13.553,45.737,54.828
,0.0978,14.959,43.686,53.179
,0.0295,14.985,46.734,52.886
,0.0295,16.083,45.636,52.052
,0.133,12.478,46.585,52.411
,0.133,15.35,44.366,50.135
,0.143,10.794,46.12,50.678
,0.143,13.65,43.93,48.414
,0.1297,11.374,44.801,48.689
,-0.4157,17.047,43.981,54.492
,0.0337,18.224,43.955,55.356
,0.5973,19.137,45.148,55.038
,-0.5679,18.995,45.774,53.97
,-0.1825,18.939,42.632,55.088
,0.2719,17.019,43.311,53.738
,0.0823,17.906,43.984,56.396
,0.0603,19.783,42.51,55.766
,0.0603,18.263,41.789,55.21
,0.0603,19.311,42.631,54.065
,-0.2548,20.119,45.481,55.901
,-0.0266,21.084,46.564,55.675
,0.5896,21.845,46.449,54.357
,-0.5748,22.212,47.486,53.816
,-0.007,22.019,46.513,56.859
,0.0189,21.14,45.985,57.957
,0.0192,20.344,44.899,57.228
,0.0641,20.551,47.507,55.682
,0.0253,22.834,45.811,56.678
,0.0253,22.414,47.5,57.098
,0.0213,21.721,45.572,58.782
,0.0213,20.467,46.768,58.309
,0.0391,20.937,43.989,57.139
,0.0391,19.412,44.707,57.753
,-0.5163,22.149,45.241,53.845
,0.0381,22.826,45.123,52.554
,0.5366,21.863,45.225,51.364
,-0.5819,22.266,44.978,50.233
,-0.0303,23.591,43.781,52.524
,0.7994,22.731,42.513,52.405
,-0.8014,21.563,42.523,52.78
,-0.8014,23.216,41.505,51.908
,0.2936,21.847,44.394,54.305
,0.088,23.566,45.919,52.462
,-0.0122,24.278,43.805,51.677
,-0.0122,24.2,43.703,53.426
,-0.4157,20.563,45.476,51.575
,-0.0252,19.554,45.591,50.542
,0.5973,18.794,44.302,50.205
,-0.5679,17.839,44.343,49.401
,0.2719,20.257,45.613,52.527
,0.0698,18.824,46.33,50.87
,0.0698,20.013,45.967,49.627
,-0.4157,19.161,43.14,50.738
,-0.0249,18.426,41.942,50.361
,0.5973,17.04,41.941,51.007
,-0.5679,16.836,42.533,52.077
,0.2117,19.219,40.734,50.779
,-0.6546,19.443,40.779,52.171
,0.2719,19.943,43.074,51.377
,0.0843,18.318,41.907,49.276
,0.0352,18.663,39.83,50.529
,0.0352,20.177,40.72,50.258
,0.4275,20.215,41.332,52.346
,-0.3479,16.095,41.291,50.355
,-0.1354,14.733,41.195,50.835
,0.7341,14.605,40.169,51.956
,-0.5894,15.052,39.033,51.781
,-0.0414,13.852,40.816,49.658
,-0.0012,12.389,40.645,50.035
,-0.1141,11.595,41.566,50.695
,-0.1513,11.653,39.576,49.778
,-0.017,10.451,39.794,50.243
,-0.1718,10.428,40.987,50.784
,0.2747,16.327,40.823,49.492
,0.1212,14.413,42.167,51.208
,0.081,13.925,41.588,48.892
,0.081,14.213,39.882,49.224
,0.3866,11.968,38.741,49.303
,0.2317,11.874,42.549,51.042
,0.2681,9.625,39.102,50.201
,0.3911,9.612,41.411,51.2
,-0.4157,14.016,40.518,53.094
,-0.0597,13.782,39.55,54.145
,0.5973,12.369,39.01,54.015
,-0.5679,12.191,37.794,54.023
,0.1303,13.995,40.201,55.534
,-0.043,15.479,40.579,55.679
,-0.3204,13.551,39.227,56.645
,-0.066,15.816,41.44,56.908
,0.2719,13.701,41.466,53.23
,0.0869,14.476,38.711,54.065
,0.0187,13.391,41.105,55.609
,0.0236,16.075,39.667,55.714
,0.0236,15.802,41.147,54.807
,0.0882,13.774,39.643,57.623
,0.0882,12.474,39.072,56.607
,0.0882,14.064,38.27,56.54
,0.0186,15.553,40.924,57.836
,0.0186,16.887,41.641,56.936
,0.0186,15.283,42.391,56.86
,-0.4157,11.347,39.86,53.905
,-0.0252,9.961,39.427,53.78
,0.5973,9.118,40.183,54.803
,-0.5679,9.387,41.362,55.086
,0.2719,11.527,40.854,53.941
,0.0698,9.583,39.645,52.786
,0.0698,9.862,38.356,53.962
,-0.4157,8.115,39.543,55.384
,-0.0252,7.292,40.203,56.373
,0.5973,7.821,40.045,57.784
,-0.5679,8.967,39.61,58.017
,0.2719,7.93,38.571,55.167
,0.0698,7.218,41.265,56.158
,0.0698,6.29,39.776,56.321
,-0.4157,6.984,40.342,58.778
,-0.0024,7.384,40.247,60.166
,0.5973,7.719,38.788,60.513
,-0.5679,8.71,38.555,61.201
,-0.0343,6.284,40.754,61.091
,0.0118,6.705,40.642,62.56
,-0.1256,7.825,41.288,63.022
,-0.1256,5.989,39.828,63.426
,-0.1704,8.229,41.132,64.328
,-0.1704,6.398,39.679,64.737
,-0.1072,7.527,40.326,65.197
,0.2719,6.056,40.679,58.568
,0.0978,8.278,40.855,60.31
,0.0295,6.08,41.8,60.861
,0.0295,5.37,40.183,60.92
,0.133,8.404,41.903,62.355
,0.133,5.11,39.305,63.08
,0.143,9.109,41.649,64.672
,0.143,5.831,39.054,65.408
,0.1297,7.853,40.207,66.22
,-0.5163,6.987,37.794,60.031
,0.0381,7.311,36.4,60.306
,0.5366,8.735,36.058,59.814
,-0.5819,9.508,35.394,60.53
,-0.0303,6.261,35.514,59.598
,0.7994,6.484,34.015,59.833
,-0.8014,6.678,33.603,60.985
,-0.8014,6.493,33.285,58.849
,0.2936,6.192,37.992,59.443
,0.088,7.257,36.221,61.379
,-0.0122,5.27,35.776,59.971
,-0.0122,6.282,35.721,58.526
,-0.4157,9.127,36.528,58.626
,-0.0031,10.486,36.294,58.166
,0.5973,11.531,37.058,58.969
,-0.5679,12.647,36.574,59.177
,-0.0036,10.672,36.695,56.732
,-0.0645,10.113,35.661,55.77
,0.6951,8.615,35.687,55.718
,-0.9407,8.014,34.514,55.783
,-0.6086,7.987,36.749,55.716
,0.2719,8.5,37.07,58.049
,0.085,10.714,35.231,58.262
,0.0171,10.25,37.683,56.543
,0.0171,11.742,36.751,56.527
,0.0352,10.483,35.868,54.766
,0.0352,10.473,34.67,56.054
,0.4251,8.559,33.668,55.864
,0.4251,7.006,34.47,55.815
,-0.4157,11.199,38.236,59.496
,-0.0518,12.132,39.016,60.28
,0.5973,12.359,38.33,61.628
,-0.5679,13.479,38.313,62.149
,-0.1102,11.567,40.443,60.465
,0.3531,12.533,41.397,61.159
,-0.4121,13.762,41.603,60.266
,-0.4121,11.802,42.682,61.515
,0.2719,10.275,38.611,59.334
,0.0922,13.074,39.059,59.738
,0.0457,11.303,40.851,59.487
,0.0457,10.652,40.377,61.054
,-0.0361,12.868,40.956,62.096
,0.1,14.382,42.404,60.668
,0.1,14.371,40.699,60.241
,0.1,13.462,41.864,59.25
,0.1,12.487,43.349,62.033
,0.1,11.438,43.174,60.612
,0.1,10.963,42.465,62.178
,-0.3479,11.326,37.775,62.262
,-0.2637,11.443,36.992,63.491
,0.7341,12.452,35.875,63.244
,-0.5894,13.354,35.677,64.06
,-0.0007,10.15,36.286,63.882
,0.039,9.202,36.954,64.825
,0.0486,8.26,35.851,65.318
,-0.5295,7.444,35.324,64.234
,0.8076,6.134,35.523,64.17
,-0.8627,5.48,36.201,65.109
,-0.8627,5.449,35.032,63.163
,0.2747,10.416,37.819,61.825
,0.156,11.795,37.618,64.31
,0.0327,9.615,36.025,62.97
,0.0327,10.441,35.342,64.35
,0.0285,9.755,37.366,65.669
,0.0285,8.654,37.745,64.315
,0.0687,8.841,35.035,65.748
,0.0687,7.66,36.258,66.13
,0.3456,7.9,34.8,63.499
,0.4478,5.988,36.611,65.878
,0.4478,4.475,36.28,65.062
,0.4478,4.454,35.166,63.102
,0.4478,5.923,34.488,62.451
,-0.5163,12.338,35.175,62.108
,0.0397,13.262,34.099,61.791
,0.5366,14.672,34.572,61.527
,-0.5819,15.618,33.857,61.872
,0.056,12.828,33.333,60.561
,0.0136,11.554,32.581,60.852
,0.8054,11.711,31.519,61.938
,-0.8188,12.472,30.568,61.725
,-0.8188,11.065,31.663,62.98
,0.2936,11.586,35.371,61.461
,0.1105,13.292,33.4,62.628
,-0.0173,12.666,34.015,59.727
,-0.0173,13.599,32.614,60.278
,-0.0425,10.764,33.274,61.136
,-0.0425,11.232,32.088,59.933
,-0.4157,14.796,35.768,60.941
,-0.0014,16.085,36.323,60.566
,0.5973,17.047,36.499,61.723
,-0.5679,18.255,36.341,61.509
,-0.0152,15.85,37.664,59.86
,-0.0011,17.029,38.297,59.137
,-0.1906,17.286,37.97,57.822
,-0.1906,17.819,39.216,59.806
,-0.2341,18.347,38.576,57.171
,-0.2341,18.874,39.817,59.158
,0.3226,19.131,39.494,57.847
,-0.5579,20.194,40.117,57.2
,0.2719,13.965,36.283,60.687
,0.0876,16.542,35.641,59.848
,0.0295,15.062,37.529,59.121
,0.0295,15.477,38.382,60.588
,0.1699,16.669,37.251,57.304
,0.1699,17.611,39.464,60.836
,0.1656,18.563,38.328,56.142
,0.1656,19.497,40.529,59.676
,0.3992,20.301,39.825,56.286
,-0.4157,16.558,36.815,62.921
,-0.0024,17.444,37.02,64.042
,0.5973,17.819,35.749,64.806
,-0.5679,18.614,35.805,65.748
,-0.0343,16.817,38.034,64.983
,0.0118,16.88,39.444,64.382
,-0.1256,18.102,40.044,64.125
,-0.1256,15.701,40.112,64.101
,-0.1704,18.142,41.316,63.587
,-0.1704,15.754,41.385,63.562
,-0.1072,16.971,41.986,63.307
,0.2719,15.562,36.922,63.052
,0.0978,18.382,37.44,63.679
,0.0295,15.787,37.75,65.203
,0.0295,17.369,38.057,65.923
,0.133,19.024,39.527,64.342
,0.133,14.746,39.646,64.292
,0.143,19.091,41.783,63.38
,0.143,14.838,41.909,63.33
,0.1297,17.014,42.969,62.87
,-0.3479,17.291,34.597,64.408
,-0.24,17.646,33.34,65.054
,0.7341,18.926,32.777,64.441
,-0.5894,19.049,32.772,63.231
,-0.0094,16.49,32.326,64.889
,0.0187,15.243,32.779,65.636
,-0.0479,14.161,31.773,65.427
,-0.0143,12.898,32.347,66.049
,-0.3854,11.768,31.463,65.783
,0.2747,16.695,34.564,63.592
,0.1426,17.824,33.493,66.118
,0.0362,16.268,32.199,63.829
,0.0362,16.805,31.362,65.291
,0.0103,15.464,32.873,66.701
,0.0103,14.916,33.745,65.248
,0.0621,13.999,31.616,64.358
,0.0621,14.424,30.828,65.904
,0.1135,13.042,32.456,67.125
,0.1135,12.698,33.327,65.611
,0.34,11.956,30.541,66.148
,0.34,10.925,31.834,66.195
,0.34,11.632,31.39,64.779
,-0.4157,19.864,32.313,65.196
,-0.149,21.077,31.78,64.601
,0.2719,19.754,32.32,66.2
,0.0976,20.92,30.756,64.296
,0.0976,21.353,32.365,63.735
,0.0976,21.885,31.812,65.318
,0.001400,4.925,49.675,55.450
,0.001400,4.080,49.074,55.511
,0.001400,4.442,49.298,56.288
,0.283950,1.877,51.768,58.919
,0.283950,1.511,52.751,58.540
,-0.010100,-3.461,55.835,60.165
,-0.010100,-3.397,56.241,59.010
,-0.010100,-4.254,56.320,59.663
,0.283950,-3.075,51.111,59.615
,0.283950,-4.067,50.892,60.064
,0.014567,5.440,54.722,54.917
,0.014567,4.418,55.218,55.398
,0.014567,4.593,54.180,55.207
,0.283950,-0.543,56.599,54.237
,0.283950,-0.261,57.178,53.330
,-0.019367,-5.104,57.154,50.139
,-0.019367,-4.572,58.172,49.694
,-0.019367,-4.885,57.313,49.125
,0.283950,-0.848,56.605,47.409
,0.283950,-0.065,56.079,48.026
,-0.031767,6.301,54.710,46.485
,-0.031767,6.390,54.388,47.669
,-0.031767,7.137,54.258,46.902
,0.283950,5.668,50.210,44.551
,0.283950,5.496,51.209,44.045
,-0.001867,9.087,51.636,44.022
,-0.001867,9.912,52.086,44.754
,-0.001867,10.114,51.525,43.871
,0.283950,9.384,45.716,42.486
,0.283950,9.544,46.852,42.498
,-0.003167,2.703,41.962,39.865
,-0.003167,1.616,41.301,39.940
,-0.003167,1.733,42.386,39.833
,0.283950,2.425,43.944,56.408
,0.283950,3.490,44.249,56.413]).reshape((-1,4))
Chargefield_B[:,[1,2,3]] /= qcel.constants.bohr2angstroms

psi4.set_options({
'basis': 'sto-3g',
'freeze_core':'true',
'scf_type':'df'
})

e = psi4.energy('hf', external_potentials={'B':Chargefield_B})

end=time.time()
wall_time = '{:.2f}'.format(float(end-start))
with open ('psi4_psi4_file_prot.out', 'a') as output:
    output.write(f'Wall time: {wall_time} seconds')
