# Supplementary material for: SparcleQC: Automated Input File Creation for QM/MM Studies of Protein:Ligand Complexes
Source: J Chem Inf Model. 2025 Jun 17;65(13):6433–40. doi: 10.1021/acs.jcim.5c00617 (PMC12264949; doi:10.1021/acs.jcim.5c00617)
Supplement: Supplementary file 2 [file ci5c00617_si_002.zip › si/three_codes/inout_files/q-chem_q-chem_file_lig.out]

Running Job 1 of 1 q-chem_q-chem_file_lig.in
qchem q-chem_q-chem_file_lig.in_402170.0 /scratch/csargent/qchem402170/ 1
/theoryfs2/common/software/qchem5.1/exe/qcprog.exe_s q-chem_q-chem_file_lig.in_402170.0 /scratch/csargent/qchem402170/
Check license passed

                  Welcome to Q-Chem
     A Quantum Leap Into The Future Of Chemistry


 Q-Chem 5.1, Q-Chem, Inc., Pleasanton, CA (2018)

 Yihan Shao,  Zhengting Gan,  E. Epifanovsky,  A. T. B. Gilbert,  M. Wormit,  
 J. Kussmann,  A. W. Lange,  A. Behn,  Jia Deng,  Xintian Feng,  D. Ghosh,  
 M. Goldey,  P. R. Horn,  L. D. Jacobson,  I. Kaliman,  T. Kus,  A. Landau,  
 Jie Liu,  E. I. Proynov,  R. M. Richard,  R. P. Steele,  E. J. Sundstrom,  
 H. L. Woodcock III,  P. M. Zimmerman,  D. Zuev,  B. Albrecht,  E. Alguire,  
 S. A. Baeppler,  D. Barton,  Z. Benda,  Y. A. Bernard,  E. J. Berquist,  
 K. B. Bravaya,  H. Burton,  D. Casanova,  Chun-Min Chang,  Yunqing Chen,  
 A. Chien,  K. D. Closser,  M. P. Coons,  S. Coriani,  S. Dasgupta,  
 A. L. Dempwolff,  M. Diedenhofen,  Hainam Do,  R. G. Edgar,  Po-Tung Fang,  
 S. Faraji,  S. Fatehi,  Qingguo Feng,  K. D. Fenk,  J. Fosso-Tande,  
 J. Gayvert,  Qinghui Ge,  A. Ghysels,  G. Gidofalvi,  J. Gomes,  
 J. Gonthier,  A. Gunina,  D. Hait,  M. W. D. Hanson-Heine,  
 P. H. P. Harbach,  A. W. Hauser,  J. E. Herr,  E. G. Hohenstein,  
 Z. C. Holden,  Kerwin Hui,  B. C. Huynh,  T.-C. Jagau,  Hyunjun Ji,  
 B. Kaduk,  K. Khistyaev,  Jaehoon Kim,  P. Klunzinger,  K. Koh,  
 D. Kosenkov,  L. Koulias,  T. Kowalczyk,  C. M. Krauter,  A. Kunitsa,  
 Ka Un Lao,  A. Laurent,  K. V. Lawler,  Joonho Lee,  D. Lefrancois,  
 S. Lehtola,  D. S. Levine,  Yi-Pei Li,  You-Sheng Lin,  Fenglai Liu,  
 E. Livshits,  A. Luenser,  P. Manohar,  E. Mansoor,  S. F. Manzer,  
 Shan-Ping Mao,  Yuezhi Mao,  N. Mardirossian,  A. V. Marenich,  
 T. Markovich,  L. A. Martinez-Martinez,  S. A. Maurer,  N. J. Mayhall,  
 S. C. McKenzie,  J.-M. Mewes,  A. F. Morrison,  J. W. Mullinax,  K. Nanda,  
 T. S. Nguyen-Beck,  R. Olivares-Amaya,  J. A. Parkhill,  T. M. Perrine,  
 F. Plasser,  P. Pokhilko,  S. Prager,  A. Prociuk,  E. Ramos,  D. R. Rehn,  
 F. Rob,  M. Schneider,  N. Sergueev,  S. M. Sharada,  S. Sharma,  
 D. W. Small,  T. Stauch,  T. Stein,  Yu-Chuan Su,  A. J. W. Thom,  
 A. Tkatchenko,  T. Tsuchimochi,  N. M. Tubman,  L. Vogt,  M. L. Vidal,  
 O. Vydrov,  M. A. Watson,  J. Wenzel,  M. de Wergifosse,  T. A. Wesolowski,  
 A. White,  J. Witte,  A. Yamada,  Jun Yang,  K. Yao,  S. Yeganeh,  
 S. R. Yost,  Zhi-Qiang You,  A. Zech,  Igor Ying Zhang,  Xing Zhang,  
 Yan Zhao,  Ying Zhu,  B. R. Brooks,  G. K. L. Chan,  C. J. Cramer,  
 M. S. Gordon,  W. J. Hehre,  A. Klamt,  M. W. Schmidt,  C. D. Sherrill,  
 D. G. Truhlar,  A. Aspuru-Guzik,  R. Baer,  A. T. Bell,  N. A. Besley,  
 Jeng-Da Chai,  A. E. DePrince, III,  R. A. DiStasio Jr.,  A. Dreuw,  
 B. D. Dunietz,  T. R. Furlani,  Chao-Ping Hsu,  Yousung Jung,  Jing Kong,  
 D. S. Lambrecht,  WanZhen Liang,  C. Ochsenfeld,  V. A. Rassolov,  
 L. V. Slipchenko,  J. E. Subotnik,  T. Van Voorhis,  J. M. Herbert,  
 A. I. Krylov,  P. M. W. Gill,  M. Head-Gordon

 Contributors to earlier versions of Q-Chem not listed above: 
 R. D. Adamson,  B. Austin,  J. Baker,  G. J. O. Beran,  K. Brandhorst,  
 S. T. Brown,  E. F. C. Byrd,  A. K. Chakraborty,  C.-L. Cheng,  
 Siu Hung Chien,  D. M. Chipman,  D. L. Crittenden,  H. Dachsel,  
 R. J. Doerksen,  A. D. Dutoi,  L. Fusti-Molnar,  W. A. Goddard III,  
 A. Golubeva-Zadorozhnaya,  S. R. Gwaltney,  G. Hawkins,  A. Heyden,  
 S. Hirata,  G. Kedziora,  F. J. Keil,  C. Kelley,  Jihan Kim,  R. A. King,  
 R. Z. Khaliullin,  P. P. Korambath,  W. Kurlancheek,  A. M. Lee,  M. S. Lee,  
 S. V. Levchenko,  Ching Yeh Lin,  D. Liotard,  R. C. Lochan,  I. Lotan,  
 P. E. Maslen,  N. Nair,  D. P. O'Neill,  D. Neuhauser,  E. Neuscamman,  
 C. M. Oana,  R. Olson,  B. Peters,  R. Peverati,  P. A. Pieniazek,  
 Y. M. Rhee,  J. Ritchie,  M. A. Rohrdanz,  E. Rosta,  N. J. Russ,  
 H. F. Schaefer III,  N. E. Schultz,  N. Shenvi,  A. C. Simmonett,  A. Sodt,  
 D. Stuck,  K. S. Thanthiriwatte,  V. Vanovschi,  Tao Wang,  A. Warshel,  
 C. F. Williams,  Q. Wu,  X. Xu,  W. Zhang

 Please cite Q-Chem as follows:
 Y. Shao et al., Mol. Phys. 113, 184-215 (2015)
 DOI: 10.1080/00268976.2014.952696

 Q-Chem 5.1.2 for Intel X86 EM64T Linux

 Parts of Q-Chem use Armadillo 8.300.2 (Tropical Shenanigans).
 http://arma.sourceforge.net/

 Q-Chem begins on Wed Nov 27 11:03:33 2024  

Host: 
0

     Scratch files written to /scratch/csargent/qchem402170//
 Dec218 |scratch|qcdevops|jenkins|workspace|build_RNUM -1
Processing $rem in /theoryfs2/common/software/qchem5.1/config/preferences.
 MEM_TOTAL  2000 
Input Ideriv = 2
Curr. Ideriv = -1
Max.  Ideriv = 2

Checking the input file for inconsistencies... 	...done.

--------------------------------------------------------------
User input:
--------------------------------------------------------------
$comment
This Q-Chem file was created using Sparcle-QC with the following specifications:
pdb_file: 0.15_80_10_pH6.5_1aba.genpdb.cpptraj.pdb
pre-capped: false
seed: ligand
cutoff: 5.5
charge_scheme: BRC
ligand_charge: 0
method: hf
basis_set: sto-3g
amber_ff: ff19SB
water_model: opc
o_charge: 0
h_charge: 0.6791
ep_charge: -1.3582
mem: 32 GB
nthreads: 5
nwchem_scratch: /scratch/csargent/
nwchem_perm: /scratch/csargent/
qchem_options: {'SCF_CONVERGENCE': '6'}
nwchem_scf: {'thresh': '1e-6'}
software: q-chem
$end

$molecule
0 1
O 0.239 46.905 47.130
O -3.503 46.132 52.984
C 0.283 45.599 47.738
O -2.852 43.343 52.881
C -0.860 45.455 48.481
O -0.834 45.235 53.590
N -0.870 46.412 49.496
C -0.997 47.656 48.915
C 0.110 47.928 48.142
C -1.946 46.213 50.350
C -1.912 45.057 51.091
S -2.221 44.980 52.478
H -3.704 46.727 52.258
H 1.167 45.497 48.368
H 0.327 44.830 46.967
H -0.889 44.457 48.918
H -1.732 45.592 47.841
H -1.082 48.410 49.697
H -1.889 47.674 48.289
H -0.002 48.903 47.668
H 1.001 47.937 48.769
H -2.823 46.129 49.708
H -1.985 47.054 51.042
H -0.840 44.862 51.112
H -2.601 44.372 50.598
@C 3.333 50.620 55.891
@O 3.372 51.588 55.127
@N 2.442 50.507 56.862
@C 1.413 51.506 57.119
@C 0.005 50.927 57.232
@C -0.521 50.237 56.001
@C -0.985 51.011 54.951
@C -0.569 48.854 55.936
@C -1.502 50.387 53.835
@C -1.086 48.222 54.817
@C -1.549 49.003 53.779
@O -2.106 48.406 52.664
@H 2.461 49.695 57.461
@H 1.413 52.280 56.353
@H -0.024 50.226 58.065
@H -0.676 51.740 57.481
@H -0.942 52.081 55.009
@H -0.222 48.258 56.765
@H -1.884 50.975 53.022
@H -1.195 47.158 54.813
@H -2.573 49.035 52.085
@C -4.489 54.638 59.165
@O -5.677 54.600 58.838
@N -3.764 53.513 59.144
@C -4.323 52.242 58.734
@C -3.962 52.008 57.296
@C -4.635 50.801 56.669
@C -4.176 49.512 56.726
@N -5.696 50.809 55.872
@C -5.895 49.594 55.423
@N -4.976 48.833 55.943
@H -2.787 53.541 59.402
@H -5.407 52.219 58.853
@H -4.268 52.883 56.723
@H -2.884 51.914 57.183
@H -3.307 49.148 57.251
@H -6.680 49.281 54.753
@H -4.889 47.843 55.762
@C 4.103 54.707 53.574
@O 4.298 55.692 52.855
@N 3.358 53.697 53.143
@C 2.813 53.718 51.788
@C 1.415 54.343 51.725
@O 0.846 54.490 50.639
@C 2.765 52.263 51.154
@C 1.854 51.314 51.971
@C 4.222 51.753 51.018
@C 1.552 49.957 51.275
@H 3.192 52.889 53.732
@H 3.452 54.316 51.137
@H 2.353 52.349 50.147
@H 2.316 51.103 52.931
@H 0.895 51.799 52.157
@H 4.237 50.819 50.458
@H 4.822 52.488 50.480
@H 4.660 51.586 52.003
@H 0.882 49.367 51.899
@H 1.072 50.139 50.313
@H 2.475 49.403 51.115
@N 0.803 54.699 52.842
@C -0.523 55.306 52.821
@C -1.551 54.355 53.441
@C -2.945 54.929 53.268
@S -4.230 53.864 53.922
@C -4.327 52.868 52.489
@H 1.262 54.575 53.734
@H -0.851 55.519 51.809
@H -1.485 53.395 52.930
@H -1.345 54.203 54.500
@H -2.995 55.873 53.806
@H -3.144 55.111 52.215
@H -4.917 53.383 51.726
@H -3.337 52.649 52.088
@H -4.818 51.924 52.740
@C -3.305 56.701 49.689
@O -2.574 56.844 50.663
@N -2.981 55.933 48.650
@C -1.694 55.276 48.503
@C -1.807 54.027 47.654
@C -2.448 52.908 48.447
@C -1.674 52.148 49.313
@C -3.793 52.637 48.293
@C -2.246 51.109 50.022
@C -4.359 51.592 49.009
@C -3.585 50.828 49.870
@H -3.624 55.864 47.875
@H -1.320 54.997 49.487
@H -2.385 54.234 46.752
@H -0.814 53.719 47.343
@H -0.633 52.388 49.469
@H -4.401 53.230 47.628
@H -1.641 50.526 50.697
@H -5.409 51.369 48.890
@H -4.032 50.014 50.419
@C 6.178 52.810 46.615
@O 7.003 51.909 46.780
@N 4.954 52.544 46.147
@C 4.574 51.175 45.767
@C 3.036 51.092 45.467
@C 2.286 51.433 46.777
@C 2.604 49.685 45.023
@C 0.773 51.661 46.639
@H 4.285 53.293 46.021
@H 4.805 50.498 46.591
@H 2.776 51.815 44.692
@H 2.449 50.632 47.501
@H 2.689 52.341 47.220
@H 3.139 49.398 44.118
@H 2.814 48.957 45.807
@H 1.541 49.677 44.789
@H 0.386 51.889 47.624
@H 0.586 52.494 45.961
@H 0.272 50.768 46.270
@C 9.824 50.151 44.980
@O 10.783 49.382 44.768
@N 8.796 49.803 45.757
@C 8.772 48.508 46.402
@C 8.758 47.383 45.375
@O 9.544 46.436 45.473
@C 7.545 48.399 47.296
@C 7.324 47.081 48.078
@C 8.510 46.703 48.971
@C 6.091 47.281 48.927
@H 8.019 50.436 45.891
@H 9.669 48.408 47.015
@H 7.604 49.216 48.018
@H 6.657 48.573 46.691
@H 7.135 46.270 47.375
@H 8.281 45.790 49.518
@H 9.395 46.525 48.360
@H 8.715 47.508 49.676
@H 5.899 46.363 49.477
@H 6.238 48.099 49.634
@H 5.229 47.498 48.294
@N 7.912 47.499 44.338
@C 7.852 46.455 43.322
@C 6.783 46.760 42.296
@C 5.362 46.760 42.865
@C 4.409 47.143 41.755
@C 4.990 45.393 43.428
@H 7.305 48.302 44.255
@H 7.632 45.505 43.806
@H 6.990 47.736 41.854
@H 6.842 46.016 41.500
@H 5.269 47.490 43.662
@H 3.388 47.175 42.138
@H 4.663 48.133 41.373
@H 4.462 46.419 40.939
@H 3.944 45.394 43.728
@H 5.138 44.620 42.672
@H 5.586 45.163 44.310
@C 2.042 42.251 41.586
@O 3.101 42.119 42.211
@N 0.923 42.587 42.217
@C 0.860 42.841 43.647
@C 0.191 41.696 44.392
@O -0.020 41.755 45.606
@C 0.083 44.138 43.892
@C 0.752 45.382 43.343
@C -0.200 46.571 43.380
@N -0.054 47.428 44.372
@O -1.105 46.721 42.552
@H 0.075 42.707 41.683
@H 1.859 42.968 44.065
@H -0.903 44.036 43.434
@H -0.064 44.278 44.960
@H 1.643 45.599 43.933
@H 1.056 45.226 42.308
@H 0.671 47.295 45.061
@H -0.693 48.207 44.447
@N -0.126 40.611 43.683
@C -0.846 39.468 44.218
@C -0.127 38.883 45.417
@O 1.056 38.530 45.397
@C -0.990 38.374 43.128
@C -1.627 38.920 41.847
@C -1.847 37.233 43.716
@C -3.091 39.330 41.987
@H 0.103 40.591 42.700
@H -1.834 39.812 44.520
@H -0.002 37.987 42.874
@H -1.065 39.773 41.475
@H -1.567 38.145 41.081
@H -2.116 36.530 42.927
@H -1.278 36.683 44.467
@H -2.757 37.621 44.176
@H -3.428 39.759 41.043
@H -3.717 38.463 42.205
@H -3.211 40.080 42.769
@N -0.881 38.847 46.502
@C -0.441 38.279 47.754
@C 0.502 39.140 48.581
@O 0.972 38.690 49.632
@H -1.830 39.187 46.453
@H -1.321 38.074 48.364
@H 0.048 37.325 47.556
@N 0.859 40.336 48.132
@C 1.732 41.190 48.902
@C 1.034 41.776 50.121
@O -0.031 42.407 50.002
@C 2.216 42.332 48.029
@C 3.407 42.998 47.384
@C 3.093 44.447 47.004
@C 4.542 42.927 48.387
@H 0.474 40.689 47.267
@H 2.605 40.620 49.224
@H 1.491 42.395 47.233
@H 1.911 43.193 48.633
@H 3.691 42.448 46.486
@H 3.945 44.847 46.451
@H 2.243 44.491 46.330
@H 2.998 45.065 47.892
@H 5.357 43.553 48.043
@H 4.220 43.305 49.363
@H 4.891 41.897 48.495
@N 1.609 41.565 51.285
@C 1.098 42.152 52.502
@C 2.197 43.020 53.128
@O 3.368 42.991 52.732
@C 0.678 41.061 53.494
@C -0.525 40.271 53.005
@O 1.805 40.199 53.678
@H 2.467 41.037 51.337
@H 0.233 42.784 52.309
@H 0.424 41.524 54.448
@H 1.859 39.609 52.922
@H -0.816 39.549 53.768
@H -1.361 40.947 52.826
@H -0.289 39.739 52.082
@N 1.761 43.922 53.995
@C 2.669 44.782 54.721
@C 2.071 46.190 54.846
@C 1.967 46.894 53.501
@S 3.577 47.123 52.682
@C 3.194 46.290 51.174
@H 0.797 43.906 54.295
@H 3.619 44.850 54.196
@H 1.084 46.130 55.304
@H 2.703 46.788 55.501
@H 1.304 46.336 52.841
@H 1.527 47.877 53.662
@H 2.866 45.274 51.387
@H 2.399 46.824 50.652
@H 4.076 46.252 50.544
@H 4.038 49.801 55.818
@H 1.597 51.945 58.080
@H -4.038 55.583 59.452
@H -3.863 51.507 59.384
@H 4.541 54.668 54.572
@H -0.473 56.239 53.398
@H -4.281 57.206 49.637
@H -0.974 55.922 48.023
@H 6.477 53.828 46.853
@H 5.166 50.884 44.894
@H 9.774 51.131 44.480
@H 8.807 46.339 42.815
@H 2.014 42.057 40.504
@H 2.834 44.365 55.716
$end

$rem
METHOD hf
BASIS sto-3g
SCF_CONVERGENCE 6
$end
--------------------------------------------------------------
 ----------------------------------------------------------------
             Standard Nuclear Orientation (Angstroms)
    I     Atom           X                Y                Z
 ----------------------------------------------------------------
    1      O       0.2390000000    46.9050000000    47.1300000000
    2      O      -3.5030000000    46.1320000000    52.9840000000
    3      C       0.2830000000    45.5990000000    47.7380000000
    4      O      -2.8520000000    43.3430000000    52.8810000000
    5      C      -0.8600000000    45.4550000000    48.4810000000
    6      O      -0.8340000000    45.2350000000    53.5900000000
    7      N      -0.8700000000    46.4120000000    49.4960000000
    8      C      -0.9970000000    47.6560000000    48.9150000000
    9      C       0.1100000000    47.9280000000    48.1420000000
   10      C      -1.9460000000    46.2130000000    50.3500000000
   11      C      -1.9120000000    45.0570000000    51.0910000000
   12      S      -2.2210000000    44.9800000000    52.4780000000
   13      H      -3.7040000000    46.7270000000    52.2580000000
   14      H       1.1670000000    45.4970000000    48.3680000000
   15      H       0.3270000000    44.8300000000    46.9670000000
   16      H      -0.8890000000    44.4570000000    48.9180000000
   17      H      -1.7320000000    45.5920000000    47.8410000000
   18      H      -1.0820000000    48.4100000000    49.6970000000
   19      H      -1.8890000000    47.6740000000    48.2890000000
   20      H      -0.0020000000    48.9030000000    47.6680000000
   21      H       1.0010000000    47.9370000000    48.7690000000
   22      H      -2.8230000000    46.1290000000    49.7080000000
   23      H      -1.9850000000    47.0540000000    51.0420000000
   24      H      -0.8400000000    44.8620000000    51.1120000000
   25      H      -2.6010000000    44.3720000000    50.5980000000
   26      GH      3.3330000000    50.6200000000    55.8910000000
   27      GH      3.3720000000    51.5880000000    55.1270000000
   28      GH      2.4420000000    50.5070000000    56.8620000000
   29      GH      1.4130000000    51.5060000000    57.1190000000
   30      GH      0.0050000000    50.9270000000    57.2320000000
   31      GH     -0.5210000000    50.2370000000    56.0010000000
   32      GH     -0.9850000000    51.0110000000    54.9510000000
   33      GH     -0.5690000000    48.8540000000    55.9360000000
   34      GH     -1.5020000000    50.3870000000    53.8350000000
   35      GH     -1.0860000000    48.2220000000    54.8170000000
   36      GH     -1.5490000000    49.0030000000    53.7790000000
   37      GH     -2.1060000000    48.4060000000    52.6640000000
   38      GH      2.4610000000    49.6950000000    57.4610000000
   39      GH      1.4130000000    52.2800000000    56.3530000000
   40      GH     -0.0240000000    50.2260000000    58.0650000000
   41      GH     -0.6760000000    51.7400000000    57.4810000000
   42      GH     -0.9420000000    52.0810000000    55.0090000000
   43      GH     -0.2220000000    48.2580000000    56.7650000000
   44      GH     -1.8840000000    50.9750000000    53.0220000000
   45      GH     -1.1950000000    47.1580000000    54.8130000000
   46      GH     -2.5730000000    49.0350000000    52.0850000000
   47      GH     -4.4890000000    54.6380000000    59.1650000000
   48      GH     -5.6770000000    54.6000000000    58.8380000000
   49      GH     -3.7640000000    53.5130000000    59.1440000000
   50      GH     -4.3230000000    52.2420000000    58.7340000000
   51      GH     -3.9620000000    52.0080000000    57.2960000000
   52      GH     -4.6350000000    50.8010000000    56.6690000000
   53      GH     -4.1760000000    49.5120000000    56.7260000000
   54      GH     -5.6960000000    50.8090000000    55.8720000000
   55      GH     -5.8950000000    49.5940000000    55.4230000000
   56      GH     -4.9760000000    48.8330000000    55.9430000000
   57      GH     -2.7870000000    53.5410000000    59.4020000000
   58      GH     -5.4070000000    52.2190000000    58.8530000000
   59      GH     -4.2680000000    52.8830000000    56.7230000000
   60      GH     -2.8840000000    51.9140000000    57.1830000000
   61      GH     -3.3070000000    49.1480000000    57.2510000000
   62      GH     -6.6800000000    49.2810000000    54.7530000000
   63      GH     -4.8890000000    47.8430000000    55.7620000000
   64      GH      4.1030000000    54.7070000000    53.5740000000
   65      GH      4.2980000000    55.6920000000    52.8550000000
   66      GH      3.3580000000    53.6970000000    53.1430000000
   67      GH      2.8130000000    53.7180000000    51.7880000000
   68      GH      1.4150000000    54.3430000000    51.7250000000
   69      GH      0.8460000000    54.4900000000    50.6390000000
   70      GH      2.7650000000    52.2630000000    51.1540000000
   71      GH      1.8540000000    51.3140000000    51.9710000000
   72      GH      4.2220000000    51.7530000000    51.0180000000
   73      GH      1.5520000000    49.9570000000    51.2750000000
   74      GH      3.1920000000    52.8890000000    53.7320000000
   75      GH      3.4520000000    54.3160000000    51.1370000000
   76      GH      2.3530000000    52.3490000000    50.1470000000
   77      GH      2.3160000000    51.1030000000    52.9310000000
   78      GH      0.8950000000    51.7990000000    52.1570000000
   79      GH      4.2370000000    50.8190000000    50.4580000000
   80      GH      4.8220000000    52.4880000000    50.4800000000
   81      GH      4.6600000000    51.5860000000    52.0030000000
   82      GH      0.8820000000    49.3670000000    51.8990000000
   83      GH      1.0720000000    50.1390000000    50.3130000000
   84      GH      2.4750000000    49.4030000000    51.1150000000
   85      GH      0.8030000000    54.6990000000    52.8420000000
   86      GH     -0.5230000000    55.3060000000    52.8210000000
   87      GH     -1.5510000000    54.3550000000    53.4410000000
   88      GH     -2.9450000000    54.9290000000    53.2680000000
   89      GH     -4.2300000000    53.8640000000    53.9220000000
   90      GH     -4.3270000000    52.8680000000    52.4890000000
   91      GH      1.2620000000    54.5750000000    53.7340000000
   92      GH     -0.8510000000    55.5190000000    51.8090000000
   93      GH     -1.4850000000    53.3950000000    52.9300000000
   94      GH     -1.3450000000    54.2030000000    54.5000000000
   95      GH     -2.9950000000    55.8730000000    53.8060000000
   96      GH     -3.1440000000    55.1110000000    52.2150000000
   97      GH     -4.9170000000    53.3830000000    51.7260000000
   98      GH     -3.3370000000    52.6490000000    52.0880000000
   99      GH     -4.8180000000    51.9240000000    52.7400000000
  100      GH     -3.3050000000    56.7010000000    49.6890000000
  101      GH     -2.5740000000    56.8440000000    50.6630000000
  102      GH     -2.9810000000    55.9330000000    48.6500000000
  103      GH     -1.6940000000    55.2760000000    48.5030000000
  104      GH     -1.8070000000    54.0270000000    47.6540000000
  105      GH     -2.4480000000    52.9080000000    48.4470000000
  106      GH     -1.6740000000    52.1480000000    49.3130000000
  107      GH     -3.7930000000    52.6370000000    48.2930000000
  108      GH     -2.2460000000    51.1090000000    50.0220000000
  109      GH     -4.3590000000    51.5920000000    49.0090000000
  110      GH     -3.5850000000    50.8280000000    49.8700000000
  111      GH     -3.6240000000    55.8640000000    47.8750000000
  112      GH     -1.3200000000    54.9970000000    49.4870000000
  113      GH     -2.3850000000    54.2340000000    46.7520000000
  114      GH     -0.8140000000    53.7190000000    47.3430000000
  115      GH     -0.6330000000    52.3880000000    49.4690000000
  116      GH     -4.4010000000    53.2300000000    47.6280000000
  117      GH     -1.6410000000    50.5260000000    50.6970000000
  118      GH     -5.4090000000    51.3690000000    48.8900000000
  119      GH     -4.0320000000    50.0140000000    50.4190000000
  120      GH      6.1780000000    52.8100000000    46.6150000000
  121      GH      7.0030000000    51.9090000000    46.7800000000
  122      GH      4.9540000000    52.5440000000    46.1470000000
  123      GH      4.5740000000    51.1750000000    45.7670000000
  124      GH      3.0360000000    51.0920000000    45.4670000000
  125      GH      2.2860000000    51.4330000000    46.7770000000
  126      GH      2.6040000000    49.6850000000    45.0230000000
  127      GH      0.7730000000    51.6610000000    46.6390000000
  128      GH      4.2850000000    53.2930000000    46.0210000000
  129      GH      4.8050000000    50.4980000000    46.5910000000
  130      GH      2.7760000000    51.8150000000    44.6920000000
  131      GH      2.4490000000    50.6320000000    47.5010000000
  132      GH      2.6890000000    52.3410000000    47.2200000000
  133      GH      3.1390000000    49.3980000000    44.1180000000
  134      GH      2.8140000000    48.9570000000    45.8070000000
  135      GH      1.5410000000    49.6770000000    44.7890000000
  136      GH      0.3860000000    51.8890000000    47.6240000000
  137      GH      0.5860000000    52.4940000000    45.9610000000
  138      GH      0.2720000000    50.7680000000    46.2700000000
  139      GH      9.8240000000    50.1510000000    44.9800000000
  140      GH     10.7830000000    49.3820000000    44.7680000000
  141      GH      8.7960000000    49.8030000000    45.7570000000
  142      GH      8.7720000000    48.5080000000    46.4020000000
  143      GH      8.7580000000    47.3830000000    45.3750000000
  144      GH      9.5440000000    46.4360000000    45.4730000000
  145      GH      7.5450000000    48.3990000000    47.2960000000
  146      GH      7.3240000000    47.0810000000    48.0780000000
  147      GH      8.5100000000    46.7030000000    48.9710000000
  148      GH      6.0910000000    47.2810000000    48.9270000000
  149      GH      8.0190000000    50.4360000000    45.8910000000
  150      GH      9.6690000000    48.4080000000    47.0150000000
  151      GH      7.6040000000    49.2160000000    48.0180000000
  152      GH      6.6570000000    48.5730000000    46.6910000000
  153      GH      7.1350000000    46.2700000000    47.3750000000
  154      GH      8.2810000000    45.7900000000    49.5180000000
  155      GH      9.3950000000    46.5250000000    48.3600000000
  156      GH      8.7150000000    47.5080000000    49.6760000000
  157      GH      5.8990000000    46.3630000000    49.4770000000
  158      GH      6.2380000000    48.0990000000    49.6340000000
  159      GH      5.2290000000    47.4980000000    48.2940000000
  160      GH      7.9120000000    47.4990000000    44.3380000000
  161      GH      7.8520000000    46.4550000000    43.3220000000
  162      GH      6.7830000000    46.7600000000    42.2960000000
  163      GH      5.3620000000    46.7600000000    42.8650000000
  164      GH      4.4090000000    47.1430000000    41.7550000000
  165      GH      4.9900000000    45.3930000000    43.4280000000
  166      GH      7.3050000000    48.3020000000    44.2550000000
  167      GH      7.6320000000    45.5050000000    43.8060000000
  168      GH      6.9900000000    47.7360000000    41.8540000000
  169      GH      6.8420000000    46.0160000000    41.5000000000
  170      GH      5.2690000000    47.4900000000    43.6620000000
  171      GH      3.3880000000    47.1750000000    42.1380000000
  172      GH      4.6630000000    48.1330000000    41.3730000000
  173      GH      4.4620000000    46.4190000000    40.9390000000
  174      GH      3.9440000000    45.3940000000    43.7280000000
  175      GH      5.1380000000    44.6200000000    42.6720000000
  176      GH      5.5860000000    45.1630000000    44.3100000000
  177      GH      2.0420000000    42.2510000000    41.5860000000
  178      GH      3.1010000000    42.1190000000    42.2110000000
  179      GH      0.9230000000    42.5870000000    42.2170000000
  180      GH      0.8600000000    42.8410000000    43.6470000000
  181      GH      0.1910000000    41.6960000000    44.3920000000
  182      GH     -0.0200000000    41.7550000000    45.6060000000
  183      GH      0.0830000000    44.1380000000    43.8920000000
  184      GH      0.7520000000    45.3820000000    43.3430000000
  185      GH     -0.2000000000    46.5710000000    43.3800000000
  186      GH     -0.0540000000    47.4280000000    44.3720000000
  187      GH     -1.1050000000    46.7210000000    42.5520000000
  188      GH      0.0750000000    42.7070000000    41.6830000000
  189      GH      1.8590000000    42.9680000000    44.0650000000
  190      GH     -0.9030000000    44.0360000000    43.4340000000
  191      GH     -0.0640000000    44.2780000000    44.9600000000
  192      GH      1.6430000000    45.5990000000    43.9330000000
  193      GH      1.0560000000    45.2260000000    42.3080000000
  194      GH      0.6710000000    47.2950000000    45.0610000000
  195      GH     -0.6930000000    48.2070000000    44.4470000000
  196      GH     -0.1260000000    40.6110000000    43.6830000000
  197      GH     -0.8460000000    39.4680000000    44.2180000000
  198      GH     -0.1270000000    38.8830000000    45.4170000000
  199      GH      1.0560000000    38.5300000000    45.3970000000
  200      GH     -0.9900000000    38.3740000000    43.1280000000
  201      GH     -1.6270000000    38.9200000000    41.8470000000
  202      GH     -1.8470000000    37.2330000000    43.7160000000
  203      GH     -3.0910000000    39.3300000000    41.9870000000
  204      GH      0.1030000000    40.5910000000    42.7000000000
  205      GH     -1.8340000000    39.8120000000    44.5200000000
  206      GH     -0.0020000000    37.9870000000    42.8740000000
  207      GH     -1.0650000000    39.7730000000    41.4750000000
  208      GH     -1.5670000000    38.1450000000    41.0810000000
  209      GH     -2.1160000000    36.5300000000    42.9270000000
  210      GH     -1.2780000000    36.6830000000    44.4670000000
  211      GH     -2.7570000000    37.6210000000    44.1760000000
  212      GH     -3.4280000000    39.7590000000    41.0430000000
  213      GH     -3.7170000000    38.4630000000    42.2050000000
  214      GH     -3.2110000000    40.0800000000    42.7690000000
  215      GH     -0.8810000000    38.8470000000    46.5020000000
  216      GH     -0.4410000000    38.2790000000    47.7540000000
  217      GH      0.5020000000    39.1400000000    48.5810000000
  218      GH      0.9720000000    38.6900000000    49.6320000000
  219      GH     -1.8300000000    39.1870000000    46.4530000000
  220      GH     -1.3210000000    38.0740000000    48.3640000000
  221      GH      0.0480000000    37.3250000000    47.5560000000
  222      GH      0.8590000000    40.3360000000    48.1320000000
  223      GH      1.7320000000    41.1900000000    48.9020000000
  224      GH      1.0340000000    41.7760000000    50.1210000000
  225      GH     -0.0310000000    42.4070000000    50.0020000000
  226      GH      2.2160000000    42.3320000000    48.0290000000
  227      GH      3.4070000000    42.9980000000    47.3840000000
  228      GH      3.0930000000    44.4470000000    47.0040000000
  229      GH      4.5420000000    42.9270000000    48.3870000000
  230      GH      0.4740000000    40.6890000000    47.2670000000
  231      GH      2.6050000000    40.6200000000    49.2240000000
  232      GH      1.4910000000    42.3950000000    47.2330000000
  233      GH      1.9110000000    43.1930000000    48.6330000000
  234      GH      3.6910000000    42.4480000000    46.4860000000
  235      GH      3.9450000000    44.8470000000    46.4510000000
  236      GH      2.2430000000    44.4910000000    46.3300000000
  237      GH      2.9980000000    45.0650000000    47.8920000000
  238      GH      5.3570000000    43.5530000000    48.0430000000
  239      GH      4.2200000000    43.3050000000    49.3630000000
  240      GH      4.8910000000    41.8970000000    48.4950000000
  241      GH      1.6090000000    41.5650000000    51.2850000000
  242      GH      1.0980000000    42.1520000000    52.5020000000
  243      GH      2.1970000000    43.0200000000    53.1280000000
  244      GH      3.3680000000    42.9910000000    52.7320000000
  245      GH      0.6780000000    41.0610000000    53.4940000000
  246      GH     -0.5250000000    40.2710000000    53.0050000000
  247      GH      1.8050000000    40.1990000000    53.6780000000
  248      GH      2.4670000000    41.0370000000    51.3370000000
  249      GH      0.2330000000    42.7840000000    52.3090000000
  250      GH      0.4240000000    41.5240000000    54.4480000000
  251      GH      1.8590000000    39.6090000000    52.9220000000
  252      GH     -0.8160000000    39.5490000000    53.7680000000
  253      GH     -1.3610000000    40.9470000000    52.8260000000
  254      GH     -0.2890000000    39.7390000000    52.0820000000
  255      GH      1.7610000000    43.9220000000    53.9950000000
  256      GH      2.6690000000    44.7820000000    54.7210000000
  257      GH      2.0710000000    46.1900000000    54.8460000000
  258      GH      1.9670000000    46.8940000000    53.5010000000
  259      GH      3.5770000000    47.1230000000    52.6820000000
  260      GH      3.1940000000    46.2900000000    51.1740000000
  261      GH      0.7970000000    43.9060000000    54.2950000000
  262      GH      3.6190000000    44.8500000000    54.1960000000
  263      GH      1.0840000000    46.1300000000    55.3040000000
  264      GH      2.7030000000    46.7880000000    55.5010000000
  265      GH      1.3040000000    46.3360000000    52.8410000000
  266      GH      1.5270000000    47.8770000000    53.6620000000
  267      GH      2.8660000000    45.2740000000    51.3870000000
  268      GH      2.3990000000    46.8240000000    50.6520000000
  269      GH      4.0760000000    46.2520000000    50.5440000000
  270      GH      4.0380000000    49.8010000000    55.8180000000
  271      GH      1.5970000000    51.9450000000    58.0800000000
  272      GH     -4.0380000000    55.5830000000    59.4520000000
  273      GH     -3.8630000000    51.5070000000    59.3840000000
  274      GH      4.5410000000    54.6680000000    54.5720000000
  275      GH     -0.4730000000    56.2390000000    53.3980000000
  276      GH     -4.2810000000    57.2060000000    49.6370000000
  277      GH     -0.9740000000    55.9220000000    48.0230000000
  278      GH      6.4770000000    53.8280000000    46.8530000000
  279      GH      5.1660000000    50.8840000000    44.8940000000
  280      GH      9.7740000000    51.1310000000    44.4800000000
  281      GH      8.8070000000    46.3390000000    42.8150000000
  282      GH      2.0140000000    42.0570000000    40.5040000000
  283      GH      2.8340000000    44.3650000000    55.7160000000
 ----------------------------------------------------------------
 Nuclear Repulsion Energy =   916.7692223923 hartrees
 There are       52 alpha and       52 beta electrons
 Requested basis set is STO-3G
 There are 415 shells and 811 basis functions

 Total QAlloc Memory Limit   2000 MB
 Mega-Array Size       188 MB
 MEM_STATIC part       192 MB
 A cutoff of  1.0D-09 yielded  15439 shell pairs
 There are     61957 function pairs
 
 -------------------------------------------------------
 OpenMP Integral Computing Module                       
 Release: version 1.0, May 2013, Q-Chem Inc. Pittsburgh 
 -------------------------------------------------------
 Integral Job Info:
 Integral job number is                      11
 Integral operator is                         1
 short-range coefficients                     0
 long-range coefficients              100000000
 Omega coefficients                           0
 if combine SR and LR in K                    0
 Integral screening is                        0
 Integral computing path is                   2
 max size of driver memory is            800000
 size of driver memory is                 45569
 size of scratch memory is              1046100
 max col of scratch BK array                289
 max len of scratch array in speh3           22
 max len of scratch index in speh4            8
 max int batch size is                      520
 min int batch size is                       52
 fixed nKL is                                52
 max L of basis functions is                  1
 order of int derivative is                   0
 number of shells is                        415
 number of basis is                         811
 number of cartesian basis is               811
 number of contracted shell pairs         15439
 number of primitive shell pairs          63972
 maxK2 (contraction) of shell pair            9
 max number of K2 of shell pair               1
 max number of CS2 of shell pair           2849
 max number of PS2 of shell pair           8547
 mem total for path MDJ                  682346
 -------------------------------------------------------
 Smallest overlap matrix eigenvalue = 1.50E-01

 Scale SEOQF with 1.000000e-02/1.000000e-04/1.000000e-04

 Standard Electronic Orientation quadrupole field applied
 Nucleus-field energy     =    -0.0000000115 hartrees
 Guess from superposition of atomic densities
 Warning:  Energy on first SCF cycle will be non-variational
 SAD guess density has 104.000000 electrons

 -----------------------------------------------------------------------
  General SCF calculation program by
  Eric Jon Sundstrom, Paul Horn, Yuezhi Mao, Dmitri Zuev, Alec White,
  David Stuck, Shaama M.S., Shane Yost, Joonho Lee, David Small,
  Daniel Levine, Susi Lehtola, Hugh Burton, Evgeny Epifanovsky
 -----------------------------------------------------------------------
 Hartree-Fock
 using 8 threads for integral computing
 -------------------------------------------------------
 OpenMP Integral computing Module                
 Release: version 1.0, May 2013, Q-Chem Inc. Pittsburgh 
 -------------------------------------------------------
 A restricted SCF calculation will be
 performed using DIIS
 SCF converges when DIIS error is below 1.0e-06
 ---------------------------------------
  Cycle       Energy         DIIS error
 ---------------------------------------
    1    -974.2604963702      1.31e-02  
    2    -972.8417641632      2.34e-03  
    3    -973.3075228795      1.65e-03  
    4    -973.6540590129      3.77e-04  
    5    -973.6803633556      1.34e-04  
    6    -973.6875398243      4.06e-05  
    7    -973.6882898632      8.40e-06  
    8    -973.6883148794      2.92e-06  
    9    -973.6883184337      2.00e-06  
   10    -973.6883215681      1.04e-06  
   11    -973.6883225717      3.15e-07  Convergence criterion met
 ---------------------------------------
 SCF time:   CPU 81.58s  wall 10.00s 
 SCF   energy in the final basis set =     -973.6883225717
 Total energy in the final basis set =     -973.6883225717
 
 --------------------------------------------------------------
 
                    Orbital Energies (a.u.)
 --------------------------------------------------------------
 
 Alpha MOs
 -- Occupied --
-91.053 -20.329 -20.272 -20.082 -20.074 -15.366 -11.141 -11.128
-11.110 -11.108 -11.107 -11.106  -8.929  -6.565  -6.559  -6.558
 -1.349  -1.340  -1.276  -1.226  -1.100  -1.070  -1.068  -1.000
 -0.901  -0.862  -0.793  -0.783  -0.742  -0.714  -0.682  -0.653
 -0.639  -0.610  -0.603  -0.580  -0.567  -0.539  -0.526  -0.500
 -0.490  -0.485  -0.455  -0.441  -0.387  -0.364  -0.357  -0.336
 -0.288  -0.280  -0.275  -0.265
 -- Virtual --
  0.227   0.227   0.233   0.234   0.235   0.241   0.242   0.243
  0.247   0.247   0.252   0.255   0.259   0.268   0.284   0.285
  0.296   0.299   0.299   0.308   0.311   0.318   0.321   0.325
  0.327   0.341   0.344   0.356   0.360   0.365   0.366   0.370
  0.372   0.374   0.383   0.385   0.387   0.390   0.395   0.404
  0.405   0.409   0.411   0.417   0.419   0.420   0.421   0.426
  0.433   0.434   0.437   0.443   0.448   0.460   0.464   0.470
  0.482   0.485   0.487   0.491   0.495   0.499   0.504   0.508
  0.511   0.516   0.520   0.527   0.533   0.534   0.546   0.547
  0.548   0.553   0.558   0.564   0.567   0.569   0.572   0.575
  0.576   0.584   0.587   0.588   0.591   0.593   0.602   0.607
  0.612   0.614   0.616   0.617   0.618   0.620   0.621   0.629
  0.631   0.632   0.632   0.635   0.637   0.644   0.659   0.661
  0.670   0.675   0.677   0.684   0.686   0.693   0.698   0.712
  0.716   0.724   0.725   0.727   0.740   0.742   0.744   0.765
  0.767   0.772   0.773   0.778   0.781   0.783   0.785   0.790
  0.794   0.796   0.798   0.802   0.803   0.805   0.807   0.808
  0.813   0.813   0.814   0.815   0.818   0.820   0.821   0.824
  0.827   0.828   0.830   0.833   0.837   0.840   0.841   0.844
  0.845   0.848   0.850   0.852   0.854   0.858   0.864   0.864
  0.865   0.865   0.869   0.872   0.874   0.878   0.881   0.884
  0.886   0.887   0.894   0.895   0.896   0.899   0.900   0.904
  0.910   0.912   0.913   0.916   0.917   0.922   0.923   0.925
  0.925   0.926   0.928   0.932   0.934   0.936   0.939   0.941
  0.942   0.944   0.947   0.948   0.953   0.954   0.956   0.958
  0.958   0.966   0.968   0.970   0.974   0.976   0.976   0.981
  0.982   0.983   0.985   0.987   0.992   0.994   0.998   0.998
  1.001   1.001   1.004   1.009   1.011   1.016   1.018   1.021
  1.025   1.026   1.034   1.035   1.036   1.040   1.048   1.049
  1.050   1.053   1.054   1.057   1.061   1.065   1.067   1.073
  1.081   1.083   1.089   1.092   1.096   1.100   1.112   1.125
  1.128   1.138   1.146   1.155   1.160   1.167   1.172   1.176
  1.177   1.182   1.185   1.186   1.189   1.194   1.198   1.200
  1.203   1.210   1.223   1.229   1.231   1.262   1.266   1.275
  1.281   1.284   1.287   1.288   1.291   1.312   1.314   1.315
  1.327   1.329   1.335   1.338   1.343   1.345   1.347   1.354
  1.358   1.365   1.369   1.376   1.377   1.389   1.396   1.398
  1.400   1.402   1.408   1.415   1.420   1.431   1.445   1.449
  1.462   1.466   1.476   1.484   1.490   1.495   1.499   1.509
  1.511   1.513   1.528   1.540   1.549   1.559   1.570   1.571
  1.581   1.585   1.586   1.594   1.598   1.606   1.612   1.619
  1.627   1.627   1.632   1.634   1.644   1.648   1.663   1.675
  1.680   1.684   1.699   1.726   1.737   1.741   1.755   1.757
  1.760   1.760   1.771   1.772   1.772   1.781   1.783   1.785
  1.799   1.816   1.818   1.818   1.822   1.830   1.834   1.843
  1.852   1.856   1.858   1.861   1.867   1.869   1.872   1.878
  1.880   1.882   1.888   1.890   1.896   1.904   1.910   1.911
  1.921   1.926   1.927   1.933   1.933   1.942   1.943   1.952
  1.955   1.958   1.959   1.971   1.979   1.982   1.984   1.990
  1.998   1.998   2.001   2.002   2.009   2.011   2.017   2.023
  2.030   2.031   2.034   2.043   2.044   2.044   2.054   2.062
  2.069   2.073   2.078   2.080   2.084   2.088   2.089   2.090
  2.094   2.095   2.098   2.100   2.102   2.105   2.116   2.119
  2.124   2.128   2.129   2.131   2.132   2.133   2.136   2.147
  2.148   2.148   2.156   2.162   2.169   2.172   2.177   2.180
  2.184   2.187   2.200   2.204   2.210   2.211   2.213   2.223
  2.227   2.230   2.231   2.231   2.235   2.239   2.239   2.243
  2.250   2.257   2.259   2.261   2.265   2.272   2.274   2.279
  2.286   2.292   2.296   2.297   2.297   2.307   2.309   2.313
  2.318   2.321   2.326   2.333   2.346   2.348   2.352   2.363
  2.365   2.369   2.378   2.383   2.390   2.397   2.413   2.415
  2.418   2.421   2.422   2.425   2.431   2.443   2.456   2.463
  2.468   2.474   2.477   2.480   2.495   2.500   2.503   2.508
  2.519   2.521   2.523   2.529   2.544   2.567   2.568   2.572
  2.579   2.587   2.595   2.600   2.609   2.611   2.611   2.623
  2.632   2.634   2.636   2.637   2.645   2.655   2.659   2.668
  2.669   2.683   2.687   2.688   2.689   2.693   2.694   2.702
  2.703   2.705   2.710   2.711   2.713   2.720   2.722   2.722
  2.725   2.728   2.728   2.731   2.733   2.738   2.743   2.746
  2.748   2.749   2.753   2.754   2.761   2.762   2.772   2.780
  2.780   2.786   2.789   2.792   2.799   2.801   2.813   2.819
  2.823   2.829   2.844   2.845   2.857   2.866   2.869   2.894
  2.917   2.932   3.000   3.000   3.012   3.019   3.021   3.030
  3.031   3.031   3.036   3.059   3.060   3.065   3.067   3.073
  3.095   3.101   3.107   3.221   3.280   3.307   3.331   3.361
  3.364   3.369   3.376   3.379   3.382   3.386   3.391   3.392
  3.402   3.406   3.408   3.408   3.430   3.438   3.451   3.473
  3.527   3.588   3.603   3.676   3.686   3.690   3.696   3.726
  3.728   3.732   3.750   3.758   3.760   3.761   3.781   3.788
  3.798   3.819   6.054   6.056  17.054  17.064  17.183  17.186
 17.202  17.212  17.216  17.218  17.218  17.228  17.241  17.264
 17.269  17.278  17.295  17.320  17.325  17.327  17.340  17.345
 17.345  17.353  17.371  17.443  17.445  17.453  17.455  17.456
 17.468  17.468  17.475  17.478  17.480  17.482  17.483  17.483
 17.485  17.488  17.493  17.493  17.533  17.550  17.553  17.561
 17.581  17.590  17.617  17.630  17.636  17.637  17.702  17.711
 17.719  17.721  17.738  17.761  17.763  17.764  17.790  17.793
 17.795  17.797  17.810  17.812  17.817  17.829  17.856  17.868
 17.871  17.884  17.923  17.929  17.977  17.984  17.996  18.000
 18.007  18.014  18.016  18.035  18.038  18.045  18.047  18.049
 18.054  18.099  18.114  23.912  23.973  23.979  23.981  23.982
 23.984  23.985  23.989  23.991  23.992  23.992  23.992  23.993
 23.998  24.003  24.017  24.085  31.209  31.214  31.224  31.226
 31.227  31.227  31.228  31.229  31.229  31.230  31.232  31.234
 31.234  31.236  31.240  31.263  31.270 134.806 134.808
 --------------------------------------------------------------
 
          Ground-State Mulliken Net Atomic Charges

     Atom                 Charge (a.u.)
  ----------------------------------------
      1 O                    -0.248962
      2 O                    -0.278572
      3 C                    -0.002630
      4 O                    -0.324303
      5 C                    -0.034603
      6 O                    -0.318627
      7 N                    -0.294646
      8 C                    -0.027689
      9 C                    -0.003000
     10 C                     0.011230
     11 C                    -0.434578
     12 S                     0.796000
     13 H                     0.201793
     14 H                     0.070376
     15 H                     0.079775
     16 H                     0.074646
     17 H                     0.057899
     18 H                     0.074127
     19 H                     0.054521
     20 H                     0.078675
     21 H                     0.068761
     22 H                     0.059446
     23 H                     0.064301
     24 H                     0.179228
     25 H                     0.131540
     26 GH                   -0.000000
     27 GH                   -0.000000
     28 GH                   -0.000000
     29 GH                   -0.000000
     30 GH                   -0.000000
     31 GH                   -0.000000
     32 GH                   -0.000000
     33 GH                   -0.000009
     34 GH                   -0.000001
     35 GH                    0.000253
     36 GH                   -0.000088
     37 GH                   -0.000659
     38 GH                   -0.000000
     39 GH                   -0.000000
     40 GH                   -0.000000
     41 GH                   -0.000000
     42 GH                   -0.000000
     43 GH                   -0.000001
     44 GH                   -0.000000
     45 GH                   -0.007262
     46 GH                   -0.000554
     47 GH                   -0.000000
     48 GH                   -0.000000
     49 GH                   -0.000000
     50 GH                   -0.000000
     51 GH                   -0.000000
     52 GH                    0.000000
     53 GH                   -0.000000
     54 GH                   -0.000000
     55 GH                   -0.000000
     56 GH                    0.000001
     57 GH                   -0.000000
     58 GH                   -0.000000
     59 GH                   -0.000000
     60 GH                   -0.000000
     61 GH                   -0.000000
     62 GH                   -0.000000
     63 GH                   -0.000018
     64 GH                   -0.000000
     65 GH                   -0.000000
     66 GH                   -0.000000
     67 GH                   -0.000000
     68 GH                   -0.000000
     69 GH                   -0.000000
     70 GH                   -0.000000
     71 GH                   -0.000000
     72 GH                    0.000000
     73 GH                   -0.000023
     74 GH                   -0.000000
     75 GH                   -0.000000
     76 GH                   -0.000000
     77 GH                   -0.000000
     78 GH                   -0.000000
     79 GH                   -0.000000
     80 GH                   -0.000000
     81 GH                   -0.000000
     82 GH                   -0.000041
     83 GH                   -0.000261
     84 GH                   -0.000032
     85 GH                   -0.000000
     86 GH                   -0.000000
     87 GH                    0.000000
     88 GH                    0.000000
     89 GH                   -0.000000
     90 GH                    0.000000
     91 GH                   -0.000000
     92 GH                   -0.000000
     93 GH                   -0.000000
     94 GH                   -0.000000
     95 GH                   -0.000000
     96 GH                   -0.000000
     97 GH                   -0.000000
     98 GH                   -0.000000
     99 GH                   -0.000000
    100 GH                   -0.000000
    101 GH                   -0.000000
    102 GH                   -0.000000
    103 GH                   -0.000000
    104 GH                   -0.000000
    105 GH                   -0.000000
    106 GH                   -0.000004
    107 GH                   -0.000000
    108 GH                   -0.000099
    109 GH                   -0.000000
    110 GH                   -0.000018
    111 GH                   -0.000000
    112 GH                   -0.000000
    113 GH                   -0.000000
    114 GH                   -0.000000
    115 GH                   -0.000002
    116 GH                   -0.000000
    117 GH                   -0.000307
    118 GH                   -0.000000
    119 GH                   -0.000020
    120 GH                   -0.000000
    121 GH                   -0.000000
    122 GH                   -0.000000
    123 GH                   -0.000000
    124 GH                   -0.000000
    125 GH                   -0.000005
    126 GH                   -0.000000
    127 GH                   -0.000035
    128 GH                   -0.000000
    129 GH                   -0.000000
    130 GH                   -0.000000
    131 GH                   -0.000086
    132 GH                   -0.000000
    133 GH                   -0.000000
    134 GH                   -0.000040
    135 GH                   -0.000017
    136 GH                   -0.000040
    137 GH                   -0.000001
    138 GH                   -0.000344
    139 GH                   -0.000000
    140 GH                   -0.000000
    141 GH                   -0.000000
    142 GH                   -0.000000
    143 GH                   -0.000000
    144 GH                   -0.000000
    145 GH                    0.000000
    146 GH                   -0.000000
    147 GH                    0.000000
    148 GH                    0.000000
    149 GH                   -0.000000
    150 GH                   -0.000000
    151 GH                   -0.000000
    152 GH                   -0.000000
    153 GH                   -0.000000
    154 GH                   -0.000000
    155 GH                   -0.000000
    156 GH                   -0.000000
    157 GH                   -0.000000
    158 GH                   -0.000000
    159 GH                   -0.000001
    160 GH                    0.000000
    161 GH                   -0.000000
    162 GH                   -0.000000
    163 GH                   -0.000000
    164 GH                    0.000000
    165 GH                    0.000000
    166 GH                   -0.000000
    167 GH                    0.000000
    168 GH                    0.000000
    169 GH                    0.000000
    170 GH                   -0.000000
    171 GH                   -0.000000
    172 GH                   -0.000000
    173 GH                   -0.000000
    174 GH                   -0.000000
    175 GH                   -0.000000
    176 GH                   -0.000000
    177 GH                   -0.000000
    178 GH                   -0.000000
    179 GH                   -0.000000
    180 GH                   -0.000002
    181 GH                   -0.000001
    182 GH                   -0.000004
    183 GH                   -0.000005
    184 GH                   -0.000004
    185 GH                   -0.000010
    186 GH                    0.000061
    187 GH                   -0.000000
    188 GH                   -0.000000
    189 GH                   -0.000003
    190 GH                   -0.000001
    191 GH                   -0.000710
    192 GH                   -0.000017
    193 GH                   -0.000000
    194 GH                   -0.008173
    195 GH                   -0.000134
    196 GH                   -0.000000
    197 GH                   -0.000000
    198 GH                   -0.000000
    199 GH                   -0.000000
    200 GH                   -0.000000
    201 GH                   -0.000000
    202 GH                   -0.000000
    203 GH                    0.000000
    204 GH                   -0.000000
    205 GH                   -0.000000
    206 GH                   -0.000000
    207 GH                   -0.000000
    208 GH                   -0.000000
    209 GH                   -0.000000
    210 GH                   -0.000000
    211 GH                    0.000000
    212 GH                   -0.000000
    213 GH                   -0.000000
    214 GH                   -0.000000
    215 GH                    0.000000
    216 GH                    0.000000
    217 GH                   -0.000000
    218 GH                   -0.000000
    219 GH                   -0.000000
    220 GH                   -0.000000
    221 GH                   -0.000000
    222 GH                    0.000000
    223 GH                   -0.000001
    224 GH                   -0.000019
    225 GH                   -0.000171
    226 GH                   -0.000011
    227 GH                   -0.000021
    228 GH                   -0.000567
    229 GH                   -0.000001
    230 GH                   -0.000001
    231 GH                   -0.000000
    232 GH                   -0.000148
    233 GH                   -0.000489
    234 GH                   -0.000001
    235 GH                   -0.000010
    236 GH                   -0.001152
    237 GH                   -0.001314
    238 GH                   -0.000000
    239 GH                   -0.000002
    240 GH                   -0.000000
    241 GH                   -0.000001
    242 GH                    0.000046
    243 GH                   -0.000031
    244 GH                   -0.000000
    245 GH                   -0.000004
    246 GH                    0.000049
    247 GH                   -0.000000
    248 GH                   -0.000000
    249 GH                   -0.000890
    250 GH                   -0.000010
    251 GH                   -0.000000
    252 GH                   -0.000001
    253 GH                   -0.000772
    254 GH                   -0.000001
    255 GH                    0.000111
    256 GH                   -0.000015
    257 GH                   -0.000050
    258 GH                    0.000049
    259 GH                   -0.000004
    260 GH                    0.000007
    261 GH                   -0.006668
    262 GH                   -0.000001
    263 GH                   -0.000520
    264 GH                   -0.000002
    265 GH                   -0.002902
    266 GH                   -0.000036
    267 GH                   -0.000016
    268 GH                   -0.000413
    269 GH                   -0.000005
    270 GH                   -0.000000
    271 GH                   -0.000000
    272 GH                   -0.000000
    273 GH                   -0.000000
    274 GH                   -0.000000
    275 GH                   -0.000000
    276 GH                   -0.000000
    277 GH                   -0.000000
    278 GH                   -0.000000
    279 GH                   -0.000000
    280 GH                   -0.000000
    281 GH                   -0.000000
    282 GH                    0.000000
    283 GH                   -0.000001
  ----------------------------------------
  Sum of atomic charges =     0.000000

 -----------------------------------------------------------------
                    Cartesian Multipole Moments
 -----------------------------------------------------------------
    Charge (ESU x 10^10)
                 0.0000
    Dipole Moment (Debye)
         X      -1.7153      Y       2.8075      Z      -4.5182
       Tot       5.5891
    Quadrupole Moments (Debye-Ang)
        XX     -69.5470     XY     -88.4269     YY     181.5019
        XZ     -74.9351     YZ     -53.7857     ZZ    -557.0381
    Octopole Moments (Debye-Ang^2)
       XXX     285.8342    XXY   -3163.4326    XYY   -4390.3306
       YYY    7278.3832    XXZ   -3525.4133    XYZ   -3950.6096
       YYZ     720.9032    XZZ   -3065.9981    YZZ  -17201.4800
       ZZZ  -49815.3767
    Hexadecapole Moments (Debye-Ang^3)
      XXXX   -1431.5070   XXXY   12879.4540   XXYY -144288.9024
      XYYY -211735.5164   YYYY  127195.7178   XXXZ   14897.5102
      XXYZ -160182.2501   XYYZ -198887.8055   YYYZ    4181.6837
      XXZZ -179387.6629   XYZZ -167743.2128   YYZZ -601544.2409
      XZZZ -111572.3866   YZZZ ************   ZZZZ ************
 -----------------------------------------------------------------
Archival summary:
1\1\ds7\SP\HF\STO-3G\141613h\csargent\WedNov2711:03:442024WedNov2711:03:442024\0\\#,HF,STO-3G,\\0,1\S\C,1,1.42309\H,2,1.08949,1,105.646\H,2,1.08979,1,100.668,3,-126.903,0\C,2,1.37353,1,124.47,3,122.114,0\H,5,1.0898,2,107.927,1,14.5904,0\H,5,1.09011,2,105.83,1,-107.67,0\N,5,1.38805,2,115.683,1,135.556,0\C,8,1.37885,5,108.493,2,-175.028,0\H,9,1.08962,8,109.213,5,55.5027,0\H,9,1.08989,8,109.409,5,-64.5701,0\C,9,1.3773,8,109.915,5,175.281,0\H,12,1.08954,9,109.63,8,-61.3354,0\H,12,1.08988,9,109.765,8,178.864,0\C,8,1.39505,5,110.784,2,66.2897,0\H,15,1.08987,8,109.648,5,-53.9693,0\H,15,1.0903,8,109.582,5,65.8955,0\C,15,1.37085,8,109.163,5,-174.065,0\H,18,1.08983,15,110.058,8,177.53,0\H,18,1.0903,15,110.672,8,58.155,0\O,18,1.44126,15,107.36,8,-62.7465,0\O,1,1.79592,2,115.347,3,148.551,0\O,1,1.79629,2,113.254,3,-88.2424,0\H,23,0.959949,1,109.506,2,-8.27513,0\O,1,1.80009,2,110.091,3,29.7965,0\Gh,20,1.94056,18,130.098,15,159.167,0\Gh,26,1.08604,20,114.191,18,-28.6679,0\Gh,27,1.08569,26,114.586,20,22.5722,0\Gh,27,1.09166,26,105.9,20,139.473,0\Gh,27,1.53055,26,110.711,20,-103.453,0\Gh,30,1.09067,27,109.051,26,-168.865,0\Gh,30,1.50933,27,111.22,26,70.2003,0\Gh,32,1.07852,30,100.91,27,60.915,0\Gh,32,1.09506,30,96.2316,27,-40.5768,0\Gh,30,1.51634,27,111.23,26,-48.5829,0\Gh,35,1.08371,30,109.02,27,-48.0231,0\Gh,35,1.09287,30,110.397,27,-168.483,0\Gh,35,1.09505,30,110.688,27,70.3131,0\Gh,32,1.51676,30,146.099,27,-160.399,0\Gh,39,1.0912,32,107.93,30,2.3743,0\Gh,39,1.44373,32,109.351,30,-116.55,0\Gh,41,1.01047,39,118.705,32,-16.541,0\Gh,41,1.32645,39,121.035,32,167.329,0\Gh,43,1.23612,41,120.911,39,-4.4892,0\Gh,43,1.52135,41,119.545,39,178.826,0\Gh,45,1.09016,43,108.418,41,123.123,0\Gh,45,1.09019,43,107.614,41,-120.994,0\Gh,45,1.44351,43,115.959,41,0.344855,0\Gh,48,1.00926,45,117.47,43,-105.759,0\Gh,48,1.32176,45,123.285,43,77.4744,0\Gh,50,1.23471,48,123.509,45,-5.77072,0\Gh,50,1.51552,48,112.912,45,177.125,0\Gh,52,1.08889,50,109.45,48,4.11415,0\Gh,52,1.45295,50,111.093,48,122.858,0\Gh,54,1.00952,52,117.089,50,126.254,0\Gh,54,1.33431,52,124.178,50,-56.9126,0\Gh,56,1.23361,54,121.411,52,5.94547,0\Gh,56,1.52106,54,117.152,52,-175.766,0\Gh,58,1.09035,56,107.631,54,-116.461,0\Gh,58,1.45375,56,111.674,54,5.56083,0\Gh,60,1.00929,58,117.598,56,76.5191,0\Gh,60,1.32786,58,123.241,56,-105.711,0\Gh,62,1.09961,60,119.391,58,178.998,0\Gh,62,1.23674,60,120.561,58,1.0427,0\Gh,39,1.52203,32,108.508,30,120.794,0\Gh,65,1.2436,39,120.761,32,66.4036,0\Gh,65,1.31531,39,116.521,32,-114.28,0\Gh,67,1.00879,65,120.092,39,-0.110161,0\Gh,67,1.44457,65,121.717,39,175.374,0\Gh,69,1.08853,67,111.571,65,-1.72874,0\Gh,58,1.53165,56,109.632,54,126.604,0\Gh,71,1.08712,58,109.56,56,51.1945,0\Gh,71,1.09195,58,108.173,56,-65.8016,0\Gh,71,1.51542,58,114.408,56,172.686,0\Gh,74,1.08994,71,110.466,58,49.0572,0\Gh,74,1.09044,71,109.151,58,-69.9434,0\Gh,74,1.52361,71,110.853,58,168.736,0\Gh,77,1.23576,74,122.415,71,-77.4262,0\Gh,77,1.31903,74,117.138,71,100.209,0\Gh,79,1.00898,77,120.495,74,0.887414,0\Gh,79,1.01034,77,119.129,74,-177.54,0\Gh,69,1.53321,67,110.661,65,118.638,0\Gh,82,1.09041,69,109.131,67,172.465,0\Gh,82,1.43074,69,107.226,67,54.4511,0\Gh,84,0.960496,82,108.249,69,-78.5357,0\Gh,82,1.52001,69,112.24,67,-67.1869,0\Gh,86,1.08991,82,109.727,69,-57.7258,0\Gh,86,1.09002,82,109.29,69,-176.858,0\Gh,86,1.09117,82,110.754,69,62.9424,0\Gh,69,1.53398,67,108.681,65,-121.012,0\Gh,90,1.23649,69,122.312,67,-11.135,0\Gh,90,1.32491,69,114.615,67,160.322,0\Gh,92,1.00973,90,119.855,69,8.86642,0\Gh,92,1.44608,90,121.788,69,177.201,0\Gh,94,1.08754,92,110.079,90,21.7226,0\Gh,94,1.09139,92,108.99,90,-98.2476,0\Gh,94,1.53483,92,109.987,90,141.597,0\Gh,97,1.08906,94,109.063,92,172.812,0\Gh,97,1.08974,94,109.67,92,55.1633,0\Gh,97,1.52166,94,112.276,92,-66.9064,0\Gh,100,1.08895,97,108.335,94,179.375,0\Gh,100,1.08928,97,109.887,94,61.8098,0\Gh,52,1.55102,50,109.133,48,-115.68,0\Gh,103,1.09107,52,109.251,50,-56.644,0\Gh,103,1.53129,52,112.025,50,-176.227,0\Gh,105,1.08712,103,110.547,52,55.4265,0\Gh,105,1.09132,103,108.125,52,171.978,0\Gh,105,1.52676,103,114.704,52,-67.5533,0\Gh,108,1.09015,105,110.86,103,57.3659,0\Gh,108,1.0903,105,108.824,103,176.547,0\Gh,108,1.09137,105,110.793,103,-64.912,0\Gh,103,1.5434,52,107.774,50,61.9256,0\Gh,112,1.09045,103,109.75,52,170.119,0\Gh,112,1.09098,103,111.154,52,49.2362,0\Gh,112,1.09099,103,110.203,52,-71.605,0\Gh,100,1.8208,97,113.287,94,-60.7264,0\Gh,116,1.76483,100,97.6481,97,123.248,0\Gh,117,1.08456,116,109.658,100,-176.107,0\Gh,117,1.08867,116,109.798,100,-56.3405,0\Gh,117,1.09072,116,109.635,100,63.7836,0\Gh,6,2.11505,5,169.203,2,-7.59382,0\Gh,121,0.974151,6,89.1039,5,-144.975,0\Gh,121,1.38199,6,150.67,5,74.1064,0\Gh,123,1.37905,121,119.864,6,-55.907,0\Gh,124,1.06958,123,121.759,121,-3.57547,0\Gh,124,1.38523,123,118.356,121,-178.162,0\Gh,126,1.07836,124,119.271,123,178.719,0\Gh,126,1.38536,124,120.417,123,-0.0718644,0\Gh,128,1.38451,126,120.723,124,-0.125996,0\Gh,129,1.07243,128,120.22,126,-179.866,0\Gh,129,1.37917,128,119.102,126,0.188296,0\Gh,131,1.07361,129,119.89,128,178.736,0\Gh,128,1.50603,126,120.519,124,178.284,0\Gh,133,1.0891,128,108.722,126,-19.1776,0\Gh,133,1.08937,128,108.084,126,-134.744,0\Gh,133,1.52659,128,115.81,126,103.878,0\Gh,136,1.07243,133,104.31,128,179.986,0\Gh,136,1.08896,133,108.763,128,62.8202,0\Gh,136,1.45701,133,113.852,128,-61.9073,0\Gh,139,1.00921,136,117.404,133,-50.3727,0\Gh,139,1.32268,136,123.138,133,129.486,0\Gh,141,1.0831,139,115.046,136,179.996,0\Gh,141,1.23379,139,122.882,136,0.534963,0\Gh,143,1.91599,141,168.702,139,-88.8975,0\Gh,144,1.01358,143,161.624,141,-165.68,0\Gh,145,1.32698,144,120.661,143,-19.0318,0\Gh,146,1.09058,145,119.702,144,-0.02265,0\Gh,146,1.23499,145,120.438,144,-179.697,0\Gh,145,1.46065,144,119.303,143,158.489,0\Gh,149,1.09075,145,110.058,144,-150.36,0\Gh,149,1.53264,145,112.603,144,90.8166,0\Gh,151,1.23481,149,120.332,145,176.608,0\Gh,151,1.32249,149,119.813,145,-4.91105,0\Gh,153,1.0108,151,120.145,149,1.10224,0\Gh,153,1.45848,151,121.373,149,179.523,0\Gh,155,1.08494,153,111.715,151,-6.75193,0\Gh,155,1.09814,153,107.736,151,-127.303,0\Gh,155,1.53153,153,110.243,151,112.4,0\Gh,158,1.0895,155,110.684,153,65.3445,0\Gh,158,1.08953,155,108.457,153,-53.884,0\Gh,158,1.51745,155,109.608,153,-173.51,0\Gh,161,1.08698,158,109.996,155,56.5449,0\Gh,161,1.08769,158,108.308,155,-62.4792,0\Gh,149,1.58786,145,111.624,144,-32.494,0\Gh,164,1.09142,149,107.915,145,-179.849,0\Gh,164,1.54855,149,111.634,145,61.3289,0\Gh,166,1.08608,164,109.582,149,-69.1767,0\Gh,166,1.09064,164,109.557,149,49.1949,0\Gh,164,1.54966,149,107.95,145,-63.999,0\Gh,169,1.08912,164,109.895,149,-171.994,0\Gh,169,1.09072,164,109.799,149,-52.769,0\Gh,169,1.09085,164,110.405,149,67.5954,0\Gh,166,1.55469,164,114.393,149,169.414,0\Gh,173,1.08832,166,110.205,164,61.5494,0\Gh,173,1.08921,166,109.622,164,-178.138,0\Gh,173,1.0904,166,109.559,164,-58.6058,0\Gh,161,1.79253,158,113.092,155,178.367,0\Gh,177,1.74783,161,94.5438,158,-83.6027,0\Gh,178,1.09035,177,111.444,161,41.5206,0\Gh,178,1.09326,177,109.192,161,161.479,0\Gh,178,1.09339,177,109.492,161,-79.3261,0\Gh,118,2.11522,117,172.778,116,-14.7036,0\Gh,182,1.08724,118,116.852,117,-68.9822,0\Gh,183,1.09114,182,109.208,118,67.6774,0\Gh,183,1.09125,182,108.775,118,-51.7354,0\Gh,183,1.51033,182,108.465,118,-171.591,0\Gh,186,1.08979,183,108.637,182,61.1367,0\Gh,186,1.53197,183,109.695,182,-57.9997,0\Gh,188,1.08868,186,109.692,183,58.9909,0\Gh,188,1.08953,186,109.91,183,-61.4746,0\Gh,188,1.09006,186,110.004,183,178.126,0\Gh,186,1.54838,183,106.72,182,179.016,0\Gh,192,1.08851,186,107.478,183,-59.6818,0\Gh,192,1.0919,186,108.099,183,55.4671,0\Gh,192,1.52205,186,118.207,183,177.001,0\Gh,195,1.09104,192,109.038,186,-61.4122,0\Gh,195,1.44694,192,109.834,186,179.704,0\Gh,197,1.01113,195,119.24,192,-4.54925,0\Gh,197,1.33477,195,120.372,192,176.318,0\Gh,199,1.10132,197,117.472,195,177.571,0\Gh,199,1.24739,197,122.027,195,0.855368,0\Gh,195,1.52334,192,109.615,186,57.3275,0\Gh,202,1.23459,195,120.472,192,-107.301,0\Gh,202,1.34333,195,117.546,192,75.9096,0\Gh,204,1.01002,202,120.702,195,-0.556431,0\Gh,204,1.45801,202,120.134,195,-179.989,0\Gh,206,1.08744,204,111.416,202,-61.3789,0\Gh,206,1.08865,204,108.866,202,56.3386,0\Gh,206,1.51277,204,110.936,202,176.963,0\Gh,209,1.09116,206,108.608,204,174.014,0\Gh,209,1.09123,206,108.723,204,57.0832,0\Gh,209,1.53069,206,113.822,204,-64.6986,0\Gh,212,1.08478,209,110.653,206,58.7174,0\Gh,212,1.51228,209,108.19,206,177.271,0\Gh,214,1.09094,212,109.847,209,-178.635,0\Gh,214,1.09112,212,109.881,209,-59.5768,0\Gh,214,1.09217,212,110.483,209,60.9592,0\Gh,212,1.52448,209,111.335,206,-61.5629,0\Gh,218,1.08817,212,109.606,209,-174.068,0\Gh,218,1.08905,212,110.789,209,67.2956,0\Gh,218,1.09132,212,110.256,209,-54.3455,0\Gh,198,1.99808,197,155.676,195,91.2616,0\Gh,222,1.23274,198,145.042,197,151.439,0\Gh,223,1.08737,222,118.096,198,-121.19,0\Gh,223,1.33714,222,120.935,198,58.3045,0\Gh,225,1.01215,223,120.093,222,179.679,0\Gh,225,1.4707,223,120.805,222,-2.35742,0\Gh,227,1.09118,225,109.13,223,51.74,0\Gh,227,1.0942,225,108.295,223,-66.6005,0\Gh,227,1.56918,225,110.602,223,171.157,0\Gh,230,1.09131,227,109.526,225,56.3182,0\Gh,230,1.53734,227,112.275,225,178.226,0\Gh,232,1.08848,230,110.075,227,-177.89,0\Gh,232,1.08978,230,110.055,227,-59.7088,0\Gh,232,1.09029,230,110.445,227,60.7757,0\Gh,230,1.54754,227,107.549,225,-63.0338,0\Gh,236,1.08771,230,110.435,227,48.6362,0\Gh,236,1.09195,230,109.104,227,-68.3119,0\Gh,236,1.53629,230,115.719,227,169.184,0\Gh,239,1.08258,236,107.553,230,-179.95,0\Gh,239,1.0884,236,111.224,230,61.4171,0\Gh,239,1.0902,236,109.766,230,-60.1729,0\Gh,240,2.16596,239,172.629,236,175.347,0\Gh,243,1.07964,240,106.22,239,26.0962,0\Gh,244,1.38181,243,119.482,240,112.592,0\Gh,245,1.07775,244,119.718,243,-2.16444,0\Gh,245,1.37658,244,119.966,243,177.451,0\Gh,247,1.0788,245,120.057,244,179.689,0\Gh,247,1.38712,245,119.925,244,-0.252134,0\Gh,249,1.08,247,119.812,245,179.908,0\Gh,249,1.38746,247,120.499,245,0.261847,0\Gh,251,1.07867,249,120.15,247,-179.754,0\Gh,251,1.38065,249,119.188,247,0.0288782,0\Gh,253,1.5139,251,119.943,249,178.816,0\Gh,254,1.08519,253,109.134,251,-141.439,0\Gh,254,1.09112,253,110.424,251,-23.4111,0\Gh,254,1.51445,253,110.337,251,98.7521,0\Gh,257,1.07987,254,107.093,253,162.585,0\Gh,257,1.08902,254,108.716,253,44.9274,0\Gh,257,1.45246,254,111.326,253,-75.3957,0\Gh,260,1.00937,257,117.119,254,-32.3918,0\Gh,260,1.33204,257,123.729,254,153.394,0\Gh,262,1.10014,260,116.333,257,175.1,0\Gh,262,1.22617,260,122.808,257,-5.3462,0\Gh,135,2.2348,133,130.185,128,31.577,0\Gh,265,1.08797,135,166.367,133,116.569,0\Gh,266,1.08977,265,107.036,135,123.789,0\Gh,266,1.50097,265,110.566,135,6.24542,0\Gh,268,1.08366,266,111.52,265,-51.2019,0\Gh,268,1.09075,266,109.892,265,-173.462,0\Gh,268,1.44776,266,108.38,265,64.1021,0\Gh,271,1.01088,268,118.019,266,-80.9525,0\Gh,271,1.33854,268,122.219,266,97.7463,0\Gh,273,1.08572,271,120.71,268,-178.389,0\Gh,273,1.23277,271,119.465,268,0.684866,0\Gh,266,1.51753,265,109.134,135,-120.43,0\Gh,276,1.32702,266,126.722,265,-134.881,0\Gh,277,1.31051,276,108.759,266,173.452,0\Gh,278,1.07847,277,126.331,276,-179.907,0\Gh,278,1.30157,277,107.336,276,0.554042,0\Gh,280,1.01016,278,124.21,277,-179.657,0\Gh,280,1.30925,278,111.54,277,0.120148,0\Gh,282,1.07856,280,127.474,278,-177.173,0\\HF=-973.688323\\@

 Total job time:  10.99s(wall), 86.99s(cpu) 
 Wed Nov 27 11:03:44 2024

        *************************************************************
        *                                                           *
        *  Thank you very much for using Q-Chem.  Have a nice day.  *
        *                                                           *
        *************************************************************
