# Supplementary material for: SparcleQC: Automated Input File Creation for QM/MM Studies of Protein:Ligand Complexes
Source: J Chem Inf Model. 2025 Jun 17;65(13):6433–40. doi: 10.1021/acs.jcim.5c00617 (PMC12264949; doi:10.1021/acs.jcim.5c00617)
Supplement: Supplementary file 2 [file ci5c00617_si_002.zip › si/three_codes/inout_files/nwchem_nwchem_file_cx.out]

 argument  1 = nwchem_nwchem_file_cx.in
                                         
                                         


              Northwest Computational Chemistry Package (NWChem) 6.6
              ------------------------------------------------------


                    Environmental Molecular Sciences Laboratory
                       Pacific Northwest National Laboratory
                                Richland, WA 99352

                              Copyright (c) 1994-2015
                       Pacific Northwest National Laboratory
                            Battelle Memorial Institute

             NWChem is an open-source computational chemistry package
                        distributed under the terms of the
                      Educational Community License (ECL) 2.0
             A copy of the license is included with this distribution
                              in the LICENSE.TXT file

                                  ACKNOWLEDGMENT
                                  --------------

            This software and its documentation were developed at the
            EMSL at Pacific Northwest National Laboratory, a multiprogram
            national laboratory, operated for the U.S. Department of Energy
            by Battelle under Contract Number DE-AC05-76RL01830. Support
            for this work was provided by the Department of Energy Office
            of Biological and Environmental Research, Office of Basic
            Energy Sciences, and the Office of Advanced Scientific Computing.


           Job information
           ---------------

    hostname        = ds7
    program         = nwchem
    date            = Wed Nov 27 11:08:51 2024

    compiled        = Fri_Feb_01_15:14:32_2019
    source          = /theoryfs2/ds/glick/nwchem-6.6
    nwchem branch   = 6.6
    nwchem revision = 27746
    ga revision     = 10594
    input           = nwchem_nwchem_file_cx.in
    prefix          = nwchem_nwchem_file_cx.
    data base       = /scratch/csargent//nwchem_nwchem_file_cx.db
    status          = startup
    nproc           =        1
    time left       =     -1s


           Memory information
           ------------------

    heap     = 1073741820 doubles =   8192.0 Mbytes
    stack    = 1073741825 doubles =   8192.0 Mbytes
    global   = 2147483648 doubles =  16384.0 Mbytes (distinct from heap & stack)
    total    = 4294967293 doubles =  32768.0 Mbytes
    verify   = yes
    hardfail = no 


           Directory information
           ---------------------

  0 permanent = /scratch/csargent/
  0 scratch   = /scratch/csargent/


                                NWChem Input Module
                                -------------------


 Scaling coordinates for geometry "geometry" by  1.889725989
 (inverse scale =  0.529177249)


                             Geometry "geometry" -> ""
                             -------------------------

 Output coordinates in angstroms (scale by  1.889725989 to convert to a.u.)

  No.       Tag          Charge          X              Y              Z
 ---- ---------------- ---------- -------------- -------------- --------------
    1 O                    8.0000     0.23900000    46.90500000    47.13000000
    2 O                    8.0000    -3.50300000    46.13200000    52.98400000
    3 C                    6.0000     0.28300000    45.59900000    47.73800000
    4 O                    8.0000    -2.85200000    43.34300000    52.88100000
    5 C                    6.0000    -0.86000000    45.45500000    48.48100000
    6 O                    8.0000    -0.83400000    45.23500000    53.59000000
    7 N                    7.0000    -0.87000000    46.41200000    49.49600000
    8 C                    6.0000    -0.99700000    47.65600000    48.91500000
    9 C                    6.0000     0.11000000    47.92800000    48.14200000
   10 C                    6.0000    -1.94600000    46.21300000    50.35000000
   11 C                    6.0000    -1.91200000    45.05700000    51.09100000
   12 S                   16.0000    -2.22100000    44.98000000    52.47800000
   13 H                    1.0000    -3.70400000    46.72700000    52.25800000
   14 H                    1.0000     1.16700000    45.49700000    48.36800000
   15 H                    1.0000     0.32700000    44.83000000    46.96700000
   16 H                    1.0000    -0.88900000    44.45700000    48.91800000
   17 H                    1.0000    -1.73200000    45.59200000    47.84100000
   18 H                    1.0000    -1.08200000    48.41000000    49.69700000
   19 H                    1.0000    -1.88900000    47.67400000    48.28900000
   20 H                    1.0000    -0.00200000    48.90300000    47.66800000
   21 H                    1.0000     1.00100000    47.93700000    48.76900000
   22 H                    1.0000    -2.82300000    46.12900000    49.70800000
   23 H                    1.0000    -1.98500000    47.05400000    51.04200000
   24 H                    1.0000    -0.84000000    44.86200000    51.11200000
   25 H                    1.0000    -2.60100000    44.37200000    50.59800000
   26 C                    6.0000     3.33300000    50.62000000    55.89100000
   27 O                    8.0000     3.37200000    51.58800000    55.12700000
   28 N                    7.0000     2.44200000    50.50700000    56.86200000
   29 C                    6.0000     1.41300000    51.50600000    57.11900000
   30 C                    6.0000     0.00500000    50.92700000    57.23200000
   31 C                    6.0000    -0.52100000    50.23700000    56.00100000
   32 C                    6.0000    -0.98500000    51.01100000    54.95100000
   33 C                    6.0000    -0.56900000    48.85400000    55.93600000
   34 C                    6.0000    -1.50200000    50.38700000    53.83500000
   35 C                    6.0000    -1.08600000    48.22200000    54.81700000
   36 C                    6.0000    -1.54900000    49.00300000    53.77900000
   37 O                    8.0000    -2.10600000    48.40600000    52.66400000
   38 H                    1.0000     2.46100000    49.69500000    57.46100000
   39 H                    1.0000     1.41300000    52.28000000    56.35300000
   40 H                    1.0000    -0.02400000    50.22600000    58.06500000
   41 H                    1.0000    -0.67600000    51.74000000    57.48100000
   42 H                    1.0000    -0.94200000    52.08100000    55.00900000
   43 H                    1.0000    -0.22200000    48.25800000    56.76500000
   44 H                    1.0000    -1.88400000    50.97500000    53.02200000
   45 H                    1.0000    -1.19500000    47.15800000    54.81300000
   46 H                    1.0000    -2.57300000    49.03500000    52.08500000
   47 C                    6.0000    -4.48900000    54.63800000    59.16500000
   48 O                    8.0000    -5.67700000    54.60000000    58.83800000
   49 N                    7.0000    -3.76400000    53.51300000    59.14400000
   50 C                    6.0000    -4.32300000    52.24200000    58.73400000
   51 C                    6.0000    -3.96200000    52.00800000    57.29600000
   52 C                    6.0000    -4.63500000    50.80100000    56.66900000
   53 C                    6.0000    -4.17600000    49.51200000    56.72600000
   54 N                    7.0000    -5.69600000    50.80900000    55.87200000
   55 C                    6.0000    -5.89500000    49.59400000    55.42300000
   56 N                    7.0000    -4.97600000    48.83300000    55.94300000
   57 H                    1.0000    -2.78700000    53.54100000    59.40200000
   58 H                    1.0000    -5.40700000    52.21900000    58.85300000
   59 H                    1.0000    -4.26800000    52.88300000    56.72300000
   60 H                    1.0000    -2.88400000    51.91400000    57.18300000
   61 H                    1.0000    -3.30700000    49.14800000    57.25100000
   62 H                    1.0000    -6.68000000    49.28100000    54.75300000
   63 H                    1.0000    -4.88900000    47.84300000    55.76200000
   64 C                    6.0000     4.10300000    54.70700000    53.57400000
   65 O                    8.0000     4.29800000    55.69200000    52.85500000
   66 N                    7.0000     3.35800000    53.69700000    53.14300000
   67 C                    6.0000     2.81300000    53.71800000    51.78800000
   68 C                    6.0000     1.41500000    54.34300000    51.72500000
   69 O                    8.0000     0.84600000    54.49000000    50.63900000
   70 C                    6.0000     2.76500000    52.26300000    51.15400000
   71 C                    6.0000     1.85400000    51.31400000    51.97100000
   72 C                    6.0000     4.22200000    51.75300000    51.01800000
   73 C                    6.0000     1.55200000    49.95700000    51.27500000
   74 H                    1.0000     3.19200000    52.88900000    53.73200000
   75 H                    1.0000     3.45200000    54.31600000    51.13700000
   76 H                    1.0000     2.35300000    52.34900000    50.14700000
   77 H                    1.0000     2.31600000    51.10300000    52.93100000
   78 H                    1.0000     0.89500000    51.79900000    52.15700000
   79 H                    1.0000     4.23700000    50.81900000    50.45800000
   80 H                    1.0000     4.82200000    52.48800000    50.48000000
   81 H                    1.0000     4.66000000    51.58600000    52.00300000
   82 H                    1.0000     0.88200000    49.36700000    51.89900000
   83 H                    1.0000     1.07200000    50.13900000    50.31300000
   84 H                    1.0000     2.47500000    49.40300000    51.11500000
   85 N                    7.0000     0.80300000    54.69900000    52.84200000
   86 C                    6.0000    -0.52300000    55.30600000    52.82100000
   87 C                    6.0000    -1.55100000    54.35500000    53.44100000
   88 C                    6.0000    -2.94500000    54.92900000    53.26800000
   89 S                   16.0000    -4.23000000    53.86400000    53.92200000
   90 C                    6.0000    -4.32700000    52.86800000    52.48900000
   91 H                    1.0000     1.26200000    54.57500000    53.73400000
   92 H                    1.0000    -0.85100000    55.51900000    51.80900000
   93 H                    1.0000    -1.48500000    53.39500000    52.93000000
   94 H                    1.0000    -1.34500000    54.20300000    54.50000000
   95 H                    1.0000    -2.99500000    55.87300000    53.80600000
   96 H                    1.0000    -3.14400000    55.11100000    52.21500000
   97 H                    1.0000    -4.91700000    53.38300000    51.72600000
   98 H                    1.0000    -3.33700000    52.64900000    52.08800000
   99 H                    1.0000    -4.81800000    51.92400000    52.74000000
  100 C                    6.0000    -3.30500000    56.70100000    49.68900000
  101 O                    8.0000    -2.57400000    56.84400000    50.66300000
  102 N                    7.0000    -2.98100000    55.93300000    48.65000000
  103 C                    6.0000    -1.69400000    55.27600000    48.50300000
  104 C                    6.0000    -1.80700000    54.02700000    47.65400000
  105 C                    6.0000    -2.44800000    52.90800000    48.44700000
  106 C                    6.0000    -1.67400000    52.14800000    49.31300000
  107 C                    6.0000    -3.79300000    52.63700000    48.29300000
  108 C                    6.0000    -2.24600000    51.10900000    50.02200000
  109 C                    6.0000    -4.35900000    51.59200000    49.00900000
  110 C                    6.0000    -3.58500000    50.82800000    49.87000000
  111 H                    1.0000    -3.62400000    55.86400000    47.87500000
  112 H                    1.0000    -1.32000000    54.99700000    49.48700000
  113 H                    1.0000    -2.38500000    54.23400000    46.75200000
  114 H                    1.0000    -0.81400000    53.71900000    47.34300000
  115 H                    1.0000    -0.63300000    52.38800000    49.46900000
  116 H                    1.0000    -4.40100000    53.23000000    47.62800000
  117 H                    1.0000    -1.64100000    50.52600000    50.69700000
  118 H                    1.0000    -5.40900000    51.36900000    48.89000000
  119 H                    1.0000    -4.03200000    50.01400000    50.41900000
  120 C                    6.0000     6.17800000    52.81000000    46.61500000
  121 O                    8.0000     7.00300000    51.90900000    46.78000000
  122 N                    7.0000     4.95400000    52.54400000    46.14700000
  123 C                    6.0000     4.57400000    51.17500000    45.76700000
  124 C                    6.0000     3.03600000    51.09200000    45.46700000
  125 C                    6.0000     2.28600000    51.43300000    46.77700000
  126 C                    6.0000     2.60400000    49.68500000    45.02300000
  127 C                    6.0000     0.77300000    51.66100000    46.63900000
  128 H                    1.0000     4.28500000    53.29300000    46.02100000
  129 H                    1.0000     4.80500000    50.49800000    46.59100000
  130 H                    1.0000     2.77600000    51.81500000    44.69200000
  131 H                    1.0000     2.44900000    50.63200000    47.50100000
  132 H                    1.0000     2.68900000    52.34100000    47.22000000
  133 H                    1.0000     3.13900000    49.39800000    44.11800000
  134 H                    1.0000     2.81400000    48.95700000    45.80700000
  135 H                    1.0000     1.54100000    49.67700000    44.78900000
  136 H                    1.0000     0.38600000    51.88900000    47.62400000
  137 H                    1.0000     0.58600000    52.49400000    45.96100000
  138 H                    1.0000     0.27200000    50.76800000    46.27000000
  139 C                    6.0000     9.82400000    50.15100000    44.98000000
  140 O                    8.0000    10.78300000    49.38200000    44.76800000
  141 N                    7.0000     8.79600000    49.80300000    45.75700000
  142 C                    6.0000     8.77200000    48.50800000    46.40200000
  143 C                    6.0000     8.75800000    47.38300000    45.37500000
  144 O                    8.0000     9.54400000    46.43600000    45.47300000
  145 C                    6.0000     7.54500000    48.39900000    47.29600000
  146 C                    6.0000     7.32400000    47.08100000    48.07800000
  147 C                    6.0000     8.51000000    46.70300000    48.97100000
  148 C                    6.0000     6.09100000    47.28100000    48.92700000
  149 H                    1.0000     8.01900000    50.43600000    45.89100000
  150 H                    1.0000     9.66900000    48.40800000    47.01500000
  151 H                    1.0000     7.60400000    49.21600000    48.01800000
  152 H                    1.0000     6.65700000    48.57300000    46.69100000
  153 H                    1.0000     7.13500000    46.27000000    47.37500000
  154 H                    1.0000     8.28100000    45.79000000    49.51800000
  155 H                    1.0000     9.39500000    46.52500000    48.36000000
  156 H                    1.0000     8.71500000    47.50800000    49.67600000
  157 H                    1.0000     5.89900000    46.36300000    49.47700000
  158 H                    1.0000     6.23800000    48.09900000    49.63400000
  159 H                    1.0000     5.22900000    47.49800000    48.29400000
  160 N                    7.0000     7.91200000    47.49900000    44.33800000
  161 C                    6.0000     7.85200000    46.45500000    43.32200000
  162 C                    6.0000     6.78300000    46.76000000    42.29600000
  163 C                    6.0000     5.36200000    46.76000000    42.86500000
  164 C                    6.0000     4.40900000    47.14300000    41.75500000
  165 C                    6.0000     4.99000000    45.39300000    43.42800000
  166 H                    1.0000     7.30500000    48.30200000    44.25500000
  167 H                    1.0000     7.63200000    45.50500000    43.80600000
  168 H                    1.0000     6.99000000    47.73600000    41.85400000
  169 H                    1.0000     6.84200000    46.01600000    41.50000000
  170 H                    1.0000     5.26900000    47.49000000    43.66200000
  171 H                    1.0000     3.38800000    47.17500000    42.13800000
  172 H                    1.0000     4.66300000    48.13300000    41.37300000
  173 H                    1.0000     4.46200000    46.41900000    40.93900000
  174 H                    1.0000     3.94400000    45.39400000    43.72800000
  175 H                    1.0000     5.13800000    44.62000000    42.67200000
  176 H                    1.0000     5.58600000    45.16300000    44.31000000
  177 C                    6.0000     2.04200000    42.25100000    41.58600000
  178 O                    8.0000     3.10100000    42.11900000    42.21100000
  179 N                    7.0000     0.92300000    42.58700000    42.21700000
  180 C                    6.0000     0.86000000    42.84100000    43.64700000
  181 C                    6.0000     0.19100000    41.69600000    44.39200000
  182 O                    8.0000    -0.02000000    41.75500000    45.60600000
  183 C                    6.0000     0.08300000    44.13800000    43.89200000
  184 C                    6.0000     0.75200000    45.38200000    43.34300000
  185 C                    6.0000    -0.20000000    46.57100000    43.38000000
  186 N                    7.0000    -0.05400000    47.42800000    44.37200000
  187 O                    8.0000    -1.10500000    46.72100000    42.55200000
  188 H                    1.0000     0.07500000    42.70700000    41.68300000
  189 H                    1.0000     1.85900000    42.96800000    44.06500000
  190 H                    1.0000    -0.90300000    44.03600000    43.43400000
  191 H                    1.0000    -0.06400000    44.27800000    44.96000000
  192 H                    1.0000     1.64300000    45.59900000    43.93300000
  193 H                    1.0000     1.05600000    45.22600000    42.30800000
  194 H                    1.0000     0.67100000    47.29500000    45.06100000
  195 H                    1.0000    -0.69300000    48.20700000    44.44700000
  196 N                    7.0000    -0.12600000    40.61100000    43.68300000
  197 C                    6.0000    -0.84600000    39.46800000    44.21800000
  198 C                    6.0000    -0.12700000    38.88300000    45.41700000
  199 O                    8.0000     1.05600000    38.53000000    45.39700000
  200 C                    6.0000    -0.99000000    38.37400000    43.12800000
  201 C                    6.0000    -1.62700000    38.92000000    41.84700000
  202 C                    6.0000    -1.84700000    37.23300000    43.71600000
  203 C                    6.0000    -3.09100000    39.33000000    41.98700000
  204 H                    1.0000     0.10300000    40.59100000    42.70000000
  205 H                    1.0000    -1.83400000    39.81200000    44.52000000
  206 H                    1.0000    -0.00200000    37.98700000    42.87400000
  207 H                    1.0000    -1.06500000    39.77300000    41.47500000
  208 H                    1.0000    -1.56700000    38.14500000    41.08100000
  209 H                    1.0000    -2.11600000    36.53000000    42.92700000
  210 H                    1.0000    -1.27800000    36.68300000    44.46700000
  211 H                    1.0000    -2.75700000    37.62100000    44.17600000
  212 H                    1.0000    -3.42800000    39.75900000    41.04300000
  213 H                    1.0000    -3.71700000    38.46300000    42.20500000
  214 H                    1.0000    -3.21100000    40.08000000    42.76900000
  215 N                    7.0000    -0.88100000    38.84700000    46.50200000
  216 C                    6.0000    -0.44100000    38.27900000    47.75400000
  217 C                    6.0000     0.50200000    39.14000000    48.58100000
  218 O                    8.0000     0.97200000    38.69000000    49.63200000
  219 H                    1.0000    -1.83000000    39.18700000    46.45300000
  220 H                    1.0000    -1.32100000    38.07400000    48.36400000
  221 H                    1.0000     0.04800000    37.32500000    47.55600000
  222 N                    7.0000     0.85900000    40.33600000    48.13200000
  223 C                    6.0000     1.73200000    41.19000000    48.90200000
  224 C                    6.0000     1.03400000    41.77600000    50.12100000
  225 O                    8.0000    -0.03100000    42.40700000    50.00200000
  226 C                    6.0000     2.21600000    42.33200000    48.02900000
  227 C                    6.0000     3.40700000    42.99800000    47.38400000
  228 C                    6.0000     3.09300000    44.44700000    47.00400000
  229 C                    6.0000     4.54200000    42.92700000    48.38700000
  230 H                    1.0000     0.47400000    40.68900000    47.26700000
  231 H                    1.0000     2.60500000    40.62000000    49.22400000
  232 H                    1.0000     1.49100000    42.39500000    47.23300000
  233 H                    1.0000     1.91100000    43.19300000    48.63300000
  234 H                    1.0000     3.69100000    42.44800000    46.48600000
  235 H                    1.0000     3.94500000    44.84700000    46.45100000
  236 H                    1.0000     2.24300000    44.49100000    46.33000000
  237 H                    1.0000     2.99800000    45.06500000    47.89200000
  238 H                    1.0000     5.35700000    43.55300000    48.04300000
  239 H                    1.0000     4.22000000    43.30500000    49.36300000
  240 H                    1.0000     4.89100000    41.89700000    48.49500000
  241 N                    7.0000     1.60900000    41.56500000    51.28500000
  242 C                    6.0000     1.09800000    42.15200000    52.50200000
  243 C                    6.0000     2.19700000    43.02000000    53.12800000
  244 O                    8.0000     3.36800000    42.99100000    52.73200000
  245 C                    6.0000     0.67800000    41.06100000    53.49400000
  246 C                    6.0000    -0.52500000    40.27100000    53.00500000
  247 O                    8.0000     1.80500000    40.19900000    53.67800000
  248 H                    1.0000     2.46700000    41.03700000    51.33700000
  249 H                    1.0000     0.23300000    42.78400000    52.30900000
  250 H                    1.0000     0.42400000    41.52400000    54.44800000
  251 H                    1.0000     1.85900000    39.60900000    52.92200000
  252 H                    1.0000    -0.81600000    39.54900000    53.76800000
  253 H                    1.0000    -1.36100000    40.94700000    52.82600000
  254 H                    1.0000    -0.28900000    39.73900000    52.08200000
  255 N                    7.0000     1.76100000    43.92200000    53.99500000
  256 C                    6.0000     2.66900000    44.78200000    54.72100000
  257 C                    6.0000     2.07100000    46.19000000    54.84600000
  258 C                    6.0000     1.96700000    46.89400000    53.50100000
  259 S                   16.0000     3.57700000    47.12300000    52.68200000
  260 C                    6.0000     3.19400000    46.29000000    51.17400000
  261 H                    1.0000     0.79700000    43.90600000    54.29500000
  262 H                    1.0000     3.61900000    44.85000000    54.19600000
  263 H                    1.0000     1.08400000    46.13000000    55.30400000
  264 H                    1.0000     2.70300000    46.78800000    55.50100000
  265 H                    1.0000     1.30400000    46.33600000    52.84100000
  266 H                    1.0000     1.52700000    47.87700000    53.66200000
  267 H                    1.0000     2.86600000    45.27400000    51.38700000
  268 H                    1.0000     2.39900000    46.82400000    50.65200000
  269 H                    1.0000     4.07600000    46.25200000    50.54400000
  270 H                    1.0000     4.03800000    49.80100000    55.81800000
  271 H                    1.0000     1.59700000    51.94500000    58.08000000
  272 H                    1.0000    -4.03800000    55.58300000    59.45200000
  273 H                    1.0000    -3.86300000    51.50700000    59.38400000
  274 H                    1.0000     4.54100000    54.66800000    54.57200000
  275 H                    1.0000    -0.47300000    56.23900000    53.39800000
  276 H                    1.0000    -4.28100000    57.20600000    49.63700000
  277 H                    1.0000    -0.97400000    55.92200000    48.02300000
  278 H                    1.0000     6.47700000    53.82800000    46.85300000
  279 H                    1.0000     5.16600000    50.88400000    44.89400000
  280 H                    1.0000     9.77400000    51.13100000    44.48000000
  281 H                    1.0000     8.80700000    46.33900000    42.81500000
  282 H                    1.0000     2.01400000    42.05700000    40.50400000
  283 H                    1.0000     2.83400000    44.36500000    55.71600000

      Atomic Mass 
      ----------- 

      O                 15.994910
      C                 12.000000
      N                 14.003070
      S                 31.972070
      H                  1.007825


 Effective nuclear repulsion energy (a.u.)   35349.1960461504

            Nuclear Dipole moment (a.u.) 
            ----------------------------
        X                 Y               Z
 ---------------- ---------------- ----------------
  1758.1859419669 91630.7155903969 95663.1943185238


            XYZ format geometry
            -------------------
   283
 geometry
 O                     0.23900000    46.90500000    47.13000000
 O                    -3.50300000    46.13200000    52.98400000
 C                     0.28300000    45.59900000    47.73800000
 O                    -2.85200000    43.34300000    52.88100000
 C                    -0.86000000    45.45500000    48.48100000
 O                    -0.83400000    45.23500000    53.59000000
 N                    -0.87000000    46.41200000    49.49600000
 C                    -0.99700000    47.65600000    48.91500000
 C                     0.11000000    47.92800000    48.14200000
 C                    -1.94600000    46.21300000    50.35000000
 C                    -1.91200000    45.05700000    51.09100000
 S                    -2.22100000    44.98000000    52.47800000
 H                    -3.70400000    46.72700000    52.25800000
 H                     1.16700000    45.49700000    48.36800000
 H                     0.32700000    44.83000000    46.96700000
 H                    -0.88900000    44.45700000    48.91800000
 H                    -1.73200000    45.59200000    47.84100000
 H                    -1.08200000    48.41000000    49.69700000
 H                    -1.88900000    47.67400000    48.28900000
 H                    -0.00200000    48.90300000    47.66800000
 H                     1.00100000    47.93700000    48.76900000
 H                    -2.82300000    46.12900000    49.70800000
 H                    -1.98500000    47.05400000    51.04200000
 H                    -0.84000000    44.86200000    51.11200000
 H                    -2.60100000    44.37200000    50.59800000
 C                     3.33300000    50.62000000    55.89100000
 O                     3.37200000    51.58800000    55.12700000
 N                     2.44200000    50.50700000    56.86200000
 C                     1.41300000    51.50600000    57.11900000
 C                     0.00500000    50.92700000    57.23200000
 C                    -0.52100000    50.23700000    56.00100000
 C                    -0.98500000    51.01100000    54.95100000
 C                    -0.56900000    48.85400000    55.93600000
 C                    -1.50200000    50.38700000    53.83500000
 C                    -1.08600000    48.22200000    54.81700000
 C                    -1.54900000    49.00300000    53.77900000
 O                    -2.10600000    48.40600000    52.66400000
 H                     2.46100000    49.69500000    57.46100000
 H                     1.41300000    52.28000000    56.35300000
 H                    -0.02400000    50.22600000    58.06500000
 H                    -0.67600000    51.74000000    57.48100000
 H                    -0.94200000    52.08100000    55.00900000
 H                    -0.22200000    48.25800000    56.76500000
 H                    -1.88400000    50.97500000    53.02200000
 H                    -1.19500000    47.15800000    54.81300000
 H                    -2.57300000    49.03500000    52.08500000
 C                    -4.48900000    54.63800000    59.16500000
 O                    -5.67700000    54.60000000    58.83800000
 N                    -3.76400000    53.51300000    59.14400000
 C                    -4.32300000    52.24200000    58.73400000
 C                    -3.96200000    52.00800000    57.29600000
 C                    -4.63500000    50.80100000    56.66900000
 C                    -4.17600000    49.51200000    56.72600000
 N                    -5.69600000    50.80900000    55.87200000
 C                    -5.89500000    49.59400000    55.42300000
 N                    -4.97600000    48.83300000    55.94300000
 H                    -2.78700000    53.54100000    59.40200000
 H                    -5.40700000    52.21900000    58.85300000
 H                    -4.26800000    52.88300000    56.72300000
 H                    -2.88400000    51.91400000    57.18300000
 H                    -3.30700000    49.14800000    57.25100000
 H                    -6.68000000    49.28100000    54.75300000
 H                    -4.88900000    47.84300000    55.76200000
 C                     4.10300000    54.70700000    53.57400000
 O                     4.29800000    55.69200000    52.85500000
 N                     3.35800000    53.69700000    53.14300000
 C                     2.81300000    53.71800000    51.78800000
 C                     1.41500000    54.34300000    51.72500000
 O                     0.84600000    54.49000000    50.63900000
 C                     2.76500000    52.26300000    51.15400000
 C                     1.85400000    51.31400000    51.97100000
 C                     4.22200000    51.75300000    51.01800000
 C                     1.55200000    49.95700000    51.27500000
 H                     3.19200000    52.88900000    53.73200000
 H                     3.45200000    54.31600000    51.13700000
 H                     2.35300000    52.34900000    50.14700000
 H                     2.31600000    51.10300000    52.93100000
 H                     0.89500000    51.79900000    52.15700000
 H                     4.23700000    50.81900000    50.45800000
 H                     4.82200000    52.48800000    50.48000000
 H                     4.66000000    51.58600000    52.00300000
 H                     0.88200000    49.36700000    51.89900000
 H                     1.07200000    50.13900000    50.31300000
 H                     2.47500000    49.40300000    51.11500000
 N                     0.80300000    54.69900000    52.84200000
 C                    -0.52300000    55.30600000    52.82100000
 C                    -1.55100000    54.35500000    53.44100000
 C                    -2.94500000    54.92900000    53.26800000
 S                    -4.23000000    53.86400000    53.92200000
 C                    -4.32700000    52.86800000    52.48900000
 H                     1.26200000    54.57500000    53.73400000
 H                    -0.85100000    55.51900000    51.80900000
 H                    -1.48500000    53.39500000    52.93000000
 H                    -1.34500000    54.20300000    54.50000000
 H                    -2.99500000    55.87300000    53.80600000
 H                    -3.14400000    55.11100000    52.21500000
 H                    -4.91700000    53.38300000    51.72600000
 H                    -3.33700000    52.64900000    52.08800000
 H                    -4.81800000    51.92400000    52.74000000
 C                    -3.30500000    56.70100000    49.68900000
 O                    -2.57400000    56.84400000    50.66300000
 N                    -2.98100000    55.93300000    48.65000000
 C                    -1.69400000    55.27600000    48.50300000
 C                    -1.80700000    54.02700000    47.65400000
 C                    -2.44800000    52.90800000    48.44700000
 C                    -1.67400000    52.14800000    49.31300000
 C                    -3.79300000    52.63700000    48.29300000
 C                    -2.24600000    51.10900000    50.02200000
 C                    -4.35900000    51.59200000    49.00900000
 C                    -3.58500000    50.82800000    49.87000000
 H                    -3.62400000    55.86400000    47.87500000
 H                    -1.32000000    54.99700000    49.48700000
 H                    -2.38500000    54.23400000    46.75200000
 H                    -0.81400000    53.71900000    47.34300000
 H                    -0.63300000    52.38800000    49.46900000
 H                    -4.40100000    53.23000000    47.62800000
 H                    -1.64100000    50.52600000    50.69700000
 H                    -5.40900000    51.36900000    48.89000000
 H                    -4.03200000    50.01400000    50.41900000
 C                     6.17800000    52.81000000    46.61500000
 O                     7.00300000    51.90900000    46.78000000
 N                     4.95400000    52.54400000    46.14700000
 C                     4.57400000    51.17500000    45.76700000
 C                     3.03600000    51.09200000    45.46700000
 C                     2.28600000    51.43300000    46.77700000
 C                     2.60400000    49.68500000    45.02300000
 C                     0.77300000    51.66100000    46.63900000
 H                     4.28500000    53.29300000    46.02100000
 H                     4.80500000    50.49800000    46.59100000
 H                     2.77600000    51.81500000    44.69200000
 H                     2.44900000    50.63200000    47.50100000
 H                     2.68900000    52.34100000    47.22000000
 H                     3.13900000    49.39800000    44.11800000
 H                     2.81400000    48.95700000    45.80700000
 H                     1.54100000    49.67700000    44.78900000
 H                     0.38600000    51.88900000    47.62400000
 H                     0.58600000    52.49400000    45.96100000
 H                     0.27200000    50.76800000    46.27000000
 C                     9.82400000    50.15100000    44.98000000
 O                    10.78300000    49.38200000    44.76800000
 N                     8.79600000    49.80300000    45.75700000
 C                     8.77200000    48.50800000    46.40200000
 C                     8.75800000    47.38300000    45.37500000
 O                     9.54400000    46.43600000    45.47300000
 C                     7.54500000    48.39900000    47.29600000
 C                     7.32400000    47.08100000    48.07800000
 C                     8.51000000    46.70300000    48.97100000
 C                     6.09100000    47.28100000    48.92700000
 H                     8.01900000    50.43600000    45.89100000
 H                     9.66900000    48.40800000    47.01500000
 H                     7.60400000    49.21600000    48.01800000
 H                     6.65700000    48.57300000    46.69100000
 H                     7.13500000    46.27000000    47.37500000
 H                     8.28100000    45.79000000    49.51800000
 H                     9.39500000    46.52500000    48.36000000
 H                     8.71500000    47.50800000    49.67600000
 H                     5.89900000    46.36300000    49.47700000
 H                     6.23800000    48.09900000    49.63400000
 H                     5.22900000    47.49800000    48.29400000
 N                     7.91200000    47.49900000    44.33800000
 C                     7.85200000    46.45500000    43.32200000
 C                     6.78300000    46.76000000    42.29600000
 C                     5.36200000    46.76000000    42.86500000
 C                     4.40900000    47.14300000    41.75500000
 C                     4.99000000    45.39300000    43.42800000
 H                     7.30500000    48.30200000    44.25500000
 H                     7.63200000    45.50500000    43.80600000
 H                     6.99000000    47.73600000    41.85400000
 H                     6.84200000    46.01600000    41.50000000
 H                     5.26900000    47.49000000    43.66200000
 H                     3.38800000    47.17500000    42.13800000
 H                     4.66300000    48.13300000    41.37300000
 H                     4.46200000    46.41900000    40.93900000
 H                     3.94400000    45.39400000    43.72800000
 H                     5.13800000    44.62000000    42.67200000
 H                     5.58600000    45.16300000    44.31000000
 C                     2.04200000    42.25100000    41.58600000
 O                     3.10100000    42.11900000    42.21100000
 N                     0.92300000    42.58700000    42.21700000
 C                     0.86000000    42.84100000    43.64700000
 C                     0.19100000    41.69600000    44.39200000
 O                    -0.02000000    41.75500000    45.60600000
 C                     0.08300000    44.13800000    43.89200000
 C                     0.75200000    45.38200000    43.34300000
 C                    -0.20000000    46.57100000    43.38000000
 N                    -0.05400000    47.42800000    44.37200000
 O                    -1.10500000    46.72100000    42.55200000
 H                     0.07500000    42.70700000    41.68300000
 H                     1.85900000    42.96800000    44.06500000
 H                    -0.90300000    44.03600000    43.43400000
 H                    -0.06400000    44.27800000    44.96000000
 H                     1.64300000    45.59900000    43.93300000
 H                     1.05600000    45.22600000    42.30800000
 H                     0.67100000    47.29500000    45.06100000
 H                    -0.69300000    48.20700000    44.44700000
 N                    -0.12600000    40.61100000    43.68300000
 C                    -0.84600000    39.46800000    44.21800000
 C                    -0.12700000    38.88300000    45.41700000
 O                     1.05600000    38.53000000    45.39700000
 C                    -0.99000000    38.37400000    43.12800000
 C                    -1.62700000    38.92000000    41.84700000
 C                    -1.84700000    37.23300000    43.71600000
 C                    -3.09100000    39.33000000    41.98700000
 H                     0.10300000    40.59100000    42.70000000
 H                    -1.83400000    39.81200000    44.52000000
 H                    -0.00200000    37.98700000    42.87400000
 H                    -1.06500000    39.77300000    41.47500000
 H                    -1.56700000    38.14500000    41.08100000
 H                    -2.11600000    36.53000000    42.92700000
 H                    -1.27800000    36.68300000    44.46700000
 H                    -2.75700000    37.62100000    44.17600000
 H                    -3.42800000    39.75900000    41.04300000
 H                    -3.71700000    38.46300000    42.20500000
 H                    -3.21100000    40.08000000    42.76900000
 N                    -0.88100000    38.84700000    46.50200000
 C                    -0.44100000    38.27900000    47.75400000
 C                     0.50200000    39.14000000    48.58100000
 O                     0.97200000    38.69000000    49.63200000
 H                    -1.83000000    39.18700000    46.45300000
 H                    -1.32100000    38.07400000    48.36400000
 H                     0.04800000    37.32500000    47.55600000
 N                     0.85900000    40.33600000    48.13200000
 C                     1.73200000    41.19000000    48.90200000
 C                     1.03400000    41.77600000    50.12100000
 O                    -0.03100000    42.40700000    50.00200000
 C                     2.21600000    42.33200000    48.02900000
 C                     3.40700000    42.99800000    47.38400000
 C                     3.09300000    44.44700000    47.00400000
 C                     4.54200000    42.92700000    48.38700000
 H                     0.47400000    40.68900000    47.26700000
 H                     2.60500000    40.62000000    49.22400000
 H                     1.49100000    42.39500000    47.23300000
 H                     1.91100000    43.19300000    48.63300000
 H                     3.69100000    42.44800000    46.48600000
 H                     3.94500000    44.84700000    46.45100000
 H                     2.24300000    44.49100000    46.33000000
 H                     2.99800000    45.06500000    47.89200000
 H                     5.35700000    43.55300000    48.04300000
 H                     4.22000000    43.30500000    49.36300000
 H                     4.89100000    41.89700000    48.49500000
 N                     1.60900000    41.56500000    51.28500000
 C                     1.09800000    42.15200000    52.50200000
 C                     2.19700000    43.02000000    53.12800000
 O                     3.36800000    42.99100000    52.73200000
 C                     0.67800000    41.06100000    53.49400000
 C                    -0.52500000    40.27100000    53.00500000
 O                     1.80500000    40.19900000    53.67800000
 H                     2.46700000    41.03700000    51.33700000
 H                     0.23300000    42.78400000    52.30900000
 H                     0.42400000    41.52400000    54.44800000
 H                     1.85900000    39.60900000    52.92200000
 H                    -0.81600000    39.54900000    53.76800000
 H                    -1.36100000    40.94700000    52.82600000
 H                    -0.28900000    39.73900000    52.08200000
 N                     1.76100000    43.92200000    53.99500000
 C                     2.66900000    44.78200000    54.72100000
 C                     2.07100000    46.19000000    54.84600000
 C                     1.96700000    46.89400000    53.50100000
 S                     3.57700000    47.12300000    52.68200000
 C                     3.19400000    46.29000000    51.17400000
 H                     0.79700000    43.90600000    54.29500000
 H                     3.61900000    44.85000000    54.19600000
 H                     1.08400000    46.13000000    55.30400000
 H                     2.70300000    46.78800000    55.50100000
 H                     1.30400000    46.33600000    52.84100000
 H                     1.52700000    47.87700000    53.66200000
 H                     2.86600000    45.27400000    51.38700000
 H                     2.39900000    46.82400000    50.65200000
 H                     4.07600000    46.25200000    50.54400000
 H                     4.03800000    49.80100000    55.81800000
 H                     1.59700000    51.94500000    58.08000000
 H                    -4.03800000    55.58300000    59.45200000
 H                    -3.86300000    51.50700000    59.38400000
 H                     4.54100000    54.66800000    54.57200000
 H                    -0.47300000    56.23900000    53.39800000
 H                    -4.28100000    57.20600000    49.63700000
 H                    -0.97400000    55.92200000    48.02300000
 H                     6.47700000    53.82800000    46.85300000
 H                     5.16600000    50.88400000    44.89400000
 H                     9.77400000    51.13100000    44.48000000
 H                     8.80700000    46.33900000    42.81500000
 H                     2.01400000    42.05700000    40.50400000
 H                     2.83400000    44.36500000    55.71600000

 ==============================================================================
                                internuclear distances
 ------------------------------------------------------------------------------
       center one      |      center two      | atomic units |  angstroms
 ------------------------------------------------------------------------------
    3 C                |   1 O                |     2.72359  |     1.44126
    5 C                |   3 C                |     2.59053  |     1.37085
    7 N                |   5 C                |     2.63627  |     1.39505
    8 C                |   7 N                |     2.60565  |     1.37885
    9 C                |   1 O                |     2.73019  |     1.44475
    9 C                |   8 C                |     2.60272  |     1.37730
   10 C                |   7 N                |     2.62304  |     1.38805
   11 C                |  10 C                |     2.59559  |     1.37353
   12 S                |   2 O                |     3.39450  |     1.79629
   12 S                |   4 O                |     3.40168  |     1.80009
   12 S                |   6 O                |     3.39380  |     1.79592
   12 S                |  11 C                |     2.68925  |     1.42309
   13 H                |   2 O                |     1.81404  |     0.95995
   14 H                |   3 C                |     2.06037  |     1.09030
   15 H                |   3 C                |     2.05949  |     1.08983
   16 H                |   5 C                |     2.05955  |     1.08987
   17 H                |   5 C                |     2.06037  |     1.09030
   18 H                |   8 C                |     2.05908  |     1.08962
   19 H                |   8 C                |     2.05960  |     1.08989
   20 H                |   9 C                |     2.05958  |     1.08988
   21 H                |   9 C                |     2.05893  |     1.08954
   22 H                |  10 C                |     2.06002  |     1.09011
   23 H                |  10 C                |     2.05943  |     1.08980
   24 H                |  11 C                |     2.05941  |     1.08979
   25 H                |  11 C                |     2.05884  |     1.08949
   27 O                |  26 C                |     2.33153  |     1.23379
   28 N                |  26 C                |     2.49951  |     1.32268
   29 C                |  28 N                |     2.75336  |     1.45701
   30 C                |  29 C                |     2.88483  |     1.52659
   31 C                |  30 C                |     2.84599  |     1.50603
   32 C                |  31 C                |     2.61635  |     1.38451
   33 C                |  31 C                |     2.61795  |     1.38536
   34 C                |  32 C                |     2.60626  |     1.37917
   35 C                |  33 C                |     2.61771  |     1.38523
   36 C                |  34 C                |     2.61903  |     1.38593
   36 C                |  35 C                |     2.60602  |     1.37905
   37 O                |  36 C                |     2.61157  |     1.38199
   38 H                |  28 N                |     1.90713  |     1.00921
   39 H                |  29 C                |     2.05783  |     1.08896
   40 H                |  30 C                |     2.05809  |     1.08910
   41 H                |  30 C                |     2.05861  |     1.08937
   42 H                |  32 C                |     2.02660  |     1.07243
   43 H                |  33 C                |     2.03781  |     1.07836
   44 H                |  34 C                |     2.02883  |     1.07361
   45 H                |  35 C                |     2.02121  |     1.06958
   46 H                |  37 O                |     1.84088  |     0.97415
   48 O                |  47 C                |     2.32959  |     1.23277
   49 N                |  47 C                |     2.52948  |     1.33854
   50 C                |  49 N                |     2.73588  |     1.44776
   51 C                |  50 C                |     2.83643  |     1.50097
   52 C                |  51 C                |     2.86772  |     1.51753
   53 C                |  52 C                |     2.58793  |     1.36947
   54 N                |  52 C                |     2.50771  |     1.32702
   55 C                |  54 N                |     2.47650  |     1.31051
   56 N                |  53 C                |     2.47412  |     1.30925
   56 N                |  55 C                |     2.45961  |     1.30157
   57 H                |  49 N                |     1.91028  |     1.01088
   58 H                |  50 C                |     2.06123  |     1.09075
   59 H                |  51 C                |     2.05936  |     1.08977
   60 H                |  51 C                |     2.05597  |     1.08797
   61 H                |  53 C                |     2.03817  |     1.07856
   62 H                |  55 C                |     2.03801  |     1.07847
   63 H                |  56 N                |     1.90893  |     1.01016
   65 O                |  64 C                |     2.33380  |     1.23499
   66 N                |  64 C                |     2.50764  |     1.32698
   67 C                |  66 N                |     2.76022  |     1.46065
   68 C                |  67 C                |     2.89628  |     1.53264
   69 O                |  68 C                |     2.33346  |     1.23481
   70 C                |  67 C                |     3.00061  |     1.58786
   71 C                |  70 C                |     2.92634  |     1.54855
   72 C                |  70 C                |     2.92843  |     1.54966
   73 C                |  71 C                |     2.93794  |     1.55469
   74 H                |  66 N                |     1.91539  |     1.01358
   75 H                |  67 C                |     2.06121  |     1.09075
   76 H                |  70 C                |     2.06248  |     1.09142
   77 H                |  71 C                |     2.05239  |     1.08608
   78 H                |  71 C                |     2.06102  |     1.09064
   79 H                |  72 C                |     2.05814  |     1.08912
   80 H                |  72 C                |     2.06116  |     1.09072
   81 H                |  72 C                |     2.06141  |     1.09085
   82 H                |  73 C                |     2.05831  |     1.08921
   83 H                |  73 C                |     2.06055  |     1.09040
   84 H                |  73 C                |     2.05663  |     1.08832
   85 N                |  68 C                |     2.49914  |     1.32249
   86 C                |  85 N                |     2.75613  |     1.45848
   87 C                |  86 C                |     2.89417  |     1.53153
   88 C                |  87 C                |     2.86756  |     1.51745
   89 S                |  88 C                |     3.38739  |     1.79253
   90 C                |  89 S                |     3.30292  |     1.74783
   91 H                |  85 N                |     1.91014  |     1.01080
   92 H                |  86 C                |     2.05024  |     1.08494
   93 H                |  87 C                |     2.05891  |     1.08953
   94 H                |  87 C                |     2.05887  |     1.08950
   95 H                |  88 C                |     2.05545  |     1.08769
   96 H                |  88 C                |     2.05410  |     1.08698
   97 H                |  90 C                |     2.06620  |     1.09339
   98 H                |  90 C                |     2.06046  |     1.09035
   99 H                |  90 C                |     2.06596  |     1.09326
  101 O                | 100 C                |     2.31712  |     1.22617
  102 N                | 100 C                |     2.51718  |     1.33204
  103 C                | 102 N                |     2.74474  |     1.45246
  104 C                | 103 C                |     2.86190  |     1.51445
  105 C                | 104 C                |     2.86085  |     1.51390
  106 C                | 105 C                |     2.62300  |     1.38803
  107 C                | 105 C                |     2.60904  |     1.38065
  108 C                | 106 C                |     2.61123  |     1.38181
  109 C                | 107 C                |     2.62191  |     1.38746
  110 C                | 108 C                |     2.60137  |     1.37658
  110 C                | 109 C                |     2.62127  |     1.38712
  111 H                | 102 N                |     1.90744  |     1.00937
  112 H                | 103 C                |     2.05796  |     1.08902
  113 H                | 104 C                |     2.06191  |     1.09112
  114 H                | 104 C                |     2.05071  |     1.08519
  115 H                | 106 C                |     2.04022  |     1.07964
  116 H                | 107 C                |     2.03840  |     1.07867
  117 H                | 108 C                |     2.03665  |     1.07775
  118 H                | 109 C                |     2.04090  |     1.08000
  119 H                | 110 C                |     2.03863  |     1.07880
  121 O                | 120 C                |     2.32954  |     1.23274
  122 N                | 120 C                |     2.52684  |     1.33714
  123 C                | 122 N                |     2.77922  |     1.47070
  124 C                | 123 C                |     2.96532  |     1.56918
  125 C                | 124 C                |     2.92443  |     1.54754
  126 C                | 124 C                |     2.90515  |     1.53734
  127 C                | 125 C                |     2.90317  |     1.53629
  128 H                | 122 N                |     1.91268  |     1.01215
  129 H                | 123 C                |     2.06202  |     1.09118
  130 H                | 124 C                |     2.06227  |     1.09131
  131 H                | 125 C                |     2.06348  |     1.09195
  132 H                | 125 C                |     2.05548  |     1.08771
  133 H                | 126 C                |     2.05938  |     1.08978
  134 H                | 126 C                |     2.06036  |     1.09029
  135 H                | 126 C                |     2.05693  |     1.08848
  136 H                | 127 C                |     2.04578  |     1.08258
  137 H                | 127 C                |     2.06018  |     1.09020
  138 H                | 127 C                |     2.05677  |     1.08840
  140 O                | 139 C                |     2.35723  |     1.24739
  141 N                | 139 C                |     2.52235  |     1.33477
  142 C                | 141 N                |     2.73431  |     1.44694
  143 C                | 142 C                |     2.87869  |     1.52334
  144 O                | 143 C                |     2.33303  |     1.23459
  145 C                | 142 C                |     2.87626  |     1.52205
  146 C                | 145 C                |     2.92602  |     1.54838
  147 C                | 146 C                |     2.89500  |     1.53197
  148 C                | 146 C                |     2.85411  |     1.51033
  149 H                | 141 N                |     1.91075  |     1.01113
  150 H                | 142 C                |     2.06178  |     1.09104
  151 H                | 145 C                |     2.06340  |     1.09190
  152 H                | 145 C                |     2.05698  |     1.08851
  153 H                | 146 C                |     2.05941  |     1.08979
  154 H                | 147 C                |     2.05730  |     1.08868
  155 H                | 147 C                |     2.05991  |     1.09006
  156 H                | 147 C                |     2.05891  |     1.08953
  157 H                | 148 C                |     2.05458  |     1.08724
  158 H                | 148 C                |     2.06195  |     1.09114
  159 H                | 148 C                |     2.06216  |     1.09125
  160 N                | 143 C                |     2.53853  |     1.34333
  161 C                | 160 N                |     2.75524  |     1.45801
  162 C                | 161 C                |     2.85871  |     1.51277
  163 C                | 162 C                |     2.89258  |     1.53069
  164 C                | 163 C                |     2.85780  |     1.51228
  165 C                | 163 C                |     2.88085  |     1.52448
  166 H                | 160 N                |     1.90867  |     1.01002
  167 H                | 161 C                |     2.05725  |     1.08865
  168 H                | 162 C                |     2.06213  |     1.09123
  169 H                | 162 C                |     2.06200  |     1.09116
  170 H                | 163 C                |     2.04995  |     1.08478
  171 H                | 164 C                |     2.06158  |     1.09094
  172 H                | 164 C                |     2.06192  |     1.09112
  173 H                | 164 C                |     2.06391  |     1.09217
  174 H                | 165 C                |     2.05635  |     1.08817
  175 H                | 165 C                |     2.06229  |     1.09132
  176 H                | 165 C                |     2.05801  |     1.08905
  178 O                | 177 C                |     2.33710  |     1.23674
  179 N                | 177 C                |     2.50930  |     1.32786
  180 C                | 179 N                |     2.74719  |     1.45375
  181 C                | 180 C                |     2.87438  |     1.52106
  182 O                | 181 C                |     2.33119  |     1.23361
  183 C                | 180 C                |     2.89441  |     1.53165
  184 C                | 183 C                |     2.86373  |     1.51542
  185 C                | 184 C                |     2.87921  |     1.52361
  186 N                | 185 C                |     2.49260  |     1.31903
  187 O                | 185 C                |     2.33525  |     1.23576
  188 H                | 179 N                |     1.90728  |     1.00929
  189 H                | 180 C                |     2.06045  |     1.09035
  190 H                | 183 C                |     2.06349  |     1.09195
  191 H                | 183 C                |     2.05436  |     1.08712
  192 H                | 184 C                |     2.06064  |     1.09044
  193 H                | 184 C                |     2.05969  |     1.08994
  194 H                | 186 N                |     1.90669  |     1.00898
  195 H                | 186 N                |     1.90927  |     1.01034
  196 N                | 181 C                |     2.52149  |     1.33431
  197 C                | 196 N                |     2.74568  |     1.45295
  198 C                | 197 C                |     2.86391  |     1.51552
  199 O                | 198 C                |     2.33326  |     1.23471
  200 C                | 197 C                |     2.93101  |     1.55102
  201 C                | 200 C                |     2.89372  |     1.53129
  202 C                | 200 C                |     2.91660  |     1.54340
  203 C                | 201 C                |     2.88516  |     1.52676
  204 H                | 196 N                |     1.90772  |     1.00952
  205 H                | 197 C                |     2.05771  |     1.08889
  206 H                | 200 C                |     2.06182  |     1.09107
  207 H                | 201 C                |     2.05437  |     1.08712
  208 H                | 201 C                |     2.06230  |     1.09132
  209 H                | 202 C                |     2.06066  |     1.09045
  210 H                | 202 C                |     2.06167  |     1.09099
  211 H                | 202 C                |     2.06166  |     1.09098
  212 H                | 203 C                |     2.06036  |     1.09030
  213 H                | 203 C                |     2.06239  |     1.09137
  214 H                | 203 C                |     2.06008  |     1.09015
  215 N                | 198 C                |     2.49776  |     1.32176
  216 C                | 215 N                |     2.72784  |     1.44351
  217 C                | 216 C                |     2.87493  |     1.52135
  218 O                | 217 C                |     2.33593  |     1.23612
  219 H                | 215 N                |     1.90722  |     1.00926
  220 H                | 216 C                |     2.06017  |     1.09019
  221 H                | 216 C                |     2.06010  |     1.09016
  222 N                | 217 C                |     2.50662  |     1.32645
  223 C                | 222 N                |     2.72825  |     1.44373
  224 C                | 223 C                |     2.87621  |     1.52203
  225 O                | 224 C                |     2.35007  |     1.24360
  226 C                | 223 C                |     2.86625  |     1.51676
  227 C                | 226 C                |     2.85221  |     1.50933
  228 C                | 227 C                |     2.89233  |     1.53055
  229 C                | 227 C                |     2.86546  |     1.51634
  230 H                | 222 N                |     1.90952  |     1.01047
  231 H                | 223 C                |     2.06207  |     1.09120
  232 H                | 226 C                |     2.03811  |     1.07852
  233 H                | 226 C                |     2.06937  |     1.09506
  234 H                | 227 C                |     2.06107  |     1.09067
  235 H                | 228 C                |     2.06293  |     1.09166
  236 H                | 228 C                |     2.05165  |     1.08569
  237 H                | 228 C                |     2.05233  |     1.08604
  238 H                | 229 C                |     2.04792  |     1.08371
  239 H                | 229 C                |     2.06935  |     1.09505
  240 H                | 229 C                |     2.06522  |     1.09287
  241 N                | 224 C                |     2.48558  |     1.31531
  242 C                | 241 N                |     2.72984  |     1.44457
  243 C                | 242 C                |     2.89881  |     1.53398
  244 O                | 243 C                |     2.33662  |     1.23649
  245 C                | 242 C                |     2.89735  |     1.53321
  246 C                | 245 C                |     2.87240  |     1.52001
  247 O                | 245 C                |     2.70371  |     1.43074
  248 H                | 241 N                |     1.90633  |     1.00879
  249 H                | 242 C                |     2.05702  |     1.08853
  250 H                | 245 C                |     2.06058  |     1.09041
  251 H                | 247 O                |     1.81507  |     0.96050
  252 H                | 246 C                |     2.05983  |     1.09002
  253 H                | 246 C                |     2.05964  |     1.08991
  254 H                | 246 C                |     2.06201  |     1.09117
  255 N                | 243 C                |     2.50372  |     1.32491
  256 C                | 255 N                |     2.73269  |     1.44608
  257 C                | 256 C                |     2.90040  |     1.53483
  258 C                | 257 C                |     2.87553  |     1.52166
  259 S                | 258 C                |     3.44081  |     1.82080
  260 C                | 259 S                |     3.33505  |     1.76483
  261 H                | 255 N                |     1.90811  |     1.00973
  262 H                | 256 C                |     2.05516  |     1.08754
  263 H                | 257 C                |     2.05931  |     1.08974
  264 H                | 257 C                |     2.05803  |     1.08906
  265 H                | 258 C                |     2.05844  |     1.08928
  266 H                | 258 C                |     2.05782  |     1.08895
  267 H                | 260 C                |     2.05729  |     1.08867
  268 H                | 260 C                |     2.06116  |     1.09072
  269 H                | 260 C                |     2.04952  |     1.08456
  270 H                |  26 C                |     2.04677  |     1.08310
  271 H                |  29 C                |     2.02659  |     1.07243
  272 H                |  47 C                |     2.05172  |     1.08572
  273 H                |  50 C                |     2.04783  |     1.08366
  274 H                |  64 C                |     2.06090  |     1.09058
  275 H                |  86 C                |     2.07519  |     1.09814
  276 H                | 100 C                |     2.07896  |     1.10014
  277 H                | 103 C                |     2.04066  |     1.07987
  278 H                | 120 C                |     2.05483  |     1.08737
  279 H                | 123 C                |     2.06774  |     1.09420
  280 H                | 139 C                |     2.08119  |     1.10132
  281 H                | 161 C                |     2.05497  |     1.08744
  282 H                | 177 C                |     2.07796  |     1.09961
  283 H                | 256 C                |     2.06243  |     1.09139
 ------------------------------------------------------------------------------
                         number of included internuclear distances:        279
 ==============================================================================


 ==============================================================================
                                 internuclear angles
 ------------------------------------------------------------------------------
        center 1       |       center 2       |       center 3       |  degrees
 ------------------------------------------------------------------------------
    3 C                |   1 O                |   9 C                |   110.42
   12 S                |   2 O                |  13 H                |   109.51
    1 O                |   3 C                |   5 C                |   107.36
    1 O                |   3 C                |  14 H                |   110.69
    1 O                |   3 C                |  15 H                |   110.01
    5 C                |   3 C                |  14 H                |   110.67
    5 C                |   3 C                |  15 H                |   110.06
   14 H                |   3 C                |  15 H                |   108.06
    3 C                |   5 C                |   7 N                |   109.16
    3 C                |   5 C                |  16 H                |   109.62
    3 C                |   5 C                |  17 H                |   109.60
    7 N                |   5 C                |  16 H                |   109.65
    7 N                |   5 C                |  17 H                |   109.58
   16 H                |   5 C                |  17 H                |   109.22
    5 C                |   7 N                |   8 C                |   108.24
    5 C                |   7 N                |  10 C                |   110.78
    8 C                |   7 N                |  10 C                |   108.49
    7 N                |   8 C                |   9 C                |   109.92
    7 N                |   8 C                |  18 H                |   109.21
    7 N                |   8 C                |  19 H                |   109.41
    9 C                |   8 C                |  18 H                |   109.20
    9 C                |   8 C                |  19 H                |   109.40
   18 H                |   8 C                |  19 H                |   109.69
    1 O                |   9 C                |   8 C                |   108.97
    1 O                |   9 C                |  20 H                |   109.75
    1 O                |   9 C                |  21 H                |   109.63
    8 C                |   9 C                |  20 H                |   109.77
    8 C                |   9 C                |  21 H                |   109.63
   20 H                |   9 C                |  21 H                |   109.08
    7 N                |  10 C                |  11 C                |   115.68
    7 N                |  10 C                |  22 H                |   105.80
    7 N                |  10 C                |  23 H                |   107.93
   11 C                |  10 C                |  22 H                |   105.83
   11 C                |  10 C                |  23 H                |   107.93
   22 H                |  10 C                |  23 H                |   113.87
   10 C                |  11 C                |  12 S                |   124.47
   10 C                |  11 C                |  24 H                |   100.68
   10 C                |  11 C                |  25 H                |   105.63
   12 S                |  11 C                |  24 H                |   100.67
   12 S                |  11 C                |  25 H                |   105.65
   24 H                |  11 C                |  25 H                |   121.22
    2 O                |  12 S                |   4 O                |   105.66
    2 O                |  12 S                |   6 O                |   106.60
    2 O                |  12 S                |  11 C                |   113.25
    4 O                |  12 S                |   6 O                |   105.14
    4 O                |  12 S                |  11 C                |   110.09
    6 O                |  12 S                |  11 C                |   115.35
   27 O                |  26 C                |  28 N                |   122.88
   27 O                |  26 C                | 270 H                |   122.07
   28 N                |  26 C                | 270 H                |   115.05
   26 C                |  28 N                |  29 C                |   123.14
   26 C                |  28 N                |  38 H                |   119.46
   29 C                |  28 N                |  38 H                |   117.40
   28 N                |  29 C                |  30 C                |   113.85
   28 N                |  29 C                |  39 H                |   111.30
   28 N                |  29 C                | 271 H                |   108.52
   30 C                |  29 C                |  39 H                |   108.76
   30 C                |  29 C                | 271 H                |   104.31
   39 H                |  29 C                | 271 H                |   109.84
   29 C                |  30 C                |  31 C                |   115.81
   29 C                |  30 C                |  40 H                |   108.98
   29 C                |  30 C                |  41 H                |   108.09
   31 C                |  30 C                |  40 H                |   108.72
   31 C                |  30 C                |  41 H                |   108.08
   40 H                |  30 C                |  41 H                |   106.79
   30 C                |  31 C                |  32 C                |   118.74
   30 C                |  31 C                |  33 C                |   120.52
   32 C                |  31 C                |  33 C                |   120.72
   31 C                |  32 C                |  34 C                |   119.10
   31 C                |  32 C                |  42 H                |   120.22
   34 C                |  32 C                |  42 H                |   120.68
   31 C                |  33 C                |  35 C                |   120.42
   31 C                |  33 C                |  43 H                |   120.30
   35 C                |  33 C                |  43 H                |   119.27
   32 C                |  34 C                |  36 C                |   119.82
   32 C                |  34 C                |  44 H                |   119.89
   36 C                |  34 C                |  44 H                |   120.28
   33 C                |  35 C                |  36 C                |   118.36
   33 C                |  35 C                |  45 H                |   119.66
   36 C                |  35 C                |  45 H                |   121.76
   34 C                |  36 C                |  35 C                |   121.58
   34 C                |  36 C                |  37 O                |   118.53
   35 C                |  36 C                |  37 O                |   119.86
   36 C                |  37 O                |  46 H                |   113.19
   48 O                |  47 C                |  49 N                |   119.47
   48 O                |  47 C                | 272 H                |   119.82
   49 N                |  47 C                | 272 H                |   120.71
   47 C                |  49 N                |  50 C                |   122.22
   47 C                |  49 N                |  57 H                |   119.75
   50 C                |  49 N                |  57 H                |   118.02
   49 N                |  50 C                |  51 C                |   108.38
   49 N                |  50 C                |  58 H                |   111.80
   49 N                |  50 C                | 273 H                |   105.17
   51 C                |  50 C                |  58 H                |   109.89
   51 C                |  50 C                | 273 H                |   111.52
   58 H                |  50 C                | 273 H                |   110.01
   50 C                |  51 C                |  52 C                |   114.40
   50 C                |  51 C                |  59 H                |   108.12
   50 C                |  51 C                |  60 H                |   110.57
   52 C                |  51 C                |  59 H                |   107.27
   52 C                |  51 C                |  60 H                |   109.13
   59 H                |  51 C                |  60 H                |   107.04
   51 C                |  52 C                |  53 C                |   125.65
   51 C                |  52 C                |  54 N                |   126.72
   53 C                |  52 C                |  54 N                |   107.38
   52 C                |  53 C                |  56 N                |   104.98
   52 C                |  53 C                |  61 H                |   127.44
   56 N                |  53 C                |  61 H                |   127.47
   52 C                |  54 N                |  55 C                |   108.76
   54 N                |  55 C                |  56 N                |   107.34
   54 N                |  55 C                |  62 H                |   126.33
   56 N                |  55 C                |  62 H                |   126.33
   53 C                |  56 N                |  55 C                |   111.54
   53 C                |  56 N                |  63 H                |   124.25
   55 C                |  56 N                |  63 H                |   124.21
   65 O                |  64 C                |  66 N                |   120.44
   65 O                |  64 C                | 274 H                |   119.86
   66 N                |  64 C                | 274 H                |   119.70
   64 C                |  66 N                |  67 C                |   119.99
   64 C                |  66 N                |  74 H                |   120.66
   67 C                |  66 N                |  74 H                |   119.30
   66 N                |  67 C                |  68 C                |   112.60
   66 N                |  67 C                |  70 C                |   111.62
   66 N                |  67 C                |  75 H                |   110.06
   68 C                |  67 C                |  70 C                |   109.25
   68 C                |  67 C                |  75 H                |   106.63
   70 C                |  67 C                |  75 H                |   106.37
   67 C                |  68 C                |  69 O                |   120.33
   67 C                |  68 C                |  85 N                |   119.81
   69 O                |  68 C                |  85 N                |   119.84
   67 C                |  70 C                |  71 C                |   111.63
   67 C                |  70 C                |  72 C                |   107.95
   67 C                |  70 C                |  76 H                |   107.91
   71 C                |  70 C                |  72 C                |   113.44
   71 C                |  70 C                |  76 H                |   108.24
   72 C                |  70 C                |  76 H                |   107.45
   70 C                |  71 C                |  73 C                |   114.39
   70 C                |  71 C                |  77 H                |   109.58
   70 C                |  71 C                |  78 H                |   109.56
   73 C                |  71 C                |  77 H                |   107.98
   73 C                |  71 C                |  78 H                |   107.08
   77 H                |  71 C                |  78 H                |   108.04
   70 C                |  72 C                |  79 H                |   109.90
   70 C                |  72 C                |  80 H                |   109.80
   70 C                |  72 C                |  81 H                |   110.40
   79 H                |  72 C                |  80 H                |   108.46
   79 H                |  72 C                |  81 H                |   109.12
   80 H                |  72 C                |  81 H                |   109.13
   71 C                |  73 C                |  82 H                |   109.62
   71 C                |  73 C                |  83 H                |   109.56
   71 C                |  73 C                |  84 H                |   110.21
   82 H                |  73 C                |  83 H                |   108.97
   82 H                |  73 C                |  84 H                |   109.28
   83 H                |  73 C                |  84 H                |   109.18
   68 C                |  85 N                |  86 C                |   121.37
   68 C                |  85 N                |  91 H                |   120.14
   86 C                |  85 N                |  91 H                |   118.46
   85 N                |  86 C                |  87 C                |   110.24
   85 N                |  86 C                |  92 H                |   111.72
   85 N                |  86 C                | 275 H                |   107.74
   87 C                |  86 C                |  92 H                |   107.25
   87 C                |  86 C                | 275 H                |   110.21
   92 H                |  86 C                | 275 H                |   109.70
   86 C                |  87 C                |  88 C                |   109.61
   86 C                |  87 C                |  93 H                |   108.46
   86 C                |  87 C                |  94 H                |   110.68
   88 C                |  87 C                |  93 H                |   109.60
   88 C                |  87 C                |  94 H                |   109.71
   93 H                |  87 C                |  94 H                |   108.75
   87 C                |  88 C                |  89 S                |   113.09
   87 C                |  88 C                |  95 H                |   108.31
   87 C                |  88 C                |  96 H                |   110.00
   89 S                |  88 C                |  95 H                |   107.59
   89 S                |  88 C                |  96 H                |   108.76
   95 H                |  88 C                |  96 H                |   108.99
   88 C                |  89 S                |  90 C                |    94.54
   89 S                |  90 C                |  97 H                |   109.49
   89 S                |  90 C                |  98 H                |   111.44
   89 S                |  90 C                |  99 H                |   109.19
   97 H                |  90 C                |  98 H                |   109.14
   97 H                |  90 C                |  99 H                |   108.94
   98 H                |  90 C                |  99 H                |   108.59
  101 O                | 100 C                | 102 N                |   122.81
  101 O                | 100 C                | 276 H                |   120.86
  102 N                | 100 C                | 276 H                |   116.33
  100 C                | 102 N                | 103 C                |   123.73
  100 C                | 102 N                | 111 H                |   118.90
  103 C                | 102 N                | 111 H                |   117.12
  102 N                | 103 C                | 104 C                |   111.33
  102 N                | 103 C                | 112 H                |   109.19
  102 N                | 103 C                | 277 H                |   111.42
  104 C                | 103 C                | 112 H                |   108.72
  104 C                | 103 C                | 277 H                |   107.09
  112 H                | 103 C                | 277 H                |   109.02
  103 C                | 104 C                | 105 C                |   110.34
  103 C                | 104 C                | 113 H                |   110.27
  103 C                | 104 C                | 114 H                |   109.05
  105 C                | 104 C                | 113 H                |   110.42
  105 C                | 104 C                | 114 H                |   109.13
  113 H                | 104 C                | 114 H                |   107.56
  104 C                | 105 C                | 106 C                |   119.70
  104 C                | 105 C                | 107 C                |   119.94
  106 C                | 105 C                | 107 C                |   120.35
  105 C                | 106 C                | 108 C                |   120.07
  105 C                | 106 C                | 115 H                |   120.40
  108 C                | 106 C                | 115 H                |   119.48
  105 C                | 107 C                | 109 C                |   119.19
  105 C                | 107 C                | 116 H                |   120.66
  109 C                | 107 C                | 116 H                |   120.15
  106 C                | 108 C                | 110 C                |   119.97
  106 C                | 108 C                | 117 H                |   119.72
  110 C                | 108 C                | 117 H                |   120.32
  107 C                | 109 C                | 110 C                |   120.50
  107 C                | 109 C                | 118 H                |   119.69
  110 C                | 109 C                | 118 H                |   119.81
  108 C                | 110 C                | 109 C                |   119.92
  108 C                | 110 C                | 119 H                |   120.06
  109 C                | 110 C                | 119 H                |   120.02
  121 O                | 120 C                | 122 N                |   120.93
  121 O                | 120 C                | 278 H                |   118.10
  122 N                | 120 C                | 278 H                |   120.97
  120 C                | 122 N                | 123 C                |   120.81
  120 C                | 122 N                | 128 H                |   120.09
  123 C                | 122 N                | 128 H                |   119.07
  122 N                | 123 C                | 124 C                |   110.60
  122 N                | 123 C                | 129 H                |   109.13
  122 N                | 123 C                | 279 H                |   108.30
  124 C                | 123 C                | 129 H                |   108.61
  124 C                | 123 C                | 279 H                |   111.33
  129 H                | 123 C                | 279 H                |   108.84
  123 C                | 124 C                | 125 C                |   107.55
  123 C                | 124 C                | 126 C                |   112.27
  123 C                | 124 C                | 130 H                |   109.53
  125 C                | 124 C                | 126 C                |   108.06
  125 C                | 124 C                | 130 H                |   109.86
  126 C                | 124 C                | 130 H                |   109.53
  124 C                | 125 C                | 127 C                |   115.72
  124 C                | 125 C                | 131 H                |   109.10
  124 C                | 125 C                | 132 H                |   110.43
  127 C                | 125 C                | 131 H                |   108.39
  127 C                | 125 C                | 132 H                |   106.12
  131 H                | 125 C                | 132 H                |   106.68
  124 C                | 126 C                | 133 H                |   110.05
  124 C                | 126 C                | 134 H                |   110.44
  124 C                | 126 C                | 135 H                |   110.07
  133 H                | 126 C                | 134 H                |   109.07
  133 H                | 126 C                | 135 H                |   107.40
  134 H                | 126 C                | 135 H                |   109.74
  125 C                | 127 C                | 136 H                |   107.55
  125 C                | 127 C                | 137 H                |   109.77
  125 C                | 127 C                | 138 H                |   111.22
  136 H                | 127 C                | 137 H                |   110.10
  136 H                | 127 C                | 138 H                |   108.46
  137 H                | 127 C                | 138 H                |   109.70
  140 O                | 139 C                | 141 N                |   122.03
  140 O                | 139 C                | 280 H                |   120.42
  141 N                | 139 C                | 280 H                |   117.47
  139 C                | 141 N                | 142 C                |   120.37
  139 C                | 141 N                | 149 H                |   120.38
  142 C                | 141 N                | 149 H                |   119.24
  141 N                | 142 C                | 143 C                |   111.14
  141 N                | 142 C                | 145 C                |   109.83
  141 N                | 142 C                | 150 H                |   108.59
  143 C                | 142 C                | 145 C                |   109.61
  143 C                | 142 C                | 150 H                |   108.58
  145 C                | 142 C                | 150 H                |   109.04
  142 C                | 143 C                | 144 O                |   120.47
  142 C                | 143 C                | 160 N                |   117.55
  144 O                | 143 C                | 160 N                |   121.90
  142 C                | 145 C                | 146 C                |   118.21
  142 C                | 145 C                | 151 H                |   106.93
  142 C                | 145 C                | 152 H                |   108.65
  146 C                | 145 C                | 151 H                |   108.10
  146 C                | 145 C                | 152 H                |   107.48
  151 H                | 145 C                | 152 H                |   106.98
  145 C                | 146 C                | 147 C                |   113.20
  145 C                | 146 C                | 148 C                |   106.72
  145 C                | 146 C                | 153 H                |   109.42
  147 C                | 146 C                | 148 C                |   109.70
  147 C                | 146 C                | 153 H                |   109.07
  148 C                | 146 C                | 153 H                |   108.64
  146 C                | 147 C                | 154 H                |   109.69
  146 C                | 147 C                | 155 H                |   110.00
  146 C                | 147 C                | 156 H                |   109.91
  154 H                | 147 C                | 155 H                |   108.39
  154 H                | 147 C                | 156 H                |   109.52
  155 H                | 147 C                | 156 H                |   109.30
  146 C                | 148 C                | 157 H                |   108.46
  146 C                | 148 C                | 158 H                |   110.70
  146 C                | 148 C                | 159 H                |   110.19
  157 H                | 148 C                | 158 H                |   109.21
  157 H                | 148 C                | 159 H                |   108.77
  158 H                | 148 C                | 159 H                |   109.46
  143 C                | 160 N                | 161 C                |   120.13
  143 C                | 160 N                | 166 H                |   120.70
  161 C                | 160 N                | 166 H                |   119.16
  160 N                | 161 C                | 162 C                |   110.94
  160 N                | 161 C                | 167 H                |   108.87
  160 N                | 161 C                | 281 H                |   111.42
  162 C                | 161 C                | 167 H                |   109.55
  162 C                | 161 C                | 281 H                |   109.02
  167 H                | 161 C                | 281 H                |   106.96
  161 C                | 162 C                | 163 C                |   113.82
  161 C                | 162 C                | 168 H                |   108.72
  161 C                | 162 C                | 169 H                |   108.61
  163 C                | 162 C                | 168 H                |   109.07
  163 C                | 162 C                | 169 H                |   108.75
  168 H                | 162 C                | 169 H                |   107.70
  162 C                | 163 C                | 164 C                |   108.19
  162 C                | 163 C                | 165 C                |   111.33
  162 C                | 163 C                | 170 H                |   110.65
  164 C                | 163 C                | 165 C                |   110.14
  164 C                | 163 C                | 170 H                |   108.35
  165 C                | 163 C                | 170 H                |   108.13
  163 C                | 164 C                | 171 H                |   109.85
  163 C                | 164 C                | 172 H                |   109.88
  163 C                | 164 C                | 173 H                |   110.48
  171 H                | 164 C                | 172 H                |   108.31
  171 H                | 164 C                | 173 H                |   109.10
  172 H                | 164 C                | 173 H                |   109.18
  163 C                | 165 C                | 174 H                |   109.61
  163 C                | 165 C                | 175 H                |   110.26
  163 C                | 165 C                | 176 H                |   110.79
  174 H                | 165 C                | 175 H                |   108.78
  174 H                | 165 C                | 176 H                |   107.64
  175 H                | 165 C                | 176 H                |   109.71
  178 O                | 177 C                | 179 N                |   120.56
  178 O                | 177 C                | 282 H                |   120.02
  179 N                | 177 C                | 282 H                |   119.39
  177 C                | 179 N                | 180 C                |   123.24
  177 C                | 179 N                | 188 H                |   119.12
  180 C                | 179 N                | 188 H                |   117.60
  179 N                | 180 C                | 181 C                |   111.67
  179 N                | 180 C                | 183 C                |   109.10
  179 N                | 180 C                | 189 H                |   110.96
  181 C                | 180 C                | 183 C                |   109.63
  181 C                | 180 C                | 189 H                |   107.63
  183 C                | 180 C                | 189 H                |   107.75
  180 C                | 181 C                | 182 O                |   121.41
  180 C                | 181 C                | 196 N                |   117.15
  182 O                | 181 C                | 196 N                |   121.41
  180 C                | 183 C                | 184 C                |   114.41
  180 C                | 183 C                | 190 H                |   108.17
  180 C                | 183 C                | 191 H                |   109.56
  184 C                | 183 C                | 190 H                |   108.87
  184 C                | 183 C                | 191 H                |   108.05
  190 H                | 183 C                | 191 H                |   107.58
  183 C                | 184 C                | 185 C                |   110.85
  183 C                | 184 C                | 192 H                |   109.15
  183 C                | 184 C                | 193 H                |   110.47
  185 C                | 184 C                | 192 H                |   110.01
  185 C                | 184 C                | 193 H                |   108.00
  192 H                | 184 C                | 193 H                |   108.32
  184 C                | 185 C                | 186 N                |   117.14
  184 C                | 185 C                | 187 O                |   122.41
  186 N                | 185 C                | 187 O                |   120.40
  185 C                | 186 N                | 194 H                |   120.49
  185 C                | 186 N                | 195 H                |   119.13
  194 H                | 186 N                | 195 H                |   120.36
  181 C                | 196 N                | 197 C                |   124.18
  181 C                | 196 N                | 204 H                |   118.66
  197 C                | 196 N                | 204 H                |   117.09
  196 N                | 197 C                | 198 C                |   111.09
  196 N                | 197 C                | 200 C                |   110.01
  196 N                | 197 C                | 205 H                |   107.65
  198 C                | 197 C                | 200 C                |   109.13
  198 C                | 197 C                | 205 H                |   109.45
  200 C                | 197 C                | 205 H                |   109.48
  197 C                | 198 C                | 199 O                |   123.51
  197 C                | 198 C                | 215 N                |   112.91
  199 O                | 198 C                | 215 N                |   123.51
  197 C                | 200 C                | 201 C                |   112.03
  197 C                | 200 C                | 202 C                |   107.77
  197 C                | 200 C                | 206 H                |   109.25
  201 C                | 200 C                | 202 C                |   110.57
  201 C                | 200 C                | 206 H                |   107.96
  202 C                | 200 C                | 206 H                |   109.23
  200 C                | 201 C                | 203 C                |   114.70
  200 C                | 201 C                | 207 H                |   110.55
  200 C                | 201 C                | 208 H                |   108.13
  203 C                | 201 C                | 207 H                |   108.44
  203 C                | 201 C                | 208 H                |   107.93
  207 H                | 201 C                | 208 H                |   106.77
  200 C                | 202 C                | 209 H                |   109.75
  200 C                | 202 C                | 210 H                |   110.20
  200 C                | 202 C                | 211 H                |   111.15
  209 H                | 202 C                | 210 H                |   107.56
  209 H                | 202 C                | 211 H                |   109.18
  210 H                | 202 C                | 211 H                |   108.91
  201 C                | 203 C                | 212 H                |   108.82
  201 C                | 203 C                | 213 H                |   110.79
  201 C                | 203 C                | 214 H                |   110.86
  212 H                | 203 C                | 213 H                |   107.95
  212 H                | 203 C                | 214 H                |   108.44
  213 H                | 203 C                | 214 H                |   109.88
  198 C                | 215 N                | 216 C                |   123.29
  198 C                | 215 N                | 219 H                |   119.17
  216 C                | 215 N                | 219 H                |   117.47
  215 N                | 216 C                | 217 C                |   115.96
  215 N                | 216 C                | 220 H                |   108.26
  215 N                | 216 C                | 221 H                |   108.88
  217 C                | 216 C                | 220 H                |   107.61
  217 C                | 216 C                | 221 H                |   108.42
  220 H                | 216 C                | 221 H                |   107.41
  216 C                | 217 C                | 218 O                |   119.46
  216 C                | 217 C                | 222 N                |   119.54
  218 O                | 217 C                | 222 N                |   120.91
  217 C                | 222 N                | 223 C                |   121.03
  217 C                | 222 N                | 230 H                |   120.15
  223 C                | 222 N                | 230 H                |   118.71
  222 N                | 223 C                | 224 C                |   112.18
  222 N                | 223 C                | 226 C                |   109.35
  222 N                | 223 C                | 231 H                |   109.40
  224 C                | 223 C                | 226 C                |   108.51
  224 C                | 223 C                | 231 H                |   109.37
  226 C                | 223 C                | 231 H                |   107.93
  223 C                | 224 C                | 225 O                |   120.76
  223 C                | 224 C                | 241 N                |   116.52
  225 O                | 224 C                | 241 N                |   122.71
  223 C                | 226 C                | 227 C                |   146.10
  223 C                | 226 C                | 232 H                |   104.73
  223 C                | 226 C                | 233 H                |   100.70
  227 C                | 226 C                | 232 H                |   100.91
  227 C                | 226 C                | 233 H                |    96.23
  232 H                | 226 C                | 233 H                |   100.02
  226 C                | 227 C                | 228 C                |   111.22
  226 C                | 227 C                | 229 C                |   106.70
  226 C                | 227 C                | 234 H                |   109.56
  228 C                | 227 C                | 229 C                |   111.23
  228 C                | 227 C                | 234 H                |   109.05
  229 C                | 227 C                | 234 H                |   109.03
  227 C                | 228 C                | 235 H                |   108.21
  227 C                | 228 C                | 236 H                |   110.68
  227 C                | 228 C                | 237 H                |   110.71
  235 H                | 228 C                | 236 H                |   106.36
  235 H                | 228 C                | 237 H                |   105.90
  236 H                | 228 C                | 237 H                |   114.59
  227 C                | 229 C                | 238 H                |   109.02
  227 C                | 229 C                | 239 H                |   110.69
  227 C                | 229 C                | 240 H                |   110.40
  238 H                | 229 C                | 239 H                |   107.74
  238 H                | 229 C                | 240 H                |   109.61
  239 H                | 229 C                | 240 H                |   109.34
  224 C                | 241 N                | 242 C                |   121.72
  224 C                | 241 N                | 248 H                |   120.09
  242 C                | 241 N                | 248 H                |   118.04
  241 N                | 242 C                | 243 C                |   108.68
  241 N                | 242 C                | 245 C                |   110.66
  241 N                | 242 C                | 249 H                |   111.57
  243 C                | 242 C                | 245 C                |   109.56
  243 C                | 242 C                | 249 H                |   108.25
  245 C                | 242 C                | 249 H                |   108.07
  242 C                | 243 C                | 244 O                |   122.31
  242 C                | 243 C                | 255 N                |   114.61
  244 O                | 243 C                | 255 N                |   122.49
  242 C                | 245 C                | 246 C                |   112.24
  242 C                | 245 C                | 247 O                |   107.23
  242 C                | 245 C                | 250 H                |   109.13
  246 C                | 245 C                | 247 O                |   110.59
  246 C                | 245 C                | 250 H                |   108.53
  247 O                | 245 C                | 250 H                |   109.07
  245 C                | 246 C                | 252 H                |   109.29
  245 C                | 246 C                | 253 H                |   109.73
  245 C                | 246 C                | 254 H                |   110.75
  252 H                | 246 C                | 253 H                |   108.72
  252 H                | 246 C                | 254 H                |   109.08
  253 H                | 246 C                | 254 H                |   109.23
  245 C                | 247 O                | 251 H                |   108.25
  243 C                | 255 N                | 256 C                |   121.79
  243 C                | 255 N                | 261 H                |   119.86
  256 C                | 255 N                | 261 H                |   117.37
  255 N                | 256 C                | 257 C                |   109.99
  255 N                | 256 C                | 262 H                |   110.08
  255 N                | 256 C                | 283 H                |   108.99
  257 C                | 256 C                | 262 H                |   108.80
  257 C                | 256 C                | 283 H                |   109.58
  262 H                | 256 C                | 283 H                |   109.39
  256 C                | 257 C                | 258 C                |   112.28
  256 C                | 257 C                | 263 H                |   109.67
  256 C                | 257 C                | 264 H                |   109.06
  258 C                | 257 C                | 263 H                |   109.58
  258 C                | 257 C                | 264 H                |   108.50
  263 H                | 257 C                | 264 H                |   107.64
  257 C                | 258 C                | 259 S                |   113.29
  257 C                | 258 C                | 265 H                |   109.89
  257 C                | 258 C                | 266 H                |   108.33
  259 S                | 258 C                | 265 H                |   109.27
  259 S                | 258 C                | 266 H                |   108.07
  265 H                | 258 C                | 266 H                |   107.82
  258 C                | 259 S                | 260 C                |    97.65
  259 S                | 260 C                | 267 H                |   109.80
  259 S                | 260 C                | 268 H                |   109.64
  259 S                | 260 C                | 269 H                |   109.66
  267 H                | 260 C                | 268 H                |   109.33
  267 H                | 260 C                | 269 H                |   109.02
  268 H                | 260 C                | 269 H                |   109.38
 ------------------------------------------------------------------------------
                            number of included internuclear angles:        496
 ==============================================================================


                   Bq Structure Information (Angstroms)
                   ------------------------------------
 Name: default                                                                 
 Number of centers:                  1182
    1  Bq        22.19199999    50.59399998    57.79399998   charge        0.59720000
    2  Bq        22.33399999    50.70599998    59.01899998   charge       -0.56790000
    3  Bq        23.39099999    50.56299998    56.86999998   charge       -0.36620000
    4  Bq        24.02899999    49.72799998    57.11999998   charge        0.11230000
    5  Bq        23.06499999    50.46099998    55.84599998   charge        0.11230000
    6  Bq        23.95599999    51.47799998    56.96799998   charge        0.11230000
    7  Bq        21.00499999    50.50299998    57.29799998   charge       -0.41570000
    8  Bq        19.79099999    50.51899998    58.05699998   charge       -0.02370000
    9  Bq        18.89499999    49.47599998    57.44099998   charge        0.59730000
   10  Bq        19.05199999    49.21199998    56.24799998   charge       -0.56790000
   11  Bq        19.08899999    51.83699998    57.93699998   charge        0.03420000
   12  Bq        19.80199999    52.90299998    58.72099998   charge        0.00180000
   13  Bq        18.58699999    54.21499998    58.89299998   charge       -0.27370000
   14  Bq        18.46599999    54.57099998    57.16099998   charge       -0.05360000
   15  Bq        19.97899999    50.27899998    59.10399998   charge        0.08800000
   16  Bq        19.03199999    52.09099998    56.87799998   charge        0.02410000
   17  Bq        18.07899999    51.71999998    58.33299998   charge        0.02410000
   18  Bq        20.07899999    52.53199998    59.70099998   charge        0.04400000
   19  Bq        20.68499999    53.25699998    58.18999998   charge        0.04400000
   20  Bq        17.99999999    55.54899998    57.03699998   charge        0.06840000
   21  Bq        19.45699999    54.59899998    56.70899998   charge        0.06840000
   22  Bq        17.84099999    53.83799998    56.65399998   charge        0.06840000
   23  Bq        20.92599999    50.41299998    56.29499998   charge        0.27190000
   24  Bq        18.03499999    48.84499999    58.23499998   charge       -0.41570000
   25  Bq        16.97899999    48.00199999    57.68299998   charge       -0.00240000
   26  Bq        15.95300000    48.97599998    57.08999998   charge        0.59730000
   27  Bq        15.83500000    50.10999998    57.58899998   charge       -0.56790000
   28  Bq        16.27900000    47.21499999    58.76899998   charge       -0.03430000
   29  Bq        17.06399999    46.02099999    59.26699998   charge        0.01180000
   30  Bq        18.14799999    46.19399999    60.11199998   charge       -0.12560000
   31  Bq        16.67499999    44.75299999    58.86699998   charge       -0.12560000
   32  Bq        18.83399999    45.07299999    60.54899998   charge       -0.17040000
   33  Bq        17.36299999    43.63699999    59.30399998   charge       -0.17040000
   34  Bq        18.44199999    43.79999999    60.14699998   charge       -0.10720000
   35  Bq        17.98399999    49.08199998    59.21699998   charge        0.27190000
   36  Bq        17.36499999    47.33799999    56.90899998   charge        0.09780000
   37  Bq        16.06400000    47.87199999    59.61099998   charge        0.02950000
   38  Bq        15.32000000    46.86199999    58.38599998   charge        0.02950000
   39  Bq        18.45899999    47.17799999    60.42699998   charge        0.13300000
   40  Bq        15.83300000    44.62599999    58.20399998   charge        0.13300000
   41  Bq        19.69099999    45.17799999    61.18399998   charge        0.14300000
   42  Bq        17.05699999    42.64699999    59.00899998   charge        0.14300000
   43  Bq        18.98299999    42.93699999    60.49899998   charge        0.12970000
   44  Bq        15.21400000    48.59699999    56.05799998   charge       -0.34790000
   45  Bq        14.16400000    49.43199998    55.49099998   charge       -0.24000000
   46  Bq        12.86900000    48.66899999    55.65099998   charge        0.73410000
   47  Bq        12.77400000    47.50899999    55.24899998   charge       -0.58940000
   48  Bq        14.33500000    49.67599998    54.01699998   charge       -0.00940000
   49  Bq        15.41300000    50.67399998    53.74099998   charge        0.01870000
   50  Bq        15.20900000    51.10699998    52.29599998   charge       -0.04790000
   51  Bq        16.23400000    52.17799998    51.98599998   charge       -0.01430000
   52  Bq        15.76900000    52.98499998    50.87399998   charge       -0.38540000
   53  Bq        15.33600000    47.66799999    55.67699998   charge        0.27470000
   54  Bq        14.07700000    50.38699998    56.00999998   charge        0.14260000
   55  Bq        14.55300000    48.74599999    53.49699998   charge        0.03620000
   56  Bq        13.38500000    50.06299998    53.64099998   charge        0.03620000
   57  Bq        15.30200000    51.53699998    54.40099998   charge        0.01030000
   58  Bq        16.39599999    50.21999998    53.87899998   charge        0.01030000
   59  Bq        15.33400000    50.26399998    51.61399998   charge        0.06210000
   60  Bq        14.20700000    51.52699998    52.18199998   charge        0.06210000
   61  Bq        16.34899999    52.82999998    52.85499998   charge        0.11350000
   62  Bq        17.19599999    51.71699998    51.75599998   charge        0.11350000
   63  Bq        16.43499999    53.72599998    50.69699998   charge        0.34000000
   64  Bq        15.66300000    52.41499998    50.04999998   charge        0.34000000
   65  Bq        14.88200000    53.40999998    51.11499998   charge        0.34000000
   66  Bq        11.86200000    49.28999998    56.23799998   charge       -0.41570000
   67  Bq        10.57400000    48.65099999    56.51399998   charge       -0.08750000
   68  Bq         9.47900000    49.44199998    55.78399998   charge        0.59730000
   69  Bq         9.22200000    50.61599998    56.09899998   charge       -0.56790000
   70  Bq        10.28200000    48.65799999    58.05999998   charge        0.29850000
   71  Bq         8.95000000    47.96099999    58.31999998   charge       -0.31920000
   72  Bq        11.44900000    48.00499999    58.83899998   charge       -0.31920000
   73  Bq        11.98500000    50.24699998    56.54499998   charge        0.27190000
   74  Bq        10.56300000    47.61699999    56.16599998   charge        0.09690000
   75  Bq        10.20500000    49.68899998    58.40299998   charge       -0.02970000
   76  Bq         8.75900000    47.91999999    59.39399998   charge        0.07910000
   77  Bq         8.13000000    48.50399999    57.84799998   charge        0.07910000
   78  Bq         8.97600000    46.94499999    57.92899998   charge        0.07910000
   79  Bq        12.39200000    48.53799999    58.67299998   charge        0.07910000
   80  Bq        11.23000000    48.03299999    59.91299998   charge        0.07910000
   81  Bq        11.56500000    46.95999999    58.53999998   charge        0.07910000
   82  Bq         8.83100000    48.83699999    54.78799998   charge       -0.41570000
   83  Bq         7.70600000    49.43599998    54.08399998   charge       -0.00140000
   84  Bq         6.45600000    48.98099998    54.82199998   charge        0.59730000
   85  Bq         6.31000000    47.78399999    55.13899998   charge       -0.56790000
   86  Bq         7.59900000    48.94199999    52.63299998   charge       -0.01520000
   87  Bq         8.69200000    49.47199998    51.73599998   charge       -0.00110000
   88  Bq         9.95900000    48.89799999    51.78099998   charge       -0.19060000
   89  Bq         8.41500000    50.53699998    50.87999998   charge       -0.19060000
   90  Bq        10.96100000    49.39999998    50.95999998   charge       -0.23410000
   91  Bq         9.42600000    51.03199998    50.06499998   charge       -0.23410000
   92  Bq        10.68500000    50.46699998    50.11599998   charge        0.32260000
   93  Bq        11.70800000    50.97799998    49.31799998   charge       -0.55790000
   94  Bq         9.07900000    47.88799999    54.54699998   charge        0.27190000
   95  Bq         7.77600000    50.52199998    54.08899998   charge        0.08760000
   96  Bq         7.62600000    47.85299999    52.61899998   charge        0.02950000
   97  Bq         6.63200000    49.24999998    52.22899998   charge        0.02950000
   98  Bq        10.16600000    48.06999999    52.44199998   charge        0.16990000
   99  Bq         7.43300000    50.98699998    50.85499998   charge        0.16990000
  100  Bq        11.95200000    48.97199998    50.98899998   charge        0.16560000
  101  Bq         9.22600000    51.85699998    49.39799998   charge        0.16560000
  102  Bq        11.44900000    51.80899998    48.90299999   charge        0.39920000
  103  Bq         5.53300000    49.87399998    55.10999998   charge       -0.41570000
  104  Bq         5.65600000    50.84499998    54.85399998   charge        0.27190000
  105  Bq         3.84400000    48.67099999    55.23199998   charge        0.06980000
  106  Bq         4.56800000    49.11999998    56.78799998   charge        0.06980000
  107  Bq         2.08400000    51.41699998    59.37799998   charge       -0.56790000
  108  Bq         1.35300000    53.38299998    58.61799998   charge       -0.51630000
  109  Bq         1.37900000    54.01199998    59.91799998   charge        0.03810000
  110  Bq         0.07200000    53.52399998    60.55499998   charge        0.53660000
  111  Bq        -1.01400000    53.78599998    60.03199998   charge       -0.58190000
  112  Bq         1.36800000    55.51499998    59.74399998   charge       -0.03030000
  113  Bq         1.38500000    56.33099998    61.03899998   charge        0.79940000
  114  Bq         0.88000000    55.91699998    62.09499998   charge       -0.80140000
  115  Bq         1.93100000    57.43099998    60.95099998   charge       -0.80140000
  116  Bq         0.99500000    53.91499998    57.83699998   charge        0.29360000
  117  Bq         2.24500000    53.70199998    60.50299998   charge        0.08800000
  118  Bq         2.24400000    55.78999998    59.15399998   charge       -0.01220000
  119  Bq         0.48900000    55.79699998    59.16999998   charge       -0.01220000
  120  Bq         0.06400000    52.89199998    61.72499998   charge       -0.41570000
  121  Bq        -1.17300000    52.35799998    62.28799998   charge       -0.02490000
  122  Bq        -2.17100000    53.40899998    62.76599998   charge        0.59730000
  123  Bq        -3.34000000    53.08199998    63.00199998   charge       -0.56790000
  124  Bq        -0.88400000    51.43199998    63.46499998   charge        0.21170000
  125  Bq        -0.30500000    50.22799998    62.99299998   charge       -0.65460000
  126  Bq         0.93400000    52.68399998    62.19199998   charge        0.27190000
  127  Bq        -1.66300000    51.75799998    61.54099998   charge        0.08430000
  128  Bq        -0.20400000    51.92399998    64.16199998   charge        0.03520000
  129  Bq        -1.81100000    51.18699998    63.98499998   charge        0.03520000
  130  Bq         0.39900000    49.96999998    63.59799998   charge        0.42750000
  131  Bq        -1.72300000    54.64799998    62.95599998   charge       -0.41570000
  132  Bq        -2.65900000    55.73199998    63.20199998   charge        0.01430000
  133  Bq        -3.51800000    55.97799998    61.98799998   charge        0.59730000
  134  Bq        -4.62800000    56.46399998    62.14499998   charge       -0.56790000
  135  Bq        -1.95800000    57.04999998    63.50399998   charge       -0.20410000
  136  Bq        -1.18900000    56.95099998    64.80699998   charge        0.71300000
  137  Bq         0.11300000    57.23799998    64.81199998   charge       -0.91910000
  138  Bq        -1.73300000    56.53599998    65.83899998   charge       -0.59310000
  139  Bq        -0.75400000    54.87699998    62.77499998   charge        0.27190000
  140  Bq        -3.30500000    55.47199998    64.04199998   charge        0.10480000
  141  Bq        -1.28500000    57.31099998    62.68599998   charge        0.07970000
  142  Bq        -2.69400000    57.84799998    63.60599998   charge        0.07970000
  143  Bq         0.63100000    57.17399998    65.67399998   charge        0.41960000
  144  Bq         0.57400000    57.47499998    63.94399998   charge        0.41960000
  145  Bq        -3.06300000    55.71299998    60.76299998   charge       -0.41570000
  146  Bq        -2.93600000    56.52499998    58.45299998   charge        0.13030000
  147  Bq        -2.41900000    57.87199998    58.90399998   charge       -0.04300000
  148  Bq        -3.67300000    56.64099998    57.12399998   charge       -0.32040000
  149  Bq        -1.15900000    58.37499998    58.19999998   charge       -0.06600000
  150  Bq        -2.13800000    55.32099998    60.65099998   charge        0.27190000
  151  Bq        -4.64900000    56.68299998    59.75899998   charge        0.08690000
  152  Bq        -2.09100000    55.84699998    58.32099998   charge        0.01870000
  153  Bq        -3.20700000    58.61599998    58.78399998   charge        0.02360000
  154  Bq        -2.16600000    57.85699998    59.95999998   charge        0.02360000
  155  Bq        -3.02600000    57.09199998    56.37099998   charge        0.08820000
  156  Bq        -3.96200000    55.65399998    56.76099998   charge        0.08820000
  157  Bq        -4.56600000    57.25299998    57.24299998   charge        0.08820000
  158  Bq        -1.34100000    58.48399998    57.12999998   charge        0.01860000
  159  Bq        -0.86300000    59.34799998    58.60599998   charge        0.01860000
  160  Bq        -0.33500000    57.67499998    58.34299998   charge        0.01860000
  161  Bq        -2.46900000    51.00599998    59.58899998   charge       -0.56790000
  162  Bq        -4.45400000    50.56799998    60.48699998   charge       -0.34790000
  163  Bq        -3.91300000    49.65899998    61.48899998   charge       -0.24000000
  164  Bq        -3.05500000    48.55799999    60.87599998   charge        0.73410000
  165  Bq        -3.49100000    47.93099999    59.89799998   charge       -0.58940000
  166  Bq        -5.07700000    49.05999998    62.26399998   charge       -0.00940000
  167  Bq        -4.58100000    48.27099999    63.46299998   charge        0.01870000
  168  Bq        -5.69600000    47.74699999    64.36099998   charge       -0.04790000
  169  Bq        -5.12500000    47.54999999    65.75399998   charge       -0.01430000
  170  Bq        -6.11700000    47.16599999    66.75199998   charge       -0.38540000
  171  Bq        -5.44500000    50.75799998    60.49699998   charge        0.27470000
  172  Bq        -3.30300000    50.24499998    62.17699998   charge        0.14260000
  173  Bq        -5.71600000    49.86999998    62.61999998   charge        0.03620000
  174  Bq        -5.66500000    48.41099999    61.61299998   charge        0.03620000
  175  Bq        -3.97700000    47.42399999    63.13499998   charge        0.01030000
  176  Bq        -3.94100000    48.93699999    64.04499998   charge        0.01030000
  177  Bq        -6.50000000    48.48299999    64.41599998   charge        0.06210000
  178  Bq        -6.08900000    46.80899999    63.96599998   charge        0.06210000
  179  Bq        -4.35000000    46.78299999    65.70599998   charge        0.11350000
  180  Bq        -4.65800000    48.48299999    66.07499998   charge        0.11350000
  181  Bq        -5.67100000    47.04999999    67.65199998   charge        0.34000000
  182  Bq        -6.82300000    47.88499999    66.82799998   charge        0.34000000
  183  Bq        -6.55900000    46.29599999    66.48799998   charge        0.34000000
  184  Bq        -1.84000000    48.36699999    61.39199998   charge       -0.41570000
  185  Bq        -0.99200000    47.31099999    60.88699998   charge        0.04290000
  186  Bq        -0.17600000    46.75799999    62.03099998   charge        0.59730000
  187  Bq         0.95800000    47.17599999    62.29999998   charge       -0.56790000
  188  Bq        -0.08100000    47.84899999    59.78499998   charge       -0.07900000
  189  Bq         0.90600000    46.49699999    59.05399998   charge       -0.10810000
  190  Bq        -1.50300000    48.94999999    62.14599998   charge        0.27190000
  191  Bq        -1.59700000    46.50299999    60.47399998   charge        0.07660000
  192  Bq        -0.69500000    48.29599999    59.00399998   charge        0.09100000
  193  Bq         0.57500000    48.61899999    60.19399998   charge        0.09100000
  194  Bq        -0.74500000    45.80299999    62.75399998   charge       -0.41570000
  195  Bq        -0.06600000    45.16899999    63.88699998   charge       -0.02520000
  196  Bq         1.29700000    44.55999999    63.50899998   charge        0.59730000
  197  Bq         2.30000000    44.86799999    64.16499998   charge       -0.56790000
  198  Bq        -1.67400000    45.48899999    62.51799998   charge        0.27190000
  199  Bq         0.08600000    45.91499999    64.66799998   charge        0.06980000
  200  Bq        -0.70400000    44.37999999    64.28399998   charge        0.06980000
  201  Bq         1.44100000    43.74999999    62.42999998   charge       -0.25480000
  202  Bq         2.72200000    43.23299999    61.95299998   charge       -0.02660000
  203  Bq         3.75600000    44.33099999    61.68499998   charge        0.58960000
  204  Bq         4.94900000    44.12599999    61.94399998   charge       -0.57480000
  205  Bq         2.36100000    42.43099999    60.69699998   charge       -0.00700000
  206  Bq         0.96100000    41.94399999    60.94999998   charge        0.01890000
  207  Bq         0.35000000    43.17699999    61.61299998   charge        0.01920000
  208  Bq         3.11500000    42.54899999    62.70599998   charge        0.06410000
  209  Bq         2.34000000    43.08399999    59.82599998   charge        0.02530000
  210  Bq         3.05200000    41.60399999    60.53399998   charge        0.02530000
  211  Bq         0.44400000    41.68099999    60.02599998   charge        0.02130000
  212  Bq         0.97500000    41.10599999    61.64899998   charge        0.02130000
  213  Bq         0.04700000    43.89599999    60.85099998   charge        0.03910000
  214  Bq        -0.50100000    42.88999999    62.22699998   charge        0.03910000
  215  Bq         3.32200000    45.48399999    61.13399998   charge       -0.41570000
  216  Bq         4.20300000    46.61999999    60.88299998   charge        0.04290000
  217  Bq         4.77500000    47.15299999    62.19399998   charge        0.59730000
  218  Bq         5.99300000    47.33599999    62.28699998   charge       -0.56790000
  219  Bq         3.46500000    47.78399999    60.22099998   charge       -0.07900000
  220  Bq         2.70000000    47.38799999    58.62699998   charge       -0.10810000
  221  Bq         2.34000000    45.59699999    60.92799998   charge        0.27190000
  222  Bq         5.02100000    46.30199999    60.23699998   charge        0.07660000
  223  Bq         2.70400000    48.18199999    60.88899998   charge        0.09100000
  224  Bq         4.19300000    48.57599999    60.04999998   charge        0.09100000
  225  Bq         3.92900000    47.36599999    63.21299998   charge       -0.51630000
  226  Bq         4.40000000    47.84999999    64.51899998   charge        0.03810000
  227  Bq         5.30100000    46.85399999    65.21299998   charge        0.53660000
  228  Bq         6.33000000    47.23499999    65.78499998   charge       -0.58190000
  229  Bq         3.25200000    48.12999999    65.45299998   charge       -0.03030000
  230  Bq         2.27500000    49.17399998    64.94699998   charge        0.79940000
  231  Bq         2.66100000    50.07199998    64.20199998   charge       -0.80140000
  232  Bq         1.11400000    49.05299998    65.32599998   charge       -0.80140000
  233  Bq         2.93900000    47.20399999    63.08799998   charge        0.29360000
  234  Bq         4.95600000    48.77499999    64.36699998   charge        0.08800000
  235  Bq         2.71100000    47.20199999    65.64999998   charge       -0.01220000
  236  Bq         3.66100000    48.48799999    66.39199998   charge       -0.01220000
  237  Bq         4.97100000    45.56599999    65.10399998   charge       -0.41570000
  238  Bq         5.81100000    44.52099999    65.66799998   charge        0.01430000
  239  Bq         7.21400000    44.47299999    65.05899998   charge        0.59730000
  240  Bq         8.20700000    44.25499999    65.77499998   charge       -0.56790000
  241  Bq         5.15500000    43.15999999    65.49199998   charge       -0.20410000
  242  Bq         3.96300000    42.99299999    66.42299998   charge        0.71300000
  243  Bq         3.13600000    42.00799999    66.18599998   charge       -0.91910000
  244  Bq         3.70500000    43.77599999    67.33999998   charge       -0.59310000
  245  Bq         4.12700000    45.29899999    64.61399998   charge        0.27190000
  246  Bq         5.93700000    44.71099999    66.73499998   charge        0.10480000
  247  Bq         4.84700000    43.01899999    64.45599998   charge        0.07970000
  248  Bq         5.87400000    42.38399999    65.74599998   charge        0.07970000
  249  Bq         2.33000000    41.89499999    66.78099998   charge        0.41960000
  250  Bq         3.30900000    41.37799999    65.41899998   charge        0.41960000
  251  Bq         7.32500000    44.67899999    63.74199998   charge       -0.41570000
  252  Bq         8.61000000    44.72399999    63.05399998   charge        0.03370000
  253  Bq         9.47200000    45.85599999    63.60899998   charge        0.59730000
  254  Bq        10.64700000    45.66899999    63.91599998   charge       -0.56790000
  255  Bq         8.37900000    44.97199999    61.56499998   charge       -0.18250000
  256  Bq         6.49000000    44.83199999    63.19299998   charge        0.27190000
  257  Bq         9.14100000    43.78399999    63.19199998   charge        0.08230000
  258  Bq         9.33900000    45.13999999    61.05899998   charge        0.06030000
  259  Bq         7.90400000    44.09399999    61.11299998   charge        0.06030000
  260  Bq         7.74700000    45.84399999    61.39199998   charge        0.06030000
  261  Bq         8.89900000    47.05399999    63.75399998   charge       -0.34790000
  262  Bq         9.63300000    48.18799999    64.31999998   charge       -0.24000000
  263  Bq        10.11500000    47.89899999    65.73099998   charge        0.73410000
  264  Bq        11.30300000    48.08699999    66.03599998   charge       -0.58940000
  265  Bq         8.75000000    49.43999998    64.35499998   charge       -0.00940000
  266  Bq         8.44200000    49.88499998    62.94499998   charge        0.01870000
  267  Bq         7.85700000    51.27499998    62.96399998   charge       -0.04790000
  268  Bq         6.42000000    51.29599998    63.38699998   charge       -0.01430000
  269  Bq         5.91100000    52.64299998    63.20099998   charge       -0.38540000
  270  Bq         7.93300000    47.18399999    63.48599998   charge        0.27470000
  271  Bq        10.50900000    48.38899999    63.69999998   charge        0.14260000
  272  Bq         7.82400000    49.24099998    64.89599998   charge        0.03620000
  273  Bq         9.29900000    50.22699998    64.87099998   charge        0.03620000
  274  Bq         9.37000000    49.91899998    62.37299998   charge        0.01030000
  275  Bq         7.75800000    49.19599998    62.45399998   charge        0.01030000
  276  Bq         8.44600000    51.92899998    63.60899998   charge        0.06210000
  277  Bq         7.92200000    51.66899998    61.94999998   charge        0.06210000
  278  Bq         5.85000000    50.59999998    62.76899998   charge        0.11350000
  279  Bq         6.33100000    51.00599998    64.43399998   charge        0.11350000
  280  Bq         4.93600000    52.67699998    63.47199998   charge        0.34000000
  281  Bq         6.43400000    53.29999998    63.76199998   charge        0.34000000
  282  Bq         5.98200000    52.90299998    62.22599998   charge        0.34000000
  283  Bq         9.23700000    47.36299999    66.58199998   charge       -0.34790000
  284  Bq         9.68500000    47.08699999    67.93699998   charge       -0.26370000
  285  Bq        10.74100000    46.00299999    68.05399998   charge        0.73410000
  286  Bq        11.62800000    46.10999999    68.91999998   charge       -0.58940000
  287  Bq         8.48400000    46.74599999    68.83199998   charge       -0.00070000
  288  Bq         8.06100000    48.14399999    69.27999998   charge        0.03900000
  289  Bq         6.61100000    48.29199999    69.04999998   charge        0.04860000
  290  Bq         6.21000000    49.68599998    69.05999998   charge       -0.52950000
  291  Bq         4.91900000    50.01299998    68.97099998   charge        0.80760000
  292  Bq         3.93500000    49.11099998    68.85099998   charge       -0.86270000
  293  Bq         4.60600000    51.29799998    68.98899998   charge       -0.86270000
  294  Bq         8.28300000    47.17099999    66.30799998   charge        0.27470000
  295  Bq        10.21100000    47.96699999    68.31399998   charge        0.15600000
  296  Bq         7.72000000    46.20199999    68.27299998   charge        0.03270000
  297  Bq         8.78800000    46.17099999    69.70599998   charge        0.03270000
  298  Bq         8.28500000    48.27399999    70.33999998   charge        0.02850000
  299  Bq         8.54300000    48.95699999    68.73199998   charge        0.02850000
  300  Bq         6.34700000    47.88099999    68.07999998   charge        0.06870000
  301  Bq         6.07200000    47.73999999    69.82199998   charge        0.06870000
  302  Bq         6.91700000    50.39999998    69.14099998   charge        0.34560000
  303  Bq         4.15400000    48.12499999    68.83999998   charge        0.44780000
  304  Bq         2.97800000    49.41399998    68.74499998   charge        0.44780000
  305  Bq         3.64100000    51.58099998    68.91499998   charge        0.44780000
  306  Bq         5.32800000    51.99399998    69.09399998   charge        0.44780000
  307  Bq        10.66600000    44.96499999    67.19399998   charge       -0.41570000
  308  Bq        11.67800000    43.91599999    67.19799998   charge       -0.05180000
  309  Bq        13.03500000    44.50499999    66.78899998   charge        0.59730000
  310  Bq        14.05000000    44.22399999    67.44599998   charge       -0.56790000
  311  Bq        11.28200000    42.77099999    66.24499998   charge       -0.11020000
  312  Bq        12.29400000    41.60699999    66.14799998   charge        0.35310000
  313  Bq        12.53800000    41.05699999    67.54199998   charge       -0.41210000
  314  Bq        11.79000000    40.52399999    65.20099998   charge       -0.41210000
  315  Bq         9.92400000    44.92199999    66.50999998   charge        0.27190000
  316  Bq        11.75000000    43.52999999    68.21499998   charge        0.09220000
  317  Bq        10.32300000    42.37299999    66.57999998   charge        0.04570000
  318  Bq        11.13800000    43.18399999    65.24499998   charge        0.04570000
  319  Bq        13.23900000    41.98099999    65.75299998   charge       -0.03610000
  320  Bq        13.15900000    40.16299999    67.47399998   charge        0.10000000
  321  Bq        13.06800000    41.78099999    68.15899998   charge        0.10000000
  322  Bq        11.59200000    40.79299999    68.01699998   charge        0.10000000
  323  Bq        12.53500000    39.73299999    65.11499998   charge        0.10000000
  324  Bq        10.86000000    40.09799999    65.57699998   charge        0.10000000
  325  Bq        11.61600000    40.94899999    64.21299998   charge        0.10000000
  326  Bq        13.08900000    45.37599999    65.76499998   charge       -0.41570000
  327  Bq        14.35100000    45.99799999    65.39799998   charge       -0.05180000
  328  Bq        14.85800000    46.88899999    66.52099998   charge        0.59730000
  329  Bq        16.06800000    46.86699999    66.77499998   charge       -0.56790000
  330  Bq        14.13900000    46.77699999    64.10099998   charge       -0.11020000
  331  Bq        13.83200000    45.89699999    62.87799998   charge        0.35310000
  332  Bq        13.30900000    46.75599999    61.73699998   charge       -0.41210000
  333  Bq        15.10200000    45.14199999    62.45599998   charge       -0.41210000
  334  Bq        12.25300000    45.61699999    65.24899998   charge        0.27190000
  335  Bq        15.09600000    45.21999999    65.23399998   charge        0.09220000
  336  Bq        13.31600000    47.47499999    64.25399998   charge        0.04570000
  337  Bq        15.03300000    47.36799999    63.89499998   charge        0.04570000
  338  Bq        13.05900000    45.17799999    63.13399998   charge       -0.03610000
  339  Bq        13.00000000    46.11199999    60.91199998   charge        0.10000000
  340  Bq        12.44900000    47.34599999    62.06099998   charge        0.10000000
  341  Bq        14.09500000    47.41499999    61.38099998   charge        0.10000000
  342  Bq        14.90600000    44.56199999    61.55499998   charge        0.10000000
  343  Bq        15.91200000    45.84399999    62.25299998   charge        0.10000000
  344  Bq        15.40300000    44.46099999    63.24599998   charge        0.10000000
  345  Bq        14.01800000    47.64199999    67.22899998   charge       -0.41570000
  346  Bq        14.46400000    48.41499999    68.38199998   charge       -0.03890000
  347  Bq        15.00400000    47.49399999    69.47399998   charge        0.59730000
  348  Bq        16.10300000    47.75399999    69.96699998   charge       -0.56790000
  349  Bq        13.30600000    49.24899998    68.92899998   charge        0.36540000
  350  Bq        13.63400000    50.00499998    70.21799998   charge       -0.24380000
  351  Bq        12.98100000    50.15699998    67.87599998   charge       -0.67610000
  352  Bq        13.03600000    47.66299999    66.98699998   charge        0.27190000
  353  Bq        15.26600000    49.08699998    68.07099998   charge        0.10070000
  354  Bq        12.45100000    48.60199999    69.11899998   charge        0.00430000
  355  Bq        13.74800000    50.71499998    67.70699998   charge        0.41020000
  356  Bq        12.81100000    50.67799998    70.46499998   charge        0.06420000
  357  Bq        13.76300000    49.30399998    71.04399998   charge        0.06420000
  358  Bq        14.55000000    50.58599998    70.09199998   charge        0.06420000
  359  Bq        14.35400000    46.39299999    69.85099998   charge       -0.41570000
  360  Bq        14.89700000    45.53299999    70.90899998   charge       -0.08750000
  361  Bq        16.23800000    44.89999999    70.49899998   charge        0.59730000
  362  Bq        17.12499999    44.72799999    71.32899998   charge       -0.56790000
  363  Bq        13.82700000    44.45799999    71.25899998   charge        0.29850000
  364  Bq        14.40900000    43.43799999    72.21999998   charge       -0.31920000
  365  Bq        12.66300000    45.09799999    72.00099998   charge       -0.31920000
  366  Bq        13.46800000    46.15099999    69.42999998   charge        0.27190000
  367  Bq        15.07900000    46.14199999    71.79599998   charge        0.09690000
  368  Bq        13.47100000    43.95899999    70.35699998   charge       -0.02970000
  369  Bq        13.62600000    42.75899999    72.56099998   charge        0.07910000
  370  Bq        15.16600000    42.83499999    71.71999998   charge        0.07910000
  371  Bq        14.85200000    43.93399999    73.08499998   charge        0.07910000
  372  Bq        12.21000000    45.88599999    71.40199998   charge        0.07910000
  373  Bq        11.89800000    44.35099999    72.21699998   charge        0.07910000
  374  Bq        13.00700000    45.53699999    72.93899998   charge        0.07910000
  375  Bq        16.43799999    44.61799999    69.20999998   charge       -0.34790000
  376  Bq        17.69699999    44.09999999    68.70299998   charge       -0.24000000
  377  Bq        18.75299999    45.17599999    68.45699998   charge        0.73410000
  378  Bq        19.82599999    44.87999999    67.89799998   charge       -0.58940000
  379  Bq        17.44899999    43.36099999    67.39799998   charge       -0.00940000
  380  Bq        16.51999999    42.18099999    67.54699998   charge        0.01870000
  381  Bq        17.12499999    41.21899999    68.53799998   charge       -0.04790000
  382  Bq        16.31800000    39.94599999    68.58299998   charge       -0.01430000
  383  Bq        17.23399999    38.88499999    68.96799998   charge       -0.38540000
  384  Bq        15.69500000    44.79199999    68.54599998   charge        0.27470000
  385  Bq        18.13899999    43.42799999    69.43399998   charge        0.14260000
  386  Bq        17.01699999    44.05399999    66.67299998   charge        0.03620000
  387  Bq        18.39299999    43.00099999    66.98899998   charge        0.03620000
  388  Bq        15.54300000    42.46999999    67.91499998   charge        0.01030000
  389  Bq        16.40699999    41.69399999    66.57799998   charge        0.01030000
  390  Bq        18.14899999    41.00199999    68.22799998   charge        0.06210000
  391  Bq        17.12899999    41.63199999    69.54499998   charge        0.06210000
  392  Bq        15.50100000    40.04199999    69.29999998   charge        0.11350000
  393  Bq        15.91800000    39.72899999    67.59099998   charge        0.11350000
  394  Bq        16.73999999    38.00499999    69.01599998   charge        0.34000000
  395  Bq        17.96699999    38.80399999    68.27599998   charge        0.34000000
  396  Bq        17.64499999    39.08999999    69.86799998   charge        0.34000000
  397  Bq        18.47199999    46.44299999    68.79699998   charge       -0.34790000
  398  Bq        19.36099999    47.57999999    68.57399998   charge       -0.24000000
  399  Bq        19.78899999    47.75299999    67.12199998   charge        0.73410000
  400  Bq        20.95399999    47.97799999    66.78099998   charge       -0.58940000
  401  Bq        20.58599999    47.43299999    69.45999998   charge       -0.00940000
  402  Bq        20.13799999    47.46899999    70.89899998   charge        0.01870000
  403  Bq        21.27399999    46.83799999    71.65799998   charge       -0.04790000
  404  Bq        20.94299999    46.72999999    73.13099998   charge       -0.01430000
  405  Bq        22.04799999    46.03999999    73.78799998   charge       -0.38540000
  406  Bq        17.57699999    46.63799999    69.22199998   charge        0.27470000
  407  Bq        18.83099999    48.48699999    68.86599998   charge        0.14260000
  408  Bq        21.11799999    46.51299999    69.21599998   charge        0.03620000
  409  Bq        21.26599999    48.27199999    69.29699998   charge        0.03620000
  410  Bq        19.97599999    48.49799999    71.22199998   charge        0.01030000
  411  Bq        19.23999999    46.88199999    71.08799998   charge        0.01030000
  412  Bq        21.45399999    45.82899999    71.27999998   charge        0.06210000
  413  Bq        22.17899999    47.43699999    71.53299998   charge        0.06210000
  414  Bq        20.81499999    47.72599999    73.55499998   charge        0.11350000
  415  Bq        20.01899999    46.16099999    73.25699998   charge        0.11350000
  416  Bq        22.90199999    46.56599999    73.66199998   charge        0.34000000
  417  Bq        21.85299999    45.95499999    74.77599998   charge        0.34000000
  418  Bq        22.16299999    45.11799999    73.39199998   charge        0.34000000
  419  Bq        18.82499999    47.62399999    66.21899998   charge       -0.41570000
  420  Bq        19.06999999    47.76599999    64.79599998   charge       -0.00310000
  421  Bq        18.41499999    49.03899998    64.24299998   charge        0.59730000
  422  Bq        17.18599999    49.18499998    64.33799998   charge       -0.56790000
  423  Bq        18.51699999    46.53499999    64.07499998   charge       -0.00360000
  424  Bq        19.34599999    45.31499999    64.36999998   charge       -0.06450000
  425  Bq        20.77899999    45.42299999    63.86899998   charge        0.69510000
  426  Bq        21.69699999    44.85099999    64.62199998   charge       -0.94070000
  427  Bq        21.11999999    46.02999999    62.84299998   charge       -0.60860000
  428  Bq        17.87899999    47.44199999    66.52199998   charge        0.27190000
  429  Bq        20.13599999    47.79199999    64.59399998   charge        0.08500000
  430  Bq        17.48599999    46.35599999    64.38499998   charge        0.01710000
  431  Bq        18.51999999    46.71599999    62.99999998   charge        0.01710000
  432  Bq        19.33499999    45.11599999    65.43799998   charge        0.03520000
  433  Bq        18.88199999    44.45899999    63.88099998   charge        0.03520000
  434  Bq        21.43199999    44.38999999    65.48099998   charge        0.42510000
  435  Bq        22.66299999    44.89499999    64.33699998   charge        0.42510000
  436  Bq        19.15299999    50.00199998    63.66799998   charge       -0.25480000
  437  Bq        18.59599999    51.20399998    63.06699998   charge       -0.02660000
  438  Bq        17.73799999    50.81399998    61.87599998   charge        0.58960000
  439  Bq        18.11799999    49.90799998    61.11299998   charge       -0.57480000
  440  Bq        19.78299999    52.03399998    62.64599998   charge       -0.00700000
  441  Bq        20.84999999    51.53099998    63.59299998   charge        0.01890000
  442  Bq        20.59699999    50.03699998    63.58899998   charge        0.01920000
  443  Bq        18.00799999    51.73799998    63.81499998   charge        0.06410000
  444  Bq        20.07799999    51.79099998    61.62799998   charge        0.02530000
  445  Bq        19.59999999    53.10299998    62.76299998   charge        0.02530000
  446  Bq        21.85099999    51.76799998    63.22999998   charge        0.02130000
  447  Bq        20.69599999    51.94099998    64.59399998   charge        0.02130000
  448  Bq        20.94099999    49.57999998    62.66099998   charge        0.03910000
  449  Bq        21.07699999    49.58799998    64.45699998   charge        0.03910000
  450  Bq        16.60299999    51.48799998    61.70099998   charge       -0.41570000
  451  Bq        15.75900000    51.22799998    60.55099998   charge       -0.00240000
  452  Bq        15.14500000    52.53099998    60.06499998   charge        0.59730000
  453  Bq        15.05200000    53.51999998    60.80199998   charge       -0.56790000
  454  Bq        14.61600000    50.23099998    60.88999998   charge       -0.03430000
  455  Bq        13.64700000    50.68199998    61.98499998   charge        0.01180000
  456  Bq        12.52600000    51.44199998    61.66999998   charge       -0.12560000
  457  Bq        13.91500000    50.38099998    63.31499998   charge       -0.12560000
  458  Bq        11.69600000    51.89399998    62.68099998   charge       -0.17040000
  459  Bq        13.06800000    50.84199998    64.31399998   charge       -0.17040000
  460  Bq        11.96200000    51.59899998    64.00499998   charge       -0.10720000
  461  Bq        16.32799999    52.21599998    62.34399998   charge        0.27190000
  462  Bq        16.36699999    50.81799998    59.75199998   charge        0.09780000
  463  Bq        14.05200000    50.00799998    59.98399998   charge        0.02950000
  464  Bq        15.09200000    49.30799998    61.21199998   charge        0.02950000
  465  Bq        12.30300000    51.68399998    60.64199998   charge        0.13300000
  466  Bq        14.78300000    49.79599998    63.57599998   charge        0.13300000
  467  Bq        10.83400000    52.49399998    62.43099998   charge        0.14300000
  468  Bq        13.28300000    50.60299998    65.33999998   charge        0.14300000
  469  Bq        11.31500000    51.96199998    64.78799998   charge        0.12970000
  470  Bq        14.68400000    52.50999998    58.82899998   charge       -0.51630000
  471  Bq        13.95000000    53.59299998    58.22499998   charge        0.03970000
  472  Bq        12.56600000    53.00899998    57.93699998   charge        0.53660000
  473  Bq        12.45900000    51.91599998    57.37099998   charge       -0.58190000
  474  Bq        14.66700000    53.94899998    56.96699998   charge        0.05600000
  475  Bq        13.97300000    54.94499998    56.08299998   charge        0.01360000
  476  Bq        14.72900000    55.32599998    54.80199998   charge        0.80540000
  477  Bq        15.80200000    54.77599998    54.50799998   charge       -0.81880000
  478  Bq        14.22400000    56.20099998    54.08999998   charge       -0.81880000
  479  Bq        14.79700000    51.66799998    58.28099998   charge        0.29360000
  480  Bq        13.87200000    54.46199998    58.87999998   charge        0.11050000
  481  Bq        15.63800000    54.35999998    57.23699998   charge       -0.01730000
  482  Bq        14.83500000    53.04299998    56.37999998   charge       -0.01730000
  483  Bq        13.00600000    54.59899998    55.88299998   charge       -0.04250000
  484  Bq        13.84600000    55.85899998    56.66599998   charge       -0.04250000
  485  Bq        11.48500000    53.67199998    58.28099998   charge       -0.41570000
  486  Bq        10.14700000    53.17799998    57.97299998   charge       -0.00240000
  487  Bq         9.58900000    54.00999998    56.81399998   charge        0.59730000
  488  Bq         9.65800000    55.24399998    56.80699998   charge       -0.56790000
  489  Bq         9.25300000    53.30499998    59.21799998   charge       -0.03430000
  490  Bq         7.86900000    52.69999998    59.02399998   charge        0.01180000
  491  Bq         7.68700000    51.34299998    59.21599998   charge       -0.12560000
  492  Bq         6.80200000    53.49899998    58.64099998   charge       -0.12560000
  493  Bq         6.43600000    50.78899998    59.02799998   charge       -0.17040000
  494  Bq         5.55600000    52.93899998    58.45399998   charge       -0.17040000
  495  Bq         5.38400000    51.58999998    58.64799998   charge       -0.10720000
  496  Bq        11.56800000    54.57499998    58.72399998   charge        0.27190000
  497  Bq        10.17100000    52.12799998    57.69599998   charge        0.09780000
  498  Bq         9.73900000    52.79399998    60.04999998   charge        0.02950000
  499  Bq         9.15400000    54.35699998    59.48899998   charge        0.02950000
  500  Bq         8.51400000    50.71899998    59.50799998   charge        0.13300000
  501  Bq         6.94600000    54.55599998    58.47099998   charge        0.13300000
  502  Bq         6.28600000    49.72999998    59.17399998   charge        0.14300000
  503  Bq         4.72100000    53.55299998    58.15299998   charge        0.14300000
  504  Bq         4.41400000    51.14799998    58.51699998   charge        0.12970000
  505  Bq         9.02400000    53.36799998    55.79799998   charge       -0.41570000
  506  Bq         8.47200000    54.03999998    54.63799998   charge       -0.05970000
  507  Bq         6.97300000    53.74799998    54.67099998   charge        0.59730000
  508  Bq         6.53600000    52.59399998    54.55799998   charge       -0.56790000
  509  Bq         9.14200000    53.47799998    53.34799998   charge        0.13030000
  510  Bq        10.60500000    53.85599998    53.28399998   charge       -0.04300000
  511  Bq         8.44600000    54.04499998    52.13599998   charge       -0.32040000
  512  Bq        11.30200000    53.47799998    54.56599998   charge       -0.06600000
  513  Bq         8.95800000    52.36599998    55.82499998   charge        0.27190000
  514  Bq         8.62900000    55.11599998    54.67799998   charge        0.08690000
  515  Bq         9.05500000    52.38999998    53.32999998   charge        0.01870000
  516  Bq        11.06900000    53.31899998    52.45499998   charge        0.02360000
  517  Bq        10.72000000    54.92899998    53.11699998   charge        0.02360000
  518  Bq         8.99500000    53.77399998    51.23299998   charge        0.08820000
  519  Bq         7.43700000    53.63899998    52.04999998   charge        0.08820000
  520  Bq         8.39100000    55.13099998    52.21799998   charge        0.08820000
  521  Bq        12.35400000    53.37799998    54.29699998   charge        0.01860000
  522  Bq        11.21900000    54.33499998    55.20899998   charge        0.01860000
  523  Bq        11.04600000    52.48899998    54.94899998   charge        0.01860000
  524  Bq         6.16600000    54.79199998    54.86599998   charge       -0.41570000
  525  Bq         4.12200000    55.78199998    55.82699998   charge       -0.20410000
  526  Bq         2.59800000    55.73199998    55.94499998   charge        0.71300000
  527  Bq         2.01300000    56.85699998    56.34099998   charge       -0.91910000
  528  Bq         1.91800000    54.72799998    55.67399998   charge       -0.59310000
  529  Bq         6.56000000    55.71699998    54.95899998   charge        0.27190000
  530  Bq         4.47200000    53.70599998    55.44599998   charge        0.10480000
  531  Bq         4.54600000    55.72699998    56.82999998   charge        0.07970000
  532  Bq         4.40800000    56.74299998    55.39599998   charge        0.07970000
  533  Bq         1.00400000    56.88699998    56.41499998   charge        0.41960000
  534  Bq         2.56300000    57.67999998    56.53999998   charge        0.41960000
  535  Bq        -0.63300000    56.58899998    54.84799998   charge       -0.56790000
  536  Bq        -0.06900000    57.74699998    53.03299998   charge       -0.25480000
  537  Bq         0.13000000    59.00399998    53.75299998   charge       -0.02660000
  538  Bq        -1.16100000    59.53999998    54.36599998   charge        0.58960000
  539  Bq        -1.08800000    60.32499998    55.31399998   charge       -0.57480000
  540  Bq         0.74200000    59.92299998    52.70999998   charge       -0.00700000
  541  Bq         0.18000000    59.39099998    51.39199998   charge        0.01890000
  542  Bq         0.30100000    57.87699998    51.62299998   charge        0.01920000
  543  Bq         0.85600000    58.85099998    54.55199998   charge        0.06410000
  544  Bq         0.46600000    60.96599998    52.87399998   charge        0.02530000
  545  Bq         1.82800000    59.81599998    52.71299998   charge        0.02530000
  546  Bq        -0.86800000    59.67299998    51.27599998   charge        0.02130000
  547  Bq         0.77200000    59.71499998    50.53599998   charge        0.02130000
  548  Bq        -0.33300000    57.32999998    50.93699998   charge        0.03910000
  549  Bq         1.33700000    57.56099998    51.50299998   charge        0.03910000
  550  Bq        -2.34700000    59.21799998    53.85499998   charge       -0.51630000
  551  Bq        -3.58000000    59.60799998    54.50599998   charge        0.03970000
  552  Bq        -4.62100000    58.57599998    54.11999998   charge        0.53660000
  553  Bq        -4.43500000    57.77199998    53.20399998   charge       -0.58190000
  554  Bq        -4.03600000    61.01999998    54.08599998   charge        0.05600000
  555  Bq        -4.58800000    61.14499998    52.70899998   charge        0.01360000
  556  Bq        -5.12600000    62.53299998    52.42399998   charge        0.80540000
  557  Bq        -6.18800000    62.90699998    52.91899998   charge       -0.81880000
  558  Bq        -4.45400000    63.21999998    51.68599998   charge       -0.81880000
  559  Bq        -2.40500000    58.60899998    53.04999998   charge        0.29360000
  560  Bq        -3.44400000    59.57899998    55.58799998   charge        0.11050000
  561  Bq        -4.81300000    61.33299998    54.78399998   charge       -0.01730000
  562  Bq        -3.20700000    61.71899998    54.19499998   charge       -0.01730000
  563  Bq        -3.78900000    60.91899998    52.00299998   charge       -0.04250000
  564  Bq        -5.40200000    60.43899998    52.55699998   charge       -0.04250000
  565  Bq        -5.70500000    58.58899998    54.87699998   charge       -0.34790000
  566  Bq        -6.75700000    57.57799998    54.83599998   charge       -0.24000000
  567  Bq        -7.23400000    57.35199998    53.41799998   charge        0.73410000
  568  Bq        -7.58600000    58.29799998    52.72499998   charge       -0.58940000
  569  Bq        -7.78400000    58.13699998    55.78099998   charge       -0.00940000
  570  Bq        -8.88700000    57.31399998    56.38199998   charge        0.01870000
  571  Bq        -9.56000000    58.35999998    57.28099998   charge       -0.04790000
  572  Bq       -10.62000000    57.76399998    58.18499998   charge       -0.01430000
  573  Bq       -11.10000000    58.73199998    59.15999998   charge       -0.38540000
  574  Bq        -5.78100000    59.30499998    55.58399998   charge        0.27470000
  575  Bq        -6.36200000    56.64799998    55.24599998   charge        0.14260000
  576  Bq        -7.21000000    58.51799998    56.63199998   charge        0.03620000
  577  Bq        -8.22800000    59.00299998    55.28299998   charge        0.03620000
  578  Bq        -9.57400000    56.94999998    55.61799998   charge        0.01030000
  579  Bq        -8.47600000    56.49399998    56.97299998   charge        0.01030000
  580  Bq        -8.82600000    58.82799998    57.93899998   charge        0.06210000
  581  Bq       -10.02500000    59.13299998    56.66699998   charge        0.06210000
  582  Bq       -11.45400000    57.41199998    57.57499998   charge        0.11350000
  583  Bq       -10.19300000    56.91199998    58.71599998   charge        0.11350000
  584  Bq       -11.49400000    59.53099998    58.68299998   charge        0.34000000
  585  Bq       -11.80700000    58.30999998    59.74599998   charge        0.34000000
  586  Bq       -10.32900000    59.03699998    59.73899998   charge        0.34000000
  587  Bq        -7.09200000    56.12499998    52.92699998   charge       -0.41570000
  588  Bq        -7.54200000    55.73899998    51.59699998   charge       -0.02520000
  589  Bq        -6.70600000    56.27599998    50.42499998   charge        0.59730000
  590  Bq        -7.11000000    56.10199998    49.26599998   charge       -0.56790000
  591  Bq        -6.69400000    55.40499998    53.51299998   charge        0.27190000
  592  Bq        -7.53900000    54.64999998    51.54099998   charge        0.06980000
  593  Bq        -8.57100000    56.07399998    51.46699998   charge        0.06980000
  594  Bq        -5.53900000    56.90099998    50.66199998   charge       -0.41570000
  595  Bq        -4.47700000    58.93799998    49.77099998   charge        0.29850000
  596  Bq        -3.52000000    59.47099998    48.68299999   charge       -0.31920000
  597  Bq        -5.82600000    59.65299998    49.61699998   charge       -0.31920000
  598  Bq        -5.24000000    57.03799998    51.61999998   charge        0.27190000
  599  Bq        -5.10100000    57.21999998    48.63299999   charge        0.09690000
  600  Bq        -4.05300000    59.14999998    50.74899998   charge       -0.02970000
  601  Bq        -2.51900000    59.06099998    48.81399999   charge        0.07910000
  602  Bq        -3.89100000    59.20799998    47.69099999   charge        0.07910000
  603  Bq        -3.44700000    60.55499998    48.75899999   charge        0.07910000
  604  Bq        -5.69200000    60.74299998    49.68099998   charge        0.07910000
  605  Bq        -6.28800000    59.41999998    48.64699999   charge        0.07910000
  606  Bq        -6.52200000    59.36499998    50.41499998   charge        0.07910000
  607  Bq        -1.00700000    57.03099998    46.98599999   charge       -0.56790000
  608  Bq         0.55900000    55.98099998    48.21899999   charge       -0.51630000
  609  Bq         1.64800000    56.67599998    47.60899999   charge        0.03810000
  610  Bq         2.14800000    55.74899998    46.50299999   charge        0.53660000
  611  Bq         2.96900000    54.83699998    46.72699999   charge       -0.58190000
  612  Bq         2.72700000    56.92099998    48.64099999   charge       -0.03030000
  613  Bq         3.85100000    57.80699998    48.12299999   charge        0.79940000
  614  Bq         4.13600000    57.83599998    46.92999999   charge       -0.80140000
  615  Bq         4.46600000    58.47499998    48.93699999   charge       -0.80140000
  616  Bq         0.76900000    55.28099998    48.91499999   charge        0.29360000
  617  Bq         1.33400000    57.63699998    47.20099999   charge        0.08800000
  618  Bq         2.27100000    57.42899998    49.48999998   charge       -0.01220000
  619  Bq         3.14000000    55.97999998    49.00699998   charge       -0.01220000
  620  Bq         1.72900000    56.04399998    45.27899999   charge       -0.51630000
  621  Bq         2.07400000    55.19299998    44.15199999   charge        0.03810000
  622  Bq         3.54400000    55.16499998    43.75099999   charge        0.53660000
  623  Bq         4.02800000    54.12799998    43.26199999   charge       -0.58190000
  624  Bq         1.19600000    55.60599998    42.97799999   charge       -0.03030000
  625  Bq        -0.27600000    55.16899998    43.10899999   charge        0.79940000
  626  Bq        -0.64200000    54.43999998    44.04299999   charge       -0.80140000
  627  Bq        -1.05800000    55.53299998    42.22299999   charge       -0.80140000
  628  Bq         1.07400000    56.79799998    45.13599999   charge        0.29360000
  629  Bq         1.80800000    54.16899998    44.41199999   charge        0.08800000
  630  Bq         1.24700000    56.68799998    42.84399999   charge       -0.01220000
  631  Bq         1.59000000    55.14199998    42.07099999   charge       -0.01220000
  632  Bq         4.29500000    56.23599998    44.04099999   charge       -0.51630000
  633  Bq         5.73800000    56.26199998    43.80999999   charge        0.03970000
  634  Bq         6.41900000    55.26399998    44.75299999   charge        0.53660000
  635  Bq         7.28700000    54.50699998    44.31099999   charge       -0.58190000
  636  Bq         6.28500000    57.69099998    44.05999999   charge        0.05600000
  637  Bq         7.81700000    57.87699998    44.13199999   charge        0.01360000
  638  Bq         8.32500000    58.93899998    45.13599999   charge        0.80540000
  639  Bq         7.86300000    60.08199998    45.07599999   charge       -0.81880000
  640  Bq         9.18800000    58.65199998    45.97599999   charge       -0.81880000
  641  Bq         3.87400000    57.02899998    44.50599999   charge        0.29360000
  642  Bq         5.95100000    55.97599998    42.77999999   charge        0.11050000
  643  Bq         5.88400000    58.36399998    43.30199999   charge       -0.01730000
  644  Bq         5.89700000    58.02499998    45.02099999   charge       -0.01730000
  645  Bq         8.29700000    56.93699998    44.39599999   charge       -0.04250000
  646  Bq         8.17700000    58.13699998    43.13499999   charge       -0.04250000
  647  Bq         6.00700000    55.18799998    46.02199999   charge       -0.34790000
  648  Bq         6.18500000    54.54399998    48.38899999   charge       -0.00940000
  649  Bq         6.77000000    55.88999998    48.84499999   charge        0.01870000
  650  Bq         8.26300000    55.76999998    49.03299998   charge       -0.04790000
  651  Bq         9.09700000    56.85699998    48.36399999   charge       -0.01430000
  652  Bq         8.71400000    58.20599998    48.74899999   charge       -0.38540000
  653  Bq         5.27400000    55.80399998    46.35199999   charge        0.27470000
  654  Bq         7.67900000    54.28499998    46.85599999   charge        0.14260000
  655  Bq         5.09700000    54.58799998    48.45399999   charge        0.03620000
  656  Bq         6.53300000    53.75299998    49.05499998   charge        0.03620000
  657  Bq         6.53200000    56.66699998    48.11899999   charge        0.01030000
  658  Bq         6.31300000    56.16699998    49.79699998   charge        0.01030000
  659  Bq         8.46600000    55.83499998    50.09699998   charge        0.06210000
  660  Bq         8.64000000    54.80299998    48.70099999   charge        0.06210000
  661  Bq        10.14900000    56.69499998    48.60099999   charge        0.11350000
  662  Bq         8.97500000    56.75099998    47.28599999   charge        0.11350000
  663  Bq         7.72700000    58.34199998    48.56899999   charge        0.34000000
  664  Bq         8.90900000    58.36999998    49.72499998   charge        0.34000000
  665  Bq         9.22400000    58.86899998    48.17799999   charge        0.34000000
  666  Bq         5.93500000    49.65299998    44.55399999   charge       -0.56790000
  667  Bq         5.59200000    51.64999998    43.54199999   charge       -0.41570000
  668  Bq         6.42800000    51.32199998    42.38699999   charge        0.03370000
  669  Bq         7.87500000    50.98399998    42.80499999   charge        0.59730000
  670  Bq         8.49300000    50.01899998    42.34999999   charge       -0.56790000
  671  Bq         6.43100000    52.51399998    41.43099999   charge       -0.18250000
  672  Bq         5.16100000    52.56499998    43.57999999   charge        0.27190000
  673  Bq         6.00400000    50.45999998    41.86999999   charge        0.08230000
  674  Bq         5.41200000    52.73099998    41.10799999   charge        0.06030000
  675  Bq         6.84700000    53.39499998    41.92099999   charge        0.06030000
  676  Bq         7.03500000    52.27599998    40.55499999   charge        0.06030000
  677  Bq         8.42000000    51.75299998    43.76199999   charge       -0.51630000
  678  Bq        10.07100000    52.65299998    45.22599999   charge        0.05600000
  679  Bq        11.32500000    52.45699998    46.03299999   charge        0.01360000
  680  Bq        11.50300000    53.58699998    47.02999999   charge        0.80540000
  681  Bq        11.92700000    54.65399998    46.59499999   charge       -0.81880000
  682  Bq        11.21800000    53.42299998    48.21699999   charge       -0.81880000
  683  Bq         7.89600000    52.53799998    44.12699999   charge        0.29360000
  684  Bq        10.47400000    51.53199998    43.46099999   charge        0.11050000
  685  Bq        10.16100000    53.57699998    44.65499999   charge       -0.01730000
  686  Bq         9.25300000    52.77699998    45.93299999   charge       -0.01730000
  687  Bq        11.28000000    51.51999998    46.58799999   charge       -0.04250000
  688  Bq        12.18800000    52.41399998    45.36599999   charge       -0.04250000
  689  Bq         9.58400000    45.13899999    42.35899999   charge       -0.56790000
  690  Bq         9.90400000    47.41099999    42.38199999   charge       -0.41570000
  691  Bq        11.22300000    47.36599999    41.74299999   charge       -0.03890000
  692  Bq        12.20200000    46.57999999    42.60799999   charge        0.59730000
  693  Bq        12.89900000    45.67099999    42.12599999   charge       -0.56790000
  694  Bq        11.76600000    48.80699999    41.51799999   charge        0.36540000
  695  Bq        13.16200000    48.83699999    40.90199999   charge       -0.24380000
  696  Bq        10.83500000    49.46899998    40.65599999   charge       -0.67610000
  697  Bq         9.52500000    48.31099999    42.64199999   charge        0.27190000
  698  Bq        11.13900000    46.86499999    40.77799999   charge        0.10070000
  699  Bq        11.80100000    49.34099998    42.46499999   charge        0.00430000
  700  Bq         9.98300000    49.51299998    41.09999999   charge        0.41020000
  701  Bq        13.43300000    49.86599998    40.66299999   charge        0.06420000
  702  Bq        13.89400000    48.44099999    41.60599999   charge        0.06420000
  703  Bq        13.17700000    48.24099999    39.98899999   charge        0.06420000
  704  Bq        12.21700000    46.88699999    43.90899999   charge       -0.34790000
  705  Bq        13.10200000    46.21899999    44.83199999   charge       -0.24000000
  706  Bq        12.81000000    44.73299999    44.94299999   charge        0.73410000
  707  Bq        13.70600000    43.89399999    45.08899999   charge       -0.58940000
  708  Bq        12.96500000    46.85299999    46.18899999   charge       -0.00940000
  709  Bq        13.63600000    48.18799999    46.32799999   charge        0.01870000
  710  Bq        13.58800000    48.52599999    47.80899999   charge       -0.04790000
  711  Bq        14.56100000    49.65299998    48.12199999   charge       -0.01430000
  712  Bq        14.27500000    50.85999998    47.35199999   charge       -0.38540000
  713  Bq        11.60400000    47.61199999    44.25899999   charge        0.27470000
  714  Bq        14.13100000    46.32899999    44.48599999   charge        0.14260000
  715  Bq        11.91200000    46.94199999    46.45999999   charge        0.03620000
  716  Bq        13.43000000    46.16699999    46.89799999   charge        0.03620000
  717  Bq        14.67500000    48.10399999    46.00599999   charge        0.01030000
  718  Bq        13.12800000    48.94699999    45.73599999   charge        0.01030000
  719  Bq        12.57300000    48.80899999    48.08699999   charge        0.06210000
  720  Bq        13.88700000    47.66899999    48.41499999   charge        0.06210000
  721  Bq        14.49800000    49.88399998    49.18599998   charge        0.11350000
  722  Bq        15.57200000    49.31399998    47.89399999   charge        0.11350000
  723  Bq        13.35000000    51.20199998    47.58199999   charge        0.34000000
  724  Bq        14.95600000    51.57699998    47.55299999   charge        0.34000000
  725  Bq        14.30300000    50.64599998    46.36399999   charge        0.34000000
  726  Bq        11.53100000    44.37699999    44.90499999   charge       -0.41570000
  727  Bq        11.13000000    42.97599999    44.97199999   charge       -0.05180000
  728  Bq        11.34000000    42.24799999    43.65999999   charge        0.59730000
  729  Bq        11.42400000    41.01699999    43.68299999   charge       -0.56790000
  730  Bq         9.64600000    42.84799999    45.36199999   charge       -0.11020000
  731  Bq         9.26500000    43.26599999    46.77299999   charge        0.35310000
  732  Bq         7.75500000    43.29399999    46.90699999   charge       -0.41210000
  733  Bq         9.88100000    42.31899999    47.75699999   charge       -0.41210000
  734  Bq        10.81600000    45.08099999    44.78499999   charge        0.27190000
  735  Bq        11.73400000    42.46899999    45.72199999   charge        0.09220000
  736  Bq         9.06600000    43.44099999    44.65299999   charge        0.04570000
  737  Bq         9.34500000    41.80799999    45.23399999   charge        0.04570000
  738  Bq         9.64100000    44.26899999    46.97299999   charge       -0.03610000
  739  Bq         7.50900000    43.62899999    47.91599999   charge        0.10000000
  740  Bq         7.32600000    43.99699999    46.18899999   charge        0.10000000
  741  Bq         7.33400000    42.30199999    46.73399999   charge        0.10000000
  742  Bq         9.54200000    42.58199999    48.75899999   charge        0.10000000
  743  Bq         9.58300000    41.29299999    47.54099999   charge        0.10000000
  744  Bq        10.96600000    42.39499999    47.73699999   charge        0.10000000
  745  Bq        11.45500000    42.95199999    42.52499999   charge       -0.41570000
  746  Bq        11.52500000    42.33399999    41.21399999   charge       -0.02520000
  747  Bq        10.16400000    41.76899999    40.83299999   charge        0.59730000
  748  Bq        10.08100000    40.76199999    40.12999999   charge       -0.56790000
  749  Bq        11.42100000    43.96199999    42.56099999   charge        0.27190000
  750  Bq        11.81600000    43.08399999    40.47899999   charge        0.06980000
  751  Bq        12.26600000    41.53399999    41.21599999   charge        0.06980000
  752  Bq         9.05600000    42.38299999    41.22899999   charge       -0.34790000
  753  Bq         7.73200000    41.84699999    40.94999999   charge       -0.26370000
  754  Bq         7.01500000    42.65299999    39.88799999   charge        0.73410000
  755  Bq         7.16800000    43.87699999    39.82699999   charge       -0.58940000
  756  Bq         6.84700000    41.86699999    42.19799999   charge       -0.00070000
  757  Bq         7.27000000    40.90699999    43.28599999   charge        0.03900000
  758  Bq         6.76500000    39.49399999    43.03699999   charge        0.04860000
  759  Bq         5.30900000    39.50899999    42.94499999   charge       -0.52950000
  760  Bq         4.45600000    39.27699999    43.94699999   charge        0.80760000
  761  Bq         4.84700000    39.01799999    45.18099999   charge       -0.86270000
  762  Bq         3.16000000    39.33299999    43.69199999   charge       -0.86270000
  763  Bq         9.12500000    43.25199999    41.73999999   charge        0.27470000
  764  Bq         7.79600000    40.81499999    40.60299999   charge        0.15600000
  765  Bq         6.90000000    42.87299999    42.61799999   charge        0.03270000
  766  Bq         5.80600000    41.71299999    41.91599999   charge        0.03270000
  767  Bq         8.35500000    40.88199999    43.36499999   charge        0.02850000
  768  Bq         6.86600000    41.25399999    44.23799999   charge        0.02850000
  769  Bq         7.17800000    39.11999999    42.09899999   charge        0.06870000
  770  Bq         7.09500000    38.83799999    43.84299999   charge        0.06870000
  771  Bq         4.91800000    39.72099999    42.03899999   charge        0.34560000
  772  Bq         4.15900000    38.84399999    45.89799999   charge        0.44780000
  773  Bq         5.83100000    38.97799999    45.39499999   charge        0.44780000
  774  Bq         2.83900000    39.54499999    42.75699999   charge        0.44780000
  775  Bq         2.49100000    39.16999999    44.42999999   charge        0.44780000
  776  Bq         6.20700000    41.95599999    39.08699999   charge       -0.51630000
  777  Bq         5.29300000    42.57899999    38.14999999   charge        0.03810000
  778  Bq         3.84300000    42.63499999    38.59699999   charge        0.53660000
  779  Bq         3.04100000    43.26099999    37.90899999   charge       -0.58190000
  780  Bq         5.31000000    41.85999999    36.80399999   charge       -0.03030000
  781  Bq         6.55100000    42.11199999    35.94599999   charge        0.79940000
  782  Bq         7.30700000    43.06299999    36.18899999   charge       -0.80140000
  783  Bq         6.74900000    41.34099999    35.01299999   charge       -0.80140000
  784  Bq         6.18800000    40.95099999    39.15899999   charge        0.29360000
  785  Bq         5.60200000    43.60899999    37.96999999   charge        0.08800000
  786  Bq         5.20200000    40.78699999    36.97499999   charge       -0.01220000
  787  Bq         4.46100000    42.17699999    36.19899999   charge       -0.01220000
  788  Bq         3.40200000    41.94399999    39.65399999   charge       -0.41570000
  789  Bq         1.22900000    40.62299999    39.80399999   charge        0.36540000
  790  Bq         1.48000000    40.06499999    38.38899999   charge       -0.24380000
  791  Bq         1.65400000    39.64799999    40.76999999   charge       -0.67610000
  792  Bq         4.05600000    41.41799999    40.21399999   charge        0.27190000
  793  Bq         1.46300000    42.79299999    39.59099999   charge        0.10070000
  794  Bq         0.16200000    40.79999999    39.92499999   charge        0.00430000
  795  Bq         1.26600000    38.79899999    40.52499999   charge        0.41020000
  796  Bq         0.84400000    39.19499999    38.21899999   charge        0.06420000
  797  Bq         1.23400000    40.82899999    37.64899999   charge        0.06420000
  798  Bq         2.52400000    39.77299999    38.26799999   charge        0.06420000
  799  Bq         1.95000000    43.68699999    56.70599998   charge       -0.56790000
  800  Bq         4.08100000    44.29899999    56.71699998   charge       -0.25480000
  801  Bq         5.24600000    45.00199999    56.18799998   charge       -0.02660000
  802  Bq         6.06600000    44.19299999    55.18599998   charge        0.58960000
  803  Bq         5.93400000    42.96599999    55.08699998   charge       -0.57480000
  804  Bq         6.03400000    45.35399999    57.43299998   charge       -0.00700000
  805  Bq         5.87500000    44.06399999    58.20799998   charge        0.01890000
  806  Bq         4.39200000    43.74299999    58.03999998   charge        0.01920000
  807  Bq         4.91600000    45.91799999    55.70499998   charge        0.06410000
  808  Bq         7.08000000    45.57099999    57.21699998   charge        0.02530000
  809  Bq         5.56400000    46.18499999    57.96099998   charge        0.02530000
  810  Bq         6.48500000    43.26999999    57.77499998   charge        0.02130000
  811  Bq         6.13300000    44.20099999    59.25799998   charge        0.02130000
  812  Bq         4.21100000    42.66899999    58.07999998   charge        0.03910000
  813  Bq         3.81800000    44.27399999    58.79399998   charge        0.03910000
  814  Bq         6.98700000    44.86699999    54.47899998   charge       -0.41570000
  815  Bq         8.00000000    44.23299999    53.65599998   charge       -0.00310000
  816  Bq         9.30500000    44.84699999    54.15899998   charge        0.59730000
  817  Bq         9.45200000    46.08899999    54.22899998   charge       -0.56790000
  818  Bq         7.80500000    44.56899999    52.17299998   charge       -0.00360000
  819  Bq         6.63000000    43.81199999    51.54499998   charge       -0.06450000
  820  Bq         6.78500000    42.29499999    51.62699998   charge        0.69510000
  821  Bq         5.76800000    41.52499999    51.93599998   charge       -0.94070000
  822  Bq         7.87500000    41.75799999    51.40499998   charge       -0.60860000
  823  Bq         7.04900000    45.86899999    54.59799998   charge        0.27190000
  824  Bq         8.01900000    43.15399999    53.80399998   charge        0.08500000
  825  Bq         7.63800000    45.63899999    52.05299998   charge        0.01710000
  826  Bq         8.71600000    44.30999999    51.63299998   charge        0.01710000
  827  Bq         5.71100000    44.11199999    52.04599998   charge        0.03520000
  828  Bq         6.54300000    44.09499999    50.49599998   charge        0.03520000
  829  Bq         5.90800000    40.53199999    52.05299998   charge        0.42510000
  830  Bq         4.87300000    41.94499999    52.15699998   charge        0.42510000
  831  Bq        10.21200000    43.96699999    54.58399998   charge       -0.41570000
  832  Bq        11.47600000    44.36799999    55.21499998   charge       -0.08750000
  833  Bq        12.67500000    43.97999999    54.36699998   charge        0.59730000
  834  Bq        12.69100000    42.89099999    53.78199998   charge       -0.56790000
  835  Bq        11.57600000    43.70399999    56.61699998   charge        0.29850000
  836  Bq        12.77200000    44.29099999    57.38399998   charge       -0.31920000
  837  Bq        10.24900000    43.91599999    57.36999998   charge       -0.31920000
  838  Bq        10.01400000    42.97999999    54.51699998   charge        0.27190000
  839  Bq        11.47700000    45.44599999    55.35899998   charge        0.09690000
  840  Bq        11.72700000    42.62999999    56.49999998   charge       -0.02970000
  841  Bq        12.77600000    43.91799999    58.40599998   charge        0.07910000
  842  Bq        13.70600000    44.00599999    56.90999998   charge        0.07910000
  843  Bq        12.70800000    45.37699999    57.40699998   charge        0.07910000
  844  Bq        10.35700000    43.58099999    58.40199998   charge        0.07910000
  845  Bq         9.98600000    44.97199999    57.36899998   charge        0.07910000
  846  Bq         9.44200000    43.33499999    56.92499998   charge        0.07910000
  847  Bq        13.66100000    44.87299999    54.31399998   charge       -0.41570000
  848  Bq        14.92000000    44.68599999    53.60599998   charge       -0.00240000
  849  Bq        16.05200000    44.84999999    54.61899998   charge        0.59730000
  850  Bq        15.99800000    45.67999999    55.52899998   charge       -0.56790000
  851  Bq        15.08400000    45.73199999    52.47999998   charge       -0.03430000
  852  Bq        14.03700000    45.51299999    51.38899998   charge        0.01180000
  853  Bq        12.74800000    46.00899999    51.53999998   charge       -0.12560000
  854  Bq        14.35500000    44.76399999    50.25699998   charge       -0.12560000
  855  Bq        11.79500000    45.74099999    50.56099998   charge       -0.17040000
  856  Bq        13.39400000    44.50699999    49.29099998   charge       -0.17040000
  857  Bq        12.12000000    44.99199999    49.44699998   charge       -0.10720000
  858  Bq        13.55300000    45.73699999    54.82799998   charge        0.27190000
  859  Bq        14.95900000    43.68599999    53.17899998   charge        0.09780000
  860  Bq        14.98500000    46.73399999    52.88599998   charge        0.02950000
  861  Bq        16.08300000    45.63599999    52.05199998   charge        0.02950000
  862  Bq        12.47800000    46.58499999    52.41099998   charge        0.13300000
  863  Bq        15.35000000    44.36599999    50.13499998   charge        0.13300000
  864  Bq        10.79400000    46.11999999    50.67799998   charge        0.14300000
  865  Bq        13.65000000    43.92999999    48.41399999   charge        0.14300000
  866  Bq        11.37400000    44.80099999    48.68899999   charge        0.12970000
  867  Bq        17.04699999    43.98099999    54.49199998   charge       -0.41570000
  868  Bq        18.22399999    43.95499999    55.35599998   charge        0.03370000
  869  Bq        19.13699999    45.14799999    55.03799998   charge        0.59730000
  870  Bq        18.99499999    45.77399999    53.96999998   charge       -0.56790000
  871  Bq        18.93899999    42.63199999    55.08799998   charge       -0.18250000
  872  Bq        17.01899999    43.31099999    53.73799998   charge        0.27190000
  873  Bq        17.90599999    43.98399999    56.39599998   charge        0.08230000
  874  Bq        19.78299999    42.50999999    55.76599998   charge        0.06030000
  875  Bq        18.26299999    41.78899999    55.20999998   charge        0.06030000
  876  Bq        19.31099999    42.63099999    54.06499998   charge        0.06030000
  877  Bq        20.11899999    45.48099999    55.90099998   charge       -0.25480000
  878  Bq        21.08399999    46.56399999    55.67499998   charge       -0.02660000
  879  Bq        21.84499999    46.44899999    54.35699998   charge        0.58960000
  880  Bq        22.21199999    47.48599999    53.81599998   charge       -0.57480000
  881  Bq        22.01899999    46.51299999    56.85899998   charge       -0.00700000
  882  Bq        21.13999999    45.98499999    57.95699998   charge        0.01890000
  883  Bq        20.34399999    44.89899999    57.22799998   charge        0.01920000
  884  Bq        20.55099999    47.50699999    55.68199998   charge        0.06410000
  885  Bq        22.83399999    45.81099999    56.67799998   charge        0.02530000
  886  Bq        22.41399999    47.49999999    57.09799998   charge        0.02530000
  887  Bq        21.72099999    45.57199999    58.78199998   charge        0.02130000
  888  Bq        20.46699999    46.76799999    58.30899998   charge        0.02130000
  889  Bq        20.93699999    43.98899999    57.13899998   charge        0.03910000
  890  Bq        19.41199999    44.70699999    57.75299998   charge        0.03910000
  891  Bq        22.14899999    45.24099999    53.84499998   charge       -0.51630000
  892  Bq        22.82599999    45.12299999    52.55399998   charge        0.03810000
  893  Bq        21.86299999    45.22499999    51.36399998   charge        0.53660000
  894  Bq        22.26599999    44.97799999    50.23299998   charge       -0.58190000
  895  Bq        23.59099999    43.78099999    52.52399998   charge       -0.03030000
  896  Bq        22.73099999    42.51299999    52.40499998   charge        0.79940000
  897  Bq        21.56299999    42.52299999    52.77999998   charge       -0.80140000
  898  Bq        23.21599999    41.50499999    51.90799998   charge       -0.80140000
  899  Bq        21.84699999    44.39399999    54.30499998   charge        0.29360000
  900  Bq        23.56599999    45.91899999    52.46199998   charge        0.08800000
  901  Bq        24.27799999    43.80499999    51.67699998   charge       -0.01220000
  902  Bq        24.19999999    43.70299999    53.42599998   charge       -0.01220000
  903  Bq        20.56299999    45.47599999    51.57499998   charge       -0.41570000
  904  Bq        19.55399999    45.59099999    50.54199998   charge       -0.02520000
  905  Bq        18.79399999    44.30199999    50.20499998   charge        0.59730000
  906  Bq        17.83899999    44.34299999    49.40099998   charge       -0.56790000
  907  Bq        20.25699999    45.61299999    52.52699998   charge        0.27190000
  908  Bq        18.82399999    46.32999999    50.86999998   charge        0.06980000
  909  Bq        20.01299999    45.96699999    49.62699998   charge        0.06980000
  910  Bq        19.16099999    43.13999999    50.73799998   charge       -0.41570000
  911  Bq        18.42599999    41.94199999    50.36099998   charge       -0.02490000
  912  Bq        17.03999999    41.94099999    51.00699998   charge        0.59730000
  913  Bq        16.83599999    42.53299999    52.07699998   charge       -0.56790000
  914  Bq        19.21899999    40.73399999    50.77899998   charge        0.21170000
  915  Bq        19.44299999    40.77899999    52.17099998   charge       -0.65460000
  916  Bq        19.94299999    43.07399999    51.37699998   charge        0.27190000
  917  Bq        18.31799999    41.90699999    49.27599998   charge        0.08430000
  918  Bq        18.66299999    39.82999999    50.52899998   charge        0.03520000
  919  Bq        20.17699999    40.71999999    50.25799998   charge        0.03520000
  920  Bq        20.21499999    41.33199999    52.34599998   charge        0.42750000
  921  Bq        16.09500000    41.29099999    50.35499998   charge       -0.34790000
  922  Bq        14.73300000    41.19499999    50.83499998   charge       -0.13540000
  923  Bq        14.60500000    40.16899999    51.95599998   charge        0.73410000
  924  Bq        15.05200000    39.03299999    51.78099998   charge       -0.58940000
  925  Bq        13.85200000    40.81599999    49.65799998   charge       -0.04140000
  926  Bq        12.38900000    40.64499999    50.03499998   charge       -0.00120000
  927  Bq        11.59500000    41.56599999    50.69499998   charge       -0.11410000
  928  Bq        11.65300000    39.57599999    49.77799998   charge       -0.15130000
  929  Bq        10.45100000    39.79399999    50.24299998   charge       -0.01700000
  930  Bq        10.42800000    40.98699999    50.78399998   charge       -0.17180000
  931  Bq        16.32699999    40.82299999    49.49199998   charge        0.27470000
  932  Bq        14.41300000    42.16699999    51.20799998   charge        0.12120000
  933  Bq        13.92500000    41.58799999    48.89199999   charge        0.08100000
  934  Bq        14.21300000    39.88199999    49.22399998   charge        0.08100000
  935  Bq        11.96800000    38.74099999    49.30299998   charge        0.38660000
  936  Bq        11.87400000    42.54899999    51.04199998   charge        0.23170000
  937  Bq         9.62500000    39.10199999    50.20099998   charge        0.26810000
  938  Bq         9.61200000    41.41099999    51.19999998   charge        0.39110000
  939  Bq        14.01600000    40.51799999    53.09399998   charge       -0.41570000
  940  Bq        13.78200000    39.54999999    54.14499998   charge       -0.05970000
  941  Bq        12.36900000    39.00999999    54.01499998   charge        0.59730000
  942  Bq        12.19100000    37.79399999    54.02299998   charge       -0.56790000
  943  Bq        13.99500000    40.20099999    55.53399998   charge        0.13030000
  944  Bq        15.47900000    40.57899999    55.67899998   charge       -0.04300000
  945  Bq        13.55100000    39.22699999    56.64499998   charge       -0.32040000
  946  Bq        15.81600000    41.43999999    56.90799998   charge       -0.06600000
  947  Bq        13.70100000    41.46599999    53.22999998   charge        0.27190000
  948  Bq        14.47600000    38.71099999    54.06499998   charge        0.08690000
  949  Bq        13.39100000    41.10499999    55.60899998   charge        0.01870000
  950  Bq        16.07500000    39.66699999    55.71399998   charge        0.02360000
  951  Bq        15.80200000    41.14699999    54.80699998   charge        0.02360000
  952  Bq        13.77400000    39.64299999    57.62299998   charge        0.08820000
  953  Bq        12.47400000    39.07199999    56.60699998   charge        0.08820000
  954  Bq        14.06400000    38.26999999    56.53999998   charge        0.08820000
  955  Bq        15.55300000    40.92399999    57.83599998   charge        0.01860000
  956  Bq        16.88699999    41.64099999    56.93599998   charge        0.01860000
  957  Bq        15.28300000    42.39099999    56.85999998   charge        0.01860000
  958  Bq        11.34700000    39.85999999    53.90499998   charge       -0.41570000
  959  Bq         9.96100000    39.42699999    53.77999998   charge       -0.02520000
  960  Bq         9.11800000    40.18299999    54.80299998   charge        0.59730000
  961  Bq         9.38700000    41.36199999    55.08599998   charge       -0.56790000
  962  Bq        11.52700000    40.85399999    53.94099998   charge        0.27190000
  963  Bq         9.58300000    39.64499999    52.78599998   charge        0.06980000
  964  Bq         9.86200000    38.35599999    53.96199998   charge        0.06980000
  965  Bq         8.11500000    39.54299999    55.38399998   charge       -0.41570000
  966  Bq         7.29200000    40.20299999    56.37299998   charge       -0.02520000
  967  Bq         7.82100000    40.04499999    57.78399998   charge        0.59730000
  968  Bq         8.96700000    39.60999999    58.01699998   charge       -0.56790000
  969  Bq         7.93000000    38.57099999    55.16699998   charge        0.27190000
  970  Bq         7.21800000    41.26499999    56.15799998   charge        0.06980000
  971  Bq         6.29000000    39.77599999    56.32099998   charge        0.06980000
  972  Bq         6.98400000    40.34199999    58.77799998   charge       -0.41570000
  973  Bq         7.38400000    40.24699999    60.16599998   charge       -0.00240000
  974  Bq         7.71900000    38.78799999    60.51299998   charge        0.59730000
  975  Bq         8.71000000    38.55499999    61.20099998   charge       -0.56790000
  976  Bq         6.28400000    40.75399999    61.09099998   charge       -0.03430000
  977  Bq         6.70500000    40.64199999    62.55999998   charge        0.01180000
  978  Bq         7.82500000    41.28799999    63.02199998   charge       -0.12560000
  979  Bq         5.98900000    39.82799999    63.42599998   charge       -0.12560000
  980  Bq         8.22900000    41.13199999    64.32799998   charge       -0.17040000
  981  Bq         6.39800000    39.67899999    64.73699998   charge       -0.17040000
  982  Bq         7.52700000    40.32599999    65.19699998   charge       -0.10720000
  983  Bq         6.05600000    40.67899999    58.56799998   charge        0.27190000
  984  Bq         8.27800000    40.85499999    60.30999998   charge        0.09780000
  985  Bq         6.08000000    41.79999999    60.86099998   charge        0.02950000
  986  Bq         5.37000000    40.18299999    60.91999998   charge        0.02950000
  987  Bq         8.40400000    41.90299999    62.35499998   charge        0.13300000
  988  Bq         5.11000000    39.30499999    63.07999998   charge        0.13300000
  989  Bq         9.10900000    41.64899999    64.67199998   charge        0.14300000
  990  Bq         5.83100000    39.05399999    65.40799998   charge        0.14300000
  991  Bq         7.85300000    40.20699999    66.21999998   charge        0.12970000
  992  Bq         6.98700000    37.79399999    60.03099998   charge       -0.51630000
  993  Bq         7.31100000    36.39999999    60.30599998   charge        0.03810000
  994  Bq         8.73500000    36.05799999    59.81399998   charge        0.53660000
  995  Bq         9.50800000    35.39399999    60.52999998   charge       -0.58190000
  996  Bq         6.26100000    35.51399999    59.59799998   charge       -0.03030000
  997  Bq         6.48400000    34.01499999    59.83299998   charge        0.79940000
  998  Bq         6.67800000    33.60299999    60.98499998   charge       -0.80140000
  999  Bq         6.49300000    33.28499999    58.84899998   charge       -0.80140000
 1000  Bq         6.19200000    37.99199999    59.44299998   charge        0.29360000
 1001  Bq         7.25700000    36.22099999    61.37899998   charge        0.08800000
 1002  Bq         5.27000000    35.77599999    59.97099998   charge       -0.01220000
 1003  Bq         6.28200000    35.72099999    58.52599998   charge       -0.01220000
 1004  Bq         9.12700000    36.52799999    58.62599998   charge       -0.41570000
 1005  Bq        10.48600000    36.29399999    58.16599998   charge       -0.00310000
 1006  Bq        11.53100000    37.05799999    58.96899998   charge        0.59730000
 1007  Bq        12.64700000    36.57399999    59.17699998   charge       -0.56790000
 1008  Bq        10.67200000    36.69499999    56.73199998   charge       -0.00360000
 1009  Bq        10.11300000    35.66099999    55.76999998   charge       -0.06450000
 1010  Bq         8.61500000    35.68699999    55.71799998   charge        0.69510000
 1011  Bq         8.01400000    34.51399999    55.78299998   charge       -0.94070000
 1012  Bq         7.98700000    36.74899999    55.71599998   charge       -0.60860000
 1013  Bq         8.50000000    37.06999999    58.04899998   charge        0.27190000
 1014  Bq        10.71400000    35.23099999    58.26199998   charge        0.08500000
 1015  Bq        10.25000000    37.68299999    56.54299998   charge        0.01710000
 1016  Bq        11.74200000    36.75099999    56.52699998   charge        0.01710000
 1017  Bq        10.48300000    35.86799999    54.76599998   charge        0.03520000
 1018  Bq        10.47300000    34.66999999    56.05399998   charge        0.03520000
 1019  Bq         8.55900000    33.66799999    55.86399998   charge        0.42510000
 1020  Bq         7.00600000    34.46999999    55.81499998   charge        0.42510000
 1021  Bq        11.19900000    38.23599999    59.49599998   charge       -0.41570000
 1022  Bq        12.13200000    39.01599999    60.27999998   charge       -0.05180000
 1023  Bq        12.35900000    38.32999999    61.62799998   charge        0.59730000
 1024  Bq        13.47900000    38.31299999    62.14899998   charge       -0.56790000
 1025  Bq        11.56700000    40.44299999    60.46499998   charge       -0.11020000
 1026  Bq        12.53300000    41.39699999    61.15899998   charge        0.35310000
 1027  Bq        13.76200000    41.60299999    60.26599998   charge       -0.41210000
 1028  Bq        11.80200000    42.68199999    61.51499998   charge       -0.41210000
 1029  Bq        10.27500000    38.61099999    59.33399998   charge        0.27190000
 1030  Bq        13.07400000    39.05899999    59.73799998   charge        0.09220000
 1031  Bq        11.30300000    40.85099999    59.48699998   charge        0.04570000
 1032  Bq        10.65200000    40.37699999    61.05399998   charge        0.04570000
 1033  Bq        12.86800000    40.95599999    62.09599998   charge       -0.03610000
 1034  Bq        14.38200000    42.40399999    60.66799998   charge        0.10000000
 1035  Bq        14.37100000    40.69899999    60.24099998   charge        0.10000000
 1036  Bq        13.46200000    41.86399999    59.24999998   charge        0.10000000
 1037  Bq        12.48700000    43.34899999    62.03299998   charge        0.10000000
 1038  Bq        11.43800000    43.17399999    60.61199998   charge        0.10000000
 1039  Bq        10.96300000    42.46499999    62.17799998   charge        0.10000000
 1040  Bq        11.32600000    37.77499999    62.26199998   charge       -0.34790000
 1041  Bq        11.44300000    36.99199999    63.49099998   charge       -0.26370000
 1042  Bq        12.45200000    35.87499999    63.24399998   charge        0.73410000
 1043  Bq        13.35400000    35.67699999    64.05999998   charge       -0.58940000
 1044  Bq        10.15000000    36.28599999    63.88199998   charge       -0.00070000
 1045  Bq         9.20200000    36.95399999    64.82499998   charge        0.03900000
 1046  Bq         8.26000000    35.85099999    65.31799998   charge        0.04860000
 1047  Bq         7.44400000    35.32399999    64.23399998   charge       -0.52950000
 1048  Bq         6.13400000    35.52299999    64.16999998   charge        0.80760000
 1049  Bq         5.48000000    36.20099999    65.10899998   charge       -0.86270000
 1050  Bq         5.44900000    35.03199999    63.16299998   charge       -0.86270000
 1051  Bq        10.41600000    37.81899999    61.82499998   charge        0.27470000
 1052  Bq        11.79500000    37.61799999    64.30999998   charge        0.15600000
 1053  Bq         9.61500000    36.02499999    62.96999998   charge        0.03270000
 1054  Bq        10.44100000    35.34199999    64.34999998   charge        0.03270000
 1055  Bq         9.75500000    37.36599999    65.66899998   charge        0.02850000
 1056  Bq         8.65400000    37.74499999    64.31499998   charge        0.02850000
 1057  Bq         8.84100000    35.03499999    65.74799998   charge        0.06870000
 1058  Bq         7.66000000    36.25799999    66.12999998   charge        0.06870000
 1059  Bq         7.90000000    34.79999999    63.49899998   charge        0.34560000
 1060  Bq         5.98800000    36.61099999    65.87799998   charge        0.44780000
 1061  Bq         4.47500000    36.27999999    65.06199998   charge        0.44780000
 1062  Bq         4.45400000    35.16599999    63.10199998   charge        0.44780000
 1063  Bq         5.92300000    34.48799999    62.45099998   charge        0.44780000
 1064  Bq        12.33800000    35.17499999    62.10799998   charge       -0.51630000
 1065  Bq        13.26200000    34.09899999    61.79099998   charge        0.03970000
 1066  Bq        14.67200000    34.57199999    61.52699998   charge        0.53660000
 1067  Bq        15.61800000    33.85699999    61.87199998   charge       -0.58190000
 1068  Bq        12.82800000    33.33299999    60.56099998   charge        0.05600000
 1069  Bq        11.55400000    32.58099999    60.85199998   charge        0.01360000
 1070  Bq        11.71100000    31.51899999    61.93799998   charge        0.80540000
 1071  Bq        12.47200000    30.56799999    61.72499998   charge       -0.81880000
 1072  Bq        11.06500000    31.66299999    62.97999998   charge       -0.81880000
 1073  Bq        11.58600000    35.37099999    61.46099998   charge        0.29360000
 1074  Bq        13.29200000    33.39999999    62.62799998   charge        0.11050000
 1075  Bq        12.66600000    34.01499999    59.72699998   charge       -0.01730000
 1076  Bq        13.59900000    32.61399999    60.27799998   charge       -0.01730000
 1077  Bq        10.76400000    33.27399999    61.13599998   charge       -0.04250000
 1078  Bq        11.23200000    32.08799999    59.93299998   charge       -0.04250000
 1079  Bq        14.79600000    35.76799999    60.94099998   charge       -0.41570000
 1080  Bq        16.08500000    36.32299999    60.56599998   charge       -0.00140000
 1081  Bq        17.04699999    36.49899999    61.72299998   charge        0.59730000
 1082  Bq        18.25499999    36.34099999    61.50899998   charge       -0.56790000
 1083  Bq        15.85000000    37.66399999    59.85999998   charge       -0.01520000
 1084  Bq        17.02899999    38.29699999    59.13699998   charge       -0.00110000
 1085  Bq        17.28599999    37.96999999    57.82199998   charge       -0.19060000
 1086  Bq        17.81899999    39.21599999    59.80599998   charge       -0.19060000
 1087  Bq        18.34699999    38.57599999    57.17099998   charge       -0.23410000
 1088  Bq        18.87399999    39.81699999    59.15799998   charge       -0.23410000
 1089  Bq        19.13099999    39.49399999    57.84699998   charge        0.32260000
 1090  Bq        20.19399999    40.11699999    57.19999998   charge       -0.55790000
 1091  Bq        13.96500000    36.28299999    60.68699998   charge        0.27190000
 1092  Bq        16.54199999    35.64099999    59.84799998   charge        0.08760000
 1093  Bq        15.06200000    37.52899999    59.12099998   charge        0.02950000
 1094  Bq        15.47700000    38.38199999    60.58799998   charge        0.02950000
 1095  Bq        16.66899999    37.25099999    57.30399998   charge        0.16990000
 1096  Bq        17.61099999    39.46399999    60.83599998   charge        0.16990000
 1097  Bq        18.56299999    38.32799999    56.14199998   charge        0.16560000
 1098  Bq        19.49699999    40.52899999    59.67599998   charge        0.16560000
 1099  Bq        20.30099999    39.82499999    56.28599998   charge        0.39920000
 1100  Bq        16.55799999    36.81499999    62.92099998   charge       -0.41570000
 1101  Bq        17.44399999    37.01999999    64.04199998   charge       -0.00240000
 1102  Bq        17.81899999    35.74899999    64.80599998   charge        0.59730000
 1103  Bq        18.61399999    35.80499999    65.74799998   charge       -0.56790000
 1104  Bq        16.81699999    38.03399999    64.98299998   charge       -0.03430000
 1105  Bq        16.87999999    39.44399999    64.38199998   charge        0.01180000
 1106  Bq        18.10199999    40.04399999    64.12499998   charge       -0.12560000
 1107  Bq        15.70100000    40.11199999    64.10099998   charge       -0.12560000
 1108  Bq        18.14199999    41.31599999    63.58699998   charge       -0.17040000
 1109  Bq        15.75400000    41.38499999    63.56199998   charge       -0.17040000
 1110  Bq        16.97099999    41.98599999    63.30699998   charge       -0.10720000
 1111  Bq        15.56200000    36.92199999    63.05199998   charge        0.27190000
 1112  Bq        18.38199999    37.43999999    63.67899998   charge        0.09780000
 1113  Bq        15.78700000    37.74999999    65.20299998   charge        0.02950000
 1114  Bq        17.36899999    38.05699999    65.92299998   charge        0.02950000
 1115  Bq        19.02399999    39.52699999    64.34199998   charge        0.13300000
 1116  Bq        14.74600000    39.64599999    64.29199998   charge        0.13300000
 1117  Bq        19.09099999    41.78299999    63.37999998   charge        0.14300000
 1118  Bq        14.83800000    41.90899999    63.32999998   charge        0.14300000
 1119  Bq        17.01399999    42.96899999    62.86999998   charge        0.12970000
 1120  Bq        17.29099999    34.59699999    64.40799998   charge       -0.34790000
 1121  Bq        17.64599999    33.33999999    65.05399998   charge       -0.24000000
 1122  Bq        18.92599999    32.77699999    64.44099998   charge        0.73410000
 1123  Bq        19.04899999    32.77199999    63.23099998   charge       -0.58940000
 1124  Bq        16.48999999    32.32599999    64.88899998   charge       -0.00940000
 1125  Bq        15.24300000    32.77899999    65.63599998   charge        0.01870000
 1126  Bq        14.16100000    31.77299999    65.42699998   charge       -0.04790000
 1127  Bq        12.89800000    32.34699999    66.04899998   charge       -0.01430000
 1128  Bq        11.76800000    31.46299999    65.78299998   charge       -0.38540000
 1129  Bq        16.69499999    34.56399999    63.59199998   charge        0.27470000
 1130  Bq        17.82399999    33.49299999    66.11799998   charge        0.14260000
 1131  Bq        16.26800000    32.19899999    63.82899998   charge        0.03620000
 1132  Bq        16.80499999    31.36199999    65.29099998   charge        0.03620000
 1133  Bq        15.46400000    32.87299999    66.70099998   charge        0.01030000
 1134  Bq        14.91600000    33.74499999    65.24799998   charge        0.01030000
 1135  Bq        13.99900000    31.61599999    64.35799998   charge        0.06210000
 1136  Bq        14.42400000    30.82799999    65.90399998   charge        0.06210000
 1137  Bq        13.04200000    32.45599999    67.12499998   charge        0.11350000
 1138  Bq        12.69800000    33.32699999    65.61099998   charge        0.11350000
 1139  Bq        11.95600000    30.54099999    66.14799998   charge        0.34000000
 1140  Bq        10.92500000    31.83399999    66.19499998   charge        0.34000000
 1141  Bq        11.63200000    31.38999999    64.77899998   charge        0.34000000
 1142  Bq        19.86399999    32.31299999    65.19599998   charge       -0.41570000
 1143  Bq        21.07699999    31.77999999    64.60099998   charge       -0.14900000
 1144  Bq        19.75399999    32.31999999    66.19999998   charge        0.27190000
 1145  Bq        20.91999999    30.75599999    64.29599998   charge        0.09760000
 1146  Bq        21.35299999    32.36499999    63.73499998   charge        0.09760000
 1147  Bq        21.88499999    31.81199999    65.31799998   charge        0.09760000
 1148  Bq         4.92500000    49.67499998    55.44999998   charge        0.00140000
 1149  Bq         4.08000000    49.07399998    55.51099998   charge        0.00140000
 1150  Bq         4.44200000    49.29799998    56.28799998   charge        0.00140000
 1151  Bq         1.87700000    51.76799998    58.91899998   charge        0.28395000
 1152  Bq         1.51100000    52.75099998    58.53999998   charge        0.28395000
 1153  Bq        -3.46100000    55.83499998    60.16499998   charge       -0.01010000
 1154  Bq        -3.39700000    56.24099998    59.00999998   charge       -0.01010000
 1155  Bq        -4.25400000    56.31999998    59.66299998   charge       -0.01010000
 1156  Bq        -3.07500000    51.11099998    59.61499998   charge        0.28395000
 1157  Bq        -4.06700000    50.89199998    60.06399998   charge        0.28395000
 1158  Bq         5.44000000    54.72199998    54.91699998   charge        0.01456700
 1159  Bq         4.41800000    55.21799998    55.39799998   charge        0.01456700
 1160  Bq         4.59300000    54.17999998    55.20699998   charge        0.01456700
 1161  Bq        -0.54300000    56.59899998    54.23699998   charge        0.28395000
 1162  Bq        -0.26100000    57.17799998    53.32999998   charge        0.28395000
 1163  Bq        -5.10400000    57.15399998    50.13899998   charge       -0.01936700
 1164  Bq        -4.57200000    58.17199998    49.69399998   charge       -0.01936700
 1165  Bq        -4.88500000    57.31299998    49.12499998   charge       -0.01936700
 1166  Bq        -0.84800000    56.60499998    47.40899999   charge        0.28395000
 1167  Bq        -0.06500000    56.07899998    48.02599999   charge        0.28395000
 1168  Bq         6.30100000    54.70999998    46.48499999   charge       -0.03176700
 1169  Bq         6.39000000    54.38799998    47.66899999   charge       -0.03176700
 1170  Bq         7.13700000    54.25799998    46.90199999   charge       -0.03176700
 1171  Bq         5.66800000    50.20999998    44.55099999   charge        0.28395000
 1172  Bq         5.49600000    51.20899998    44.04499999   charge        0.28395000
 1173  Bq         9.08700000    51.63599998    44.02199999   charge       -0.00186700
 1174  Bq         9.91200000    52.08599998    44.75399999   charge       -0.00186700
 1175  Bq        10.11400000    51.52499998    43.87099999   charge       -0.00186700
 1176  Bq         9.38400000    45.71599999    42.48599999   charge        0.28395000
 1177  Bq         9.54400000    46.85199999    42.49799999   charge        0.28395000
 1178  Bq         2.70300000    41.96199999    39.86499999   charge       -0.00316700
 1179  Bq         1.61600000    41.30099999    39.93999999   charge       -0.00316700
 1180  Bq         1.73300000    42.38599999    39.83299999   charge       -0.00316700
 1181  Bq         2.42500000    43.94399999    56.40799998   charge        0.28395000
 1182  Bq         3.49000000    44.24899999    56.41299998   charge        0.28395000
 Total Bq charge:   0.99999699999999414     


  library name resolved from: .nwchemrc
  library file name is: </theoryfs2/ds/glick/nwchem-6.6/src/basis/libraries/>
  


 Summary of "ao basis" -> "" (cartesian)
 ------------------------------------------------------------------------------
       Tag                 Description            Shells   Functions and Types
 ---------------- ------------------------------  ------  ---------------------
 *                           sto-3g                   on all atoms 


                      Basis "ao basis" -> "ao basis" (cartesian)
                      -----
  O (Oxygen)
  ----------
            Exponent  Coefficients 
       -------------- ---------------------------------------------------------
  1 S  1.30709320E+02  0.154329
  1 S  2.38088610E+01  0.535328
  1 S  6.44360830E+00  0.444635

  2 S  5.03315130E+00 -0.099967
  2 S  1.16959610E+00  0.399513
  2 S  3.80389000E-01  0.700115

  3 P  5.03315130E+00  0.155916
  3 P  1.16959610E+00  0.607684
  3 P  3.80389000E-01  0.391957

  C (Carbon)
  ----------
            Exponent  Coefficients 
       -------------- ---------------------------------------------------------
  1 S  7.16168370E+01  0.154329
  1 S  1.30450960E+01  0.535328
  1 S  3.53051220E+00  0.444635

  2 S  2.94124940E+00 -0.099967
  2 S  6.83483100E-01  0.399513
  2 S  2.22289900E-01  0.700115

  3 P  2.94124940E+00  0.155916
  3 P  6.83483100E-01  0.607684
  3 P  2.22289900E-01  0.391957

  N (Nitrogen)
  ------------
            Exponent  Coefficients 
       -------------- ---------------------------------------------------------
  1 S  9.91061690E+01  0.154329
  1 S  1.80523120E+01  0.535328
  1 S  4.88566020E+00  0.444635

  2 S  3.78045590E+00 -0.099967
  2 S  8.78496600E-01  0.399513
  2 S  2.85714400E-01  0.700115

  3 P  3.78045590E+00  0.155916
  3 P  8.78496600E-01  0.607684
  3 P  2.85714400E-01  0.391957

  S (Sulphur)
  -----------
            Exponent  Coefficients 
       -------------- ---------------------------------------------------------
  1 S  5.33125736E+02  0.154329
  1 S  9.71095183E+01  0.535328
  1 S  2.62816254E+01  0.444635

  2 S  3.33297517E+01 -0.099967
  2 S  7.74511752E+00  0.399513
  2 S  2.51895260E+00  0.700115

  3 P  3.33297517E+01  0.155916
  3 P  7.74511752E+00  0.607684
  3 P  2.51895260E+00  0.391957

  4 S  2.02919427E+00 -0.219620
  4 S  5.66140052E-01  0.225595
  4 S  2.21583379E-01  0.900398

  5 P  2.02919427E+00  0.010588
  5 P  5.66140052E-01  0.595167
  5 P  2.21583379E-01  0.462001

  H (Hydrogen)
  ------------
            Exponent  Coefficients 
       -------------- ---------------------------------------------------------
  1 S  3.42525091E+00  0.154329
  1 S  6.23913730E-01  0.535328
  1 S  1.68855400E-01  0.444635


 Summary of "ao basis" -> "ao basis" (cartesian)
 ------------------------------------------------------------------------------
       Tag                 Description            Shells   Functions and Types
 ---------------- ------------------------------  ------  ---------------------
 O                           sto-3g                  3        5   2s1p
 C                           sto-3g                  3        5   2s1p
 N                           sto-3g                  3        5   2s1p
 S                           sto-3g                  5        9   3s2p
 H                           sto-3g                  1        1   1s


                                 NWChem SCF Module
                                 -----------------


  ao basis        = "ao basis"
  functions       =   811
  atoms           =   283
  closed shells   =   509
  open shells     =     0
  charge          =   0.00
  wavefunction    = RHF 
  input vectors   = atomic
  output vectors  = /scratch/csargent//nwchem_nwchem_file_cx.movecs
  use symmetry    = F
  symmetry adapt  = F


 Summary of "ao basis" -> "ao basis" (cartesian)
 ------------------------------------------------------------------------------
       Tag                 Description            Shells   Functions and Types
 ---------------- ------------------------------  ------  ---------------------
 O                           sto-3g                  3        5   2s1p
 C                           sto-3g                  3        5   2s1p
 N                           sto-3g                  3        5   2s1p
 S                           sto-3g                  5        9   3s2p
 H                           sto-3g                  1        1   1s


 Forming initial guess at       0.5s


      Superposition of Atomic Density Guess
      -------------------------------------

 Sum of atomic energies:       -7000.12270943
 Nuclear repulsion energy =   35349.196046150450     
 Bq nuclear interaction energy =   8.6019710201128632     

      Non-variational initial energy
      ------------------------------

 Total energy =   -7037.659856
 1-e energy   =  -80288.632972
 2-e energy   =   37893.175099
 HOMO         =      -0.015514
 LUMO         =       0.104736

 Nuclear repulsion energy =   35349.196046150450     
 Bq nuclear interaction energy =   8.6019710201128632     

 Starting SCF solution at     221.2s


 ----------------------------------------------
         Quadratically convergent ROHF

 Convergence threshold     :          1.000E-06
 Maximum no. of iterations :           30
 Final Fock-matrix accuracy:          1.000E-08
 ----------------------------------------------


 Integral file          = /scratch/csargent//nwchem_nwchem_file_cx.aoints.0
 Record size in doubles =    65536    No. of integs per rec  =    32766
 Max. records in memory =        0    Max. records in file   = 10240245
 No. of bits per label  =       16    No. of bits per value  =       64


 #quartets = 2.430D+08 #integrals = 7.435D+08 #direct =  0.0% #cached =100.0%

 Nuclear repulsion energy =   35349.196046150450     
 Bq nuclear interaction energy =   8.6019710201128632     

              iter       energy          gnorm     gmax       time
             ----- ------------------- --------- --------- --------
                 1    -7036.8989104128  6.07D+00  5.83D-01   1867.6
 Nuclear repulsion energy =   35349.196046150450     
 Bq nuclear interaction energy =   8.6019710201128632     
 Nuclear repulsion energy =   35349.196046150450     
 Bq nuclear interaction energy =   8.6019710201128632     
 Nuclear repulsion energy =   35349.196046150450     
 Bq nuclear interaction energy =   8.6019710201128632     
                 2    -7040.3046770986  1.79D+00  1.80D-01   1973.0
 Nuclear repulsion energy =   35349.196046150450     
 Bq nuclear interaction energy =   8.6019710201128632     
 Nuclear repulsion energy =   35349.196046150450     
 Bq nuclear interaction energy =   8.6019710201128632     
                 3    -7040.6395588150  6.08D-01  8.11D-02   2079.5
 Nuclear repulsion energy =   35349.196046150450     
 Bq nuclear interaction energy =   8.6019710201128632     
                 4    -7040.6979809478  3.80D-02  7.82D-03   2156.5
 Nuclear repulsion energy =   35349.196046150450     
 Bq nuclear interaction energy =   8.6019710201128632     
 Nuclear repulsion energy =   35349.196046150450     
 Bq nuclear interaction energy =   8.6019710201128632     
                 5    -7040.6981724363  1.06D-03  4.38D-04   2240.6
 Nuclear repulsion energy =   35349.196046150450     
 Bq nuclear interaction energy =   8.6019710201128632     
                 6    -7040.6981731225  1.14D-06  3.45D-07   2367.6
 Nuclear repulsion energy =   35349.196046150450     
 Bq nuclear interaction energy =   8.6019710201128632     
                 7    -7040.6981731235  7.57D-08  1.77D-08   2448.5
 Nuclear repulsion energy =   35349.196046150450     
 Bq nuclear interaction energy =   8.6019710201128632     


       Final RHF  results 
       ------------------ 

         Total SCF energy =  -7040.698173123455
      One-electron energy = -80259.037842086676
      Two-electron energy =  37860.541651792664
 Nuclear repulsion energy =  35357.798017170564

        Time for solution =   2229.1s


             Final eigenvalues
             -----------------

              1      
    1  -91.0968
    2  -90.7810
    3  -90.7143
    4  -20.3661
    5  -20.3173
    6  -20.3134
    7  -20.2799
    8  -20.2767
    9  -20.2674
   10  -20.2564
   11  -20.2551
   12  -20.2535
   13  -20.2512
   14  -20.2503
   15  -20.1959
   16  -20.1853
   17  -20.1725
   18  -20.1711
   19  -20.1661
   20  -20.1368
   21  -20.1283
   22  -20.1268
   23  -20.1194
   24  -20.1173
   25  -15.4832
   26  -15.4511
   27  -15.4351
   28  -15.4271
   29  -15.4200
   30  -15.4196
   31  -15.4175
   32  -15.4049
   33  -15.3732
   34  -15.3534
   35  -15.3397
   36  -15.3357
   37  -15.3274
   38  -15.3179
   39  -15.3136
   40  -15.3075
   41  -15.2872
   42  -15.2760
   43  -11.2400
   44  -11.2181
   45  -11.2138
   46  -11.2127
   47  -11.2114
   48  -11.1991
   49  -11.1913
   50  -11.1825
   51  -11.1816
   52  -11.1790
   53  -11.1736
   54  -11.1690
   55  -11.1674
   56  -11.1655
   57  -11.1554
   58  -11.1487
   59  -11.1431
   60  -11.1427
   61  -11.1398
   62  -11.1395
   63  -11.1347
   64  -11.1294
   65  -11.1263
   66  -11.1219
   67  -11.1216
   68  -11.1211
   69  -11.1155
   70  -11.1136
   71  -11.1105
   72  -11.1103
   73  -11.1103
   74  -11.1099
   75  -11.1079
   76  -11.1072
   77  -11.1021
   78  -11.1019
   79  -11.1007
   80  -11.0981
   81  -11.0955
   82  -11.0951
   83  -11.0945
   84  -11.0874
   85  -11.0870
   86  -11.0831
   87  -11.0804
   88  -11.0801
   89  -11.0789
   90  -11.0759
   91  -11.0731
   92  -11.0721
   93  -11.0670
   94  -11.0655
   95  -11.0645
   96  -11.0636
   97  -11.0624
   98  -11.0618
   99  -11.0593
  100  -11.0550
  101  -11.0550
  102  -11.0537
  103  -11.0524
  104  -11.0515
  105  -11.0492
  106  -11.0489
  107  -11.0375
  108  -11.0369
  109  -11.0348
  110  -11.0282
  111  -11.0281
  112  -11.0255
  113  -11.0215
  114  -11.0193
  115  -11.0192
  116  -11.0146
  117  -11.0092
  118  -11.0074
  119  -11.0046
  120  -11.0036
  121  -11.0024
  122  -11.0000
  123  -10.9978
  124  -10.9951
  125  -10.9930
  126  -10.9928
  127  -10.9794
  128  -10.9782
  129  -10.9664
  130   -8.9723
  131   -8.6833
  132   -8.6180
  133   -6.6083
  134   -6.6027
  135   -6.6010
  136   -6.3157
  137   -6.3134
  138   -6.3106
  139   -6.2503
  140   -6.2482
  141   -6.2453
  142   -1.4027
  143   -1.3829
  144   -1.3820
  145   -1.3808
  146   -1.3739
  147   -1.3625
  148   -1.3567
  149   -1.3566
  150   -1.3521
  151   -1.3510
  152   -1.3508
  153   -1.3441
  154   -1.3093
  155   -1.3064
  156   -1.2922
  157   -1.2819
  158   -1.2813
  159   -1.2727
  160   -1.2612
  161   -1.2583
  162   -1.2552
  163   -1.2499
  164   -1.2436
  165   -1.2380
  166   -1.2330
  167   -1.2308
  168   -1.2241
  169   -1.2226
  170   -1.2082
  171   -1.1677
  172   -1.1623
  173   -1.1441
  174   -1.1434
  175   -1.1397
  176   -1.1337
  177   -1.1308
  178   -1.1292
  179   -1.1273
  180   -1.1206
  181   -1.1188
  182   -1.1125
  183   -1.0958
  184   -1.0933
  185   -1.0876
  186   -1.0807
  187   -1.0756
  188   -1.0729
  189   -1.0727
  190   -1.0701
  191   -1.0543
  192   -1.0411
  193   -1.0379
  194   -1.0339
  195   -1.0282
  196   -1.0265
  197   -1.0238
  198   -1.0186
  199   -1.0164
  200   -1.0093
  201   -0.9936
  202   -0.9901
  203   -0.9880
  204   -0.9853
  205   -0.9770
  206   -0.9676
  207   -0.9671
  208   -0.9646
  209   -0.9609
  210   -0.9535
  211   -0.9531
  212   -0.9453
  213   -0.9443
  214   -0.9393
  215   -0.9355
  216   -0.9316
  217   -0.9159
  218   -0.9146
  219   -0.9083
  220   -0.8972
  221   -0.8897
  222   -0.8867
  223   -0.8797
  224   -0.8732
  225   -0.8652
  226   -0.8619
  227   -0.8578
  228   -0.8537
  229   -0.8514
  230   -0.8501
  231   -0.8469
  232   -0.8466
  233   -0.8332
  234   -0.8234
  235   -0.8196
  236   -0.8192
  237   -0.8180
  238   -0.8129
  239   -0.8067
  240   -0.8050
  241   -0.8036
  242   -0.8008
  243   -0.7996
  244   -0.7946
  245   -0.7944
  246   -0.7936
  247   -0.7884
  248   -0.7756
  249   -0.7748
  250   -0.7730
  251   -0.7704
  252   -0.7679
  253   -0.7675
  254   -0.7613
  255   -0.7532
  256   -0.7505
  257   -0.7497
  258   -0.7472
  259   -0.7459
  260   -0.7422
  261   -0.7409
  262   -0.7381
  263   -0.7292
  264   -0.7290
  265   -0.7269
  266   -0.7198
  267   -0.7186
  268   -0.7175
  269   -0.7152
  270   -0.7128
  271   -0.7106
  272   -0.7089
  273   -0.7079
  274   -0.7072
  275   -0.7050
  276   -0.6994
  277   -0.6913
  278   -0.6904
  279   -0.6891
  280   -0.6861
  281   -0.6803
  282   -0.6799
  283   -0.6765
  284   -0.6747
  285   -0.6669
  286   -0.6654
  287   -0.6647
  288   -0.6633
  289   -0.6618
  290   -0.6583
  291   -0.6565
  292   -0.6548
  293   -0.6524
  294   -0.6501
  295   -0.6495
  296   -0.6460
  297   -0.6414
  298   -0.6411
  299   -0.6367
  300   -0.6359
  301   -0.6315
  302   -0.6293
  303   -0.6280
  304   -0.6263
  305   -0.6261
  306   -0.6217
  307   -0.6206
  308   -0.6188
  309   -0.6167
  310   -0.6162
  311   -0.6151
  312   -0.6142
  313   -0.6135
  314   -0.6106
  315   -0.6080
  316   -0.6075
  317   -0.6059
  318   -0.6046
  319   -0.6035
  320   -0.5975
  321   -0.5961
  322   -0.5955
  323   -0.5938
  324   -0.5934
  325   -0.5922
  326   -0.5890
  327   -0.5865
  328   -0.5859
  329   -0.5858
  330   -0.5843
  331   -0.5819
  332   -0.5801
  333   -0.5793
  334   -0.5762
  335   -0.5759
  336   -0.5738
  337   -0.5716
  338   -0.5713
  339   -0.5710
  340   -0.5699
  341   -0.5675
  342   -0.5666
  343   -0.5641
  344   -0.5637
  345   -0.5634
  346   -0.5612
  347   -0.5603
  348   -0.5586
  349   -0.5557
  350   -0.5530
  351   -0.5525
  352   -0.5519
  353   -0.5513
  354   -0.5505
  355   -0.5486
  356   -0.5478
  357   -0.5467
  358   -0.5460
  359   -0.5442
  360   -0.5436
  361   -0.5427
  362   -0.5420
  363   -0.5412
  364   -0.5406
  365   -0.5404
  366   -0.5381
  367   -0.5342
  368   -0.5337
  369   -0.5322
  370   -0.5320
  371   -0.5312
  372   -0.5305
  373   -0.5298
  374   -0.5290
  375   -0.5280
  376   -0.5264
  377   -0.5255
  378   -0.5235
  379   -0.5202
  380   -0.5184
  381   -0.5177
  382   -0.5169
  383   -0.5145
  384   -0.5122
  385   -0.5118
  386   -0.5099
  387   -0.5059
  388   -0.5035
  389   -0.5021
  390   -0.5016
  391   -0.5009
  392   -0.4992
  393   -0.4989
  394   -0.4989
  395   -0.4979
  396   -0.4970
  397   -0.4954
  398   -0.4950
  399   -0.4938
  400   -0.4910
  401   -0.4901
  402   -0.4897
  403   -0.4891
  404   -0.4848
  405   -0.4845
  406   -0.4828
  407   -0.4826
  408   -0.4814
  409   -0.4788
  410   -0.4776
  411   -0.4747
  412   -0.4730
  413   -0.4696
  414   -0.4693
  415   -0.4676
  416   -0.4667
  417   -0.4626
  418   -0.4618
  419   -0.4594
  420   -0.4584
  421   -0.4573
  422   -0.4565
  423   -0.4557
  424   -0.4547
  425   -0.4521
  426   -0.4514
  427   -0.4477
  428   -0.4466
  429   -0.4461
  430   -0.4446
  431   -0.4432
  432   -0.4400
  433   -0.4392
  434   -0.4382
  435   -0.4345
  436   -0.4329
  437   -0.4296
  438   -0.4281
  439   -0.4269
  440   -0.4252
  441   -0.4218
  442   -0.4214
  443   -0.4180
  444   -0.4133
  445   -0.4113
  446   -0.4109
  447   -0.4102
  448   -0.4064
  449   -0.4048
  450   -0.4043
  451   -0.4035
  452   -0.4027
  453   -0.4000
  454   -0.3988
  455   -0.3968
  456   -0.3958
  457   -0.3932
  458   -0.3927
  459   -0.3888
  460   -0.3872
  461   -0.3866
  462   -0.3844
  463   -0.3836
  464   -0.3757
  465   -0.3745
  466   -0.3735
  467   -0.3686
  468   -0.3639
  469   -0.3634
  470   -0.3633
  471   -0.3575
  472   -0.3556
  473   -0.3550
  474   -0.3535
  475   -0.3504
  476   -0.3495
  477   -0.3457
  478   -0.3424
  479   -0.3377
  480   -0.3373
  481   -0.3341
  482   -0.3296
  483   -0.3258
  484   -0.3253
  485   -0.3249
  486   -0.3228
  487   -0.3225
  488   -0.3158
  489   -0.3138
  490   -0.3066
  491   -0.2916
  492   -0.2905
  493   -0.2893
  494   -0.2868
  495   -0.2838
  496   -0.2816
  497   -0.2743
  498   -0.2730
  499   -0.2679
  500   -0.2645
  501   -0.2594
  502   -0.2592
  503   -0.2449
  504   -0.2379
  505   -0.2362
  506   -0.2319
  507   -0.2247
  508   -0.2211
  509   -0.2026
  510    0.2061
  511    0.2340
  512    0.2393
  513    0.2487
  514    0.2535
  515    0.2550
  516    0.2620
  517    0.2677
  518    0.2799
  519    0.2910

                       ROHF Final Molecular Orbital Analysis
                       -------------------------------------

 Vector  142  Occ=2.000000D+00  E=-1.402735D+00
              MO Center=  3.7D-01,  3.9D+01,  4.6D+01, r^2= 2.4D+00
   Bfn.  Coefficient  Atom+Function         Bfn.  Coefficient  Atom+Function  
  ----- ------------  ---------------      ----- ------------  ---------------
   604      0.585783  199 O  s              599      0.308428  198 C  s        
   640      0.240037  215 N  s              551      0.199891  182 O  s        
   603     -0.169271  199 O  s        

 Vector  143  Occ=2.000000D+00  E=-1.382862D+00
              MO Center=  1.3D+00,  4.2D+01,  5.1D+01, r^2= 9.1D+00
   Bfn.  Coefficient  Atom+Function         Bfn.  Coefficient  Atom+Function  
  ----- ------------  ---------------      ----- ------------  ---------------
   729      0.365977  244 O  s              678      0.321244  225 O  s        
   744      0.233099  247 O  s              714      0.218899  241 N  s        
   655      0.213074  218 O  s              724      0.197766  243 C  s        
   673      0.193000  224 C  s                7      0.153451    2 O  s        

 Vector  144  Occ=2.000000D+00  E=-1.382000D+00
              MO Center= -2.8D+00,  4.6D+01,  5.2D+01, r^2= 4.3D+00
   Bfn.  Coefficient  Atom+Function         Bfn.  Coefficient  Atom+Function  
  ----- ------------  ---------------      ----- ------------  ---------------
     7      0.682882    2 O  s               61      0.325505   12 S  s        
     6     -0.188049    2 O  s               52      0.151614   11 C  s        

 Vector  145  Occ=2.000000D+00  E=-1.380764D+00
              MO Center=  2.4D-01,  4.1D+01,  4.5D+01, r^2= 4.7D+00
   Bfn.  Coefficient  Atom+Function         Bfn.  Coefficient  Atom+Function  
  ----- ------------  ---------------      ----- ------------  ---------------
   551      0.586027  182 O  s              546      0.299964  181 C  s        
   604     -0.240460  199 O  s              589      0.214562  196 N  s        
   550     -0.169459  182 O  s        

 Vector  146  Occ=2.000000D+00  E=-1.373893D+00
              MO Center=  1.4D+00,  4.0D+01,  5.0D+01, r^2= 9.3D+00
   Bfn.  Coefficient  Atom+Function         Bfn.  Coefficient  Atom+Function  
  ----- ------------  ---------------      ----- ------------  ---------------
   655      0.500355  218 O  s              729     -0.339363  244 O  s        
   650      0.262255  217 C  s              663      0.213079  222 N  s        
   724     -0.175251  243 C  s        

 Vector  147  Occ=2.000000D+00  E=-1.362525D+00
              MO Center=  1.3D+00,  4.2D+01,  5.1D+01, r^2= 6.9D+00
   Bfn.  Coefficient  Atom+Function         Bfn.  Coefficient  Atom+Function  
  ----- ------------  ---------------      ----- ------------  ---------------
   678      0.439533  225 O  s              729     -0.367002  244 O  s        
   655     -0.297886  218 O  s              673      0.228361  224 C  s        
   714      0.181173  241 N  s              724     -0.176077  243 C  s        
   744      0.175107  247 O  s        

 Vector  148  Occ=2.000000D+00  E=-1.356681D+00
              MO Center=  1.5D+00,  4.1D+01,  5.2D+01, r^2= 8.7D+00
   Bfn.  Coefficient  Atom+Function         Bfn.  Coefficient  Atom+Function  
  ----- ------------  ---------------      ----- ------------  ---------------
   744      0.685015  247 O  s              678     -0.254615  225 O  s        
   743     -0.191714  247 O  s              734      0.188517  245 C  s        
   729     -0.151461  244 O  s        

 Vector  149  Occ=2.000000D+00  E=-1.356603D+00
              MO Center=  2.3D+00,  4.2D+01,  4.3D+01, r^2= 6.9D+00
   Bfn.  Coefficient  Atom+Function         Bfn.  Coefficient  Atom+Function  
  ----- ------------  ---------------      ----- ------------  ---------------
   531      0.625012  178 O  s              526      0.310607  177 C  s        
   536      0.258177  179 N  s              530     -0.180252  178 O  s        
   551     -0.151026  182 O  s        

 Vector  150  Occ=2.000000D+00  E=-1.352109D+00
              MO Center= -4.5D-01,  4.7D+01,  4.9D+01, r^2= 4.9D+00
   Bfn.  Coefficient  Atom+Function         Bfn.  Coefficient  Atom+Function  
  ----- ------------  ---------------      ----- ------------  ---------------
     2      0.540319    1 O  s               32      0.285947    7 N  s        
   134     -0.243321   37 O  s               12      0.179551    3 C  s        
    42      0.168879    9 C  s                1     -0.152689    1 O  s        

 Vector  151  Occ=2.000000D+00  E=-1.350985D+00
              MO Center= -3.9D+00,  4.9D+01,  5.5D+01, r^2= 8.3D+00
   Bfn.  Coefficient  Atom+Function         Bfn.  Coefficient  Atom+Function  
  ----- ------------  ---------------      ----- ------------  ---------------
   134      0.456666   37 O  s              193      0.416468   56 N  s        
   183      0.207202   54 N  s              188      0.176814   55 C  s        

 Vector  152  Occ=2.000000D+00  E=-1.350778D+00
              MO Center= -3.2D+00,  4.9D+01,  5.4D+01, r^2= 7.8D+00
   Bfn.  Coefficient  Atom+Function         Bfn.  Coefficient  Atom+Function  
  ----- ------------  ---------------      ----- ------------  ---------------
   134      0.596559   37 O  s              193     -0.327069   56 N  s        
   133     -0.166845   37 O  s              183     -0.162970   54 N  s        
   129      0.156240   36 C  s        

 Vector  153  Occ=2.000000D+00  E=-1.344072D+00
              MO Center=  3.2D+00,  5.1D+01,  5.6D+01, r^2= 9.9D-01
   Bfn.  Coefficient  Atom+Function         Bfn.  Coefficient  Atom+Function  
  ----- ------------  ---------------      ----- ------------  ---------------
    84      0.659803   27 O  s               79      0.327217   26 C  s        
    89      0.256465   28 N  s               83     -0.190336   27 O  s        

 Vector  154  Occ=2.000000D+00  E=-1.309287D+00
              MO Center=  9.2D+00,  4.7D+01,  4.5D+01, r^2= 1.5D+00
   Bfn.  Coefficient  Atom+Function         Bfn.  Coefficient  Atom+Function  
  ----- ------------  ---------------      ----- ------------  ---------------
   449      0.640119  144 O  s              444      0.321415  143 C  s        
   485      0.214608  160 N  s              448     -0.184892  144 O  s        

 Vector  155  Occ=2.000000D+00  E=-1.306393D+00
              MO Center= -5.1D+00,  5.4D+01,  5.9D+01, r^2= 9.7D-01
   Bfn.  Coefficient  Atom+Function         Bfn.  Coefficient  Atom+Function  
  ----- ------------  ---------------      ----- ------------  ---------------
   153      0.663547   48 O  s              148      0.321856   47 C  s        
   158      0.245788   49 N  s              152     -0.191738   48 O  s        

 Vector  156  Occ=2.000000D+00  E=-1.292175D+00
              MO Center= -1.3D+00,  4.6D+01,  5.0D+01, r^2= 6.3D+00
   Bfn.  Coefficient  Atom+Function         Bfn.  Coefficient  Atom+Function  
  ----- ------------  ---------------      ----- ------------  ---------------
     2      0.415976    1 O  s               32     -0.344151    7 N  s        
     7      0.329129    2 O  s               52     -0.253980   11 C  s        
    47     -0.222175   10 C  s               61     -0.168796   12 S  s        

 Vector  157  Occ=2.000000D+00  E=-1.281907D+00
              MO Center=  1.0D+01,  4.9D+01,  4.5D+01, r^2= 1.6D+00
   Bfn.  Coefficient  Atom+Function         Bfn.  Coefficient  Atom+Function  
  ----- ------------  ---------------      ----- ------------  ---------------
   429      0.655183  140 O  s              424      0.312608  139 C  s        
   434      0.232126  141 N  s              449     -0.195261  144 O  s        
   428     -0.188109  140 O  s        

 Vector  158  Occ=2.000000D+00  E=-1.281339D+00
              MO Center= -7.0D-01,  4.7D+01,  4.3D+01, r^2= 1.2D+00
   Bfn.  Coefficient  Atom+Function         Bfn.  Coefficient  Atom+Function  
  ----- ------------  ---------------      ----- ------------  ---------------
   576      0.651183  187 O  s              566      0.337822  185 C  s        
   571      0.238360  186 N  s              575     -0.188433  187 O  s        

 Vector  159  Occ=2.000000D+00  E=-1.272693D+00
              MO Center=  3.7D+00,  5.5D+01,  5.3D+01, r^2= 2.4D+00
   Bfn.  Coefficient  Atom+Function         Bfn.  Coefficient  Atom+Function  
  ----- ------------  ---------------      ----- ------------  ---------------
   210      0.602029   65 O  s              205      0.303532   64 C  s        
   215      0.251850   66 N  s              230      0.209246   69 O  s        
   209     -0.174034   65 O  s        

 Vector  160  Occ=2.000000D+00  E=-1.261181D+00
              MO Center= -3.7D-01,  3.9D+01,  4.6D+01, r^2= 2.5D+00
   Bfn.  Coefficient  Atom+Function         Bfn.  Coefficient  Atom+Function  
  ----- ------------  ---------------      ----- ------------  ---------------
   640      0.573149  215 N  s              604     -0.402040  199 O  s        
   645      0.194719  216 C  s              639     -0.176612  215 N  s        
   600     -0.175495  198 C  px             655     -0.173358  218 O  s        

 Vector  161  Occ=2.000000D+00  E=-1.258286D+00
              MO Center=  1.4D+00,  5.5D+01,  5.2D+01, r^2= 2.7D+00
   Bfn.  Coefficient  Atom+Function         Bfn.  Coefficient  Atom+Function  
  ----- ------------  ---------------      ----- ------------  ---------------
   230      0.598987   69 O  s              225      0.309147   68 C  s        
   210     -0.263241   65 O  s              266      0.241424   85 N  s        
   229     -0.173485   69 O  s        

 Vector  162  Occ=2.000000D+00  E=-1.255200D+00
              MO Center= -1.7D+00,  4.6D+01,  5.1D+01, r^2= 6.3D+00
   Bfn.  Coefficient  Atom+Function         Bfn.  Coefficient  Atom+Function  
  ----- ------------  ---------------      ----- ------------  ---------------
    61     -0.350590   12 S  s                7      0.345535    2 O  s        
    32      0.337760    7 N  s                2     -0.277107    1 O  s        
    52     -0.250299   11 C  s               27     -0.215239    6 O  s        
    17     -0.203713    4 O  s        

 Vector  163  Occ=2.000000D+00  E=-1.249913D+00
              MO Center=  1.3D-01,  4.1D+01,  4.4D+01, r^2= 4.5D+00
   Bfn.  Coefficient  Atom+Function         Bfn.  Coefficient  Atom+Function  
  ----- ------------  ---------------      ----- ------------  ---------------
   589      0.499316  196 N  s              551     -0.365341  182 O  s        
   536      0.230734  179 N  s              594      0.200390  197 C  s        
   531     -0.191009  178 O  s              549     -0.155529  181 C  pz       
   588     -0.153642  196 N  s        

 Vector  164  Occ=2.000000D+00  E=-1.243567D+00
              MO Center=  6.5D+00,  5.2D+01,  4.7D+01, r^2= 9.3D-01
   Bfn.  Coefficient  Atom+Function         Bfn.  Coefficient  Atom+Function  
  ----- ------------  ---------------      ----- ------------  ---------------
   378      0.679302  121 O  s              373      0.320457  120 C  s        
   383      0.223441  122 N  s              377     -0.196085  121 O  s        

 Vector  165  Occ=2.000000D+00  E=-1.237962D+00
              MO Center=  1.2D+00,  4.2D+01,  5.1D+01, r^2= 2.4D+00
   Bfn.  Coefficient  Atom+Function         Bfn.  Coefficient  Atom+Function  
  ----- ------------  ---------------      ----- ------------  ---------------
   714      0.578331  241 N  s              678     -0.433756  225 O  s        
   719      0.201934  242 C  s              713     -0.177597  241 N  s        
   674      0.152374  224 C  px       

 Vector  166  Occ=2.000000D+00  E=-1.232999D+00
              MO Center=  2.1D+00,  4.4D+01,  5.4D+01, r^2= 2.1D+00
   Bfn.  Coefficient  Atom+Function         Bfn.  Coefficient  Atom+Function  
  ----- ------------  ---------------      ----- ------------  ---------------
   756      0.584311  255 N  s              729     -0.400637  244 O  s        
   761      0.232899  256 C  s              755     -0.180178  255 N  s        

 Vector  167  Occ=2.000000D+00  E=-1.230818D+00
              MO Center=  9.2D-01,  4.0D+01,  4.8D+01, r^2= 4.9D+00
   Bfn.  Coefficient  Atom+Function         Bfn.  Coefficient  Atom+Function  
  ----- ------------  ---------------      ----- ------------  ---------------
   663      0.556210  222 N  s              655     -0.343810  218 O  s        
   668      0.237269  223 C  s              662     -0.170959  222 N  s        
   640     -0.156451  215 N  s        

 Vector  168  Occ=2.000000D+00  E=-1.224083D+00
              MO Center= -2.8D+00,  5.7D+01,  5.0D+01, r^2= 9.4D-01
   Bfn.  Coefficient  Atom+Function         Bfn.  Coefficient  Atom+Function  
  ----- ------------  ---------------      ----- ------------  ---------------
   314      0.672627  101 O  s              309      0.322297  100 C  s        
   319      0.235289  102 N  s              313     -0.194345  101 O  s        

 Vector  169  Occ=2.000000D+00  E=-1.222601D+00
              MO Center=  9.0D-01,  4.2D+01,  4.3D+01, r^2= 5.0D+00
   Bfn.  Coefficient  Atom+Function         Bfn.  Coefficient  Atom+Function  
  ----- ------------  ---------------      ----- ------------  ---------------
   536      0.520376  179 N  s              531     -0.345325  178 O  s        
   589     -0.279628  196 N  s              541      0.210764  180 C  s        
   527     -0.158788  177 C  px             535     -0.158981  179 N  s        
   594     -0.150661  197 C  s        

 Vector  170  Occ=2.000000D+00  E=-1.208182D+00
              MO Center=  2.5D+00,  5.1D+01,  5.7D+01, r^2= 1.8D+00
   Bfn.  Coefficient  Atom+Function         Bfn.  Coefficient  Atom+Function  
  ----- ------------  ---------------      ----- ------------  ---------------
    89      0.606700   28 N  s               84     -0.388296   27 O  s        
    94      0.224550   29 C  s               88     -0.186312   28 N  s        
    82      0.151747   26 C  pz       

 Vector  171  Occ=2.000000D+00  E=-1.167687D+00
              MO Center= -4.2D+00,  5.3D+01,  5.9D+01, r^2= 2.5D+00
   Bfn.  Coefficient  Atom+Function         Bfn.  Coefficient  Atom+Function  
  ----- ------------  ---------------      ----- ------------  ---------------
   158      0.570047   49 N  s              153     -0.367175   48 O  s        
   163      0.280355   50 C  s              157     -0.175096   49 N  s        

 Vector  172  Occ=2.000000D+00  E=-1.162252D+00
              MO Center=  8.6D+00,  4.8D+01,  4.5D+01, r^2= 3.7D+00
   Bfn.  Coefficient  Atom+Function         Bfn.  Coefficient  Atom+Function  
  ----- ------------  ---------------      ----- ------------  ---------------
   485      0.436568  160 N  s              434      0.356371  141 N  s        
   449     -0.338254  144 O  s              429     -0.256805  140 O  s        
   439      0.187654  142 C  s              490      0.163971  161 C  s        

 Vector  173  Occ=2.000000D+00  E=-1.144068D+00
              MO Center= -5.2D+00,  5.0D+01,  5.6D+01, r^2= 2.8D+00
   Bfn.  Coefficient  Atom+Function         Bfn.  Coefficient  Atom+Function  
  ----- ------------  ---------------      ----- ------------  ---------------
   183      0.523924   54 N  s              193     -0.466983   56 N  s        
   173      0.229447   52 C  s              182     -0.162459   54 N  s        
   190      0.154776   55 C  py       

 Vector  174  Occ=2.000000D+00  E=-1.143374D+00
              MO Center=  8.6D+00,  4.8D+01,  4.5D+01, r^2= 4.2D+00
   Bfn.  Coefficient  Atom+Function         Bfn.  Coefficient  Atom+Function  
  ----- ------------  ---------------      ----- ------------  ---------------
   434      0.441615  141 N  s              485     -0.421161  160 N  s        
   429     -0.272805  140 O  s              439      0.198392  142 C  s        
   490     -0.193518  161 C  s              449      0.151401  144 O  s        

 Vector  175  Occ=2.000000D+00  E=-1.139745D+00
              MO Center= -1.5D+00,  4.5D+01,  5.2D+01, r^2= 4.6D+00
   Bfn.  Coefficient  Atom+Function         Bfn.  Coefficient  Atom+Function  
  ----- ------------  ---------------      ----- ------------  ---------------
    27      0.635280    6 O  s               17      0.352210    4 O  s        
    52     -0.316696   11 C  s               47     -0.177222   10 C  s        
    26     -0.167348    6 O  s               64      0.161994   12 S  pz       
    61      0.151489   12 S  s        

 Vector  176  Occ=2.000000D+00  E=-1.133717D+00
              MO Center=  2.9D+00,  5.4D+01,  5.3D+01, r^2= 3.5D+00
   Bfn.  Coefficient  Atom+Function         Bfn.  Coefficient  Atom+Function  
  ----- ------------  ---------------      ----- ------------  ---------------
   215      0.526099   66 N  s              210     -0.348601   65 O  s        
   230     -0.265939   69 O  s              266      0.224450   85 N  s        
   220      0.210826   67 C  s              214     -0.161204   66 N  s        

 Vector  177  Occ=2.000000D+00  E=-1.130782D+00
              MO Center= -8.0D-01,  3.9D+01,  4.4D+01, r^2= 8.4D+00
   Bfn.  Coefficient  Atom+Function         Bfn.  Coefficient  Atom+Function  
  ----- ------------  ---------------      ----- ------------  ---------------
   609      0.362736  200 C  s              614      0.275961  201 C  s        
   589     -0.232297  196 N  s              619      0.225361  202 C  s        
   594      0.162216  197 C  s              624      0.153791  203 C  s        

 Vector  178  Occ=2.000000D+00  E=-1.129199D+00
              MO Center= -8.4D-01,  5.0D+01,  5.5D+01, r^2= 3.6D+00
   Bfn.  Coefficient  Atom+Function         Bfn.  Coefficient  Atom+Function  
  ----- ------------  ---------------      ----- ------------  ---------------
   104      0.301057   31 C  s              114      0.270430   33 C  s        
   109      0.256573   32 C  s              124      0.230272   35 C  s        
   119      0.219566   34 C  s              129      0.188454   36 C  s        
   134     -0.155859   37 O  s        

 Vector  179  Occ=2.000000D+00  E=-1.127336D+00
              MO Center=  2.6D+00,  4.2D+01,  4.7D+01, r^2= 8.3D+00
   Bfn.  Coefficient  Atom+Function         Bfn.  Coefficient  Atom+Function  
  ----- ------------  ---------------      ----- ------------  ---------------
   688      0.379070  227 C  s              683      0.290776  226 C  s        
   698      0.238449  229 C  s              693      0.209231  228 C  s        
   663     -0.150881  222 N  s        

 Vector  180  Occ=2.000000D+00  E=-1.120571D+00
              MO Center= -2.1D+00,  4.4D+01,  5.3D+01, r^2= 4.0D+00
   Bfn.  Coefficient  Atom+Function         Bfn.  Coefficient  Atom+Function  
  ----- ------------  ---------------      ----- ------------  ---------------
    17      0.739171    4 O  s               27     -0.557749    6 O  s        
    16     -0.193667    4 O  s        

 Vector  181  Occ=2.000000D+00  E=-1.118795D+00
              MO Center= -2.1D-01,  4.7D+01,  4.4D+01, r^2= 3.1D+00
   Bfn.  Coefficient  Atom+Function         Bfn.  Coefficient  Atom+Function  
  ----- ------------  ---------------      ----- ------------  ---------------
   571      0.629568  186 N  s              576     -0.403963  187 O  s        
   570     -0.192440  186 N  s              569      0.181320  185 C  pz       

 Vector  182  Occ=2.000000D+00  E=-1.112470D+00
              MO Center=  1.1D+00,  5.5D+01,  5.3D+01, r^2= 3.3D+00
   Bfn.  Coefficient  Atom+Function         Bfn.  Coefficient  Atom+Function  
  ----- ------------  ---------------      ----- ------------  ---------------
   266      0.548267   85 N  s              230     -0.314020   69 O  s        
   215     -0.267167   66 N  s              271      0.235006   86 C  s        
   265     -0.168051   85 N  s              228      0.163371   68 C  pz       
   210      0.153688   65 O  s        

 Vector  183  Occ=2.000000D+00  E=-1.095805D+00
              MO Center=  2.1D+00,  4.5D+01,  5.4D+01, r^2= 7.3D+00
   Bfn.  Coefficient  Atom+Function         Bfn.  Coefficient  Atom+Function  
  ----- ------------  ---------------      ----- ------------  ---------------
   766      0.333833  257 C  s              771      0.295202  258 C  s        
   761      0.231197  256 C  s              780      0.226110  259 S  s        
   719     -0.170884  242 C  s        

 Vector  184  Occ=2.000000D+00  E=-1.093350D+00
              MO Center=  5.1D+00,  5.2D+01,  4.6D+01, r^2= 2.0D+00
   Bfn.  Coefficient  Atom+Function         Bfn.  Coefficient  Atom+Function  
  ----- ------------  ---------------      ----- ------------  ---------------
   383      0.598612  122 N  s              378     -0.350607  121 O  s        
   388      0.264097  123 C  s              382     -0.183012  122 N  s        
   374     -0.164451  120 C  px       

 Vector  185  Occ=2.000000D+00  E=-1.087635D+00
              MO Center= -2.8D+00,  5.5D+01,  4.9D+01, r^2= 5.0D+00
   Bfn.  Coefficient  Atom+Function         Bfn.  Coefficient  Atom+Function  
  ----- ------------  ---------------      ----- ------------  ---------------
   319      0.495099  102 N  s              314     -0.300992  101 O  s        
   324      0.224472  103 C  s              334      0.172391  105 C  s        
   318     -0.152338  102 N  s        

 Vector  186  Occ=2.000000D+00  E=-1.080738D+00
              MO Center=  7.5D+00,  4.7D+01,  4.8D+01, r^2= 3.2D+00
   Bfn.  Coefficient  Atom+Function         Bfn.  Coefficient  Atom+Function  
  ----- ------------  ---------------      ----- ------------  ---------------
   459      0.412127  146 C  s              469      0.276293  148 C  s        
   464      0.272306  147 C  s              454      0.238014  145 C  s        
   434     -0.182535  141 N  s              458     -0.154576  146 C  s        

 Vector  187  Occ=2.000000D+00  E=-1.075637D+00
              MO Center= -3.7D-01,  4.6D+01,  4.8D+01, r^2= 5.9D+00
   Bfn.  Coefficient  Atom+Function         Bfn.  Coefficient  Atom+Function  
  ----- ------------  ---------------      ----- ------------  ---------------
    22      0.346677    5 C  s               12      0.319748    3 C  s        
    37     -0.305852    8 C  s               42     -0.292233    9 C  s        

 Vector  188  Occ=2.000000D+00  E=-1.072934D+00
              MO Center= -2.4D+00,  5.2D+01,  4.9D+01, r^2= 2.2D+01
   Bfn.  Coefficient  Atom+Function         Bfn.  Coefficient  Atom+Function  
  ----- ------------  ---------------      ----- ------------  ---------------
   319      0.321520  102 N  s              349     -0.227814  108 C  s        
   359     -0.227104  110 C  s              354     -0.206439  109 C  s        
   339     -0.202991  106 C  s              334     -0.186703  105 C  s        
   344     -0.187164  107 C  s              314     -0.182789  101 O  s        

 Vector  189  Occ=2.000000D+00  E=-1.072686D+00
              MO Center=  6.6D-01,  4.4D+01,  5.1D+01, r^2= 2.9D+01
   Bfn.  Coefficient  Atom+Function         Bfn.  Coefficient  Atom+Function  
  ----- ------------  ---------------      ----- ------------  ---------------
   719      0.236790  242 C  s              734      0.231725  245 C  s        
   739      0.195931  246 C  s              744     -0.180530  247 O  s        
   771      0.163247  258 C  s              780      0.158929  259 S  s        

 Vector  190  Occ=2.000000D+00  E=-1.070090D+00
              MO Center=  5.1D-01,  4.3D+01,  4.4D+01, r^2= 1.1D+01
   Bfn.  Coefficient  Atom+Function         Bfn.  Coefficient  Atom+Function  
  ----- ------------  ---------------      ----- ------------  ---------------
   556      0.377139  183 C  s              541      0.294561  180 C  s        
   561      0.234149  184 C  s              536     -0.226087  179 N  s        

 Vector  191  Occ=2.000000D+00  E=-1.054272D+00
              MO Center= -7.4D-02,  4.0D+01,  4.7D+01, r^2= 1.9D+01
   Bfn.  Coefficient  Atom+Function         Bfn.  Coefficient  Atom+Function  
  ----- ------------  ---------------      ----- ------------  ---------------
   645      0.302748  216 C  s              614      0.190533  201 C  s        
   594     -0.187555  197 C  s              668     -0.169472  223 C  s        
   624      0.166346  203 C  s              599     -0.160771  198 C  s        

 Vector  192  Occ=2.000000D+00  E=-1.041123D+00
              MO Center=  1.9D-01,  5.0D+01,  5.6D+01, r^2= 5.5D+00
   Bfn.  Coefficient  Atom+Function         Bfn.  Coefficient  Atom+Function  
  ----- ------------  ---------------      ----- ------------  ---------------
    99      0.389473   30 C  s               94      0.292487   29 C  s        
   129     -0.205732   36 C  s              124     -0.188845   35 C  s        
   104      0.180897   31 C  s               89     -0.164883   28 N  s        
   119     -0.157000   34 C  s        

 Vector  193  Occ=2.000000D+00  E=-1.037863D+00
              MO Center=  5.8D+00,  4.7D+01,  4.3D+01, r^2= 3.4D+00
   Bfn.  Coefficient  Atom+Function         Bfn.  Coefficient  Atom+Function  
  ----- ------------  ---------------      ----- ------------  ---------------
   500      0.392739  163 C  s              495      0.291420  162 C  s        
   510      0.268732  165 C  s              505      0.220292  164 C  s        
   485     -0.169729  160 N  s        

 Vector  194  Occ=2.000000D+00  E=-1.033909D+00
              MO Center=  2.8D-01,  4.1D+01,  4.7D+01, r^2= 2.2D+01
   Bfn.  Coefficient  Atom+Function         Bfn.  Coefficient  Atom+Function  
  ----- ------------  ---------------      ----- ------------  ---------------
   668      0.269730  223 C  s              624      0.235099  203 C  s        
   614      0.220417  201 C  s              594     -0.193585  197 C  s        
   683      0.179105  226 C  s              739      0.155947  246 C  s        
   663     -0.150778  222 N  s        

 Vector  195  Occ=2.000000D+00  E=-1.028162D+00
              MO Center=  2.5D+00,  4.7D+01,  5.2D+01, r^2= 1.6D+01
   Bfn.  Coefficient  Atom+Function         Bfn.  Coefficient  Atom+Function  
  ----- ------------  ---------------      ----- ------------  ---------------
   785      0.307335  260 C  s              780      0.303915  259 S  s        
   761     -0.210323  256 C  s              240      0.205716   71 C  s        
   235      0.202341   70 C  s              766     -0.170532  257 C  s        
   739     -0.150068  246 C  s        

 Vector  196  Occ=2.000000D+00  E=-1.026523D+00
              MO Center=  2.6D+00,  5.0D+01,  5.2D+01, r^2= 1.5D+01
   Bfn.  Coefficient  Atom+Function         Bfn.  Coefficient  Atom+Function  
  ----- ------------  ---------------      ----- ------------  ---------------
   235      0.294193   70 C  s              240      0.290999   71 C  s        
   785     -0.221891  260 C  s              780     -0.218881  259 S  s        
   250      0.197262   73 C  s              245      0.184560   72 C  s        
   215     -0.163785   66 N  s        

 Vector  197  Occ=2.000000D+00  E=-1.023801D+00
              MO Center= -4.4D+00,  5.1D+01,  5.7D+01, r^2= 4.7D+00
   Bfn.  Coefficient  Atom+Function         Bfn.  Coefficient  Atom+Function  
  ----- ------------  ---------------      ----- ------------  ---------------
   168      0.369551   51 C  s              173      0.242164   52 C  s        
   178      0.240516   53 C  s              163      0.236279   50 C  s        
   158     -0.232987   49 N  s              188     -0.232471   55 C  s        
   183     -0.162791   54 N  s        

 Vector  198  Occ=2.000000D+00  E=-1.018557D+00
              MO Center= -1.3D+00,  4.6D+01,  5.0D+01, r^2= 6.4D+00
   Bfn.  Coefficient  Atom+Function         Bfn.  Coefficient  Atom+Function  
  ----- ------------  ---------------      ----- ------------  ---------------
    47      0.371012   10 C  s               17      0.300089    4 O  s        
     2      0.283529    1 O  s               37     -0.232517    8 C  s        
    27      0.212063    6 O  s               61     -0.201140   12 S  s        
    22     -0.189611    5 C  s               55     -0.184490   11 C  pz       

 Vector  199  Occ=2.000000D+00  E=-1.016414D+00
              MO Center= -2.9D+00,  5.4D+01,  5.3D+01, r^2= 3.8D+00
   Bfn.  Coefficient  Atom+Function         Bfn.  Coefficient  Atom+Function  
  ----- ------------  ---------------      ----- ------------  ---------------
   290      0.379567   89 S  s              281      0.357184   88 C  s        
   276      0.286942   87 C  s              295      0.259810   90 C  s        

 Vector  200  Occ=2.000000D+00  E=-1.009261D+00
              MO Center= -9.3D-01,  3.9D+01,  4.5D+01, r^2= 1.6D+01
   Bfn.  Coefficient  Atom+Function         Bfn.  Coefficient  Atom+Function  
  ----- ------------  ---------------      ----- ------------  ---------------
   645      0.314175  216 C  s              619      0.291233  202 C  s        
   624     -0.272629  203 C  s              614     -0.186155  201 C  s        
   609      0.163590  200 C  s        

 Vector  201  Occ=2.000000D+00  E=-9.936341D-01
              MO Center= -1.0D+00,  5.0D+01,  5.5D+01, r^2= 4.2D+00
   Bfn.  Coefficient  Atom+Function         Bfn.  Coefficient  Atom+Function  
  ----- ------------  ---------------      ----- ------------  ---------------
   119      0.351132   34 C  s              109      0.332246   32 C  s        
   114     -0.323685   33 C  s              124     -0.324325   35 C  s        

 Vector  202  Occ=2.000000D+00  E=-9.901475D-01
              MO Center=  2.9D+00,  5.1D+01,  4.6D+01, r^2= 3.5D+00
   Bfn.  Coefficient  Atom+Function         Bfn.  Coefficient  Atom+Function  
  ----- ------------  ---------------      ----- ------------  ---------------
   393      0.380562  124 C  s              398      0.311125  125 C  s        
   403      0.276215  126 C  s              383     -0.225206  122 N  s        
   408      0.179667  127 C  s        

 Vector  203  Occ=2.000000D+00  E=-9.880342D-01
              MO Center=  5.6D-01,  4.2D+01,  4.9D+01, r^2= 3.0D+01
   Bfn.  Coefficient  Atom+Function         Bfn.  Coefficient  Atom+Function  
  ----- ------------  ---------------      ----- ------------  ---------------
   739      0.294654  246 C  s              719     -0.246405  242 C  s        
   619     -0.179378  202 C  s              561      0.173355  184 C  s        
   785      0.157466  260 C  s        

 Vector  204  Occ=2.000000D+00  E=-9.853436D-01
              MO Center=  6.1D-01,  4.2D+01,  4.7D+01, r^2= 2.7D+01
   Bfn.  Coefficient  Atom+Function         Bfn.  Coefficient  Atom+Function  
  ----- ------------  ---------------      ----- ------------  ---------------
   561      0.226643  184 C  s              739     -0.200213  246 C  s        
   645      0.193101  216 C  s              541     -0.188610  180 C  s        
   619     -0.176495  202 C  s              719      0.173671  242 C  s        
   683      0.156095  226 C  s        

 Vector  205  Occ=2.000000D+00  E=-9.770377D-01
              MO Center=  8.0D+00,  4.8D+01,  4.6D+01, r^2= 7.2D+00
   Bfn.  Coefficient  Atom+Function         Bfn.  Coefficient  Atom+Function  
  ----- ------------  ---------------      ----- ------------  ---------------
   439      0.335243  142 C  s              454      0.293099  145 C  s        
   434     -0.246535  141 N  s              469     -0.187218  148 C  s        
   464     -0.170178  147 C  s              490     -0.162543  161 C  s        

 Vector  206  Occ=2.000000D+00  E=-9.676270D-01
              MO Center= -4.6D+00,  5.1D+01,  5.7D+01, r^2= 6.3D+00
   Bfn.  Coefficient  Atom+Function         Bfn.  Coefficient  Atom+Function  
  ----- ------------  ---------------      ----- ------------  ---------------
   178      0.354061   53 C  s              163     -0.295359   50 C  s        
   188     -0.293210   55 C  s              173      0.199253   52 C  s        
   194      0.191441   56 N  px             168     -0.186124   51 C  s        
   158      0.172580   49 N  s              196      0.159630   56 N  pz       

 Vector  207  Occ=2.000000D+00  E=-9.671225D-01
              MO Center= -2.6D+00,  5.3D+01,  4.9D+01, r^2= 5.9D+00
   Bfn.  Coefficient  Atom+Function         Bfn.  Coefficient  Atom+Function  
  ----- ------------  ---------------      ----- ------------  ---------------
   334      0.324814  105 C  s              329      0.310101  104 C  s        
   359     -0.304505  110 C  s              349     -0.200414  108 C  s        
   319     -0.178124  102 N  s        

 Vector  208  Occ=2.000000D+00  E=-9.646209D-01
              MO Center= -6.2D-03,  5.0D+01,  5.6D+01, r^2= 7.6D+00
   Bfn.  Coefficient  Atom+Function         Bfn.  Coefficient  Atom+Function  
  ----- ------------  ---------------      ----- ------------  ---------------
    94      0.342119   29 C  s              104     -0.301787   31 C  s        
   129      0.293720   36 C  s              114     -0.173471   33 C  s        
   124      0.164142   35 C  s              134     -0.162263   37 O  s        
   119      0.155188   34 C  s              109     -0.154159   32 C  s        

 Vector  209  Occ=2.000000D+00  E=-9.608765D-01
              MO Center=  3.7D+00,  4.4D+01,  4.8D+01, r^2= 4.6D+00
   Bfn.  Coefficient  Atom+Function         Bfn.  Coefficient  Atom+Function  
  ----- ------------  ---------------      ----- ------------  ---------------
   698      0.462180  229 C  s              693     -0.408971  228 C  s        
   697     -0.160420  229 C  s              712      0.153784  240 H  s        

 Vector  210  Occ=2.000000D+00  E=-9.534653D-01
              MO Center= -1.3D-01,  4.1D+01,  4.4D+01, r^2= 1.5D+01
   Bfn.  Coefficient  Atom+Function         Bfn.  Coefficient  Atom+Function  
  ----- ------------  ---------------      ----- ------------  ---------------
   619     -0.292022  202 C  s              561     -0.285150  184 C  s        
   541      0.279059  180 C  s              594      0.277239  197 C  s        
   589     -0.163869  196 N  s              645      0.154843  216 C  s        

 Vector  211  Occ=2.000000D+00  E=-9.531316D-01
              MO Center= -1.2D+00,  5.3D+01,  5.3D+01, r^2= 1.2D+01
   Bfn.  Coefficient  Atom+Function         Bfn.  Coefficient  Atom+Function  
  ----- ------------  ---------------      ----- ------------  ---------------
   295      0.323332   90 C  s              290      0.274415   89 S  s        
   276     -0.265827   87 C  s              271     -0.237843   86 C  s        
   250     -0.200086   73 C  s              220      0.153297   67 C  s        

 Vector  212  Occ=2.000000D+00  E=-9.453319D-01
              MO Center=  1.5D+00,  5.0D+01,  5.2D+01, r^2= 2.2D+01
   Bfn.  Coefficient  Atom+Function         Bfn.  Coefficient  Atom+Function  
  ----- ------------  ---------------      ----- ------------  ---------------
   250      0.295355   73 C  s              245     -0.216863   72 C  s        
   761     -0.189552  256 C  s              771      0.188036  258 C  s        
   295      0.167408   90 C  s              235     -0.165236   70 C  s        
   785     -0.165306  260 C  s              240      0.162772   71 C  s        

 Vector  213  Occ=2.000000D+00  E=-9.443034D-01
              MO Center=  2.0D+00,  4.7D+01,  5.3D+01, r^2= 2.1D+01
   Bfn.  Coefficient  Atom+Function         Bfn.  Coefficient  Atom+Function  
  ----- ------------  ---------------      ----- ------------  ---------------
   761      0.288588  256 C  s              771     -0.283455  258 C  s        
   785      0.224610  260 C  s              250      0.208032   73 C  s        

 Vector  214  Occ=2.000000D+00  E=-9.392673D-01
              MO Center=  7.0D+00,  4.7D+01,  4.4D+01, r^2= 7.5D+00
   Bfn.  Coefficient  Atom+Function         Bfn.  Coefficient  Atom+Function  
  ----- ------------  ---------------      ----- ------------  ---------------
   490      0.359004  161 C  s              495      0.280900  162 C  s        
   510     -0.223495  165 C  s              454      0.198992  145 C  s        
   485     -0.195657  160 N  s              505     -0.172882  164 C  s        

 Vector  215  Occ=2.000000D+00  E=-9.354599D-01
              MO Center= -3.0D+00,  5.2D+01,  4.9D+01, r^2= 3.3D+00
   Bfn.  Coefficient  Atom+Function         Bfn.  Coefficient  Atom+Function  
  ----- ------------  ---------------      ----- ------------  ---------------
   354      0.361851  109 C  s              349     -0.333823  108 C  s        
   344      0.331163  107 C  s              339     -0.319615  106 C  s        

 Vector  216  Occ=2.000000D+00  E=-9.316040D-01
              MO Center=  7.4D+00,  4.7D+01,  4.9D+01, r^2= 3.7D+00
   Bfn.  Coefficient  Atom+Function         Bfn.  Coefficient  Atom+Function  
  ----- ------------  ---------------      ----- ------------  ---------------
   464      0.473254  147 C  s              469     -0.418984  148 C  s        
   463     -0.164141  147 C  s              460      0.156710  146 C  px       
   479      0.152783  155 H  s        

 Vector  217  Occ=2.000000D+00  E=-9.159269D-01
              MO Center= -1.0D+00,  4.6D+01,  5.0D+01, r^2= 7.5D+00
   Bfn.  Coefficient  Atom+Function         Bfn.  Coefficient  Atom+Function  
  ----- ------------  ---------------      ----- ------------  ---------------
    32      0.345457    7 N  s               61      0.276057   12 S  s        
     2      0.260624    1 O  s               42     -0.260616    9 C  s        
    47     -0.230732   10 C  s               17     -0.200603    4 O  s        
    12     -0.187047    3 C  s               55      0.185357   11 C  pz       
    27     -0.170966    6 O  s        

 Vector  218  Occ=2.000000D+00  E=-9.145811D-01
              MO Center= -1.1D+00,  4.0D+01,  4.4D+01, r^2= 1.7D+01
   Bfn.  Coefficient  Atom+Function         Bfn.  Coefficient  Atom+Function  
  ----- ------------  ---------------      ----- ------------  ---------------
   624      0.346477  203 C  s              609     -0.227769  200 C  s        
   619      0.222093  202 C  s              614     -0.210510  201 C  s        
   683      0.157453  226 C  s        

 Vector  219  Occ=2.000000D+00  E=-9.083463D-01
              MO Center=  1.2D+00,  4.2D+01,  4.8D+01, r^2= 2.0D+01
   Bfn.  Coefficient  Atom+Function         Bfn.  Coefficient  Atom+Function  
  ----- ------------  ---------------      ----- ------------  ---------------
   683     -0.277416  226 C  s              668      0.252285  223 C  s        
   693      0.242259  228 C  s              624      0.172897  203 C  s        

 Vector  220  Occ=2.000000D+00  E=-8.972124D-01
              MO Center=  2.1D+00,  5.1D+01,  4.6D+01, r^2= 4.1D+00
   Bfn.  Coefficient  Atom+Function         Bfn.  Coefficient  Atom+Function  
  ----- ------------  ---------------      ----- ------------  ---------------
   408      0.418583  127 C  s              398      0.319028  125 C  s        
   403     -0.256335  126 C  s              388     -0.206658  123 C  s        
   407     -0.151013  127 C  s        

 Vector  221  Occ=2.000000D+00  E=-8.896732D-01
              MO Center=  1.8D+00,  5.3D+01,  5.2D+01, r^2= 1.2D+01
   Bfn.  Coefficient  Atom+Function         Bfn.  Coefficient  Atom+Function  
  ----- ------------  ---------------      ----- ------------  ---------------
   245     -0.362443   72 C  s              220      0.336866   67 C  s        
   295     -0.166946   90 C  s              281      0.163850   88 C  s        
   225      0.153418   68 C  s        

 Vector  222  Occ=2.000000D+00  E=-8.867199D-01
              MO Center= -2.1D+00,  5.4D+01,  4.9D+01, r^2= 8.6D+00
   Bfn.  Coefficient  Atom+Function         Bfn.  Coefficient  Atom+Function  
  ----- ------------  ---------------      ----- ------------  ---------------
   324      0.339167  103 C  s              329      0.278749  104 C  s        
   359      0.253143  110 C  s              339     -0.201376  106 C  s        
   344     -0.169449  107 C  s              334     -0.163567  105 C  s        
   319     -0.160476  102 N  s        

 Vector  223  Occ=2.000000D+00  E=-8.796891D-01
              MO Center=  4.9D+00,  4.6D+01,  4.3D+01, r^2= 3.6D+00
   Bfn.  Coefficient  Atom+Function         Bfn.  Coefficient  Atom+Function  
  ----- ------------  ---------------      ----- ------------  ---------------
   510      0.467616  165 C  s              505     -0.396457  164 C  s        
   524      0.164560  176 H  s              509     -0.161767  165 C  s        

 Vector  224  Occ=2.000000D+00  E=-8.731572D-01
              MO Center= -5.4D-01,  4.6D+01,  4.9D+01, r^2= 6.8D+00
   Bfn.  Coefficient  Atom+Function         Bfn.  Coefficient  Atom+Function  
  ----- ------------  ---------------      ----- ------------  ---------------
    12      0.343683    3 C  s               42     -0.249172    9 C  s        
    22     -0.246590    5 C  s               37      0.223180    8 C  s        
    34      0.215395    7 N  py               4     -0.166839    1 O  py       

 Vector  225  Occ=2.000000D+00  E=-8.652375D-01
              MO Center=  3.1D-01,  5.0D+01,  5.6D+01, r^2= 9.7D+00
   Bfn.  Coefficient  Atom+Function         Bfn.  Coefficient  Atom+Function  
  ----- ------------  ---------------      ----- ------------  ---------------
    99      0.376277   30 C  s               94     -0.237882   29 C  s        
   129      0.225368   36 C  s               79      0.218847   26 C  s        
   114     -0.181261   33 C  s              109     -0.150566   32 C  s        

 Vector  226  Occ=2.000000D+00  E=-8.618745D-01
              MO Center= -4.1D+00,  5.2D+01,  5.8D+01, r^2= 6.6D+00
   Bfn.  Coefficient  Atom+Function         Bfn.  Coefficient  Atom+Function  
  ----- ------------  ---------------      ----- ------------  ---------------
   168     -0.366160   51 C  s              163      0.333734   50 C  s        
   160     -0.195356   49 N  py             148     -0.189257   47 C  s        
   801      0.174369  273 H  s        

 Vector  227  Occ=2.000000D+00  E=-8.578358D-01
              MO Center=  2.6D+00,  4.5D+01,  5.3D+01, r^2= 1.6D+01
   Bfn.  Coefficient  Atom+Function         Bfn.  Coefficient  Atom+Function  
  ----- ------------  ---------------      ----- ------------  ---------------
   766      0.333087  257 C  s              780     -0.308310  259 S  s        
   785      0.248100  260 C  s              734     -0.197233  245 C  s        
   771     -0.176620  258 C  s              761     -0.168914  256 C  s        

 Vector  228  Occ=2.000000D+00  E=-8.537415D-01
              MO Center=  7.1D+00,  4.8D+01,  4.7D+01, r^2= 1.6D+01
   Bfn.  Coefficient  Atom+Function         Bfn.  Coefficient  Atom+Function  
  ----- ------------  ---------------      ----- ------------  ---------------
   454     -0.315604  145 C  s              439      0.291733  142 C  s        
   469      0.237323  148 C  s              459     -0.157261  146 C  s        

 Vector  229  Occ=2.000000D+00  E=-8.513963D-01
              MO Center=  3.9D-01,  4.3D+01,  4.6D+01, r^2= 2.1D+01
   Bfn.  Coefficient  Atom+Function         Bfn.  Coefficient  Atom+Function  
  ----- ------------  ---------------      ----- ------------  ---------------
   556      0.326465  183 C  s              561     -0.254461  184 C  s        
   546     -0.158511  181 C  s        

 Vector  230  Occ=2.000000D+00  E=-8.501225D-01
              MO Center= -9.3D-01,  5.4D+01,  5.3D+01, r^2= 1.3D+01
   Bfn.  Coefficient  Atom+Function         Bfn.  Coefficient  Atom+Function  
  ----- ------------  ---------------      ----- ------------  ---------------
   281     -0.333136   88 C  s              271      0.323398   86 C  s        
   295      0.303172   90 C  s              245     -0.219828   72 C  s        

 Vector  231  Occ=2.000000D+00  E=-8.468866D-01
              MO Center=  2.6D+00,  4.7D+01,  4.8D+01, r^2= 4.0D+01
   Bfn.  Coefficient  Atom+Function         Bfn.  Coefficient  Atom+Function  
  ----- ------------  ---------------      ----- ------------  ---------------
   403     -0.305263  126 C  s              388      0.294464  123 C  s        
   734     -0.211343  245 C  s        

 Vector  232  Occ=2.000000D+00  E=-8.465808D-01
              MO Center=  2.3D+00,  4.6D+01,  4.8D+01, r^2= 4.0D+01
   Bfn.  Coefficient  Atom+Function         Bfn.  Coefficient  Atom+Function  
  ----- ------------  ---------------      ----- ------------  ---------------
   403     -0.292763  126 C  s              388      0.281773  123 C  s        
   734      0.213031  245 C  s              556      0.170743  183 C  s        

 Vector  233  Occ=2.000000D+00  E=-8.331516D-01
              MO Center= -3.5D-03,  4.0D+01,  4.6D+01, r^2= 2.1D+01
   Bfn.  Coefficient  Atom+Function         Bfn.  Coefficient  Atom+Function  
  ----- ------------  ---------------      ----- ------------  ---------------
   599      0.260317  198 C  s              641      0.224141  215 N  px       
   604     -0.198307  199 O  s              659     -0.179111  219 H  s        
   643     -0.170658  215 N  pz             526      0.167178  177 C  s        
   614      0.153408  201 C  s        

 Vector  234  Occ=2.000000D+00  E=-8.233763D-01
              MO Center=  1.9D+00,  5.1D+01,  5.2D+01, r^2= 7.1D+00
   Bfn.  Coefficient  Atom+Function         Bfn.  Coefficient  Atom+Function  
  ----- ------------  ---------------      ----- ------------  ---------------
   250     -0.368045   73 C  s              240      0.349067   71 C  s        
   220     -0.213759   67 C  s              245     -0.168233   72 C  s        
   235      0.162967   70 C  s        

 Vector  235  Occ=2.000000D+00  E=-8.195670D-01
              MO Center=  7.4D-01,  4.2D+01,  4.3D+01, r^2= 9.8D+00
   Bfn.  Coefficient  Atom+Function         Bfn.  Coefficient  Atom+Function  
  ----- ------------  ---------------      ----- ------------  ---------------
   526      0.363973  177 C  s              531     -0.267994  178 O  s        
   537      0.252485  179 N  px             546      0.199908  181 C  s        
   536     -0.191073  179 N  s              810      0.188555  282 H  s        
   544      0.170124  180 C  pz             551     -0.164609  182 O  s        
   580     -0.164732  188 H  s        

 Vector  236  Occ=2.000000D+00  E=-8.192367D-01
              MO Center= -1.0D+00,  5.0D+01,  5.5D+01, r^2= 4.9D+00
   Bfn.  Coefficient  Atom+Function         Bfn.  Coefficient  Atom+Function  
  ----- ------------  ---------------      ----- ------------  ---------------
   109      0.289562   32 C  s              119     -0.278418   34 C  s        
   114     -0.260809   33 C  s              131     -0.241371   36 C  py       
   124      0.226777   35 C  s              106      0.187813   31 C  py       

 Vector  237  Occ=2.000000D+00  E=-8.179632D-01
              MO Center=  1.2D+00,  4.3D+01,  5.0D+01, r^2= 1.8D+01
   Bfn.  Coefficient  Atom+Function         Bfn.  Coefficient  Atom+Function  
  ----- ------------  ---------------      ----- ------------  ---------------
   673      0.199748  224 C  s              724      0.179755  243 C  s        
   688      0.170518  227 C  s              748     -0.156986  248 H  s        
   717     -0.153321  241 N  pz             678     -0.150239  225 O  s        

 Vector  238  Occ=2.000000D+00  E=-8.128910D-01
              MO Center= -1.3D+00,  4.5D+01,  5.1D+01, r^2= 1.0D+01
   Bfn.  Coefficient  Atom+Function         Bfn.  Coefficient  Atom+Function  
  ----- ------------  ---------------      ----- ------------  ---------------
    61      0.359315   12 S  s               52     -0.245193   11 C  s        
    76     -0.220010   24 H  s               53     -0.203904   11 C  px       
    22      0.169204    5 C  s               47      0.157598   10 C  s        

 Vector  239  Occ=2.000000D+00  E=-8.066788D-01
              MO Center=  6.7D+00,  4.7D+01,  4.3D+01, r^2= 8.1D+00
   Bfn.  Coefficient  Atom+Function         Bfn.  Coefficient  Atom+Function  
  ----- ------------  ---------------      ----- ------------  ---------------
   495     -0.336411  162 C  s              490      0.322796  161 C  s        
   505      0.292955  164 C  s              809      0.162008  281 H  s        

 Vector  240  Occ=2.000000D+00  E=-8.049503D-01
              MO Center= -6.4D-01,  4.0D+01,  4.5D+01, r^2= 2.0D+01
   Bfn.  Coefficient  Atom+Function         Bfn.  Coefficient  Atom+Function  
  ----- ------------  ---------------      ----- ------------  ---------------
   614     -0.235186  201 C  s              609      0.224073  200 C  s        
   641      0.194514  215 N  px             592     -0.179389  196 N  pz       
   624      0.161342  203 C  s        

 Vector  241  Occ=2.000000D+00  E=-8.035624D-01
              MO Center= -2.5D-01,  4.4D+01,  4.8D+01, r^2= 2.5D+01
   Bfn.  Coefficient  Atom+Function         Bfn.  Coefficient  Atom+Function  
  ----- ------------  ---------------      ----- ------------  ---------------
    61      0.202548   12 S  s               42      0.196546    9 C  s        
    37     -0.179261    8 C  s              688     -0.164789  227 C  s        

 Vector  242  Occ=2.000000D+00  E=-8.008498D-01
              MO Center= -5.1D+00,  4.9D+01,  5.6D+01, r^2= 2.8D+00
   Bfn.  Coefficient  Atom+Function         Bfn.  Coefficient  Atom+Function  
  ----- ------------  ---------------      ----- ------------  ---------------
   195      0.405828   56 N  py             183     -0.365759   54 N  s        
   188      0.313713   55 C  s              203     -0.304311   63 H  s        
   178      0.177801   53 C  s              193     -0.176152   56 N  s        
   194     -0.173971   56 N  px             174      0.163035   52 C  px       

 Vector  243  Occ=2.000000D+00  E=-7.996001D-01
              MO Center=  7.0D-01,  4.3D+01,  4.9D+01, r^2= 1.9D+01
   Bfn.  Coefficient  Atom+Function         Bfn.  Coefficient  Atom+Function  
  ----- ------------  ---------------      ----- ------------  ---------------
   715      0.197478  241 N  px             748      0.177919  248 H  s        
   688      0.162603  227 C  s              678      0.161655  225 O  s        

 Vector  244  Occ=2.000000D+00  E=-7.946430D-01
              MO Center=  1.7D+00,  4.9D+01,  5.5D+01, r^2= 3.3D+01
   Bfn.  Coefficient  Atom+Function         Bfn.  Coefficient  Atom+Function  
  ----- ------------  ---------------      ----- ------------  ---------------
    79      0.341046   26 C  s               84     -0.262728   27 O  s        
    89     -0.228337   28 N  s              798      0.205606  270 H  s        
   138     -0.200034   38 H  s               92     -0.192204   28 N  pz       
    94      0.168743   29 C  s        

 Vector  245  Occ=2.000000D+00  E=-7.944465D-01
              MO Center=  8.1D-01,  4.3D+01,  4.7D+01, r^2= 4.1D+01
   Bfn.  Coefficient  Atom+Function         Bfn.  Coefficient  Atom+Function  
  ----- ------------  ---------------      ----- ------------  ---------------
   546     -0.186077  181 C  s              537      0.184224  179 N  px       
   591     -0.175301  196 N  py             592     -0.155134  196 N  pz       

 Vector  246  Occ=2.000000D+00  E=-7.935791D-01
              MO Center=  1.4D+00,  4.3D+01,  5.1D+01, r^2= 1.7D+01
   Bfn.  Coefficient  Atom+Function         Bfn.  Coefficient  Atom+Function  
  ----- ------------  ---------------      ----- ------------  ---------------
   715      0.212995  241 N  px             724      0.208487  243 C  s        
   688     -0.192025  227 C  s              729     -0.181234  244 O  s        
   748      0.170044  248 H  s        

 Vector  247  Occ=2.000000D+00  E=-7.884228D-01
              MO Center=  1.0D+00,  4.1D+01,  4.9D+01, r^2= 1.9D+01
   Bfn.  Coefficient  Atom+Function         Bfn.  Coefficient  Atom+Function  
  ----- ------------  ---------------      ----- ------------  ---------------
   650      0.250358  217 C  s              665     -0.251408  222 N  py       
   655     -0.189116  218 O  s              702     -0.184470  230 H  s        
   666      0.172749  222 N  pz             724     -0.161778  243 C  s        
   663     -0.151529  222 N  s        

 Vector  248  Occ=2.000000D+00  E=-7.756432D-01
              MO Center= -1.3D+00,  5.3D+01,  5.2D+01, r^2= 2.1D+01
   Bfn.  Coefficient  Atom+Function         Bfn.  Coefficient  Atom+Function  
  ----- ------------  ---------------      ----- ------------  ---------------
   276      0.214960   87 C  s              324     -0.215353  103 C  s        
   290     -0.209108   89 S  s              329      0.179886  104 C  s        
   271     -0.166854   86 C  s        

 Vector  249  Occ=2.000000D+00  E=-7.747601D-01
              MO Center=  2.3D+00,  4.7D+01,  5.3D+01, r^2= 1.2D+01
   Bfn.  Coefficient  Atom+Function         Bfn.  Coefficient  Atom+Function  
  ----- ------------  ---------------      ----- ------------  ---------------
   780      0.572932  259 S  s              771     -0.280215  258 C  s        
   757     -0.178663  255 N  px             776     -0.178595  259 S  s        
   793     -0.171085  265 H  s              785     -0.169355  260 C  s        
   772      0.166263  258 C  px       

 Vector  250  Occ=2.000000D+00  E=-7.730436D-01
              MO Center= -1.5D+00,  5.3D+01,  5.1D+01, r^2= 2.1D+01
   Bfn.  Coefficient  Atom+Function         Bfn.  Coefficient  Atom+Function  
  ----- ------------  ---------------      ----- ------------  ---------------
   324      0.245162  103 C  s              329     -0.199661  104 C  s        
   359     -0.171572  110 C  s              276      0.167162   87 C  s        
   290     -0.164155   89 S  s        

 Vector  251  Occ=2.000000D+00  E=-7.704422D-01
              MO Center=  6.9D+00,  4.8D+01,  4.7D+01, r^2= 1.3D+01
   Bfn.  Coefficient  Atom+Function         Bfn.  Coefficient  Atom+Function  
  ----- ------------  ---------------      ----- ------------  ---------------
   459      0.335950  146 C  s              477      0.199368  153 H  s        
   454     -0.191663  145 C  s              444      0.155586  143 C  s        

 Vector  252  Occ=2.000000D+00  E=-7.679476D-01
              MO Center= -8.2D-01,  5.2D+01,  5.4D+01, r^2= 1.6D+01
   Bfn.  Coefficient  Atom+Function         Bfn.  Coefficient  Atom+Function  
  ----- ------------  ---------------      ----- ------------  ---------------
   290     -0.257121   89 S  s              276      0.246537   87 C  s        
   271     -0.187435   86 C  s              104      0.182066   31 C  s        
   129      0.172176   36 C  s              124     -0.153670   35 C  s        

 Vector  253  Occ=2.000000D+00  E=-7.674993D-01
              MO Center=  2.5D+00,  5.1D+01,  4.7D+01, r^2= 1.2D+01
   Bfn.  Coefficient  Atom+Function         Bfn.  Coefficient  Atom+Function  
  ----- ------------  ---------------      ----- ------------  ---------------
   408      0.356311  127 C  s              398     -0.273752  125 C  s        
   393     -0.220493  124 C  s              388      0.207776  123 C  s        
   403      0.168745  126 C  s        

 Vector  254  Occ=2.000000D+00  E=-7.612999D-01
              MO Center= -1.3D+00,  4.6D+01,  5.0D+01, r^2= 7.4D+00
   Bfn.  Coefficient  Atom+Function         Bfn.  Coefficient  Atom+Function  
  ----- ------------  ---------------      ----- ------------  ---------------
    53      0.335125   11 C  px              77     -0.226113   25 H  s        
    62      0.177974   12 S  px              76      0.172271   24 H  s        
    22      0.163618    5 C  s               32     -0.160411    7 N  s        

 Vector  255  Occ=2.000000D+00  E=-7.531666D-01
              MO Center=  2.7D-01,  4.2D+01,  4.3D+01, r^2= 1.0D+01
   Bfn.  Coefficient  Atom+Function         Bfn.  Coefficient  Atom+Function  
  ----- ------------  ---------------      ----- ------------  ---------------
   548     -0.235176  181 C  py             537      0.231368  179 N  px       
   592      0.227584  196 N  pz             529      0.197921  177 C  pz       
   595      0.161128  197 C  px             580     -0.152965  188 H  s        

 Vector  256  Occ=2.000000D+00  E=-7.504871D-01
              MO Center= -2.8D+00,  5.2D+01,  4.9D+01, r^2= 6.6D+00
   Bfn.  Coefficient  Atom+Function         Bfn.  Coefficient  Atom+Function  
  ----- ------------  ---------------      ----- ------------  ---------------
   344      0.305132  107 C  s              349      0.277082  108 C  s        
   339     -0.271357  106 C  s              354     -0.241394  109 C  s        
   335     -0.205075  105 C  px             360      0.198294  110 C  px       
   369      0.173155  117 H  s        

 Vector  257  Occ=2.000000D+00  E=-7.497298D-01
              MO Center= -4.8D-01,  4.0D+01,  4.5D+01, r^2= 8.1D+00
   Bfn.  Coefficient  Atom+Function         Bfn.  Coefficient  Atom+Function  
  ----- ------------  ---------------      ----- ------------  ---------------
   602     -0.239960  198 C  pz             595      0.226609  197 C  px       
   641     -0.203369  215 N  px             629     -0.186398  205 H  s        
   599      0.180552  198 C  s              592     -0.176541  196 N  pz       
   590      0.175413  196 N  px             648      0.171212  216 C  pz       
   628      0.165026  204 H  s              607     -0.159099  199 O  pz       

 Vector  258  Occ=2.000000D+00  E=-7.471820D-01
              MO Center= -4.3D+00,  5.3D+01,  5.8D+01, r^2= 6.5D+00
   Bfn.  Coefficient  Atom+Function         Bfn.  Coefficient  Atom+Function  
  ----- ------------  ---------------      ----- ------------  ---------------
   148      0.372236   47 C  s              153     -0.300252   48 O  s        
   158     -0.224447   49 N  s              159     -0.216905   49 N  px       
   800      0.210705  272 H  s              197     -0.183162   57 H  s        
   160      0.176512   49 N  py             164     -0.176836   50 C  px       
   198      0.174221   58 H  s              163      0.170620   50 C  s        

 Vector  259  Occ=2.000000D+00  E=-7.458940D-01
              MO Center= -4.9D+00,  5.1D+01,  5.7D+01, r^2= 7.6D+00
   Bfn.  Coefficient  Atom+Function         Bfn.  Coefficient  Atom+Function  
  ----- ------------  ---------------      ----- ------------  ---------------
   178      0.235313   53 C  s              201      0.224097   61 H  s        
   148      0.206470   47 C  s              189     -0.205339   55 C  px       
   173     -0.191068   52 C  s              194      0.190714   56 N  px       
   188      0.181981   55 C  s              184     -0.175878   54 N  px       
   202      0.176198   62 H  s              190      0.172124   55 C  py       

 Vector  260  Occ=2.000000D+00  E=-7.422077D-01
              MO Center=  3.3D+00,  5.3D+01,  5.3D+01, r^2= 6.3D+00
   Bfn.  Coefficient  Atom+Function         Bfn.  Coefficient  Atom+Function  
  ----- ------------  ---------------      ----- ------------  ---------------
   205      0.357267   64 C  s              235      0.290549   70 C  s        
   210     -0.249126   65 O  s              802      0.222434  274 H  s        
   240     -0.176062   71 C  s              215     -0.172680   66 N  s        
   217      0.169900   66 N  py             256      0.168444   76 H  s        
   223     -0.152150   67 C  pz       

 Vector  261  Occ=2.000000D+00  E=-7.408900D-01
              MO Center=  1.3D+00,  4.2D+01,  5.1D+01, r^2= 1.7D+01
   Bfn.  Coefficient  Atom+Function         Bfn.  Coefficient  Atom+Function  
  ----- ------------  ---------------      ----- ------------  ---------------
   726      0.182420  243 C  py             676      0.174954  224 C  pz       
   673     -0.163941  224 C  s              664      0.160185  222 N  px       
   715     -0.155150  241 N  px             757      0.152629  255 N  px       

 Vector  262  Occ=2.000000D+00  E=-7.381477D-01
              MO Center=  8.7D+00,  4.9D+01,  4.6D+01, r^2= 7.5D+00
   Bfn.  Coefficient  Atom+Function         Bfn.  Coefficient  Atom+Function  
  ----- ------------  ---------------      ----- ------------  ---------------
   424      0.397913  139 C  s              429     -0.284269  140 O  s        
   459     -0.213662  146 C  s              808      0.212353  280 H  s        
   434     -0.208675  141 N  s              435      0.188487  141 N  px       
   444      0.179901  143 C  s              441     -0.173054  142 C  py       
   437     -0.168066  141 N  pz       

 Vector  263  Occ=2.000000D+00  E=-7.291638D-01
              MO Center= -1.7D+00,  4.7D+01,  5.1D+01, r^2= 2.0D+01
   Bfn.  Coefficient  Atom+Function         Bfn.  Coefficient  Atom+Function  
  ----- ------------  ---------------      ----- ------------  ---------------
    50      0.229811   10 C  pz              54      0.195594   11 C  py       
    33      0.165723    7 N  px              35     -0.163694    7 N  pz       
    24      0.161761    5 C  py       

 Vector  264  Occ=2.000000D+00  E=-7.290398D-01
              MO Center= -3.8D+00,  4.9D+01,  5.5D+01, r^2= 1.9D+01
   Bfn.  Coefficient  Atom+Function         Bfn.  Coefficient  Atom+Function  
  ----- ------------  ---------------      ----- ------------  ---------------
   173      0.300181   52 C  s              195     -0.240049   56 N  py       
   180      0.175034   53 C  py             168     -0.172380   51 C  s        
   196     -0.168109   56 N  pz             202      0.158577   62 H  s        
   170     -0.157064   51 C  py             190     -0.153672   55 C  py       

 Vector  265  Occ=2.000000D+00  E=-7.269417D-01
              MO Center=  2.1D+00,  5.1D+01,  5.6D+01, r^2= 6.6D+00
   Bfn.  Coefficient  Atom+Function         Bfn.  Coefficient  Atom+Function  
  ----- ------------  ---------------      ----- ------------  ---------------
    80      0.302738   26 C  px              92      0.271001   28 N  pz       
   798      0.253054  270 H  s               91     -0.206203   28 N  py       
   138      0.204872   38 H  s               81     -0.192838   26 C  py       
    97      0.174137   29 C  pz             799      0.174983  271 H  s        
    85      0.162579   27 O  px       

 Vector  266  Occ=2.000000D+00  E=-7.197945D-01
              MO Center=  6.7D-01,  4.1D+01,  4.8D+01, r^2= 2.4D+01
   Bfn.  Coefficient  Atom+Function         Bfn.  Coefficient  Atom+Function  
  ----- ------------  ---------------      ----- ------------  ---------------
   642      0.182098  215 N  py             648      0.170849  216 C  pz       
   652     -0.165320  217 C  py       

 Vector  267  Occ=2.000000D+00  E=-7.185867D-01
              MO Center=  2.1D+00,  4.5D+01,  4.5D+01, r^2= 2.8D+01
   Bfn.  Coefficient  Atom+Function         Bfn.  Coefficient  Atom+Function  
  ----- ------------  ---------------      ----- ------------  ---------------
   566      0.245021  185 C  s              529      0.185782  177 C  pz       
   573     -0.176010  186 N  py             574     -0.158590  186 N  pz       
   576     -0.157357  187 O  s        

 Vector  268  Occ=2.000000D+00  E=-7.175079D-01
              MO Center=  5.9D+00,  4.7D+01,  4.4D+01, r^2= 2.1D+01
   Bfn.  Coefficient  Atom+Function         Bfn.  Coefficient  Atom+Function  
  ----- ------------  ---------------      ----- ------------  ---------------
   500     -0.202000  163 C  s              444      0.192963  143 C  s        
   488      0.179313  160 N  pz             486      0.173499  160 N  px       
   495      0.160888  162 C  s              435     -0.154686  141 N  px       

 Vector  269  Occ=2.000000D+00  E=-7.152189D-01
              MO Center=  1.2D+00,  4.1D+01,  5.0D+01, r^2= 1.2D+01
   Bfn.  Coefficient  Atom+Function         Bfn.  Coefficient  Atom+Function  
  ----- ------------  ---------------      ----- ------------  ---------------
   669      0.259210  223 C  px             737      0.204245  245 C  pz       
   676      0.197047  224 C  pz             703      0.190793  231 H  s        
   721      0.154590  242 C  py       

 Vector  270  Occ=2.000000D+00  E=-7.128275D-01
              MO Center=  9.4D-01,  5.4D+01,  5.2D+01, r^2= 1.3D+01
   Bfn.  Coefficient  Atom+Function         Bfn.  Coefficient  Atom+Function  
  ----- ------------  ---------------      ----- ------------  ---------------
   235      0.220723   70 C  s              290      0.220404   89 S  s        
   205     -0.195697   64 C  s              225     -0.194586   68 C  s        
   217     -0.175019   66 N  py             210      0.170783   65 O  s        
   230      0.160947   69 O  s              240     -0.156732   71 C  s        

 Vector  271  Occ=2.000000D+00  E=-7.106487D-01
              MO Center= -3.2D-02,  4.3D+01,  4.5D+01, r^2= 2.6D+01
   Bfn.  Coefficient  Atom+Function         Bfn.  Coefficient  Atom+Function  
  ----- ------------  ---------------      ----- ------------  ---------------
   566      0.233760  185 C  s              574     -0.178347  186 N  pz       
   573     -0.166557  186 N  py             591     -0.164123  196 N  py       
   529     -0.158823  177 C  pz             592      0.153812  196 N  pz       
   595      0.152072  197 C  px       

 Vector  272  Occ=2.000000D+00  E=-7.089272D-01
              MO Center= -2.1D+00,  5.2D+01,  4.9D+01, r^2= 1.7D+01
   Bfn.  Coefficient  Atom+Function         Bfn.  Coefficient  Atom+Function  
  ----- ------------  ---------------      ----- ------------  ---------------
   329      0.259161  104 C  s              334     -0.225384  105 C  s        
   354      0.190844  109 C  s              359     -0.185350  110 C  s        
   345     -0.175097  107 C  px             349      0.157268  108 C  s        
   350      0.156353  108 C  px       

 Vector  273  Occ=2.000000D+00  E=-7.079377D-01
              MO Center= -1.9D+00,  4.7D+01,  5.1D+01, r^2= 1.8D+01
   Bfn.  Coefficient  Atom+Function         Bfn.  Coefficient  Atom+Function  
  ----- ------------  ---------------      ----- ------------  ---------------
    65      0.225876   13 H  s               49      0.221226   10 C  py       
     9      0.209354    2 O  py              64     -0.210019   12 S  pz       
    55      0.205441   11 C  pz              10     -0.180107    2 O  pz       
    54     -0.176592   11 C  py       

 Vector  274  Occ=2.000000D+00  E=-7.072163D-01
              MO Center=  6.6D+00,  4.7D+01,  4.4D+01, r^2= 7.1D+00
   Bfn.  Coefficient  Atom+Function         Bfn.  Coefficient  Atom+Function  
  ----- ------------  ---------------      ----- ------------  ---------------
   500      0.339595  163 C  s              514     -0.206406  166 H  s        
   486      0.193427  160 N  px             444      0.189713  143 C  s        
   487     -0.189824  160 N  py             449     -0.174780  144 O  s        
   518      0.170577  170 H  s              505     -0.156225  164 C  s        
   485     -0.152022  160 N  s        

 Vector  275  Occ=2.000000D+00  E=-7.049558D-01
              MO Center= -1.8D+00,  5.3D+01,  5.3D+01, r^2= 1.7D+01
   Bfn.  Coefficient  Atom+Function         Bfn.  Coefficient  Atom+Function  
  ----- ------------  ---------------      ----- ------------  ---------------
   290      0.494248   89 S  s              281     -0.288153   88 C  s        
   304     -0.157424   96 H  s              286     -0.153000   89 S  s        
   295     -0.152936   90 C  s        

 Vector  276  Occ=2.000000D+00  E=-6.994013D-01
              MO Center= -4.2D+00,  5.4D+01,  5.9D+01, r^2= 3.7D+00
   Bfn.  Coefficient  Atom+Function         Bfn.  Coefficient  Atom+Function  
  ----- ------------  ---------------      ----- ------------  ---------------
   150      0.349126   47 C  py             159      0.340721   49 N  px       
   800      0.229711  272 H  s              801      0.228704  273 H  s        
   197      0.206340   57 H  s              155      0.202033   48 O  py       
   165     -0.194298   50 C  py             164      0.183668   50 C  px       

 Vector  277  Occ=2.000000D+00  E=-6.913289D-01
              MO Center= -1.4D+00,  4.9D+01,  5.4D+01, r^2= 9.2D+00
   Bfn.  Coefficient  Atom+Function         Bfn.  Coefficient  Atom+Function  
  ----- ------------  ---------------      ----- ------------  ---------------
   137      0.325427   37 O  pz             146     -0.284523   46 H  s        
   135      0.210265   37 O  px             132     -0.208195   36 C  pz       
   143      0.195051   43 H  s              117      0.192438   33 C  pz       
   131     -0.157631   36 C  py       

 Vector  278  Occ=2.000000D+00  E=-6.903921D-01
              MO Center=  1.6D+00,  4.2D+01,  5.2D+01, r^2= 1.5D+01
   Bfn.  Coefficient  Atom+Function         Bfn.  Coefficient  Atom+Function  
  ----- ------------  ---------------      ----- ------------  ---------------
   720      0.204847  242 C  px             716      0.188068  241 N  py       
   811     -0.179742  283 H  s              764     -0.176273  256 C  pz       
   758      0.172893  255 N  py             751     -0.168061  251 H  s        

 Vector  279  Occ=2.000000D+00  E=-6.891414D-01
              MO Center=  3.0D+00,  5.1D+01,  4.6D+01, r^2= 9.3D+00
   Bfn.  Coefficient  Atom+Function         Bfn.  Coefficient  Atom+Function  
  ----- ------------  ---------------      ----- ------------  ---------------
   393      0.370141  124 C  s              398     -0.280814  125 C  s        
   414      0.204692  130 H  s              415     -0.184138  131 H  s        
   373      0.177595  120 C  s              408      0.169131  127 C  s        
   403     -0.159544  126 C  s              401     -0.154111  125 C  pz       

 Vector  280  Occ=2.000000D+00  E=-6.861039D-01
              MO Center=  1.7D+00,  4.3D+01,  5.2D+01, r^2= 2.5D+01
   Bfn.  Coefficient  Atom+Function         Bfn.  Coefficient  Atom+Function  
  ----- ------------  ---------------      ----- ------------  ---------------
   764      0.261743  256 C  pz             811      0.260267  283 H  s        
   758     -0.191355  255 N  py             763     -0.155880  256 C  py       

 Vector  281  Occ=2.000000D+00  E=-6.803181D-01
              MO Center=  5.4D+00,  5.2D+01,  4.6D+01, r^2= 1.0D+01
   Bfn.  Coefficient  Atom+Function         Bfn.  Coefficient  Atom+Function  
  ----- ------------  ---------------      ----- ------------  ---------------
   373      0.393952  120 C  s              378     -0.325579  121 O  s        
   384      0.280552  122 N  px             383     -0.246279  122 N  s        
   412     -0.202959  128 H  s              806      0.203044  278 H  s        
   390     -0.176853  123 C  py       

 Vector  282  Occ=2.000000D+00  E=-6.798747D-01
              MO Center=  7.0D-01,  4.2D+01,  4.7D+01, r^2= 3.1D+01
   Bfn.  Coefficient  Atom+Function         Bfn.  Coefficient  Atom+Function  
  ----- ------------  ---------------      ----- ------------  ---------------
   643      0.214401  215 N  pz             647      0.182421  216 C  py       

 Vector  283  Occ=2.000000D+00  E=-6.764746D-01
              MO Center=  1.1D+00,  5.4D+01,  5.3D+01, r^2= 6.6D+00
   Bfn.  Coefficient  Atom+Function         Bfn.  Coefficient  Atom+Function  
  ----- ------------  ---------------      ----- ------------  ---------------
   269      0.374217   85 N  pz             225     -0.276100   68 C  s        
   299      0.250841   91 H  s              230      0.246877   69 O  s        
   217      0.190106   66 N  py             266      0.173130   85 N  s        
   254     -0.169662   74 H  s              290     -0.158632   89 S  s        

 Vector  284  Occ=2.000000D+00  E=-6.746534D-01
              MO Center=  2.2D+00,  4.3D+01,  4.8D+01, r^2= 1.7D+01
   Bfn.  Coefficient  Atom+Function         Bfn.  Coefficient  Atom+Function  
  ----- ------------  ---------------      ----- ------------  ---------------
   699     -0.200461  229 C  px             691      0.190816  227 C  pz       
   704     -0.177908  232 H  s              696      0.175201  228 C  pz       

 Vector  285  Occ=2.000000D+00  E=-6.669224D-01
              MO Center= -2.3D-02,  4.1D+01,  4.4D+01, r^2= 1.8D+01
   Bfn.  Coefficient  Atom+Function         Bfn.  Coefficient  Atom+Function  
  ----- ------------  ---------------      ----- ------------  ---------------
   616      0.205647  201 C  py             631      0.180952  207 H  s        
   539      0.173244  179 N  pz             622      0.163032  202 C  pz       
   634      0.162432  210 H  s              544     -0.160198  180 C  pz       
   626      0.160792  203 C  py       

 Vector  286  Occ=2.000000D+00  E=-6.653531D-01
              MO Center= -2.8D+00,  5.6D+01,  4.9D+01, r^2= 3.9D+00
   Bfn.  Coefficient  Atom+Function         Bfn.  Coefficient  Atom+Function  
  ----- ------------  ---------------      ----- ------------  ---------------
   309      0.403292  100 C  s              314     -0.322930  101 O  s        
   322      0.302304  102 N  pz             319     -0.249772  102 N  s        
   363     -0.245607  111 H  s              804      0.205731  276 H  s        
   325      0.189822  103 C  px             324      0.173599  103 C  s        
   321      0.167833  102 N  py       

 Vector  287  Occ=2.000000D+00  E=-6.647314D-01
              MO Center= -8.2D-01,  4.6D+01,  4.9D+01, r^2= 9.4D+00
   Bfn.  Coefficient  Atom+Function         Bfn.  Coefficient  Atom+Function  
  ----- ------------  ---------------      ----- ------------  ---------------
    40      0.277946    8 C  pz              70      0.188462   18 H  s        
    24     -0.178771    5 C  py              71     -0.173256   19 H  s        
    50      0.162857   10 C  pz              74     -0.160606   22 H  s        
    33      0.158218    7 N  px              66     -0.157970   14 H  s        
    68      0.156913   16 H  s               13     -0.154596    3 C  px       

 Vector  288  Occ=2.000000D+00  E=-6.633140D-01
              MO Center=  8.2D+00,  4.9D+01,  4.6D+01, r^2= 9.0D+00
   Bfn.  Coefficient  Atom+Function         Bfn.  Coefficient  Atom+Function  
  ----- ------------  ---------------      ----- ------------  ---------------
   435      0.272644  141 N  px             426     -0.213308  139 C  py       
   457      0.190959  145 C  pz             427      0.171042  139 C  pz       
   473     -0.170855  149 H  s              808     -0.168701  280 H  s        
   440      0.166297  142 C  px             461      0.155661  146 C  py       

 Vector  289  Occ=2.000000D+00  E=-6.618289D-01
              MO Center= -3.5D-02,  4.0D+01,  4.5D+01, r^2= 1.5D+01
   Bfn.  Coefficient  Atom+Function         Bfn.  Coefficient  Atom+Function  
  ----- ------------  ---------------      ----- ------------  ---------------
   610      0.188064  200 C  px             604      0.176299  199 O  s        
   539     -0.169972  179 N  pz             643     -0.158714  215 N  pz       
   630      0.157073  206 H  s        

 Vector  290  Occ=2.000000D+00  E=-6.582924D-01
              MO Center=  2.7D+00,  5.4D+01,  5.3D+01, r^2= 8.3D+00
   Bfn.  Coefficient  Atom+Function         Bfn.  Coefficient  Atom+Function  
  ----- ------------  ---------------      ----- ------------  ---------------
   208      0.273693   64 C  pz             217     -0.241083   66 N  py       
   802      0.228245  274 H  s              269      0.219264   85 N  pz       
   254      0.185748   74 H  s              206      0.158993   64 C  px       
   226      0.151633   68 C  px       

 Vector  291  Occ=2.000000D+00  E=-6.565000D-01
              MO Center=  4.9D-01,  4.4D+01,  4.7D+01, r^2= 2.5D+01
   Bfn.  Coefficient  Atom+Function         Bfn.  Coefficient  Atom+Function  
  ----- ------------  ---------------      ----- ------------  ---------------
   574      0.133687  186 N  pz             548      0.129936  181 C  py       
   586      0.129194  194 H  s              557     -0.122125  183 C  px       

 Vector  292  Occ=2.000000D+00  E=-6.547833D-01
              MO Center=  5.8D-01,  4.3D+01,  4.9D+01, r^2= 3.3D+01
   Bfn.  Coefficient  Atom+Function         Bfn.  Coefficient  Atom+Function  
  ----- ------------  ---------------      ----- ------------  ---------------
   722      0.150055  242 C  pz       

 Vector  293  Occ=2.000000D+00  E=-6.523550D-01
              MO Center=  1.3D+00,  4.4D+01,  5.3D+01, r^2= 2.7D+01
   Bfn.  Coefficient  Atom+Function         Bfn.  Coefficient  Atom+Function  
  ----- ------------  ---------------      ----- ------------  ---------------
   757      0.253088  255 N  px             767     -0.225308  257 C  px       
   762     -0.218633  256 C  px             791      0.189674  263 H  s        
   790     -0.174513  262 H  s              789     -0.168490  261 H  s        

 Vector  294  Occ=2.000000D+00  E=-6.501276D-01
              MO Center= -5.1D-01,  4.5D+01,  4.8D+01, r^2= 1.9D+01
   Bfn.  Coefficient  Atom+Function         Bfn.  Coefficient  Atom+Function  
  ----- ------------  ---------------      ----- ------------  ---------------
    25      0.232008    5 C  pz              68      0.190195   16 H  s        
    69     -0.161857   17 H  s               15      0.158887    3 C  pz       
    24     -0.153335    5 C  py       

 Vector  295  Occ=2.000000D+00  E=-6.494517D-01
              MO Center=  2.2D-01,  4.9D+01,  5.5D+01, r^2= 2.1D+01
   Bfn.  Coefficient  Atom+Function         Bfn.  Coefficient  Atom+Function  
  ----- ------------  ---------------      ----- ------------  ---------------
   102      0.244027   30 C  pz              97      0.223199   29 C  pz       
   122      0.180078   34 C  pz             140      0.179553   40 H  s        
   799      0.171401  271 H  s               90      0.159113   28 N  px       
   106     -0.151865   31 C  py       

 Vector  296  Occ=2.000000D+00  E=-6.459769D-01
              MO Center=  3.3D-01,  4.1D+01,  4.7D+01, r^2= 2.9D+01
   Bfn.  Coefficient  Atom+Function         Bfn.  Coefficient  Atom+Function  
  ----- ------------  ---------------      ----- ------------  ---------------
   660      0.164871  220 H  s              648      0.163555  216 C  pz       
   616      0.152619  201 C  py             661     -0.150443  221 H  s        

 Vector  297  Occ=2.000000D+00  E=-6.414244D-01
              MO Center=  4.7D-01,  4.5D+01,  4.6D+01, r^2= 2.3D+01
   Bfn.  Coefficient  Atom+Function         Bfn.  Coefficient  Atom+Function  
  ----- ------------  ---------------      ----- ------------  ---------------
   572      0.276855  186 N  px             586      0.236182  194 H  s        
   587     -0.206469  195 H  s              573     -0.176062  186 N  py       
   574      0.160973  186 N  pz             548     -0.151419  181 C  py       

 Vector  298  Occ=2.000000D+00  E=-6.411355D-01
              MO Center=  8.1D+00,  4.8D+01,  4.6D+01, r^2= 8.6D+00
   Bfn.  Coefficient  Atom+Function         Bfn.  Coefficient  Atom+Function  
  ----- ------------  ---------------      ----- ------------  ---------------
   442      0.241672  142 C  pz             455      0.208416  145 C  px       
   426      0.193593  139 C  py             476     -0.189886  152 H  s        
   474      0.181210  150 H  s              437      0.177589  141 N  pz       
   487     -0.161193  160 N  py       

 Vector  299  Occ=2.000000D+00  E=-6.366929D-01
              MO Center=  6.9D-01,  4.9D+01,  5.5D+01, r^2= 3.2D+01
   Bfn.  Coefficient  Atom+Function         Bfn.  Coefficient  Atom+Function  
  ----- ------------  ---------------      ----- ------------  ---------------
    90      0.252476   28 N  px              96      0.228249   29 C  py       
   101      0.194240   30 C  py             141      0.170768   41 H  s        

 Vector  300  Occ=2.000000D+00  E=-6.358891D-01
              MO Center=  4.1D-01,  4.2D+01,  4.8D+01, r^2= 4.2D+01
   Bfn.  Coefficient  Atom+Function         Bfn.  Coefficient  Atom+Function  
  ----- ------------  ---------------      ----- ------------  ---------------
   646      0.188397  216 C  px             660     -0.156359  220 H  s        
   700      0.154709  229 C  py       

 Vector  301  Occ=2.000000D+00  E=-6.315384D-01
              MO Center= -2.7D+00,  5.2D+01,  5.0D+01, r^2= 1.1D+01
   Bfn.  Coefficient  Atom+Function         Bfn.  Coefficient  Atom+Function  
  ----- ------------  ---------------      ----- ------------  ---------------
   371      0.259736  119 H  s              361     -0.224655  110 C  py       
   340      0.186375  106 C  px             355     -0.179578  109 C  px       
   367      0.166434  115 H  s              362      0.153102  110 C  pz       

 Vector  302  Occ=2.000000D+00  E=-6.293312D-01
              MO Center=  1.4D+00,  4.2D+01,  5.3D+01, r^2= 1.8D+01
   Bfn.  Coefficient  Atom+Function         Bfn.  Coefficient  Atom+Function  
  ----- ------------  ---------------      ----- ------------  ---------------
   740      0.332619  246 C  px             753     -0.245264  253 H  s        
   736     -0.221976  245 C  py             744     -0.213784  247 O  s        
   745     -0.213858  247 O  px             746     -0.187721  247 O  py       
   735     -0.168376  245 C  px       

 Vector  303  Occ=2.000000D+00  E=-6.280193D-01
              MO Center=  1.0D+00,  4.2D+01,  4.7D+01, r^2= 2.5D+01
   Bfn.  Coefficient  Atom+Function         Bfn.  Coefficient  Atom+Function  
  ----- ------------  ---------------      ----- ------------  ---------------
   700      0.242608  229 C  py             712     -0.193426  240 H  s        
   647      0.189320  216 C  py             710      0.162595  238 H  s        
   661     -0.150694  221 H  s        

 Vector  304  Occ=2.000000D+00  E=-6.263403D-01
              MO Center=  2.0D+00,  4.5D+01,  4.8D+01, r^2= 3.4D+01
   Bfn.  Coefficient  Atom+Function         Bfn.  Coefficient  Atom+Function  
  ----- ------------  ---------------      ----- ------------  ---------------
    15      0.158828    3 C  pz       

 Vector  305  Occ=2.000000D+00  E=-6.260847D-01
              MO Center=  4.7D+00,  4.6D+01,  4.8D+01, r^2= 3.2D+01
   Bfn.  Coefficient  Atom+Function         Bfn.  Coefficient  Atom+Function  
  ----- ------------  ---------------      ----- ------------  ---------------
   466      0.179559  147 C  py             435     -0.151959  141 N  px       

 Vector  306  Occ=2.000000D+00  E=-6.217487D-01
              MO Center=  4.5D-01,  4.3D+01,  4.8D+01, r^2= 2.6D+01
   Bfn.  Coefficient  Atom+Function         Bfn.  Coefficient  Atom+Function  
  ----- ------------  ---------------      ----- ------------  ---------------
   660     -0.151198  220 H  s        

 Vector  307  Occ=2.000000D+00  E=-6.206124D-01
              MO Center=  1.8D+00,  5.3D+01,  5.2D+01, r^2= 1.1D+01
   Bfn.  Coefficient  Atom+Function         Bfn.  Coefficient  Atom+Function  
  ----- ------------  ---------------      ----- ------------  ---------------
   221      0.235726   67 C  px             803     -0.181300  275 H  s        
   226     -0.173008   68 C  px             225     -0.171474   68 C  s        
   267     -0.158908   85 N  px       

 Vector  308  Occ=2.000000D+00  E=-6.188066D-01
              MO Center= -2.0D-01,  4.5D+01,  4.9D+01, r^2= 1.9D+01
   Bfn.  Coefficient  Atom+Function         Bfn.  Coefficient  Atom+Function  
  ----- ------------  ---------------      ----- ------------  ---------------
    23      0.196641    5 C  px               4      0.194694    1 O  py       
    45     -0.181940    9 C  pz              54     -0.181152   11 C  py       
    49      0.169209   10 C  py               3     -0.159259    1 O  px       
    13     -0.151735    3 C  px              15      0.150588    3 C  pz       

 Vector  309  Occ=2.000000D+00  E=-6.167002D-01
              MO Center=  1.1D-01,  4.3D+01,  4.7D+01, r^2= 4.4D+01
   Bfn.  Coefficient  Atom+Function         Bfn.  Coefficient  Atom+Function  
  ----- ------------  ---------------      ----- ------------  ---------------
   601      0.146630  198 C  py       

 Vector  310  Occ=2.000000D+00  E=-6.161821D-01
              MO Center= -9.6D-01,  4.8D+01,  5.4D+01, r^2= 3.7D+01
   Bfn.  Coefficient  Atom+Function         Bfn.  Coefficient  Atom+Function  
  ----- ------------  ---------------      ----- ------------  ---------------
   196      0.207475   56 N  pz              95     -0.163545   29 C  px       
   145     -0.162370   45 H  s               91     -0.159114   28 N  py       
   126      0.156259   35 C  py             104     -0.155058   31 C  s        

 Vector  311  Occ=2.000000D+00  E=-6.151028D-01
              MO Center= -2.5D+00,  4.8D+01,  5.5D+01, r^2= 3.4D+01
   Bfn.  Coefficient  Atom+Function         Bfn.  Coefficient  Atom+Function  
  ----- ------------  ---------------      ----- ------------  ---------------
   196      0.322956   56 N  pz             189     -0.182711   55 C  px       
   194     -0.176086   56 N  px       

 Vector  312  Occ=2.000000D+00  E=-6.141699D-01
              MO Center=  1.5D+00,  4.6D+01,  5.1D+01, r^2= 5.4D+01
   Bfn.  Coefficient  Atom+Function         Bfn.  Coefficient  Atom+Function  
  ----- ------------  ---------------      ----- ------------  ---------------
   751     -0.156612  251 H  s        

 Vector  313  Occ=2.000000D+00  E=-6.134899D-01
              MO Center=  5.8D+00,  4.6D+01,  4.6D+01, r^2= 3.5D+01
   Bfn.  Coefficient  Atom+Function         Bfn.  Coefficient  Atom+Function  
  ----- ------------  ---------------      ----- ------------  ---------------
   491      0.237343  161 C  px             809      0.235738  281 H  s        
   515     -0.212588  167 H  s              486      0.172772  160 N  px       
   493     -0.161398  161 C  pz             492      0.160232  161 C  py       

 Vector  314  Occ=2.000000D+00  E=-6.106212D-01
              MO Center=  1.7D+00,  4.3D+01,  4.9D+01, r^2= 3.2D+01
   Bfn.  Coefficient  Atom+Function         Bfn.  Coefficient  Atom+Function  
  ----- ------------  ---------------      ----- ------------  ---------------
   797      0.159797  269 H  s              786      0.157181  260 C  px       

 Vector  315  Occ=2.000000D+00  E=-6.080041D-01
              MO Center=  4.0D+00,  4.5D+01,  4.7D+01, r^2= 3.6D+01
   Bfn.  Coefficient  Atom+Function         Bfn.  Coefficient  Atom+Function  
  ----- ------------  ---------------      ----- ------------  ---------------
   479      0.180844  155 H  s              465      0.178527  147 C  px       
   542     -0.157762  180 C  px             562      0.151304  184 C  px       

 Vector  316  Occ=2.000000D+00  E=-6.074563D-01
              MO Center=  4.7D+00,  4.5D+01,  4.6D+01, r^2= 3.1D+01
   Bfn.  Coefficient  Atom+Function         Bfn.  Coefficient  Atom+Function  
  ----- ------------  ---------------      ----- ------------  ---------------
   465      0.199148  147 C  px             479      0.199057  155 H  s        
   483      0.162863  159 H  s              470     -0.152738  148 C  px       
   542      0.151367  180 C  px             562     -0.150606  184 C  px       

 Vector  317  Occ=2.000000D+00  E=-6.058582D-01
              MO Center=  1.6D-01,  5.1D+01,  5.5D+01, r^2= 1.1D+01
   Bfn.  Coefficient  Atom+Function         Bfn.  Coefficient  Atom+Function  
  ----- ------------  ---------------      ----- ------------  ---------------
    91      0.217951   28 N  py             121     -0.212670   34 C  py       
    96     -0.209404   29 C  py             116     -0.197738   33 C  py       
    84     -0.188474   27 O  s              144     -0.187579   44 H  s        
   136      0.178342   37 O  py             139     -0.175449   39 H  s        
   131      0.154630   36 C  py              86     -0.152840   27 O  py       

 Vector  318  Occ=2.000000D+00  E=-6.046136D-01
              MO Center=  5.2D+00,  5.2D+01,  4.6D+01, r^2= 4.6D+00
   Bfn.  Coefficient  Atom+Function         Bfn.  Coefficient  Atom+Function  
  ----- ------------  ---------------      ----- ------------  ---------------
   384     -0.336262  122 N  px             375      0.316309  120 C  py       
   374      0.239971  120 C  px             806      0.239596  278 H  s        
   412      0.229701  128 H  s              385      0.187675  122 N  py       
   379      0.174044  121 O  px       

 Vector  319  Occ=2.000000D+00  E=-6.034723D-01
              MO Center= -4.5D+00,  5.1D+01,  5.7D+01, r^2= 8.3D+00
   Bfn.  Coefficient  Atom+Function         Bfn.  Coefficient  Atom+Function  
  ----- ------------  ---------------      ----- ------------  ---------------
   194      0.299652   56 N  px             191     -0.267186   55 C  pz       
   164     -0.215681   50 C  px             169     -0.207492   51 C  px       
   181     -0.208409   53 C  pz             198      0.186904   58 H  s        
   195      0.183913   56 N  py             202      0.184488   62 H  s        
   159      0.175126   49 N  px             200     -0.161208   60 H  s        

 Vector  320  Occ=2.000000D+00  E=-5.974640D-01
              MO Center=  2.5D+00,  4.4D+01,  4.9D+01, r^2= 2.0D+01
   Bfn.  Coefficient  Atom+Function         Bfn.  Coefficient  Atom+Function  
  ----- ------------  ---------------      ----- ------------  ---------------
   786      0.225151  260 C  px             797      0.197991  269 H  s        
   695      0.174134  228 C  py             795     -0.159951  267 H  s        
   709      0.152151  237 H  s        

 Vector  321  Occ=2.000000D+00  E=-5.961269D-01
              MO Center=  1.3D+00,  4.9D+01,  5.1D+01, r^2= 2.0D+01
   Bfn.  Coefficient  Atom+Function         Bfn.  Coefficient  Atom+Function  
  ----- ------------  ---------------      ----- ------------  ---------------
   796      0.218363  268 H  s              241      0.207305   71 C  px       
   251      0.192444   73 C  px             787      0.190882  260 C  py       
   264      0.168763   84 H  s              786     -0.163061  260 C  px       
   258     -0.161377   78 H  s        

 Vector  322  Occ=2.000000D+00  E=-5.955258D-01
              MO Center= -4.1D+00,  5.2D+01,  5.8D+01, r^2= 9.0D+00
   Bfn.  Coefficient  Atom+Function         Bfn.  Coefficient  Atom+Function  
  ----- ------------  ---------------      ----- ------------  ---------------
   165      0.302591   50 C  py             160     -0.278231   49 N  py       
   150      0.276082   47 C  py             161     -0.239110   49 N  pz       
   801     -0.219738  273 H  s              170      0.188979   51 C  py       
   800      0.167689  272 H  s              155      0.166530   48 O  py       
   196     -0.162569   56 N  pz             201      0.156303   61 H  s        

 Vector  323  Occ=2.000000D+00  E=-5.938401D-01
              MO Center=  3.8D-01,  4.5D+01,  4.8D+01, r^2= 3.6D+01
   Bfn.  Coefficient  Atom+Function         Bfn.  Coefficient  Atom+Function  
  ----- ------------  ---------------      ----- ------------  ---------------
    39     -0.163945    8 C  py       

 Vector  324  Occ=2.000000D+00  E=-5.934473D-01
              MO Center=  2.7D-01,  4.4D+01,  4.7D+01, r^2= 3.3D+01
   Bfn.  Coefficient  Atom+Function         Bfn.  Coefficient  Atom+Function  
  ----- ------------  ---------------      ----- ------------  ---------------
    39      0.150641    8 C  py       

 Vector  325  Occ=2.000000D+00  E=-5.922018D-01
              MO Center= -3.0D+00,  5.5D+01,  4.9D+01, r^2= 8.8D+00
   Bfn.  Coefficient  Atom+Function         Bfn.  Coefficient  Atom+Function  
  ----- ------------  ---------------      ----- ------------  ---------------
   322      0.306624  102 N  pz             310      0.280517  100 C  px       
   804     -0.242470  276 H  s              311     -0.237333  100 C  py       
   363     -0.201448  111 H  s        

 Vector  326  Occ=2.000000D+00  E=-5.889856D-01
              MO Center=  2.4D+00,  4.7D+01,  5.1D+01, r^2= 2.5D+01
   Bfn.  Coefficient  Atom+Function         Bfn.  Coefficient  Atom+Function  
  ----- ------------  ---------------      ----- ------------  ---------------
   796     -0.281448  268 H  s              786      0.269272  260 C  px       
   787     -0.184171  260 C  py             241      0.159313   71 C  px       
   797      0.155023  269 H  s        

 Vector  327  Occ=2.000000D+00  E=-5.865046D-01
              MO Center=  2.9D+00,  4.5D+01,  4.8D+01, r^2= 4.2D+01
   Bfn.  Coefficient  Atom+Function         Bfn.  Coefficient  Atom+Function  
  ----- ------------  ---------------      ----- ------------  ---------------
   787      0.250202  260 C  py             795     -0.224884  267 H  s        
   605      0.201252  199 O  px             796      0.151530  268 H  s        

 Vector  328  Occ=2.000000D+00  E=-5.859217D-01
              MO Center=  4.7D+00,  4.6D+01,  4.6D+01, r^2= 3.8D+01
   Bfn.  Coefficient  Atom+Function         Bfn.  Coefficient  Atom+Function  
  ----- ------------  ---------------      ----- ------------  ---------------
   513      0.209697  165 C  pz             487     -0.177856  160 N  py       
   497      0.161548  162 C  py             524      0.160905  176 H  s        
   449     -0.158884  144 O  s        

 Vector  329  Occ=2.000000D+00  E=-5.858104D-01
              MO Center= -4.5D+00,  5.0D+01,  5.7D+01, r^2= 1.6D+01
   Bfn.  Coefficient  Atom+Function         Bfn.  Coefficient  Atom+Function  
  ----- ------------  ---------------      ----- ------------  ---------------
   202     -0.291963   62 H  s              201      0.287882   61 H  s        
   179      0.277684   53 C  px             189      0.275458   55 C  px       
   196     -0.209257   56 N  pz             164     -0.185144   50 C  px       
   191      0.181049   55 C  pz             194     -0.178252   56 N  px       
   181      0.160886   53 C  pz             160      0.158253   49 N  py       

 Vector  330  Occ=2.000000D+00  E=-5.843088D-01
              MO Center=  1.2D+00,  4.3D+01,  4.8D+01, r^2= 3.4D+01
   Bfn.  Coefficient  Atom+Function         Bfn.  Coefficient  Atom+Function  
  ----- ------------  ---------------      ----- ------------  ---------------
   605      0.313940  199 O  px             604      0.223474  199 O  s        
   601      0.199471  198 C  py             787     -0.181092  260 C  py       
   795      0.169661  267 H  s              600     -0.156771  198 C  px       

 Vector  331  Occ=2.000000D+00  E=-5.819389D-01
              MO Center= -5.2D-01,  5.3D+01,  5.3D+01, r^2= 1.9D+01
   Bfn.  Coefficient  Atom+Function         Bfn.  Coefficient  Atom+Function  
  ----- ------------  ---------------      ----- ------------  ---------------
   279      0.254416   87 C  pz             284      0.223491   88 C  pz       
   302      0.190142   94 H  s              303      0.158035   95 H  s        
   269     -0.153163   85 N  pz       

 Vector  332  Occ=2.000000D+00  E=-5.801177D-01
              MO Center=  5.0D-01,  4.2D+01,  5.2D+01, r^2= 2.4D+01
   Bfn.  Coefficient  Atom+Function         Bfn.  Coefficient  Atom+Function  
  ----- ------------  ---------------      ----- ------------  ---------------
   752     -0.322098  252 H  s              741      0.297930  246 C  py       
   742     -0.231746  246 C  pz             753      0.205281  253 H  s        
   730     -0.177290  244 O  px       

 Vector  333  Occ=2.000000D+00  E=-5.793286D-01
              MO Center= -3.3D-01,  4.6D+01,  5.1D+01, r^2= 2.3D+01
   Bfn.  Coefficient  Atom+Function         Bfn.  Coefficient  Atom+Function  
  ----- ------------  ---------------      ----- ------------  ---------------
    38      0.199762    8 C  px              44     -0.186066    9 C  py       
    24     -0.177690    5 C  py             752      0.175968  252 H  s        
    61      0.172845   12 S  s              741     -0.160810  246 C  py       
    43     -0.159325    9 C  px       

 Vector  334  Occ=2.000000D+00  E=-5.761781D-01
              MO Center= -5.2D-01,  4.4D+01,  4.9D+01, r^2= 6.4D+01
   Bfn.  Coefficient  Atom+Function         Bfn.  Coefficient  Atom+Function  
  ----- ------------  ---------------      ----- ------------  ---------------
   111      0.220823   32 C  py             635      0.206787  211 H  s        
   620     -0.182864  202 C  px             142      0.174121   42 H  s        
   625     -0.170418  203 C  px             605     -0.167571  199 O  px       
   615      0.165377  201 C  px             126      0.156821   35 C  py       

 Vector  335  Occ=2.000000D+00  E=-5.759184D-01
              MO Center= -1.0D+00,  4.3D+01,  4.8D+01, r^2= 6.1D+01
   Bfn.  Coefficient  Atom+Function         Bfn.  Coefficient  Atom+Function  
  ----- ------------  ---------------      ----- ------------  ---------------
   635     -0.236555  211 H  s              620      0.231655  202 C  px       
   111      0.191307   32 C  py             625      0.189443  203 C  px       
   615     -0.187069  201 C  px             142      0.151472   42 H  s        

 Vector  336  Occ=2.000000D+00  E=-5.738017D-01
              MO Center=  1.3D+00,  4.4D+01,  4.9D+01, r^2= 4.4D+01
   Bfn.  Coefficient  Atom+Function         Bfn.  Coefficient  Atom+Function  
  ----- ------------  ---------------      ----- ------------  ---------------
   711      0.171310  239 H  s              675      0.151623  224 C  py       
   696     -0.150619  228 C  pz       

 Vector  337  Occ=2.000000D+00  E=-5.716375D-01
              MO Center=  1.8D+00,  4.4D+01,  4.7D+01, r^2= 5.9D+01
   Bfn.  Coefficient  Atom+Function         Bfn.  Coefficient  Atom+Function  
  ----- ------------  ---------------      ----- ------------  ---------------
   627      0.164270  203 C  pz             642     -0.150583  215 N  py       

 Vector  338  Occ=2.000000D+00  E=-5.712805D-01
              MO Center=  5.2D-01,  4.8D+01,  5.1D+01, r^2= 6.0D+01
   Bfn.  Coefficient  Atom+Function         Bfn.  Coefficient  Atom+Function  
  ----- ------------  ---------------      ----- ------------  ---------------
   117      0.227559   33 C  pz             143      0.174412   43 H  s        
   144     -0.164021   44 H  s              122      0.159953   34 C  pz       
   126     -0.160400   35 C  py             627      0.158804  203 C  pz       

 Vector  339  Occ=2.000000D+00  E=-5.709525D-01
              MO Center=  4.3D+00,  4.4D+01,  4.5D+01, r^2= 4.6D+01
   Bfn.  Coefficient  Atom+Function         Bfn.  Coefficient  Atom+Function  
  ----- ------------  ---------------      ----- ------------  ---------------
   436      0.171601  141 N  py             513     -0.168257  165 C  pz       
   449     -0.164521  144 O  s              451      0.153316  144 O  py       

 Vector  340  Occ=2.000000D+00  E=-5.698891D-01
              MO Center=  5.4D+00,  4.7D+01,  4.9D+01, r^2= 3.5D+01
   Bfn.  Coefficient  Atom+Function         Bfn.  Coefficient  Atom+Function  
  ----- ------------  ---------------      ----- ------------  ---------------
   472      0.274527  148 C  pz             481      0.220552  157 H  s        
   467     -0.206687  147 C  pz             460      0.189697  146 C  px       

 Vector  341  Occ=2.000000D+00  E=-5.674522D-01
              MO Center= -3.6D-01,  4.0D+01,  4.6D+01, r^2= 3.1D+01
   Bfn.  Coefficient  Atom+Function         Bfn.  Coefficient  Atom+Function  
  ----- ------------  ---------------      ----- ------------  ---------------
   622      0.302571  202 C  pz             633     -0.268517  209 H  s        
   634      0.244904  210 H  s              627      0.214170  203 C  pz       
   601      0.199779  198 C  py             636     -0.196842  212 H  s        
   642      0.162061  215 N  py             620      0.157818  202 C  px       

 Vector  342  Occ=2.000000D+00  E=-5.666052D-01
              MO Center=  1.4D+00,  5.1D+01,  5.3D+01, r^2= 1.9D+01
   Bfn.  Coefficient  Atom+Function         Bfn.  Coefficient  Atom+Function  
  ----- ------------  ---------------      ----- ------------  ---------------
   218      0.217558   66 N  pz             223     -0.193483   67 C  pz       
   253      0.166204   73 C  pz             263     -0.162558   83 H  s        
   117     -0.158677   33 C  pz       

 Vector  343  Occ=2.000000D+00  E=-5.640785D-01
              MO Center=  2.9D+00,  5.0D+01,  4.7D+01, r^2= 2.5D+01
   Bfn.  Coefficient  Atom+Function         Bfn.  Coefficient  Atom+Function  
  ----- ------------  ---------------      ----- ------------  ---------------
   391      0.293527  123 C  pz             807     -0.269184  279 H  s        
   413      0.195059  129 H  s              406      0.169489  126 C  pz       
   386      0.163378  122 N  pz             396      0.160266  124 C  pz       

 Vector  344  Occ=2.000000D+00  E=-5.637066D-01
              MO Center= -3.4D+00,  5.1D+01,  5.6D+01, r^2= 2.9D+01
   Bfn.  Coefficient  Atom+Function         Bfn.  Coefficient  Atom+Function  
  ----- ------------  ---------------      ----- ------------  ---------------
   166      0.278475   50 C  pz             171     -0.258431   51 C  pz       
   180     -0.229430   53 C  py             175      0.204348   52 C  py       
   201      0.191428   61 H  s              190     -0.173592   55 C  py       
   161      0.162845   49 N  pz             194     -0.161720   56 N  px       
   203     -0.160689   63 H  s              185      0.154052   54 N  py       

 Vector  345  Occ=2.000000D+00  E=-5.634121D-01
              MO Center=  1.1D+00,  4.4D+01,  4.8D+01, r^2= 4.4D+01
   Bfn.  Coefficient  Atom+Function         Bfn.  Coefficient  Atom+Function  
  ----- ------------  ---------------      ----- ------------  ---------------
   554      0.249149  182 O  pz             551      0.186560  182 O  s        
   549     -0.168040  181 C  pz             707      0.163154  235 H  s        
   694      0.157700  228 C  px       

 Vector  346  Occ=2.000000D+00  E=-5.611709D-01
              MO Center=  9.3D-01,  4.4D+01,  4.9D+01, r^2= 3.9D+01
   Bfn.  Coefficient  Atom+Function         Bfn.  Coefficient  Atom+Function  
  ----- ------------  ---------------      ----- ------------  ---------------
   554      0.256672  182 O  pz             551      0.193819  182 O  s        
   549     -0.178065  181 C  pz       

 Vector  347  Occ=2.000000D+00  E=-5.602937D-01
              MO Center= -2.2D+00,  5.2D+01,  5.0D+01, r^2= 1.9D+01
   Bfn.  Coefficient  Atom+Function         Bfn.  Coefficient  Atom+Function  
  ----- ------------  ---------------      ----- ------------  ---------------
   369      0.239690  117 H  s              334      0.226095  105 C  s        
   370      0.198667  118 H  s              368     -0.180569  116 H  s        
   367     -0.167676  115 H  s              355     -0.159661  109 C  px       
   332      0.152691  104 C  pz             344     -0.151567  107 C  s        

 Vector  348  Occ=2.000000D+00  E=-5.586408D-01
              MO Center=  1.5D+00,  4.5D+01,  5.0D+01, r^2= 2.9D+01
   Bfn.  Coefficient  Atom+Function         Bfn.  Coefficient  Atom+Function  
  ----- ------------  ---------------      ----- ------------  ---------------
   773     -0.190101  258 C  py             680      0.180817  225 O  py       
   674      0.157777  224 C  px             678      0.156193  225 O  s        
   794     -0.154553  266 H  s        

 Vector  349  Occ=2.000000D+00  E=-5.556601D-01
              MO Center= -2.3D-01,  4.6D+01,  5.0D+01, r^2= 2.6D+01
   Bfn.  Coefficient  Atom+Function         Bfn.  Coefficient  Atom+Function  
  ----- ------------  ---------------      ----- ------------  ---------------
   135      0.189913   37 O  px             130      0.163160   36 C  px       
   137     -0.161500   37 O  pz              40     -0.159323    8 C  pz       
   679     -0.157588  225 O  px              75      0.155155   23 H  s        

 Vector  350  Occ=2.000000D+00  E=-5.530471D-01
              MO Center=  9.9D-02,  4.5D+01,  4.7D+01, r^2= 3.4D+01
   Bfn.  Coefficient  Atom+Function         Bfn.  Coefficient  Atom+Function  
  ----- ------------  ---------------      ----- ------------  ---------------
   547      0.187897  181 C  px             552      0.159224  182 O  px       
   559     -0.159321  183 C  pz       

 Vector  351  Occ=2.000000D+00  E=-5.524606D-01
              MO Center=  1.9D-01,  4.9D+01,  5.2D+01, r^2= 4.7D+01
   Bfn.  Coefficient  Atom+Function         Bfn.  Coefficient  Atom+Function  
  ----- ------------  ---------------      ----- ------------  ---------------
   100      0.222537   30 C  px             141     -0.199146   41 H  s        
   136      0.179035   37 O  py              80     -0.174370   26 C  px       
    95     -0.166756   29 C  px              92     -0.161919   28 N  pz       
    91     -0.160471   28 N  py              97      0.159254   29 C  pz       

 Vector  352  Occ=2.000000D+00  E=-5.518779D-01
              MO Center=  6.9D+00,  4.8D+01,  4.6D+01, r^2= 2.3D+01
   Bfn.  Coefficient  Atom+Function         Bfn.  Coefficient  Atom+Function  
  ----- ------------  ---------------      ----- ------------  ---------------
   487      0.220177  160 N  py             466     -0.201041  147 C  py       
   440      0.196391  142 C  px             474      0.179909  150 H  s        
   478      0.178887  154 H  s              436      0.177102  141 N  py       
   457      0.175498  145 C  pz             492     -0.173148  161 C  py       
   475      0.168058  151 H  s              488      0.155469  160 N  pz       

 Vector  353  Occ=2.000000D+00  E=-5.512751D-01
              MO Center=  6.1D-01,  4.7D+01,  5.0D+01, r^2= 3.9D+01
   Bfn.  Coefficient  Atom+Function         Bfn.  Coefficient  Atom+Function  
  ----- ------------  ---------------      ----- ------------  ---------------
   262      0.152309   82 H  s        

 Vector  354  Occ=2.000000D+00  E=-5.504764D-01
              MO Center= -1.4D+00,  5.1D+01,  4.9D+01, r^2= 2.7D+01
   Bfn.  Coefficient  Atom+Function         Bfn.  Coefficient  Atom+Function  
  ----- ------------  ---------------      ----- ------------  ---------------
   360      0.212749  110 C  px             335      0.204450  105 C  px       
   350     -0.183570  108 C  px             345     -0.180340  107 C  px       
   356      0.179658  109 C  py             341      0.173069  106 C  py       
   330      0.161038  104 C  px             342     -0.153395  106 C  pz       
   357     -0.152832  109 C  pz       

 Vector  355  Occ=2.000000D+00  E=-5.485984D-01
              MO Center=  2.6D+00,  4.8D+01,  5.1D+01, r^2= 4.0D+01
   Bfn.  Coefficient  Atom+Function         Bfn.  Coefficient  Atom+Function  
  ----- ------------  ---------------      ----- ------------  ---------------
   480      0.181724  156 H  s              482     -0.181645  158 H  s        
   471     -0.171884  148 C  py             790     -0.161393  262 H  s        
   466      0.159491  147 C  py             762     -0.154931  256 C  px       

 Vector  356  Occ=2.000000D+00  E=-5.478106D-01
              MO Center= -6.3D-01,  4.7D+01,  5.0D+01, r^2= 3.0D+01
   Bfn.  Coefficient  Atom+Function         Bfn.  Coefficient  Atom+Function  
  ----- ------------  ---------------      ----- ------------  ---------------
    10      0.327543    2 O  pz               7      0.230613    2 O  s        
    48     -0.191926   10 C  px               5     -0.163439    1 O  pz       
    55      0.156079   11 C  pz              61     -0.156263   12 S  s        
    65     -0.156475   13 H  s               25      0.153810    5 C  pz       

 Vector  357  Occ=2.000000D+00  E=-5.467008D-01
              MO Center=  5.5D+00,  4.7D+01,  4.9D+01, r^2= 2.9D+01
   Bfn.  Coefficient  Atom+Function         Bfn.  Coefficient  Atom+Function  
  ----- ------------  ---------------      ----- ------------  ---------------
   480      0.285877  156 H  s              466      0.262834  147 C  py       
   471     -0.240720  148 C  py             482     -0.218857  158 H  s        
   467      0.185922  147 C  pz             481      0.152574  157 H  s        

 Vector  358  Occ=2.000000D+00  E=-5.460354D-01
              MO Center=  4.6D-01,  4.2D+01,  4.9D+01, r^2= 3.2D+01
   Bfn.  Coefficient  Atom+Function         Bfn.  Coefficient  Atom+Function  
  ----- ------------  ---------------      ----- ------------  ---------------
   754      0.272970  254 H  s              742     -0.236898  246 C  pz       
   750      0.209798  250 H  s              737      0.192937  245 C  pz       
   538     -0.177236  179 N  py             531      0.167079  178 O  s        
   527     -0.163891  177 C  px             532      0.153779  178 O  px       

 Vector  359  Occ=2.000000D+00  E=-5.441684D-01
              MO Center=  9.0D-02,  4.7D+01,  5.0D+01, r^2= 6.2D+01
   Bfn.  Coefficient  Atom+Function         Bfn.  Coefficient  Atom+Function  
  ----- ------------  ---------------      ----- ------------  ---------------
   296      0.221860   90 C  px             306      0.186541   98 H  s        
   538     -0.154455  179 N  py       

 Vector  360  Occ=2.000000D+00  E=-5.436418D-01
              MO Center= -4.6D-01,  5.0D+01,  5.1D+01, r^2= 5.4D+01
   Bfn.  Coefficient  Atom+Function         Bfn.  Coefficient  Atom+Function  
  ----- ------------  ---------------      ----- ------------  ---------------
   296      0.234971   90 C  px             273      0.225633   86 C  py       
   267      0.221289   85 N  px             306      0.183218   98 H  s        
   803      0.161077  275 H  s              305     -0.153031   97 H  s        

 Vector  361  Occ=2.000000D+00  E=-5.426563D-01
              MO Center=  1.2D+00,  4.5D+01,  4.9D+01, r^2= 4.4D+01
   Bfn.  Coefficient  Atom+Function         Bfn.  Coefficient  Atom+Function  
  ----- ------------  ---------------      ----- ------------  ---------------
   658      0.146011  218 O  pz             538     -0.132150  179 N  py       

 Vector  362  Occ=2.000000D+00  E=-5.419783D-01
              MO Center= -3.4D-01,  4.7D+01,  5.2D+01, r^2= 3.0D+01
   Bfn.  Coefficient  Atom+Function         Bfn.  Coefficient  Atom+Function  
  ----- ------------  ---------------      ----- ------------  ---------------
   135      0.277563   37 O  px             130      0.248434   36 C  px       
   137     -0.210835   37 O  pz              64      0.156268   12 S  pz       

 Vector  363  Occ=2.000000D+00  E=-5.411830D-01
              MO Center= -4.5D+00,  5.2D+01,  5.8D+01, r^2= 7.5D+00
   Bfn.  Coefficient  Atom+Function         Bfn.  Coefficient  Atom+Function  
  ----- ------------  ---------------      ----- ------------  ---------------
   164      0.246880   50 C  px             171      0.245694   51 C  pz       
   198     -0.223591   58 H  s              161     -0.206763   49 N  pz       
   160      0.200183   49 N  py             165     -0.200389   50 C  py       
   166     -0.198598   50 C  pz             174     -0.183606   52 C  px       
   151     -0.179335   47 C  pz             185      0.179940   54 N  py       

 Vector  364  Occ=2.000000D+00  E=-5.406126D-01
              MO Center=  1.8D+00,  4.3D+01,  4.4D+01, r^2= 3.8D+01
   Bfn.  Coefficient  Atom+Function         Bfn.  Coefficient  Atom+Function  
  ----- ------------  ---------------      ----- ------------  ---------------
   626      0.218288  203 C  py             511     -0.194110  165 C  px       
   638      0.191133  214 H  s              621      0.183570  202 C  py       
   637     -0.167530  213 H  s              611     -0.165822  200 C  py       
   522      0.159494  174 H  s        

 Vector  365  Occ=2.000000D+00  E=-5.404492D-01
              MO Center=  1.9D+00,  4.3D+01,  4.5D+01, r^2= 4.2D+01
   Bfn.  Coefficient  Atom+Function         Bfn.  Coefficient  Atom+Function  
  ----- ------------  ---------------      ----- ------------  ---------------
   626      0.220202  203 C  py             511      0.209408  165 C  px       
   638      0.194968  214 H  s              522     -0.170623  174 H  s        
   637     -0.164934  213 H  s              621      0.157680  202 C  py       
   524      0.156101  176 H  s        

 Vector  366  Occ=2.000000D+00  E=-5.381302D-01
              MO Center=  9.3D-01,  5.3D+01,  5.2D+01, r^2= 1.8D+01
   Bfn.  Coefficient  Atom+Function         Bfn.  Coefficient  Atom+Function  
  ----- ------------  ---------------      ----- ------------  ---------------
   248      0.235117   72 C  pz             261      0.201534   81 H  s        
   307     -0.179799   99 H  s              296      0.166018   90 C  px       
   221     -0.151452   67 C  px             230     -0.150232   69 O  s        

 Vector  367  Occ=2.000000D+00  E=-5.342332D-01
              MO Center=  1.3D+00,  4.7D+01,  5.1D+01, r^2= 4.1D+01
   Bfn.  Coefficient  Atom+Function         Bfn.  Coefficient  Atom+Function  
  ----- ------------  ---------------      ----- ------------  ---------------
   730     -0.178627  244 O  px             725      0.166680  243 C  px       
   729     -0.160011  244 O  s        

 Vector  368  Occ=2.000000D+00  E=-5.337150D-01
              MO Center=  2.1D+00,  4.9D+01,  4.8D+01, r^2= 3.8D+01
   Bfn.  Coefficient  Atom+Function         Bfn.  Coefficient  Atom+Function  
  ----- ------------  ---------------      ----- ------------  ---------------
   400      0.212439  125 C  py             391      0.177302  123 C  pz       
   410      0.157660  127 C  py             807     -0.157308  279 H  s        
   730      0.152591  244 O  px       

 Vector  369  Occ=2.000000D+00  E=-5.321735D-01
              MO Center=  1.2D+00,  5.1D+01,  5.2D+01, r^2= 3.1D+01
   Bfn.  Coefficient  Atom+Function         Bfn.  Coefficient  Atom+Function  
  ----- ------------  ---------------      ----- ------------  ---------------
   248      0.214591   72 C  pz              86      0.196647   27 O  py       
    84      0.186180   27 O  s              261      0.175882   81 H  s        
   297     -0.162975   90 C  py             305     -0.159022   97 H  s        

 Vector  370  Occ=2.000000D+00  E=-5.319567D-01
              MO Center= -9.6D-01,  5.2D+01,  5.0D+01, r^2= 3.5D+01
   Bfn.  Coefficient  Atom+Function         Bfn.  Coefficient  Atom+Function  
  ----- ------------  ---------------      ----- ------------  ---------------
   805      0.220583  277 H  s              326      0.202609  103 C  py       
   321      0.175185  102 N  py             327     -0.154115  103 C  pz       

 Vector  371  Occ=2.000000D+00  E=-5.311582D-01
              MO Center=  4.7D+00,  4.7D+01,  4.6D+01, r^2= 4.1D+01
   Bfn.  Coefficient  Atom+Function         Bfn.  Coefficient  Atom+Function  
  ----- ------------  ---------------      ----- ------------  ---------------
   451      0.189528  144 O  py             449     -0.154257  144 O  s        

 Vector  372  Occ=2.000000D+00  E=-5.305155D-01
              MO Center=  2.5D+00,  4.8D+01,  4.8D+01, r^2= 5.2D+01
   Bfn.  Coefficient  Atom+Function         Bfn.  Coefficient  Atom+Function  
  ----- ------------  ---------------      ----- ------------  ---------------
   297     -0.129093   90 C  py             451     -0.128580  144 O  py       
     8      0.120334    2 O  px             305     -0.120500   97 H  s        

 Vector  373  Occ=2.000000D+00  E=-5.297792D-01
              MO Center=  1.2D+00,  4.5D+01,  4.5D+01, r^2= 3.9D+01
   Bfn.  Coefficient  Atom+Function         Bfn.  Coefficient  Atom+Function  
  ----- ------------  ---------------      ----- ------------  ---------------
   532      0.358178  178 O  px             531      0.260061  178 O  s        
   528      0.251403  177 C  py             538      0.213190  179 N  py       
   529     -0.197161  177 C  pz             537      0.165026  179 N  px       

 Vector  374  Occ=2.000000D+00  E=-5.289990D-01
              MO Center=  1.1D+00,  4.6D+01,  5.1D+01, r^2= 4.7D+01
   Bfn.  Coefficient  Atom+Function         Bfn.  Coefficient  Atom+Function  
  ----- ------------  ---------------      ----- ------------  ---------------
   297      0.157282   90 C  py             305      0.150296   97 H  s        

 Vector  375  Occ=2.000000D+00  E=-5.280198D-01
              MO Center= -5.4D-02,  4.8D+01,  5.1D+01, r^2= 4.5D+01
   Bfn.  Coefficient  Atom+Function         Bfn.  Coefficient  Atom+Function  
  ----- ------------  ---------------      ----- ------------  ---------------
   297      0.221624   90 C  py             305      0.210229   97 H  s        

 Vector  376  Occ=2.000000D+00  E=-5.264226D-01
              MO Center=  6.2D-01,  4.5D+01,  4.9D+01, r^2= 4.5D+01
   Bfn.  Coefficient  Atom+Function         Bfn.  Coefficient  Atom+Function  
  ----- ------------  ---------------      ----- ------------  ---------------
   653      0.212502  217 C  pz             655     -0.198364  218 O  s        
   658     -0.187078  218 O  pz             657      0.181793  218 O  py       

 Vector  377  Occ=2.000000D+00  E=-5.254567D-01
              MO Center=  2.2D+00,  5.0D+01,  4.7D+01, r^2= 2.8D+01
   Bfn.  Coefficient  Atom+Function         Bfn.  Coefficient  Atom+Function  
  ----- ------------  ---------------      ----- ------------  ---------------
   404      0.284938  126 C  px             419     -0.233150  135 H  s        
   385      0.171812  122 N  py             374     -0.158793  120 C  px       
   420      0.155949  136 H  s              417      0.150445  133 H  s        

 Vector  378  Occ=2.000000D+00  E=-5.235293D-01
              MO Center=  8.5D-01,  4.4D+01,  4.8D+01, r^2= 3.3D+01
   Bfn.  Coefficient  Atom+Function         Bfn.  Coefficient  Atom+Function  
  ----- ------------  ---------------      ----- ------------  ---------------
   694      0.210251  228 C  px               8      0.201161    2 O  px       
   708     -0.169237  236 H  s                9      0.162146    2 O  py       
   658     -0.161515  218 O  pz       

 Vector  379  Occ=2.000000D+00  E=-5.202116D-01
              MO Center=  3.0D-01,  4.4D+01,  4.6D+01, r^2= 2.6D+01
   Bfn.  Coefficient  Atom+Function         Bfn.  Coefficient  Atom+Function  
  ----- ------------  ---------------      ----- ------------  ---------------
   554      0.214993  182 O  pz             549     -0.188499  181 C  pz       
   532     -0.178289  178 O  px             559     -0.178746  183 C  pz       
   563     -0.177399  184 C  py               8     -0.174846    2 O  px       
   551      0.174033  182 O  s              583     -0.156209  191 H  s        
   569      0.152209  185 C  pz       

 Vector  380  Occ=2.000000D+00  E=-5.183883D-01
              MO Center= -4.3D-01,  4.8D+01,  5.2D+01, r^2= 3.1D+01
   Bfn.  Coefficient  Atom+Function         Bfn.  Coefficient  Atom+Function  
  ----- ------------  ---------------      ----- ------------  ---------------
     8      0.357876    2 O  px               9      0.301610    2 O  py       
    10      0.206777    2 O  pz              86      0.205870   27 O  py       
    82      0.178966   26 C  pz              63      0.172453   12 S  py       
    84      0.153162   27 O  s        

 Vector  381  Occ=2.000000D+00  E=-5.176898D-01
              MO Center=  1.3D+00,  4.9D+01,  5.2D+01, r^2= 3.6D+01
   Bfn.  Coefficient  Atom+Function         Bfn.  Coefficient  Atom+Function  
  ----- ------------  ---------------      ----- ------------  ---------------
    84      0.199894   27 O  s               87     -0.175972   27 O  pz       
    86      0.169073   27 O  py              81     -0.157108   26 C  py       
   792     -0.157511  264 H  s        

 Vector  382  Occ=2.000000D+00  E=-5.169080D-01
              MO Center=  2.0D+00,  4.7D+01,  5.3D+01, r^2= 2.0D+01
   Bfn.  Coefficient  Atom+Function         Bfn.  Coefficient  Atom+Function  
  ----- ------------  ---------------      ----- ------------  ---------------
   792      0.303883  264 H  s              793      0.252683  265 H  s        
   769      0.237900  257 C  pz             774     -0.235043  258 C  pz       
   767      0.160080  257 C  px             772     -0.152003  258 C  px       

 Vector  383  Occ=2.000000D+00  E=-5.144769D-01
              MO Center= -1.2D+00,  5.1D+01,  5.1D+01, r^2= 2.6D+01
   Bfn.  Coefficient  Atom+Function         Bfn.  Coefficient  Atom+Function  
  ----- ------------  ---------------      ----- ------------  ---------------
   355      0.259973  109 C  px             370     -0.215617  118 H  s        
   340      0.210456  106 C  px             367      0.169418  115 H  s        
    87     -0.153777   27 O  pz             369      0.154165  117 H  s        

 Vector  384  Occ=2.000000D+00  E=-5.121975D-01
              MO Center=  5.4D+00,  4.7D+01,  4.5D+01, r^2= 2.5D+01
   Bfn.  Coefficient  Atom+Function         Bfn.  Coefficient  Atom+Function  
  ----- ------------  ---------------      ----- ------------  ---------------
   511      0.243365  165 C  px             515     -0.193685  167 H  s        
   506     -0.191660  164 C  px             522     -0.190809  174 H  s        
   492      0.183536  161 C  py             502     -0.171015  163 C  py       
   512      0.165120  165 C  py             524      0.155777  176 H  s        
   475     -0.153137  151 H  s        

 Vector  385  Occ=2.000000D+00  E=-5.117775D-01
              MO Center= -4.1D-02,  5.0D+01,  5.2D+01, r^2= 3.5D+01
   Bfn.  Coefficient  Atom+Function         Bfn.  Coefficient  Atom+Function  
  ----- ------------  ---------------      ----- ------------  ---------------
   355      0.192717  109 C  px             100      0.189437   30 C  px       
    82      0.180633   26 C  pz              87      0.173725   27 O  pz       
   340      0.165889  106 C  px              90      0.160694   28 N  px       
    95     -0.157329   29 C  px             370     -0.156312  118 H  s        
   135     -0.151499   37 O  px       

 Vector  386  Occ=2.000000D+00  E=-5.099226D-01
              MO Center=  1.2D+00,  4.2D+01,  5.0D+01, r^2= 1.6D+01
   Bfn.  Coefficient  Atom+Function         Bfn.  Coefficient  Atom+Function  
  ----- ------------  ---------------      ----- ------------  ---------------
   679      0.266854  225 O  px             675      0.237164  224 C  py       
   651     -0.232778  217 C  px             656     -0.209469  218 O  px       
   664     -0.205280  222 N  px             678     -0.173937  225 O  s        
   653      0.160889  217 C  pz             703      0.158826  231 H  s        
   715      0.157665  241 N  px             681      0.154193  225 O  pz       

 Vector  387  Occ=2.000000D+00  E=-5.059458D-01
              MO Center=  2.1D+00,  5.1D+01,  5.2D+01, r^2= 1.8D+01
   Bfn.  Coefficient  Atom+Function         Bfn.  Coefficient  Atom+Function  
  ----- ------------  ---------------      ----- ------------  ---------------
   260      0.299977   80 H  s              247      0.273079   72 C  py       
   251      0.258040   73 C  px             264      0.229427   84 H  s        
   262     -0.224573   82 H  s              246      0.162297   72 C  px       
   268     -0.151655   85 N  py       

 Vector  388  Occ=2.000000D+00  E=-5.035392D-01
              MO Center=  3.1D-01,  5.0D+01,  5.5D+01, r^2= 1.8D+01
   Bfn.  Coefficient  Atom+Function         Bfn.  Coefficient  Atom+Function  
  ----- ------------  ---------------      ----- ------------  ---------------
   139      0.257148   39 H  s              140      0.236702   40 H  s        
   136      0.206100   37 O  py              96      0.195997   29 C  py       
    97     -0.194548   29 C  pz             102      0.182293   30 C  pz       
    84     -0.172390   27 O  s               87      0.170971   27 O  pz       
   101     -0.169636   30 C  py             143     -0.157287   43 H  s        

 Vector  389  Occ=2.000000D+00  E=-5.020533D-01
              MO Center=  6.7D+00,  4.8D+01,  4.7D+01, r^2= 1.4D+01
   Bfn.  Coefficient  Atom+Function         Bfn.  Coefficient  Atom+Function  
  ----- ------------  ---------------      ----- ------------  ---------------
   455      0.287769  145 C  px             483      0.270589  159 H  s        
   476     -0.260858  152 H  s              470     -0.214437  148 C  px       
   472     -0.195276  148 C  pz             440     -0.189784  142 C  px       
   465     -0.179293  147 C  px             437     -0.173992  141 N  pz       

 Vector  390  Occ=2.000000D+00  E=-5.015924D-01
              MO Center= -2.3D-01,  4.2D+01,  4.3D+01, r^2= 1.8D+01
   Bfn.  Coefficient  Atom+Function         Bfn.  Coefficient  Atom+Function  
  ----- ------------  ---------------      ----- ------------  ---------------
   557      0.294279  183 C  px             582     -0.249203  190 H  s        
   611      0.221939  200 C  py             542     -0.212574  180 C  px       
   616     -0.201431  201 C  py             630     -0.196768  206 H  s        
   581     -0.175137  189 H  s              625     -0.174434  203 C  px       
   615      0.171190  201 C  px             590      0.157051  196 N  px       

 Vector  391  Occ=2.000000D+00  E=-5.009161D-01
              MO Center=  2.2D+00,  4.5D+01,  5.2D+01, r^2= 2.2D+01
   Bfn.  Coefficient  Atom+Function         Bfn.  Coefficient  Atom+Function  
  ----- ------------  ---------------      ----- ------------  ---------------
   768      0.230109  257 C  py             763     -0.207650  256 C  py       
   773     -0.206746  258 C  py             731      0.198847  244 O  py       
   811      0.198353  283 H  s              727     -0.188366  243 C  pz       
   726      0.183473  243 C  py             794     -0.168575  266 H  s        
   747     -0.166381  247 O  pz       

 Vector  392  Occ=2.000000D+00  E=-4.992422D-01
              MO Center=  1.7D+00,  4.3D+01,  4.9D+01, r^2= 3.2D+01
   Bfn.  Coefficient  Atom+Function         Bfn.  Coefficient  Atom+Function  
  ----- ------------  ---------------      ----- ------------  ---------------
   690      0.199259  227 C  py             695     -0.194947  228 C  py       
   732     -0.181434  244 O  pz             768      0.180467  257 C  py       
   763     -0.171719  256 C  py             684     -0.152189  226 C  px       
   691     -0.150235  227 C  pz       

 Vector  393  Occ=2.000000D+00  E=-4.988898D-01
              MO Center= -5.9D-01,  4.1D+01,  4.4D+01, r^2= 3.2D+01
   Bfn.  Coefficient  Atom+Function         Bfn.  Coefficient  Atom+Function  
  ----- ------------  ---------------      ----- ------------  ---------------
   615     -0.319676  201 C  px             625      0.311409  203 C  px       
   610      0.299256  200 C  px             630      0.254173  206 H  s        
   620     -0.197024  202 C  px             631     -0.171832  207 H  s        

 Vector  394  Occ=2.000000D+00  E=-4.988679D-01
              MO Center= -4.2D+00,  5.2D+01,  5.7D+01, r^2= 2.0D+01
   Bfn.  Coefficient  Atom+Function         Bfn.  Coefficient  Atom+Function  
  ----- ------------  ---------------      ----- ------------  ---------------
   154      0.309959   48 O  px             153     -0.276356   48 O  s        
   149     -0.272506   47 C  px             170     -0.273067   51 C  py       
   169     -0.252408   51 C  px             175      0.237041   52 C  py       
   176      0.207448   52 C  pz             200     -0.189855   60 H  s        
   160     -0.167822   49 N  py             156      0.163852   48 O  pz       

 Vector  395  Occ=2.000000D+00  E=-4.978827D-01
              MO Center= -8.0D-01,  5.3D+01,  4.9D+01, r^2= 3.3D+01
   Bfn.  Coefficient  Atom+Function         Bfn.  Coefficient  Atom+Function  
  ----- ------------  ---------------      ----- ------------  ---------------
   320      0.285233  102 N  px             325     -0.235550  103 C  px       
   314     -0.206320  101 O  s              364     -0.158543  112 H  s        
   315     -0.153055  101 O  px       

 Vector  396  Occ=2.000000D+00  E=-4.969868D-01
              MO Center=  3.4D-01,  4.7D+01,  4.8D+01, r^2= 3.6D+01
   Bfn.  Coefficient  Atom+Function         Bfn.  Coefficient  Atom+Function  
  ----- ------------  ---------------      ----- ------------  ---------------
    71     -0.205084   19 H  s               73     -0.199285   21 H  s        
    66      0.196462   14 H  s               69      0.190649   17 H  s        
    38      0.177285    8 C  px              43     -0.176775    9 C  px       
    23     -0.157443    5 C  px              13      0.153188    3 C  px       

 Vector  397  Occ=2.000000D+00  E=-4.953541D-01
              MO Center= -9.8D-01,  4.0D+01,  4.3D+01, r^2= 1.4D+01
   Bfn.  Coefficient  Atom+Function         Bfn.  Coefficient  Atom+Function  
  ----- ------------  ---------------      ----- ------------  ---------------
   612      0.323854  200 C  pz             617     -0.312911  201 C  pz       
   631      0.268868  207 H  s              627      0.215060  203 C  pz       
   636     -0.214268  212 H  s              607      0.204604  199 O  pz       
   622     -0.201699  202 C  pz             611     -0.194045  200 C  py       
   616      0.178444  201 C  py             634     -0.174942  210 H  s        

 Vector  398  Occ=2.000000D+00  E=-4.949955D-01
              MO Center=  3.7D+00,  5.1D+01,  4.7D+01, r^2= 2.0D+01
   Bfn.  Coefficient  Atom+Function         Bfn.  Coefficient  Atom+Function  
  ----- ------------  ---------------      ----- ------------  ---------------
   390     -0.261418  123 C  py             385      0.249570  122 N  py       
   378      0.204773  121 O  s              413      0.182811  129 H  s        
   380     -0.176985  121 O  py             411     -0.172042  127 C  pz       

 Vector  399  Occ=2.000000D+00  E=-4.937710D-01
              MO Center=  5.0D+00,  4.6D+01,  4.5D+01, r^2= 2.4D+01
   Bfn.  Coefficient  Atom+Function         Bfn.  Coefficient  Atom+Function  
  ----- ------------  ---------------      ----- ------------  ---------------
   523      0.261041  175 H  s              513     -0.217034  165 C  pz       
   450     -0.170634  144 O  px             512     -0.163672  165 C  py       

 Vector  400  Occ=2.000000D+00  E=-4.910425D-01
              MO Center=  2.9D+00,  5.0D+01,  4.6D+01, r^2= 1.2D+01
   Bfn.  Coefficient  Atom+Function         Bfn.  Coefficient  Atom+Function  
  ----- ------------  ---------------      ----- ------------  ---------------
   418      0.348012  134 H  s              406      0.319904  126 C  pz       
   405     -0.189901  126 C  py             421      0.165254  137 H  s        
   410      0.162871  127 C  py             413     -0.161485  129 H  s        
   419     -0.153261  135 H  s        

 Vector  401  Occ=2.000000D+00  E=-4.900812D-01
              MO Center= -5.5D-01,  4.2D+01,  4.5D+01, r^2= 3.0D+01
   Bfn.  Coefficient  Atom+Function         Bfn.  Coefficient  Atom+Function  
  ----- ------------  ---------------      ----- ------------  ---------------
   632     -0.244247  208 H  s              596      0.222972  197 C  py       
   597      0.202188  197 C  pz             552      0.191526  182 O  px       
   611     -0.192247  200 C  py             612     -0.190352  200 C  pz       
   638     -0.170172  214 H  s              547      0.165656  181 C  px       
   616      0.162671  201 C  py             581     -0.161767  189 H  s        

 Vector  402  Occ=2.000000D+00  E=-4.897335D-01
              MO Center= -8.1D-01,  5.3D+01,  5.2D+01, r^2= 2.8D+01
   Bfn.  Coefficient  Atom+Function         Bfn.  Coefficient  Atom+Function  
  ----- ------------  ---------------      ----- ------------  ---------------
   272      0.215043   86 C  px             268      0.209302   85 N  py       
   296     -0.202929   90 C  px             306     -0.190941   98 H  s        
   284     -0.179057   88 C  pz             307      0.175102   99 H  s        
   278     -0.172270   87 C  py             304      0.153232   96 H  s        

 Vector  403  Occ=2.000000D+00  E=-4.890792D-01
              MO Center=  7.4D+00,  4.7D+01,  4.5D+01, r^2= 1.6D+01
   Bfn.  Coefficient  Atom+Function         Bfn.  Coefficient  Atom+Function  
  ----- ------------  ---------------      ----- ------------  ---------------
   450      0.259994  144 O  px             449      0.250032  144 O  s        
   451     -0.225832  144 O  py             429      0.208045  140 O  s        
   446      0.208854  143 C  py             431     -0.180721  140 O  py       
   430      0.179794  140 O  px             519      0.174849  171 H  s        
   425     -0.173507  139 C  px             523      0.167242  175 H  s        

 Vector  404  Occ=2.000000D+00  E=-4.847689D-01
              MO Center=  4.5D-01,  4.5D+01,  4.5D+01, r^2= 1.6D+01
   Bfn.  Coefficient  Atom+Function         Bfn.  Coefficient  Atom+Function  
  ----- ------------  ---------------      ----- ------------  ---------------
   564      0.299173  184 C  pz             585     -0.296680  193 H  s        
   584      0.245539  192 H  s              583     -0.244142  191 H  s        
   563      0.214734  184 C  py             558     -0.204908  183 C  py       
   559     -0.199155  183 C  pz             543      0.158034  180 C  py       
   568     -0.157701  185 C  py       

 Vector  405  Occ=2.000000D+00  E=-4.844799D-01
              MO Center= -8.0D-01,  5.4D+01,  5.2D+01, r^2= 1.3D+01
   Bfn.  Coefficient  Atom+Function         Bfn.  Coefficient  Atom+Function  
  ----- ------------  ---------------      ----- ------------  ---------------
   274      0.309089   86 C  pz             284     -0.234928   88 C  pz       
   300     -0.222267   92 H  s              304      0.193740   96 H  s        
   277      0.183222   87 C  px             278      0.154540   87 C  py       

 Vector  406  Occ=2.000000D+00  E=-4.828365D-01
              MO Center=  1.7D+00,  5.2D+01,  5.2D+01, r^2= 2.1D+01
   Bfn.  Coefficient  Atom+Function         Bfn.  Coefficient  Atom+Function  
  ----- ------------  ---------------      ----- ------------  ---------------
   216      0.259421   66 N  px             247     -0.248018   72 C  py       
   259      0.220221   79 H  s              206      0.183376   64 C  px       
   252     -0.162240   73 C  py             264      0.162654   84 H  s        
   258      0.159368   78 H  s              242      0.150616   71 C  py       

 Vector  407  Occ=2.000000D+00  E=-4.825568D-01
              MO Center= -1.1D+00,  4.7D+01,  5.1D+01, r^2= 2.3D+01
   Bfn.  Coefficient  Atom+Function         Bfn.  Coefficient  Atom+Function  
  ----- ------------  ---------------      ----- ------------  ---------------
    63     -0.315139   12 S  py              10      0.301975    2 O  pz       
    62      0.259161   12 S  px              76     -0.231067   24 H  s        
     9      0.204356    2 O  py               8     -0.192611    2 O  px       
    54      0.193559   11 C  py              53     -0.191264   11 C  px       
    18      0.162690    4 O  px              29     -0.159217    6 O  py       

 Vector  408  Occ=2.000000D+00  E=-4.814483D-01
              MO Center= -1.7D+00,  5.1D+01,  5.6D+01, r^2= 1.7D+01
   Bfn.  Coefficient  Atom+Function         Bfn.  Coefficient  Atom+Function  
  ----- ------------  ---------------      ----- ------------  ---------------
   136      0.285332   37 O  py             101      0.253531   30 C  py       
   199     -0.231994   59 H  s              106     -0.209562   31 C  py       
   116      0.187335   33 C  py             170     -0.186201   51 C  py       
   134     -0.173234   37 O  s              801     -0.170052  273 H  s        
   141      0.167711   41 H  s              140     -0.153238   40 H  s        

 Vector  409  Occ=2.000000D+00  E=-4.788200D-01
              MO Center= -3.3D+00,  5.2D+01,  5.7D+01, r^2= 1.7D+01
   Bfn.  Coefficient  Atom+Function         Bfn.  Coefficient  Atom+Function  
  ----- ------------  ---------------      ----- ------------  ---------------
   154      0.316074   48 O  px             199      0.271061   59 H  s        
   170      0.218580   51 C  py             153     -0.208956   48 O  s        
   151     -0.206731   47 C  pz             136      0.193842   37 O  py       
   101      0.189617   30 C  py             801      0.188588  273 H  s        
   159      0.157618   49 N  px       

 Vector  410  Occ=2.000000D+00  E=-4.775522D-01
              MO Center=  2.2D+00,  4.3D+01,  4.8D+01, r^2= 1.1D+01
   Bfn.  Coefficient  Atom+Function         Bfn.  Coefficient  Atom+Function  
  ----- ------------  ---------------      ----- ------------  ---------------
   706      0.308249  234 H  s              705      0.264107  233 H  s        
   704     -0.262245  232 H  s              686      0.256387  226 C  pz       
   691     -0.251157  227 C  pz             690     -0.206598  227 C  py       
   699      0.198277  229 C  px             701      0.169445  229 C  pz       
   685      0.165427  226 C  py             695      0.154719  228 C  py       

 Vector  411  Occ=2.000000D+00  E=-4.747273D-01
              MO Center= -2.4D+00,  5.2D+01,  4.9D+01, r^2= 1.6D+01
   Bfn.  Coefficient  Atom+Function         Bfn.  Coefficient  Atom+Function  
  ----- ------------  ---------------      ----- ------------  ---------------
   371      0.307719  119 H  s              361     -0.219971  110 C  py       
   331      0.201568  104 C  py             326     -0.199219  103 C  py       
   362      0.195306  110 C  pz             340     -0.179773  106 C  px       
   347      0.178081  107 C  pz             356      0.175206  109 C  py       
   337      0.166663  105 C  pz       

 Vector  412  Occ=2.000000D+00  E=-4.729936D-01
              MO Center=  7.4D+00,  4.7D+01,  4.6D+01, r^2= 1.5D+01
   Bfn.  Coefficient  Atom+Function         Bfn.  Coefficient  Atom+Function  
  ----- ------------  ---------------      ----- ------------  ---------------
   445      0.231582  143 C  px             462     -0.220456  146 C  pz       
   477      0.205503  153 H  s              470     -0.196082  148 C  px       
   451      0.193442  144 O  py             472      0.180310  148 C  pz       
   479     -0.169145  155 H  s              497     -0.157129  162 C  py       
   460      0.156223  146 C  px             452     -0.153652  144 O  pz       

 Vector  413  Occ=2.000000D+00  E=-4.696457D-01
              MO Center= -1.6D+00,  5.2D+01,  5.5D+01, r^2= 2.9D+01
   Bfn.  Coefficient  Atom+Function         Bfn.  Coefficient  Atom+Function  
  ----- ------------  ---------------      ----- ------------  ---------------
   154      0.306930   48 O  px             153     -0.224159   48 O  s        
   169      0.223936   51 C  px             200      0.211596   60 H  s        
   253      0.207133   73 C  pz             263     -0.207442   83 H  s        
   198      0.198373   58 H  s              164     -0.188816   50 C  px       
   149     -0.187757   47 C  px             159      0.184809   49 N  px       

 Vector  414  Occ=2.000000D+00  E=-4.693100D-01
              MO Center= -3.6D-01,  5.2D+01,  5.4D+01, r^2= 2.9D+01
   Bfn.  Coefficient  Atom+Function         Bfn.  Coefficient  Atom+Function  
  ----- ------------  ---------------      ----- ------------  ---------------
   154      0.250464   48 O  px             253     -0.244385   73 C  pz       
   263      0.244299   83 H  s              243      0.219736   71 C  pz       
   261     -0.198297   81 H  s              257      0.195015   77 H  s        
   169      0.193198   51 C  px             248     -0.187815   72 C  pz       
   153     -0.184694   48 O  s              200      0.181580   60 H  s        

 Vector  415  Occ=2.000000D+00  E=-4.676257D-01
              MO Center=  7.3D+00,  4.8D+01,  4.4D+01, r^2= 1.4D+01
   Bfn.  Coefficient  Atom+Function         Bfn.  Coefficient  Atom+Function  
  ----- ------------  ---------------      ----- ------------  ---------------
   430      0.308594  140 O  px             498      0.257982  162 C  pz       
   517     -0.243393  169 H  s              521      0.224847  173 H  s        
   426      0.222775  139 C  py             508     -0.221310  164 C  pz       
   429      0.213469  140 O  s              435      0.171614  141 N  px       
   493     -0.161909  161 C  pz             519     -0.157521  171 H  s        

 Vector  416  Occ=2.000000D+00  E=-4.667093D-01
              MO Center= -4.6D+00,  5.3D+01,  5.8D+01, r^2= 4.7D+00
   Bfn.  Coefficient  Atom+Function         Bfn.  Coefficient  Atom+Function  
  ----- ------------  ---------------      ----- ------------  ---------------
   151      0.407607   47 C  pz             156      0.388882   48 O  pz       
   161      0.361704   49 N  pz             170      0.228306   51 C  py       
   171      0.212930   51 C  pz             166     -0.206074   50 C  pz       
   175     -0.202293   52 C  py             149     -0.167988   47 C  px       

 Vector  417  Occ=2.000000D+00  E=-4.625782D-01
              MO Center=  7.5D+00,  4.8D+01,  4.5D+01, r^2= 2.0D+01
   Bfn.  Coefficient  Atom+Function         Bfn.  Coefficient  Atom+Function  
  ----- ------------  ---------------      ----- ------------  ---------------
   430      0.285693  140 O  px             429      0.237328  140 O  s        
   498     -0.210231  162 C  pz             426      0.178821  139 C  py       
   450     -0.174279  144 O  px             462      0.171407  146 C  pz       
   431     -0.161776  140 O  py             425     -0.158937  139 C  px       
   473     -0.155237  149 H  s              486     -0.154407  160 N  px       

 Vector  418  Occ=2.000000D+00  E=-4.617971D-01
              MO Center=  1.4D+00,  4.1D+01,  5.3D+01, r^2= 9.2D+00
   Bfn.  Coefficient  Atom+Function         Bfn.  Coefficient  Atom+Function  
  ----- ------------  ---------------      ----- ------------  ---------------
   745      0.479219  247 O  px             747      0.428996  247 O  pz       
   744      0.342383  247 O  s              740      0.253516  246 C  px       
   735     -0.248617  245 C  px             737     -0.229538  245 C  pz       
   751     -0.200775  251 H  s              753     -0.186386  253 H  s        
   750     -0.164461  250 H  s        

 Vector  419  Occ=2.000000D+00  E=-4.593989D-01
              MO Center=  3.6D+00,  4.7D+01,  5.0D+01, r^2= 3.0D+01
   Bfn.  Coefficient  Atom+Function         Bfn.  Coefficient  Atom+Function  
  ----- ------------  ---------------      ----- ------------  ---------------
   783      0.242225  259 S  pz             788     -0.225665  260 C  pz       
   477     -0.182376  153 H  s              774     -0.155422  258 C  pz       

 Vector  420  Occ=2.000000D+00  E=-4.583548D-01
              MO Center=  2.3D+00,  4.8D+01,  5.0D+01, r^2= 4.1D+01
   Bfn.  Coefficient  Atom+Function         Bfn.  Coefficient  Atom+Function  
  ----- ------------  ---------------      ----- ------------  ---------------
     4      0.158852    1 O  py              34     -0.156228    7 N  py       
   107      0.156255   31 C  pz             477      0.156990  153 H  s        

 Vector  421  Occ=2.000000D+00  E=-4.572729D-01
              MO Center=  3.6D+00,  4.8D+01,  5.0D+01, r^2= 3.8D+01
   Bfn.  Coefficient  Atom+Function         Bfn.  Coefficient  Atom+Function  
  ----- ------------  ---------------      ----- ------------  ---------------
   783      0.269362  259 S  pz             788     -0.255737  260 C  pz       
   774     -0.173588  258 C  pz             497      0.150270  162 C  py       

 Vector  422  Occ=2.000000D+00  E=-4.565074D-01
              MO Center=  4.4D-01,  4.8D+01,  5.2D+01, r^2= 3.0D+01
   Bfn.  Coefficient  Atom+Function         Bfn.  Coefficient  Atom+Function  
  ----- ------------  ---------------      ----- ------------  ---------------
   107     -0.254956   31 C  pz             102      0.239062   30 C  pz       
   112      0.183477   32 C  pz              34     -0.163474    7 N  py       
   783     -0.156510  259 S  pz               4      0.155652    1 O  py       
   122     -0.156184   34 C  pz             144      0.151801   44 H  s        

 Vector  423  Occ=2.000000D+00  E=-4.556798D-01
              MO Center=  8.7D-01,  5.1D+01,  4.9D+01, r^2= 3.2D+01
   Bfn.  Coefficient  Atom+Function         Bfn.  Coefficient  Atom+Function  
  ----- ------------  ---------------      ----- ------------  ---------------
   420      0.208765  136 H  s              411      0.206933  127 C  pz       
   417     -0.200487  133 H  s              404     -0.184450  126 C  px       
   212      0.165399   65 O  py       

 Vector  424  Occ=2.000000D+00  E=-4.547176D-01
              MO Center=  1.6D+00,  5.3D+01,  5.0D+01, r^2= 2.8D+01
   Bfn.  Coefficient  Atom+Function         Bfn.  Coefficient  Atom+Function  
  ----- ------------  ---------------      ----- ------------  ---------------
   212      0.273569   65 O  py             206     -0.209519   64 C  px       
   208      0.201549   64 C  pz             210      0.201793   65 O  s        
   411     -0.174810  127 C  pz             420     -0.173397  136 H  s        
   417      0.162552  133 H  s              217      0.155975   66 N  py       
   230      0.156410   69 O  s              216     -0.153237   66 N  px       

 Vector  425  Occ=2.000000D+00  E=-4.521444D-01
              MO Center=  3.4D+00,  4.7D+01,  4.5D+01, r^2= 2.5D+01
   Bfn.  Coefficient  Atom+Function         Bfn.  Coefficient  Atom+Function  
  ----- ------------  ---------------      ----- ------------  ---------------
   572      0.215856  186 N  px             573      0.189744  186 N  py       
   574     -0.173440  186 N  pz             569     -0.166866  185 C  pz       
   520      0.164489  172 H  s              497     -0.162120  162 C  py       
   516     -0.153259  168 H  s        

 Vector  426  Occ=2.000000D+00  E=-4.513644D-01
              MO Center=  3.7D+00,  4.7D+01,  4.5D+01, r^2= 2.7D+01
   Bfn.  Coefficient  Atom+Function         Bfn.  Coefficient  Atom+Function  
  ----- ------------  ---------------      ----- ------------  ---------------
   567      0.172764  185 C  px             572      0.172332  186 N  px       
   573      0.173023  186 N  py             574     -0.167122  186 N  pz       
   450      0.160286  144 O  px             497      0.155971  162 C  py       
   520     -0.153328  172 H  s        

 Vector  427  Occ=2.000000D+00  E=-4.476743D-01
              MO Center=  1.4D-01,  4.6D+01,  4.4D+01, r^2= 1.6D+01
   Bfn.  Coefficient  Atom+Function         Bfn.  Coefficient  Atom+Function  
  ----- ------------  ---------------      ----- ------------  ---------------
   579     -0.397124  187 O  pz             576      0.377665  187 O  s        
   567      0.312232  185 C  px             577     -0.305669  187 O  px       
   562     -0.189197  184 C  px             569      0.170973  185 C  pz       
   684      0.169956  226 C  px             689     -0.170711  227 C  px       
   584     -0.164712  192 H  s        

 Vector  428  Occ=2.000000D+00  E=-4.466116D-01
              MO Center=  7.4D+00,  4.7D+01,  4.6D+01, r^2= 1.3D+01
   Bfn.  Coefficient  Atom+Function         Bfn.  Coefficient  Atom+Function  
  ----- ------------  ---------------      ----- ------------  ---------------
   456      0.276469  145 C  py             452      0.261747  144 O  pz       
   475      0.245798  151 H  s              461     -0.242899  146 C  py       
   477      0.214504  153 H  s              450      0.183494  144 O  px       
   446      0.167720  143 C  py             487     -0.161381  160 N  py       
   492      0.152855  161 C  py             447      0.151520  143 C  pz       

 Vector  429  Occ=2.000000D+00  E=-4.461065D-01
              MO Center=  1.6D+00,  4.5D+01,  4.7D+01, r^2= 2.5D+01
   Bfn.  Coefficient  Atom+Function         Bfn.  Coefficient  Atom+Function  
  ----- ------------  ---------------      ----- ------------  ---------------
   689     -0.285297  227 C  px             684      0.278882  226 C  px       
   577      0.206621  187 O  px             576     -0.205339  187 O  s        
   699      0.191495  229 C  px             579      0.183860  187 O  pz       
   705     -0.179891  233 H  s              704     -0.167568  232 H  s        
   685     -0.159397  226 C  py       

 Vector  430  Occ=2.000000D+00  E=-4.446056D-01
              MO Center= -1.4D+00,  5.3D+01,  5.0D+01, r^2= 1.9D+01
   Bfn.  Coefficient  Atom+Function         Bfn.  Coefficient  Atom+Function  
  ----- ------------  ---------------      ----- ------------  ---------------
   362     -0.167646  110 C  pz             352     -0.164144  108 C  pz       
   327      0.162788  103 C  pz             341     -0.154323  106 C  py       
   411     -0.153755  127 C  pz             301     -0.150791   93 H  s        

 Vector  431  Occ=2.000000D+00  E=-4.432331D-01
              MO Center= -4.1D-01,  5.3D+01,  5.2D+01, r^2= 2.1D+01
   Bfn.  Coefficient  Atom+Function         Bfn.  Coefficient  Atom+Function  
  ----- ------------  ---------------      ----- ------------  ---------------
   278      0.259959   87 C  py             282      0.235226   88 C  px       
   301     -0.210751   93 H  s              216     -0.174995   66 N  px       
   207      0.171075   64 C  py             211     -0.157484   65 O  px       
   206     -0.154700   64 C  px             277     -0.152904   87 C  px       

 Vector  432  Occ=2.000000D+00  E=-4.399989D-01
              MO Center=  1.8D+00,  5.4D+01,  5.3D+01, r^2= 1.7D+01
   Bfn.  Coefficient  Atom+Function         Bfn.  Coefficient  Atom+Function  
  ----- ------------  ---------------      ----- ------------  ---------------
   212      0.338158   65 O  py             210      0.325675   65 O  s        
   207     -0.233554   64 C  py             213     -0.224284   65 O  pz       
   208      0.174720   64 C  pz             136      0.165982   37 O  py       
   277     -0.159337   87 C  px             254     -0.153384   74 H  s        

 Vector  433  Occ=2.000000D+00  E=-4.391677D-01
              MO Center=  7.4D+00,  4.8D+01,  4.7D+01, r^2= 1.4D+01
   Bfn.  Coefficient  Atom+Function         Bfn.  Coefficient  Atom+Function  
  ----- ------------  ---------------      ----- ------------  ---------------
   457      0.278726  145 C  pz             461      0.264264  146 C  py       
   462     -0.259524  146 C  pz             456     -0.247339  145 C  py       
   476     -0.244547  152 H  s              430      0.184868  140 O  px       
   474     -0.184275  150 H  s              481      0.180037  157 H  s        
   437      0.172135  141 N  pz             442     -0.168991  142 C  pz       

 Vector  434  Occ=2.000000D+00  E=-4.382264D-01
              MO Center= -6.3D-01,  5.0D+01,  5.3D+01, r^2= 2.0D+01
   Bfn.  Coefficient  Atom+Function         Bfn.  Coefficient  Atom+Function  
  ----- ------------  ---------------      ----- ------------  ---------------
   136      0.276744   37 O  py             137      0.258152   37 O  pz       
   135     -0.239112   37 O  px             105      0.205500   31 C  px       
   112     -0.170853   32 C  pz             120      0.158826   34 C  px       
   134     -0.154103   37 O  s              125      0.153104   35 C  px       
   121      0.150467   34 C  py       

 Vector  435  Occ=2.000000D+00  E=-4.344749D-01
              MO Center= -8.4D-01,  5.1D+01,  5.3D+01, r^2= 1.6D+01
   Bfn.  Coefficient  Atom+Function         Bfn.  Coefficient  Atom+Function  
  ----- ------------  ---------------      ----- ------------  ---------------
   135      0.342228   37 O  px             136      0.223492   37 O  py       
   115     -0.200321   33 C  px             110     -0.196438   32 C  px       
   105     -0.166408   31 C  px             137     -0.159130   37 O  pz       

 Vector  436  Occ=2.000000D+00  E=-4.329123D-01
              MO Center= -3.0D-01,  5.2D+01,  5.2D+01, r^2= 1.7D+01
   Bfn.  Coefficient  Atom+Function         Bfn.  Coefficient  Atom+Function  
  ----- ------------  ---------------      ----- ------------  ---------------
   136      0.255541   37 O  py             135      0.225679   37 O  px       
   233     -0.217325   69 O  pz             230      0.172148   69 O  s        
   258     -0.165413   78 H  s              121      0.151383   34 C  py       

 Vector  437  Occ=2.000000D+00  E=-4.296476D-01
              MO Center=  2.5D+00,  5.1D+01,  4.6D+01, r^2= 6.8D+00
   Bfn.  Coefficient  Atom+Function         Bfn.  Coefficient  Atom+Function  
  ----- ------------  ---------------      ----- ------------  ---------------
   422      0.276242  138 H  s              399      0.254756  125 C  px       
   409     -0.250274  127 C  px             395      0.248324  124 C  py       
   405     -0.237843  126 C  py             404     -0.209001  126 C  px       
   394      0.200493  124 C  px             419      0.197174  135 H  s        
   410     -0.185777  127 C  py             389     -0.183979  123 C  px       

 Vector  438  Occ=2.000000D+00  E=-4.281275D-01
              MO Center=  1.2D+00,  5.3D+01,  5.2D+01, r^2= 1.1D+01
   Bfn.  Coefficient  Atom+Function         Bfn.  Coefficient  Atom+Function  
  ----- ------------  ---------------      ----- ------------  ---------------
   268      0.240837   85 N  py             227      0.237373   68 C  py       
   803     -0.217744  275 H  s              242      0.204769   71 C  py       
   232      0.188797   69 O  py             226      0.173579   68 C  px       
   231      0.169182   69 O  px             260      0.169060   80 H  s        
   236     -0.168216   70 C  px             252     -0.160452   73 C  py       

 Vector  439  Occ=2.000000D+00  E=-4.269158D-01
              MO Center=  1.1D-01,  5.3D+01,  5.0D+01, r^2= 1.8D+01
   Bfn.  Coefficient  Atom+Function         Bfn.  Coefficient  Atom+Function  
  ----- ------------  ---------------      ----- ------------  ---------------
   233      0.232597   69 O  pz             230     -0.192468   69 O  s        
   236      0.184822   70 C  px             246     -0.180424   72 C  px       
   330     -0.180750  104 C  px             317      0.161431  101 O  pz       
   314      0.157207  101 O  s              366     -0.153048  114 H  s        

 Vector  440  Occ=2.000000D+00  E=-4.252203D-01
              MO Center=  7.6D+00,  4.8D+01,  4.6D+01, r^2= 1.2D+01
   Bfn.  Coefficient  Atom+Function         Bfn.  Coefficient  Atom+Function  
  ----- ------------  ---------------      ----- ------------  ---------------
   440      0.301818  142 C  px             455     -0.262450  145 C  px       
   460      0.206150  146 C  px             445     -0.199103  143 C  px       
   470     -0.185242  148 C  px             427     -0.181382  139 C  pz       
   432     -0.177549  140 O  pz             451     -0.172982  144 O  py       
   474      0.164530  150 H  s              487     -0.161941  160 N  py       

 Vector  441  Occ=2.000000D+00  E=-4.217763D-01
              MO Center=  1.5D+00,  4.1D+01,  5.3D+01, r^2= 3.5D+00
   Bfn.  Coefficient  Atom+Function         Bfn.  Coefficient  Atom+Function  
  ----- ------------  ---------------      ----- ------------  ---------------
   746      0.563338  247 O  py             745      0.458619  247 O  px       
   747     -0.413222  247 O  pz             722     -0.216418  242 C  pz       
   721      0.188296  242 C  py             731     -0.157803  244 O  py       
   740      0.156782  246 C  px       

 Vector  442  Occ=2.000000D+00  E=-4.213699D-01
              MO Center=  2.3D+00,  5.2D+01,  4.8D+01, r^2= 2.2D+01
   Bfn.  Coefficient  Atom+Function         Bfn.  Coefficient  Atom+Function  
  ----- ------------  ---------------      ----- ------------  ---------------
   376      0.230472  120 C  pz             418      0.219652  134 H  s        
   381      0.218478  121 O  pz             386      0.210865  122 N  pz       
   414      0.196296  130 H  s              399     -0.178351  125 C  px       
   410     -0.176166  127 C  py             421     -0.173931  137 H  s        
   395      0.165335  124 C  py             405     -0.165978  126 C  py       

 Vector  443  Occ=2.000000D+00  E=-4.179606D-01
              MO Center= -9.6D-01,  5.3D+01,  5.1D+01, r^2= 1.9D+01
   Bfn.  Coefficient  Atom+Function         Bfn.  Coefficient  Atom+Function  
  ----- ------------  ---------------      ----- ------------  ---------------
   302      0.266967   94 H  s              279      0.263774   87 C  pz       
   274     -0.211678   86 C  pz             300      0.202289   92 H  s        
   360     -0.162261  110 C  px       

 Vector  444  Occ=2.000000D+00  E=-4.133488D-01
              MO Center=  6.4D+00,  5.2D+01,  4.6D+01, r^2= 6.9D+00
   Bfn.  Coefficient  Atom+Function         Bfn.  Coefficient  Atom+Function  
  ----- ------------  ---------------      ----- ------------  ---------------
   379      0.447644  121 O  px             378      0.375957  121 O  s        
   375      0.332568  120 C  py             380     -0.300152  121 O  py       
   384      0.194076  122 N  px             376     -0.188004  120 C  pz       
   412     -0.187451  128 H  s              806      0.164115  278 H  s        
   385     -0.159726  122 N  py       

 Vector  445  Occ=2.000000D+00  E=-4.112578D-01
              MO Center=  5.0D-01,  3.9D+01,  4.5D+01, r^2= 4.3D+00
   Bfn.  Coefficient  Atom+Function         Bfn.  Coefficient  Atom+Function  
  ----- ------------  ---------------      ----- ------------  ---------------
   607      0.731964  199 O  pz             606     -0.303399  199 O  py       
   597      0.254093  197 C  pz             552     -0.224709  182 O  px       
   643      0.193723  215 N  pz             590      0.167519  196 N  px       
   640     -0.163897  215 N  s        

 Vector  446  Occ=2.000000D+00  E=-4.108809D-01
              MO Center= -2.3D-01,  5.4D+01,  5.0D+01, r^2= 1.7D+01
   Bfn.  Coefficient  Atom+Function         Bfn.  Coefficient  Atom+Function  
  ----- ------------  ---------------      ----- ------------  ---------------
   327      0.218118  103 C  pz             238      0.209657   70 C  pz       
   256     -0.210572   76 H  s              311      0.197240  100 C  py       
   316      0.175497  101 O  py             331     -0.172189  104 C  py       
   243     -0.169014   71 C  pz             362      0.157138  110 C  pz       
   257     -0.156086   77 H  s              233     -0.154771   69 O  pz       

 Vector  447  Occ=2.000000D+00  E=-4.101742D-01
              MO Center=  2.0D-01,  5.4D+01,  5.0D+01, r^2= 1.6D+01
   Bfn.  Coefficient  Atom+Function         Bfn.  Coefficient  Atom+Function  
  ----- ------------  ---------------      ----- ------------  ---------------
   256     -0.242687   76 H  s              238      0.236892   70 C  pz       
   233     -0.200231   69 O  pz             314     -0.193779  101 O  s        
   243     -0.189618   71 C  pz             317     -0.181784  101 O  pz       
   257     -0.177962   77 H  s              316     -0.168561  101 O  py       
   311     -0.162135  100 C  py             312      0.162345  100 C  pz       

 Vector  448  Occ=2.000000D+00  E=-4.064104D-01
              MO Center= -1.9D+00,  4.5D+01,  5.2D+01, r^2= 8.7D+00
   Bfn.  Coefficient  Atom+Function         Bfn.  Coefficient  Atom+Function  
  ----- ------------  ---------------      ----- ------------  ---------------
    62      0.439272   12 S  px              63      0.385351   12 S  py       
     8     -0.318409    2 O  px               9     -0.264577    2 O  py       
    30     -0.246573    6 O  pz              77      0.231476   25 H  s        
     5      0.226010    1 O  pz              27     -0.201010    6 O  s        
    19     -0.198063    4 O  py              20      0.188648    4 O  pz       

 Vector  449  Occ=2.000000D+00  E=-4.048126D-01
              MO Center=  5.5D+00,  4.7D+01,  4.3D+01, r^2= 4.8D+00
   Bfn.  Coefficient  Atom+Function         Bfn.  Coefficient  Atom+Function  
  ----- ------------  ---------------      ----- ------------  ---------------
   518      0.414939  170 H  s              503      0.316966  163 C  pz       
   502      0.273911  163 C  py             521      0.264006  173 H  s        
   517      0.257676  169 H  s              508     -0.246187  164 C  pz       
   512     -0.207561  165 C  py             523      0.194539  175 H  s        
   498     -0.190196  162 C  pz             497     -0.154294  162 C  py       

 Vector  450  Occ=2.000000D+00  E=-4.043406D-01
              MO Center=  5.2D-01,  3.9D+01,  4.7D+01, r^2= 6.1D+00
   Bfn.  Coefficient  Atom+Function         Bfn.  Coefficient  Atom+Function  
  ----- ------------  ---------------      ----- ------------  ---------------
   657      0.509990  218 O  py             642      0.438345  215 N  py       
   606     -0.399477  199 O  py             656      0.347273  218 O  px       
   607     -0.263284  199 O  pz             601     -0.175427  198 C  py       

 Vector  451  Occ=2.000000D+00  E=-4.034962D-01
              MO Center=  2.1D+00,  5.3D+01,  4.9D+01, r^2= 2.2D+01
   Bfn.  Coefficient  Atom+Function         Bfn.  Coefficient  Atom+Function  
  ----- ------------  ---------------      ----- ------------  ---------------
   376      0.241408  120 C  pz             381      0.236729  121 O  pz       
   236      0.197738   70 C  px             246     -0.187891   72 C  px       
   386      0.184860  122 N  pz             241     -0.154743   71 C  px       
   413     -0.152542  129 H  s        

 Vector  452  Occ=2.000000D+00  E=-4.027273D-01
              MO Center=  2.5D+00,  5.3D+01,  5.0D+01, r^2= 1.7D+01
   Bfn.  Coefficient  Atom+Function         Bfn.  Coefficient  Atom+Function  
  ----- ------------  ---------------      ----- ------------  ---------------
   236      0.249031   70 C  px             246     -0.232638   72 C  px       
   233     -0.216296   69 O  pz             241     -0.196808   71 C  px       
   381     -0.197100  121 O  pz             376     -0.195867  120 C  pz       
   226      0.192247   68 C  px             258      0.180339   78 H  s        

 Vector  453  Occ=2.000000D+00  E=-4.000319D-01
              MO Center=  5.7D+00,  4.7D+01,  4.3D+01, r^2= 5.1D+00
   Bfn.  Coefficient  Atom+Function         Bfn.  Coefficient  Atom+Function  
  ----- ------------  ---------------      ----- ------------  ---------------
   512     -0.328279  165 C  py             502      0.302333  163 C  py       
   503     -0.278595  163 C  pz             516     -0.275226  168 H  s        
   520     -0.242744  172 H  s              508      0.228327  164 C  pz       
   513      0.228406  165 C  pz             507     -0.215886  164 C  py       
   497     -0.201426  162 C  py             524      0.199192  176 H  s        

 Vector  454  Occ=2.000000D+00  E=-3.988042D-01
              MO Center= -4.6D-01,  5.3D+01,  4.8D+01, r^2= 2.0D+01
   Bfn.  Coefficient  Atom+Function         Bfn.  Coefficient  Atom+Function  
  ----- ------------  ---------------      ----- ------------  ---------------
   332      0.250428  104 C  pz             321      0.217079  102 N  py       
   312     -0.203450  100 C  pz             315      0.182588  101 O  px       
   366     -0.177427  114 H  s              327     -0.165281  103 C  pz       
   326     -0.157718  103 C  py       

 Vector  455  Occ=2.000000D+00  E=-3.967647D-01
              MO Center= -2.2D+00,  5.4D+01,  5.0D+01, r^2= 1.2D+01
   Bfn.  Coefficient  Atom+Function         Bfn.  Coefficient  Atom+Function  
  ----- ------------  ---------------      ----- ------------  ---------------
   317      0.334318  101 O  pz             314      0.262369  101 O  s        
   310     -0.229004  100 C  px             365      0.193011  113 H  s        
   332     -0.175285  104 C  pz             322      0.168423  102 N  pz       
   368      0.159980  116 H  s              369      0.160119  117 H  s        
   335      0.152203  105 C  px       

 Vector  456  Occ=2.000000D+00  E=-3.958092D-01
              MO Center=  7.4D-01,  4.2D+01,  4.5D+01, r^2= 8.1D+00
   Bfn.  Coefficient  Atom+Function         Bfn.  Coefficient  Atom+Function  
  ----- ------------  ---------------      ----- ------------  ---------------
   553      0.702300  182 O  py             533     -0.330362  178 O  py       
   552      0.255569  182 O  px             538      0.227016  179 N  py       
   528     -0.186017  177 C  py             543      0.180722  180 C  py       
   591      0.169125  196 N  py             589      0.152387  196 N  s        

 Vector  457  Occ=2.000000D+00  E=-3.931959D-01
              MO Center=  1.1D+00,  4.7D+01,  4.7D+01, r^2= 1.9D+01
   Bfn.  Coefficient  Atom+Function         Bfn.  Coefficient  Atom+Function  
  ----- ------------  ---------------      ----- ------------  ---------------
     5      0.515874    1 O  pz               2     -0.261577    1 O  s        
    45     -0.229104    9 C  pz             501      0.198094  163 C  px       
   496     -0.190275  162 C  px              15     -0.183430    3 C  pz       
    73     -0.159882   21 H  s              553     -0.160184  182 O  py       

 Vector  458  Occ=2.000000D+00  E=-3.927476D-01
              MO Center=  4.5D+00,  4.7D+01,  4.4D+01, r^2= 1.6D+01
   Bfn.  Coefficient  Atom+Function         Bfn.  Coefficient  Atom+Function  
  ----- ------------  ---------------      ----- ------------  ---------------
   501     -0.399806  163 C  px             496      0.382953  162 C  px       
   506      0.277496  164 C  px               5      0.274252    1 O  pz       
   519     -0.248952  171 H  s              491     -0.206007  161 C  px       
   809     -0.182944  281 H  s              522     -0.168266  174 H  s        

 Vector  459  Occ=2.000000D+00  E=-3.888114D-01
              MO Center= -1.3D+00,  5.3D+01,  5.3D+01, r^2= 1.5D+01
   Bfn.  Coefficient  Atom+Function         Bfn.  Coefficient  Atom+Function  
  ----- ------------  ---------------      ----- ------------  ---------------
   283      0.297041   88 C  py             292     -0.264586   89 S  py       
   303      0.256943   95 H  s              222     -0.237409   67 C  py       
   237      0.237808   70 C  py             297      0.226130   90 C  py       
   298      0.219122   90 C  pz             291     -0.186343   89 S  px       
   268      0.183163   85 N  py             242     -0.169725   71 C  py       

 Vector  460  Occ=2.000000D+00  E=-3.872358D-01
              MO Center=  3.0D+00,  4.7D+01,  5.3D+01, r^2= 7.4D+00
   Bfn.  Coefficient  Atom+Function         Bfn.  Coefficient  Atom+Function  
  ----- ------------  ---------------      ----- ------------  ---------------
   781      0.546464  259 S  px             780      0.414145  259 S  s        
   772     -0.325761  258 C  px             731     -0.252913  244 O  py       
   782      0.250754  259 S  py             777     -0.177329  259 S  px       
   788     -0.170513  260 C  pz             793      0.167387  265 H  s        

 Vector  461  Occ=2.000000D+00  E=-3.866270D-01
              MO Center=  4.4D-01,  4.1D+01,  5.0D+01, r^2= 4.3D+00
   Bfn.  Coefficient  Atom+Function         Bfn.  Coefficient  Atom+Function  
  ----- ------------  ---------------      ----- ------------  ---------------
   681      0.765976  225 O  pz             664     -0.255040  222 N  px       
   656      0.238246  218 O  px             658     -0.196820  218 O  pz       
   657     -0.179962  218 O  py             671      0.178671  223 C  pz       
   717      0.151488  241 N  pz       

 Vector  462  Occ=2.000000D+00  E=-3.844162D-01
              MO Center=  2.6D+00,  4.3D+01,  5.2D+01, r^2= 6.0D+00
   Bfn.  Coefficient  Atom+Function         Bfn.  Coefficient  Atom+Function  
  ----- ------------  ---------------      ----- ------------  ---------------
   731      0.588977  244 O  py             732      0.437825  244 O  pz       
   680     -0.231071  225 O  py             730      0.206936  244 O  px       
   720      0.203088  242 C  px             781      0.196912  259 S  px       
   759      0.174142  255 N  pz       

 Vector  463  Occ=2.000000D+00  E=-3.835741D-01
              MO Center= -1.9D+00,  5.5D+01,  4.9D+01, r^2= 9.0D+00
   Bfn.  Coefficient  Atom+Function         Bfn.  Coefficient  Atom+Function  
  ----- ------------  ---------------      ----- ------------  ---------------
   317      0.296385  101 O  pz             365     -0.275052  113 H  s        
   330      0.267584  104 C  px             364     -0.250850  112 H  s        
   327     -0.216964  103 C  pz             314      0.215513  101 O  s        
   363     -0.192043  111 H  s              325     -0.184471  103 C  px       
   332      0.182294  104 C  pz             366      0.182782  114 H  s        

 Vector  464  Occ=2.000000D+00  E=-3.756940D-01
              MO Center=  2.1D+00,  5.1D+01,  4.6D+01, r^2= 5.7D+00
   Bfn.  Coefficient  Atom+Function         Bfn.  Coefficient  Atom+Function  
  ----- ------------  ---------------      ----- ------------  ---------------
   415      0.385090  131 H  s              414      0.312967  130 H  s        
   421      0.269657  137 H  s              400     -0.261805  125 C  py       
   396     -0.241272  124 C  pz             401      0.236937  125 C  pz       
   410      0.230906  127 C  py             395      0.219491  124 C  py       
   405     -0.160633  126 C  py             416     -0.152030  132 H  s        

 Vector  465  Occ=2.000000D+00  E=-3.744567D-01
              MO Center=  2.7D+00,  4.2D+01,  4.2D+01, r^2= 1.6D+00
   Bfn.  Coefficient  Atom+Function         Bfn.  Coefficient  Atom+Function  
  ----- ------------  ---------------      ----- ------------  ---------------
   534      0.787443  178 O  pz             532     -0.409673  178 O  px       
   810      0.307127  282 H  s              533      0.191672  178 O  py       
   537     -0.192242  179 N  px             536     -0.170255  179 N  s        

 Vector  466  Occ=2.000000D+00  E=-3.735214D-01
              MO Center= -1.3D-03,  5.4D+01,  5.2D+01, r^2= 1.3D+01
   Bfn.  Coefficient  Atom+Function         Bfn.  Coefficient  Atom+Function  
  ----- ------------  ---------------      ----- ------------  ---------------
   222      0.296812   67 C  py             237     -0.296809   70 C  py       
   227     -0.230330   68 C  py             232     -0.221566   69 O  py       
   298      0.209708   90 C  pz             293     -0.206245   89 S  pz       
   292     -0.199117   89 S  py             268     -0.196927   85 N  py       
   290     -0.180601   89 S  s              255      0.170092   75 H  s        

 Vector  467  Occ=2.000000D+00  E=-3.685727D-01
              MO Center= -1.3D-01,  4.7D+01,  4.8D+01, r^2= 4.1D+00
   Bfn.  Coefficient  Atom+Function         Bfn.  Coefficient  Atom+Function  
  ----- ------------  ---------------      ----- ------------  ---------------
     3      0.774851    1 O  px              33      0.332698    7 N  px       
    35      0.254357    7 N  pz              25     -0.172769    5 C  pz       
    32      0.171596    7 N  s               73     -0.162868   21 H  s        
    66     -0.156606   14 H  s               40     -0.154693    8 C  pz       

 Vector  468  Occ=2.000000D+00  E=-3.639105D-01
              MO Center=  2.5D+00,  5.1D+01,  4.6D+01, r^2= 4.5D+00
   Bfn.  Coefficient  Atom+Function         Bfn.  Coefficient  Atom+Function  
  ----- ------------  ---------------      ----- ------------  ---------------
   416      0.317697  132 H  s              409     -0.310818  127 C  px       
   389      0.306337  123 C  px             399      0.286841  125 C  px       
   394     -0.245930  124 C  px             422      0.232412  138 H  s        
   405      0.196225  126 C  py             396     -0.194608  124 C  pz       
   400      0.181227  125 C  py             401      0.171055  125 C  pz       

 Vector  469  Occ=2.000000D+00  E=-3.634089D-01
              MO Center= -8.1D-02,  5.3D+01,  5.1D+01, r^2= 2.5D+01
   Bfn.  Coefficient  Atom+Function         Bfn.  Coefficient  Atom+Function  
  ----- ------------  ---------------      ----- ------------  ---------------
    85      0.436214   27 O  px              87     -0.247470   27 O  pz       
    86     -0.229220   27 O  py             331      0.224152  104 C  py       
   805     -0.206687  277 H  s              336     -0.204316  105 C  py       
   798     -0.190004  270 H  s              326     -0.171791  103 C  py       
   311      0.166844  100 C  py             337      0.157539  105 C  pz       

 Vector  470  Occ=2.000000D+00  E=-3.632988D-01
              MO Center=  1.4D+00,  5.2D+01,  5.3D+01, r^2= 2.3D+01
   Bfn.  Coefficient  Atom+Function         Bfn.  Coefficient  Atom+Function  
  ----- ------------  ---------------      ----- ------------  ---------------
    85      0.576201   27 O  px              87     -0.323396   27 O  pz       
    86     -0.306196   27 O  py             798     -0.251923  270 H  s        
   331     -0.166092  104 C  py             805      0.153630  277 H  s        
   336      0.152190  105 C  py       

 Vector  471  Occ=2.000000D+00  E=-3.574699D-01
              MO Center=  3.3D-01,  3.9D+01,  4.7D+01, r^2= 5.3D+00
   Bfn.  Coefficient  Atom+Function         Bfn.  Coefficient  Atom+Function  
  ----- ------------  ---------------      ----- ------------  ---------------
   657     -0.490677  218 O  py             642      0.469123  215 N  py       
   606     -0.373702  199 O  py             656     -0.304934  218 O  px       
   641      0.212395  215 N  px             590      0.181408  196 N  px       
   607     -0.176065  199 O  pz             647     -0.165501  216 C  py       
   643      0.157690  215 N  pz             665     -0.152725  222 N  py       

 Vector  472  Occ=2.000000D+00  E=-3.556467D-01
              MO Center=  2.8D-03,  4.1D+01,  4.5D+01, r^2= 4.6D+00
   Bfn.  Coefficient  Atom+Function         Bfn.  Coefficient  Atom+Function  
  ----- ------------  ---------------      ----- ------------  ---------------
   590      0.573389  196 N  px             552     -0.504395  182 O  px       
   591     -0.286599  196 N  py             607     -0.264101  199 O  pz       
   553      0.203933  182 O  py             657      0.186511  218 O  py       
   629      0.174828  205 H  s              592      0.162385  196 N  pz       

 Vector  473  Occ=2.000000D+00  E=-3.549825D-01
              MO Center= -5.3D+00,  5.0D+01,  5.6D+01, r^2= 2.2D+00
   Bfn.  Coefficient  Atom+Function         Bfn.  Coefficient  Atom+Function  
  ----- ------------  ---------------      ----- ------------  ---------------
   184      0.532160   54 N  px             196      0.417879   56 N  pz       
   176     -0.324699   52 C  pz             186     -0.317061   54 N  pz       
   194     -0.239940   56 N  px             183     -0.231386   54 N  s        
   185     -0.195780   54 N  py       

 Vector  474  Occ=2.000000D+00  E=-3.534647D-01
              MO Center=  2.2D+00,  5.1D+01,  4.6D+01, r^2= 6.6D+00
[truncated: 61,692 more chars]
