# Supplementary material for: SparcleQC: Automated Input File Creation for QM/MM Studies of Protein:Ligand Complexes
Source: J Chem Inf Model. 2025 Jun 17;65(13):6433–40. doi: 10.1021/acs.jcim.5c00617 (PMC12264949; doi:10.1021/acs.jcim.5c00617)
Supplement: Supplementary file 2 [file ci5c00617_si_002.zip › si/three_codes/inout_files/q-chem_q-chem_file_prot.out]

Running Job 1 of 1 q-chem_q-chem_file_prot.in
qchem q-chem_q-chem_file_prot.in_402195.0 /scratch/csargent/qchem402195/ 1
/theoryfs2/common/software/qchem5.1/exe/qcprog.exe_s q-chem_q-chem_file_prot.in_402195.0 /scratch/csargent/qchem402195/
Check license passed

                  Welcome to Q-Chem
     A Quantum Leap Into The Future Of Chemistry


 Q-Chem 5.1, Q-Chem, Inc., Pleasanton, CA (2018)

 Yihan Shao,  Zhengting Gan,  E. Epifanovsky,  A. T. B. Gilbert,  M. Wormit,  
 J. Kussmann,  A. W. Lange,  A. Behn,  Jia Deng,  Xintian Feng,  D. Ghosh,  
 M. Goldey,  P. R. Horn,  L. D. Jacobson,  I. Kaliman,  T. Kus,  A. Landau,  
 Jie Liu,  E. I. Proynov,  R. M. Richard,  R. P. Steele,  E. J. Sundstrom,  
 H. L. Woodcock III,  P. M. Zimmerman,  D. Zuev,  B. Albrecht,  E. Alguire,  
 S. A. Baeppler,  D. Barton,  Z. Benda,  Y. A. Bernard,  E. J. Berquist,  
 K. B. Bravaya,  H. Burton,  D. Casanova,  Chun-Min Chang,  Yunqing Chen,  
 A. Chien,  K. D. Closser,  M. P. Coons,  S. Coriani,  S. Dasgupta,  
 A. L. Dempwolff,  M. Diedenhofen,  Hainam Do,  R. G. Edgar,  Po-Tung Fang,  
 S. Faraji,  S. Fatehi,  Qingguo Feng,  K. D. Fenk,  J. Fosso-Tande,  
 J. Gayvert,  Qinghui Ge,  A. Ghysels,  G. Gidofalvi,  J. Gomes,  
 J. Gonthier,  A. Gunina,  D. Hait,  M. W. D. Hanson-Heine,  
 P. H. P. Harbach,  A. W. Hauser,  J. E. Herr,  E. G. Hohenstein,  
 Z. C. Holden,  Kerwin Hui,  B. C. Huynh,  T.-C. Jagau,  Hyunjun Ji,  
 B. Kaduk,  K. Khistyaev,  Jaehoon Kim,  P. Klunzinger,  K. Koh,  
 D. Kosenkov,  L. Koulias,  T. Kowalczyk,  C. M. Krauter,  A. Kunitsa,  
 Ka Un Lao,  A. Laurent,  K. V. Lawler,  Joonho Lee,  D. Lefrancois,  
 S. Lehtola,  D. S. Levine,  Yi-Pei Li,  You-Sheng Lin,  Fenglai Liu,  
 E. Livshits,  A. Luenser,  P. Manohar,  E. Mansoor,  S. F. Manzer,  
 Shan-Ping Mao,  Yuezhi Mao,  N. Mardirossian,  A. V. Marenich,  
 T. Markovich,  L. A. Martinez-Martinez,  S. A. Maurer,  N. J. Mayhall,  
 S. C. McKenzie,  J.-M. Mewes,  A. F. Morrison,  J. W. Mullinax,  K. Nanda,  
 T. S. Nguyen-Beck,  R. Olivares-Amaya,  J. A. Parkhill,  T. M. Perrine,  
 F. Plasser,  P. Pokhilko,  S. Prager,  A. Prociuk,  E. Ramos,  D. R. Rehn,  
 F. Rob,  M. Schneider,  N. Sergueev,  S. M. Sharada,  S. Sharma,  
 D. W. Small,  T. Stauch,  T. Stein,  Yu-Chuan Su,  A. J. W. Thom,  
 A. Tkatchenko,  T. Tsuchimochi,  N. M. Tubman,  L. Vogt,  M. L. Vidal,  
 O. Vydrov,  M. A. Watson,  J. Wenzel,  M. de Wergifosse,  T. A. Wesolowski,  
 A. White,  J. Witte,  A. Yamada,  Jun Yang,  K. Yao,  S. Yeganeh,  
 S. R. Yost,  Zhi-Qiang You,  A. Zech,  Igor Ying Zhang,  Xing Zhang,  
 Yan Zhao,  Ying Zhu,  B. R. Brooks,  G. K. L. Chan,  C. J. Cramer,  
 M. S. Gordon,  W. J. Hehre,  A. Klamt,  M. W. Schmidt,  C. D. Sherrill,  
 D. G. Truhlar,  A. Aspuru-Guzik,  R. Baer,  A. T. Bell,  N. A. Besley,  
 Jeng-Da Chai,  A. E. DePrince, III,  R. A. DiStasio Jr.,  A. Dreuw,  
 B. D. Dunietz,  T. R. Furlani,  Chao-Ping Hsu,  Yousung Jung,  Jing Kong,  
 D. S. Lambrecht,  WanZhen Liang,  C. Ochsenfeld,  V. A. Rassolov,  
 L. V. Slipchenko,  J. E. Subotnik,  T. Van Voorhis,  J. M. Herbert,  
 A. I. Krylov,  P. M. W. Gill,  M. Head-Gordon

 Contributors to earlier versions of Q-Chem not listed above: 
 R. D. Adamson,  B. Austin,  J. Baker,  G. J. O. Beran,  K. Brandhorst,  
 S. T. Brown,  E. F. C. Byrd,  A. K. Chakraborty,  C.-L. Cheng,  
 Siu Hung Chien,  D. M. Chipman,  D. L. Crittenden,  H. Dachsel,  
 R. J. Doerksen,  A. D. Dutoi,  L. Fusti-Molnar,  W. A. Goddard III,  
 A. Golubeva-Zadorozhnaya,  S. R. Gwaltney,  G. Hawkins,  A. Heyden,  
 S. Hirata,  G. Kedziora,  F. J. Keil,  C. Kelley,  Jihan Kim,  R. A. King,  
 R. Z. Khaliullin,  P. P. Korambath,  W. Kurlancheek,  A. M. Lee,  M. S. Lee,  
 S. V. Levchenko,  Ching Yeh Lin,  D. Liotard,  R. C. Lochan,  I. Lotan,  
 P. E. Maslen,  N. Nair,  D. P. O'Neill,  D. Neuhauser,  E. Neuscamman,  
 C. M. Oana,  R. Olson,  B. Peters,  R. Peverati,  P. A. Pieniazek,  
 Y. M. Rhee,  J. Ritchie,  M. A. Rohrdanz,  E. Rosta,  N. J. Russ,  
 H. F. Schaefer III,  N. E. Schultz,  N. Shenvi,  A. C. Simmonett,  A. Sodt,  
 D. Stuck,  K. S. Thanthiriwatte,  V. Vanovschi,  Tao Wang,  A. Warshel,  
 C. F. Williams,  Q. Wu,  X. Xu,  W. Zhang

 Please cite Q-Chem as follows:
 Y. Shao et al., Mol. Phys. 113, 184-215 (2015)
 DOI: 10.1080/00268976.2014.952696

 Q-Chem 5.1.2 for Intel X86 EM64T Linux

 Parts of Q-Chem use Armadillo 8.300.2 (Tropical Shenanigans).
 http://arma.sourceforge.net/

 Q-Chem begins on Wed Nov 27 11:03:45 2024  

Host: 
0

     Scratch files written to /scratch/csargent/qchem402195//
 Dec218 |scratch|qcdevops|jenkins|workspace|build_RNUM -1
Processing $rem in /theoryfs2/common/software/qchem5.1/config/preferences.
 MEM_TOTAL  2000 
Input Ideriv = 2
Curr. Ideriv = -1
Max.  Ideriv = 2

Checking the input file for inconsistencies... 	...done.

--------------------------------------------------------------
User input:
--------------------------------------------------------------
$comment
This Q-Chem file was created using Sparcle-QC with the following specifications:
pdb_file: 0.15_80_10_pH6.5_1aba.genpdb.cpptraj.pdb
pre-capped: false
seed: ligand
cutoff: 5.5
charge_scheme: BRC
ligand_charge: 0
method: hf
basis_set: sto-3g
amber_ff: ff19SB
water_model: opc
o_charge: 0
h_charge: 0.6791
ep_charge: -1.3582
mem: 32 GB
nthreads: 5
nwchem_scratch: /scratch/csargent/
nwchem_perm: /scratch/csargent/
qchem_options: {'SCF_CONVERGENCE': '6'}
nwchem_scf: {'thresh': '1e-6'}
software: q-chem
$end

$molecule
0 1
@O 0.239 46.905 47.130
@O -3.503 46.132 52.984
@C 0.283 45.599 47.738
@O -2.852 43.343 52.881
@C -0.860 45.455 48.481
@O -0.834 45.235 53.590
@N -0.870 46.412 49.496
@C -0.997 47.656 48.915
@C 0.110 47.928 48.142
@C -1.946 46.213 50.350
@C -1.912 45.057 51.091
@S -2.221 44.980 52.478
@H -3.704 46.727 52.258
@H 1.167 45.497 48.368
@H 0.327 44.830 46.967
@H -0.889 44.457 48.918
@H -1.732 45.592 47.841
@H -1.082 48.410 49.697
@H -1.889 47.674 48.289
@H -0.002 48.903 47.668
@H 1.001 47.937 48.769
@H -2.823 46.129 49.708
@H -1.985 47.054 51.042
@H -0.840 44.862 51.112
@H -2.601 44.372 50.598
C 3.333 50.620 55.891
O 3.372 51.588 55.127
N 2.442 50.507 56.862
C 1.413 51.506 57.119
C 0.005 50.927 57.232
C -0.521 50.237 56.001
C -0.985 51.011 54.951
C -0.569 48.854 55.936
C -1.502 50.387 53.835
C -1.086 48.222 54.817
C -1.549 49.003 53.779
O -2.106 48.406 52.664
H 2.461 49.695 57.461
H 1.413 52.280 56.353
H -0.024 50.226 58.065
H -0.676 51.740 57.481
H -0.942 52.081 55.009
H -0.222 48.258 56.765
H -1.884 50.975 53.022
H -1.195 47.158 54.813
H -2.573 49.035 52.085
C -4.489 54.638 59.165
O -5.677 54.600 58.838
N -3.764 53.513 59.144
C -4.323 52.242 58.734
C -3.962 52.008 57.296
C -4.635 50.801 56.669
C -4.176 49.512 56.726
N -5.696 50.809 55.872
C -5.895 49.594 55.423
N -4.976 48.833 55.943
H -2.787 53.541 59.402
H -5.407 52.219 58.853
H -4.268 52.883 56.723
H -2.884 51.914 57.183
H -3.307 49.148 57.251
H -6.680 49.281 54.753
H -4.889 47.843 55.762
C 4.103 54.707 53.574
O 4.298 55.692 52.855
N 3.358 53.697 53.143
C 2.813 53.718 51.788
C 1.415 54.343 51.725
O 0.846 54.490 50.639
C 2.765 52.263 51.154
C 1.854 51.314 51.971
C 4.222 51.753 51.018
C 1.552 49.957 51.275
H 3.192 52.889 53.732
H 3.452 54.316 51.137
H 2.353 52.349 50.147
H 2.316 51.103 52.931
H 0.895 51.799 52.157
H 4.237 50.819 50.458
H 4.822 52.488 50.480
H 4.660 51.586 52.003
H 0.882 49.367 51.899
H 1.072 50.139 50.313
H 2.475 49.403 51.115
N 0.803 54.699 52.842
C -0.523 55.306 52.821
C -1.551 54.355 53.441
C -2.945 54.929 53.268
S -4.230 53.864 53.922
C -4.327 52.868 52.489
H 1.262 54.575 53.734
H -0.851 55.519 51.809
H -1.485 53.395 52.930
H -1.345 54.203 54.500
H -2.995 55.873 53.806
H -3.144 55.111 52.215
H -4.917 53.383 51.726
H -3.337 52.649 52.088
H -4.818 51.924 52.740
C -3.305 56.701 49.689
O -2.574 56.844 50.663
N -2.981 55.933 48.650
C -1.694 55.276 48.503
C -1.807 54.027 47.654
C -2.448 52.908 48.447
C -1.674 52.148 49.313
C -3.793 52.637 48.293
C -2.246 51.109 50.022
C -4.359 51.592 49.009
C -3.585 50.828 49.870
H -3.624 55.864 47.875
H -1.320 54.997 49.487
H -2.385 54.234 46.752
H -0.814 53.719 47.343
H -0.633 52.388 49.469
H -4.401 53.230 47.628
H -1.641 50.526 50.697
H -5.409 51.369 48.890
H -4.032 50.014 50.419
C 6.178 52.810 46.615
O 7.003 51.909 46.780
N 4.954 52.544 46.147
C 4.574 51.175 45.767
C 3.036 51.092 45.467
C 2.286 51.433 46.777
C 2.604 49.685 45.023
C 0.773 51.661 46.639
H 4.285 53.293 46.021
H 4.805 50.498 46.591
H 2.776 51.815 44.692
H 2.449 50.632 47.501
H 2.689 52.341 47.220
H 3.139 49.398 44.118
H 2.814 48.957 45.807
H 1.541 49.677 44.789
H 0.386 51.889 47.624
H 0.586 52.494 45.961
H 0.272 50.768 46.270
C 9.824 50.151 44.980
O 10.783 49.382 44.768
N 8.796 49.803 45.757
C 8.772 48.508 46.402
C 8.758 47.383 45.375
O 9.544 46.436 45.473
C 7.545 48.399 47.296
C 7.324 47.081 48.078
C 8.510 46.703 48.971
C 6.091 47.281 48.927
H 8.019 50.436 45.891
H 9.669 48.408 47.015
H 7.604 49.216 48.018
H 6.657 48.573 46.691
H 7.135 46.270 47.375
H 8.281 45.790 49.518
H 9.395 46.525 48.360
H 8.715 47.508 49.676
H 5.899 46.363 49.477
H 6.238 48.099 49.634
H 5.229 47.498 48.294
N 7.912 47.499 44.338
C 7.852 46.455 43.322
C 6.783 46.760 42.296
C 5.362 46.760 42.865
C 4.409 47.143 41.755
C 4.990 45.393 43.428
H 7.305 48.302 44.255
H 7.632 45.505 43.806
H 6.990 47.736 41.854
H 6.842 46.016 41.500
H 5.269 47.490 43.662
H 3.388 47.175 42.138
H 4.663 48.133 41.373
H 4.462 46.419 40.939
H 3.944 45.394 43.728
H 5.138 44.620 42.672
H 5.586 45.163 44.310
C 2.042 42.251 41.586
O 3.101 42.119 42.211
N 0.923 42.587 42.217
C 0.860 42.841 43.647
C 0.191 41.696 44.392
O -0.020 41.755 45.606
C 0.083 44.138 43.892
C 0.752 45.382 43.343
C -0.200 46.571 43.380
N -0.054 47.428 44.372
O -1.105 46.721 42.552
H 0.075 42.707 41.683
H 1.859 42.968 44.065
H -0.903 44.036 43.434
H -0.064 44.278 44.960
H 1.643 45.599 43.933
H 1.056 45.226 42.308
H 0.671 47.295 45.061
H -0.693 48.207 44.447
N -0.126 40.611 43.683
C -0.846 39.468 44.218
C -0.127 38.883 45.417
O 1.056 38.530 45.397
C -0.990 38.374 43.128
C -1.627 38.920 41.847
C -1.847 37.233 43.716
C -3.091 39.330 41.987
H 0.103 40.591 42.700
H -1.834 39.812 44.520
H -0.002 37.987 42.874
H -1.065 39.773 41.475
H -1.567 38.145 41.081
H -2.116 36.530 42.927
H -1.278 36.683 44.467
H -2.757 37.621 44.176
H -3.428 39.759 41.043
H -3.717 38.463 42.205
H -3.211 40.080 42.769
N -0.881 38.847 46.502
C -0.441 38.279 47.754
C 0.502 39.140 48.581
O 0.972 38.690 49.632
H -1.830 39.187 46.453
H -1.321 38.074 48.364
H 0.048 37.325 47.556
N 0.859 40.336 48.132
C 1.732 41.190 48.902
C 1.034 41.776 50.121
O -0.031 42.407 50.002
C 2.216 42.332 48.029
C 3.407 42.998 47.384
C 3.093 44.447 47.004
C 4.542 42.927 48.387
H 0.474 40.689 47.267
H 2.605 40.620 49.224
H 1.491 42.395 47.233
H 1.911 43.193 48.633
H 3.691 42.448 46.486
H 3.945 44.847 46.451
H 2.243 44.491 46.330
H 2.998 45.065 47.892
H 5.357 43.553 48.043
H 4.220 43.305 49.363
H 4.891 41.897 48.495
N 1.609 41.565 51.285
C 1.098 42.152 52.502
C 2.197 43.020 53.128
O 3.368 42.991 52.732
C 0.678 41.061 53.494
C -0.525 40.271 53.005
O 1.805 40.199 53.678
H 2.467 41.037 51.337
H 0.233 42.784 52.309
H 0.424 41.524 54.448
H 1.859 39.609 52.922
H -0.816 39.549 53.768
H -1.361 40.947 52.826
H -0.289 39.739 52.082
N 1.761 43.922 53.995
C 2.669 44.782 54.721
C 2.071 46.190 54.846
C 1.967 46.894 53.501
S 3.577 47.123 52.682
C 3.194 46.290 51.174
H 0.797 43.906 54.295
H 3.619 44.850 54.196
H 1.084 46.130 55.304
H 2.703 46.788 55.501
H 1.304 46.336 52.841
H 1.527 47.877 53.662
H 2.866 45.274 51.387
H 2.399 46.824 50.652
H 4.076 46.252 50.544
H 4.038 49.801 55.818
H 1.597 51.945 58.080
H -4.038 55.583 59.452
H -3.863 51.507 59.384
H 4.541 54.668 54.572
H -0.473 56.239 53.398
H -4.281 57.206 49.637
H -0.974 55.922 48.023
H 6.477 53.828 46.853
H 5.166 50.884 44.894
H 9.774 51.131 44.480
H 8.807 46.339 42.815
H 2.014 42.057 40.504
H 2.834 44.365 55.716
$end

$external_charges
22.192    50.594    57.794    0.5972
22.334    50.706    59.019    -0.5679
23.391    50.563    56.87    -0.3662
24.029    49.728    57.12    0.1123
23.065    50.461    55.846    0.1123
23.956    51.478    56.968    0.1123
21.005    50.503    57.298    -0.4157
19.791    50.519    58.057    -0.0237
18.895    49.476    57.441    0.5973
19.052    49.212    56.248    -0.5679
19.089    51.837    57.937    0.0342
19.802    52.903    58.721    0.0018
18.587    54.215    58.893    -0.2737
18.466    54.571    57.161    -0.0536
19.979    50.279    59.104    0.088
19.032    52.091    56.878    0.0241
18.079    51.72    58.333    0.0241
20.079    52.532    59.701    0.044
20.685    53.257    58.19    0.044
18.0    55.549    57.037    0.0684
19.457    54.599    56.709    0.0684
17.841    53.838    56.654    0.0684
20.926    50.413    56.295    0.2719
18.035    48.845    58.235    -0.4157
16.979    48.002    57.683    -0.0024
15.953    48.976    57.09    0.5973
15.835    50.11    57.589    -0.5679
16.279    47.215    58.769    -0.0343
17.064    46.021    59.267    0.0118
18.148    46.194    60.112    -0.1256
16.675    44.753    58.867    -0.1256
18.834    45.073    60.549    -0.1704
17.363    43.637    59.304    -0.1704
18.442    43.8    60.147    -0.1072
17.984    49.082    59.217    0.2719
17.365    47.338    56.909    0.0978
16.064    47.872    59.611    0.0295
15.32    46.862    58.386    0.0295
18.459    47.178    60.427    0.133
15.833    44.626    58.204    0.133
19.691    45.178    61.184    0.143
17.057    42.647    59.009    0.143
18.983    42.937    60.499    0.1297
15.214    48.597    56.058    -0.3479
14.164    49.432    55.491    -0.24
12.869    48.669    55.651    0.7341
12.774    47.509    55.249    -0.5894
14.335    49.676    54.017    -0.0094
15.413    50.674    53.741    0.0187
15.209    51.107    52.296    -0.0479
16.234    52.178    51.986    -0.0143
15.769    52.985    50.874    -0.3854
15.336    47.668    55.677    0.2747
14.077    50.387    56.01    0.1426
14.553    48.746    53.497    0.0362
13.385    50.063    53.641    0.0362
15.302    51.537    54.401    0.0103
16.396    50.22    53.879    0.0103
15.334    50.264    51.614    0.0621
14.207    51.527    52.182    0.0621
16.349    52.83    52.855    0.1135
17.196    51.717    51.756    0.1135
16.435    53.726    50.697    0.34
15.663    52.415    50.05    0.34
14.882    53.41    51.115    0.34
11.862    49.29    56.238    -0.4157
10.574    48.651    56.514    -0.0875
9.479    49.442    55.784    0.5973
9.222    50.616    56.099    -0.5679
10.282    48.658    58.06    0.2985
8.95    47.961    58.32    -0.3192
11.449    48.005    58.839    -0.3192
11.985    50.247    56.545    0.2719
10.563    47.617    56.166    0.0969
10.205    49.689    58.403    -0.0297
8.759    47.92    59.394    0.0791
8.13    48.504    57.848    0.0791
8.976    46.945    57.929    0.0791
12.392    48.538    58.673    0.0791
11.23    48.033    59.913    0.0791
11.565    46.96    58.54    0.0791
8.831    48.837    54.788    -0.4157
7.706    49.436    54.084    -0.0014
6.456    48.981    54.822    0.5973
6.31    47.784    55.139    -0.5679
7.599    48.942    52.633    -0.0152
8.692    49.472    51.736    -0.0011
9.959    48.898    51.781    -0.1906
8.415    50.537    50.88    -0.1906
10.961    49.4    50.96    -0.2341
9.426    51.032    50.065    -0.2341
10.685    50.467    50.116    0.3226
11.708    50.978    49.318    -0.5579
9.079    47.888    54.547    0.2719
7.776    50.522    54.089    0.0876
7.626    47.853    52.619    0.0295
6.632    49.25    52.229    0.0295
10.166    48.07    52.442    0.1699
7.433    50.987    50.855    0.1699
11.952    48.972    50.989    0.1656
9.226    51.857    49.398    0.1656
11.449    51.809    48.903    0.3992
5.533    49.874    55.11    -0.4157
5.656    50.845    54.854    0.2719
3.844    48.671    55.232    0.0698
4.568    49.12    56.788    0.0698
2.084    51.417    59.378    -0.5679
1.353    53.383    58.618    -0.5163
1.379    54.012    59.918    0.0381
0.072    53.524    60.555    0.5366
-1.014    53.786    60.032    -0.5819
1.368    55.515    59.744    -0.0303
1.385    56.331    61.039    0.7994
0.88    55.917    62.095    -0.8014
1.931    57.431    60.951    -0.8014
0.995    53.915    57.837    0.2936
2.245    53.702    60.503    0.088
2.244    55.79    59.154    -0.0122
0.489    55.797    59.17    -0.0122
0.064    52.892    61.725    -0.4157
-1.173    52.358    62.288    -0.0249
-2.171    53.409    62.766    0.5973
-3.34    53.082    63.002    -0.5679
-0.884    51.432    63.465    0.2117
-0.305    50.228    62.993    -0.6546
0.934    52.684    62.192    0.2719
-1.663    51.758    61.541    0.0843
-0.204    51.924    64.162    0.0352
-1.811    51.187    63.985    0.0352
0.399    49.97    63.598    0.4275
-1.723    54.648    62.956    -0.4157
-2.659    55.732    63.202    0.0143
-3.518    55.978    61.988    0.5973
-4.628    56.464    62.145    -0.5679
-1.958    57.05    63.504    -0.2041
-1.189    56.951    64.807    0.713
0.113    57.238    64.812    -0.9191
-1.733    56.536    65.839    -0.5931
-0.754    54.877    62.775    0.2719
-3.305    55.472    64.042    0.1048
-1.285    57.311    62.686    0.0797
-2.694    57.848    63.606    0.0797
0.631    57.174    65.674    0.4196
0.574    57.475    63.944    0.4196
-3.063    55.713    60.763    -0.4157
-2.936    56.525    58.453    0.1303
-2.419    57.872    58.904    -0.043
-3.673    56.641    57.124    -0.3204
-1.159    58.375    58.2    -0.066
-2.138    55.321    60.651    0.2719
-4.649    56.683    59.759    0.0869
-2.091    55.847    58.321    0.0187
-3.207    58.616    58.784    0.0236
-2.166    57.857    59.96    0.0236
-3.026    57.092    56.371    0.0882
-3.962    55.654    56.761    0.0882
-4.566    57.253    57.243    0.0882
-1.341    58.484    57.13    0.0186
-0.863    59.348    58.606    0.0186
-0.335    57.675    58.343    0.0186
-2.469    51.006    59.589    -0.5679
-4.454    50.568    60.487    -0.3479
-3.913    49.659    61.489    -0.24
-3.055    48.558    60.876    0.7341
-3.491    47.931    59.898    -0.5894
-5.077    49.06    62.264    -0.0094
-4.581    48.271    63.463    0.0187
-5.696    47.747    64.361    -0.0479
-5.125    47.55    65.754    -0.0143
-6.117    47.166    66.752    -0.3854
-5.445    50.758    60.497    0.2747
-3.303    50.245    62.177    0.1426
-5.716    49.87    62.62    0.0362
-5.665    48.411    61.613    0.0362
-3.977    47.424    63.135    0.0103
-3.941    48.937    64.045    0.0103
-6.5    48.483    64.416    0.0621
-6.089    46.809    63.966    0.0621
-4.35    46.783    65.706    0.1135
-4.658    48.483    66.075    0.1135
-5.671    47.05    67.652    0.34
-6.823    47.885    66.828    0.34
-6.559    46.296    66.488    0.34
-1.84    48.367    61.392    -0.4157
-0.992    47.311    60.887    0.0429
-0.176    46.758    62.031    0.5973
0.958    47.176    62.3    -0.5679
-0.081    47.849    59.785    -0.079
0.906    46.497    59.054    -0.1081
-1.503    48.95    62.146    0.2719
-1.597    46.503    60.474    0.0766
-0.695    48.296    59.004    0.091
0.575    48.619    60.194    0.091
-0.745    45.803    62.754    -0.4157
-0.066    45.169    63.887    -0.0252
1.297    44.56    63.509    0.5973
2.3    44.868    64.165    -0.5679
-1.674    45.489    62.518    0.2719
0.086    45.915    64.668    0.0698
-0.704    44.38    64.284    0.0698
1.441    43.75    62.43    -0.2548
2.722    43.233    61.953    -0.0266
3.756    44.331    61.685    0.5896
4.949    44.126    61.944    -0.5748
2.361    42.431    60.697    -0.007
0.961    41.944    60.95    0.0189
0.35    43.177    61.613    0.0192
3.115    42.549    62.706    0.0641
2.34    43.084    59.826    0.0253
3.052    41.604    60.534    0.0253
0.444    41.681    60.026    0.0213
0.975    41.106    61.649    0.0213
0.047    43.896    60.851    0.0391
-0.501    42.89    62.227    0.0391
3.322    45.484    61.134    -0.4157
4.203    46.62    60.883    0.0429
4.775    47.153    62.194    0.5973
5.993    47.336    62.287    -0.5679
3.465    47.784    60.221    -0.079
2.7    47.388    58.627    -0.1081
2.34    45.597    60.928    0.2719
5.021    46.302    60.237    0.0766
2.704    48.182    60.889    0.091
4.193    48.576    60.05    0.091
3.929    47.366    63.213    -0.5163
4.4    47.85    64.519    0.0381
5.301    46.854    65.213    0.5366
6.33    47.235    65.785    -0.5819
3.252    48.13    65.453    -0.0303
2.275    49.174    64.947    0.7994
2.661    50.072    64.202    -0.8014
1.114    49.053    65.326    -0.8014
2.939    47.204    63.088    0.2936
4.956    48.775    64.367    0.088
2.711    47.202    65.65    -0.0122
3.661    48.488    66.392    -0.0122
4.971    45.566    65.104    -0.4157
5.811    44.521    65.668    0.0143
7.214    44.473    65.059    0.5973
8.207    44.255    65.775    -0.5679
5.155    43.16    65.492    -0.2041
3.963    42.993    66.423    0.713
3.136    42.008    66.186    -0.9191
3.705    43.776    67.34    -0.5931
4.127    45.299    64.614    0.2719
5.937    44.711    66.735    0.1048
4.847    43.019    64.456    0.0797
5.874    42.384    65.746    0.0797
2.33    41.895    66.781    0.4196
3.309    41.378    65.419    0.4196
7.325    44.679    63.742    -0.4157
8.61    44.724    63.054    0.0337
9.472    45.856    63.609    0.5973
10.647    45.669    63.916    -0.5679
8.379    44.972    61.565    -0.1825
6.49    44.832    63.193    0.2719
9.141    43.784    63.192    0.0823
9.339    45.14    61.059    0.0603
7.904    44.094    61.113    0.0603
7.747    45.844    61.392    0.0603
8.899    47.054    63.754    -0.3479
9.633    48.188    64.32    -0.24
10.115    47.899    65.731    0.7341
11.303    48.087    66.036    -0.5894
8.75    49.44    64.355    -0.0094
8.442    49.885    62.945    0.0187
7.857    51.275    62.964    -0.0479
6.42    51.296    63.387    -0.0143
5.911    52.643    63.201    -0.3854
7.933    47.184    63.486    0.2747
10.509    48.389    63.7    0.1426
7.824    49.241    64.896    0.0362
9.299    50.227    64.871    0.0362
9.37    49.919    62.373    0.0103
7.758    49.196    62.454    0.0103
8.446    51.929    63.609    0.0621
7.922    51.669    61.95    0.0621
5.85    50.6    62.769    0.1135
6.331    51.006    64.434    0.1135
4.936    52.677    63.472    0.34
6.434    53.3    63.762    0.34
5.982    52.903    62.226    0.34
9.237    47.363    66.582    -0.3479
9.685    47.087    67.937    -0.2637
10.741    46.003    68.054    0.7341
11.628    46.11    68.92    -0.5894
8.484    46.746    68.832    -0.0007
8.061    48.144    69.28    0.039
6.611    48.292    69.05    0.0486
6.21    49.686    69.06    -0.5295
4.919    50.013    68.971    0.8076
3.935    49.111    68.851    -0.8627
4.606    51.298    68.989    -0.8627
8.283    47.171    66.308    0.2747
10.211    47.967    68.314    0.156
7.72    46.202    68.273    0.0327
8.788    46.171    69.706    0.0327
8.285    48.274    70.34    0.0285
8.543    48.957    68.732    0.0285
6.347    47.881    68.08    0.0687
6.072    47.74    69.822    0.0687
6.917    50.4    69.141    0.3456
4.154    48.125    68.84    0.4478
2.978    49.414    68.745    0.4478
3.641    51.581    68.915    0.4478
5.328    51.994    69.094    0.4478
10.666    44.965    67.194    -0.4157
11.678    43.916    67.198    -0.0518
13.035    44.505    66.789    0.5973
14.05    44.224    67.446    -0.5679
11.282    42.771    66.245    -0.1102
12.294    41.607    66.148    0.3531
12.538    41.057    67.542    -0.4121
11.79    40.524    65.201    -0.4121
9.924    44.922    66.51    0.2719
11.75    43.53    68.215    0.0922
10.323    42.373    66.58    0.0457
11.138    43.184    65.245    0.0457
13.239    41.981    65.753    -0.0361
13.159    40.163    67.474    0.1
13.068    41.781    68.159    0.1
11.592    40.793    68.017    0.1
12.535    39.733    65.115    0.1
10.86    40.098    65.577    0.1
11.616    40.949    64.213    0.1
13.089    45.376    65.765    -0.4157
14.351    45.998    65.398    -0.0518
14.858    46.889    66.521    0.5973
16.068    46.867    66.775    -0.5679
14.139    46.777    64.101    -0.1102
13.832    45.897    62.878    0.3531
13.309    46.756    61.737    -0.4121
15.102    45.142    62.456    -0.4121
12.253    45.617    65.249    0.2719
15.096    45.22    65.234    0.0922
13.316    47.475    64.254    0.0457
15.033    47.368    63.895    0.0457
13.059    45.178    63.134    -0.0361
13.0    46.112    60.912    0.1
12.449    47.346    62.061    0.1
14.095    47.415    61.381    0.1
14.906    44.562    61.555    0.1
15.912    45.844    62.253    0.1
15.403    44.461    63.246    0.1
14.018    47.642    67.229    -0.4157
14.464    48.415    68.382    -0.0389
15.004    47.494    69.474    0.5973
16.103    47.754    69.967    -0.5679
13.306    49.249    68.929    0.3654
13.634    50.005    70.218    -0.2438
12.981    50.157    67.876    -0.6761
13.036    47.663    66.987    0.2719
15.266    49.087    68.071    0.1007
12.451    48.602    69.119    0.0043
13.748    50.715    67.707    0.4102
12.811    50.678    70.465    0.0642
13.763    49.304    71.044    0.0642
14.55    50.586    70.092    0.0642
14.354    46.393    69.851    -0.4157
14.897    45.533    70.909    -0.0875
16.238    44.9    70.499    0.5973
17.125    44.728    71.329    -0.5679
13.827    44.458    71.259    0.2985
14.409    43.438    72.22    -0.3192
12.663    45.098    72.001    -0.3192
13.468    46.151    69.43    0.2719
15.079    46.142    71.796    0.0969
13.471    43.959    70.357    -0.0297
13.626    42.759    72.561    0.0791
15.166    42.835    71.72    0.0791
14.852    43.934    73.085    0.0791
12.21    45.886    71.402    0.0791
11.898    44.351    72.217    0.0791
13.007    45.537    72.939    0.0791
16.438    44.618    69.21    -0.3479
17.697    44.1    68.703    -0.24
18.753    45.176    68.457    0.7341
19.826    44.88    67.898    -0.5894
17.449    43.361    67.398    -0.0094
16.52    42.181    67.547    0.0187
17.125    41.219    68.538    -0.0479
16.318    39.946    68.583    -0.0143
17.234    38.885    68.968    -0.3854
15.695    44.792    68.546    0.2747
18.139    43.428    69.434    0.1426
17.017    44.054    66.673    0.0362
18.393    43.001    66.989    0.0362
15.543    42.47    67.915    0.0103
16.407    41.694    66.578    0.0103
18.149    41.002    68.228    0.0621
17.129    41.632    69.545    0.0621
15.501    40.042    69.3    0.1135
15.918    39.729    67.591    0.1135
16.74    38.005    69.016    0.34
17.967    38.804    68.276    0.34
17.645    39.09    69.868    0.34
18.472    46.443    68.797    -0.3479
19.361    47.58    68.574    -0.24
19.789    47.753    67.122    0.7341
20.954    47.978    66.781    -0.5894
20.586    47.433    69.46    -0.0094
20.138    47.469    70.899    0.0187
21.274    46.838    71.658    -0.0479
20.943    46.73    73.131    -0.0143
22.048    46.04    73.788    -0.3854
17.577    46.638    69.222    0.2747
18.831    48.487    68.866    0.1426
21.118    46.513    69.216    0.0362
21.266    48.272    69.297    0.0362
19.976    48.498    71.222    0.0103
19.24    46.882    71.088    0.0103
21.454    45.829    71.28    0.0621
22.179    47.437    71.533    0.0621
20.815    47.726    73.555    0.1135
20.019    46.161    73.257    0.1135
22.902    46.566    73.662    0.34
21.853    45.955    74.776    0.34
22.163    45.118    73.392    0.34
18.825    47.624    66.219    -0.4157
19.07    47.766    64.796    -0.0031
18.415    49.039    64.243    0.5973
17.186    49.185    64.338    -0.5679
18.517    46.535    64.075    -0.0036
19.346    45.315    64.37    -0.0645
20.779    45.423    63.869    0.6951
21.697    44.851    64.622    -0.9407
21.12    46.03    62.843    -0.6086
17.879    47.442    66.522    0.2719
20.136    47.792    64.594    0.085
17.486    46.356    64.385    0.0171
18.52    46.716    63.0    0.0171
19.335    45.116    65.438    0.0352
18.882    44.459    63.881    0.0352
21.432    44.39    65.481    0.4251
22.663    44.895    64.337    0.4251
19.153    50.002    63.668    -0.2548
18.596    51.204    63.067    -0.0266
17.738    50.814    61.876    0.5896
18.118    49.908    61.113    -0.5748
19.783    52.034    62.646    -0.007
20.85    51.531    63.593    0.0189
20.597    50.037    63.589    0.0192
18.008    51.738    63.815    0.0641
20.078    51.791    61.628    0.0253
19.6    53.103    62.763    0.0253
21.851    51.768    63.23    0.0213
20.696    51.941    64.594    0.0213
20.941    49.58    62.661    0.0391
21.077    49.588    64.457    0.0391
16.603    51.488    61.701    -0.4157
15.759    51.228    60.551    -0.0024
15.145    52.531    60.065    0.5973
15.052    53.52    60.802    -0.5679
14.616    50.231    60.89    -0.0343
13.647    50.682    61.985    0.0118
12.526    51.442    61.67    -0.1256
13.915    50.381    63.315    -0.1256
11.696    51.894    62.681    -0.1704
13.068    50.842    64.314    -0.1704
11.962    51.599    64.005    -0.1072
16.328    52.216    62.344    0.2719
16.367    50.818    59.752    0.0978
14.052    50.008    59.984    0.0295
15.092    49.308    61.212    0.0295
12.303    51.684    60.642    0.133
14.783    49.796    63.576    0.133
10.834    52.494    62.431    0.143
13.283    50.603    65.34    0.143
11.315    51.962    64.788    0.1297
14.684    52.51    58.829    -0.5163
13.95    53.593    58.225    0.0397
12.566    53.009    57.937    0.5366
12.459    51.916    57.371    -0.5819
14.667    53.949    56.967    0.056
13.973    54.945    56.083    0.0136
14.729    55.326    54.802    0.8054
15.802    54.776    54.508    -0.8188
14.224    56.201    54.09    -0.8188
14.797    51.668    58.281    0.2936
13.872    54.462    58.88    0.1105
15.638    54.36    57.237    -0.0173
14.835    53.043    56.38    -0.0173
13.006    54.599    55.883    -0.0425
13.846    55.859    56.666    -0.0425
11.485    53.672    58.281    -0.4157
10.147    53.178    57.973    -0.0024
9.589    54.01    56.814    0.5973
9.658    55.244    56.807    -0.5679
9.253    53.305    59.218    -0.0343
7.869    52.7    59.024    0.0118
7.687    51.343    59.216    -0.1256
6.802    53.499    58.641    -0.1256
6.436    50.789    59.028    -0.1704
5.556    52.939    58.454    -0.1704
5.384    51.59    58.648    -0.1072
11.568    54.575    58.724    0.2719
10.171    52.128    57.696    0.0978
9.739    52.794    60.05    0.0295
9.154    54.357    59.489    0.0295
8.514    50.719    59.508    0.133
6.946    54.556    58.471    0.133
6.286    49.73    59.174    0.143
4.721    53.553    58.153    0.143
4.414    51.148    58.517    0.1297
9.024    53.368    55.798    -0.4157
8.472    54.04    54.638    -0.0597
6.973    53.748    54.671    0.5973
6.536    52.594    54.558    -0.5679
9.142    53.478    53.348    0.1303
10.605    53.856    53.284    -0.043
8.446    54.045    52.136    -0.3204
11.302    53.478    54.566    -0.066
8.958    52.366    55.825    0.2719
8.629    55.116    54.678    0.0869
9.055    52.39    53.33    0.0187
11.069    53.319    52.455    0.0236
10.72    54.929    53.117    0.0236
8.995    53.774    51.233    0.0882
7.437    53.639    52.05    0.0882
8.391    55.131    52.218    0.0882
12.354    53.378    54.297    0.0186
11.219    54.335    55.209    0.0186
11.046    52.489    54.949    0.0186
6.166    54.792    54.866    -0.4157
4.122    55.782    55.827    -0.2041
2.598    55.732    55.945    0.713
2.013    56.857    56.341    -0.9191
1.918    54.728    55.674    -0.5931
6.56    55.717    54.959    0.2719
4.472    53.706    55.446    0.1048
4.546    55.727    56.83    0.0797
4.408    56.743    55.396    0.0797
1.004    56.887    56.415    0.4196
2.563    57.68    56.54    0.4196
-0.633    56.589    54.848    -0.5679
-0.069    57.747    53.033    -0.2548
0.13    59.004    53.753    -0.0266
-1.161    59.54    54.366    0.5896
-1.088    60.325    55.314    -0.5748
0.742    59.923    52.71    -0.007
0.18    59.391    51.392    0.0189
0.301    57.877    51.623    0.0192
0.856    58.851    54.552    0.0641
0.466    60.966    52.874    0.0253
1.828    59.816    52.713    0.0253
-0.868    59.673    51.276    0.0213
0.772    59.715    50.536    0.0213
-0.333    57.33    50.937    0.0391
1.337    57.561    51.503    0.0391
-2.347    59.218    53.855    -0.5163
-3.58    59.608    54.506    0.0397
-4.621    58.576    54.12    0.5366
-4.435    57.772    53.204    -0.5819
-4.036    61.02    54.086    0.056
-4.588    61.145    52.709    0.0136
-5.126    62.533    52.424    0.8054
-6.188    62.907    52.919    -0.8188
-4.454    63.22    51.686    -0.8188
-2.405    58.609    53.05    0.2936
-3.444    59.579    55.588    0.1105
-4.813    61.333    54.784    -0.0173
-3.207    61.719    54.195    -0.0173
-3.789    60.919    52.003    -0.0425
-5.402    60.439    52.557    -0.0425
-5.705    58.589    54.877    -0.3479
-6.757    57.578    54.836    -0.24
-7.234    57.352    53.418    0.7341
-7.586    58.298    52.725    -0.5894
-7.784    58.137    55.781    -0.0094
-8.887    57.314    56.382    0.0187
-9.56    58.36    57.281    -0.0479
-10.62    57.764    58.185    -0.0143
-11.1    58.732    59.16    -0.3854
-5.781    59.305    55.584    0.2747
-6.362    56.648    55.246    0.1426
-7.21    58.518    56.632    0.0362
-8.228    59.003    55.283    0.0362
-9.574    56.95    55.618    0.0103
-8.476    56.494    56.973    0.0103
-8.826    58.828    57.939    0.0621
-10.025    59.133    56.667    0.0621
-11.454    57.412    57.575    0.1135
-10.193    56.912    58.716    0.1135
-11.494    59.531    58.683    0.34
-11.807    58.31    59.746    0.34
-10.329    59.037    59.739    0.34
-7.092    56.125    52.927    -0.4157
-7.542    55.739    51.597    -0.0252
-6.706    56.276    50.425    0.5973
-7.11    56.102    49.266    -0.5679
-6.694    55.405    53.513    0.2719
-7.539    54.65    51.541    0.0698
-8.571    56.074    51.467    0.0698
-5.539    56.901    50.662    -0.4157
-4.477    58.938    49.771    0.2985
-3.52    59.471    48.683    -0.3192
-5.826    59.653    49.617    -0.3192
-5.24    57.038    51.62    0.2719
-5.101    57.22    48.633    0.0969
-4.053    59.15    50.749    -0.0297
-2.519    59.061    48.814    0.0791
-3.891    59.208    47.691    0.0791
-3.447    60.555    48.759    0.0791
-5.692    60.743    49.681    0.0791
-6.288    59.42    48.647    0.0791
-6.522    59.365    50.415    0.0791
-1.007    57.031    46.986    -0.5679
0.559    55.981    48.219    -0.5163
1.648    56.676    47.609    0.0381
2.148    55.749    46.503    0.5366
2.969    54.837    46.727    -0.5819
2.727    56.921    48.641    -0.0303
3.851    57.807    48.123    0.7994
4.136    57.836    46.93    -0.8014
4.466    58.475    48.937    -0.8014
0.769    55.281    48.915    0.2936
1.334    57.637    47.201    0.088
2.271    57.429    49.49    -0.0122
3.14    55.98    49.007    -0.0122
1.729    56.044    45.279    -0.5163
2.074    55.193    44.152    0.0381
3.544    55.165    43.751    0.5366
4.028    54.128    43.262    -0.5819
1.196    55.606    42.978    -0.0303
-0.276    55.169    43.109    0.7994
-0.642    54.44    44.043    -0.8014
-1.058    55.533    42.223    -0.8014
1.074    56.798    45.136    0.2936
1.808    54.169    44.412    0.088
1.247    56.688    42.844    -0.0122
1.59    55.142    42.071    -0.0122
4.295    56.236    44.041    -0.5163
5.738    56.262    43.81    0.0397
6.419    55.264    44.753    0.5366
7.287    54.507    44.311    -0.5819
6.285    57.691    44.06    0.056
7.817    57.877    44.132    0.0136
8.325    58.939    45.136    0.8054
7.863    60.082    45.076    -0.8188
9.188    58.652    45.976    -0.8188
3.874    57.029    44.506    0.2936
5.951    55.976    42.78    0.1105
5.884    58.364    43.302    -0.0173
5.897    58.025    45.021    -0.0173
8.297    56.937    44.396    -0.0425
8.177    58.137    43.135    -0.0425
6.007    55.188    46.022    -0.3479
6.185    54.544    48.389    -0.0094
6.77    55.89    48.845    0.0187
8.263    55.77    49.033    -0.0479
9.097    56.857    48.364    -0.0143
8.714    58.206    48.749    -0.3854
5.274    55.804    46.352    0.2747
7.679    54.285    46.856    0.1426
5.097    54.588    48.454    0.0362
6.533    53.753    49.055    0.0362
6.532    56.667    48.119    0.0103
6.313    56.167    49.797    0.0103
8.466    55.835    50.097    0.0621
8.64    54.803    48.701    0.0621
10.149    56.695    48.601    0.1135
8.975    56.751    47.286    0.1135
7.727    58.342    48.569    0.34
8.909    58.37    49.725    0.34
9.224    58.869    48.178    0.34
5.935    49.653    44.554    -0.5679
5.592    51.65    43.542    -0.4157
6.428    51.322    42.387    0.0337
7.875    50.984    42.805    0.5973
8.493    50.019    42.35    -0.5679
6.431    52.514    41.431    -0.1825
5.161    52.565    43.58    0.2719
6.004    50.46    41.87    0.0823
5.412    52.731    41.108    0.0603
6.847    53.395    41.921    0.0603
7.035    52.276    40.555    0.0603
8.42    51.753    43.762    -0.5163
10.071    52.653    45.226    0.056
11.325    52.457    46.033    0.0136
11.503    53.587    47.03    0.8054
11.927    54.654    46.595    -0.8188
11.218    53.423    48.217    -0.8188
7.896    52.538    44.127    0.2936
10.474    51.532    43.461    0.1105
10.161    53.577    44.655    -0.0173
9.253    52.777    45.933    -0.0173
11.28    51.52    46.588    -0.0425
12.188    52.414    45.366    -0.0425
9.584    45.139    42.359    -0.5679
9.904    47.411    42.382    -0.4157
11.223    47.366    41.743    -0.0389
12.202    46.58    42.608    0.5973
12.899    45.671    42.126    -0.5679
11.766    48.807    41.518    0.3654
13.162    48.837    40.902    -0.2438
10.835    49.469    40.656    -0.6761
9.525    48.311    42.642    0.2719
11.139    46.865    40.778    0.1007
11.801    49.341    42.465    0.0043
9.983    49.513    41.1    0.4102
13.433    49.866    40.663    0.0642
13.894    48.441    41.606    0.0642
13.177    48.241    39.989    0.0642
12.217    46.887    43.909    -0.3479
13.102    46.219    44.832    -0.24
12.81    44.733    44.943    0.7341
13.706    43.894    45.089    -0.5894
12.965    46.853    46.189    -0.0094
13.636    48.188    46.328    0.0187
13.588    48.526    47.809    -0.0479
14.561    49.653    48.122    -0.0143
14.275    50.86    47.352    -0.3854
11.604    47.612    44.259    0.2747
14.131    46.329    44.486    0.1426
11.912    46.942    46.46    0.0362
13.43    46.167    46.898    0.0362
14.675    48.104    46.006    0.0103
13.128    48.947    45.736    0.0103
12.573    48.809    48.087    0.0621
13.887    47.669    48.415    0.0621
14.498    49.884    49.186    0.1135
15.572    49.314    47.894    0.1135
13.35    51.202    47.582    0.34
14.956    51.577    47.553    0.34
14.303    50.646    46.364    0.34
11.531    44.377    44.905    -0.4157
11.13    42.976    44.972    -0.0518
11.34    42.248    43.66    0.5973
11.424    41.017    43.683    -0.5679
9.646    42.848    45.362    -0.1102
9.265    43.266    46.773    0.3531
7.755    43.294    46.907    -0.4121
9.881    42.319    47.757    -0.4121
10.816    45.081    44.785    0.2719
11.734    42.469    45.722    0.0922
9.066    43.441    44.653    0.0457
9.345    41.808    45.234    0.0457
9.641    44.269    46.973    -0.0361
7.509    43.629    47.916    0.1
7.326    43.997    46.189    0.1
7.334    42.302    46.734    0.1
9.542    42.582    48.759    0.1
9.583    41.293    47.541    0.1
10.966    42.395    47.737    0.1
11.455    42.952    42.525    -0.4157
11.525    42.334    41.214    -0.0252
10.164    41.769    40.833    0.5973
10.081    40.762    40.13    -0.5679
11.421    43.962    42.561    0.2719
11.816    43.084    40.479    0.0698
12.266    41.534    41.216    0.0698
9.056    42.383    41.229    -0.3479
7.732    41.847    40.95    -0.2637
7.015    42.653    39.888    0.7341
7.168    43.877    39.827    -0.5894
6.847    41.867    42.198    -0.0007
7.27    40.907    43.286    0.039
6.765    39.494    43.037    0.0486
5.309    39.509    42.945    -0.5295
4.456    39.277    43.947    0.8076
4.847    39.018    45.181    -0.8627
3.16    39.333    43.692    -0.8627
9.125    43.252    41.74    0.2747
7.796    40.815    40.603    0.156
6.9    42.873    42.618    0.0327
5.806    41.713    41.916    0.0327
8.355    40.882    43.365    0.0285
6.866    41.254    44.238    0.0285
7.178    39.12    42.099    0.0687
7.095    38.838    43.843    0.0687
4.918    39.721    42.039    0.3456
4.159    38.844    45.898    0.4478
5.831    38.978    45.395    0.4478
2.839    39.545    42.757    0.4478
2.491    39.17    44.43    0.4478
6.207    41.956    39.087    -0.5163
5.293    42.579    38.15    0.0381
3.843    42.635    38.597    0.5366
3.041    43.261    37.909    -0.5819
5.31    41.86    36.804    -0.0303
6.551    42.112    35.946    0.7994
7.307    43.063    36.189    -0.8014
6.749    41.341    35.013    -0.8014
6.188    40.951    39.159    0.2936
5.602    43.609    37.97    0.088
5.202    40.787    36.975    -0.0122
4.461    42.177    36.199    -0.0122
3.402    41.944    39.654    -0.4157
1.229    40.623    39.804    0.3654
1.48    40.065    38.389    -0.2438
1.654    39.648    40.77    -0.6761
4.056    41.418    40.214    0.2719
1.463    42.793    39.591    0.1007
0.162    40.8    39.925    0.0043
1.266    38.799    40.525    0.4102
0.844    39.195    38.219    0.0642
1.234    40.829    37.649    0.0642
2.524    39.773    38.268    0.0642
1.95    43.687    56.706    -0.5679
4.081    44.299    56.717    -0.2548
5.246    45.002    56.188    -0.0266
6.066    44.193    55.186    0.5896
5.934    42.966    55.087    -0.5748
6.034    45.354    57.433    -0.007
5.875    44.064    58.208    0.0189
4.392    43.743    58.04    0.0192
4.916    45.918    55.705    0.0641
7.08    45.571    57.217    0.0253
5.564    46.185    57.961    0.0253
6.485    43.27    57.775    0.0213
6.133    44.201    59.258    0.0213
4.211    42.669    58.08    0.0391
3.818    44.274    58.794    0.0391
6.987    44.867    54.479    -0.4157
8.0    44.233    53.656    -0.0031
9.305    44.847    54.159    0.5973
9.452    46.089    54.229    -0.5679
7.805    44.569    52.173    -0.0036
6.63    43.812    51.545    -0.0645
6.785    42.295    51.627    0.6951
5.768    41.525    51.936    -0.9407
7.875    41.758    51.405    -0.6086
7.049    45.869    54.598    0.2719
8.019    43.154    53.804    0.085
7.638    45.639    52.053    0.0171
8.716    44.31    51.633    0.0171
5.711    44.112    52.046    0.0352
6.543    44.095    50.496    0.0352
5.908    40.532    52.053    0.4251
4.873    41.945    52.157    0.4251
10.212    43.967    54.584    -0.4157
11.476    44.368    55.215    -0.0875
12.675    43.98    54.367    0.5973
12.691    42.891    53.782    -0.5679
11.576    43.704    56.617    0.2985
12.772    44.291    57.384    -0.3192
10.249    43.916    57.37    -0.3192
10.014    42.98    54.517    0.2719
11.477    45.446    55.359    0.0969
11.727    42.63    56.5    -0.0297
12.776    43.918    58.406    0.0791
13.706    44.006    56.91    0.0791
12.708    45.377    57.407    0.0791
10.357    43.581    58.402    0.0791
9.986    44.972    57.369    0.0791
9.442    43.335    56.925    0.0791
13.661    44.873    54.314    -0.4157
14.92    44.686    53.606    -0.0024
16.052    44.85    54.619    0.5973
15.998    45.68    55.529    -0.5679
15.084    45.732    52.48    -0.0343
14.037    45.513    51.389    0.0118
12.748    46.009    51.54    -0.1256
14.355    44.764    50.257    -0.1256
11.795    45.741    50.561    -0.1704
13.394    44.507    49.291    -0.1704
12.12    44.992    49.447    -0.1072
13.553    45.737    54.828    0.2719
14.959    43.686    53.179    0.0978
14.985    46.734    52.886    0.0295
16.083    45.636    52.052    0.0295
12.478    46.585    52.411    0.133
15.35    44.366    50.135    0.133
10.794    46.12    50.678    0.143
13.65    43.93    48.414    0.143
11.374    44.801    48.689    0.1297
17.047    43.981    54.492    -0.4157
18.224    43.955    55.356    0.0337
19.137    45.148    55.038    0.5973
18.995    45.774    53.97    -0.5679
18.939    42.632    55.088    -0.1825
17.019    43.311    53.738    0.2719
17.906    43.984    56.396    0.0823
19.783    42.51    55.766    0.0603
18.263    41.789    55.21    0.0603
19.311    42.631    54.065    0.0603
20.119    45.481    55.901    -0.2548
21.084    46.564    55.675    -0.0266
21.845    46.449    54.357    0.5896
22.212    47.486    53.816    -0.5748
22.019    46.513    56.859    -0.007
21.14    45.985    57.957    0.0189
20.344    44.899    57.228    0.0192
20.551    47.507    55.682    0.0641
22.834    45.811    56.678    0.0253
22.414    47.5    57.098    0.0253
21.721    45.572    58.782    0.0213
20.467    46.768    58.309    0.0213
20.937    43.989    57.139    0.0391
19.412    44.707    57.753    0.0391
22.149    45.241    53.845    -0.5163
22.826    45.123    52.554    0.0381
21.863    45.225    51.364    0.5366
22.266    44.978    50.233    -0.5819
23.591    43.781    52.524    -0.0303
22.731    42.513    52.405    0.7994
21.563    42.523    52.78    -0.8014
23.216    41.505    51.908    -0.8014
21.847    44.394    54.305    0.2936
23.566    45.919    52.462    0.088
24.278    43.805    51.677    -0.0122
24.2    43.703    53.426    -0.0122
20.563    45.476    51.575    -0.4157
19.554    45.591    50.542    -0.0252
18.794    44.302    50.205    0.5973
17.839    44.343    49.401    -0.5679
20.257    45.613    52.527    0.2719
18.824    46.33    50.87    0.0698
20.013    45.967    49.627    0.0698
19.161    43.14    50.738    -0.4157
18.426    41.942    50.361    -0.0249
17.04    41.941    51.007    0.5973
16.836    42.533    52.077    -0.5679
19.219    40.734    50.779    0.2117
19.443    40.779    52.171    -0.6546
19.943    43.074    51.377    0.2719
18.318    41.907    49.276    0.0843
18.663    39.83    50.529    0.0352
20.177    40.72    50.258    0.0352
20.215    41.332    52.346    0.4275
16.095    41.291    50.355    -0.3479
14.733    41.195    50.835    -0.1354
14.605    40.169    51.956    0.7341
15.052    39.033    51.781    -0.5894
13.852    40.816    49.658    -0.0414
12.389    40.645    50.035    -0.0012
11.595    41.566    50.695    -0.1141
11.653    39.576    49.778    -0.1513
10.451    39.794    50.243    -0.017
10.428    40.987    50.784    -0.1718
16.327    40.823    49.492    0.2747
14.413    42.167    51.208    0.1212
13.925    41.588    48.892    0.081
14.213    39.882    49.224    0.081
11.968    38.741    49.303    0.3866
11.874    42.549    51.042    0.2317
9.625    39.102    50.201    0.2681
9.612    41.411    51.2    0.3911
14.016    40.518    53.094    -0.4157
13.782    39.55    54.145    -0.0597
12.369    39.01    54.015    0.5973
12.191    37.794    54.023    -0.5679
13.995    40.201    55.534    0.1303
15.479    40.579    55.679    -0.043
13.551    39.227    56.645    -0.3204
15.816    41.44    56.908    -0.066
13.701    41.466    53.23    0.2719
14.476    38.711    54.065    0.0869
13.391    41.105    55.609    0.0187
16.075    39.667    55.714    0.0236
15.802    41.147    54.807    0.0236
13.774    39.643    57.623    0.0882
12.474    39.072    56.607    0.0882
14.064    38.27    56.54    0.0882
15.553    40.924    57.836    0.0186
16.887    41.641    56.936    0.0186
15.283    42.391    56.86    0.0186
11.347    39.86    53.905    -0.4157
9.961    39.427    53.78    -0.0252
9.118    40.183    54.803    0.5973
9.387    41.362    55.086    -0.5679
11.527    40.854    53.941    0.2719
9.583    39.645    52.786    0.0698
9.862    38.356    53.962    0.0698
8.115    39.543    55.384    -0.4157
7.292    40.203    56.373    -0.0252
7.821    40.045    57.784    0.5973
8.967    39.61    58.017    -0.5679
7.93    38.571    55.167    0.2719
7.218    41.265    56.158    0.0698
6.29    39.776    56.321    0.0698
6.984    40.342    58.778    -0.4157
7.384    40.247    60.166    -0.0024
7.719    38.788    60.513    0.5973
8.71    38.555    61.201    -0.5679
6.284    40.754    61.091    -0.0343
6.705    40.642    62.56    0.0118
7.825    41.288    63.022    -0.1256
5.989    39.828    63.426    -0.1256
8.229    41.132    64.328    -0.1704
6.398    39.679    64.737    -0.1704
7.527    40.326    65.197    -0.1072
6.056    40.679    58.568    0.2719
8.278    40.855    60.31    0.0978
6.08    41.8    60.861    0.0295
5.37    40.183    60.92    0.0295
8.404    41.903    62.355    0.133
5.11    39.305    63.08    0.133
9.109    41.649    64.672    0.143
5.831    39.054    65.408    0.143
7.853    40.207    66.22    0.1297
6.987    37.794    60.031    -0.5163
7.311    36.4    60.306    0.0381
8.735    36.058    59.814    0.5366
9.508    35.394    60.53    -0.5819
6.261    35.514    59.598    -0.0303
6.484    34.015    59.833    0.7994
6.678    33.603    60.985    -0.8014
6.493    33.285    58.849    -0.8014
6.192    37.992    59.443    0.2936
7.257    36.221    61.379    0.088
5.27    35.776    59.971    -0.0122
6.282    35.721    58.526    -0.0122
9.127    36.528    58.626    -0.4157
10.486    36.294    58.166    -0.0031
11.531    37.058    58.969    0.5973
12.647    36.574    59.177    -0.5679
10.672    36.695    56.732    -0.0036
10.113    35.661    55.77    -0.0645
8.615    35.687    55.718    0.6951
8.014    34.514    55.783    -0.9407
7.987    36.749    55.716    -0.6086
8.5    37.07    58.049    0.2719
10.714    35.231    58.262    0.085
10.25    37.683    56.543    0.0171
11.742    36.751    56.527    0.0171
10.483    35.868    54.766    0.0352
10.473    34.67    56.054    0.0352
8.559    33.668    55.864    0.4251
7.006    34.47    55.815    0.4251
11.199    38.236    59.496    -0.4157
12.132    39.016    60.28    -0.0518
12.359    38.33    61.628    0.5973
13.479    38.313    62.149    -0.5679
11.567    40.443    60.465    -0.1102
12.533    41.397    61.159    0.3531
13.762    41.603    60.266    -0.4121
11.802    42.682    61.515    -0.4121
10.275    38.611    59.334    0.2719
13.074    39.059    59.738    0.0922
11.303    40.851    59.487    0.0457
10.652    40.377    61.054    0.0457
12.868    40.956    62.096    -0.0361
14.382    42.404    60.668    0.1
14.371    40.699    60.241    0.1
13.462    41.864    59.25    0.1
12.487    43.349    62.033    0.1
11.438    43.174    60.612    0.1
10.963    42.465    62.178    0.1
11.326    37.775    62.262    -0.3479
11.443    36.992    63.491    -0.2637
12.452    35.875    63.244    0.7341
13.354    35.677    64.06    -0.5894
10.15    36.286    63.882    -0.0007
9.202    36.954    64.825    0.039
8.26    35.851    65.318    0.0486
7.444    35.324    64.234    -0.5295
6.134    35.523    64.17    0.8076
5.48    36.201    65.109    -0.8627
5.449    35.032    63.163    -0.8627
10.416    37.819    61.825    0.2747
11.795    37.618    64.31    0.156
9.615    36.025    62.97    0.0327
10.441    35.342    64.35    0.0327
9.755    37.366    65.669    0.0285
8.654    37.745    64.315    0.0285
8.841    35.035    65.748    0.0687
7.66    36.258    66.13    0.0687
7.9    34.8    63.499    0.3456
5.988    36.611    65.878    0.4478
4.475    36.28    65.062    0.4478
4.454    35.166    63.102    0.4478
5.923    34.488    62.451    0.4478
12.338    35.175    62.108    -0.5163
13.262    34.099    61.791    0.0397
14.672    34.572    61.527    0.5366
15.618    33.857    61.872    -0.5819
12.828    33.333    60.561    0.056
11.554    32.581    60.852    0.0136
11.711    31.519    61.938    0.8054
12.472    30.568    61.725    -0.8188
11.065    31.663    62.98    -0.8188
11.586    35.371    61.461    0.2936
13.292    33.4    62.628    0.1105
12.666    34.015    59.727    -0.0173
13.599    32.614    60.278    -0.0173
10.764    33.274    61.136    -0.0425
11.232    32.088    59.933    -0.0425
14.796    35.768    60.941    -0.4157
16.085    36.323    60.566    -0.0014
17.047    36.499    61.723    0.5973
18.255    36.341    61.509    -0.5679
15.85    37.664    59.86    -0.0152
17.029    38.297    59.137    -0.0011
17.286    37.97    57.822    -0.1906
17.819    39.216    59.806    -0.1906
18.347    38.576    57.171    -0.2341
18.874    39.817    59.158    -0.2341
19.131    39.494    57.847    0.3226
20.194    40.117    57.2    -0.5579
13.965    36.283    60.687    0.2719
16.542    35.641    59.848    0.0876
15.062    37.529    59.121    0.0295
15.477    38.382    60.588    0.0295
16.669    37.251    57.304    0.1699
17.611    39.464    60.836    0.1699
18.563    38.328    56.142    0.1656
19.497    40.529    59.676    0.1656
20.301    39.825    56.286    0.3992
16.558    36.815    62.921    -0.4157
17.444    37.02    64.042    -0.0024
17.819    35.749    64.806    0.5973
18.614    35.805    65.748    -0.5679
16.817    38.034    64.983    -0.0343
16.88    39.444    64.382    0.0118
18.102    40.044    64.125    -0.1256
15.701    40.112    64.101    -0.1256
18.142    41.316    63.587    -0.1704
15.754    41.385    63.562    -0.1704
16.971    41.986    63.307    -0.1072
15.562    36.922    63.052    0.2719
18.382    37.44    63.679    0.0978
15.787    37.75    65.203    0.0295
17.369    38.057    65.923    0.0295
19.024    39.527    64.342    0.133
14.746    39.646    64.292    0.133
19.091    41.783    63.38    0.143
14.838    41.909    63.33    0.143
17.014    42.969    62.87    0.1297
17.291    34.597    64.408    -0.3479
17.646    33.34    65.054    -0.24
18.926    32.777    64.441    0.7341
19.049    32.772    63.231    -0.5894
16.49    32.326    64.889    -0.0094
15.243    32.779    65.636    0.0187
14.161    31.773    65.427    -0.0479
12.898    32.347    66.049    -0.0143
11.768    31.463    65.783    -0.3854
16.695    34.564    63.592    0.2747
17.824    33.493    66.118    0.1426
16.268    32.199    63.829    0.0362
16.805    31.362    65.291    0.0362
15.464    32.873    66.701    0.0103
14.916    33.745    65.248    0.0103
13.999    31.616    64.358    0.0621
14.424    30.828    65.904    0.0621
13.042    32.456    67.125    0.1135
12.698    33.327    65.611    0.1135
11.956    30.541    66.148    0.34
10.925    31.834    66.195    0.34
11.632    31.39    64.779    0.34
19.864    32.313    65.196    -0.4157
21.077    31.78    64.601    -0.149
19.754    32.32    66.2    0.2719
20.92    30.756    64.296    0.0976
21.353    32.365    63.735    0.0976
21.885    31.812    65.318    0.0976
4.925    49.675    55.450    0.001400
4.080    49.074    55.511    0.001400
4.442    49.298    56.288    0.001400
1.877    51.768    58.919    0.283950
1.511    52.751    58.540    0.283950
-3.461    55.835    60.165    -0.010100
-3.397    56.241    59.010    -0.010100
-4.254    56.320    59.663    -0.010100
-3.075    51.111    59.615    0.283950
-4.067    50.892    60.064    0.283950
5.440    54.722    54.917    0.014567
4.418    55.218    55.398    0.014567
4.593    54.180    55.207    0.014567
-0.543    56.599    54.237    0.283950
-0.261    57.178    53.330    0.283950
-5.104    57.154    50.139    -0.019367
-4.572    58.172    49.694    -0.019367
-4.885    57.313    49.125    -0.019367
-0.848    56.605    47.409    0.283950
-0.065    56.079    48.026    0.283950
6.301    54.710    46.485    -0.031767
6.390    54.388    47.669    -0.031767
7.137    54.258    46.902    -0.031767
5.668    50.210    44.551    0.283950
5.496    51.209    44.045    0.283950
9.087    51.636    44.022    -0.001867
9.912    52.086    44.754    -0.001867
10.114    51.525    43.871    -0.001867
9.384    45.716    42.486    0.283950
9.544    46.852    42.498    0.283950
2.703    41.962    39.865    -0.003167
1.616    41.301    39.940    -0.003167
1.733    42.386    39.833    -0.003167
2.425    43.944    56.408    0.283950
3.490    44.249    56.413    0.283950
$end

$rem
METHOD hf
BASIS sto-3g
SCF_CONVERGENCE 6
$end
--------------------------------------------------------------
 ----------------------------------------------------------------
             Standard Nuclear Orientation (Angstroms)
    I     Atom           X                Y                Z
 ----------------------------------------------------------------
    1      GH      0.2390000000    46.9050000000    47.1300000000
    2      GH     -3.5030000000    46.1320000000    52.9840000000
    3      GH      0.2830000000    45.5990000000    47.7380000000
    4      GH     -2.8520000000    43.3430000000    52.8810000000
    5      GH     -0.8600000000    45.4550000000    48.4810000000
    6      GH     -0.8340000000    45.2350000000    53.5900000000
    7      GH     -0.8700000000    46.4120000000    49.4960000000
    8      GH     -0.9970000000    47.6560000000    48.9150000000
    9      GH      0.1100000000    47.9280000000    48.1420000000
   10      GH     -1.9460000000    46.2130000000    50.3500000000
   11      GH     -1.9120000000    45.0570000000    51.0910000000
   12      GH     -2.2210000000    44.9800000000    52.4780000000
   13      GH     -3.7040000000    46.7270000000    52.2580000000
   14      GH      1.1670000000    45.4970000000    48.3680000000
   15      GH      0.3270000000    44.8300000000    46.9670000000
   16      GH     -0.8890000000    44.4570000000    48.9180000000
   17      GH     -1.7320000000    45.5920000000    47.8410000000
   18      GH     -1.0820000000    48.4100000000    49.6970000000
   19      GH     -1.8890000000    47.6740000000    48.2890000000
   20      GH     -0.0020000000    48.9030000000    47.6680000000
   21      GH      1.0010000000    47.9370000000    48.7690000000
   22      GH     -2.8230000000    46.1290000000    49.7080000000
   23      GH     -1.9850000000    47.0540000000    51.0420000000
   24      GH     -0.8400000000    44.8620000000    51.1120000000
   25      GH     -2.6010000000    44.3720000000    50.5980000000
   26      C       3.3330000000    50.6200000000    55.8910000000
   27      O       3.3720000000    51.5880000000    55.1270000000
   28      N       2.4420000000    50.5070000000    56.8620000000
   29      C       1.4130000000    51.5060000000    57.1190000000
   30      C       0.0050000000    50.9270000000    57.2320000000
   31      C      -0.5210000000    50.2370000000    56.0010000000
   32      C      -0.9850000000    51.0110000000    54.9510000000
   33      C      -0.5690000000    48.8540000000    55.9360000000
   34      C      -1.5020000000    50.3870000000    53.8350000000
   35      C      -1.0860000000    48.2220000000    54.8170000000
   36      C      -1.5490000000    49.0030000000    53.7790000000
   37      O      -2.1060000000    48.4060000000    52.6640000000
   38      H       2.4610000000    49.6950000000    57.4610000000
   39      H       1.4130000000    52.2800000000    56.3530000000
   40      H      -0.0240000000    50.2260000000    58.0650000000
   41      H      -0.6760000000    51.7400000000    57.4810000000
   42      H      -0.9420000000    52.0810000000    55.0090000000
   43      H      -0.2220000000    48.2580000000    56.7650000000
   44      H      -1.8840000000    50.9750000000    53.0220000000
   45      H      -1.1950000000    47.1580000000    54.8130000000
   46      H      -2.5730000000    49.0350000000    52.0850000000
   47      C      -4.4890000000    54.6380000000    59.1650000000
   48      O      -5.6770000000    54.6000000000    58.8380000000
   49      N      -3.7640000000    53.5130000000    59.1440000000
   50      C      -4.3230000000    52.2420000000    58.7340000000
   51      C      -3.9620000000    52.0080000000    57.2960000000
   52      C      -4.6350000000    50.8010000000    56.6690000000
   53      C      -4.1760000000    49.5120000000    56.7260000000
   54      N      -5.6960000000    50.8090000000    55.8720000000
   55      C      -5.8950000000    49.5940000000    55.4230000000
   56      N      -4.9760000000    48.8330000000    55.9430000000
   57      H      -2.7870000000    53.5410000000    59.4020000000
   58      H      -5.4070000000    52.2190000000    58.8530000000
   59      H      -4.2680000000    52.8830000000    56.7230000000
   60      H      -2.8840000000    51.9140000000    57.1830000000
   61      H      -3.3070000000    49.1480000000    57.2510000000
   62      H      -6.6800000000    49.2810000000    54.7530000000
   63      H      -4.8890000000    47.8430000000    55.7620000000
   64      C       4.1030000000    54.7070000000    53.5740000000
   65      O       4.2980000000    55.6920000000    52.8550000000
   66      N       3.3580000000    53.6970000000    53.1430000000
   67      C       2.8130000000    53.7180000000    51.7880000000
   68      C       1.4150000000    54.3430000000    51.7250000000
   69      O       0.8460000000    54.4900000000    50.6390000000
   70      C       2.7650000000    52.2630000000    51.1540000000
   71      C       1.8540000000    51.3140000000    51.9710000000
   72      C       4.2220000000    51.7530000000    51.0180000000
   73      C       1.5520000000    49.9570000000    51.2750000000
   74      H       3.1920000000    52.8890000000    53.7320000000
   75      H       3.4520000000    54.3160000000    51.1370000000
   76      H       2.3530000000    52.3490000000    50.1470000000
   77      H       2.3160000000    51.1030000000    52.9310000000
   78      H       0.8950000000    51.7990000000    52.1570000000
   79      H       4.2370000000    50.8190000000    50.4580000000
   80      H       4.8220000000    52.4880000000    50.4800000000
   81      H       4.6600000000    51.5860000000    52.0030000000
   82      H       0.8820000000    49.3670000000    51.8990000000
   83      H       1.0720000000    50.1390000000    50.3130000000
   84      H       2.4750000000    49.4030000000    51.1150000000
   85      N       0.8030000000    54.6990000000    52.8420000000
   86      C      -0.5230000000    55.3060000000    52.8210000000
   87      C      -1.5510000000    54.3550000000    53.4410000000
   88      C      -2.9450000000    54.9290000000    53.2680000000
   89      S      -4.2300000000    53.8640000000    53.9220000000
   90      C      -4.3270000000    52.8680000000    52.4890000000
   91      H       1.2620000000    54.5750000000    53.7340000000
   92      H      -0.8510000000    55.5190000000    51.8090000000
   93      H      -1.4850000000    53.3950000000    52.9300000000
   94      H      -1.3450000000    54.2030000000    54.5000000000
   95      H      -2.9950000000    55.8730000000    53.8060000000
   96      H      -3.1440000000    55.1110000000    52.2150000000
   97      H      -4.9170000000    53.3830000000    51.7260000000
   98      H      -3.3370000000    52.6490000000    52.0880000000
   99      H      -4.8180000000    51.9240000000    52.7400000000
  100      C      -3.3050000000    56.7010000000    49.6890000000
  101      O      -2.5740000000    56.8440000000    50.6630000000
  102      N      -2.9810000000    55.9330000000    48.6500000000
  103      C      -1.6940000000    55.2760000000    48.5030000000
  104      C      -1.8070000000    54.0270000000    47.6540000000
  105      C      -2.4480000000    52.9080000000    48.4470000000
  106      C      -1.6740000000    52.1480000000    49.3130000000
  107      C      -3.7930000000    52.6370000000    48.2930000000
  108      C      -2.2460000000    51.1090000000    50.0220000000
  109      C      -4.3590000000    51.5920000000    49.0090000000
  110      C      -3.5850000000    50.8280000000    49.8700000000
  111      H      -3.6240000000    55.8640000000    47.8750000000
  112      H      -1.3200000000    54.9970000000    49.4870000000
  113      H      -2.3850000000    54.2340000000    46.7520000000
  114      H      -0.8140000000    53.7190000000    47.3430000000
  115      H      -0.6330000000    52.3880000000    49.4690000000
  116      H      -4.4010000000    53.2300000000    47.6280000000
  117      H      -1.6410000000    50.5260000000    50.6970000000
  118      H      -5.4090000000    51.3690000000    48.8900000000
  119      H      -4.0320000000    50.0140000000    50.4190000000
  120      C       6.1780000000    52.8100000000    46.6150000000
  121      O       7.0030000000    51.9090000000    46.7800000000
  122      N       4.9540000000    52.5440000000    46.1470000000
  123      C       4.5740000000    51.1750000000    45.7670000000
  124      C       3.0360000000    51.0920000000    45.4670000000
  125      C       2.2860000000    51.4330000000    46.7770000000
  126      C       2.6040000000    49.6850000000    45.0230000000
  127      C       0.7730000000    51.6610000000    46.6390000000
  128      H       4.2850000000    53.2930000000    46.0210000000
  129      H       4.8050000000    50.4980000000    46.5910000000
  130      H       2.7760000000    51.8150000000    44.6920000000
  131      H       2.4490000000    50.6320000000    47.5010000000
  132      H       2.6890000000    52.3410000000    47.2200000000
  133      H       3.1390000000    49.3980000000    44.1180000000
  134      H       2.8140000000    48.9570000000    45.8070000000
  135      H       1.5410000000    49.6770000000    44.7890000000
  136      H       0.3860000000    51.8890000000    47.6240000000
  137      H       0.5860000000    52.4940000000    45.9610000000
  138      H       0.2720000000    50.7680000000    46.2700000000
  139      C       9.8240000000    50.1510000000    44.9800000000
  140      O      10.7830000000    49.3820000000    44.7680000000
  141      N       8.7960000000    49.8030000000    45.7570000000
  142      C       8.7720000000    48.5080000000    46.4020000000
  143      C       8.7580000000    47.3830000000    45.3750000000
  144      O       9.5440000000    46.4360000000    45.4730000000
  145      C       7.5450000000    48.3990000000    47.2960000000
  146      C       7.3240000000    47.0810000000    48.0780000000
  147      C       8.5100000000    46.7030000000    48.9710000000
  148      C       6.0910000000    47.2810000000    48.9270000000
  149      H       8.0190000000    50.4360000000    45.8910000000
  150      H       9.6690000000    48.4080000000    47.0150000000
  151      H       7.6040000000    49.2160000000    48.0180000000
  152      H       6.6570000000    48.5730000000    46.6910000000
  153      H       7.1350000000    46.2700000000    47.3750000000
  154      H       8.2810000000    45.7900000000    49.5180000000
  155      H       9.3950000000    46.5250000000    48.3600000000
  156      H       8.7150000000    47.5080000000    49.6760000000
  157      H       5.8990000000    46.3630000000    49.4770000000
  158      H       6.2380000000    48.0990000000    49.6340000000
  159      H       5.2290000000    47.4980000000    48.2940000000
  160      N       7.9120000000    47.4990000000    44.3380000000
  161      C       7.8520000000    46.4550000000    43.3220000000
  162      C       6.7830000000    46.7600000000    42.2960000000
  163      C       5.3620000000    46.7600000000    42.8650000000
  164      C       4.4090000000    47.1430000000    41.7550000000
  165      C       4.9900000000    45.3930000000    43.4280000000
  166      H       7.3050000000    48.3020000000    44.2550000000
  167      H       7.6320000000    45.5050000000    43.8060000000
  168      H       6.9900000000    47.7360000000    41.8540000000
  169      H       6.8420000000    46.0160000000    41.5000000000
  170      H       5.2690000000    47.4900000000    43.6620000000
  171      H       3.3880000000    47.1750000000    42.1380000000
  172      H       4.6630000000    48.1330000000    41.3730000000
  173      H       4.4620000000    46.4190000000    40.9390000000
  174      H       3.9440000000    45.3940000000    43.7280000000
  175      H       5.1380000000    44.6200000000    42.6720000000
  176      H       5.5860000000    45.1630000000    44.3100000000
  177      C       2.0420000000    42.2510000000    41.5860000000
  178      O       3.1010000000    42.1190000000    42.2110000000
  179      N       0.9230000000    42.5870000000    42.2170000000
  180      C       0.8600000000    42.8410000000    43.6470000000
  181      C       0.1910000000    41.6960000000    44.3920000000
  182      O      -0.0200000000    41.7550000000    45.6060000000
  183      C       0.0830000000    44.1380000000    43.8920000000
  184      C       0.7520000000    45.3820000000    43.3430000000
  185      C      -0.2000000000    46.5710000000    43.3800000000
  186      N      -0.0540000000    47.4280000000    44.3720000000
  187      O      -1.1050000000    46.7210000000    42.5520000000
  188      H       0.0750000000    42.7070000000    41.6830000000
  189      H       1.8590000000    42.9680000000    44.0650000000
  190      H      -0.9030000000    44.0360000000    43.4340000000
  191      H      -0.0640000000    44.2780000000    44.9600000000
  192      H       1.6430000000    45.5990000000    43.9330000000
  193      H       1.0560000000    45.2260000000    42.3080000000
  194      H       0.6710000000    47.2950000000    45.0610000000
  195      H      -0.6930000000    48.2070000000    44.4470000000
  196      N      -0.1260000000    40.6110000000    43.6830000000
  197      C      -0.8460000000    39.4680000000    44.2180000000
  198      C      -0.1270000000    38.8830000000    45.4170000000
  199      O       1.0560000000    38.5300000000    45.3970000000
  200      C      -0.9900000000    38.3740000000    43.1280000000
  201      C      -1.6270000000    38.9200000000    41.8470000000
  202      C      -1.8470000000    37.2330000000    43.7160000000
  203      C      -3.0910000000    39.3300000000    41.9870000000
  204      H       0.1030000000    40.5910000000    42.7000000000
  205      H      -1.8340000000    39.8120000000    44.5200000000
  206      H      -0.0020000000    37.9870000000    42.8740000000
  207      H      -1.0650000000    39.7730000000    41.4750000000
  208      H      -1.5670000000    38.1450000000    41.0810000000
  209      H      -2.1160000000    36.5300000000    42.9270000000
  210      H      -1.2780000000    36.6830000000    44.4670000000
  211      H      -2.7570000000    37.6210000000    44.1760000000
  212      H      -3.4280000000    39.7590000000    41.0430000000
  213      H      -3.7170000000    38.4630000000    42.2050000000
  214      H      -3.2110000000    40.0800000000    42.7690000000
  215      N      -0.8810000000    38.8470000000    46.5020000000
  216      C      -0.4410000000    38.2790000000    47.7540000000
  217      C       0.5020000000    39.1400000000    48.5810000000
  218      O       0.9720000000    38.6900000000    49.6320000000
  219      H      -1.8300000000    39.1870000000    46.4530000000
  220      H      -1.3210000000    38.0740000000    48.3640000000
  221      H       0.0480000000    37.3250000000    47.5560000000
  222      N       0.8590000000    40.3360000000    48.1320000000
  223      C       1.7320000000    41.1900000000    48.9020000000
  224      C       1.0340000000    41.7760000000    50.1210000000
  225      O      -0.0310000000    42.4070000000    50.0020000000
  226      C       2.2160000000    42.3320000000    48.0290000000
  227      C       3.4070000000    42.9980000000    47.3840000000
  228      C       3.0930000000    44.4470000000    47.0040000000
  229      C       4.5420000000    42.9270000000    48.3870000000
  230      H       0.4740000000    40.6890000000    47.2670000000
  231      H       2.6050000000    40.6200000000    49.2240000000
  232      H       1.4910000000    42.3950000000    47.2330000000
  233      H       1.9110000000    43.1930000000    48.6330000000
  234      H       3.6910000000    42.4480000000    46.4860000000
  235      H       3.9450000000    44.8470000000    46.4510000000
  236      H       2.2430000000    44.4910000000    46.3300000000
  237      H       2.9980000000    45.0650000000    47.8920000000
  238      H       5.3570000000    43.5530000000    48.0430000000
  239      H       4.2200000000    43.3050000000    49.3630000000
  240      H       4.8910000000    41.8970000000    48.4950000000
  241      N       1.6090000000    41.5650000000    51.2850000000
  242      C       1.0980000000    42.1520000000    52.5020000000
  243      C       2.1970000000    43.0200000000    53.1280000000
  244      O       3.3680000000    42.9910000000    52.7320000000
  245      C       0.6780000000    41.0610000000    53.4940000000
  246      C      -0.5250000000    40.2710000000    53.0050000000
  247      O       1.8050000000    40.1990000000    53.6780000000
  248      H       2.4670000000    41.0370000000    51.3370000000
  249      H       0.2330000000    42.7840000000    52.3090000000
  250      H       0.4240000000    41.5240000000    54.4480000000
  251      H       1.8590000000    39.6090000000    52.9220000000
  252      H      -0.8160000000    39.5490000000    53.7680000000
  253      H      -1.3610000000    40.9470000000    52.8260000000
  254      H      -0.2890000000    39.7390000000    52.0820000000
  255      N       1.7610000000    43.9220000000    53.9950000000
  256      C       2.6690000000    44.7820000000    54.7210000000
  257      C       2.0710000000    46.1900000000    54.8460000000
  258      C       1.9670000000    46.8940000000    53.5010000000
  259      S       3.5770000000    47.1230000000    52.6820000000
  260      C       3.1940000000    46.2900000000    51.1740000000
  261      H       0.7970000000    43.9060000000    54.2950000000
  262      H       3.6190000000    44.8500000000    54.1960000000
  263      H       1.0840000000    46.1300000000    55.3040000000
  264      H       2.7030000000    46.7880000000    55.5010000000
  265      H       1.3040000000    46.3360000000    52.8410000000
  266      H       1.5270000000    47.8770000000    53.6620000000
  267      H       2.8660000000    45.2740000000    51.3870000000
  268      H       2.3990000000    46.8240000000    50.6520000000
  269      H       4.0760000000    46.2520000000    50.5440000000
  270      H       4.0380000000    49.8010000000    55.8180000000
  271      H       1.5970000000    51.9450000000    58.0800000000
  272      H      -4.0380000000    55.5830000000    59.4520000000
  273      H      -3.8630000000    51.5070000000    59.3840000000
  274      H       4.5410000000    54.6680000000    54.5720000000
  275      H      -0.4730000000    56.2390000000    53.3980000000
  276      H      -4.2810000000    57.2060000000    49.6370000000
  277      H      -0.9740000000    55.9220000000    48.0230000000
  278      H       6.4770000000    53.8280000000    46.8530000000
  279      H       5.1660000000    50.8840000000    44.8940000000
  280      H       9.7740000000    51.1310000000    44.4800000000
  281      H       8.8070000000    46.3390000000    42.8150000000
  282      H       2.0140000000    42.0570000000    40.5040000000
  283      H       2.8340000000    44.3650000000    55.7160000000
 ----------------------------------------------------------------
 Nuclear Repulsion Energy = 28002.8994527398 hartrees
 There are      457 alpha and      457 beta electrons
 Requested basis set is STO-3G
 There are 415 shells and 811 basis functions

 Total QAlloc Memory Limit   2000 MB
 Mega-Array Size       188 MB
 MEM_STATIC part       192 MB
 A cutoff of  1.0D-09 yielded  15439 shell pairs
 There are     61957 function pairs
 
 -------------------------------------------------------
 OpenMP Integral Computing Module                       
 Release: version 1.0, May 2013, Q-Chem Inc. Pittsburgh 
 -------------------------------------------------------
 Integral Job Info:
 Integral job number is                      11
 Integral operator is                         1
 short-range coefficients                     0
 long-range coefficients              100000000
 Omega coefficients                           0
 if combine SR and LR in K                    0
 Integral screening is                        0
 Integral computing path is                   2
 max size of driver memory is            800000
 size of driver memory is                 45569
 size of scratch memory is              1046100
 max col of scratch BK array                289
 max len of scratch array in speh3           22
 max len of scratch index in speh4            8
 max int batch size is                      520
 min int batch size is                       52
 fixed nKL is                                52
 max L of basis functions is                  1
 order of int derivative is                   0
 number of shells is                        415
 number of basis is                         811
 number of cartesian basis is               811
 number of contracted shell pairs         15439
 number of primitive shell pairs          63972
 maxK2 (contraction) of shell pair            9
 max number of K2 of shell pair               1
 max number of CS2 of shell pair           2849
 max number of PS2 of shell pair           8547
 mem total for path MDJ                  682346
 -------------------------------------------------------
 Smallest overlap matrix eigenvalue = 1.50E-01

 Scale SEOQF with 1.000000e-02/1.000000e-04/1.000000e-04

 Standard Electronic Orientation quadrupole field applied
 Nucleus-field energy     =    -0.0000000413 hartrees
 Adding 1182 external point charges to one-electron Hamiltonian
 Nucleus-charge energy    =     6.7782318033 hartrees
 Charge-charge energy     =   -34.8875748934 hartrees
 Guess from superposition of atomic densities
 Warning:  Energy on first SCF cycle will be non-variational
 SAD guess density has 914.000001 electrons

 -----------------------------------------------------------------------
  General SCF calculation program by
  Eric Jon Sundstrom, Paul Horn, Yuezhi Mao, Dmitri Zuev, Alec White,
  David Stuck, Shaama M.S., Shane Yost, Joonho Lee, David Small,
  Daniel Levine, Susi Lehtola, Hugh Burton, Evgeny Epifanovsky
 -----------------------------------------------------------------------
 Hartree-Fock
 using 8 threads for integral computing
 -------------------------------------------------------
 OpenMP Integral computing Module                
 Release: version 1.0, May 2013, Q-Chem Inc. Pittsburgh 
 -------------------------------------------------------
 using 8 threads for integral computing
 -------------------------------------------------------
 OpenMP Integral computing Module                
 Release: version 1.0, May 2013, Q-Chem Inc. Pittsburgh 
 -------------------------------------------------------
 A restricted SCF calculation will be
 performed using DIIS
 SCF converges when DIIS error is below 1.0e-06
 ---------------------------------------
  Cycle       Energy         DIIS error
 ---------------------------------------
    1   -6098.2325639560      3.89e-02  
    2   -6098.8811326762      4.80e-03  
    3   -6100.8794790197      3.40e-03  
    4   -6101.8624038786      4.09e-04  
    5   -6101.8961179339      1.68e-04  
    6   -6101.9007423323      6.67e-05  
    7   -6101.9017249400      3.11e-05  
    8   -6101.9019317407      8.90e-06  
    9   -6101.9019472742      2.64e-06  
   10   -6101.9019485739      8.04e-07  Convergence criterion met
 ---------------------------------------
 SCF time:   CPU 213.18s  wall 27.00s 
 SCF   energy in the final basis set =    -6101.9019485739
 Total energy in the final basis set =    -6101.9019485739
 
 --------------------------------------------------------------
 
                    Orbital Energies (a.u.)
 --------------------------------------------------------------
 
 Alpha MOs
 -- Occupied --
-90.787 -90.709 -20.324 -20.304 -20.275 -20.269 -20.265 -20.259
-20.254 -20.252 -20.250 -20.195 -20.185 -20.181 -20.169 -20.166
-20.134 -20.126 -20.114 -15.483 -15.450 -15.439 -15.437 -15.425
-15.419 -15.416 -15.406 -15.353 -15.340 -15.340 -15.335 -15.316
-15.313 -15.304 -15.285 -15.271 -11.239 -11.227 -11.215 -11.212
-11.209 -11.198 -11.192 -11.187 -11.181 -11.181 -11.180 -11.179
-11.177 -11.164 -11.143 -11.142 -11.140 -11.138 -11.135 -11.134
-11.126 -11.121 -11.121 -11.119 -11.115 -11.114 -11.110 -11.109
-11.109 -11.102 -11.102 -11.096 -11.094 -11.094 -11.093 -11.092
-11.089 -11.084 -11.083 -11.079 -11.079 -11.076 -11.073 -11.072
-11.069 -11.064 -11.062 -11.062 -11.062 -11.061 -11.057 -11.055
-11.054 -11.053 -11.053 -11.052 -11.048 -11.046 -11.033 -11.031
-11.030 -11.029 -11.026 -11.022 -11.019 -11.019 -11.013 -11.011
-11.001 -10.998 -10.998 -10.996 -10.993 -10.992 -10.992 -10.988
-10.983 -10.981 -10.974 -10.970 -10.959  -8.689  -8.613  -6.322
 -6.319  -6.316  -6.245  -6.243  -6.240  -1.401  -1.391  -1.378
 -1.376  -1.369  -1.361  -1.356  -1.350  -1.345  -1.334  -1.309
 -1.306  -1.287  -1.282  -1.271  -1.260  -1.255  -1.249  -1.248
 -1.242  -1.240  -1.229  -1.221  -1.219  -1.209  -1.167  -1.162
 -1.143  -1.143  -1.131  -1.129  -1.129  -1.128  -1.125  -1.109
 -1.107  -1.091  -1.081  -1.081  -1.081  -1.070  -1.062  -1.055
 -1.041  -1.038  -1.036  -1.033  -1.023  -1.023  -1.012  -1.009
 -0.996  -0.994  -0.987  -0.986  -0.977  -0.967  -0.963  -0.960
 -0.956  -0.953  -0.953  -0.948  -0.940  -0.939  -0.932  -0.923
 -0.913  -0.908  -0.892  -0.886  -0.880  -0.877  -0.867  -0.864
 -0.861  -0.856  -0.854  -0.850  -0.846  -0.846  -0.834  -0.823
 -0.818  -0.818  -0.818  -0.807  -0.804  -0.803  -0.801  -0.800
 -0.795  -0.793  -0.789  -0.783  -0.773  -0.770  -0.766  -0.764
 -0.762  -0.752  -0.749  -0.747  -0.746  -0.745  -0.739  -0.738
 -0.738  -0.729  -0.728  -0.724  -0.722  -0.718  -0.716  -0.711
 -0.709  -0.707  -0.701  -0.700  -0.699  -0.698  -0.695  -0.686
 -0.684  -0.681  -0.678  -0.674  -0.673  -0.666  -0.665  -0.663
 -0.661  -0.660  -0.660  -0.657  -0.656  -0.648  -0.646  -0.644
 -0.642  -0.641  -0.636  -0.636  -0.628  -0.627  -0.625  -0.622
 -0.621  -0.618  -0.617  -0.616  -0.615  -0.614  -0.613  -0.609
 -0.608  -0.604  -0.603  -0.603  -0.599  -0.596  -0.595  -0.593
 -0.592  -0.591  -0.586  -0.586  -0.586  -0.585  -0.584  -0.578
 -0.577  -0.575  -0.575  -0.572  -0.571  -0.570  -0.569  -0.568
 -0.566  -0.564  -0.563  -0.563  -0.561  -0.560  -0.558  -0.554
 -0.553  -0.552  -0.551  -0.550  -0.548  -0.547  -0.544  -0.543
 -0.541  -0.541  -0.541  -0.540  -0.539  -0.538  -0.536  -0.534
 -0.533  -0.531  -0.530  -0.529  -0.529  -0.528  -0.526  -0.525
 -0.524  -0.523  -0.522  -0.519  -0.516  -0.513  -0.512  -0.511
 -0.510  -0.504  -0.502  -0.501  -0.501  -0.500  -0.499  -0.498
 -0.498  -0.494  -0.494  -0.493  -0.491  -0.489  -0.489  -0.488
 -0.486  -0.485  -0.480  -0.480  -0.479  -0.477  -0.477  -0.473
 -0.473  -0.469  -0.468  -0.466  -0.465  -0.464  -0.464  -0.462
 -0.458  -0.457  -0.456  -0.452  -0.452  -0.452  -0.449  -0.447
 -0.447  -0.440  -0.439  -0.437  -0.435  -0.434  -0.431  -0.429
 -0.426  -0.426  -0.425  -0.424  -0.421  -0.418  -0.412  -0.411
 -0.410  -0.407  -0.405  -0.403  -0.403  -0.400  -0.400  -0.399
 -0.396  -0.394  -0.393  -0.392  -0.392  -0.389  -0.385  -0.384
 -0.376  -0.374  -0.371  -0.369  -0.364  -0.364  -0.360  -0.357
 -0.355  -0.354  -0.353  -0.349  -0.349  -0.344  -0.337  -0.333
 -0.326  -0.322  -0.322  -0.321  -0.316  -0.306  -0.297  -0.292
 -0.290  -0.287  -0.284  -0.279  -0.276  -0.274  -0.268  -0.264
 -0.258  -0.247  -0.235  -0.233  -0.230  -0.229  -0.223  -0.217
 -0.197
 -- Virtual --
  0.212   0.236   0.238   0.247   0.251   0.256   0.257   0.260
  0.268   0.281   0.290   0.297   0.307   0.312   0.324   0.334
  0.344   0.347   0.352   0.362   0.368   0.371   0.379   0.395
  0.401   0.409   0.424   0.451   0.460   0.464   0.472   0.474
  0.481   0.482   0.487   0.487   0.491   0.497   0.502   0.503
  0.510   0.513   0.522   0.524   0.527   0.529   0.530   0.531
  0.533   0.542   0.544   0.547   0.549   0.552   0.557   0.560
  0.562   0.563   0.568   0.569   0.572   0.574   0.574   0.575
  0.577   0.578   0.579   0.584   0.588   0.588   0.589   0.591
  0.592   0.595   0.600   0.602   0.603   0.604   0.605   0.607
  0.608   0.608   0.610   0.610   0.614   0.615   0.616   0.618
  0.619   0.620   0.622   0.623   0.625   0.626   0.628   0.629
  0.631   0.633   0.635   0.636   0.640   0.643   0.644   0.644
  0.646   0.647   0.649   0.650   0.651   0.652   0.653   0.654
  0.655   0.657   0.659   0.659   0.662   0.664   0.664   0.667
  0.668   0.670   0.671   0.672   0.673   0.674   0.675   0.675
  0.677   0.677   0.678   0.680   0.681   0.683   0.685   0.686
  0.688   0.688   0.689   0.691   0.692   0.694   0.697   0.699
  0.700   0.700   0.701   0.702   0.705   0.706   0.708   0.711
  0.712   0.712   0.714   0.714   0.715   0.716   0.719   0.720
  0.721   0.722   0.723   0.724   0.725   0.725   0.726   0.727
  0.727   0.728   0.730   0.731   0.732   0.733   0.735   0.736
  0.737   0.739   0.742   0.742   0.746   0.747   0.749   0.750
  0.750   0.751   0.752   0.756   0.756   0.757   0.759   0.760
  0.761   0.764   0.765   0.767   0.768   0.771   0.772   0.773
  0.774   0.776   0.778   0.779   0.781   0.781   0.783   0.786
  0.787   0.788   0.790   0.791   0.793   0.794   0.796   0.798
  0.800   0.802   0.802   0.805   0.806   0.810   0.814   0.814
  0.815   0.818   0.819   0.822   0.822   0.822   0.825   0.828
  0.829   0.832   0.839   0.844   0.847   0.848   0.849   0.850
  0.858   0.858   0.860   0.863   0.865   0.865   0.867   0.869
  0.871   0.878   0.879   0.884   0.888   0.891   0.893   0.895
  0.901   0.909   0.913   0.916   0.923   0.926   0.931   0.940
  0.941   0.942   0.942   0.946   0.947   0.957   0.958   0.974
  0.976   0.977   0.980   0.988   0.988   0.995   0.998   0.998
  1.001   1.006   1.009   1.011   1.030   1.035   1.035   1.042
  1.047   1.068   1.088   1.091   1.094   1.095   1.099   1.101
  1.143   1.153   1.157   1.178   1.210   1.294   1.308   1.412
  1.454   1.507   1.600   1.742   1.856   1.929   1.962   2.031
  2.041   2.059   2.143   2.291   2.393   2.411   2.453   2.472
  2.482   2.491   2.511   2.518   2.547   2.634   2.735   2.746
  2.781   2.801   2.823   2.953   2.991   3.116   3.147   3.208
  3.241   3.447   6.121  17.377  17.444  17.463  17.812  17.825
 17.871  17.921  17.989  18.225  24.037  30.889  30.910  31.134
 31.229 134.852
 --------------------------------------------------------------
 
          Ground-State Mulliken Net Atomic Charges

     Atom                 Charge (a.u.)
  ----------------------------------------
      1 GH                   -0.000434
      2 GH                   -0.000236
      3 GH                   -0.000666
      4 GH                   -0.000044
      5 GH                    0.000127
      6 GH                   -0.000691
      7 GH                   -0.000015
      8 GH                    0.000014
      9 GH                   -0.000052
     10 GH                    0.000414
     11 GH                    0.000002
     12 GH                   -0.000405
     13 GH                   -0.003804
     14 GH                   -0.002394
     15 GH                   -0.002058
     16 GH                   -0.002519
     17 GH                   -0.000010
     18 GH                   -0.001258
     19 GH                   -0.000043
     20 GH                   -0.000962
     21 GH                   -0.000505
     22 GH                   -0.000008
     23 GH                   -0.008037
     24 GH                   -0.000807
     25 GH                   -0.000063
     26 C                     0.246307
     27 O                    -0.289970
     28 N                    -0.364531
     29 C                     0.028745
     30 C                    -0.105919
     31 C                    -0.004548
     32 C                    -0.053277
     33 C                    -0.066542
     34 C                    -0.091507
     35 C                    -0.099048
     36 C                     0.131930
     37 O                    -0.306131
     38 H                     0.199176
     39 H                     0.118707
     40 H                     0.056233
     41 H                     0.086333
     42 H                     0.089115
     43 H                     0.045639
     44 H                     0.079767
     45 H                     0.056289
     46 H                     0.225211
     47 C                     0.235795
     48 O                    -0.326018
     49 N                    -0.375918
     50 C                     0.045156
     51 C                    -0.105512
     52 C                     0.053840
     53 C                     0.004752
     54 N                    -0.297685
     55 C                     0.110205
     56 N                    -0.304955
     57 H                     0.250189
     58 H                     0.075993
     59 H                     0.090884
     60 H                     0.077809
     61 H                     0.088511
     62 H                     0.086380
     63 H                     0.231072
     64 C                     0.233553
     65 O                    -0.289353
     66 N                    -0.389803
     67 C                     0.048982
     68 C                     0.300830
     69 O                    -0.335120
     70 C                    -0.020393
     71 C                    -0.104286
     72 C                    -0.177667
     73 C                    -0.178590
     74 H                     0.228265
     75 H                     0.104498
     76 H                     0.076166
     77 H                     0.045244
     78 H                     0.056922
     79 H                     0.049601
     80 H                     0.065809
     81 H                     0.050464
     82 H                     0.046561
     83 H                     0.065850
     84 H                     0.050914
     85 N                    -0.379684
     86 C                     0.042746
     87 C                    -0.093843
     88 C                    -0.195034
     89 S                     0.122734
     90 C                    -0.278278
     91 H                     0.232507
     92 H                     0.119852
     93 H                     0.044212
     94 H                     0.056387
     95 H                     0.084953
     96 H                     0.083914
     97 H                     0.063011
     98 H                     0.069815
     99 H                     0.053759
    100 C                     0.244015
    101 O                    -0.320341
    102 N                    -0.362548
    103 C                     0.034450
    104 C                    -0.110066
    105 C                     0.025042
    106 C                    -0.071532
    107 C                    -0.063956
    108 C                    -0.077585
    109 C                    -0.061968
    110 C                    -0.080966
    111 H                     0.210440
    112 H                     0.078652
    113 H                     0.098172
    114 H                     0.093004
    115 H                     0.070326
    116 H                     0.078510
    117 H                     0.037592
    118 H                     0.055319
    119 H                     0.033731
    120 C                     0.240285
    121 O                    -0.355144
    122 N                    -0.373319
    123 C                     0.043261
    124 C                    -0.021095
    125 C                    -0.100475
    126 C                    -0.177091
    127 C                    -0.181516
    128 H                     0.262240
    129 H                     0.062778
    130 H                     0.085986
    131 H                     0.022451
    132 H                     0.078041
    133 H                     0.060854
    134 H                     0.033993
    135 H                     0.065693
    136 H                     0.052080
    137 H                     0.104519
    138 H                     0.038582
    139 C                     0.241541
    140 O                    -0.372963
    141 N                    -0.376784
    142 C                     0.054243
    143 C                     0.299399
    144 O                    -0.363003
    145 C                    -0.108413
    146 C                    -0.018578
    147 C                    -0.181574
    148 C                    -0.174680
    149 H                     0.264686
    150 H                     0.059016
    151 H                     0.072356
    152 H                     0.083919
    153 H                     0.045675
    154 H                     0.031671
    155 H                     0.057089
    156 H                     0.067670
    157 H                     0.035023
    158 H                     0.063626
    159 H                     0.067591
    160 N                    -0.383074
    161 C                     0.040117
    162 C                    -0.108125
    163 C                    -0.024845
    164 C                    -0.173869
    165 C                    -0.175967
    166 H                     0.258378
    167 H                     0.061944
    168 H                     0.075327
    169 H                     0.093378
    170 H                     0.065784
    171 H                     0.049624
    172 H                     0.068457
    173 H                     0.066508
    174 H                     0.044494
    175 H                     0.057628
    176 H                     0.035687
    177 C                     0.246703
    178 O                    -0.317016
    179 N                    -0.377586
    180 C                     0.050079
    181 C                     0.302128
    182 O                    -0.325458
    183 C                    -0.098623
    184 C                    -0.127629
    185 C                     0.309403
    186 N                    -0.437615
    187 O                    -0.297038
    188 H                     0.209968
    189 H                     0.099769
    190 H                     0.066628
    191 H                     0.072791
    192 H                     0.059170
    193 H                     0.082949
    194 H                     0.201577
    195 H                     0.232437
    196 N                    -0.379088
    197 C                     0.047379
    198 C                     0.315855
    199 O                    -0.358953
    200 C                    -0.023236
    201 C                    -0.100422
    202 C                    -0.180297
    203 C                    -0.177983
    204 H                     0.217632
    205 H                     0.070110
    206 H                     0.055178
    207 H                     0.045124
    208 H                     0.060633
    209 H                     0.070211
    210 H                     0.059020
    211 H                     0.062735
    212 H                     0.072674
    213 H                     0.064488
    214 H                     0.058081
    215 N                    -0.364595
    216 C                    -0.021516
    217 C                     0.299004
    218 O                    -0.327201
    219 H                     0.219666
    220 H                     0.092933
    221 H                     0.091607
    222 N                    -0.379018
    223 C                     0.066245
    224 C                     0.304679
    225 O                    -0.292805
    226 C                    -0.150388
    227 C                    -0.003312
    228 C                    -0.177472
    229 C                    -0.177799
    230 H                     0.240869
    231 H                     0.055002
    232 H                     0.073365
    233 H                     0.059590
    234 H                     0.041014
    235 H                     0.071615
    236 H                     0.069208
    237 H                     0.069379
    238 H                     0.059496
    239 H                     0.053647
    240 H                     0.039768
    241 N                    -0.371215
    242 C                     0.037164
    243 C                     0.314997
    244 O                    -0.340392
    245 C                     0.080683
    246 C                    -0.192323
    247 O                    -0.324656
    248 H                     0.205759
    249 H                     0.102061
    250 H                     0.064910
    251 H                     0.192079
    252 H                     0.065304
    253 H                     0.071127
    254 H                     0.072494
    255 N                    -0.361460
    256 C                     0.040834
    257 C                    -0.097632
    258 C                    -0.193198
    259 S                     0.146232
    260 C                    -0.280158
    261 H                     0.212654
    262 H                     0.093428
    263 H                     0.068111
    264 H                     0.052638
    265 H                     0.069579
    266 H                     0.078071
    267 H                     0.056500
    268 H                     0.077460
    269 H                     0.073107
    270 H                     0.054362
    271 H                    -0.001462
    272 H                     0.084740
    273 H                    -0.029023
    274 H                     0.040118
    275 H                    -0.022131
    276 H                     0.077776
    277 H                     0.021525
    278 H                     0.104874
    279 H                    -0.023783
    280 H                     0.098463
    281 H                    -0.017738
    282 H                     0.081018
    283 H                    -0.032546
  ----------------------------------------
  Sum of atomic charges =    -0.000000

 -----------------------------------------------------------------
                    Cartesian Multipole Moments
 -----------------------------------------------------------------
    Charge (ESU x 10^10)
                -0.0000
    Dipole Moment (Debye)
         X     -17.2921      Y       5.9079      Z      -5.2398
       Tot      19.0099
    Quadrupole Moments (Debye-Ang)
        XX    -920.5416     XY    -707.2303     YY    -163.1680
        XZ    -753.8595     YZ       7.8192     ZZ   -1098.6570
    Octopole Moments (Debye-Ang^2)
       XXX   -4389.5872    XXY  -44042.3258    XYY  -29426.2478
       YYY  -64044.4770    XXZ  -45428.0410    XYZ  -30036.6094
       YYZ  -24193.6376    XZZ  -32876.3020    YZZ  -41591.1522
       ZZZ -124918.6098
    Hexadecapole Moments (Debye-Ang^3)
      XXXX  -90649.3621   XXXY -201049.0763   XXYY ************
      XYYY ************   YYYY ************   XXXZ -191208.1105
      XXYZ ************   XYYZ ************   YYYZ ************
      XXZZ ************   XYZZ ************   YYZZ ************
      XZZZ ************   YZZZ ************   ZZZZ ************
 -----------------------------------------------------------------
Archival summary:
1\1\ds7\SP\HF\STO-3G\2171781h25\csargent\WedNov2711:04:132024WedNov2711:04:132024\0\\#,HF,STO-3G,\\0,1\S\C,1,1.76483\H,2,1.08456,1,109.658\H,2,1.08867,1,109.798,3,119.767,0\H,2,1.09072,1,109.635,3,-120.109,0\C,1,1.8208,2,97.6481,3,-176.107,0\H,6,1.08895,1,108.074,2,-116.706,0\H,6,1.08928,1,109.274,2,0.37194,0\C,6,1.52166,1,113.287,2,123.248,0\H,9,1.08906,6,108.496,1,59.8837,0\H,9,1.08974,6,109.576,1,177.15,0\C,9,1.53483,6,112.276,1,-60.7264,0\H,12,1.08754,9,108.802,6,53.741,0\H,12,1.09139,9,109.582,6,173.298,0\N,12,1.44608,9,109.987,6,-66.9064,0\H,15,1.00973,12,117.37,9,-49.7912,0\C,15,1.32491,12,121.788,9,141.597,0\O,17,1.23649,15,122.493,12,-11.3589,0\C,17,1.53398,15,114.615,12,177.201,0\H,19,1.08853,17,108.249,15,38.9807,0\N,19,1.44457,17,108.681,15,160.322,0\H,21,1.00879,19,118.042,17,54.5613,0\C,21,1.31531,19,121.717,17,-121.012,0\O,23,1.2436,21,122.714,19,-5.3248,0\C,23,1.52203,21,116.521,19,175.374,0\H,25,1.0912,23,109.37,21,3.22354,0\N,25,1.44373,23,112.185,21,124.798,0\H,27,1.01047,25,118.705,23,103.893,0\C,27,1.32645,25,121.035,23,-72.2371,0\O,29,1.23612,27,120.911,25,-4.4892,0\C,25,1.51676,23,108.508,21,-114.28,0\H,31,1.07852,25,104.731,23,-101.295,0\H,31,1.09506,25,100.699,23,2.16075,0\C,31,1.50933,25,146.099,23,120.794,0\H,34,1.09067,31,109.561,25,78.9663,0\C,34,1.51634,31,106.697,25,-38.9308,0\H,36,1.08371,34,109.02,31,-169.485,0\H,36,1.09287,34,110.397,31,70.0548,0\H,36,1.09505,34,110.688,31,-51.1489,0\C,29,1.52135,27,119.545,25,178.826,0\H,40,1.09016,29,108.418,27,123.123,0\H,40,1.09019,29,107.614,27,-120.994,0\N,40,1.44351,29,115.959,27,0.344855,0\H,43,1.00926,40,117.47,29,-105.759,0\C,43,1.32176,40,123.285,29,77.4744,0\O,45,1.23471,43,123.509,40,-5.77072,0\C,45,1.51552,43,112.912,40,177.125,0\H,47,1.08889,45,109.45,43,4.11415,0\N,47,1.45295,45,111.093,43,122.858,0\H,49,1.00952,47,117.089,45,126.254,0\C,49,1.33431,47,124.178,45,-56.9126,0\O,51,1.23361,49,121.411,47,5.94547,0\C,51,1.52106,49,117.152,47,-175.766,0\H,53,1.09035,51,107.631,49,-116.461,0\N,53,1.45375,51,111.674,49,5.56083,0\H,55,1.00929,53,117.598,51,76.5191,0\C,55,1.32786,53,123.241,51,-105.711,0\H,57,1.09961,55,119.391,53,178.998,0\O,57,1.23674,55,120.561,53,1.0427,0\C,34,1.53055,31,111.22,25,-160.399,0\H,60,1.08569,34,110.678,31,-57.9796,0\H,60,1.08604,34,110.711,31,70.2003,0\H,60,1.09166,34,108.213,31,-174.158,0\C,53,1.53165,51,109.632,49,126.604,0\H,64,1.08712,53,109.56,51,51.1945,0\H,64,1.09195,53,108.173,51,-65.8016,0\C,64,1.51542,53,114.408,51,172.686,0\H,67,1.08994,64,110.466,53,49.0572,0\H,67,1.09044,64,109.151,53,-69.9434,0\C,67,1.52361,64,110.853,53,168.736,0\O,70,1.23576,67,122.415,64,-77.4262,0\N,70,1.31903,67,117.138,64,100.209,0\H,72,1.00898,70,120.495,67,0.887414,0\H,72,1.01034,70,119.129,67,-177.54,0\C,19,1.53321,17,109.564,15,-78.6513,0\H,75,1.09041,19,109.131,17,52.6439,0\O,75,1.43074,19,107.226,17,-65.3705,0\H,77,0.960496,75,108.249,19,-78.5357,0\C,75,1.52001,19,112.24,17,172.992,0\H,79,1.08991,75,109.727,19,-57.7258,0\H,79,1.09002,75,109.29,19,-176.858,0\H,79,1.09117,75,110.754,19,62.9424,0\C,47,1.55102,45,109.133,43,-115.68,0\H,83,1.09107,47,109.251,45,-56.644,0\C,83,1.53129,47,112.025,45,-176.227,0\H,85,1.08712,83,110.547,47,55.4265,0\H,85,1.09132,83,108.125,47,171.978,0\C,85,1.52676,83,114.704,47,-67.5533,0\H,88,1.09015,85,110.86,83,57.3659,0\H,88,1.0903,85,108.824,83,176.547,0\H,88,1.09137,85,110.793,83,-64.912,0\C,83,1.5434,47,107.774,45,61.9256,0\H,92,1.09045,83,109.75,47,170.119,0\H,92,1.09098,83,111.154,47,49.2362,0\H,92,1.09099,83,110.203,47,-71.605,0\Gh,62,1.94056,60,114.191,34,-103.453,0\Gh,96,1.0903,62,130.098,60,-28.6679,0\Gh,97,1.08983,96,108.061,62,38.5951,0\Gh,97,1.37085,96,110.672,62,159.167,0\Gh,99,1.08987,97,109.615,96,-61.961,0\Gh,99,1.0903,97,109.603,96,178.182,0\Gh,99,1.39505,97,109.163,96,58.155,0\Gh,102,1.37885,99,108.24,97,67.0998,0\Gh,103,1.08962,102,109.213,99,175.78,0\Gh,103,1.08989,102,109.409,99,55.7071,0\Gh,103,1.3773,102,109.915,99,-64.4419,0\Gh,106,1.08954,103,109.63,102,-61.3354,0\Gh,106,1.08988,103,109.765,102,178.864,0\Gh,102,1.38805,99,110.784,97,-174.065,0\Gh,109,1.0898,102,107.925,99,-172.744,0\Gh,109,1.09011,102,105.804,99,-50.4986,0\Gh,109,1.37353,102,115.683,99,66.2897,0\Gh,112,1.08949,109,105.628,102,-102.322,0\Gh,112,1.08979,109,100.681,102,24.5791,0\Gh,112,1.42309,109,124.47,102,135.556,0\Gh,97,1.44126,96,110.688,62,-81.9271,0\Gh,115,1.79592,112,115.347,109,-89.3358,0\Gh,115,1.79629,112,113.254,109,33.8711,0\Gh,118,0.959949,115,109.506,112,-8.27513,0\Gh,115,1.80009,112,110.091,109,151.91,0\O,110,2.11505,109,169.203,102,-133.284,0\H,121,0.974151,110,89.1039,109,-144.975,0\C,121,1.38199,110,150.67,109,74.1064,0\C,123,1.37905,121,119.864,110,-55.907,0\H,124,1.06958,123,121.759,121,-3.57547,0\C,124,1.38523,123,118.356,121,-178.162,0\H,126,1.07836,124,119.271,123,178.719,0\C,126,1.38536,124,120.417,123,-0.0718644,0\C,128,1.38451,126,120.723,124,-0.125996,0\H,129,1.07243,128,120.22,126,-179.866,0\C,129,1.37917,128,119.102,126,0.188296,0\H,131,1.07361,129,119.89,128,178.736,0\C,128,1.50603,126,120.519,124,178.284,0\H,133,1.0891,128,108.722,126,-19.1776,0\H,133,1.08937,128,108.084,126,-134.744,0\C,133,1.52659,128,115.81,126,103.878,0\H,136,1.07243,133,104.31,128,179.986,0\H,136,1.08896,133,108.763,128,62.8202,0\N,136,1.45701,133,113.852,128,-61.9073,0\H,139,1.00921,136,117.404,133,-50.3727,0\C,139,1.32268,136,123.138,133,129.486,0\H,141,1.0831,139,115.046,136,179.996,0\O,141,1.23379,139,122.882,136,0.534963,0\H,143,1.91599,141,168.702,139,-88.8975,0\N,144,1.01358,143,161.624,141,-165.68,0\C,145,1.32698,144,120.661,143,-19.0318,0\H,146,1.09058,145,119.702,144,-0.02265,0\O,146,1.23499,145,120.438,144,-179.697,0\C,145,1.46065,144,119.303,143,158.489,0\H,149,1.09075,145,110.058,144,-150.36,0\C,149,1.53264,145,112.603,144,90.8166,0\O,151,1.23481,149,120.332,145,176.608,0\N,151,1.32249,149,119.813,145,-4.91105,0\H,153,1.0108,151,120.145,149,1.10224,0\C,153,1.45848,151,121.373,149,179.523,0\H,155,1.08494,153,111.715,151,-6.75193,0\H,155,1.09814,153,107.736,151,-127.303,0\C,155,1.53153,153,110.243,151,112.4,0\H,158,1.0895,155,110.684,153,65.3445,0\H,158,1.08953,155,108.457,153,-53.884,0\C,158,1.51745,155,109.608,153,-173.51,0\H,161,1.08698,158,109.996,155,56.5449,0\H,161,1.08769,158,108.308,155,-62.4792,0\C,149,1.58786,145,111.624,144,-32.494,0\H,164,1.09142,149,107.915,145,-179.849,0\C,164,1.54855,149,111.634,145,61.3289,0\H,166,1.08608,164,109.582,149,-69.1767,0\H,166,1.09064,164,109.557,149,49.1949,0\C,164,1.54966,149,107.95,145,-63.999,0\H,169,1.08912,164,109.895,149,-171.994,0\H,169,1.09072,164,109.799,149,-52.769,0\H,169,1.09085,164,110.405,149,67.5954,0\C,166,1.55469,164,114.393,149,169.414,0\H,173,1.08832,166,110.205,164,61.5494,0\H,173,1.08921,166,109.622,164,-178.138,0\H,173,1.0904,166,109.559,164,-58.6058,0\S,161,1.79253,158,113.092,155,178.367,0\C,177,1.74783,161,94.5438,158,-83.6027,0\H,178,1.09035,177,111.444,161,41.5206,0\H,178,1.09326,177,109.192,161,161.479,0\H,178,1.09339,177,109.492,161,-79.3261,0\H,3,2.11522,2,172.778,1,-14.7036,0\C,182,1.08724,3,116.852,2,-68.9822,0\H,183,1.09114,182,109.208,3,67.6774,0\H,183,1.09125,182,108.775,3,-51.7354,0\C,183,1.51033,182,108.465,3,-171.591,0\H,186,1.08979,183,108.637,182,61.1367,0\C,186,1.53197,183,109.695,182,-57.9997,0\H,188,1.08868,186,109.692,183,58.9909,0\H,188,1.08953,186,109.91,183,-61.4746,0\H,188,1.09006,186,110.004,183,178.126,0\C,186,1.54838,183,106.72,182,179.016,0\H,192,1.08851,186,107.478,183,-59.6818,0\H,192,1.0919,186,108.099,183,55.4671,0\C,192,1.52205,186,118.207,183,177.001,0\H,195,1.09104,192,109.038,186,-61.4122,0\N,195,1.44694,192,109.834,186,179.704,0\H,197,1.01113,195,119.24,192,-4.54925,0\C,197,1.33477,195,120.372,192,176.318,0\H,199,1.10132,197,117.472,195,177.571,0\O,199,1.24739,197,122.027,195,0.855368,0\C,195,1.52334,192,109.615,186,57.3275,0\O,202,1.23459,195,120.472,192,-107.301,0\N,202,1.34333,195,117.546,192,75.9096,0\H,204,1.01002,202,120.702,195,-0.556431,0\C,204,1.45801,202,120.134,195,-179.989,0\H,206,1.08744,204,111.416,202,-61.3789,0\H,206,1.08865,204,108.866,202,56.3386,0\C,206,1.51277,204,110.936,202,176.963,0\H,209,1.09116,206,108.608,204,174.014,0\H,209,1.09123,206,108.723,204,57.0832,0\C,209,1.53069,206,113.822,204,-64.6986,0\H,212,1.08478,209,110.653,206,58.7174,0\C,212,1.51228,209,108.19,206,177.271,0\H,214,1.09094,212,109.847,209,-178.635,0\H,214,1.09112,212,109.881,209,-59.5768,0\H,214,1.09217,212,110.483,209,60.9592,0\C,212,1.52448,209,111.335,206,-61.5629,0\H,218,1.08817,212,109.606,209,-174.068,0\H,218,1.08905,212,110.789,209,67.2956,0\H,218,1.09132,212,110.256,209,-54.3455,0\O,198,1.99808,197,155.676,195,91.2616,0\C,222,1.23274,198,145.042,197,151.439,0\H,223,1.08737,222,118.096,198,-121.19,0\N,223,1.33714,222,120.935,198,58.3045,0\H,225,1.01215,223,120.093,222,179.679,0\C,225,1.4707,223,120.805,222,-2.35742,0\H,227,1.09118,225,109.13,223,51.74,0\H,227,1.0942,225,108.295,223,-66.6005,0\C,227,1.56918,225,110.602,223,171.157,0\H,230,1.09131,227,109.526,225,56.3182,0\C,230,1.53734,227,112.275,225,178.226,0\H,232,1.08848,230,110.075,227,-177.89,0\H,232,1.08978,230,110.055,227,-59.7088,0\H,232,1.09029,230,110.445,227,60.7757,0\C,230,1.54754,227,107.549,225,-63.0338,0\H,236,1.08771,230,110.435,227,48.6362,0\H,236,1.09195,230,109.104,227,-68.3119,0\C,236,1.53629,230,115.719,227,169.184,0\H,239,1.08258,236,107.553,230,-179.95,0\H,239,1.0884,236,111.224,230,61.4171,0\H,239,1.0902,236,109.766,230,-60.1729,0\H,240,2.16596,239,172.629,236,175.347,0\C,243,1.07964,240,106.22,239,26.0962,0\C,244,1.38181,243,119.482,240,112.592,0\H,245,1.07775,244,119.718,243,-2.16444,0\C,245,1.37658,244,119.966,243,177.451,0\H,247,1.0788,245,120.057,244,179.689,0\C,247,1.38712,245,119.925,244,-0.252134,0\H,249,1.08,247,119.812,245,179.908,0\C,249,1.38746,247,120.499,245,0.261847,0\H,251,1.07867,249,120.15,247,-179.754,0\C,251,1.38065,249,119.188,247,0.0288782,0\C,253,1.5139,251,119.943,249,178.816,0\H,254,1.08519,253,109.134,251,-141.439,0\H,254,1.09112,253,110.424,251,-23.4111,0\C,254,1.51445,253,110.337,251,98.7521,0\H,257,1.07987,254,107.093,253,162.585,0\H,257,1.08902,254,108.716,253,44.9274,0\N,257,1.45246,254,111.326,253,-75.3957,0\H,260,1.00937,257,117.119,254,-32.3918,0\C,260,1.33204,257,123.729,254,153.394,0\H,262,1.10014,260,116.333,257,175.1,0\O,262,1.22617,260,122.808,257,-5.3462,0\H,135,2.2348,133,130.185,128,31.577,0\C,265,1.08797,135,166.367,133,116.569,0\H,266,1.08977,265,107.036,135,123.789,0\C,266,1.50097,265,110.566,135,6.24542,0\H,268,1.08366,266,111.52,265,-51.2019,0\H,268,1.09075,266,109.892,265,-173.462,0\N,268,1.44776,266,108.38,265,64.1021,0\H,271,1.01088,268,118.019,266,-80.9525,0\C,271,1.33854,268,122.219,266,97.7463,0\H,273,1.08572,271,120.71,268,-178.389,0\O,273,1.23277,271,119.465,268,0.684866,0\C,266,1.51753,265,109.134,135,-120.43,0\N,276,1.32702,266,126.722,265,-134.881,0\C,277,1.31051,276,108.759,266,173.452,0\H,278,1.07847,277,126.331,276,-179.907,0\N,278,1.30157,277,107.336,276,0.554042,0\H,280,1.01016,278,124.21,277,-179.657,0\C,280,1.30925,278,111.54,277,0.120148,0\H,282,1.07856,280,127.474,278,-177.173,0\\HF=-6101.90195\\@

 Total job time:  27.68s(wall), 220.63s(cpu) 
 Wed Nov 27 11:04:13 2024

        *************************************************************
        *                                                           *
        *  Thank you very much for using Q-Chem.  Have a nice day.  *
        *                                                           *
        *************************************************************
