# Supplementary material for: SparcleQC: Automated Input File Creation for QM/MM Studies of Protein:Ligand Complexes
Source: J Chem Inf Model. 2025 Jun 17;65(13):6433–40. doi: 10.1021/acs.jcim.5c00617 (PMC12264949; doi:10.1021/acs.jcim.5c00617)
Supplement: Supplementary file 2 [file ci5c00617_si_002.zip › si/three_codes/inout_files/nwchem_nwchem_file_lig.in]

#This NWChem file was created using Sparcle-QC with the following specifications:
#pdb_file: 0.15_80_10_pH6.5_1aba.genpdb.cpptraj.pdb
#pre-capped: false
#seed: ligand
#cutoff: 5.5
#charge_scheme: BRC
#ligand_charge: 0
#method: hf
#basis_set: sto-3g
#amber_ff: ff19SB
#water_model: opc
#o_charge: 0
#h_charge: 0.6791
#ep_charge: -1.3582
#mem: 32 GB
#nthreads: 5
#nwchem_scratch: /scratch/csargent/
#nwchem_perm: /scratch/csargent/
#qchem_options: {'SCF_CONVERGENCE': '6'}
#nwchem_scf: {'thresh': '1e-6'}
#software: nwchem

START
SCRATCH_DIR /scratch/csargent/
PERMANENT_DIR /scratch/csargent/
MEMORY 32 GB

geometry nocenter noautoz noautosym
O 0.239 46.905 47.130
 O -3.503 46.132 52.984
 C 0.283 45.599 47.738
 O -2.852 43.343 52.881
 C -0.860 45.455 48.481
 O -0.834 45.235 53.590
 N -0.870 46.412 49.496
 C -0.997 47.656 48.915
 C 0.110 47.928 48.142
 C -1.946 46.213 50.350
 C -1.912 45.057 51.091
 S -2.221 44.980 52.478
 H -3.704 46.727 52.258
 H 1.167 45.497 48.368
 H 0.327 44.830 46.967
 H -0.889 44.457 48.918
 H -1.732 45.592 47.841
 H -1.082 48.410 49.697
 H -1.889 47.674 48.289
 H -0.002 48.903 47.668
 H 1.001 47.937 48.769
 H -2.823 46.129 49.708
 H -1.985 47.054 51.042
 H -0.840 44.862 51.112
 H -2.601 44.372 50.598
 bqC 3.333 50.620 55.891
 bqO 3.372 51.588 55.127
 bqN 2.442 50.507 56.862
 bqC 1.413 51.506 57.119
 bqC 0.005 50.927 57.232
 bqC -0.521 50.237 56.001
 bqC -0.985 51.011 54.951
 bqC -0.569 48.854 55.936
 bqC -1.502 50.387 53.835
 bqC -1.086 48.222 54.817
 bqC -1.549 49.003 53.779
 bqO -2.106 48.406 52.664
 bqH 2.461 49.695 57.461
 bqH 1.413 52.280 56.353
 bqH -0.024 50.226 58.065
 bqH -0.676 51.740 57.481
 bqH -0.942 52.081 55.009
 bqH -0.222 48.258 56.765
 bqH -1.884 50.975 53.022
 bqH -1.195 47.158 54.813
 bqH -2.573 49.035 52.085
 bqC -4.489 54.638 59.165
 bqO -5.677 54.600 58.838
 bqN -3.764 53.513 59.144
 bqC -4.323 52.242 58.734
 bqC -3.962 52.008 57.296
 bqC -4.635 50.801 56.669
 bqC -4.176 49.512 56.726
 bqN -5.696 50.809 55.872
 bqC -5.895 49.594 55.423
 bqN -4.976 48.833 55.943
 bqH -2.787 53.541 59.402
 bqH -5.407 52.219 58.853
 bqH -4.268 52.883 56.723
 bqH -2.884 51.914 57.183
 bqH -3.307 49.148 57.251
 bqH -6.680 49.281 54.753
 bqH -4.889 47.843 55.762
 bqC 4.103 54.707 53.574
 bqO 4.298 55.692 52.855
 bqN 3.358 53.697 53.143
 bqC 2.813 53.718 51.788
 bqC 1.415 54.343 51.725
 bqO 0.846 54.490 50.639
 bqC 2.765 52.263 51.154
 bqC 1.854 51.314 51.971
 bqC 4.222 51.753 51.018
 bqC 1.552 49.957 51.275
 bqH 3.192 52.889 53.732
 bqH 3.452 54.316 51.137
 bqH 2.353 52.349 50.147
 bqH 2.316 51.103 52.931
 bqH 0.895 51.799 52.157
 bqH 4.237 50.819 50.458
 bqH 4.822 52.488 50.480
 bqH 4.660 51.586 52.003
 bqH 0.882 49.367 51.899
 bqH 1.072 50.139 50.313
 bqH 2.475 49.403 51.115
 bqN 0.803 54.699 52.842
 bqC -0.523 55.306 52.821
 bqC -1.551 54.355 53.441
 bqC -2.945 54.929 53.268
 bqS -4.230 53.864 53.922
 bqC -4.327 52.868 52.489
 bqH 1.262 54.575 53.734
 bqH -0.851 55.519 51.809
 bqH -1.485 53.395 52.930
 bqH -1.345 54.203 54.500
 bqH -2.995 55.873 53.806
 bqH -3.144 55.111 52.215
 bqH -4.917 53.383 51.726
 bqH -3.337 52.649 52.088
 bqH -4.818 51.924 52.740
 bqC -3.305 56.701 49.689
 bqO -2.574 56.844 50.663
 bqN -2.981 55.933 48.650
 bqC -1.694 55.276 48.503
 bqC -1.807 54.027 47.654
 bqC -2.448 52.908 48.447
 bqC -1.674 52.148 49.313
 bqC -3.793 52.637 48.293
 bqC -2.246 51.109 50.022
 bqC -4.359 51.592 49.009
 bqC -3.585 50.828 49.870
 bqH -3.624 55.864 47.875
 bqH -1.320 54.997 49.487
 bqH -2.385 54.234 46.752
 bqH -0.814 53.719 47.343
 bqH -0.633 52.388 49.469
 bqH -4.401 53.230 47.628
 bqH -1.641 50.526 50.697
 bqH -5.409 51.369 48.890
 bqH -4.032 50.014 50.419
 bqC 6.178 52.810 46.615
 bqO 7.003 51.909 46.780
 bqN 4.954 52.544 46.147
 bqC 4.574 51.175 45.767
 bqC 3.036 51.092 45.467
 bqC 2.286 51.433 46.777
 bqC 2.604 49.685 45.023
 bqC 0.773 51.661 46.639
 bqH 4.285 53.293 46.021
 bqH 4.805 50.498 46.591
 bqH 2.776 51.815 44.692
 bqH 2.449 50.632 47.501
 bqH 2.689 52.341 47.220
 bqH 3.139 49.398 44.118
 bqH 2.814 48.957 45.807
 bqH 1.541 49.677 44.789
 bqH 0.386 51.889 47.624
 bqH 0.586 52.494 45.961
 bqH 0.272 50.768 46.270
 bqC 9.824 50.151 44.980
 bqO 10.783 49.382 44.768
 bqN 8.796 49.803 45.757
 bqC 8.772 48.508 46.402
 bqC 8.758 47.383 45.375
 bqO 9.544 46.436 45.473
 bqC 7.545 48.399 47.296
 bqC 7.324 47.081 48.078
 bqC 8.510 46.703 48.971
 bqC 6.091 47.281 48.927
 bqH 8.019 50.436 45.891
 bqH 9.669 48.408 47.015
 bqH 7.604 49.216 48.018
 bqH 6.657 48.573 46.691
 bqH 7.135 46.270 47.375
 bqH 8.281 45.790 49.518
 bqH 9.395 46.525 48.360
 bqH 8.715 47.508 49.676
 bqH 5.899 46.363 49.477
 bqH 6.238 48.099 49.634
 bqH 5.229 47.498 48.294
 bqN 7.912 47.499 44.338
 bqC 7.852 46.455 43.322
 bqC 6.783 46.760 42.296
 bqC 5.362 46.760 42.865
 bqC 4.409 47.143 41.755
 bqC 4.990 45.393 43.428
 bqH 7.305 48.302 44.255
 bqH 7.632 45.505 43.806
 bqH 6.990 47.736 41.854
 bqH 6.842 46.016 41.500
 bqH 5.269 47.490 43.662
 bqH 3.388 47.175 42.138
 bqH 4.663 48.133 41.373
 bqH 4.462 46.419 40.939
 bqH 3.944 45.394 43.728
 bqH 5.138 44.620 42.672
 bqH 5.586 45.163 44.310
 bqC 2.042 42.251 41.586
 bqO 3.101 42.119 42.211
 bqN 0.923 42.587 42.217
 bqC 0.860 42.841 43.647
 bqC 0.191 41.696 44.392
 bqO -0.020 41.755 45.606
 bqC 0.083 44.138 43.892
 bqC 0.752 45.382 43.343
 bqC -0.200 46.571 43.380
 bqN -0.054 47.428 44.372
 bqO -1.105 46.721 42.552
 bqH 0.075 42.707 41.683
 bqH 1.859 42.968 44.065
 bqH -0.903 44.036 43.434
 bqH -0.064 44.278 44.960
 bqH 1.643 45.599 43.933
 bqH 1.056 45.226 42.308
 bqH 0.671 47.295 45.061
 bqH -0.693 48.207 44.447
 bqN -0.126 40.611 43.683
 bqC -0.846 39.468 44.218
 bqC -0.127 38.883 45.417
 bqO 1.056 38.530 45.397
 bqC -0.990 38.374 43.128
 bqC -1.627 38.920 41.847
 bqC -1.847 37.233 43.716
 bqC -3.091 39.330 41.987
 bqH 0.103 40.591 42.700
 bqH -1.834 39.812 44.520
 bqH -0.002 37.987 42.874
 bqH -1.065 39.773 41.475
 bqH -1.567 38.145 41.081
 bqH -2.116 36.530 42.927
 bqH -1.278 36.683 44.467
 bqH -2.757 37.621 44.176
 bqH -3.428 39.759 41.043
 bqH -3.717 38.463 42.205
 bqH -3.211 40.080 42.769
 bqN -0.881 38.847 46.502
 bqC -0.441 38.279 47.754
 bqC 0.502 39.140 48.581
 bqO 0.972 38.690 49.632
 bqH -1.830 39.187 46.453
 bqH -1.321 38.074 48.364
 bqH 0.048 37.325 47.556
 bqN 0.859 40.336 48.132
 bqC 1.732 41.190 48.902
 bqC 1.034 41.776 50.121
 bqO -0.031 42.407 50.002
 bqC 2.216 42.332 48.029
 bqC 3.407 42.998 47.384
 bqC 3.093 44.447 47.004
 bqC 4.542 42.927 48.387
 bqH 0.474 40.689 47.267
 bqH 2.605 40.620 49.224
 bqH 1.491 42.395 47.233
 bqH 1.911 43.193 48.633
 bqH 3.691 42.448 46.486
 bqH 3.945 44.847 46.451
 bqH 2.243 44.491 46.330
 bqH 2.998 45.065 47.892
 bqH 5.357 43.553 48.043
 bqH 4.220 43.305 49.363
 bqH 4.891 41.897 48.495
 bqN 1.609 41.565 51.285
 bqC 1.098 42.152 52.502
 bqC 2.197 43.020 53.128
 bqO 3.368 42.991 52.732
 bqC 0.678 41.061 53.494
 bqC -0.525 40.271 53.005
 bqO 1.805 40.199 53.678
 bqH 2.467 41.037 51.337
 bqH 0.233 42.784 52.309
 bqH 0.424 41.524 54.448
 bqH 1.859 39.609 52.922
 bqH -0.816 39.549 53.768
 bqH -1.361 40.947 52.826
 bqH -0.289 39.739 52.082
 bqN 1.761 43.922 53.995
 bqC 2.669 44.782 54.721
 bqC 2.071 46.190 54.846
 bqC 1.967 46.894 53.501
 bqS 3.577 47.123 52.682
 bqC 3.194 46.290 51.174
 bqH 0.797 43.906 54.295
 bqH 3.619 44.850 54.196
 bqH 1.084 46.130 55.304
 bqH 2.703 46.788 55.501
 bqH 1.304 46.336 52.841
 bqH 1.527 47.877 53.662
 bqH 2.866 45.274 51.387
 bqH 2.399 46.824 50.652
 bqH 4.076 46.252 50.544
 bqH 4.038 49.801 55.818
 bqH 1.597 51.945 58.080
 bqH -4.038 55.583 59.452
 bqH -3.863 51.507 59.384
 bqH 4.541 54.668 54.572
 bqH -0.473 56.239 53.398
 bqH -4.281 57.206 49.637
 bqH -0.974 55.922 48.023
 bqH 6.477 53.828 46.853
 bqH 5.166 50.884 44.894
 bqH 9.774 51.131 44.480
 bqH 8.807 46.339 42.815
 bqH 2.014 42.057 40.504
 bqH 2.834 44.365 55.716
end
charge 0

basis
* library sto-3g
bqO library O sto-3g
bqC library C sto-3g
bqH library H sto-3g
bqN library N sto-3g
bqS library S sto-3g
end

SCF
thresh 1e-6
END

task scf energy
