# Supplementary material for: SparcleQC: Automated Input File Creation for QM/MM Studies of Protein:Ligand Complexes
Source: J Chem Inf Model. 2025 Jun 17;65(13):6433–40. doi: 10.1021/acs.jcim.5c00617 (PMC12264949; doi:10.1021/acs.jcim.5c00617)
Supplement: Supplementary file 2 [file ci5c00617_si_002.zip › si/convergence/ex1_1ABA/1aba_results.csv]

Atoms	Cutoff	QM/MM	QM	Time
167	3.0	-23.194848369031156	-18.810886565580727	292.06
173	3.5	-23.27700680123633	-19.057475563113417	318.07000000000005
213	4.5	-23.556096304069957	-17.795951638039142	551.8000000000001
235	5.0	-23.74071883507534	-17.59343214835512	727.48
276	5.5	-24.50649998371836	-19.711994508180645	1173.6499999999999
307	6.0	-24.602239836529662	-18.495619692934657	1636.4099999999999
352	6.5	-24.58381277389866	-21.72769970589147	2734.97
479	7.0	-24.69664074425842	-22.298476415342947	7179.429999999999
562	7.5	-24.64779198008289	-22.556060106654645	12201.73
568	8.5	-24.65474725623383	-22.35130144769424	12482.260000000002
608	9.0	-24.72363073896008	-22.32119261386309	15846.990000000002
676	9.5	-24.649547287109066	-22.023283270442032	25810.800000000003
763	10.0	-24.78812642952741	-21.838050583418276	41309.99
870	10.5	-24.764125787601156	-20.138478466725722	76428.87999999999
911	11.0	-24.718154929041773	-20.934108231189164	83790.58
935	11.5	-24.68241377781325	-20.977705129882544	92400.77
977	12.0		-20.263042556439434
1019	13.0		-21.293389117246797
1044	14.0		-21.29688076754422
1114	15.0		-22.672322408009954
1182	16.0		-23.926151282440056
1259	17.0		-23.86875922795954
1497	25.0		-24.813157878347237
