# Supplementary material for: SparcleQC: Automated Input File Creation for QM/MM Studies of Protein:Ligand Complexes
Source: J Chem Inf Model. 2025 Jun 17;65(13):6433–40. doi: 10.1021/acs.jcim.5c00617 (PMC12264949; doi:10.1021/acs.jcim.5c00617)
Supplement: Supplementary file 2 [file ci5c00617_si_002.zip › si/convergence/ex1_1ABA/prep/1aba_waterswith2hbondstoprot_addH_ligandH.pdb]

SEQRES   1 A   87  MET PHE LYS VAL TYR GLY TYR ASP SER ASN ILE HIS LYS
SEQRES   2 A   87  CYS GLY PRO CYS ASP ASN ALA LYS ARG LEU LEU THR VAL
SEQRES   3 A   87  LYS LYS GLN PRO PHE GLU PHE ILE ASN ILE MET PRO GLU
SEQRES   4 A   87  LYS GLY VAL PHE ASP ASP GLU LYS ILE ALA GLU LEU LEU
SEQRES   5 A   87  THR LYS LEU GLY ARG ASP THR GLN ILE GLY LEU THR MET
SEQRES   6 A   87  PRO GLN VAL PHE ALA PRO ASP GLY SER HIS ILE GLY GLY
SEQRES   7 A   87  PHE ASP GLN LEU ARG GLU TYR PHE LYS
HELIX    1   1 CYS A   14  LYS A   27  1                                  14
HELIX    2   2 ASP A   44  GLY A   56  1                                  13
HELIX    3   3 GLY A   78  PHE A   86  1                                   9
SHEET    1   1 1 PHE A   2  GLY A   6  0
SHEET    2   2 1 PHE A  31  ASN A  35  0
SHEET    3   3 1 GLN A  67  PHE A  69  0
SHEET    4   4 1 HIS A  75  GLY A  77  0
SSBOND   1 CYS A   14    CYS A   17                          1555   1555  2.05
CRYST1   30.200   47.800   61.300  90.00  90.00  90.00 P 21 21 21    4
ATOM      1  N   MET A   1      21.005  50.503  57.298  1.00 22.87           N
ATOM      2  CA  MET A   1      19.791  50.519  58.057  1.00 21.80           C
ATOM      3  C   MET A   1      18.895  49.476  57.441  1.00 18.90           C
ATOM      4  O   MET A   1      19.052  49.212  56.248  1.00 18.19           O
ATOM      5  CB  MET A   1      19.089  51.837  57.937  1.00 24.73           C
ATOM      6  CG  MET A   1      19.802  52.903  58.721  1.00 30.68           C
ATOM      7  SD  MET A   1      18.587  54.215  58.893  1.00 37.12           S
ATOM      8  CE  MET A   1      18.466  54.571  57.161  1.00 36.47           C
ATOM      9  HA  MET A   1      19.990  50.284  59.103  1.00 21.80           H
ATOM     10  HB2 MET A   1      19.057  52.129  56.887  1.00 24.73           H
ATOM     11  HB3 MET A   1      18.071  51.736  58.313  1.00 24.73           H
ATOM     12  HG2 MET A   1      20.104  52.526  59.698  1.00 30.68           H
ATOM     13  HG3 MET A   1      20.670  53.262  58.169  1.00 30.68           H
ATOM     14  H1  MET A   1      21.454  49.604  57.399  1.00 22.87           H
ATOM     15  H2  MET A   1      20.795  50.667  56.324  1.00 22.87           H
ATOM     16  H3  MET A   1      21.623  51.227  57.636  1.00 22.87           H
ATOM     17  HE1 MET A   1      18.230  55.626  57.022  1.00 36.47           H
ATOM     18  HE2 MET A   1      19.416  54.345  56.677  1.00 36.47           H
ATOM     19  HE3 MET A   1      17.678  53.961  56.719  1.00 36.47           H
ATOM     20  N   PHE A   2      18.035  48.845  58.235  1.00 15.21           N
ATOM     21  CA  PHE A   2      16.979  48.002  57.683  1.00 13.93           C
ATOM     22  C   PHE A   2      15.953  48.976  57.090  1.00 13.20           C
ATOM     23  O   PHE A   2      15.835  50.110  57.589  1.00 13.99           O
ATOM     24  CB  PHE A   2      16.279  47.215  58.769  1.00 12.79           C
ATOM     25  CG  PHE A   2      17.064  46.021  59.267  1.00 13.36           C
ATOM     26  CD1 PHE A   2      18.148  46.194  60.112  1.00 13.47           C
ATOM     27  CD2 PHE A   2      16.675  44.753  58.867  1.00 13.54           C
ATOM     28  CE1 PHE A   2      18.834  45.073  60.549  1.00 15.48           C
ATOM     29  CE2 PHE A   2      17.363  43.637  59.304  1.00 12.97           C
ATOM     30  CZ  PHE A   2      18.442  43.800  60.147  1.00 14.30           C
ATOM     31  H   PHE A   2      18.114  48.951  59.236  1.00 15.21           H
ATOM     32  HA  PHE A   2      17.374  47.338  56.914  1.00 13.93           H
ATOM     33  HB2 PHE A   2      16.097  47.881  59.612  1.00 12.79           H
ATOM     34  HB3 PHE A   2      15.320  46.867  58.385  1.00 12.79           H
ATOM     35  HD1 PHE A   2      18.452  47.182  60.424  1.00 13.47           H
ATOM     36  HD2 PHE A   2      15.827  44.636  58.208  1.00 13.54           H
ATOM     37  HE1 PHE A   2      19.682  45.188  61.208  1.00 15.48           H
ATOM     38  HE2 PHE A   2      17.059  42.650  58.989  1.00 12.97           H
ATOM     39  HZ  PHE A   2      18.986  42.935  60.497  1.00 14.30           H
ATOM     40  N   LYS A   3      15.214  48.597  56.058  1.00 12.06           N
ATOM     41  CA  LYS A   3      14.164  49.432  55.491  1.00 13.07           C
ATOM     42  C   LYS A   3      12.869  48.669  55.651  1.00 12.04           C
ATOM     43  O   LYS A   3      12.774  47.509  55.249  1.00 12.30           O
ATOM     44  CB  LYS A   3      14.335  49.676  54.017  1.00 16.20           C
ATOM     45  CG  LYS A   3      15.413  50.674  53.741  1.00 21.66           C
ATOM     46  CD  LYS A   3      15.209  51.107  52.296  1.00 27.06           C
ATOM     47  CE  LYS A   3      16.234  52.178  51.986  1.00 30.71           C
ATOM     48  NZ  LYS A   3      15.769  52.985  50.874  1.00 35.99           N
ATOM     49  H   LYS A   3      15.386  47.691  55.647  1.00 12.06           H
ATOM     50  HA  LYS A   3      14.109  50.381  56.025  1.00 13.07           H
ATOM     51  HB2 LYS A   3      14.593  48.735  53.531  1.00 16.20           H
ATOM     52  HB3 LYS A   3      13.395  50.044  53.605  1.00 16.20           H
ATOM     53  HG2 LYS A   3      15.321  51.529  54.411  1.00 21.66           H
ATOM     54  HG3 LYS A   3      16.392  50.210  53.858  1.00 21.66           H
ATOM     55  HD2 LYS A   3      14.203  51.508  52.167  1.00 27.06           H
ATOM     56  HD3 LYS A   3      15.354  50.255  51.632  1.00 27.06           H
ATOM     57  HE2 LYS A   3      16.373  52.812  52.862  1.00 30.71           H
ATOM     58  HE3 LYS A   3      17.182  51.709  51.723  1.00 30.71           H
ATOM     59  HZ1 LYS A   3      15.532  53.910  51.204  1.00 35.99           H
ATOM     60  HZ2 LYS A   3      16.499  53.053  50.179  1.00 35.99           H
ATOM     61  HZ3 LYS A   3      14.952  52.555  50.464  1.00 35.99           H
ATOM     62  N   VAL A   4      11.862  49.290  56.238  1.00 11.32           N
ATOM     63  CA  VAL A   4      10.574  48.651  56.514  1.00 11.54           C
ATOM     64  C   VAL A   4       9.479  49.442  55.784  1.00 11.25           C
ATOM     65  O   VAL A   4       9.222  50.616  56.099  1.00 12.48           O
ATOM     66  CB  VAL A   4      10.282  48.658  58.060  1.00 12.54           C
ATOM     67  CG1 VAL A   4       8.950  47.961  58.320  1.00 11.37           C
ATOM     68  CG2 VAL A   4      11.449  48.005  58.839  1.00 12.59           C
ATOM     69  H   VAL A   4      11.987  50.255  56.510  1.00 11.32           H
ATOM     70  HA  VAL A   4      10.589  47.624  56.149  1.00 11.54           H
ATOM     71  HB  VAL A   4      10.193  49.695  58.385  1.00 12.54           H
ATOM     72 HG11 VAL A   4       8.741  47.962  59.390  1.00 11.37           H
ATOM     73 HG12 VAL A   4       9.002  46.933  57.961  1.00 11.37           H
ATOM     74 HG13 VAL A   4       8.155  48.489  57.794  1.00 11.37           H
ATOM     75 HG21 VAL A   4      11.227  48.020  59.906  1.00 12.59           H
ATOM     76 HG22 VAL A   4      11.574  46.974  58.508  1.00 12.59           H
ATOM     77 HG23 VAL A   4      12.368  48.561  58.651  1.00 12.59           H
ATOM     78  N   TYR A   5       8.831  48.837  54.788  1.00  9.67           N
ATOM     79  CA  TYR A   5       7.706  49.436  54.084  1.00  9.24           C
ATOM     80  C   TYR A   5       6.456  48.981  54.822  1.00 10.02           C
ATOM     81  O   TYR A   5       6.310  47.784  55.139  1.00 10.62           O
ATOM     82  CB  TYR A   5       7.599  48.942  52.633  1.00  9.83           C
ATOM     83  CG  TYR A   5       8.692  49.472  51.736  1.00 12.79           C
ATOM     84  CD1 TYR A   5       9.959  48.898  51.781  1.00 13.60           C
ATOM     85  CD2 TYR A   5       8.415  50.537  50.880  1.00 12.13           C
ATOM     86  CE1 TYR A   5      10.961  49.400  50.960  1.00 14.77           C
ATOM     87  CE2 TYR A   5       9.426  51.032  50.065  1.00 14.21           C
ATOM     88  CZ  TYR A   5      10.685  50.467  50.116  1.00 14.05           C
ATOM     89  OH  TYR A   5      11.708  50.978  49.318  1.00 17.48           O
ATOM     90  H   TYR A   5       9.136  47.916  54.508  1.00  9.67           H
ATOM     91  HA  TYR A   5       7.783  50.523  54.107  1.00  9.24           H
ATOM     92  HB2 TYR A   5       6.637  49.260  52.230  1.00  9.83           H
ATOM     93  HB3 TYR A   5       7.639  47.853  52.629  1.00  9.83           H
ATOM     94  HD1 TYR A   5      10.161  48.072  52.447  1.00 13.60           H
ATOM     95  HD2 TYR A   5       7.427  50.972  50.851  1.00 12.13           H
ATOM     96  HE1 TYR A   5      11.948  48.963  50.978  1.00 14.77           H
ATOM     97  HE2 TYR A   5       9.228  51.855  49.395  1.00 14.21           H
ATOM     98  HH  TYR A   5      11.376  51.721  48.808  1.00 17.48           H
ATOM     99  N   GLY A   6       5.533  49.874  55.110  1.00  9.41           N
ATOM    100  CA  GLY A   6       4.317  49.477  55.789  1.00 10.26           C
ATOM    101  C   GLY A   6       3.333  50.620  55.891  1.00  9.97           C
ATOM    102  O   GLY A   6       3.372  51.588  55.127  1.00 10.08           O
ATOM    103  H   GLY A   6       5.674  50.841  54.856  1.00  9.41           H
ATOM    104  HA2 GLY A   6       4.569  49.137  56.794  1.00 10.26           H
ATOM    105  HA3 GLY A   6       3.854  48.656  55.241  1.00 10.26           H
ATOM    106  N   TYR A   7       2.442  50.507  56.862  1.00 10.24           N
ATOM    107  CA  TYR A   7       1.413  51.506  57.119  1.00 11.36           C
ATOM    108  C   TYR A   7       1.670  52.119  58.461  1.00 12.55           C
ATOM    109  O   TYR A   7       2.084  51.417  59.378  1.00 14.36           O
ATOM    110  CB  TYR A   7       0.005  50.927  57.232  1.00 12.24           C
ATOM    111  CG  TYR A   7      -0.521  50.237  56.001  1.00 13.20           C
ATOM    112  CD1 TYR A   7      -0.985  51.011  54.951  1.00 15.61           C
ATOM    113  CD2 TYR A   7      -0.569  48.854  55.936  1.00 13.25           C
ATOM    114  CE1 TYR A   7      -1.502  50.387  53.835  1.00 16.74           C
ATOM    115  CE2 TYR A   7      -1.086  48.222  54.817  1.00 14.24           C
ATOM    116  CZ  TYR A   7      -1.549  49.003  53.779  1.00 16.67           C
ATOM    117  OH  TYR A   7      -2.106  48.406  52.664  1.00 18.39           O
ATOM    118  H   TYR A   7       2.477  49.689  57.454  1.00 10.24           H
ATOM    119  HA  TYR A   7       1.439  52.275  56.347  1.00 11.36           H
ATOM    120  HB2 TYR A   7       0.006  50.203  58.047  1.00 12.24           H
ATOM    121  HB3 TYR A   7      -0.679  51.735  57.492  1.00 12.24           H
ATOM    122  HD1 TYR A   7      -0.943  52.089  55.005  1.00 15.61           H
ATOM    123  HD2 TYR A   7      -0.201  48.265  56.763  1.00 13.25           H
ATOM    124  HE1 TYR A   7      -1.869  50.975  53.007  1.00 16.74           H
ATOM    125  HE2 TYR A   7      -1.126  47.144  54.759  1.00 14.24           H
ATOM    126  HH  TYR A   7      -2.740  47.740  52.940  1.00 18.39           H
ATOM    127  N   ASP A   8       1.353  53.383  58.618  1.00 14.56           N
ATOM    128  CA  ASP A   8       1.379  54.012  59.918  1.00 16.10           C
ATOM    129  C   ASP A   8       0.072  53.524  60.555  1.00 15.76           C
ATOM    130  O   ASP A   8      -1.014  53.786  60.032  1.00 15.20           O
ATOM    131  CB  ASP A   8       1.368  55.515  59.744  1.00 18.35           C
ATOM    132  CG  ASP A   8       1.385  56.331  61.039  1.00 22.97           C
ATOM    133  OD1 ASP A   8       0.880  55.917  62.095  1.00 22.44           O
ATOM    134  OD2 ASP A   8       1.931  57.431  60.951  1.00 27.92           O
ATOM    135  H   ASP A   8       1.085  53.928  57.811  1.00 14.56           H
ATOM    136  HA  ASP A   8       2.245  53.688  60.496  1.00 16.10           H
ATOM    137  HB2 ASP A   8       2.247  55.792  59.162  1.00 18.35           H
ATOM    138  HB3 ASP A   8       0.479  55.789  59.176  1.00 18.35           H
ATOM    139  N   SER A   9       0.064  52.892  61.725  1.00 16.08           N
ATOM    140  CA  SER A   9      -1.173  52.358  62.288  1.00 17.80           C
ATOM    141  C   SER A   9      -2.171  53.409  62.766  1.00 19.90           C
ATOM    142  O   SER A   9      -3.340  53.082  63.002  1.00 19.71           O
ATOM    143  CB  SER A   9      -0.884  51.432  63.465  1.00 16.95           C
ATOM    144  OG  SER A   9      -0.305  50.228  62.993  1.00 17.71           O
ATOM    145  H   SER A   9       0.929  52.779  62.234  1.00 16.08           H
ATOM    146  HA  SER A   9      -1.661  51.766  61.513  1.00 17.80           H
ATOM    147  HB2 SER A   9      -0.193  51.922  64.151  1.00 16.95           H
ATOM    148  HB3 SER A   9      -1.814  51.207  63.987  1.00 16.95           H
ATOM    149  HG  SER A   9       0.094  49.756  63.727  1.00 17.71           H
ATOM    150  N   ASN A  10      -1.723  54.648  62.956  1.00 20.66           N
ATOM    151  CA  ASN A  10      -2.659  55.732  63.202  1.00 22.74           C
ATOM    152  C   ASN A  10      -3.518  55.978  61.988  1.00 22.30           C
ATOM    153  O   ASN A  10      -4.628  56.464  62.145  1.00 24.46           O
ATOM    154  CB  ASN A  10      -1.958  57.050  63.504  1.00 27.34           C
ATOM    155  CG  ASN A  10      -1.189  56.951  64.807  1.00 31.14           C
ATOM    156  OD1 ASN A  10      -1.733  56.536  65.839  1.00 34.86           O
ATOM    157  ND2 ASN A  10       0.113  57.238  64.812  1.00 32.87           N
ATOM    158  H   ASN A  10      -0.731  54.835  62.929  1.00 20.66           H
ATOM    159  HA  ASN A  10      -3.299  55.467  64.044  1.00 22.74           H
ATOM    160  HB2 ASN A  10      -2.702  57.842  63.585  1.00 27.34           H
ATOM    161  HB3 ASN A  10      -1.267  57.285  62.694  1.00 27.34           H
ATOM    162 HD21 ASN A  10       0.566  57.547  63.963  1.00 32.87           H
ATOM    163 HD22 ASN A  10       0.647  57.147  65.665  1.00 32.87           H
ATOM    164  N   ILE A  11      -3.063  55.713  60.763  1.00 20.31           N
ATOM    165  CA  ILE A  11      -3.859  55.957  59.566  1.00 18.78           C
ATOM    166  C   ILE A  11      -4.489  54.638  59.165  1.00 18.68           C
ATOM    167  O   ILE A  11      -5.677  54.600  58.838  1.00 18.26           O
ATOM    168  CB  ILE A  11      -2.936  56.525  58.453  1.00 18.40           C
ATOM    169  CG1 ILE A  11      -2.419  57.872  58.904  1.00 18.41           C
ATOM    170  CG2 ILE A  11      -3.673  56.641  57.124  1.00 17.87           C
ATOM    171  CD1 ILE A  11      -1.159  58.375  58.200  1.00 20.89           C
ATOM    172  H   ILE A  11      -2.134  55.330  60.661  1.00 20.31           H
ATOM    173  HA  ILE A  11      -4.643  56.680  59.792  1.00 18.78           H
ATOM    174  HB  ILE A  11      -2.089  55.851  58.325  1.00 18.40           H
ATOM    175 HG12 ILE A  11      -3.209  58.605  58.738  1.00 18.41           H
ATOM    176 HG13 ILE A  11      -2.217  57.821  59.974  1.00 18.41           H
ATOM    177 HG21 ILE A  11      -4.035  55.658  56.822  1.00 17.87           H
ATOM    178 HG22 ILE A  11      -4.518  57.321  57.235  1.00 17.87           H
ATOM    179 HG23 ILE A  11      -2.994  57.028  56.364  1.00 17.87           H
ATOM    180 HD11 ILE A  11      -0.881  59.348  58.604  1.00 20.89           H
ATOM    181 HD12 ILE A  11      -0.345  57.668  58.363  1.00 20.89           H
ATOM    182 HD13 ILE A  11      -1.352  58.467  57.131  1.00 20.89           H
ATOM    183  N   HIS A  12      -3.764  53.513  59.144  1.00 17.15           N
ATOM    184  CA  HIS A  12      -4.323  52.242  58.734  1.00 15.83           C
ATOM    185  C   HIS A  12      -3.681  51.215  59.641  1.00 16.05           C
ATOM    186  O   HIS A  12      -2.469  51.006  59.589  1.00 15.95           O
ATOM    187  CB  HIS A  12      -3.962  52.008  57.296  1.00 14.81           C
ATOM    188  CG  HIS A  12      -4.635  50.801  56.669  1.00 16.05           C
ATOM    189  ND1 HIS A  12      -5.696  50.809  55.872  1.00 17.40           N
ATOM    190  CD2 HIS A  12      -4.176  49.512  56.726  1.00 16.62           C
ATOM    191  CE1 HIS A  12      -5.895  49.594  55.423  1.00 17.35           C
ATOM    192  NE2 HIS A  12      -4.976  48.833  55.943  1.00 19.34           N
ATOM    193  H   HIS A  12      -2.794  53.552  59.424  1.00 17.15           H
ATOM    194  HA  HIS A  12      -5.406  52.241  58.862  1.00 15.83           H
ATOM    195  HB2 HIS A  12      -2.883  51.867  57.234  1.00 14.81           H
ATOM    196  HB3 HIS A  12      -4.231  52.894  56.721  1.00 14.81           H
ATOM    197  HD2 HIS A  12      -3.337  49.137  57.293  1.00 16.62           H
ATOM    198  HE1 HIS A  12      -6.677  49.282  54.747  1.00 17.35           H
ATOM    199  HD1 HIS A  12      -6.258  51.618  55.648  1.00 17.40           H
ATOM    200  N   LYS A  13      -4.454  50.568  60.487  1.00 15.54           N
ATOM    201  CA  LYS A  13      -3.913  49.659  61.489  1.00 16.13           C
ATOM    202  C   LYS A  13      -3.055  48.558  60.876  1.00 14.55           C
ATOM    203  O   LYS A  13      -3.491  47.931  59.898  1.00 14.66           O
ATOM    204  CB  LYS A  13      -5.077  49.060  62.264  0.50 19.94           C
ATOM    206  CG  LYS A  13      -4.581  48.271  63.463  0.50 26.76           C
ATOM    208  CD  LYS A  13      -5.696  47.747  64.361  0.50 30.57           C
ATOM    210  CE  LYS A  13      -5.125  47.550  65.754  0.50 34.22           C
ATOM    212  NZ  LYS A  13      -6.117  47.166  66.752  0.50 36.77           N
ATOM    214  H   LYS A  13      -5.453  50.706  60.440  1.00 15.54           H
ATOM    215  HA  LYS A  13      -3.296  50.234  62.180  1.00 16.13           H
ATOM    216  HB2 LYS A  13      -5.727  49.864  62.610  0.50 19.94           H
ATOM    218  HB3 LYS A  13      -5.643  48.398  61.608  0.50 19.94           H
ATOM    220  HG2 LYS A  13      -4.005  47.420  63.099  0.50 26.76           H
ATOM    222  HG3 LYS A  13      -3.926  48.910  64.055  0.50 26.76           H
ATOM    224  HD2 LYS A  13      -6.513  48.468  64.395  0.50 30.57           H
ATOM    226  HD3 LYS A  13      -6.062  46.795  63.976  0.50 30.57           H
ATOM    228  HE2 LYS A  13      -4.367  46.769  65.706  0.50 34.22           H
ATOM    230  HE3 LYS A  13      -4.651  48.479  66.072  0.50 34.22           H
ATOM    232  HZ1 LYS A  13      -5.667  47.053  67.649  0.50 36.77           H
ATOM    234  HZ2 LYS A  13      -6.548  46.294  66.480  0.50 36.77           H
ATOM    236  HZ3 LYS A  13      -6.824  47.884  66.818  0.50 36.77           H
ATOM    238  N   CYS A  14      -1.840  48.367  61.392  1.00 12.28           N
ATOM    239  CA  CYS A  14      -0.992  47.311  60.887  1.00 11.10           C
ATOM    240  C   CYS A  14      -0.176  46.758  62.031  1.00 10.09           C
ATOM    241  O   CYS A  14       0.958  47.176  62.300  1.00 10.97           O
ATOM    242  CB  CYS A  14      -0.081  47.849  59.785  1.00 10.22           C
ATOM    243  SG  CYS A  14       0.906  46.497  59.054  1.00 11.10           S
ATOM    244  H   CYS A  14      -1.511  48.963  62.139  1.00 12.28           H
ATOM    245  HA  CYS A  14      -1.616  46.517  60.478  1.00 11.10           H
ATOM    246  HB2 CYS A  14      -0.691  48.308  59.007  1.00 10.22           H
ATOM    247  HB3 CYS A  14       0.590  48.598  60.206  1.00 10.22           H
ATOM    248  N   GLY A  15      -0.745  45.803  62.754  1.00 10.65           N
ATOM    249  CA  GLY A  15      -0.066  45.169  63.887  1.00 11.27           C
ATOM    250  C   GLY A  15       1.297  44.560  63.509  1.00 10.83           C
ATOM    251  O   GLY A  15       2.300  44.868  64.165  1.00 11.43           O
ATOM    252  H   GLY A  15      -1.679  45.502  62.515  1.00 10.65           H
ATOM    253  HA2 GLY A  15       0.092  45.920  64.661  1.00 11.27           H
ATOM    254  HA3 GLY A  15      -0.706  44.381  64.285  1.00 11.27           H
ATOM    255  N   PRO A  16       1.441  43.750  62.430  1.00 10.74           N
ATOM    256  CA  PRO A  16       2.722  43.233  61.953  1.00  9.60           C
ATOM    257  C   PRO A  16       3.756  44.331  61.685  1.00  8.87           C
ATOM    258  O   PRO A  16       4.949  44.126  61.944  1.00  8.86           O
ATOM    259  CB  PRO A  16       2.361  42.431  60.697  1.00 10.32           C
ATOM    260  CG  PRO A  16       0.961  41.944  60.950  1.00 10.84           C
ATOM    261  CD  PRO A  16       0.350  43.177  61.613  1.00 11.34           C
ATOM    262  HA  PRO A  16       3.124  42.549  62.701  1.00  9.60           H
ATOM    263  HB2 PRO A  16       2.394  43.066  59.812  1.00 10.32           H
ATOM    264  HB3 PRO A  16       3.040  41.586  60.581  1.00 10.32           H
ATOM    265  HG2 PRO A  16       0.449  41.692  60.021  1.00 10.84           H
ATOM    266  HG3 PRO A  16       0.963  41.096  61.635  1.00 10.84           H
ATOM    267  HD2 PRO A  16      -0.493  42.895  62.243  1.00 11.34           H
ATOM    268  HD3 PRO A  16       0.031  43.893  60.855  1.00 11.34           H
ATOM    269  N   CYS A  17       3.322  45.484  61.134  1.00  8.07           N
ATOM    270  CA  CYS A  17       4.203  46.620  60.883  1.00  8.42           C
ATOM    271  C   CYS A  17       4.775  47.153  62.194  1.00  9.31           C
ATOM    272  O   CYS A  17       5.993  47.336  62.287  1.00 10.92           O
ATOM    273  CB  CYS A  17       3.465  47.784  60.221  1.00  8.17           C
ATOM    274  SG  CYS A  17       2.700  47.388  58.627  1.00 10.96           S
ATOM    275  H   CYS A  17       2.346  45.564  60.885  1.00  8.07           H
ATOM    276  HA  CYS A  17       5.022  46.302  60.238  1.00  8.42           H
ATOM    277  HB2 CYS A  17       2.681  48.119  60.900  1.00  8.17           H
ATOM    278  HB3 CYS A  17       4.169  48.603  60.074  1.00  8.17           H
ATOM    279  N   ASP A  18       3.929  47.366  63.213  1.00  9.20           N
ATOM    280  CA  ASP A  18       4.400  47.850  64.519  1.00 10.73           C
ATOM    281  C   ASP A  18       5.301  46.854  65.213  1.00  9.89           C
ATOM    282  O   ASP A  18       6.330  47.235  65.785  1.00 11.78           O
ATOM    283  CB  ASP A  18       3.252  48.130  65.453  1.00 11.84           C
ATOM    284  CG  ASP A  18       2.275  49.174  64.947  1.00 16.23           C
ATOM    285  OD1 ASP A  18       2.661  50.072  64.202  1.00 17.39           O
ATOM    286  OD2 ASP A  18       1.114  49.053  65.326  1.00 21.32           O
ATOM    287  H   ASP A  18       2.944  47.189  63.080  1.00  9.20           H
ATOM    288  HA  ASP A  18       4.957  48.774  64.366  1.00 10.73           H
ATOM    289  HB2 ASP A  18       2.706  47.200  65.611  1.00 11.84           H
ATOM    290  HB3 ASP A  18       3.654  48.464  66.409  1.00 11.84           H
ATOM    291  N   ASN A  19       4.971  45.566  65.104  1.00  9.22           N
ATOM    292  CA  ASN A  19       5.811  44.521  65.668  1.00 10.53           C
ATOM    293  C   ASN A  19       7.214  44.473  65.059  1.00 10.38           C
ATOM    294  O   ASN A  19       8.207  44.255  65.775  1.00 11.57           O
ATOM    295  CB  ASN A  19       5.155  43.160  65.492  1.00 12.34           C
ATOM    296  CG  ASN A  19       3.963  42.993  66.423  1.00 15.54           C
ATOM    297  OD1 ASN A  19       3.705  43.776  67.340  1.00 17.20           O
ATOM    298  ND2 ASN A  19       3.136  42.008  66.186  1.00 16.15           N
ATOM    299  H   ASN A  19       4.122  45.312  64.621  1.00  9.22           H
ATOM    300  HA  ASN A  19       5.913  44.710  66.737  1.00 10.53           H
ATOM    301  HB2 ASN A  19       4.816  43.061  64.461  1.00 12.34           H
ATOM    302  HB3 ASN A  19       5.887  42.380  65.704  1.00 12.34           H
ATOM    303 HD21 ASN A  19       3.314  41.372  65.422  1.00 16.15           H
ATOM    304 HD22 ASN A  19       2.319  41.884  66.767  1.00 16.15           H
ATOM    305  N   ALA A  20       7.325  44.679  63.742  1.00  9.54           N
ATOM    306  CA  ALA A  20       8.610  44.724  63.054  1.00  9.47           C
ATOM    307  C   ALA A  20       9.472  45.856  63.609  1.00 10.34           C
ATOM    308  O   ALA A  20      10.647  45.669  63.916  1.00 10.59           O
ATOM    309  CB  ALA A  20       8.379  44.972  61.565  1.00  9.78           C
ATOM    310  H   ALA A  20       6.482  44.809  63.201  1.00  9.54           H
ATOM    311  HA  ALA A  20       9.127  43.774  63.188  1.00  9.47           H
ATOM    312  HB1 ALA A  20       9.338  45.006  61.049  1.00  9.78           H
ATOM    313  HB2 ALA A  20       7.773  44.165  61.152  1.00  9.78           H
ATOM    314  HB3 ALA A  20       7.860  45.921  61.431  1.00  9.78           H
ATOM    315  N   LYS A  21       8.899  47.054  63.754  1.00 11.01           N
ATOM    316  CA  LYS A  21       9.633  48.188  64.320  1.00 12.37           C
ATOM    317  C   LYS A  21      10.115  47.899  65.731  1.00 11.41           C
ATOM    318  O   LYS A  21      11.303  48.087  66.036  1.00 12.52           O
ATOM    319  CB  LYS A  21       8.750  49.440  64.355  1.00 14.38           C
ATOM    320  CG  LYS A  21       8.442  49.885  62.945  1.00 17.95           C
ATOM    321  CD  LYS A  21       7.857  51.275  62.964  0.50 23.06           C
ATOM    323  CE  LYS A  21       6.420  51.296  63.387  0.50 25.47           C
ATOM    325  NZ  LYS A  21       5.911  52.643  63.201  0.50 31.24           N
ATOM    327  H   LYS A  21       7.939  47.180  63.467  1.00 11.01           H
ATOM    328  HA  LYS A  21      10.500  48.391  63.691  1.00 12.37           H
ATOM    329  HB2 LYS A  21       7.819  49.212  64.874  1.00 14.38           H
ATOM    330  HB3 LYS A  21       9.273  50.238  64.881  1.00 14.38           H
ATOM    331  HG2 LYS A  21       9.360  49.887  62.358  1.00 17.95           H
ATOM    332  HG3 LYS A  21       7.726  49.197  62.496  1.00 17.95           H
ATOM    333  HD2 LYS A  21       8.433  51.885  63.659  0.50 23.06           H
ATOM    335  HD3 LYS A  21       7.938  51.706  61.966  0.50 23.06           H
ATOM    337  HE2 LYS A  21       6.341  51.014  64.437  0.50 25.47           H
ATOM    339  HE3 LYS A  21       5.847  50.599  62.775  0.50 25.47           H
ATOM    341  HZ1 LYS A  21       5.006  52.603  62.755  0.50 31.24           H
ATOM    343  HZ2 LYS A  21       6.550  53.167  62.619  0.50 31.24           H
ATOM    345  HZ3 LYS A  21       5.824  53.097  64.099  0.50 31.24           H
ATOM    347  N   ARG A  22       9.237  47.363  66.582  1.00 12.13           N
ATOM    348  CA  ARG A  22       9.685  47.087  67.937  1.00 13.74           C
ATOM    349  C   ARG A  22      10.741  46.003  68.054  1.00 13.22           C
ATOM    350  O   ARG A  22      11.628  46.110  68.920  1.00 12.80           O
ATOM    351  CB  ARG A  22       8.484  46.746  68.832  1.00 17.56           C
ATOM    352  CG  ARG A  22       8.061  48.144  69.280  1.00 21.02           C
ATOM    353  CD  ARG A  22       6.611  48.292  69.050  1.00 25.74           C
ATOM    354  NE  ARG A  22       6.210  49.686  69.060  1.00 27.54           N
ATOM    355  CZ  ARG A  22       4.919  50.013  68.971  1.00 28.60           C
ATOM    356  NH1 ARG A  22       3.935  49.111  68.851  1.00 26.59           N
ATOM    357  NH2 ARG A  22       4.606  51.298  68.989  1.00 31.75           N
ATOM    358  H   ARG A  22       8.292  47.156  66.293  1.00 12.13           H
ATOM    359  HA  ARG A  22      10.124  48.007  68.324  1.00 13.74           H
ATOM    360  HB2 ARG A  22       7.694  46.248  68.271  1.00 17.56           H
ATOM    361  HB3 ARG A  22       8.794  46.142  69.685  1.00 17.56           H
ATOM    362  HG2 ARG A  22       8.280  48.272  70.340  1.00 21.02           H
ATOM    363  HG3 ARG A  22       8.602  48.893  68.702  1.00 21.02           H
ATOM    364  HD2 ARG A  22       6.360  47.859  68.082  1.00 25.74           H
ATOM    365  HD3 ARG A  22       6.069  47.759  69.831  1.00 25.74           H
ATOM    366  HE  ARG A  22       6.909  50.411  69.134  1.00 27.54           H
ATOM    367 HH11 ARG A  22       4.153  48.125  68.830  1.00 26.59           H
ATOM    368 HH12 ARG A  22       2.975  49.417  68.782  1.00 26.59           H
ATOM    369 HH21 ARG A  22       5.333  51.994  69.073  1.00 31.75           H
ATOM    370 HH22 ARG A  22       3.640  51.583  68.918  1.00 31.75           H
ATOM    371  N   LEU A  23      10.666  44.965  67.194  1.00 11.70           N
ATOM    372  CA  LEU A  23      11.678  43.916  67.198  1.00 11.05           C
ATOM    373  C   LEU A  23      13.035  44.505  66.789  1.00 10.67           C
ATOM    374  O   LEU A  23      14.050  44.224  67.446  1.00 10.75           O
ATOM    375  CB  LEU A  23      11.282  42.771  66.245  1.00 11.60           C
ATOM    376  CG  LEU A  23      12.294  41.607  66.148  1.00 14.28           C
ATOM    377  CD1 LEU A  23      12.538  41.057  67.542  1.00 15.73           C
ATOM    378  CD2 LEU A  23      11.790  40.524  65.201  1.00 13.45           C
ATOM    379  H   LEU A  23       9.899  44.915  66.539  1.00 11.70           H
ATOM    380  HA  LEU A  23      11.762  43.516  68.208  1.00 11.05           H
ATOM    381  HB2 LEU A  23      10.332  42.362  66.588  1.00 11.60           H
ATOM    382  HB3 LEU A  23      11.138  43.187  65.248  1.00 11.60           H
ATOM    383  HG  LEU A  23      13.235  41.997  65.760  1.00 14.28           H
ATOM    384 HD11 LEU A  23      13.251  40.234  67.489  1.00 15.73           H
ATOM    385 HD12 LEU A  23      12.940  41.845  68.178  1.00 15.73           H
ATOM    386 HD13 LEU A  23      11.598  40.697  67.960  1.00 15.73           H
ATOM    387 HD21 LEU A  23      11.626  40.953  64.212  1.00 13.45           H
ATOM    388 HD22 LEU A  23      10.853  40.117  65.581  1.00 13.45           H
ATOM    389 HD23 LEU A  23      12.531  39.727  65.133  1.00 13.45           H
ATOM    390  N   LEU A  24      13.089  45.376  65.765  1.00  9.90           N
ATOM    391  CA  LEU A  24      14.351  45.998  65.398  1.00  9.78           C
ATOM    392  C   LEU A  24      14.858  46.889  66.521  1.00 10.19           C
ATOM    393  O   LEU A  24      16.068  46.867  66.775  1.00 11.78           O
ATOM    394  CB  LEU A  24      14.139  46.777  64.101  1.00 10.24           C
ATOM    395  CG  LEU A  24      13.832  45.897  62.878  1.00 10.58           C
ATOM    396  CD1 LEU A  24      13.309  46.756  61.737  1.00 11.84           C
ATOM    397  CD2 LEU A  24      15.102  45.142  62.456  1.00 12.38           C
ATOM    398  H   LEU A  24      12.250  45.599  65.249  1.00  9.90           H
ATOM    399  HA  LEU A  24      15.086  45.214  65.217  1.00  9.78           H
ATOM    400  HB2 LEU A  24      13.304  47.462  64.247  1.00 10.24           H
ATOM    401  HB3 LEU A  24      15.036  47.360  63.894  1.00 10.24           H
ATOM    402  HG  LEU A  24      13.066  45.171  63.151  1.00 10.58           H
ATOM    403 HD11 LEU A  24      13.094  46.124  60.875  1.00 11.84           H
ATOM    404 HD12 LEU A  24      12.397  47.262  62.052  1.00 11.84           H
ATOM    405 HD13 LEU A  24      14.061  47.497  61.466  1.00 11.84           H
ATOM    406 HD21 LEU A  24      14.883  44.518  61.589  1.00 12.38           H
ATOM    407 HD22 LEU A  24      15.441  44.513  63.279  1.00 12.38           H
ATOM    408 HD23 LEU A  24      15.883  45.859  62.201  1.00 12.38           H
ATOM    409  N   THR A  25      14.018  47.642  67.229  1.00 11.80           N
ATOM    410  CA  THR A  25      14.464  48.415  68.382  1.00 13.89           C
ATOM    411  C   THR A  25      15.004  47.494  69.474  1.00 14.79           C
ATOM    412  O   THR A  25      16.103  47.754  69.967  1.00 15.74           O
ATOM    413  CB  THR A  25      13.306  49.249  68.929  1.00 14.78           C
ATOM    414  OG1 THR A  25      12.981  50.157  67.876  1.00 18.27           O
ATOM    415  CG2 THR A  25      13.634  50.005  70.218  1.00 14.92           C
ATOM    416  H   THR A  25      13.045  47.679  66.960  1.00 11.80           H
ATOM    417  HA  THR A  25      15.261  49.088  68.065  1.00 13.89           H
ATOM    418  HB  THR A  25      12.453  48.595  69.109  1.00 14.78           H
ATOM    419  HG1 THR A  25      12.416  49.717  67.237  1.00 18.27           H
ATOM    420 HG21 THR A  25      12.760  50.572  70.540  1.00 14.92           H
ATOM    421 HG22 THR A  25      14.464  50.688  70.037  1.00 14.92           H
ATOM    422 HG23 THR A  25      13.912  49.294  70.996  1.00 14.92           H
ATOM    423  N   VAL A  26      14.354  46.393  69.851  1.00 15.02           N
ATOM    424  CA  VAL A  26      14.897  45.533  70.909  1.00 16.72           C
ATOM    425  C   VAL A  26      16.238  44.900  70.499  1.00 16.09           C
ATOM    426  O   VAL A  26      17.125  44.728  71.329  1.00 16.42           O
ATOM    427  CB  VAL A  26      13.827  44.458  71.259  1.00 18.10           C
ATOM    428  CG1 VAL A  26      14.409  43.438  72.220  1.00 20.04           C
ATOM    429  CG2 VAL A  26      12.663  45.098  72.001  1.00 18.95           C
ATOM    430  H   VAL A  26      13.481  46.149  69.405  1.00 15.02           H
ATOM    431  HA  VAL A  26      15.066  46.147  71.794  1.00 16.72           H
ATOM    432  HB  VAL A  26      13.474  43.966  70.353  1.00 18.10           H
ATOM    433 HG11 VAL A  26      15.255  42.937  71.750  1.00 20.04           H
ATOM    434 HG12 VAL A  26      13.646  42.702  72.474  1.00 20.04           H
ATOM    435 HG13 VAL A  26      14.744  43.942  73.126  1.00 20.04           H
ATOM    436 HG21 VAL A  26      12.194  45.848  71.364  1.00 18.95           H
ATOM    437 HG22 VAL A  26      13.030  45.573  72.911  1.00 18.95           H
ATOM    438 HG23 VAL A  26      11.932  44.332  72.260  1.00 18.95           H
ATOM    439  N   LYS A  27      16.438  44.618  69.210  1.00 15.34           N
ATOM    440  CA  LYS A  27      17.697  44.100  68.703  1.00 15.59           C
ATOM    441  C   LYS A  27      18.753  45.176  68.457  1.00 16.30           C
ATOM    442  O   LYS A  27      19.826  44.880  67.898  1.00 16.26           O
ATOM    443  CB  LYS A  27      17.449  43.361  67.398  1.00 16.36           C
ATOM    444  CG  LYS A  27      16.520  42.181  67.547  1.00 18.82           C
ATOM    445  CD  LYS A  27      17.125  41.219  68.538  1.00 22.65           C
ATOM    446  CE  LYS A  27      16.318  39.946  68.583  1.00 24.93           C
ATOM    447  NZ  LYS A  27      17.234  38.885  68.968  1.00 29.90           N
ATOM    448  H   LYS A  27      15.681  44.771  68.559  1.00 15.34           H
ATOM    449  HA  LYS A  27      18.093  43.390  69.429  1.00 15.59           H
ATOM    450  HB2 LYS A  27      17.011  44.058  66.684  1.00 16.36           H
ATOM    451  HB3 LYS A  27      18.403  43.010  67.006  1.00 16.36           H
ATOM    452  HG2 LYS A  27      15.550  42.520  67.909  1.00 18.82           H
ATOM    453  HG3 LYS A  27      16.399  41.686  66.583  1.00 18.82           H
ATOM    454  HD2 LYS A  27      17.131  41.677  69.527  1.00 22.65           H
ATOM    455  HD3 LYS A  27      18.148  40.988  68.240  1.00 22.65           H
ATOM    456  HE2 LYS A  27      15.517  40.035  69.316  1.00 24.93           H
ATOM    457  HE3 LYS A  27      15.899  39.736  67.599  1.00 24.93           H
ATOM    458  HZ1 LYS A  27      16.735  38.008  69.011  1.00 29.90           H
ATOM    459  HZ2 LYS A  27      17.976  38.817  68.286  1.00 29.90           H
ATOM    460  HZ3 LYS A  27      17.628  39.093  69.874  1.00 29.90           H
ATOM    461  N   LYS A  28      18.472  46.443  68.797  1.00 15.46           N
ATOM    462  CA  LYS A  28      19.361  47.580  68.574  1.00 17.48           C
ATOM    463  C   LYS A  28      19.789  47.753  67.122  1.00 17.25           C
ATOM    464  O   LYS A  28      20.954  47.978  66.781  1.00 16.98           O
ATOM    465  CB  LYS A  28      20.586  47.433  69.460  1.00 20.69           C
ATOM    466  CG  LYS A  28      20.138  47.469  70.899  1.00 26.91           C
ATOM    467  CD  LYS A  28      21.274  46.838  71.658  1.00 33.92           C
ATOM    468  CE  LYS A  28      20.943  46.730  73.131  1.00 37.78           C
ATOM    469  NZ  LYS A  28      22.048  46.040  73.788  1.00 43.13           N
ATOM    470  H   LYS A  28      17.582  46.623  69.239  1.00 15.46           H
ATOM    471  HA  LYS A  28      18.833  48.484  68.878  1.00 17.48           H
ATOM    472  HB2 LYS A  28      21.079  46.484  69.252  1.00 20.69           H
ATOM    473  HB3 LYS A  28      21.277  48.255  69.270  1.00 20.69           H
ATOM    474  HG2 LYS A  28      19.977  48.496  71.228  1.00 26.91           H
ATOM    475  HG3 LYS A  28      19.227  46.884  71.026  1.00 26.91           H
ATOM    476  HD2 LYS A  28      22.168  47.450  71.537  1.00 33.92           H
ATOM    477  HD3 LYS A  28      21.464  45.842  71.258  1.00 33.92           H
ATOM    478  HE2 LYS A  28      20.822  47.726  73.558  1.00 37.78           H
ATOM    479  HE3 LYS A  28      20.023  46.160  73.261  1.00 37.78           H
ATOM    480  HZ1 LYS A  28      21.853  45.954  74.775  1.00 43.13           H
ATOM    481  HZ2 LYS A  28      22.899  46.568  73.658  1.00 43.13           H
ATOM    482  HZ3 LYS A  28      22.158  45.120  73.385  1.00 43.13           H
ATOM    483  N   GLN A  29      18.825  47.624  66.219  1.00 15.90           N
ATOM    484  CA  GLN A  29      19.070  47.766  64.796  1.00 17.10           C
ATOM    485  C   GLN A  29      18.415  49.039  64.243  1.00 16.88           C
ATOM    486  O   GLN A  29      17.186  49.185  64.338  1.00 17.69           O
ATOM    487  CB  GLN A  29      18.517  46.535  64.075  1.00 16.79           C
ATOM    488  CG  GLN A  29      19.346  45.315  64.370  1.00 19.90           C
ATOM    489  CD  GLN A  29      20.779  45.423  63.869  1.00 22.84           C
ATOM    490  OE1 GLN A  29      21.120  46.030  62.843  1.00 25.13           O
ATOM    491  NE2 GLN A  29      21.697  44.851  64.622  1.00 26.53           N
ATOM    492  H   GLN A  29      17.887  47.420  66.534  1.00 15.90           H
ATOM    493  HA  GLN A  29      20.145  47.820  64.627  1.00 17.10           H
ATOM    494  HB2 GLN A  29      17.494  46.358  64.407  1.00 16.79           H
ATOM    495  HB3 GLN A  29      18.519  46.718  63.001  1.00 16.79           H
ATOM    496  HG2 GLN A  29      19.368  45.165  65.449  1.00 19.90           H
ATOM    497  HG3 GLN A  29      18.875  44.449  63.904  1.00 19.90           H
ATOM    498 HE21 GLN A  29      21.428  44.367  65.466  1.00 26.53           H
ATOM    499 HE22 GLN A  29      22.670  44.897  64.355  1.00 26.53           H
ATOM    500  N   PRO A  30      19.153  50.002  63.668  1.00 16.16           N
ATOM    501  CA  PRO A  30      18.596  51.204  63.067  1.00 16.62           C
ATOM    502  C   PRO A  30      17.738  50.814  61.876  1.00 15.22           C
ATOM    503  O   PRO A  30      18.118  49.908  61.113  1.00 15.54           O
ATOM    504  CB  PRO A  30      19.783  52.034  62.646  0.50 17.29           C
ATOM    506  CG  PRO A  30      20.850  51.531  63.593  0.50 18.27           C
ATOM    508  CD  PRO A  30      20.597  50.037  63.589  0.50 17.08           C
ATOM    510  HA  PRO A  30      17.998  51.747  63.799  1.00 16.62           H
ATOM    511  HB2 PRO A  30      20.052  51.846  61.607  0.50 17.29           H
ATOM    513  HB3 PRO A  30      19.590  53.094  62.810  0.50 17.29           H
ATOM    515  HG2 PRO A  30      21.849  51.764  63.224  0.50 18.27           H
ATOM    517  HG3 PRO A  30      20.703  51.943  64.591  0.50 18.27           H
ATOM    519  HD2 PRO A  30      21.057  49.551  64.449  0.50 17.08           H
ATOM    521  HD3 PRO A  30      20.945  49.588  62.659  0.50 17.08           H
ATOM    523  N   PHE A  31      16.603  51.488  61.701  1.00 14.65           N
ATOM    524  CA  PHE A  31      15.759  51.228  60.551  1.00 13.95           C
ATOM    525  C   PHE A  31      15.145  52.531  60.065  1.00 14.38           C
ATOM    526  O   PHE A  31      15.052  53.520  60.802  1.00 15.30           O
ATOM    527  CB  PHE A  31      14.616  50.231  60.890  1.00 13.74           C
ATOM    528  CG  PHE A  31      13.647  50.682  61.985  1.00 15.37           C
ATOM    529  CD1 PHE A  31      12.526  51.442  61.670  1.00 15.51           C
ATOM    530  CD2 PHE A  31      13.915  50.381  63.315  1.00 14.93           C
ATOM    531  CE1 PHE A  31      11.696  51.894  62.681  1.00 17.32           C
ATOM    532  CE2 PHE A  31      13.068  50.842  64.314  1.00 15.90           C
ATOM    533  CZ  PHE A  31      11.962  51.599  64.005  1.00 16.76           C
ATOM    534  H   PHE A  31      16.327  52.187  62.376  1.00 14.65           H
ATOM    535  HA  PHE A  31      16.370  50.806  59.753  1.00 13.95           H
ATOM    536  HB2 PHE A  31      14.039  50.061  59.981  1.00 13.74           H
ATOM    537  HB3 PHE A  31      15.064  49.285  61.195  1.00 13.74           H
ATOM    538  HD1 PHE A  31      12.304  51.679  60.640  1.00 15.51           H
ATOM    539  HD2 PHE A  31      14.781  49.789  63.571  1.00 14.93           H
ATOM    540  HE1 PHE A  31      10.828  52.486  62.432  1.00 17.32           H
ATOM    541  HE2 PHE A  31      13.280  50.603  65.346  1.00 15.90           H
ATOM    542  HZ  PHE A  31      11.310  51.958  64.787  1.00 16.76           H
ATOM    543  N   GLU A  32      14.684  52.510  58.829  1.00 14.47           N
ATOM    544  CA  GLU A  32      13.950  53.593  58.225  1.00 15.28           C
ATOM    545  C   GLU A  32      12.566  53.009  57.937  1.00 14.74           C
ATOM    546  O   GLU A  32      12.459  51.916  57.371  1.00 14.27           O
ATOM    547  CB  GLU A  32      14.667  53.949  56.967  1.00 18.89           C
ATOM    548  CG  GLU A  32      13.973  54.945  56.083  1.00 27.57           C
ATOM    549  CD  GLU A  32      14.729  55.326  54.802  1.00 32.66           C
ATOM    550  OE1 GLU A  32      15.802  54.776  54.508  1.00 34.50           O
ATOM    551  OE2 GLU A  32      14.224  56.201  54.090  1.00 36.48           O
ATOM    552  H   GLU A  32      14.856  51.685  58.272  1.00 14.47           H
ATOM    553  HA  GLU A  32      13.885  54.448  58.897  1.00 15.28           H
ATOM    554  HB2 GLU A  32      14.810  53.034  56.393  1.00 18.89           H
ATOM    555  HB3 GLU A  32      15.647  54.347  57.230  1.00 18.89           H
ATOM    556  HG2 GLU A  32      13.010  54.524  55.793  1.00 27.57           H
ATOM    557  HG3 GLU A  32      13.793  55.852  56.660  1.00 27.57           H
ATOM    558  N   PHE A  33      11.485  53.672  58.281  1.00 14.13           N
ATOM    559  CA  PHE A  33      10.147  53.178  57.973  1.00 14.44           C
ATOM    560  C   PHE A  33       9.589  54.010  56.814  1.00 14.77           C
ATOM    561  O   PHE A  33       9.658  55.244  56.807  1.00 14.54           O
ATOM    562  CB  PHE A  33       9.253  53.305  59.218  1.00 15.12           C
ATOM    563  CG  PHE A  33       7.869  52.700  59.024  1.00 17.03           C
ATOM    564  CD1 PHE A  33       7.687  51.343  59.216  1.00 20.38           C
ATOM    565  CD2 PHE A  33       6.802  53.499  58.641  1.00 20.02           C
ATOM    566  CE1 PHE A  33       6.436  50.789  59.028  1.00 20.36           C
ATOM    567  CE2 PHE A  33       5.556  52.939  58.454  1.00 20.07           C
ATOM    568  CZ  PHE A  33       5.384  51.590  58.648  1.00 20.33           C
ATOM    569  H   PHE A  33      11.583  54.549  58.773  1.00 14.13           H
ATOM    570  HA  PHE A  33      10.206  52.132  57.673  1.00 14.44           H
ATOM    571  HB2 PHE A  33       9.741  52.795  60.049  1.00 15.12           H
ATOM    572  HB3 PHE A  33       9.144  54.360  59.467  1.00 15.12           H
ATOM    573  HD1 PHE A  33       8.518  50.720  59.511  1.00 20.38           H
ATOM    574  HD2 PHE A  33       6.947  54.558  58.489  1.00 20.02           H
ATOM    575  HE1 PHE A  33       6.284  49.730  59.179  1.00 20.36           H
ATOM    576  HE2 PHE A  33       4.721  53.557  58.157  1.00 20.07           H
ATOM    577  HZ  PHE A  33       4.408  51.152  58.500  1.00 20.33           H
ATOM    578  N   ILE A  34       9.024  53.368  55.798  1.00 13.63           N
ATOM    579  CA  ILE A  34       8.472  54.040  54.638  1.00 13.86           C
ATOM    580  C   ILE A  34       6.973  53.748  54.671  1.00 14.19           C
ATOM    581  O   ILE A  34       6.536  52.594  54.558  1.00 13.29           O
ATOM    582  CB  ILE A  34       9.142  53.478  53.348  1.00 14.63           C
ATOM    583  CG1 ILE A  34      10.605  53.856  53.284  0.50 16.89           C
ATOM    585  CG2 ILE A  34       8.446  54.045  52.136  1.00 14.56           C
ATOM    586  CD1 ILE A  34      11.302  53.478  54.566  0.50 21.40           C
ATOM    588  H   ILE A  34       8.976  52.360  55.835  1.00 13.63           H
ATOM    589  HA  ILE A  34       8.645  55.114  54.711  1.00 13.86           H
ATOM    590  HB  ILE A  34       9.051  52.392  53.340  1.00 14.63           H
ATOM    591 HG12 ILE A  34      11.075  53.332  52.452  0.50 16.89           H
ATOM    593 HG13 ILE A  34      10.693  54.931  53.129  0.50 16.89           H
ATOM    595 HG21 ILE A  34       7.389  53.781  52.167  1.00 14.56           H
ATOM    596 HG22 ILE A  34       8.549  55.130  52.132  1.00 14.56           H
ATOM    597 HG23 ILE A  34       8.897  53.634  51.233  1.00 14.56           H
ATOM    598 HD11 ILE A  34      12.377  53.428  54.395  0.50 21.40           H
ATOM    600 HD12 ILE A  34      11.090  54.227  55.329  0.50 21.40           H
ATOM    602 HD13 ILE A  34      10.942  52.506  54.902  0.50 21.40           H
ATOM    604  N   ASN A  35       6.166  54.792  54.866  1.00 14.37           N
ATOM    605  CA  ASN A  35       4.714  54.653  54.968  1.00 14.62           C
ATOM    606  C   ASN A  35       4.103  54.707  53.574  1.00 14.63           C
ATOM    607  O   ASN A  35       4.298  55.692  52.855  1.00 14.74           O
ATOM    608  CB  ASN A  35       4.122  55.782  55.827  1.00 14.57           C
ATOM    609  CG  ASN A  35       2.598  55.732  55.945  1.00 14.71           C
ATOM    610  OD1 ASN A  35       1.918  54.728  55.674  1.00 14.46           O
ATOM    611  ND2 ASN A  35       2.013  56.857  56.341  1.00 16.02           N
ATOM    612  H   ASN A  35       6.573  55.713  54.946  1.00 14.37           H
ATOM    613  HA  ASN A  35       4.477  53.693  55.426  1.00 14.62           H
ATOM    614  HB2 ASN A  35       4.547  55.711  56.828  1.00 14.57           H
ATOM    615  HB3 ASN A  35       4.408  56.740  55.392  1.00 14.57           H
ATOM    616 HD21 ASN A  35       2.573  57.671  56.551  1.00 16.02           H
ATOM    617 HD22 ASN A  35       1.008  56.899  56.432  1.00 16.02           H
ATOM    618  N   ILE A  36       3.358  53.697  53.143  1.00 13.41           N
ATOM    619  CA  ILE A  36       2.813  53.718  51.788  1.00 13.71           C
ATOM    620  C   ILE A  36       1.415  54.343  51.725  1.00 13.27           C
ATOM    621  O   ILE A  36       0.846  54.490  50.639  1.00 13.40           O
ATOM    622  CB  ILE A  36       2.765  52.263  51.154  1.00 14.77           C
ATOM    623  CG1 ILE A  36       1.854  51.314  51.971  1.00 14.96           C
ATOM    624  CG2 ILE A  36       4.222  51.753  51.018  1.00 16.39           C
ATOM    625  CD1 ILE A  36       1.552  49.957  51.275  1.00 16.63           C
ATOM    626  H   ILE A  36       3.168  52.914  53.752  1.00 13.41           H
ATOM    627  HA  ILE A  36       3.476  54.326  51.173  1.00 13.71           H
ATOM    628  HB  ILE A  36       2.346  52.349  50.152  1.00 14.77           H
ATOM    629 HG12 ILE A  36       2.343  51.107  52.923  1.00 14.96           H
ATOM    630 HG13 ILE A  36       0.910  51.822  52.168  1.00 14.96           H
ATOM    631 HG21 ILE A  36       4.218  50.753  50.584  1.00 16.39           H
ATOM    632 HG22 ILE A  36       4.784  52.427  50.372  1.00 16.39           H
ATOM    633 HG23 ILE A  36       4.689  51.720  52.002  1.00 16.39           H
ATOM    634 HD11 ILE A  36       0.908  49.355  51.916  1.00 16.63           H
ATOM    635 HD12 ILE A  36       2.486  49.425  51.096  1.00 16.63           H
ATOM    636 HD13 ILE A  36       1.050  50.140  50.325  1.00 16.63           H
ATOM    637  N   MET A  37       0.803  54.699  52.842  1.00 12.47           N
ATOM    638  CA  MET A  37      -0.523  55.306  52.821  1.00 13.67           C
ATOM    639  C   MET A  37      -0.453  56.609  53.627  1.00 14.94           C
ATOM    640  O   MET A  37      -0.633  56.589  54.848  1.00 14.82           O
ATOM    641  CB  MET A  37      -1.551  54.355  53.441  1.00 15.01           C
ATOM    642  CG  MET A  37      -2.945  54.929  53.268  1.00 17.52           C
ATOM    643  SD  MET A  37      -4.230  53.864  53.922  1.00 18.46           S
ATOM    644  CE  MET A  37      -4.327  52.868  52.489  1.00 20.86           C
ATOM    645  H   MET A  37       1.263  54.547  53.728  1.00 12.47           H
ATOM    646  HA  MET A  37      -0.806  55.528  51.792  1.00 13.67           H
ATOM    647  HB2 MET A  37      -1.338  54.233  54.503  1.00 15.01           H
ATOM    648  HB3 MET A  37      -1.494  53.386  52.946  1.00 15.01           H
ATOM    649  HG2 MET A  37      -2.992  55.887  53.785  1.00 17.52           H
ATOM    650  HG3 MET A  37      -3.129  55.092  52.206  1.00 17.52           H
ATOM    651  HE1 MET A  37      -5.082  52.095  52.634  1.00 20.86           H
ATOM    652  HE2 MET A  37      -4.601  53.487  51.634  1.00 20.86           H
ATOM    653  HE3 MET A  37      -3.359  52.401  52.305  1.00 20.86           H
ATOM    654  N   PRO A  38      -0.069  57.747  53.033  1.00 15.81           N
ATOM    655  CA  PRO A  38       0.130  59.004  53.753  1.00 16.67           C
ATOM    656  C   PRO A  38      -1.161  59.540  54.366  1.00 16.59           C
ATOM    657  O   PRO A  38      -1.088  60.325  55.314  1.00 19.12           O
ATOM    658  CB  PRO A  38       0.742  59.923  52.710  1.00 18.42           C
ATOM    659  CG  PRO A  38       0.180  59.391  51.392  1.00 18.79           C
ATOM    660  CD  PRO A  38       0.301  57.877  51.623  1.00 16.39           C
ATOM    661  HA  PRO A  38       0.857  58.842  54.549  1.00 16.67           H
ATOM    662  HB2 PRO A  38       0.437  60.956  52.875  1.00 18.42           H
ATOM    663  HB3 PRO A  38       1.829  59.841  52.721  1.00 18.42           H
ATOM    664  HG2 PRO A  38      -0.857  59.694  51.246  1.00 18.79           H
ATOM    665  HG3 PRO A  38       0.798  59.706  50.551  1.00 18.79           H
ATOM    666  HD2 PRO A  38       1.320  57.531  51.449  1.00 16.39           H
ATOM    667  HD3 PRO A  38      -0.402  57.335  50.990  1.00 16.39           H
ATOM    668  N   GLU A  39      -2.347  59.218  53.855  1.00 16.08           N
ATOM    669  CA  GLU A  39      -3.580  59.608  54.506  1.00 17.35           C
ATOM    670  C   GLU A  39      -4.621  58.576  54.120  1.00 17.76           C
ATOM    671  O   GLU A  39      -4.435  57.772  53.204  1.00 16.78           O
ATOM    672  CB  GLU A  39      -4.036  61.020  54.086  1.00 18.76           C
ATOM    673  CG  GLU A  39      -4.588  61.145  52.709  1.00 20.66           C
ATOM    674  CD  GLU A  39      -5.126  62.533  52.424  1.00 20.24           C
ATOM    675  OE1 GLU A  39      -6.188  62.907  52.919  1.00 21.48           O
ATOM    676  OE2 GLU A  39      -4.454  63.220  51.686  1.00 21.15           O
ATOM    677  H   GLU A  39      -2.388  58.690  52.995  1.00 16.08           H
ATOM    678  HA  GLU A  39      -3.437  59.585  55.586  1.00 17.35           H
ATOM    679  HB2 GLU A  39      -3.175  61.685  54.162  1.00 18.76           H
ATOM    680  HB3 GLU A  39      -4.794  61.359  54.792  1.00 18.76           H
ATOM    681  HG2 GLU A  39      -3.796  60.923  51.993  1.00 20.66           H
ATOM    682  HG3 GLU A  39      -5.393  60.420  52.583  1.00 20.66           H
ATOM    683  N   LYS A  40      -5.705  58.589  54.877  1.00 20.36           N
ATOM    684  CA  LYS A  40      -6.757  57.578  54.836  1.00 22.98           C
ATOM    685  C   LYS A  40      -7.234  57.352  53.418  1.00 21.84           C
ATOM    686  O   LYS A  40      -7.586  58.298  52.725  1.00 22.53           O
ATOM    687  CB  LYS A  40      -7.784  58.137  55.781  0.50 27.80           C
ATOM    689  CG  LYS A  40      -8.887  57.314  56.382  0.50 34.92           C
ATOM    691  CD  LYS A  40      -9.560  58.360  57.281  0.50 39.83           C
ATOM    693  CE  LYS A  40     -10.620  57.764  58.185  0.50 44.11           C
ATOM    695  NZ  LYS A  40     -11.100  58.732  59.160  0.50 46.85           N
ATOM    697  H   LYS A  40      -5.813  59.352  55.530  1.00 20.36           H
ATOM    698  HA  LYS A  40      -6.371  56.642  55.238  1.00 22.98           H
ATOM    699  HB2 LYS A  40      -7.224  58.546  56.622  0.50 27.80           H
ATOM    701  HB3 LYS A  40      -8.256  58.979  55.275  0.50 27.80           H
ATOM    703  HG2 LYS A  40      -9.570  56.940  55.620  0.50 34.92           H
ATOM    705  HG3 LYS A  40      -8.481  56.495  56.976  0.50 34.92           H
ATOM    707  HD2 LYS A  40      -8.796  58.828  57.902  0.50 39.83           H
ATOM    709  HD3 LYS A  40     -10.020  59.122  56.652  0.50 39.83           H
ATOM    711  HE2 LYS A  40     -11.459  57.432  57.574  0.50 44.11           H
ATOM    713  HE3 LYS A  40     -10.200  56.907  58.711  0.50 44.11           H
ATOM    715  HZ1 LYS A  40     -11.803  58.302  59.744  0.50 46.85           H
ATOM    717  HZ2 LYS A  40     -10.329  59.042  59.734  0.50 46.85           H
ATOM    719  HZ3 LYS A  40     -11.501  59.524  58.679  0.50 46.85           H
ATOM    721  N   GLY A  41      -7.092  56.125  52.927  1.00 21.34           N
ATOM    722  CA  GLY A  41      -7.542  55.739  51.597  1.00 21.03           C
ATOM    723  C   GLY A  41      -6.706  56.276  50.425  1.00 21.40           C
ATOM    724  O   GLY A  41      -7.110  56.102  49.266  1.00 22.32           O
ATOM    725  H   GLY A  41      -6.650  55.425  53.506  1.00 21.34           H
ATOM    726  HA2 GLY A  41      -7.532  54.650  51.544  1.00 21.03           H
ATOM    727  HA3 GLY A  41      -8.570  56.079  51.470  1.00 21.03           H
ATOM    728  N   VAL A  42      -5.539  56.901  50.662  1.00 19.31           N
ATOM    729  CA  VAL A  42      -4.668  57.406  49.617  1.00 17.55           C
ATOM    730  C   VAL A  42      -3.305  56.701  49.689  1.00 16.38           C
ATOM    731  O   VAL A  42      -2.574  56.844  50.663  1.00 15.14           O
ATOM    732  CB  VAL A  42      -4.477  58.938  49.771  1.00 17.67           C
ATOM    733  CG1 VAL A  42      -3.520  59.471  48.683  1.00 18.87           C
ATOM    734  CG2 VAL A  42      -5.826  59.653  49.617  1.00 18.71           C
ATOM    735  H   VAL A  42      -5.252  57.026  51.622  1.00 19.31           H
ATOM    736  HA  VAL A  42      -5.122  57.201  48.647  1.00 17.55           H
ATOM    737  HB  VAL A  42      -4.063  59.154  50.756  1.00 17.67           H
ATOM    738 HG11 VAL A  42      -2.553  58.975  48.774  1.00 18.87           H
ATOM    739 HG12 VAL A  42      -3.390  60.546  48.809  1.00 18.87           H
ATOM    740 HG13 VAL A  42      -3.941  59.268  47.698  1.00 18.87           H
ATOM    741 HG21 VAL A  42      -6.518  59.291  50.377  1.00 18.71           H
ATOM    742 HG22 VAL A  42      -6.234  59.449  48.627  1.00 18.71           H
ATOM    743 HG23 VAL A  42      -5.684  60.727  49.737  1.00 18.71           H
ATOM    744  N   PHE A  43      -2.981  55.933  48.650  1.00 16.32           N
ATOM    745  CA  PHE A  43      -1.694  55.276  48.503  1.00 16.57           C
ATOM    746  C   PHE A  43      -0.689  56.178  47.833  1.00 16.47           C
ATOM    747  O   PHE A  43      -1.007  57.031  46.986  1.00 17.79           O
ATOM    748  CB  PHE A  43      -1.807  54.027  47.654  1.00 17.43           C
ATOM    749  CG  PHE A  43      -2.448  52.908  48.447  1.00 20.51           C
ATOM    750  CD1 PHE A  43      -1.674  52.148  49.313  1.00 20.64           C
ATOM    751  CD2 PHE A  43      -3.793  52.637  48.293  1.00 22.06           C
ATOM    752  CE1 PHE A  43      -2.246  51.109  50.022  1.00 21.49           C
ATOM    753  CE2 PHE A  43      -4.359  51.592  49.009  1.00 23.71           C
ATOM    754  CZ  PHE A  43      -3.585  50.828  49.870  1.00 22.33           C
ATOM    755  H   PHE A  43      -3.669  55.800  47.923  1.00 16.32           H
ATOM    756  HA  PHE A  43      -1.321  55.001  49.490  1.00 16.57           H
ATOM    757  HB2 PHE A  43      -2.418  54.242  46.778  1.00 17.43           H
ATOM    758  HB3 PHE A  43      -0.812  53.718  47.333  1.00 17.43           H
ATOM    759  HD1 PHE A  43      -0.624  52.369  49.433  1.00 20.64           H
ATOM    760  HD2 PHE A  43      -4.397  53.231  47.623  1.00 22.06           H
ATOM    761  HE1 PHE A  43      -1.643  50.518  50.695  1.00 21.49           H
ATOM    762  HE2 PHE A  43      -5.410  51.372  48.895  1.00 23.71           H
ATOM    763  HZ  PHE A  43      -4.032  50.014  50.420  1.00 22.33           H
ATOM    764  N   ASP A  44       0.559  55.981  48.219  1.00 15.20           N
ATOM    765  CA  ASP A  44       1.648  56.676  47.609  1.00 15.47           C
ATOM    766  C   ASP A  44       2.148  55.749  46.503  1.00 15.87           C
ATOM    767  O   ASP A  44       2.969  54.837  46.727  1.00 14.49           O
ATOM    768  CB  ASP A  44       2.727  56.921  48.641  1.00 17.50           C
ATOM    769  CG  ASP A  44       3.851  57.807  48.123  1.00 19.24           C
ATOM    770  OD1 ASP A  44       4.136  57.836  46.930  1.00 18.85           O
ATOM    771  OD2 ASP A  44       4.466  58.475  48.937  1.00 21.31           O
ATOM    772  H   ASP A  44       0.748  55.324  48.962  1.00 15.20           H
ATOM    773  HA  ASP A  44       1.306  57.621  47.186  1.00 15.47           H
ATOM    774  HB2 ASP A  44       3.149  55.961  48.937  1.00 17.50           H
ATOM    775  HB3 ASP A  44       2.279  57.394  49.515  1.00 17.50           H
ATOM    776  N   ASP A  45       1.729  56.044  45.279  1.00 16.12           N
ATOM    777  CA  ASP A  45       2.074  55.193  44.152  1.00 17.57           C
ATOM    778  C   ASP A  45       3.544  55.165  43.751  1.00 17.80           C
ATOM    779  O   ASP A  45       4.028  54.128  43.262  1.00 17.36           O
ATOM    780  CB  ASP A  45       1.196  55.606  42.978  1.00 20.24           C
ATOM    781  CG  ASP A  45      -0.276  55.169  43.109  1.00 23.34           C
ATOM    782  OD1 ASP A  45      -0.642  54.440  44.043  1.00 24.03           O
ATOM    783  OD2 ASP A  45      -1.058  55.533  42.223  1.00 27.84           O
ATOM    784  H   ASP A  45       1.165  56.868  45.129  1.00 16.12           H
ATOM    785  HA  ASP A  45       1.794  54.174  44.420  1.00 17.57           H
ATOM    786  HB2 ASP A  45       1.224  56.692  42.895  1.00 20.24           H
ATOM    787  HB3 ASP A  45       1.608  55.175  42.065  1.00 20.24           H
ATOM    788  N   GLU A  46       4.295  56.236  44.041  1.00 17.64           N
ATOM    789  CA  GLU A  46       5.738  56.262  43.810  1.00 19.67           C
ATOM    790  C   GLU A  46       6.419  55.264  44.753  1.00 17.62           C
ATOM    791  O   GLU A  46       7.287  54.507  44.311  1.00 16.82           O
ATOM    792  CB  GLU A  46       6.285  57.691  44.060  0.50 25.72           C
ATOM    794  CG  GLU A  46       7.817  57.877  44.132  0.50 34.17           C
ATOM    796  CD  GLU A  46       8.325  58.939  45.136  0.50 40.17           C
ATOM    798  OE1 GLU A  46       7.863  60.082  45.076  0.50 44.43           O
ATOM    800  OE2 GLU A  46       9.188  58.652  45.976  0.50 42.20           O
ATOM    802  H   GLU A  46       3.849  57.053  44.433  1.00 17.64           H
ATOM    803  HA  GLU A  46       5.941  55.976  42.778  1.00 19.67           H
ATOM    804  HB2 GLU A  46       5.919  58.324  43.252  0.50 25.72           H
ATOM    806  HB3 GLU A  46       5.858  58.056  44.994  0.50 25.72           H
ATOM    808  HG2 GLU A  46       8.165  58.163  43.139  0.50 34.17           H
ATOM    810  HG3 GLU A  46       8.267  56.918  44.390  0.50 34.17           H
ATOM    812  N   LYS A  47       6.007  55.188  46.022  1.00 15.61           N
ATOM    813  CA  LYS A  47       6.595  54.232  46.948  1.00 15.59           C
ATOM    814  C   LYS A  47       6.178  52.810  46.615  1.00 14.11           C
ATOM    815  O   LYS A  47       7.003  51.909  46.780  1.00 14.59           O
ATOM    816  CB  LYS A  47       6.185  54.544  48.389  1.00 16.99           C
ATOM    817  CG  LYS A  47       6.770  55.890  48.845  1.00 21.73           C
ATOM    818  CD  LYS A  47       8.263  55.770  49.033  1.00 26.43           C
ATOM    819  CE  LYS A  47       9.097  56.857  48.364  1.00 31.53           C
ATOM    820  NZ  LYS A  47       8.714  58.206  48.749  1.00 34.57           N
ATOM    821  H   LYS A  47       5.275  55.805  46.344  1.00 15.61           H
ATOM    822  HA  LYS A  47       7.680  54.301  46.874  1.00 15.59           H
ATOM    823  HB2 LYS A  47       5.098  54.589  48.449  1.00 16.99           H
ATOM    824  HB3 LYS A  47       6.549  53.753  49.045  1.00 16.99           H
ATOM    825  HG2 LYS A  47       6.562  56.648  48.090  1.00 21.73           H
ATOM    826  HG3 LYS A  47       6.309  56.183  49.788  1.00 21.73           H
ATOM    827  HD2 LYS A  47       8.470  55.798  50.103  1.00 26.43           H
ATOM    828  HD3 LYS A  47       8.583  54.803  48.645  1.00 26.43           H
ATOM    829  HE2 LYS A  47      10.142  56.705  48.635  1.00 31.53           H
ATOM    830  HE3 LYS A  47       8.998  56.759  47.283  1.00 31.53           H
ATOM    831  HZ1 LYS A  47       9.047  58.862  48.057  1.00 34.57           H
ATOM    832  HZ2 LYS A  47       7.708  58.265  48.811  1.00 34.57           H
ATOM    833  HZ3 LYS A  47       9.121  58.428  49.646  1.00 34.57           H
ATOM    834  N   ILE A  48       4.954  52.544  46.147  1.00 12.46           N
ATOM    835  CA  ILE A  48       4.574  51.175  45.767  1.00 13.43           C
ATOM    836  C   ILE A  48       5.400  50.768  44.548  1.00 13.28           C
ATOM    837  O   ILE A  48       5.935  49.653  44.554  1.00 12.47           O
ATOM    838  CB  ILE A  48       3.036  51.092  45.467  1.00 14.44           C
ATOM    839  CG1 ILE A  48       2.286  51.433  46.777  1.00 17.20           C
ATOM    840  CG2 ILE A  48       2.604  49.685  45.023  1.00 13.84           C
ATOM    841  CD1 ILE A  48       0.773  51.661  46.639  1.00 20.34           C
ATOM    842  H   ILE A  48       4.282  53.292  46.053  1.00 12.46           H
ATOM    843  HA  ILE A  48       4.809  50.502  46.592  1.00 13.43           H
ATOM    844  HB  ILE A  48       2.774  51.816  44.696  1.00 14.44           H
ATOM    845 HG12 ILE A  48       2.438  50.609  47.474  1.00 17.20           H
ATOM    846 HG13 ILE A  48       2.731  52.331  47.204  1.00 17.20           H
ATOM    847 HG21 ILE A  48       3.120  49.420  44.100  1.00 13.84           H
ATOM    848 HG22 ILE A  48       2.859  48.965  45.800  1.00 13.84           H
ATOM    849 HG23 ILE A  48       1.527  49.672  44.854  1.00 13.84           H
ATOM    850 HD11 ILE A  48       0.349  51.893  47.616  1.00 20.34           H
ATOM    851 HD12 ILE A  48       0.592  52.493  45.958  1.00 20.34           H
ATOM    852 HD13 ILE A  48       0.304  50.760  46.244  1.00 20.34           H
ATOM    853  N   ALA A  49       5.592  51.650  43.542  1.00 12.86           N
ATOM    854  CA  ALA A  49       6.428  51.322  42.387  1.00 12.68           C
ATOM    855  C   ALA A  49       7.875  50.984  42.805  1.00 12.39           C
ATOM    856  O   ALA A  49       8.493  50.019  42.350  1.00 12.39           O
ATOM    857  CB  ALA A  49       6.431  52.514  41.431  1.00 14.43           C
ATOM    858  H   ALA A  49       5.148  52.556  43.589  1.00 12.86           H
ATOM    859  HA  ALA A  49       5.999  50.461  41.875  1.00 12.68           H
ATOM    860  HB1 ALA A  49       7.051  52.284  40.564  1.00 14.43           H
ATOM    861  HB2 ALA A  49       6.833  53.389  41.943  1.00 14.43           H
ATOM    862  HB3 ALA A  49       5.412  52.720  41.104  1.00 14.43           H
ATOM    863  N   GLU A  50       8.420  51.753  43.762  1.00 14.36           N
ATOM    864  CA  GLU A  50       9.754  51.519  44.282  1.00 14.19           C
ATOM    865  C   GLU A  50       9.824  50.151  44.980  1.00 13.96           C
ATOM    866  O   GLU A  50      10.783  49.382  44.768  1.00 13.07           O
ATOM    867  CB  GLU A  50      10.071  52.653  45.226  1.00 17.23           C
ATOM    868  CG  GLU A  50      11.325  52.457  46.033  1.00 21.18           C
ATOM    869  CD  GLU A  50      11.503  53.587  47.030  1.00 25.86           C
ATOM    870  OE1 GLU A  50      11.927  54.654  46.595  1.00 28.35           O
ATOM    871  OE2 GLU A  50      11.218  53.423  48.217  1.00 25.92           O
ATOM    872  H   GLU A  50       7.881  52.522  44.133  1.00 14.36           H
ATOM    873  HA  GLU A  50      10.465  51.534  43.456  1.00 14.19           H
ATOM    874  HB2 GLU A  50      10.183  53.564  44.639  1.00 17.23           H
ATOM    875  HB3 GLU A  50       9.233  52.781  45.911  1.00 17.23           H
ATOM    876  HG2 GLU A  50      11.260  51.512  46.572  1.00 21.18           H
ATOM    877  HG3 GLU A  50      12.184  52.430  45.362  1.00 21.18           H
ATOM    878  N   LEU A  51       8.796  49.803  45.757  1.00 12.33           N
ATOM    879  CA  LEU A  51       8.772  48.508  46.402  1.00 11.86           C
ATOM    880  C   LEU A  51       8.758  47.383  45.375  1.00 12.74           C
ATOM    881  O   LEU A  51       9.544  46.436  45.473  1.00 11.80           O
ATOM    882  CB  LEU A  51       7.545  48.399  47.296  1.00 12.54           C
ATOM    883  CG  LEU A  51       7.324  47.081  48.078  1.00 13.35           C
ATOM    884  CD1 LEU A  51       8.510  46.703  48.971  1.00 14.27           C
ATOM    885  CD2 LEU A  51       6.091  47.281  48.927  1.00 15.76           C
ATOM    886  H   LEU A  51       8.031  50.447  45.895  1.00 12.33           H
ATOM    887  HA  LEU A  51       9.665  48.408  47.019  1.00 11.86           H
ATOM    888  HB2 LEU A  51       7.607  49.203  48.029  1.00 12.54           H
ATOM    889  HB3 LEU A  51       6.664  48.575  46.679  1.00 12.54           H
ATOM    890  HG  LEU A  51       7.141  46.273  47.369  1.00 13.35           H
ATOM    891 HD11 LEU A  51       9.398  46.559  48.355  1.00 14.27           H
ATOM    892 HD12 LEU A  51       8.284  45.779  49.503  1.00 14.27           H
ATOM    893 HD13 LEU A  51       8.692  47.501  49.691  1.00 14.27           H
ATOM    894 HD21 LEU A  51       5.893  46.375  49.500  1.00 15.76           H
ATOM    895 HD22 LEU A  51       5.238  47.497  48.283  1.00 15.76           H
ATOM    896 HD23 LEU A  51       6.252  48.115  49.610  1.00 15.76           H
ATOM    897  N   LEU A  52       7.912  47.499  44.338  1.00 13.05           N
ATOM    898  CA  LEU A  52       7.852  46.455  43.322  1.00 13.63           C
ATOM    899  C   LEU A  52       9.185  46.293  42.614  1.00 15.22           C
ATOM    900  O   LEU A  52       9.584  45.139  42.359  1.00 15.61           O
ATOM    901  CB  LEU A  52       6.783  46.760  42.296  1.00 13.68           C
ATOM    902  CG  LEU A  52       5.362  46.760  42.865  1.00 15.88           C
ATOM    903  CD1 LEU A  52       4.409  47.143  41.755  1.00 16.49           C
ATOM    904  CD2 LEU A  52       4.990  45.393  43.428  1.00 16.02           C
ATOM    905  H   LEU A  52       7.316  48.311  44.262  1.00 13.05           H
ATOM    906  HA  LEU A  52       7.603  45.512  43.810  1.00 13.63           H
ATOM    907  HB2 LEU A  52       6.984  47.744  41.873  1.00 13.68           H
ATOM    908  HB3 LEU A  52       6.841  46.018  41.499  1.00 13.68           H
ATOM    909  HG  LEU A  52       5.298  47.502  43.661  1.00 15.88           H
ATOM    910 HD11 LEU A  52       3.388  47.150  42.138  1.00 16.49           H
ATOM    911 HD12 LEU A  52       4.488  46.420  40.943  1.00 16.49           H
ATOM    912 HD13 LEU A  52       4.664  48.135  41.383  1.00 16.49           H
ATOM    913 HD21 LEU A  52       5.683  45.128  44.226  1.00 16.02           H
ATOM    914 HD22 LEU A  52       3.975  45.428  43.824  1.00 16.02           H
ATOM    915 HD23 LEU A  52       5.045  44.646  42.636  1.00 16.02           H
ATOM    916  N   THR A  53       9.904  47.411  42.382  1.00 14.73           N
ATOM    917  CA  THR A  53      11.223  47.366  41.743  1.00 16.44           C
ATOM    918  C   THR A  53      12.202  46.580  42.608  1.00 17.31           C
ATOM    919  O   THR A  53      12.899  45.671  42.126  1.00 17.19           O
ATOM    920  CB  THR A  53      11.766  48.807  41.518  1.00 17.74           C
ATOM    921  OG1 THR A  53      10.835  49.469  40.656  1.00 18.38           O
ATOM    922  CG2 THR A  53      13.162  48.837  40.902  1.00 18.32           C
ATOM    923  H   THR A  53       9.523  48.305  42.657  1.00 14.73           H
ATOM    924  HA  THR A  53      11.130  46.870  40.777  1.00 16.44           H
ATOM    925  HB  THR A  53      11.792  49.328  42.475  1.00 17.74           H
ATOM    926  HG1 THR A  53      10.104  49.811  41.176  1.00 18.38           H
ATOM    927 HG21 THR A  53      13.480  49.871  40.772  1.00 18.32           H
ATOM    928 HG22 THR A  53      13.861  48.322  41.561  1.00 18.32           H
ATOM    929 HG23 THR A  53      13.142  48.338  39.933  1.00 18.32           H
ATOM    930  N   LYS A  54      12.217  46.887  43.909  1.00 16.69           N
ATOM    931  CA  LYS A  54      13.102  46.219  44.832  1.00 18.01           C
ATOM    932  C   LYS A  54      12.810  44.733  44.943  1.00 19.70           C
ATOM    933  O   LYS A  54      13.706  43.894  45.089  1.00 20.39           O
ATOM    934  CB  LYS A  54      12.965  46.853  46.189  1.00 19.10           C
ATOM    935  CG  LYS A  54      13.636  48.188  46.328  1.00 23.03           C
ATOM    936  CD  LYS A  54      13.588  48.526  47.809  1.00 27.61           C
ATOM    937  CE  LYS A  54      14.561  49.653  48.122  1.00 32.20           C
ATOM    938  NZ  LYS A  54      14.275  50.860  47.352  1.00 36.23           N
ATOM    939  H   LYS A  54      11.594  47.603  44.254  1.00 16.69           H
ATOM    940  HA  LYS A  54      14.128  46.349  44.488  1.00 18.01           H
ATOM    941  HB2 LYS A  54      13.399  46.177  46.925  1.00 19.10           H
ATOM    942  HB3 LYS A  54      11.905  46.973  46.411  1.00 19.10           H
ATOM    943  HG2 LYS A  54      14.669  48.130  45.986  1.00 23.03           H
ATOM    944  HG3 LYS A  54      13.094  48.940  45.755  1.00 23.03           H
ATOM    945  HD2 LYS A  54      12.578  48.838  48.074  1.00 27.61           H
ATOM    946  HD3 LYS A  54      13.858  47.644  48.390  1.00 27.61           H
ATOM    947  HE2 LYS A  54      14.493  49.890  49.184  1.00 32.20           H
ATOM    948  HE3 LYS A  54      15.574  49.320  47.897  1.00 32.20           H
ATOM    949  HZ1 LYS A  54      14.943  51.579  47.591  1.00 36.23           H
ATOM    950  HZ2 LYS A  54      13.342  51.183  47.567  1.00 36.23           H
ATOM    951  HZ3 LYS A  54      14.341  50.654  46.366  1.00 36.23           H
ATOM    952  N   LEU A  55      11.531  44.377  44.905  1.00 19.14           N
ATOM    953  CA  LEU A  55      11.130  42.976  44.972  1.00 19.83           C
ATOM    954  C   LEU A  55      11.340  42.248  43.660  1.00 21.53           C
ATOM    955  O   LEU A  55      11.424  41.017  43.683  1.00 24.80           O
ATOM    956  CB  LEU A  55       9.646  42.848  45.362  1.00 17.16           C
ATOM    957  CG  LEU A  55       9.265  43.266  46.773  1.00 15.94           C
ATOM    958  CD1 LEU A  55       7.755  43.294  46.907  1.00 17.77           C
ATOM    959  CD2 LEU A  55       9.881  42.319  47.757  1.00 16.39           C
ATOM    960  H   LEU A  55      10.821  45.091  44.828  1.00 19.14           H
ATOM    961  HA  LEU A  55      11.730  42.484  45.738  1.00 19.83           H
ATOM    962  HB2 LEU A  55       9.070  43.463  44.670  1.00 17.16           H
ATOM    963  HB3 LEU A  55       9.347  41.809  45.223  1.00 17.16           H
ATOM    964  HG  LEU A  55       9.653  44.268  46.959  1.00 15.94           H
ATOM    965 HD11 LEU A  55       7.485  43.594  47.920  1.00 17.77           H
ATOM    966 HD12 LEU A  55       7.340  44.007  46.194  1.00 17.77           H
ATOM    967 HD13 LEU A  55       7.354  42.301  46.703  1.00 17.77           H
ATOM    968 HD21 LEU A  55       9.608  42.618  48.769  1.00 16.39           H
ATOM    969 HD22 LEU A  55      10.966  42.341  47.652  1.00 16.39           H
ATOM    970 HD23 LEU A  55       9.518  41.309  47.566  1.00 16.39           H
ATOM    971  N   GLY A  56      11.455  42.952  42.525  1.00 21.69           N
ATOM    972  CA  GLY A  56      11.525  42.334  41.214  1.00 21.61           C
ATOM    973  C   GLY A  56      10.164  41.769  40.833  1.00 22.34           C
ATOM    974  O   GLY A  56      10.081  40.762  40.130  1.00 24.54           O
ATOM    975  H   GLY A  56      11.495  43.959  42.585  1.00 21.69           H
ATOM    976  HA2 GLY A  56      11.825  43.080  40.478  1.00 21.61           H
ATOM    977  HA3 GLY A  56      12.259  41.529  41.232  1.00 21.61           H
ATOM    978  N   ARG A  57       9.056  42.383  41.229  1.00 21.74           N
ATOM    979  CA  ARG A  57       7.732  41.847  40.950  1.00 21.75           C
ATOM    980  C   ARG A  57       7.015  42.653  39.888  1.00 22.94           C
ATOM    981  O   ARG A  57       7.168  43.877  39.827  1.00 23.01           O
ATOM    982  CB  ARG A  57       6.847  41.867  42.198  1.00 20.66           C
ATOM    983  CG  ARG A  57       7.270  40.907  43.286  1.00 21.37           C
ATOM    984  CD  ARG A  57       6.765  39.494  43.037  1.00 21.79           C
ATOM    985  NE  ARG A  57       5.309  39.509  42.945  1.00 20.94           N
ATOM    986  CZ  ARG A  57       4.456  39.277  43.947  1.00 19.92           C
ATOM    987  NH1 ARG A  57       4.847  39.018  45.181  1.00 21.12           N
ATOM    988  NH2 ARG A  57       3.160  39.333  43.692  1.00 19.45           N
ATOM    989  H   ARG A  57       9.134  43.250  41.741  1.00 21.74           H
ATOM    990  HA  ARG A  57       7.833  40.818  40.605  1.00 21.75           H
ATOM    991  HB2 ARG A  57       6.864  42.876  42.610  1.00 20.66           H
ATOM    992  HB3 ARG A  57       5.825  41.629  41.903  1.00 20.66           H
ATOM    993  HG2 ARG A  57       8.359  40.887  43.332  1.00 21.37           H
ATOM    994  HG3 ARG A  57       6.881  41.260  44.241  1.00 21.37           H
ATOM    995  HD2 ARG A  57       7.071  38.848  43.860  1.00 21.79           H
ATOM    996  HD3 ARG A  57       7.184  39.117  42.104  1.00 21.79           H
ATOM    997  HE  ARG A  57       4.909  39.714  42.040  1.00 20.94           H
ATOM    998 HH11 ARG A  57       5.832  38.979  45.401  1.00 21.12           H
ATOM    999 HH12 ARG A  57       4.161  38.858  45.905  1.00 21.12           H
ATOM   1000 HH21 ARG A  57       2.838  39.538  42.757  1.00 19.45           H
ATOM   1001 HH22 ARG A  57       2.492  39.171  44.432  1.00 19.45           H
ATOM   1002  N   ASP A  58       6.207  41.956  39.087  1.00 22.32           N
ATOM   1003  CA  ASP A  58       5.293  42.579  38.150  1.00 24.03           C
ATOM   1004  C   ASP A  58       3.843  42.635  38.597  1.00 23.28           C
ATOM   1005  O   ASP A  58       3.041  43.261  37.909  1.00 25.32           O
ATOM   1006  CB  ASP A  58       5.310  41.860  36.804  1.00 27.40           C
ATOM   1007  CG  ASP A  58       6.551  42.112  35.946  1.00 30.09           C
ATOM   1008  OD1 ASP A  58       7.307  43.063  36.189  1.00 31.66           O
ATOM   1009  OD2 ASP A  58       6.749  41.341  35.013  1.00 32.32           O
ATOM   1010  H   ASP A  58       6.233  40.948  39.136  1.00 22.32           H
ATOM   1011  HA  ASP A  58       5.631  43.602  37.985  1.00 24.03           H
ATOM   1012  HB2 ASP A  58       5.243  40.789  36.993  1.00 27.40           H
ATOM   1013  HB3 ASP A  58       4.430  42.166  36.238  1.00 27.40           H
ATOM   1014  N   THR A  59       3.402  41.944  39.654  1.00 21.19           N
ATOM   1015  CA  THR A  59       2.003  41.980  40.075  1.00 19.20           C
ATOM   1016  C   THR A  59       2.042  42.251  41.586  1.00 18.78           C
ATOM   1017  O   THR A  59       3.101  42.119  42.211  1.00 17.14           O
ATOM   1018  CB  THR A  59       1.229  40.623  39.804  1.00 20.59           C
ATOM   1019  OG1 THR A  59       1.654  39.648  40.770  1.00 20.37           O
ATOM   1020  CG2 THR A  59       1.480  40.065  38.389  1.00 19.49           C
ATOM   1021  H   THR A  59       4.056  41.380  40.177  1.00 21.19           H
ATOM   1022  HA  THR A  59       1.491  42.799  39.570  1.00 19.20           H
ATOM   1023  HB  THR A  59       0.160  40.798  39.928  1.00 20.59           H
ATOM   1024  HG1 THR A  59       0.891  39.158  41.087  1.00 20.37           H
ATOM   1025 HG21 THR A  59       0.925  39.136  38.261  1.00 19.49           H
ATOM   1026 HG22 THR A  59       1.148  40.792  37.648  1.00 19.49           H
ATOM   1027 HG23 THR A  59       2.545  39.873  38.258  1.00 19.49           H
ATOM   1028  N   GLN A  60       0.923  42.587  42.217  1.00 18.95           N
ATOM   1029  CA  GLN A  60       0.860  42.841  43.647  1.00 20.21           C
ATOM   1030  C   GLN A  60       0.191  41.696  44.392  1.00 19.68           C
ATOM   1031  O   GLN A  60      -0.020  41.755  45.606  1.00 19.28           O
ATOM   1032  CB  GLN A  60       0.083  44.138  43.892  1.00 21.96           C
ATOM   1033  CG  GLN A  60       0.752  45.382  43.343  1.00 25.34           C
ATOM   1034  CD  GLN A  60      -0.200  46.571  43.380  1.00 27.40           C
ATOM   1035  OE1 GLN A  60      -1.105  46.721  42.552  1.00 29.45           O
ATOM   1036  NE2 GLN A  60      -0.054  47.428  44.372  1.00 28.52           N
ATOM   1037  H   GLN A  60       0.074  42.670  41.677  1.00 18.95           H
ATOM   1038  HA  GLN A  60       1.874  42.962  44.027  1.00 20.21           H
ATOM   1039  HB2 GLN A  60      -0.896  44.042  43.423  1.00 21.96           H
ATOM   1040  HB3 GLN A  60      -0.056  44.263  44.966  1.00 21.96           H
ATOM   1041  HG2 GLN A  60       1.055  45.199  42.312  1.00 25.34           H
ATOM   1042  HG3 GLN A  60       1.634  45.609  43.942  1.00 25.34           H
ATOM   1043 HE21 GLN A  60       0.677  47.290  45.055  1.00 28.52           H
ATOM   1044 HE22 GLN A  60      -0.673  48.222  44.448  1.00 28.52           H
ATOM   1045  N   ILE A  61      -0.126  40.611  43.683  1.00 20.66           N
ATOM   1046  CA  ILE A  61      -0.846  39.468  44.218  1.00 20.72           C
ATOM   1047  C   ILE A  61      -0.127  38.883  45.417  1.00 19.73           C
ATOM   1048  O   ILE A  61       1.056  38.530  45.397  1.00 19.21           O
ATOM   1049  CB  ILE A  61      -0.990  38.374  43.128  1.00 24.12           C
ATOM   1050  CG1 ILE A  61      -1.627  38.920  41.847  1.00 25.30           C
ATOM   1051  CG2 ILE A  61      -1.847  37.233  43.716  1.00 26.35           C
ATOM   1052  CD1 ILE A  61      -3.091  39.330  41.987  1.00 26.93           C
ATOM   1053  H   ILE A  61       0.152  40.582  42.713  1.00 20.66           H
ATOM   1054  HA  ILE A  61      -1.840  39.791  44.527  1.00 20.72           H
ATOM   1055  HB  ILE A  61      -0.001  37.983  42.890  1.00 24.12           H
ATOM   1056 HG12 ILE A  61      -1.563  38.148  41.080  1.00 25.30           H
ATOM   1057 HG13 ILE A  61      -1.054  39.786  41.516  1.00 25.30           H
ATOM   1058 HG21 ILE A  61      -1.966  36.446  42.971  1.00 26.35           H
ATOM   1059 HG22 ILE A  61      -2.827  37.621  43.994  1.00 26.35           H
ATOM   1060 HG23 ILE A  61      -1.354  36.826  44.598  1.00 26.35           H
ATOM   1061 HD11 ILE A  61      -3.323  40.106  41.258  1.00 26.93           H
ATOM   1062 HD12 ILE A  61      -3.266  39.713  42.992  1.00 26.93           H
ATOM   1063 HD13 ILE A  61      -3.729  38.464  41.811  1.00 26.93           H
ATOM   1064  N   GLY A  62      -0.881  38.847  46.502  1.00 19.66           N
ATOM   1065  CA  GLY A  62      -0.441  38.279  47.754  1.00 19.66           C
ATOM   1066  C   GLY A  62       0.502  39.140  48.581  1.00 19.45           C
ATOM   1067  O   GLY A  62       0.972  38.690  49.632  1.00 20.23           O
ATOM   1068  H   GLY A  62      -1.812  39.236  46.453  1.00 19.66           H
ATOM   1069  HA2 GLY A  62      -1.326  38.078  48.358  1.00 19.66           H
ATOM   1070  HA3 GLY A  62       0.054  37.331  47.545  1.00 19.66           H
ATOM   1071  N   LEU A  63       0.859  40.336  48.132  1.00 17.62           N
ATOM   1072  CA  LEU A  63       1.732  41.190  48.902  1.00 17.71           C
ATOM   1073  C   LEU A  63       1.034  41.776  50.121  1.00 15.54           C
ATOM   1074  O   LEU A  63      -0.031  42.407  50.002  1.00 17.03           O
ATOM   1075  CB  LEU A  63       2.216  42.332  48.029  0.50 21.79           C
ATOM   1077  CG  LEU A  63       3.407  42.998  47.384  0.50 25.94           C
ATOM   1079  CD1 LEU A  63       3.093  44.447  47.004  0.50 26.52           C
ATOM   1081  CD2 LEU A  63       4.542  42.927  48.387  0.50 26.38           C
ATOM   1083  H   LEU A  63       0.515  40.654  47.237  1.00 17.62           H
ATOM   1084  HA  LEU A  63       2.593  40.609  49.233  1.00 17.71           H
ATOM   1085  HB2 LEU A  63       1.601  42.161  47.146  0.50 21.79           H
ATOM   1087  HB3 LEU A  63       1.711  43.184  48.485  0.50 21.79           H
ATOM   1089  HG  LEU A  63       3.686  42.444  46.487  0.50 25.94           H
ATOM   1091 HD11 LEU A  63       3.962  44.893  46.520  0.50 26.52           H
ATOM   1093 HD12 LEU A  63       2.245  44.467  46.319  0.50 26.52           H
ATOM   1095 HD13 LEU A  63       2.848  45.013  47.902  0.50 26.52           H
ATOM   1097 HD21 LEU A  63       5.430  43.398  47.965  0.50 26.38           H
ATOM   1099 HD22 LEU A  63       4.253  43.448  49.300  0.50 26.38           H
ATOM   1101 HD23 LEU A  63       4.758  41.884  48.618  0.50 26.38           H
ATOM   1103  N   THR A  64       1.609  41.565  51.285  1.00 12.15           N
ATOM   1104  CA  THR A  64       1.098  42.152  52.502  1.00 12.07           C
ATOM   1105  C   THR A  64       2.197  43.020  53.128  1.00 10.59           C
ATOM   1106  O   THR A  64       3.368  42.991  52.732  1.00 10.38           O
ATOM   1107  CB  THR A  64       0.678  41.061  53.494  1.00 12.33           C
ATOM   1108  OG1 THR A  64       1.805  40.199  53.678  1.00 13.86           O
ATOM   1109  CG2 THR A  64      -0.525  40.271  53.005  1.00 12.38           C
ATOM   1110  H   THR A  64       2.429  40.977  51.329  1.00 12.15           H
ATOM   1111  HA  THR A  64       0.236  42.776  52.267  1.00 12.07           H
ATOM   1112  HB  THR A  64       0.430  41.527  54.448  1.00 12.33           H
ATOM   1113  HG1 THR A  64       1.577  39.501  54.296  1.00 13.86           H
ATOM   1114 HG21 THR A  64      -0.785  39.510  53.741  1.00 12.38           H
ATOM   1115 HG22 THR A  64      -1.370  40.945  52.866  1.00 12.38           H
ATOM   1116 HG23 THR A  64      -0.283  39.791  52.057  1.00 12.38           H
ATOM   1117  N   MET A  65       1.761  43.922  53.995  1.00 10.56           N
ATOM   1118  CA  MET A  65       2.669  44.782  54.721  1.00  9.30           C
ATOM   1119  C   MET A  65       2.899  44.200  56.110  1.00  9.44           C
ATOM   1120  O   MET A  65       1.950  43.687  56.706  1.00 10.75           O
ATOM   1121  CB  MET A  65       2.071  46.190  54.846  1.00 10.13           C
ATOM   1122  CG  MET A  65       1.967  46.894  53.501  1.00 11.59           C
ATOM   1123  SD  MET A  65       3.577  47.123  52.682  1.00 14.86           S
ATOM   1124  CE  MET A  65       3.194  46.290  51.174  1.00 13.71           C
ATOM   1125  H   MET A  65       0.767  44.011  54.153  1.00 10.56           H
ATOM   1126  HA  MET A  65       3.619  44.837  54.189  1.00  9.30           H
ATOM   1127  HB2 MET A  65       1.073  46.110  55.278  1.00 10.13           H
ATOM   1128  HB3 MET A  65       2.699  46.784  55.510  1.00 10.13           H
ATOM   1129  HG2 MET A  65       1.328  46.300  52.848  1.00 11.59           H
ATOM   1130  HG3 MET A  65       1.506  47.870  53.650  1.00 11.59           H
ATOM   1131  HE1 MET A  65       4.062  46.314  50.515  1.00 13.71           H
ATOM   1132  HE2 MET A  65       2.929  45.255  51.388  1.00 13.71           H
ATOM   1133  HE3 MET A  65       2.354  46.787  50.688  1.00 13.71           H
ATOM   1134  N   PRO A  66       4.081  44.299  56.717  1.00  9.49           N
ATOM   1135  CA  PRO A  66       5.246  45.002  56.188  1.00  8.84           C
ATOM   1136  C   PRO A  66       6.066  44.193  55.186  1.00  8.77           C
ATOM   1137  O   PRO A  66       5.934  42.966  55.087  1.00  9.34           O
ATOM   1138  CB  PRO A  66       6.034  45.354  57.433  1.00  7.36           C
ATOM   1139  CG  PRO A  66       5.875  44.064  58.208  1.00  9.67           C
ATOM   1140  CD  PRO A  66       4.392  43.743  58.040  1.00  9.25           C
ATOM   1141  HA  PRO A  66       4.914  45.923  55.709  1.00  8.84           H
ATOM   1142  HB2 PRO A  66       7.079  45.565  57.206  1.00  7.36           H
ATOM   1143  HB3 PRO A  66       5.574  46.188  57.964  1.00  7.36           H
ATOM   1144  HG2 PRO A  66       6.497  43.274  57.786  1.00  9.67           H
ATOM   1145  HG3 PRO A  66       6.115  44.218  59.260  1.00  9.67           H
ATOM   1146  HD2 PRO A  66       3.797  44.224  58.816  1.00  9.25           H
ATOM   1147  HD3 PRO A  66       4.231  42.665  58.048  1.00  9.25           H
ATOM   1148  N   GLN A  67       6.987  44.867  54.479  1.00  8.60           N
ATOM   1149  CA  GLN A  67       8.000  44.233  53.656  1.00  8.48           C
ATOM   1150  C   GLN A  67       9.305  44.847  54.159  1.00  9.43           C
ATOM   1151  O   GLN A  67       9.452  46.089  54.229  1.00 10.33           O
ATOM   1152  CB  GLN A  67       7.805  44.569  52.173  1.00  9.72           C
ATOM   1153  CG  GLN A  67       6.630  43.812  51.545  1.00 11.09           C
ATOM   1154  CD  GLN A  67       6.785  42.295  51.627  1.00 13.18           C
ATOM   1155  OE1 GLN A  67       7.875  41.758  51.405  1.00 15.18           O
ATOM   1156  NE2 GLN A  67       5.768  41.525  51.936  1.00 12.60           N
ATOM   1157  H   GLN A  67       6.974  45.876  54.523  1.00  8.60           H
ATOM   1158  HA  GLN A  67       7.999  43.154  53.809  1.00  8.48           H
ATOM   1159  HB2 GLN A  67       7.620  45.639  52.079  1.00  9.72           H
ATOM   1160  HB3 GLN A  67       8.717  44.319  51.631  1.00  9.72           H
ATOM   1161  HG2 GLN A  67       6.554  44.097  50.496  1.00 11.09           H
ATOM   1162  HG3 GLN A  67       5.711  44.101  52.056  1.00 11.09           H
ATOM   1163 HE21 GLN A  67       4.864  41.934  52.124  1.00 12.60           H
ATOM   1164 HE22 GLN A  67       5.890  40.524  51.986  1.00 12.60           H
ATOM   1165  N   VAL A  68      10.212  43.967  54.584  1.00  8.73           N
ATOM   1166  CA  VAL A  68      11.476  44.368  55.215  1.00  9.71           C
ATOM   1167  C   VAL A  68      12.675  43.980  54.367  1.00  8.43           C
ATOM   1168  O   VAL A  68      12.691  42.891  53.782  1.00  8.78           O
ATOM   1169  CB  VAL A  68      11.576  43.704  56.617  1.00  9.67           C
ATOM   1170  CG1 VAL A  68      12.772  44.291  57.384  1.00 11.43           C
ATOM   1171  CG2 VAL A  68      10.249  43.916  57.370  1.00 11.66           C
ATOM   1172  H   VAL A  68      10.022  42.982  54.467  1.00  8.73           H
ATOM   1173  HA  VAL A  68      11.474  45.451  55.341  1.00  9.71           H
ATOM   1174  HB  VAL A  68      11.736  42.634  56.486  1.00  9.67           H
ATOM   1175 HG11 VAL A  68      12.839  43.823  58.366  1.00 11.43           H
ATOM   1176 HG12 VAL A  68      12.635  45.366  57.502  1.00 11.43           H
ATOM   1177 HG13 VAL A  68      13.690  44.100  56.827  1.00 11.43           H
ATOM   1178 HG21 VAL A  68      10.429  43.868  58.444  1.00 11.66           H
ATOM   1179 HG22 VAL A  68       9.838  44.892  57.113  1.00 11.66           H
ATOM   1180 HG23 VAL A  68       9.541  43.138  57.085  1.00 11.66           H
ATOM   1181  N   PHE A  69      13.661  44.873  54.314  1.00  8.83           N
ATOM   1182  CA  PHE A  69      14.920  44.686  53.606  1.00  8.84           C
ATOM   1183  C   PHE A  69      16.052  44.850  54.619  1.00  9.44           C
ATOM   1184  O   PHE A  69      15.998  45.680  55.529  1.00  9.55           O
ATOM   1185  CB  PHE A  69      15.084  45.732  52.480  1.00  9.49           C
ATOM   1186  CG  PHE A  69      14.037  45.513  51.389  1.00 10.51           C
ATOM   1187  CD1 PHE A  69      12.748  46.009  51.540  1.00 11.71           C
ATOM   1188  CD2 PHE A  69      14.355  44.764  50.257  1.00 12.19           C
ATOM   1189  CE1 PHE A  69      11.795  45.741  50.561  1.00 12.08           C
ATOM   1190  CE2 PHE A  69      13.394  44.507  49.291  1.00 12.18           C
ATOM   1191  CZ  PHE A  69      12.120  44.992  49.447  1.00 12.29           C
ATOM   1192  H   PHE A  69      13.526  45.747  54.802  1.00  8.83           H
ATOM   1193  HA  PHE A  69      14.954  43.683  53.180  1.00  8.84           H
ATOM   1194  HB2 PHE A  69      14.962  46.731  52.898  1.00  9.49           H
ATOM   1195  HB3 PHE A  69      16.080  45.642  52.047  1.00  9.49           H
ATOM   1196  HD1 PHE A  69      12.488  46.597  52.408  1.00 11.71           H
ATOM   1197  HD2 PHE A  69      15.357  44.381  50.132  1.00 12.19           H
ATOM   1198  HE1 PHE A  69      10.791  46.123  50.674  1.00 12.08           H
ATOM   1199  HE2 PHE A  69      13.648  43.926  48.417  1.00 12.18           H
ATOM   1200  HZ  PHE A  69      11.370  44.788  48.697  1.00 12.29           H
ATOM   1201  N   ALA A  70      17.047  43.981  54.492  1.00 10.44           N
ATOM   1202  CA  ALA A  70      18.224  43.955  55.356  1.00 11.75           C
ATOM   1203  C   ALA A  70      19.137  45.148  55.038  1.00 12.88           C
ATOM   1204  O   ALA A  70      18.995  45.774  53.970  1.00 11.72           O
ATOM   1205  CB  ALA A  70      18.939  42.632  55.088  1.00 12.16           C
ATOM   1206  H   ALA A  70      16.986  43.296  53.753  1.00 10.44           H
ATOM   1207  HA  ALA A  70      17.914  43.999  56.400  1.00 11.75           H
ATOM   1208  HB1 ALA A  70      19.829  42.566  55.714  1.00 12.16           H
ATOM   1209  HB2 ALA A  70      19.228  42.582  54.038  1.00 12.16           H
ATOM   1210  HB3 ALA A  70      18.270  41.804  55.320  1.00 12.16           H
ATOM   1211  N   PRO A  71      20.119  45.481  55.901  1.00 13.72           N
ATOM   1212  CA  PRO A  71      21.084  46.564  55.675  1.00 15.94           C
ATOM   1213  C   PRO A  71      21.845  46.449  54.357  1.00 17.04           C
ATOM   1214  O   PRO A  71      22.212  47.486  53.816  1.00 18.11           O
ATOM   1215  CB  PRO A  71      22.019  46.513  56.859  1.00 15.32           C
ATOM   1216  CG  PRO A  71      21.140  45.985  57.957  1.00 15.09           C
ATOM   1217  CD  PRO A  71      20.344  44.899  57.228  1.00 13.64           C
ATOM   1218  HA  PRO A  71      20.552  47.515  55.690  1.00 15.94           H
ATOM   1219  HB2 PRO A  71      22.398  47.506  57.103  1.00 15.32           H
ATOM   1220  HB3 PRO A  71      22.843  45.826  56.666  1.00 15.32           H
ATOM   1221  HG2 PRO A  71      21.731  45.565  58.771  1.00 15.09           H
ATOM   1222  HG3 PRO A  71      20.476  46.766  58.327  1.00 15.09           H
ATOM   1223  HD2 PRO A  71      19.399  44.702  57.733  1.00 13.64           H
ATOM   1224  HD3 PRO A  71      20.932  43.984  57.148  1.00 13.64           H
ATOM   1225  N   ASP A  72      22.149  45.241  53.845  1.00 18.37           N
ATOM   1226  CA  ASP A  72      22.826  45.123  52.554  1.00 20.44           C
ATOM   1227  C   ASP A  72      21.863  45.225  51.364  1.00 20.02           C
ATOM   1228  O   ASP A  72      22.266  44.978  50.233  1.00 21.90           O
ATOM   1229  CB  ASP A  72      23.591  43.781  52.524  0.50 23.01           C
ATOM   1231  CG  ASP A  72      22.731  42.513  52.405  0.50 26.65           C
ATOM   1233  OD1 ASP A  72      21.563  42.523  52.780  0.50 28.41           O
ATOM   1235  OD2 ASP A  72      23.216  41.505  51.908  0.50 28.80           O
ATOM   1237  H   ASP A  72      21.906  44.406  54.359  1.00 18.37           H
ATOM   1238  HA  ASP A  72      23.553  45.932  52.475  1.00 20.44           H
ATOM   1239  HB2 ASP A  72      24.168  43.706  53.446  0.50 23.01           H
ATOM   1241  HB3 ASP A  72      24.287  43.802  51.685  0.50 23.01           H
ATOM   1243  N   GLY A  73      20.563  45.476  51.575  1.00 19.10           N
ATOM   1244  CA  GLY A  73      19.554  45.591  50.542  1.00 17.72           C
ATOM   1245  C   GLY A  73      18.794  44.302  50.205  1.00 17.55           C
ATOM   1246  O   GLY A  73      17.839  44.343  49.401  1.00 18.49           O
ATOM   1247  H   GLY A  73      20.263  45.595  52.532  1.00 19.10           H
ATOM   1248  HA2 GLY A  73      18.825  46.333  50.868  1.00 17.72           H
ATOM   1249  HA3 GLY A  73      20.033  45.955  49.633  1.00 17.72           H
ATOM   1250  N   SER A  74      19.161  43.140  50.738  1.00 15.76           N
ATOM   1251  CA  SER A  74      18.426  41.942  50.361  1.00 15.31           C
ATOM   1252  C   SER A  74      17.040  41.941  51.007  1.00 14.25           C
ATOM   1253  O   SER A  74      16.836  42.533  52.077  1.00 13.97           O
ATOM   1254  CB  SER A  74      19.219  40.734  50.779  1.00 16.24           C
ATOM   1255  OG  SER A  74      19.443  40.779  52.171  1.00 21.32           O
ATOM   1256  H   SER A  74      19.932  43.090  51.389  1.00 15.76           H
ATOM   1257  HA  SER A  74      18.309  41.928  49.277  1.00 15.31           H
ATOM   1258  HB2 SER A  74      20.176  40.729  50.257  1.00 16.24           H
ATOM   1259  HB3 SER A  74      18.663  39.830  50.529  1.00 16.24           H
ATOM   1260  HG  SER A  74      20.307  41.160  52.344  1.00 21.32           H
ATOM   1261  N   HIS A  75      16.095  41.291  50.355  1.00 13.35           N
ATOM   1262  CA  HIS A  75      14.733  41.195  50.835  1.00 12.83           C
ATOM   1263  C   HIS A  75      14.605  40.169  51.956  1.00 13.85           C
ATOM   1264  O   HIS A  75      15.052  39.033  51.781  1.00 14.88           O
ATOM   1265  CB  HIS A  75      13.852  40.816  49.658  1.00 12.96           C
ATOM   1266  CG  HIS A  75      12.389  40.645  50.035  1.00 12.93           C
ATOM   1267  ND1 HIS A  75      11.653  39.576  49.778  1.00 14.91           N
ATOM   1268  CD2 HIS A  75      11.595  41.566  50.695  1.00 13.93           C
ATOM   1269  CE1 HIS A  75      10.451  39.794  50.243  1.00 13.85           C
ATOM   1270  NE2 HIS A  75      10.428  40.987  50.784  1.00 13.22           N
ATOM   1271  H   HIS A  75      16.332  40.841  49.483  1.00 13.35           H
ATOM   1272  HA  HIS A  75      14.421  42.170  51.211  1.00 12.83           H
ATOM   1273  HB2 HIS A  75      13.926  41.599  48.904  1.00 12.96           H
ATOM   1274  HB3 HIS A  75      14.217  39.882  49.232  1.00 12.96           H
ATOM   1275  HD2 HIS A  75      11.877  42.544  51.056  1.00 13.93           H
ATOM   1276  HE1 HIS A  75       9.619  39.108  50.190  1.00 13.85           H
ATOM   1277  HE2 HIS A  75       9.615  41.404  51.213  1.00 13.22           H
ATOM   1278  N   ILE A  76      14.016  40.518  53.094  1.00 10.98           N
ATOM   1279  CA  ILE A  76      13.782  39.550  54.145  1.00 11.48           C
ATOM   1280  C   ILE A  76      12.369  39.010  54.015  1.00 12.18           C
ATOM   1281  O   ILE A  76      12.191  37.794  54.023  1.00 12.32           O
ATOM   1282  CB  ILE A  76      13.995  40.201  55.534  1.00 11.11           C
ATOM   1283  CG1 ILE A  76      15.479  40.579  55.679  1.00 11.24           C
ATOM   1284  CG2 ILE A  76      13.551  39.227  56.645  1.00 11.09           C
ATOM   1285  CD1 ILE A  76      15.816  41.440  56.908  1.00 12.51           C
ATOM   1286  H   ILE A  76      13.726  41.476  53.229  1.00 10.98           H
ATOM   1287  HA  ILE A  76      14.487  38.726  54.029  1.00 11.48           H
ATOM   1288  HB  ILE A  76      13.392  41.107  55.596  1.00 11.11           H
ATOM   1289 HG12 ILE A  76      16.057  39.657  55.744  1.00 11.24           H
ATOM   1290 HG13 ILE A  76      15.787  41.119  54.784  1.00 11.24           H
ATOM   1291 HG21 ILE A  76      13.704  39.692  57.619  1.00 11.09           H
ATOM   1292 HG22 ILE A  76      12.495  38.989  56.518  1.00 11.09           H
ATOM   1293 HG23 ILE A  76      14.140  38.312  56.583  1.00 11.09           H
ATOM   1294 HD11 ILE A  76      16.885  41.653  56.921  1.00 12.51           H
ATOM   1295 HD12 ILE A  76      15.542  40.901  57.815  1.00 12.51           H
ATOM   1296 HD13 ILE A  76      15.260  42.376  56.860  1.00 12.51           H
ATOM   1297  N   GLY A  77      11.347  39.860  53.905  1.00 11.86           N
ATOM   1298  CA  GLY A  77       9.961  39.427  53.780  1.00 10.97           C
ATOM   1299  C   GLY A  77       9.118  40.183  54.803  1.00 10.89           C
ATOM   1300  O   GLY A  77       9.387  41.362  55.086  1.00 11.52           O
ATOM   1301  H   GLY A  77      11.543  40.851  53.908  1.00 11.86           H
ATOM   1302  HA2 GLY A  77       9.599  39.643  52.775  1.00 10.97           H
ATOM   1303  HA3 GLY A  77       9.894  38.356  53.971  1.00 10.97           H
ATOM   1304  N   GLY A  78       8.115  39.543  55.384  1.00  9.22           N
ATOM   1305  CA  GLY A  78       7.292  40.203  56.373  1.00  8.55           C
ATOM   1306  C   GLY A  78       7.821  40.045  57.784  1.00  8.60           C
ATOM   1307  O   GLY A  78       8.967  39.610  58.017  1.00  8.84           O
ATOM   1308  H   GLY A  78       7.923  38.584  55.134  1.00  9.22           H
ATOM   1309  HA2 GLY A  78       7.249  41.266  56.135  1.00  8.55           H
ATOM   1310  HA3 GLY A  78       6.284  39.790  56.326  1.00  8.55           H
ATOM   1311  N   PHE A  79       6.984  40.342  58.778  1.00  8.80           N
ATOM   1312  CA  PHE A  79       7.384  40.247  60.166  1.00  8.32           C
ATOM   1313  C   PHE A  79       7.719  38.788  60.513  1.00  9.15           C
ATOM   1314  O   PHE A  79       8.710  38.555  61.201  1.00  9.31           O
ATOM   1315  CB  PHE A  79       6.284  40.754  61.091  1.00  8.94           C
ATOM   1316  CG  PHE A  79       6.705  40.642  62.560  1.00  9.84           C
ATOM   1317  CD1 PHE A  79       7.825  41.288  63.022  1.00 10.62           C
ATOM   1318  CD2 PHE A  79       5.989  39.828  63.426  1.00 12.63           C
ATOM   1319  CE1 PHE A  79       8.229  41.132  64.328  1.00 11.20           C
ATOM   1320  CE2 PHE A  79       6.398  39.679  64.737  1.00 13.74           C
ATOM   1321  CZ  PHE A  79       7.527  40.326  65.197  1.00 12.55           C
ATOM   1322  H   PHE A  79       6.045  40.641  58.557  1.00  8.80           H
ATOM   1323  HA  PHE A  79       8.276  40.856  60.316  1.00  8.32           H
ATOM   1324  HB2 PHE A  79       5.384  40.160  60.932  1.00  8.94           H
ATOM   1325  HB3 PHE A  79       6.072  41.797  60.857  1.00  8.94           H
ATOM   1326  HD1 PHE A  79       8.392  41.922  62.357  1.00 10.62           H
ATOM   1327  HD2 PHE A  79       5.109  39.309  63.074  1.00 12.63           H
ATOM   1328  HE1 PHE A  79       9.110  41.650  64.677  1.00 11.20           H
ATOM   1329  HE2 PHE A  79       5.830  39.051  65.407  1.00 13.74           H
ATOM   1330  HZ  PHE A  79       7.854  40.203  66.219  1.00 12.55           H
ATOM   1331  N   ASP A  80       6.987  37.794  60.031  1.00  9.10           N
ATOM   1332  CA  ASP A  80       7.311  36.400  60.306  1.00 10.07           C
ATOM   1333  C   ASP A  80       8.735  36.058  59.814  1.00  9.97           C
ATOM   1334  O   ASP A  80       9.508  35.394  60.530  1.00  9.71           O
ATOM   1335  CB  ASP A  80       6.261  35.514  59.598  1.00 11.46           C
ATOM   1336  CG  ASP A  80       6.484  34.015  59.833  1.00 14.34           C
ATOM   1337  OD1 ASP A  80       6.678  33.603  60.985  1.00 15.34           O
ATOM   1338  OD2 ASP A  80       6.493  33.285  58.849  1.00 17.25           O
ATOM   1339  H   ASP A  80       6.183  38.008  59.458  1.00  9.10           H
ATOM   1340  HA  ASP A  80       7.255  36.227  61.381  1.00 10.07           H
ATOM   1341  HB2 ASP A  80       5.273  35.781  59.972  1.00 11.46           H
ATOM   1342  HB3 ASP A  80       6.297  35.712  58.527  1.00 11.46           H
ATOM   1343  N   GLN A  81       9.127  36.528  58.626  1.00  8.03           N
ATOM   1344  CA  GLN A  81      10.486  36.294  58.166  1.00  8.38           C
ATOM   1345  C   GLN A  81      11.531  37.058  58.969  1.00  9.25           C
ATOM   1346  O   GLN A  81      12.647  36.574  59.177  1.00  9.99           O
ATOM   1347  CB  GLN A  81      10.672  36.695  56.732  1.00  9.06           C
ATOM   1348  CG  GLN A  81      10.113  35.661  55.770  1.00 11.57           C
ATOM   1349  CD  GLN A  81       8.615  35.687  55.718  1.00 15.20           C
ATOM   1350  OE1 GLN A  81       7.987  36.749  55.716  1.00 16.61           O
ATOM   1351  NE2 GLN A  81       8.014  34.514  55.783  1.00 18.65           N
ATOM   1352  H   GLN A  81       8.480  37.045  58.048  1.00  8.03           H
ATOM   1353  HA  GLN A  81      10.698  35.229  58.254  1.00  8.38           H
ATOM   1354  HB2 GLN A  81      10.161  37.643  56.564  1.00  9.06           H
ATOM   1355  HB3 GLN A  81      11.736  36.825  56.535  1.00  9.06           H
ATOM   1356  HG2 GLN A  81      10.436  34.671  56.093  1.00 11.57           H
ATOM   1357  HG3 GLN A  81      10.506  35.855  54.772  1.00 11.57           H
ATOM   1358 HE21 GLN A  81       8.562  33.667  55.823  1.00 18.65           H
ATOM   1359 HE22 GLN A  81       7.005  34.463  55.793  1.00 18.65           H
ATOM   1360  N   LEU A  82      11.199  38.236  59.496  1.00  8.59           N
ATOM   1361  CA  LEU A  82      12.132  39.016  60.280  1.00  8.59           C
ATOM   1362  C   LEU A  82      12.359  38.330  61.628  1.00  9.22           C
ATOM   1363  O   LEU A  82      13.479  38.313  62.149  1.00 10.99           O
ATOM   1364  CB  LEU A  82      11.567  40.443  60.465  1.00  8.66           C
ATOM   1365  CG  LEU A  82      12.533  41.397  61.159  1.00 10.46           C
ATOM   1366  CD1 LEU A  82      13.762  41.603  60.266  1.00  9.91           C
ATOM   1367  CD2 LEU A  82      11.802  42.682  61.515  1.00  9.97           C
ATOM   1368  H   LEU A  82      10.268  38.595  59.344  1.00  8.59           H
ATOM   1369  HA  LEU A  82      13.081  39.076  59.747  1.00  8.59           H
ATOM   1370  HB2 LEU A  82      11.328  40.849  59.482  1.00  8.66           H
ATOM   1371  HB3 LEU A  82      10.650  40.384  61.052  1.00  8.66           H
ATOM   1372  HG  LEU A  82      12.863  40.928  62.086  1.00 10.46           H
ATOM   1373 HD11 LEU A  82      14.458  42.284  60.756  1.00  9.91           H
ATOM   1374 HD12 LEU A  82      13.450  42.027  59.311  1.00  9.91           H
ATOM   1375 HD13 LEU A  82      14.252  40.644  60.095  1.00  9.91           H
ATOM   1376 HD21 LEU A  82      12.490  43.366  62.011  1.00  9.97           H
ATOM   1377 HD22 LEU A  82      10.971  42.454  62.183  1.00  9.97           H
ATOM   1378 HD23 LEU A  82      11.420  43.147  60.606  1.00  9.97           H
ATOM   1379  N   ARG A  83      11.326  37.775  62.262  1.00 10.41           N
ATOM   1380  CA  ARG A  83      11.443  36.992  63.491  1.00 11.84           C
ATOM   1381  C   ARG A  83      12.452  35.875  63.244  1.00 12.10           C
ATOM   1382  O   ARG A  83      13.354  35.677  64.060  1.00 13.96           O
ATOM   1383  CB  ARG A  83      10.150  36.286  63.882  1.00 13.68           C
ATOM   1384  CG  ARG A  83       9.202  36.954  64.825  1.00 19.91           C
ATOM   1385  CD  ARG A  83       8.260  35.851  65.318  1.00 19.48           C
ATOM   1386  NE  ARG A  83       7.444  35.324  64.234  1.00 20.31           N
ATOM   1387  CZ  ARG A  83       6.134  35.523  64.170  1.00 20.44           C
ATOM   1388  NH1 ARG A  83       5.480  36.201  65.109  1.00 24.01           N
ATOM   1389  NH2 ARG A  83       5.449  35.032  63.163  1.00 18.81           N
ATOM   1390  H   ARG A  83      10.405  37.904  61.869  1.00 10.41           H
ATOM   1391  HA  ARG A  83      11.783  37.628  64.308  1.00 11.84           H
ATOM   1392  HB2 ARG A  83       9.600  36.099  62.960  1.00 13.68           H
ATOM   1393  HB3 ARG A  83      10.417  35.320  64.310  1.00 13.68           H
ATOM   1394  HG2 ARG A  83       9.745  37.392  65.662  1.00 19.91           H
ATOM   1395  HG3 ARG A  83       8.635  37.724  64.302  1.00 19.91           H
ATOM   1396  HD2 ARG A  83       7.605  36.262  66.087  1.00 19.48           H
ATOM   1397  HD3 ARG A  83       8.851  35.042  65.747  1.00 19.48           H
ATOM   1398  HE  ARG A  83       7.891  34.788  63.504  1.00 20.31           H
ATOM   1399 HH11 ARG A  83       5.982  36.585  65.897  1.00 24.01           H
ATOM   1400 HH12 ARG A  83       4.481  36.332  65.034  1.00 24.01           H
ATOM   1401 HH21 ARG A  83       5.920  34.509  62.439  1.00 18.81           H
ATOM   1402 HH22 ARG A  83       4.451  35.177  63.113  1.00 18.81           H
ATOM   1403  N   GLU A  84      12.338  35.175  62.108  1.00 10.43           N
ATOM   1404  CA  GLU A  84      13.262  34.099  61.791  1.00 12.10           C
ATOM   1405  C   GLU A  84      14.672  34.572  61.527  1.00 11.47           C
ATOM   1406  O   GLU A  84      15.618  33.857  61.872  1.00 11.30           O
ATOM   1407  CB  GLU A  84      12.828  33.333  60.561  1.00 13.74           C
ATOM   1408  CG  GLU A  84      11.554  32.581  60.852  1.00 18.56           C
ATOM   1409  CD  GLU A  84      11.711  31.519  61.938  1.00 20.53           C
ATOM   1410  OE1 GLU A  84      12.472  30.568  61.725  1.00 21.81           O
ATOM   1411  OE2 GLU A  84      11.065  31.663  62.980  1.00 23.95           O
ATOM   1412  H   GLU A  84      11.596  35.399  61.460  1.00 10.43           H
ATOM   1413  HA  GLU A  84      13.285  33.408  62.634  1.00 12.10           H
ATOM   1414  HB2 GLU A  84      13.609  32.627  60.280  1.00 13.74           H
ATOM   1415  HB3 GLU A  84      12.658  34.030  59.741  1.00 13.74           H
ATOM   1416  HG2 GLU A  84      10.797  33.296  61.175  1.00 18.56           H
ATOM   1417  HG3 GLU A  84      11.214  32.099  59.936  1.00 18.56           H
ATOM   1418  N   TYR A  85      14.796  35.768  60.941  1.00 10.90           N
ATOM   1419  CA  TYR A  85      16.085  36.323  60.566  1.00 11.38           C
ATOM   1420  C   TYR A  85      17.047  36.499  61.723  1.00 11.05           C
ATOM   1421  O   TYR A  85      18.255  36.341  61.509  1.00 11.25           O
ATOM   1422  CB  TYR A  85      15.850  37.664  59.860  0.50 11.08           C
ATOM   1424  CG  TYR A  85      17.029  38.297  59.137  0.50 12.45           C
ATOM   1426  CD1 TYR A  85      17.286  37.970  57.822  0.50 14.63           C
ATOM   1428  CD2 TYR A  85      17.819  39.216  59.806  0.50 13.69           C
ATOM   1430  CE1 TYR A  85      18.347  38.576  57.171  0.50 16.16           C
ATOM   1432  CE2 TYR A  85      18.874  39.817  59.158  0.50 15.59           C
ATOM   1434  CZ  TYR A  85      19.131  39.494  57.847  0.50 15.97           C
ATOM   1436  OH  TYR A  85      20.194  40.117  57.200  0.50 19.56           O
ATOM   1438  H   TYR A  85      13.962  36.305  60.752  1.00 10.90           H
ATOM   1439  HA  TYR A  85      16.546  35.644  59.849  1.00 11.38           H
ATOM   1440  HB2 TYR A  85      15.061  37.511  59.124  0.50 11.08           H
ATOM   1442  HB3 TYR A  85      15.487  38.376  60.601  0.50 11.08           H
ATOM   1444  HD1 TYR A  85      16.667  37.250  57.307  0.50 14.63           H
ATOM   1446  HD2 TYR A  85      17.607  39.461  60.836  0.50 13.69           H
ATOM   1448  HE1 TYR A  85      18.562  38.333  56.141  0.50 16.16           H
ATOM   1450  HE2 TYR A  85      19.494  40.535  59.674  0.50 15.59           H
ATOM   1452  HH  TYR A  85      20.334  39.706  56.344  0.50 19.56           H
ATOM   1454  N   PHE A  86      16.558  36.815  62.921  1.00  9.71           N
ATOM   1455  CA  PHE A  86      17.444  37.020  64.042  1.00 10.01           C
ATOM   1456  C   PHE A  86      17.819  35.749  64.806  1.00 11.43           C
ATOM   1457  O   PHE A  86      18.614  35.805  65.748  1.00 12.86           O
ATOM   1458  CB  PHE A  86      16.817  38.034  64.983  1.00 11.50           C
ATOM   1459  CG  PHE A  86      16.880  39.444  64.382  1.00 13.40           C
ATOM   1460  CD1 PHE A  86      18.102  40.044  64.125  1.00 14.50           C
ATOM   1461  CD2 PHE A  86      15.701  40.112  64.101  1.00 13.85           C
ATOM   1462  CE1 PHE A  86      18.142  41.316  63.587  1.00 16.23           C
ATOM   1463  CE2 PHE A  86      15.754  41.385  63.562  1.00 15.15           C
ATOM   1464  CZ  PHE A  86      16.971  41.986  63.307  1.00 14.73           C
ATOM   1465  H   PHE A  86      15.560  36.912  63.046  1.00  9.71           H
ATOM   1466  HA  PHE A  86      18.366  37.456  63.657  1.00 10.01           H
ATOM   1467  HB2 PHE A  86      15.775  37.765  65.155  1.00 11.50           H
ATOM   1468  HB3 PHE A  86      17.353  38.023  65.932  1.00 11.50           H
ATOM   1469  HD1 PHE A  86      19.020  39.519  64.344  1.00 14.50           H
ATOM   1470  HD2 PHE A  86      14.748  39.644  64.301  1.00 13.85           H
ATOM   1471  HE1 PHE A  86      19.093  41.786  63.385  1.00 16.23           H
ATOM   1472  HE2 PHE A  86      14.838  41.912  63.339  1.00 15.15           H
ATOM   1473  HZ  PHE A  86      17.005  42.981  62.888  1.00 14.73           H
ATOM   1474  N   LYS A  87      17.291  34.597  64.408  1.00 10.37           N
ATOM   1475  CA  LYS A  87      17.646  33.340  65.054  1.00 10.90           C
ATOM   1476  C   LYS A  87      18.926  32.777  64.441  1.00 11.88           C
ATOM   1477  O   LYS A  87      19.400  31.755  64.899  1.00 10.37           O
ATOM   1478  CB  LYS A  87      16.490  32.326  64.889  1.00 11.78           C
ATOM   1479  CG  LYS A  87      15.243  32.779  65.636  1.00 11.84           C
ATOM   1480  CD  LYS A  87      14.161  31.773  65.427  1.00 14.99           C
ATOM   1481  CE  LYS A  87      12.898  32.347  66.049  1.00 18.18           C
ATOM   1482  NZ  LYS A  87      11.768  31.463  65.783  1.00 21.88           N
ATOM   1483  OXT LYS A  87      19.473  33.351  63.488  1.00 12.65           O
ATOM   1484  H   LYS A  87      16.631  34.592  63.643  1.00 10.37           H
ATOM   1485  HA  LYS A  87      17.811  33.521  66.116  1.00 10.90           H
ATOM   1486  HB2 LYS A  87      16.253  32.228  63.830  1.00 11.78           H
ATOM   1487  HB3 LYS A  87      16.806  31.357  65.276  1.00 11.78           H
ATOM   1488  HG2 LYS A  87      15.464  32.862  66.700  1.00 11.84           H
ATOM   1489  HG3 LYS A  87      14.920  33.747  65.254  1.00 11.84           H
ATOM   1490  HD2 LYS A  87      14.424  30.833  65.913  1.00 14.99           H
ATOM   1491  HD3 LYS A  87      14.008  31.609  64.360  1.00 14.99           H
ATOM   1492  HE2 LYS A  87      13.037  32.442  67.126  1.00 18.18           H
ATOM   1493  HE3 LYS A  87      12.698  33.329  65.621  1.00 18.18           H
ATOM   1494  HZ1 LYS A  87      11.728  31.254  64.796  1.00 21.88           H
ATOM   1495  HZ2 LYS A  87      11.882  30.605  66.304  1.00 21.88           H
ATOM   1496  HZ3 LYS A  87      10.911  31.917  66.066  1.00 21.88           H
TER    1497      LYS A  87
HETATM 1498  O1  MES A  88       0.239  46.905  47.130  1.00 66.57           O
HETATM 1499  C2  MES A  88       0.283  45.599  47.738  1.00 66.12           C
HETATM 1500  C3  MES A  88      -0.860  45.455  48.481  1.00 65.44           C
HETATM 1501  N4  MES A  88      -0.870  46.412  49.496  1.00 64.72           N
HETATM 1502  C5  MES A  88      -0.997  47.656  48.915  1.00 65.50           C
HETATM 1503  C6  MES A  88       0.110  47.928  48.142  1.00 66.33           C
HETATM 1504  C7  MES A  88      -1.946  46.213  50.350  1.00 63.09           C
HETATM 1505  C8  MES A  88      -1.912  45.057  51.091  1.00 61.16           C
HETATM 1506  S   MES A  88      -2.221  44.980  52.478  1.00 59.12           S
HETATM 1507  O1S MES A  88      -3.503  46.132  52.984  1.00 59.34           O
HETATM 1508  O2S MES A  88      -2.852  43.343  52.881  1.00 59.97           O
HETATM 1509  O3S MES A  88      -0.834  45.235  53.590  1.00 59.16           O
HETATM 1510  H01 MES A  88      -3.704  46.727  52.258  1.00 59.34           H
HETATM 1511  H02 MES A  88       1.167  45.497  48.368  1.00 66.12           H
HETATM 1512  H03 MES A  88       0.327  44.830  46.967  1.00 66.12           H
HETATM 1513  H04 MES A  88      -0.889  44.457  48.918  1.00 65.44           H
HETATM 1514  H05 MES A  88      -1.732  45.592  47.841  1.00 65.44           H
HETATM 1515  H06 MES A  88      -1.082  48.410  49.697  1.00 65.50           H
HETATM 1516  H07 MES A  88      -1.889  47.674  48.289  1.00 65.50           H
HETATM 1517  H08 MES A  88      -0.002  48.903  47.668  1.00 66.33           H
HETATM 1518  H09 MES A  88       1.001  47.937  48.769  1.00 66.33           H
HETATM 1519  H10 MES A  88      -2.823  46.129  49.708  1.00 63.09           H
HETATM 1520  H11 MES A  88      -1.985  47.054  51.042  1.00 63.09           H
HETATM 1521  H12 MES A  88      -0.840  44.862  51.112  1.00 61.16           H
HETATM 1522  H13 MES A  88      -2.601  44.372  50.598  1.00 61.16           H
HETATM 1523  O   HOH A  89      17.849  48.303  53.284  1.00 28.20           O
HETATM 1524  H1  HOH A  89      18.617  47.751  53.430  1.00 28.20           H
HETATM 1525  H2  HOH A  89      17.519  48.619  54.125  1.00 28.20           H
HETATM 1526  O   HOH A  92      -4.494  46.184  55.356  1.00 25.10           O
HETATM 1527  H1  HOH A  92      -3.983  45.969  54.576  1.00 25.10           H
HETATM 1528  H2  HOH A  92      -4.883  45.386  55.713  1.00 25.10           H
HETATM 1529  O   HOH A  93      -0.568  54.245  56.640  1.00 25.21           O
HETATM 1530  H1  HOH A  93       0.134  54.591  56.089  1.00 25.21           H
HETATM 1531  H2  HOH A  93      -0.462  54.570  57.534  1.00 25.21           H
HETATM 1532  O   HOH A  94      -0.810  44.068  57.031  1.00 19.48           O
HETATM 1533  H1  HOH A  94       0.132  43.938  56.920  1.00 19.48           H
HETATM 1534  H2  HOH A  94      -1.285  43.430  56.499  1.00 19.48           H
HETATM 1535  O   HOH A  95      -5.188  43.599  55.708  1.00 67.81           O
HETATM 1536  H1  HOH A  95      -5.595  43.266  54.908  1.00 67.81           H
HETATM 1537  H2  HOH A  95      -4.407  43.083  55.907  1.00 67.81           H
HETATM 1538  O   HOH A  96       3.250  51.131  61.824  1.00 24.03           O
HETATM 1539  H1  HOH A  96       3.039  50.751  62.677  1.00 24.03           H
HETATM 1540  H2  HOH A  96       3.402  50.429  61.191  1.00 24.03           H
HETATM 1541  O   HOH A 102       3.890  46.413  68.527  1.00 31.22           O
HETATM 1542  H1  HOH A 102       4.248  45.992  69.309  1.00 31.22           H
HETATM 1543  H2  HOH A 102       4.419  46.174  67.766  1.00 31.22           H
HETATM 1544  O   HOH A 103       1.035  45.036  67.502  1.00 59.94           O
HETATM 1545  H1  HOH A 103       1.694  44.400  67.780  1.00 59.94           H
HETATM 1546  H2  HOH A 103       1.267  45.903  67.834  1.00 59.94           H
HETATM 1547  O   HOH A 110       4.348  58.242  51.937  1.00 54.21           O
HETATM 1548  H1  HOH A 110       4.679  57.589  52.554  1.00 54.21           H
HETATM 1549  H2  HOH A 110       4.404  57.897  51.046  1.00 54.21           H
HETATM 1550  O   HOH A 113       0.263  58.629  44.891  1.00 33.91           O
HETATM 1551  H1  HOH A 113       0.111  58.192  45.729  1.00 33.91           H
HETATM 1552  H2  HOH A 113       1.186  58.871  44.819  1.00 33.91           H
HETATM 1553  O   HOH A 114       3.141  59.330  44.777  1.00 46.40           O
HETATM 1554  H1  HOH A 114       3.481  58.820  45.512  1.00 46.40           H
HETATM 1555  H2  HOH A 114       3.315  60.259  44.926  1.00 46.40           H
HETATM 1556  O   HOH A 119       5.003  39.012  53.418  1.00 20.47           O
HETATM 1557  H1  HOH A 119       4.575  39.038  52.562  1.00 20.47           H
HETATM 1558  H2  HOH A 119       5.944  38.883  53.300  1.00 20.47           H
HETATM 1559  O   HOH A 123       5.356  33.965  56.586  1.00 19.06           O
HETATM 1560  H1  HOH A 123       5.771  33.717  57.412  1.00 19.06           H
HETATM 1561  H2  HOH A 123       4.411  33.823  56.648  1.00 19.06           H
HETATM 1562  O   HOH A 124       8.784  33.167  62.678  1.00 26.78           O
HETATM 1563  H1  HOH A 124       8.047  33.319  62.086  1.00 26.78           H
HETATM 1564  H2  HOH A 124       8.454  33.001  63.561  1.00 26.78           H
HETATM 1565  O   HOH A 130      16.088  53.725  63.632  1.00 41.83           O
HETATM 1566  H1  HOH A 130      16.420  54.545  63.266  1.00 41.83           H
HETATM 1567  H2  HOH A 130      15.147  53.803  63.786  1.00 41.83           H
HETATM 1568  O   HOH A 135      21.570  40.083  55.048  1.00 51.65           O
HETATM 1569  H1  HOH A 135      21.568  40.784  54.396  1.00 51.65           H
HETATM 1570  H2  HOH A 135      22.457  39.965  55.387  1.00 51.65           H
HETATM 1571  O   HOH A 143       3.187  37.794  47.216  1.00 46.59           O
HETATM 1572  H1  HOH A 143       2.483  38.037  46.615  1.00 46.59           H
HETATM 1573  H2  HOH A 143       2.832  37.256  47.923  1.00 46.59           H
HETATM 1574  O   HOH A 145      12.338  28.521  63.613  1.00 37.24           O
HETATM 1575  H1  HOH A 145      12.384  29.224  62.965  1.00 37.24           H
HETATM 1576  H2  HOH A 145      12.954  27.828  63.377  1.00 37.24           H
HETATM 1577  O   HOH A 146      -7.326  52.855  56.701  1.00 29.58           O
HETATM 1578  H1  HOH A 146      -6.835  53.375  57.337  1.00 29.58           H
HETATM 1579  H2  HOH A 146      -8.116  52.507  57.115  1.00 29.58           H
HETATM 1580  O   HOH A 152       3.645  39.297  51.046  1.00 21.82           O
HETATM 1581  H1  HOH A 152       4.240  39.454  50.312  1.00 21.82           H
HETATM 1582  H2  HOH A 152       3.097  38.535  50.856  1.00 21.82           H
HETATM 1583  O   HOH A 156       1.008  47.834  68.084  1.00 44.13           O
HETATM 1584  H1  HOH A 156       1.042  48.221  67.209  1.00 44.13           H
HETATM 1585  H2  HOH A 156       0.208  48.117  68.527  1.00 44.13           H
HETATM 1586  O   HOH A 157      -1.910  49.551  43.381  1.00 38.97           O
HETATM 1587  H1  HOH A 157      -1.662  49.802  42.491  1.00 38.97           H
HETATM 1588  H2  HOH A 157      -2.807  49.216  43.380  1.00 38.97           H
HETATM 1589  O   HOH A 158      -8.345  61.091  53.050  1.00 53.29           O
HETATM 1590  H1  HOH A 158      -7.610  61.579  53.422  1.00 53.29           H
HETATM 1591  H2  HOH A 158      -8.152  60.154  53.077  1.00 53.29           H
HETATM 1592  O   HOH A 161      -4.831  48.504  52.099  1.00 46.91           O
HETATM 1593  H1  HOH A 161      -5.768  48.538  51.905  1.00 46.91           H
HETATM 1594  H2  HOH A 161      -4.357  48.187  51.330  1.00 46.91           H
HETATM 1595  O   HOH A 178       5.527  60.471  46.916  1.00 45.73           O
HETATM 1596  H1  HOH A 178       5.359  59.556  46.691  1.00 45.73           H
HETATM 1597  H2  HOH A 178       6.410  60.712  46.635  1.00 45.73           H
HETATM 1598  O   HOH A 187       7.431  38.634  51.867  1.00 41.03           O
HETATM 1599  H1  HOH A 187       7.564  39.572  51.728  1.00 41.03           H
HETATM 1500  H2  HOH A 187       7.336  38.197  51.021  1.00 41.03           H
HETATM 1501  O   HOH A 190       9.540  32.548  57.356  1.00 53.62           O
HETATM 1502  H1  HOH A 190       8.945  31.882  57.699  1.00 53.62           H
HETATM 1503  H2  HOH A 190      10.196  32.132  56.797  1.00 53.62           H
HETATM 1504  O   HOH A 193      14.944  55.711  51.158  1.00 81.84           O
HETATM 1505  H1  HOH A 193      14.715  55.882  52.071  1.00 81.84           H
HETATM 1506  H2  HOH A 193      14.182  55.873  50.602  1.00 81.84           H
HETATM 1607  O   HOH A 194       2.478  53.561  63.220  1.00 64.72           O
HETATM 1608  H1  HOH A 194       2.330  54.361  63.724  1.00 64.72           H
HETATM 1609  H2  HOH A 194       2.694  52.843  63.816  1.00 64.72           H
HETATM 1610  O   HOH A 195       1.367  59.070  63.346  1.00 54.69           O
HETATM 1611  H1  HOH A 195       1.625  58.687  62.508  1.00 54.69           H
HETATM 1612  H2  HOH A 195       2.146  59.373  63.812  1.00 54.69           H
HETATM 1613  O   HOH A 197      -2.001  42.627  47.431  1.00 53.20           O
HETATM 1614  H1  HOH A 197      -1.139  42.734  47.029  1.00 53.20           H
HETATM 1615  H2  HOH A 197      -1.902  42.534  48.378  1.00 53.20           H
HETATM 1616  O   HOH A 204       1.600  50.606  69.512  1.00 59.06           O
HETATM 1617  H1  HOH A 204       1.782  51.163  70.269  1.00 59.06           H
HETATM 1618  H2  HOH A 204       1.349  51.152  68.767  1.00 59.06           H
HETATM 1619  O   HOH A 218      -1.699  48.363  64.916  1.00 73.53           O
HETATM 1620  H1  HOH A 218      -0.779  48.589  65.050  1.00 73.53           H
HETATM 1621  H2  HOH A 218      -2.006  47.826  65.647  1.00 73.53           H
HETATM 1622  O   HOH A 220      11.553  57.178  55.162  1.00 77.89           O
HETATM 1623  H1  HOH A 220      12.393  56.960  54.759  1.00 77.89           H
HETATM 1624  H2  HOH A 220      10.977  56.414  55.133  1.00 77.89           H
END
