# Supplementary material for: SparcleQC: Automated Input File Creation for QM/MM Studies of Protein:Ligand Complexes
Source: J Chem Inf Model. 2025 Jun 17;65(13):6433–40. doi: 10.1021/acs.jcim.5c00617 (PMC12264949; doi:10.1021/acs.jcim.5c00617)
Supplement: Supplementary file 2 [file ci5c00617_si_002.zip › si/convergence/ex1_1ABA/prep/loop.py]

import sparcleqc
import numpy as np

inputs = {
    'pdb_file': '1aba_waterswith2hbondstoprot_addH_ligandH.pdb',
    'pre-capped': 'false',
    'seed': 'ligand',
    'charge_scheme': 'BRC',
    'ligand_charge': 0,
    'method': 'hf-3c',
    'basis_set': 'MINIX',
    'amber_ff': 'ff19SB',
    'env_path': '/theoryfs2/ds/csargent/miniconda3/envs/sparcle11/',
    'water_model': 'opc' ,
    'o_charge': 0,
    'h_charge': 0.6791,
    'ep_charge': -1.3582,
    'software': 'psi4',
    'mem': '120 GB',
    'nthreads': 10,
    'cp':'false'}

cutoffs = np.arange(3, 17.5, .5)

for c in cutoffs:
    inputs['cutoff'] = f'{c}'
    inputs['input_filename'] = f'cutoff_{c}.in'
    print(inputs)
    sparcleqc.run_sparcle(user_options = inputs)
