# Supplementary material for: SparcleQC: Automated Input File Creation for QM/MM Studies of Protein:Ligand Complexes
Source: J Chem Inf Model. 2025 Jun 17;65(13):6433–40. doi: 10.1021/acs.jcim.5c00617 (PMC12264949; doi:10.1021/acs.jcim.5c00617)
Supplement: Supplementary file 2 [file ci5c00617_si_002.zip › si/convergence/ex1_1ABA/prep/ligand.pdb]

HETATM    1  O1  MES A 124       0.239  46.905  47.130  1.00 66.57           O  
HETATM    2  O1S MES A 124      -3.503  46.132  52.984  1.00 59.34           O  
HETATM    3  C2  MES A 124       0.283  45.599  47.738  1.00 66.12           C  
HETATM    4  O2S MES A 124      -2.852  43.343  52.881  1.00 59.97           O  
HETATM    5  C3  MES A 124      -0.860  45.455  48.481  1.00 65.44           C  
HETATM    6  O3S MES A 124      -0.834  45.235  53.590  1.00 59.16           O  
HETATM    7  N4  MES A 124      -0.870  46.412  49.496  1.00 64.72           N  
HETATM    8  C5  MES A 124      -0.997  47.656  48.915  1.00 65.50           C  
HETATM    9  C6  MES A 124       0.110  47.928  48.142  1.00 66.33           C  
HETATM   10  C7  MES A 124      -1.946  46.213  50.350  1.00 63.09           C  
HETATM   11  C8  MES A 124      -1.912  45.057  51.091  1.00 61.16           C  
HETATM   12  S   MES A 124      -2.221  44.980  52.478  1.00 59.12           S  
HETATM   13  H01 MES A 124      -3.704  46.727  52.258  1.00 59.34           H  
HETATM   14  H02 MES A 124       1.167  45.497  48.368  1.00 66.12           H  
HETATM   15  H03 MES A 124       0.327  44.830  46.967  1.00 66.12           H  
HETATM   16  H04 MES A 124      -0.889  44.457  48.918  1.00 65.44           H  
HETATM   17  H05 MES A 124      -1.732  45.592  47.841  1.00 65.44           H  
HETATM   18  H06 MES A 124      -1.082  48.410  49.697  1.00 65.50           H  
HETATM   19  H07 MES A 124      -1.889  47.674  48.289  1.00 65.50           H  
HETATM   20  H08 MES A 124      -0.002  48.903  47.668  1.00 66.33           H  
HETATM   21  H09 MES A 124       1.001  47.937  48.769  1.00 66.33           H  
HETATM   22  H10 MES A 124      -2.823  46.129  49.708  1.00 63.09           H  
HETATM   23  H11 MES A 124      -1.985  47.054  51.042  1.00 63.09           H  
HETATM   24  H12 MES A 124      -0.840  44.862  51.112  1.00 61.16           H  
HETATM   25  H13 MES A 124      -2.601  44.372  50.598  1.00 61.16           H  
END
