# Supplementary material for: SparcleQC: Automated Input File Creation for QM/MM Studies of Protein:Ligand Complexes
Source: J Chem Inf Model. 2025 Jun 17;65(13):6433–40. doi: 10.1021/acs.jcim.5c00617 (PMC12264949; doi:10.1021/acs.jcim.5c00617)
Supplement: Supplementary file 2 [file ci5c00617_si_002.zip › si/convergence/ex1_1ABA/psi4_files/with_ee/cutoff_9.0_psi4_file_cx.out]

Scratch directory: /tmp/
  PE does not make use of molecular symmetry: further calculations in C1 point group.
  PE geometry must align with POTFILE keyword: resetting coordinates with fixed origin and orientation.
   => Libint2 <=

    Primary   basis highest AM E, G, H:  5, 4, 3
    Auxiliary basis highest AM E, G, H:  6, 5, 4
    Onebody   basis highest AM E, G, H:  6, 5, 4
    Solid Harmonics ordering:            gaussian

*** tstart() called on atl1-1-01-010-23-2.pace.gatech.edu
*** at Mon May 19 23:21:58 2025

   => Loading Basis Set <=

    Name: MINIX
    Role: ORBITAL
    Keyword: BASIS
    atoms 1-2, 4, 6, 27, 31, 39, 52, 65, 76, 80, 97, 119, 129, 136, 156, 160, 164, 174, 206, 210, 217, 233, 253, 256-257, 265, 268-269, 277, 281-282, 292, 314, 333, 343, 347-348, 358, 392, 396, 415, 422, 446, 449-450, 458, 461, 472, 477, 489, 508, 515, 534, 537, 548, 565, 582, 591, 594, 597, 600, 603, 606, 609, 612, 615, 618, 621                                                                                                                                                                                                                                                                                             entry O          line   102 file /storage/hive/project/chem-sherrill/csargent30/.conda/envs/psi419/share/psi4/basis/minix.gbs 
    atoms 3, 5, 8-11, 26, 29-30, 32-38, 50-51, 57-64, 75, 78-79, 81-83, 85, 95-96, 98-101, 117-118, 120, 127-128, 134-135, 137-139, 148-149, 155, 158-159, 161-162, 172-173, 175-178, 191-193, 195, 205, 208-209, 215-216, 218-220, 231-232, 234-240, 251-252, 254-255, 263-264, 266-267, 275-276, 278-280, 290-291, 293-296, 312-313, 315-318, 331-332, 334, 341-342, 344-346, 356-357, 359-362, 375-379, 391, 394-395, 397-400, 413-414, 420-421, 423-425, 427, 444-445, 447-448, 456-457, 459-460, 470-471, 473-475, 487-488, 490-493, 506-507, 513-514, 516-519, 532-533, 535-536, 546-547, 549-550, 552, 563-564, 566-568, 577-580 entry C          line    74 file /storage/hive/project/chem-sherrill/csargent30/.conda/envs/psi419/share/psi4/basis/minix.gbs 
    atoms 7, 28, 49, 56, 77, 84, 86, 94, 102, 116, 126, 133, 147, 157, 163, 171, 190, 207, 214, 230, 250, 262, 274, 289, 297, 311, 330, 340, 355, 374, 393, 412, 419, 426, 428-429, 443, 455, 469, 476, 486, 505, 512, 531, 545, 562, 576, 581                                                                                                                                                                                                                                                                                                                                                                                          entry N          line    88 file /storage/hive/project/chem-sherrill/csargent30/.conda/envs/psi419/share/psi4/basis/minix.gbs 
    atoms 12, 121, 150, 194, 551                                                                                                                                                                                                                                                                                                                                                                                                                                                                                                                                                                                                        entry S          line   256 file /storage/hive/project/chem-sherrill/csargent30/.conda/envs/psi419/share/psi4/basis/minix.gbs 
    atoms 13-25, 40-48, 53-55, 66-74, 87-93, 103-115, 122-125, 130-132, 140-146, 151-154, 165-170, 179-189, 196-204, 211-213, 221-229, 241-249, 258-261, 270-273, 283-288, 298-310, 319-329, 335-339, 349-354, 363-373, 380-390, 401-411, 416-418, 430-442, 451-454, 462-468, 478-485, 494-504, 509-511, 520-530, 538-544, 553-561, 569-575, 583-590, 592-593, 595-596, 598-599, 601-602, 604-605, 607-608, 610-611, 613-614, 616-617, 619-620, 622-633                                                                                                                                                                                 entry H          line    24 file /storage/hive/project/chem-sherrill/csargent30/.conda/envs/psi419/share/psi4/basis/minix.gbs 

   => HF3C: Empirical Dispersion <=

    Grimme's -D3 (BJ-damping) Dispersion Correction
    Grimme S.; Ehrlich S.; Goerigk L. (2011), J. Comput. Chem., 32: 1456

        s6 =       1.000000
        s8 =       0.877700
        a1 =       0.417100
        a2 =       2.914900


         ---------------------------------------------------------
                                   SCF
               by Justin Turney, Rob Parrish, Andy Simmonett
                          and Daniel G. A. Smith
                              RHF Reference
                       10 Threads, 114440 MiB Core
         ---------------------------------------------------------

  ==> Geometry <==

    Molecular point group: c1
    Full point group: C1

    Geometry (in Angstrom), charge = -2, multiplicity = 1:

       Center              X                  Y                   Z               Mass       
    ------------   -----------------  -----------------  -----------------  -----------------
         O            0.239000000000    46.905000000000    47.130000000000    15.994914619570
         O           -3.503000000000    46.132000000000    52.984000000000    15.994914619570
         C            0.283000000000    45.599000000000    47.738000000000    12.000000000000
         O           -2.852000000000    43.343000000000    52.881000000000    15.994914619570
         C           -0.860000000000    45.455000000000    48.481000000000    12.000000000000
         O           -0.834000000000    45.235000000000    53.590000000000    15.994914619570
         N           -0.870000000000    46.412000000000    49.496000000000    14.003074004430
         C           -0.997000000000    47.656000000000    48.915000000000    12.000000000000
         C            0.110000000000    47.928000000000    48.142000000000    12.000000000000
         C           -1.946000000000    46.213000000000    50.350000000000    12.000000000000
         C           -1.912000000000    45.057000000000    51.091000000000    12.000000000000
         S           -2.221000000000    44.980000000000    52.478000000000    31.972071174400
         H           -3.704000000000    46.727000000000    52.258000000000     1.007825032230
         H            1.167000000000    45.497000000000    48.368000000000     1.007825032230
         H            0.327000000000    44.830000000000    46.967000000000     1.007825032230
         H           -0.889000000000    44.457000000000    48.918000000000     1.007825032230
         H           -1.732000000000    45.592000000000    47.841000000000     1.007825032230
         H           -1.082000000000    48.410000000000    49.697000000000     1.007825032230
         H           -1.889000000000    47.674000000000    48.289000000000     1.007825032230
         H           -0.002000000000    48.903000000000    47.668000000000     1.007825032230
         H            1.001000000000    47.937000000000    48.769000000000     1.007825032230
         H           -2.823000000000    46.129000000000    49.708000000000     1.007825032230
         H           -1.985000000000    47.054000000000    51.042000000000     1.007825032230
         H           -0.840000000000    44.862000000000    51.112000000000     1.007825032230
         H           -2.601000000000    44.372000000000    50.598000000000     1.007825032230
         C            9.479000000000    49.442000000000    55.784000000000    12.000000000000
         O            9.222000000000    50.616000000000    56.099000000000    15.994914619570
         N            8.831000000000    48.837000000000    54.788000000000    14.003074004430
         C            7.706000000000    49.436000000000    54.084000000000    12.000000000000
         C            6.456000000000    48.981000000000    54.822000000000    12.000000000000
         O            6.310000000000    47.784000000000    55.139000000000    15.994914619570
         C            7.599000000000    48.942000000000    52.633000000000    12.000000000000
         C            8.692000000000    49.472000000000    51.736000000000    12.000000000000
         C            9.959000000000    48.898000000000    51.781000000000    12.000000000000
         C            8.415000000000    50.537000000000    50.880000000000    12.000000000000
         C           10.961000000000    49.400000000000    50.960000000000    12.000000000000
         C            9.426000000000    51.032000000000    50.065000000000    12.000000000000
         C           10.685000000000    50.467000000000    50.116000000000    12.000000000000
         O           11.708000000000    50.978000000000    49.318000000000    15.994914619570
         H            9.136000000000    47.916000000000    54.508000000000     1.007825032230
         H            7.783000000000    50.523000000000    54.107000000000     1.007825032230
         H            6.637000000000    49.260000000000    52.230000000000     1.007825032230
         H            7.639000000000    47.853000000000    52.629000000000     1.007825032230
         H           10.161000000000    48.072000000000    52.447000000000     1.007825032230
         H            7.427000000000    50.972000000000    50.851000000000     1.007825032230
         H           11.948000000000    48.963000000000    50.978000000000     1.007825032230
         H            9.228000000000    51.855000000000    49.395000000000     1.007825032230
         H           11.376000000000    51.721000000000    48.808000000000     1.007825032230
         N            5.533000000000    49.874000000000    55.110000000000    14.003074004430
         C            4.317000000000    49.477000000000    55.789000000000    12.000000000000
         C            3.333000000000    50.620000000000    55.891000000000    12.000000000000
         O            3.372000000000    51.588000000000    55.127000000000    15.994914619570
         H            5.674000000000    50.841000000000    54.856000000000     1.007825032230
         H            4.569000000000    49.137000000000    56.794000000000     1.007825032230
         H            3.854000000000    48.656000000000    55.241000000000     1.007825032230
         N            2.442000000000    50.507000000000    56.862000000000    14.003074004430
         C            1.413000000000    51.506000000000    57.119000000000    12.000000000000
         C            0.005000000000    50.927000000000    57.232000000000    12.000000000000
         C           -0.521000000000    50.237000000000    56.001000000000    12.000000000000
         C           -0.985000000000    51.011000000000    54.951000000000    12.000000000000
         C           -0.569000000000    48.854000000000    55.936000000000    12.000000000000
         C           -1.502000000000    50.387000000000    53.835000000000    12.000000000000
         C           -1.086000000000    48.222000000000    54.817000000000    12.000000000000
         C           -1.549000000000    49.003000000000    53.779000000000    12.000000000000
         O           -2.106000000000    48.406000000000    52.664000000000    15.994914619570
         H            2.477000000000    49.689000000000    57.454000000000     1.007825032230
         H            1.439000000000    52.275000000000    56.347000000000     1.007825032230
         H            0.006000000000    50.203000000000    58.047000000000     1.007825032230
         H           -0.679000000000    51.735000000000    57.492000000000     1.007825032230
         H           -0.943000000000    52.089000000000    55.005000000000     1.007825032230
         H           -0.201000000000    48.265000000000    56.763000000000     1.007825032230
         H           -1.869000000000    50.975000000000    53.007000000000     1.007825032230
         H           -1.126000000000    47.144000000000    54.759000000000     1.007825032230
         H           -2.740000000000    47.740000000000    52.940000000000     1.007825032230
         C           -4.489000000000    54.638000000000    59.165000000000    12.000000000000
         O           -5.677000000000    54.600000000000    58.838000000000    15.994914619570
         N           -3.764000000000    53.513000000000    59.144000000000    14.003074004430
         C           -4.323000000000    52.242000000000    58.734000000000    12.000000000000
         C           -3.681000000000    51.215000000000    59.641000000000    12.000000000000
         O           -2.469000000000    51.006000000000    59.589000000000    15.994914619570
         C           -3.962000000000    52.008000000000    57.296000000000    12.000000000000
         C           -4.635000000000    50.801000000000    56.669000000000    12.000000000000
         C           -4.176000000000    49.512000000000    56.726000000000    12.000000000000
         N           -5.696000000000    50.809000000000    55.872000000000    14.003074004430
         C           -5.895000000000    49.594000000000    55.423000000000    12.000000000000
         N           -4.976000000000    48.833000000000    55.943000000000    14.003074004430
         H           -2.794000000000    53.552000000000    59.424000000000     1.007825032230
         H           -5.406000000000    52.241000000000    58.862000000000     1.007825032230
         H           -2.883000000000    51.867000000000    57.234000000000     1.007825032230
         H           -4.231000000000    52.894000000000    56.721000000000     1.007825032230
         H           -6.258000000000    51.618000000000    55.648000000000     1.007825032230
         H           -3.337000000000    49.137000000000    57.293000000000     1.007825032230
         H           -6.677000000000    49.282000000000    54.747000000000     1.007825032230
         N           -4.454000000000    50.568000000000    60.487000000000    14.003074004430
         C           -3.913000000000    49.659000000000    61.489000000000    12.000000000000
         C           -3.055000000000    48.558000000000    60.876000000000    12.000000000000
         O           -3.491000000000    47.931000000000    59.898000000000    15.994914619570
         C           -5.077000000000    49.060000000000    62.264000000000    12.000000000000
         C           -4.581000000000    48.271000000000    63.463000000000    12.000000000000
         C           -5.696000000000    47.747000000000    64.361000000000    12.000000000000
         C           -5.125000000000    47.550000000000    65.754000000000    12.000000000000
         N           -6.117000000000    47.166000000000    66.752000000000    14.003074004430
         H           -5.453000000000    50.706000000000    60.440000000000     1.007825032230
         H           -3.296000000000    50.234000000000    62.180000000000     1.007825032230
         H           -5.727000000000    49.864000000000    62.610000000000     1.007825032230
         H           -5.643000000000    48.398000000000    61.608000000000     1.007825032230
         H           -4.005000000000    47.420000000000    63.099000000000     1.007825032230
         H           -3.926000000000    48.910000000000    64.055000000000     1.007825032230
         H           -6.513000000000    48.468000000000    64.395000000000     1.007825032230
         H           -6.062000000000    46.795000000000    63.976000000000     1.007825032230
         H           -4.367000000000    46.769000000000    65.706000000000     1.007825032230
         H           -4.651000000000    48.479000000000    66.072000000000     1.007825032230
         H           -5.667000000000    47.053000000000    67.649000000000     1.007825032230
         H           -6.548000000000    46.294000000000    66.480000000000     1.007825032230
         H           -6.824000000000    47.884000000000    66.818000000000     1.007825032230
         N           -1.840000000000    48.367000000000    61.392000000000    14.003074004430
         C           -0.992000000000    47.311000000000    60.887000000000    12.000000000000
         C           -0.176000000000    46.758000000000    62.031000000000    12.000000000000
         O            0.958000000000    47.176000000000    62.300000000000    15.994914619570
         C           -0.081000000000    47.849000000000    59.785000000000    12.000000000000
         S            0.906000000000    46.497000000000    59.054000000000    31.972071174400
         H           -1.511000000000    48.963000000000    62.139000000000     1.007825032230
         H           -1.616000000000    46.517000000000    60.478000000000     1.007825032230
         H           -0.691000000000    48.308000000000    59.007000000000     1.007825032230
         H            0.590000000000    48.598000000000    60.206000000000     1.007825032230
         N           -0.745000000000    45.803000000000    62.754000000000    14.003074004430
         C           -0.066000000000    45.169000000000    63.887000000000    12.000000000000
         C            1.297000000000    44.560000000000    63.509000000000    12.000000000000
         O            2.300000000000    44.868000000000    64.165000000000    15.994914619570
         H           -1.679000000000    45.502000000000    62.515000000000     1.007825032230
         H            0.092000000000    45.920000000000    64.661000000000     1.007825032230
         H           -0.706000000000    44.381000000000    64.285000000000     1.007825032230
         N            1.441000000000    43.750000000000    62.430000000000    14.003074004430
         C            2.722000000000    43.233000000000    61.953000000000    12.000000000000
         C            3.756000000000    44.331000000000    61.685000000000    12.000000000000
         O            4.949000000000    44.126000000000    61.944000000000    15.994914619570
         C            2.361000000000    42.431000000000    60.697000000000    12.000000000000
         C            0.961000000000    41.944000000000    60.950000000000    12.000000000000
         C            0.350000000000    43.177000000000    61.613000000000    12.000000000000
         H            3.124000000000    42.549000000000    62.701000000000     1.007825032230
         H            2.394000000000    43.066000000000    59.812000000000     1.007825032230
         H            3.040000000000    41.586000000000    60.581000000000     1.007825032230
         H            0.449000000000    41.692000000000    60.021000000000     1.007825032230
         H            0.963000000000    41.096000000000    61.635000000000     1.007825032230
         H           -0.493000000000    42.895000000000    62.243000000000     1.007825032230
         H            0.031000000000    43.893000000000    60.855000000000     1.007825032230
         N            3.322000000000    45.484000000000    61.134000000000    14.003074004430
         C            4.203000000000    46.620000000000    60.883000000000    12.000000000000
         C            3.465000000000    47.784000000000    60.221000000000    12.000000000000
         S            2.700000000000    47.388000000000    58.627000000000    31.972071174400
         H            2.346000000000    45.564000000000    60.885000000000     1.007825032230
         H            5.022000000000    46.302000000000    60.238000000000     1.007825032230
         H            2.681000000000    48.119000000000    60.900000000000     1.007825032230
         H            4.169000000000    48.603000000000    60.074000000000     1.007825032230
         C            6.973000000000    53.748000000000    54.671000000000    12.000000000000
         O            6.536000000000    52.594000000000    54.558000000000    15.994914619570
         N            6.166000000000    54.792000000000    54.866000000000    14.003074004430
         C            4.714000000000    54.653000000000    54.968000000000    12.000000000000
         C            4.103000000000    54.707000000000    53.574000000000    12.000000000000
         O            4.298000000000    55.692000000000    52.855000000000    15.994914619570
         C            4.122000000000    55.782000000000    55.827000000000    12.000000000000
         C            2.598000000000    55.732000000000    55.945000000000    12.000000000000
         N            2.013000000000    56.857000000000    56.341000000000    14.003074004430
         O            1.918000000000    54.728000000000    55.674000000000    15.994914619570
         H            6.573000000000    55.713000000000    54.946000000000     1.007825032230
         H            4.477000000000    53.693000000000    55.426000000000     1.007825032230
         H            4.547000000000    55.711000000000    56.828000000000     1.007825032230
         H            4.408000000000    56.740000000000    55.392000000000     1.007825032230
         H            2.573000000000    57.671000000000    56.551000000000     1.007825032230
         H            1.008000000000    56.899000000000    56.432000000000     1.007825032230
         N            3.358000000000    53.697000000000    53.143000000000    14.003074004430
         C            2.813000000000    53.718000000000    51.788000000000    12.000000000000
         C            1.415000000000    54.343000000000    51.725000000000    12.000000000000
         O            0.846000000000    54.490000000000    50.639000000000    15.994914619570
         C            2.765000000000    52.263000000000    51.154000000000    12.000000000000
         C            1.854000000000    51.314000000000    51.971000000000    12.000000000000
         C            4.222000000000    51.753000000000    51.018000000000    12.000000000000
         C            1.552000000000    49.957000000000    51.275000000000    12.000000000000
         H            3.168000000000    52.914000000000    53.752000000000     1.007825032230
         H            3.476000000000    54.326000000000    51.173000000000     1.007825032230
         H            2.346000000000    52.349000000000    50.152000000000     1.007825032230
         H            2.343000000000    51.107000000000    52.923000000000     1.007825032230
         H            0.910000000000    51.822000000000    52.168000000000     1.007825032230
         H            4.218000000000    50.753000000000    50.584000000000     1.007825032230
         H            4.784000000000    52.427000000000    50.372000000000     1.007825032230
         H            4.689000000000    51.720000000000    52.002000000000     1.007825032230
         H            0.908000000000    49.355000000000    51.916000000000     1.007825032230
         H            2.486000000000    49.425000000000    51.096000000000     1.007825032230
         H            1.050000000000    50.140000000000    50.325000000000     1.007825032230
         N            0.803000000000    54.699000000000    52.842000000000    14.003074004430
         C           -0.523000000000    55.306000000000    52.821000000000    12.000000000000
         C           -1.551000000000    54.355000000000    53.441000000000    12.000000000000
         C           -2.945000000000    54.929000000000    53.268000000000    12.000000000000
         S           -4.230000000000    53.864000000000    53.922000000000    31.972071174400
         C           -4.327000000000    52.868000000000    52.489000000000    12.000000000000
         H            1.263000000000    54.547000000000    53.728000000000     1.007825032230
         H           -0.806000000000    55.528000000000    51.792000000000     1.007825032230
         H           -1.338000000000    54.233000000000    54.503000000000     1.007825032230
         H           -1.494000000000    53.386000000000    52.946000000000     1.007825032230
         H           -2.992000000000    55.887000000000    53.785000000000     1.007825032230
         H           -3.129000000000    55.092000000000    52.206000000000     1.007825032230
         H           -5.082000000000    52.095000000000    52.634000000000     1.007825032230
         H           -4.601000000000    53.487000000000    51.634000000000     1.007825032230
         H           -3.359000000000    52.401000000000    52.305000000000     1.007825032230
         C           -7.234000000000    57.352000000000    53.418000000000    12.000000000000
         O           -7.586000000000    58.298000000000    52.725000000000    15.994914619570
         N           -7.092000000000    56.125000000000    52.927000000000    14.003074004430
         C           -7.542000000000    55.739000000000    51.597000000000    12.000000000000
         C           -6.706000000000    56.276000000000    50.425000000000    12.000000000000
         O           -7.110000000000    56.102000000000    49.266000000000    15.994914619570
         H           -6.650000000000    55.425000000000    53.506000000000     1.007825032230
         H           -7.532000000000    54.650000000000    51.544000000000     1.007825032230
         H           -8.570000000000    56.079000000000    51.470000000000     1.007825032230
         N           -5.539000000000    56.901000000000    50.662000000000    14.003074004430
         C           -4.668000000000    57.406000000000    49.617000000000    12.000000000000
         C           -3.305000000000    56.701000000000    49.689000000000    12.000000000000
         O           -2.574000000000    56.844000000000    50.663000000000    15.994914619570
         C           -4.477000000000    58.938000000000    49.771000000000    12.000000000000
         C           -3.520000000000    59.471000000000    48.683000000000    12.000000000000
         C           -5.826000000000    59.653000000000    49.617000000000    12.000000000000
         H           -5.252000000000    57.026000000000    51.622000000000     1.007825032230
         H           -5.122000000000    57.201000000000    48.647000000000     1.007825032230
         H           -4.063000000000    59.154000000000    50.756000000000     1.007825032230
         H           -2.553000000000    58.975000000000    48.774000000000     1.007825032230
         H           -3.390000000000    60.546000000000    48.809000000000     1.007825032230
         H           -3.941000000000    59.268000000000    47.698000000000     1.007825032230
         H           -6.518000000000    59.291000000000    50.377000000000     1.007825032230
         H           -6.234000000000    59.449000000000    48.627000000000     1.007825032230
         H           -5.684000000000    60.727000000000    49.737000000000     1.007825032230
         N           -2.981000000000    55.933000000000    48.650000000000    14.003074004430
         C           -1.694000000000    55.276000000000    48.503000000000    12.000000000000
         C           -0.689000000000    56.178000000000    47.833000000000    12.000000000000
         O           -1.007000000000    57.031000000000    46.986000000000    15.994914619570
         C           -1.807000000000    54.027000000000    47.654000000000    12.000000000000
         C           -2.448000000000    52.908000000000    48.447000000000    12.000000000000
         C           -1.674000000000    52.148000000000    49.313000000000    12.000000000000
         C           -3.793000000000    52.637000000000    48.293000000000    12.000000000000
         C           -2.246000000000    51.109000000000    50.022000000000    12.000000000000
         C           -4.359000000000    51.592000000000    49.009000000000    12.000000000000
         C           -3.585000000000    50.828000000000    49.870000000000    12.000000000000
         H           -3.669000000000    55.800000000000    47.923000000000     1.007825032230
         H           -1.321000000000    55.001000000000    49.490000000000     1.007825032230
         H           -2.418000000000    54.242000000000    46.778000000000     1.007825032230
         H           -0.812000000000    53.718000000000    47.333000000000     1.007825032230
         H           -0.624000000000    52.369000000000    49.433000000000     1.007825032230
         H           -4.397000000000    53.231000000000    47.623000000000     1.007825032230
         H           -1.643000000000    50.518000000000    50.695000000000     1.007825032230
         H           -5.410000000000    51.372000000000    48.895000000000     1.007825032230
         H           -4.032000000000    50.014000000000    50.420000000000     1.007825032230
         N            0.559000000000    55.981000000000    48.219000000000    14.003074004430
         C            1.648000000000    56.676000000000    47.609000000000    12.000000000000
         C            2.148000000000    55.749000000000    46.503000000000    12.000000000000
         O            2.969000000000    54.837000000000    46.727000000000    15.994914619570
         C            2.727000000000    56.921000000000    48.641000000000    12.000000000000
         C            3.851000000000    57.807000000000    48.123000000000    12.000000000000
         O            4.136000000000    57.836000000000    46.930000000000    15.994914619570
         O            4.466000000000    58.475000000000    48.937000000000    15.994914619570
         H            0.748000000000    55.324000000000    48.962000000000     1.007825032230
         H            1.306000000000    57.621000000000    47.186000000000     1.007825032230
         H            3.149000000000    55.961000000000    48.937000000000     1.007825032230
         H            2.279000000000    57.394000000000    49.515000000000     1.007825032230
         N            1.729000000000    56.044000000000    45.279000000000    14.003074004430
         C            2.074000000000    55.193000000000    44.152000000000    12.000000000000
         C            3.544000000000    55.165000000000    43.751000000000    12.000000000000
         O            4.028000000000    54.128000000000    43.262000000000    15.994914619570
         C            1.196000000000    55.606000000000    42.978000000000    12.000000000000
         C           -0.276000000000    55.169000000000    43.109000000000    12.000000000000
         O           -0.642000000000    54.440000000000    44.043000000000    15.994914619570
         O           -1.058000000000    55.533000000000    42.223000000000    15.994914619570
         H            1.165000000000    56.868000000000    45.129000000000     1.007825032230
         H            1.794000000000    54.174000000000    44.420000000000     1.007825032230
         H            1.224000000000    56.692000000000    42.895000000000     1.007825032230
         H            1.608000000000    55.175000000000    42.065000000000     1.007825032230
         N            4.295000000000    56.236000000000    44.041000000000    14.003074004430
         C            5.738000000000    56.262000000000    43.810000000000    12.000000000000
         C            6.419000000000    55.264000000000    44.753000000000    12.000000000000
         O            7.287000000000    54.507000000000    44.311000000000    15.994914619570
         C            6.285000000000    57.691000000000    44.060000000000    12.000000000000
         C            7.817000000000    57.877000000000    44.132000000000    12.000000000000
         C            8.325000000000    58.939000000000    45.136000000000    12.000000000000
         O            7.863000000000    60.082000000000    45.076000000000    15.994914619570
         O            9.188000000000    58.652000000000    45.976000000000    15.994914619570
         H            3.849000000000    57.053000000000    44.433000000000     1.007825032230
         H            5.941000000000    55.976000000000    42.778000000000     1.007825032230
         H            5.919000000000    58.324000000000    43.252000000000     1.007825032230
         H            5.858000000000    58.056000000000    44.994000000000     1.007825032230
         H            8.165000000000    58.163000000000    43.139000000000     1.007825032230
         H            8.267000000000    56.918000000000    44.390000000000     1.007825032230
         N            6.007000000000    55.188000000000    46.022000000000    14.003074004430
         C            6.595000000000    54.232000000000    46.948000000000    12.000000000000
         C            6.178000000000    52.810000000000    46.615000000000    12.000000000000
         O            7.003000000000    51.909000000000    46.780000000000    15.994914619570
         C            6.185000000000    54.544000000000    48.389000000000    12.000000000000
         C            6.770000000000    55.890000000000    48.845000000000    12.000000000000
         C            8.263000000000    55.770000000000    49.033000000000    12.000000000000
         C            9.097000000000    56.857000000000    48.364000000000    12.000000000000
         N            8.714000000000    58.206000000000    48.749000000000    14.003074004430
         H            5.275000000000    55.805000000000    46.344000000000     1.007825032230
         H            7.680000000000    54.301000000000    46.874000000000     1.007825032230
         H            5.098000000000    54.589000000000    48.449000000000     1.007825032230
         H            6.549000000000    53.753000000000    49.045000000000     1.007825032230
         H            6.562000000000    56.648000000000    48.090000000000     1.007825032230
         H            6.309000000000    56.183000000000    49.788000000000     1.007825032230
         H            8.470000000000    55.798000000000    50.103000000000     1.007825032230
         H            8.583000000000    54.803000000000    48.645000000000     1.007825032230
         H           10.142000000000    56.705000000000    48.635000000000     1.007825032230
         H            8.998000000000    56.759000000000    47.283000000000     1.007825032230
         H            9.047000000000    58.862000000000    48.057000000000     1.007825032230
         H            7.708000000000    58.265000000000    48.811000000000     1.007825032230
         H            9.121000000000    58.428000000000    49.646000000000     1.007825032230
         N            4.954000000000    52.544000000000    46.147000000000    14.003074004430
         C            4.574000000000    51.175000000000    45.767000000000    12.000000000000
         C            5.400000000000    50.768000000000    44.548000000000    12.000000000000
         O            5.935000000000    49.653000000000    44.554000000000    15.994914619570
         C            3.036000000000    51.092000000000    45.467000000000    12.000000000000
         C            2.286000000000    51.433000000000    46.777000000000    12.000000000000
         C            2.604000000000    49.685000000000    45.023000000000    12.000000000000
         C            0.773000000000    51.661000000000    46.639000000000    12.000000000000
         H            4.282000000000    53.292000000000    46.053000000000     1.007825032230
         H            4.809000000000    50.502000000000    46.592000000000     1.007825032230
         H            2.774000000000    51.816000000000    44.696000000000     1.007825032230
         H            2.438000000000    50.609000000000    47.474000000000     1.007825032230
         H            2.731000000000    52.331000000000    47.204000000000     1.007825032230
         H            3.120000000000    49.420000000000    44.100000000000     1.007825032230
         H            2.859000000000    48.965000000000    45.800000000000     1.007825032230
         H            1.527000000000    49.672000000000    44.854000000000     1.007825032230
         H            0.349000000000    51.893000000000    47.616000000000     1.007825032230
         H            0.592000000000    52.493000000000    45.958000000000     1.007825032230
         H            0.304000000000    50.760000000000    46.244000000000     1.007825032230
         N            5.592000000000    51.650000000000    43.542000000000    14.003074004430
         C            6.428000000000    51.322000000000    42.387000000000    12.000000000000
         C            7.875000000000    50.984000000000    42.805000000000    12.000000000000
         O            8.493000000000    50.019000000000    42.350000000000    15.994914619570
         C            6.431000000000    52.514000000000    41.431000000000    12.000000000000
         H            5.148000000000    52.556000000000    43.589000000000     1.007825032230
         H            5.999000000000    50.461000000000    41.875000000000     1.007825032230
         H            7.051000000000    52.284000000000    40.564000000000     1.007825032230
         H            6.833000000000    53.389000000000    41.943000000000     1.007825032230
         H            5.412000000000    52.720000000000    41.104000000000     1.007825032230
         N            8.420000000000    51.753000000000    43.762000000000    14.003074004430
         C            9.754000000000    51.519000000000    44.282000000000    12.000000000000
         C            9.824000000000    50.151000000000    44.980000000000    12.000000000000
         O           10.783000000000    49.382000000000    44.768000000000    15.994914619570
         C           10.071000000000    52.653000000000    45.226000000000    12.000000000000
         C           11.325000000000    52.457000000000    46.033000000000    12.000000000000
         C           11.503000000000    53.587000000000    47.030000000000    12.000000000000
         O           11.927000000000    54.654000000000    46.595000000000    15.994914619570
         O           11.218000000000    53.423000000000    48.217000000000    15.994914619570
         H            7.881000000000    52.522000000000    44.133000000000     1.007825032230
         H           10.465000000000    51.534000000000    43.456000000000     1.007825032230
         H           10.183000000000    53.564000000000    44.639000000000     1.007825032230
         H            9.233000000000    52.781000000000    45.911000000000     1.007825032230
         H           11.260000000000    51.512000000000    46.572000000000     1.007825032230
         H           12.184000000000    52.430000000000    45.362000000000     1.007825032230
         N            8.796000000000    49.803000000000    45.757000000000    14.003074004430
         C            8.772000000000    48.508000000000    46.402000000000    12.000000000000
         C            8.758000000000    47.383000000000    45.375000000000    12.000000000000
         O            9.544000000000    46.436000000000    45.473000000000    15.994914619570
         C            7.545000000000    48.399000000000    47.296000000000    12.000000000000
         C            7.324000000000    47.081000000000    48.078000000000    12.000000000000
         C            8.510000000000    46.703000000000    48.971000000000    12.000000000000
         C            6.091000000000    47.281000000000    48.927000000000    12.000000000000
         H            8.031000000000    50.447000000000    45.895000000000     1.007825032230
         H            9.665000000000    48.408000000000    47.019000000000     1.007825032230
         H            7.607000000000    49.203000000000    48.029000000000     1.007825032230
         H            6.664000000000    48.575000000000    46.679000000000     1.007825032230
         H            7.141000000000    46.273000000000    47.369000000000     1.007825032230
         H            9.398000000000    46.559000000000    48.355000000000     1.007825032230
         H            8.284000000000    45.779000000000    49.503000000000     1.007825032230
         H            8.692000000000    47.501000000000    49.691000000000     1.007825032230
         H            5.893000000000    46.375000000000    49.500000000000     1.007825032230
         H            5.238000000000    47.497000000000    48.283000000000     1.007825032230
         H            6.252000000000    48.115000000000    49.610000000000     1.007825032230
         N            7.912000000000    47.499000000000    44.338000000000    14.003074004430
         C            7.852000000000    46.455000000000    43.322000000000    12.000000000000
         C            6.783000000000    46.760000000000    42.296000000000    12.000000000000
         C            5.362000000000    46.760000000000    42.865000000000    12.000000000000
         C            4.409000000000    47.143000000000    41.755000000000    12.000000000000
         C            4.990000000000    45.393000000000    43.428000000000    12.000000000000
         H            7.316000000000    48.311000000000    44.262000000000     1.007825032230
         H            7.603000000000    45.512000000000    43.810000000000     1.007825032230
         H            6.984000000000    47.744000000000    41.873000000000     1.007825032230
         H            6.841000000000    46.018000000000    41.499000000000     1.007825032230
         H            5.298000000000    47.502000000000    43.661000000000     1.007825032230
         H            3.388000000000    47.150000000000    42.138000000000     1.007825032230
         H            4.488000000000    46.420000000000    40.943000000000     1.007825032230
         H            4.664000000000    48.135000000000    41.383000000000     1.007825032230
         H            5.683000000000    45.128000000000    44.226000000000     1.007825032230
         H            3.975000000000    45.428000000000    43.824000000000     1.007825032230
         H            5.045000000000    44.646000000000    42.636000000000     1.007825032230
         C           12.810000000000    44.733000000000    44.943000000000    12.000000000000
         O           13.706000000000    43.894000000000    45.089000000000    15.994914619570
         N           11.531000000000    44.377000000000    44.905000000000    14.003074004430
         C           11.130000000000    42.976000000000    44.972000000000    12.000000000000
         C           11.340000000000    42.248000000000    43.660000000000    12.000000000000
         O           11.424000000000    41.017000000000    43.683000000000    15.994914619570
         C            9.646000000000    42.848000000000    45.362000000000    12.000000000000
         C            9.265000000000    43.266000000000    46.773000000000    12.000000000000
         C            7.755000000000    43.294000000000    46.907000000000    12.000000000000
         C            9.881000000000    42.319000000000    47.757000000000    12.000000000000
         H           10.821000000000    45.091000000000    44.828000000000     1.007825032230
         H           11.730000000000    42.484000000000    45.738000000000     1.007825032230
         H            9.070000000000    43.463000000000    44.670000000000     1.007825032230
         H            9.347000000000    41.809000000000    45.223000000000     1.007825032230
         H            9.653000000000    44.268000000000    46.959000000000     1.007825032230
         H            7.485000000000    43.594000000000    47.920000000000     1.007825032230
         H            7.340000000000    44.007000000000    46.194000000000     1.007825032230
         H            7.354000000000    42.301000000000    46.703000000000     1.007825032230
         H            9.608000000000    42.618000000000    48.769000000000     1.007825032230
         H           10.966000000000    42.341000000000    47.652000000000     1.007825032230
         H            9.518000000000    41.309000000000    47.566000000000     1.007825032230
         N           11.455000000000    42.952000000000    42.525000000000    14.003074004430
         C           11.525000000000    42.334000000000    41.214000000000    12.000000000000
         C           10.164000000000    41.769000000000    40.833000000000    12.000000000000
         O           10.081000000000    40.762000000000    40.130000000000    15.994914619570
         H           11.495000000000    43.959000000000    42.585000000000     1.007825032230
         H           11.825000000000    43.080000000000    40.478000000000     1.007825032230
         H           12.259000000000    41.529000000000    41.232000000000     1.007825032230
         N            9.056000000000    42.383000000000    41.229000000000    14.003074004430
         C            7.732000000000    41.847000000000    40.950000000000    12.000000000000
         C            7.015000000000    42.653000000000    39.888000000000    12.000000000000
         O            7.168000000000    43.877000000000    39.827000000000    15.994914619570
         C            6.847000000000    41.867000000000    42.198000000000    12.000000000000
         C            7.270000000000    40.907000000000    43.286000000000    12.000000000000
         C            6.765000000000    39.494000000000    43.037000000000    12.000000000000
         N            5.309000000000    39.509000000000    42.945000000000    14.003074004430
         C            4.456000000000    39.277000000000    43.947000000000    12.000000000000
         N            4.847000000000    39.018000000000    45.181000000000    14.003074004430
         N            3.160000000000    39.333000000000    43.692000000000    14.003074004430
         H            9.134000000000    43.250000000000    41.741000000000     1.007825032230
         H            7.833000000000    40.818000000000    40.605000000000     1.007825032230
         H            6.864000000000    42.876000000000    42.610000000000     1.007825032230
         H            5.825000000000    41.629000000000    41.903000000000     1.007825032230
         H            8.359000000000    40.887000000000    43.332000000000     1.007825032230
         H            6.881000000000    41.260000000000    44.241000000000     1.007825032230
         H            7.071000000000    38.848000000000    43.860000000000     1.007825032230
         H            7.184000000000    39.117000000000    42.104000000000     1.007825032230
         H            4.909000000000    39.714000000000    42.040000000000     1.007825032230
         H            5.832000000000    38.979000000000    45.401000000000     1.007825032230
         H            4.161000000000    38.858000000000    45.905000000000     1.007825032230
         H            2.838000000000    39.538000000000    42.757000000000     1.007825032230
         H            2.492000000000    39.171000000000    44.432000000000     1.007825032230
         N            6.207000000000    41.956000000000    39.087000000000    14.003074004430
         C            5.293000000000    42.579000000000    38.150000000000    12.000000000000
         C            3.843000000000    42.635000000000    38.597000000000    12.000000000000
         O            3.041000000000    43.261000000000    37.909000000000    15.994914619570
         C            5.310000000000    41.860000000000    36.804000000000    12.000000000000
         C            6.551000000000    42.112000000000    35.946000000000    12.000000000000
         O            7.307000000000    43.063000000000    36.189000000000    15.994914619570
         O            6.749000000000    41.341000000000    35.013000000000    15.994914619570
         H            6.233000000000    40.948000000000    39.136000000000     1.007825032230
         H            5.631000000000    43.602000000000    37.985000000000     1.007825032230
         H            5.243000000000    40.789000000000    36.993000000000     1.007825032230
         H            4.430000000000    42.166000000000    36.238000000000     1.007825032230
         N            3.402000000000    41.944000000000    39.654000000000    14.003074004430
         C            2.003000000000    41.980000000000    40.075000000000    12.000000000000
         C            2.042000000000    42.251000000000    41.586000000000    12.000000000000
         O            3.101000000000    42.119000000000    42.211000000000    15.994914619570
         C            1.229000000000    40.623000000000    39.804000000000    12.000000000000
         C            1.480000000000    40.065000000000    38.389000000000    12.000000000000
         O            1.654000000000    39.648000000000    40.770000000000    15.994914619570
         H            4.056000000000    41.380000000000    40.177000000000     1.007825032230
         H            1.491000000000    42.799000000000    39.570000000000     1.007825032230
         H            0.160000000000    40.798000000000    39.928000000000     1.007825032230
         H            0.891000000000    39.158000000000    41.087000000000     1.007825032230
         H            0.925000000000    39.136000000000    38.261000000000     1.007825032230
         H            1.148000000000    40.792000000000    37.648000000000     1.007825032230
         H            2.545000000000    39.873000000000    38.258000000000     1.007825032230
         N            0.923000000000    42.587000000000    42.217000000000    14.003074004430
         C            0.860000000000    42.841000000000    43.647000000000    12.000000000000
         C            0.191000000000    41.696000000000    44.392000000000    12.000000000000
         O           -0.020000000000    41.755000000000    45.606000000000    15.994914619570
         C            0.083000000000    44.138000000000    43.892000000000    12.000000000000
         C            0.752000000000    45.382000000000    43.343000000000    12.000000000000
         C           -0.200000000000    46.571000000000    43.380000000000    12.000000000000
         N           -0.054000000000    47.428000000000    44.372000000000    14.003074004430
         O           -1.105000000000    46.721000000000    42.552000000000    15.994914619570
         H            0.074000000000    42.670000000000    41.677000000000     1.007825032230
         H            1.874000000000    42.962000000000    44.027000000000     1.007825032230
         H           -0.896000000000    44.042000000000    43.423000000000     1.007825032230
         H           -0.056000000000    44.263000000000    44.966000000000     1.007825032230
         H            1.055000000000    45.199000000000    42.312000000000     1.007825032230
         H            1.634000000000    45.609000000000    43.942000000000     1.007825032230
         H            0.677000000000    47.290000000000    45.055000000000     1.007825032230
         H           -0.673000000000    48.222000000000    44.448000000000     1.007825032230
         N           -0.126000000000    40.611000000000    43.683000000000    14.003074004430
         C           -0.846000000000    39.468000000000    44.218000000000    12.000000000000
         C           -0.127000000000    38.883000000000    45.417000000000    12.000000000000
         O            1.056000000000    38.530000000000    45.397000000000    15.994914619570
         C           -0.990000000000    38.374000000000    43.128000000000    12.000000000000
         C           -1.627000000000    38.920000000000    41.847000000000    12.000000000000
         C           -1.847000000000    37.233000000000    43.716000000000    12.000000000000
         C           -3.091000000000    39.330000000000    41.987000000000    12.000000000000
         H            0.152000000000    40.582000000000    42.713000000000     1.007825032230
         H           -1.840000000000    39.791000000000    44.527000000000     1.007825032230
         H           -0.001000000000    37.983000000000    42.890000000000     1.007825032230
         H           -1.563000000000    38.148000000000    41.080000000000     1.007825032230
         H           -1.054000000000    39.786000000000    41.516000000000     1.007825032230
         H           -1.966000000000    36.446000000000    42.971000000000     1.007825032230
         H           -2.827000000000    37.621000000000    43.994000000000     1.007825032230
         H           -1.354000000000    36.826000000000    44.598000000000     1.007825032230
         H           -3.323000000000    40.106000000000    41.258000000000     1.007825032230
         H           -3.266000000000    39.713000000000    42.992000000000     1.007825032230
         H           -3.729000000000    38.464000000000    41.811000000000     1.007825032230
         N           -0.881000000000    38.847000000000    46.502000000000    14.003074004430
         C           -0.441000000000    38.279000000000    47.754000000000    12.000000000000
         C            0.502000000000    39.140000000000    48.581000000000    12.000000000000
         O            0.972000000000    38.690000000000    49.632000000000    15.994914619570
         H           -1.812000000000    39.236000000000    46.453000000000     1.007825032230
         H           -1.326000000000    38.078000000000    48.358000000000     1.007825032230
         H            0.054000000000    37.331000000000    47.545000000000     1.007825032230
         N            0.859000000000    40.336000000000    48.132000000000    14.003074004430
         C            1.732000000000    41.190000000000    48.902000000000    12.000000000000
         C            1.034000000000    41.776000000000    50.121000000000    12.000000000000
         O           -0.031000000000    42.407000000000    50.002000000000    15.994914619570
         C            2.216000000000    42.332000000000    48.029000000000    12.000000000000
         C            3.407000000000    42.998000000000    47.384000000000    12.000000000000
         C            3.093000000000    44.447000000000    47.004000000000    12.000000000000
         C            4.542000000000    42.927000000000    48.387000000000    12.000000000000
         H            0.515000000000    40.654000000000    47.237000000000     1.007825032230
         H            2.593000000000    40.609000000000    49.233000000000     1.007825032230
         H            1.601000000000    42.161000000000    47.146000000000     1.007825032230
         H            1.711000000000    43.184000000000    48.485000000000     1.007825032230
         H            3.686000000000    42.444000000000    46.487000000000     1.007825032230
         H            3.962000000000    44.893000000000    46.520000000000     1.007825032230
         H            2.245000000000    44.467000000000    46.319000000000     1.007825032230
         H            2.848000000000    45.013000000000    47.902000000000     1.007825032230
         H            5.430000000000    43.398000000000    47.965000000000     1.007825032230
         H            4.253000000000    43.448000000000    49.300000000000     1.007825032230
         H            4.758000000000    41.884000000000    48.618000000000     1.007825032230
         N            1.609000000000    41.565000000000    51.285000000000    14.003074004430
         C            1.098000000000    42.152000000000    52.502000000000    12.000000000000
         C            2.197000000000    43.020000000000    53.128000000000    12.000000000000
         O            3.368000000000    42.991000000000    52.732000000000    15.994914619570
         C            0.678000000000    41.061000000000    53.494000000000    12.000000000000
         C           -0.525000000000    40.271000000000    53.005000000000    12.000000000000
         O            1.805000000000    40.199000000000    53.678000000000    15.994914619570
         H            2.429000000000    40.977000000000    51.329000000000     1.007825032230
         H            0.236000000000    42.776000000000    52.267000000000     1.007825032230
         H            0.430000000000    41.527000000000    54.448000000000     1.007825032230
         H            1.577000000000    39.501000000000    54.296000000000     1.007825032230
         H           -0.785000000000    39.510000000000    53.741000000000     1.007825032230
         H           -1.370000000000    40.945000000000    52.866000000000     1.007825032230
         H           -0.283000000000    39.791000000000    52.057000000000     1.007825032230
         N            1.761000000000    43.922000000000    53.995000000000    14.003074004430
         C            2.669000000000    44.782000000000    54.721000000000    12.000000000000
         C            2.899000000000    44.200000000000    56.110000000000    12.000000000000
         O            1.950000000000    43.687000000000    56.706000000000    15.994914619570
         C            2.071000000000    46.190000000000    54.846000000000    12.000000000000
         C            1.967000000000    46.894000000000    53.501000000000    12.000000000000
         S            3.577000000000    47.123000000000    52.682000000000    31.972071174400
         C            3.194000000000    46.290000000000    51.174000000000    12.000000000000
         H            0.767000000000    44.011000000000    54.153000000000     1.007825032230
         H            3.619000000000    44.837000000000    54.189000000000     1.007825032230
         H            1.073000000000    46.110000000000    55.278000000000     1.007825032230
         H            2.699000000000    46.784000000000    55.510000000000     1.007825032230
         H            1.328000000000    46.300000000000    52.848000000000     1.007825032230
         H            1.506000000000    47.870000000000    53.650000000000     1.007825032230
         H            4.062000000000    46.314000000000    50.515000000000     1.007825032230
         H            2.929000000000    45.255000000000    51.388000000000     1.007825032230
         H            2.354000000000    46.787000000000    50.688000000000     1.007825032230
         N            4.081000000000    44.299000000000    56.717000000000    14.003074004430
         C            5.246000000000    45.002000000000    56.188000000000    12.000000000000
         C            6.066000000000    44.193000000000    55.186000000000    12.000000000000
         O            5.934000000000    42.966000000000    55.087000000000    15.994914619570
         C            6.034000000000    45.354000000000    57.433000000000    12.000000000000
         C            5.875000000000    44.064000000000    58.208000000000    12.000000000000
         C            4.392000000000    43.743000000000    58.040000000000    12.000000000000
         H            4.914000000000    45.923000000000    55.709000000000     1.007825032230
         H            7.079000000000    45.565000000000    57.206000000000     1.007825032230
         H            5.574000000000    46.188000000000    57.964000000000     1.007825032230
         H            6.497000000000    43.274000000000    57.786000000000     1.007825032230
         H            6.115000000000    44.218000000000    59.260000000000     1.007825032230
         H            3.797000000000    44.224000000000    58.816000000000     1.007825032230
         H            4.231000000000    42.665000000000    58.048000000000     1.007825032230
         N            6.987000000000    44.867000000000    54.479000000000    14.003074004430
         C            8.000000000000    44.233000000000    53.656000000000    12.000000000000
         C            7.805000000000    44.569000000000    52.173000000000    12.000000000000
         C            6.630000000000    43.812000000000    51.545000000000    12.000000000000
         C            6.785000000000    42.295000000000    51.627000000000    12.000000000000
         N            5.768000000000    41.525000000000    51.936000000000    14.003074004430
         O            7.875000000000    41.758000000000    51.405000000000    15.994914619570
         H            6.974000000000    45.876000000000    54.523000000000     1.007825032230
         H            7.999000000000    43.154000000000    53.809000000000     1.007825032230
         H            7.620000000000    45.639000000000    52.079000000000     1.007825032230
         H            8.717000000000    44.319000000000    51.631000000000     1.007825032230
         H            6.554000000000    44.097000000000    50.496000000000     1.007825032230
         H            5.711000000000    44.101000000000    52.056000000000     1.007825032230
         H            4.864000000000    41.934000000000    52.124000000000     1.007825032230
         H            5.890000000000    40.524000000000    51.986000000000     1.007825032230
         O           -4.494000000000    46.184000000000    55.356000000000    15.994914619570
         H           -3.983000000000    45.969000000000    54.576000000000     1.007825032230
         H           -4.883000000000    45.386000000000    55.713000000000     1.007825032230
         O           -0.568000000000    54.245000000000    56.640000000000    15.994914619570
         H            0.134000000000    54.591000000000    56.089000000000     1.007825032230
         H           -0.462000000000    54.570000000000    57.534000000000     1.007825032230
         O           -0.810000000000    44.068000000000    57.031000000000    15.994914619570
         H            0.132000000000    43.938000000000    56.920000000000     1.007825032230
         H           -1.285000000000    43.430000000000    56.499000000000     1.007825032230
         O           -5.188000000000    43.599000000000    55.708000000000    15.994914619570
         H           -5.595000000000    43.266000000000    54.908000000000     1.007825032230
         H           -4.407000000000    43.083000000000    55.907000000000     1.007825032230
         O            5.003000000000    39.012000000000    53.418000000000    15.994914619570
         H            4.575000000000    39.038000000000    52.562000000000     1.007825032230
         H            5.944000000000    38.883000000000    53.300000000000     1.007825032230
         O            3.187000000000    37.794000000000    47.216000000000    15.994914619570
         H            2.483000000000    38.037000000000    46.615000000000     1.007825032230
         H            2.832000000000    37.256000000000    47.923000000000     1.007825032230
         O           -7.326000000000    52.855000000000    56.701000000000    15.994914619570
         H           -6.835000000000    53.375000000000    57.337000000000     1.007825032230
         H           -8.116000000000    52.507000000000    57.115000000000     1.007825032230
         O            3.645000000000    39.297000000000    51.046000000000    15.994914619570
         H            4.240000000000    39.454000000000    50.312000000000     1.007825032230
         H            3.097000000000    38.535000000000    50.856000000000     1.007825032230
         O           -1.910000000000    49.551000000000    43.381000000000    15.994914619570
         H           -1.662000000000    49.802000000000    42.491000000000     1.007825032230
         H           -2.807000000000    49.216000000000    43.380000000000     1.007825032230
         O           -4.831000000000    48.504000000000    52.099000000000    15.994914619570
         H           -5.768000000000    48.538000000000    51.905000000000     1.007825032230
         H           -4.357000000000    48.187000000000    51.330000000000     1.007825032230
         O           -2.001000000000    42.627000000000    47.431000000000    15.994914619570
         H           -1.139000000000    42.734000000000    47.029000000000     1.007825032230
         H           -1.902000000000    42.534000000000    48.378000000000     1.007825032230
         H           10.263000000000    48.876000000000    56.307000000000     1.007825032230
         H            1.597000000000    51.945000000000    58.080000000000     1.007825032230
         H           -4.038000000000    55.583000000000    59.452000000000     1.007825032230
         H            4.613000000000    47.002000000000    61.822000000000     1.007825032230
         H            8.047000000000    53.957000000000    54.647000000000     1.007825032230
         H           -0.473000000000    56.239000000000    53.398000000000     1.007825032230
         H           -6.892000000000    57.514000000000    54.434000000000     1.007825032230
         H            8.807000000000    46.339000000000    42.815000000000     1.007825032230
         H           13.019000000000    45.797000000000    44.864000000000     1.007825032230
         H            8.935000000000    44.673000000000    54.016000000000     1.007825032230

  Running in c1 symmetry.

  Rotational constants: A =      0.00007  B =      0.00000  C =      0.00000 [cm^-1]
  Rotational constants: A =      2.02265  B =      0.02283  C =      0.02277 [MHz]
  Nuclear repulsion = 153666.206325237901183

  Charge       = -2
  Multiplicity = 1
  Electrons    = 2416
  Nalpha       = 1208
  Nbeta        = 1208

  ==> Algorithm <==

  SCF Algorithm Type is DF.
  DIIS enabled.
  MOM disabled.
  Fractional occupation disabled.
  Guess Type is SAD.
  Energy threshold   = 1.00e-06
  Density threshold  = 1.00e-06
  Integral threshold = 1.00e-12

  ==> Primary Basis <==

  Basis Set: MINIX
    Blend: MINIX
    Number of shells: 1266
    Number of basis functions: 1914
    Number of Cartesian functions: 1919
    Spherical Harmonics?: true
    Max angular momentum: 2

   => Loading Basis Set <=

    Name: (MINIX AUX)
    Role: JKFIT
    Keyword: DF_BASIS_SCF
    atoms 1-2, 4, 6, 27, 31, 39, 52, 65, 76, 80, 97, 119, 129, 136, 156, 160, 164, 174, 206, 210, 217, 233, 253, 256-257, 265, 268-269, 277, 281-282, 292, 314, 333, 343, 347-348, 358, 392, 396, 415, 422, 446, 449-450, 458, 461, 472, 477, 489, 508, 515, 534, 537, 548, 565, 582, 591, 594, 597, 600, 603, 606, 609, 612, 615, 618, 621                                                                                                                                                                                                                                                                                             entry O          line   318 file /storage/hive/project/chem-sherrill/csargent30/.conda/envs/psi419/share/psi4/basis/def2-universal-jkfit.gbs 
    atoms 3, 5, 8-11, 26, 29-30, 32-38, 50-51, 57-64, 75, 78-79, 81-83, 85, 95-96, 98-101, 117-118, 120, 127-128, 134-135, 137-139, 148-149, 155, 158-159, 161-162, 172-173, 175-178, 191-193, 195, 205, 208-209, 215-216, 218-220, 231-232, 234-240, 251-252, 254-255, 263-264, 266-267, 275-276, 278-280, 290-291, 293-296, 312-313, 315-318, 331-332, 334, 341-342, 344-346, 356-357, 359-362, 375-379, 391, 394-395, 397-400, 413-414, 420-421, 423-425, 427, 444-445, 447-448, 456-457, 459-460, 470-471, 473-475, 487-488, 490-493, 506-507, 513-514, 516-519, 532-533, 535-536, 546-547, 549-550, 552, 563-564, 566-568, 577-580 entry C          line   198 file /storage/hive/project/chem-sherrill/csargent30/.conda/envs/psi419/share/psi4/basis/def2-universal-jkfit.gbs 
    atoms 7, 28, 49, 56, 77, 84, 86, 94, 102, 116, 126, 133, 147, 157, 163, 171, 190, 207, 214, 230, 250, 262, 274, 289, 297, 311, 330, 340, 355, 374, 393, 412, 419, 426, 428-429, 443, 455, 469, 476, 486, 505, 512, 531, 545, 562, 576, 581                                                                                                                                                                                                                                                                                                                                                                                          entry N          line   258 file /storage/hive/project/chem-sherrill/csargent30/.conda/envs/psi419/share/psi4/basis/def2-universal-jkfit.gbs 
    atoms 12, 121, 150, 194, 551                                                                                                                                                                                                                                                                                                                                                                                                                                                                                                                                                                                                        entry S          line   903 file /storage/hive/project/chem-sherrill/csargent30/.conda/envs/psi419/share/psi4/basis/def2-universal-jkfit.gbs 
    atoms 13-25, 40-48, 53-55, 66-74, 87-93, 103-115, 122-125, 130-132, 140-146, 151-154, 165-170, 179-189, 196-204, 211-213, 221-229, 241-249, 258-261, 270-273, 283-288, 298-310, 319-329, 335-339, 349-354, 363-373, 380-390, 401-411, 416-418, 430-442, 451-454, 462-468, 478-485, 494-504, 509-511, 520-530, 538-544, 553-561, 569-575, 583-590, 592-593, 595-596, 598-599, 601-602, 604-605, 607-608, 610-611, 613-614, 616-617, 619-620, 622-633                                                                                                                                                                                 entry H          line    18 file /storage/hive/project/chem-sherrill/csargent30/.conda/envs/psi419/share/psi4/basis/def2-universal-jkfit.gbs 

  ==> Integral Setup <==

  ==> DiskDFJK: Density-Fitted J/K Matrices <==

    J tasked:                  Yes
    K tasked:                  Yes
    wK tasked:                  No
    OpenMP threads:             10
    Integrals threads:          10
    Memory [MiB]:            85830
    Algorithm:                Disk
    Integral Cache:           NONE
    Schwarz Cutoff:          1E-12
    Fitting Condition:       1E-10

   => Auxiliary Basis Set <=

  Basis Set: (MINIX AUX)
    Blend: DEF2-UNIVERSAL-JKFIT
    Number of shells: 9734
    Number of basis functions: 29506
    Number of Cartesian functions: 34779
    Spherical Harmonics?: true
    Max angular momentum: 4

   => External Potential Field:  <= 

    > Charges [e] [a0] < 

              Z          x          y          z
        0.59720   41.93869   95.60880  109.21105
       -0.56790   42.21081   95.82045  111.52597
       -0.36620   44.20069   95.55022  107.46117
        0.11230   45.40634   93.97041  107.92982
        0.11230   43.58086   95.35747  105.52609
        0.11230   45.27028   97.27743  107.64447
       -0.41570   39.69370   95.43684  108.27753
       -0.02370   37.39957   95.46707  109.71183
        0.59730   35.70638   93.49609  108.54776
       -0.56790   36.00306   92.99720  106.29332
        0.03420   36.07298   97.95773  109.48506
        0.00180   37.42036   99.97218  110.96661
       -0.27370   35.12434  102.45150  111.29164
       -0.05360   34.89568  103.12424  108.01864
        0.08800   37.77563   95.02299  111.68848
        0.02410   36.01251   98.50953  107.50085
        0.02410   34.14924   97.76687  110.19560
        0.04400   37.99105   99.25975  112.81287
        0.04400   39.06064  100.65059  109.92348
        0.06840   34.44971  105.11791  107.75596
        0.06840   36.69092  102.69717  107.10401
        0.06840   33.40658  101.97151  107.18338
        0.27190   39.54252   95.26676  106.38213
       -0.41570   34.08121   92.30367  110.04820
       -0.00240   32.08566   90.71063  109.00507
        0.59730   30.14680   92.55123  107.88446
       -0.56790   29.92381   94.69418  108.82744
       -0.03430   30.76285   89.22342  111.05731
        0.01180   32.24629   86.96709  111.99840
       -0.12560   34.29475   87.29401  113.59522
       -0.12560   31.51118   84.57091  111.24251
       -0.17040   35.59110   85.17563  114.42103
       -0.17040   32.81131   82.46198  112.06832
       -0.10720   34.85033   82.77000  113.66136
        0.27190   34.23050   92.50398  111.93982
        0.09780   32.83210   89.45586  107.55187
        0.02950   30.41892   90.48198  112.65035
        0.02950   28.95060   88.56579  110.33166
        0.13300   34.86923   89.16106  114.18481
        0.13300   29.90870   84.34982  109.99718
        0.14300   37.19359   85.39294  115.66636
        0.14300   32.23684   80.59682  111.47305
        0.12970   35.87834   81.13539  114.32276
       -0.34790   28.75029   91.83502  105.93427
       -0.24000   26.76608   93.41294  104.86279
        0.73410   24.31889   91.97108  105.16515
       -0.58940   24.13936   89.77900  104.40548
       -0.00940   27.08922   93.87404  102.07734
        0.01870   29.12635   95.75998  101.55577
       -0.04790   28.74084   96.57823   98.82512
       -0.01430   30.67781   98.60213   98.23930
       -0.38540   29.79909  100.12714   96.13793
        0.27470   29.07533   90.12293  105.15759
        0.14260   26.66215   95.20629  105.87191
        0.03620   27.57677   92.09580  101.15893
        0.03620   25.31288   94.56945  101.29877
        0.01030   28.95249   97.37570  102.82189
        0.01030   30.97639   94.88315  101.77687
        0.06210   26.83978   97.33601   98.58134
        0.06210   29.01485   94.96819   97.57034
        0.11350   30.94049   99.80022   99.89470
        0.11350   32.46927   97.71585   97.74230
        0.34000   29.35123  101.87514   96.76154
        0.34000   31.17859  100.25564   94.82457
        0.34000   28.25519   99.31456   95.36314
       -0.41570   22.41593   93.14460  106.27442
        0.29850   19.43016   91.95029  109.71750
       -0.31920   16.91305   90.63315  110.20883
       -0.31920   21.63547   90.71630  111.18960
        0.27190   22.65215   94.96819  106.78842
        0.09690   20.01031   89.99632  106.10623
       -0.02970   19.26198   93.90994  110.33166
        0.07910   16.51810   90.63504  112.23083
        0.07910   17.01131   88.69052  109.53042
        0.07910   15.41072   91.63093  109.21483
        0.07910   21.21596   90.74465  113.20593
        0.07910   21.87169   88.76800  110.56410
        0.07910   23.37213   91.76699  110.83433
       -0.56790    3.93819   97.16405  112.20816
       -0.51630    2.55680  100.87925  110.77197
        0.03810    2.60593  102.06789  113.22861
        0.53660    0.13606  101.14570  114.43237
       -0.58190   -1.91618  101.64081  113.44404
       -0.03030    2.58515  104.90815  112.89980
        0.79940    2.61727  106.45016  115.34699
       -0.80140    1.66296  105.66782  117.34254
       -0.80140    3.64906  108.52886  115.18070
        0.29360    2.05035  101.90915  109.24696
        0.08800    4.24244  101.45562  114.32087
       -0.01220    4.24621  105.43160  111.79998
       -0.01220    0.90518  105.42593  111.82643
       -0.41570    0.12094   99.95139  116.64335
       -0.02490   -2.21665   98.94228  117.70726
        0.59730   -4.10260  100.92838  118.61055
       -0.56790   -6.31169  100.31044  119.05653
        0.21170   -1.67052   97.19239  119.93147
       -0.65460   -0.57637   94.91716  119.03952
        0.27190    1.75556   99.73786  117.60522
        0.08430   -3.13884   97.82356  116.24272
        0.03520   -0.36472   98.11836  121.22782
        0.03520   -3.42796   96.76721  120.91791
        0.42750    0.17763   94.02521  120.42658
       -0.41570   -3.25600  103.26975  118.96960
        0.01430   -5.02478  105.31822  119.43447
        0.59730   -6.64806  105.78309  117.14034
       -0.56790   -8.74565  106.70150  117.43703
       -0.20410   -3.70008  107.80888  120.00517
        0.71300   -2.24688  107.62179  122.46748
       -0.91910    0.21354  108.16414  122.47693
       -0.59310   -3.27490  106.83756  124.41768
        0.27190   -1.38139  103.62313  118.91858
        0.10480   -6.23421  104.81744  121.02562
        0.07970   -5.10604  109.30554  120.15824
        0.07970   -2.39428  108.25296  118.47449
        0.41960    1.06958  108.74807  120.87255
        0.41960    1.22265  107.99218  124.08887
       -0.41570   -5.78823  105.28231  114.82543
        0.13030   -5.54824  106.81677  110.46016
       -0.04300   -4.57125  109.36223  111.31243
       -0.32040   -6.94096  107.03598  107.94872
       -0.06600   -2.19019  110.31276  109.98206
        0.27190   -4.03268  104.55855  114.63268
        0.08690   -8.77400  107.10968  112.99050
        0.01870   -3.94764  105.54309  110.21828
        0.02360   -6.06413  110.74740  110.99873
        0.02360   -4.18952  109.26585  113.33443
        0.08820   -7.62504  105.17838  107.37802
        0.08820   -8.53778  108.32099  108.15847
        0.08820   -5.65784  107.76730  106.51252
        0.01860   -1.66485  112.15147  110.74551
        0.01860   -0.65196  108.97673  110.29009
        0.01860   -2.55491  110.48662  107.96194
       -0.56790   11.32513   89.45208  117.70537
       -0.51630    7.42473   89.50877  119.45526
        0.03810    8.31479   90.42340  121.92324
        0.53660   10.01744   88.54123  123.23471
       -0.58190   11.96197   89.26121  124.31563
       -0.03030    6.14539   90.95252  123.68824
        0.79940    4.29913   92.92539  122.73204
       -0.80140    5.02856   94.62237  121.32420
       -0.80140    2.10515   92.69674  123.44825
        0.29360    5.56335   89.17429  119.20392
        0.08800    9.36737   92.16950  121.63411
       -0.01220    5.11360   89.19507  123.98682
       -0.01220    6.90506   91.58369  125.49482
       -0.41570    9.39383   86.10726  123.02873
        0.01430   10.98120   84.13250  124.09454
        0.59730   13.63248   84.04179  122.94369
       -0.56790   15.50898   83.62983  124.29674
       -0.20410    9.74154   81.56058  123.76194
        0.71300    7.48898   81.24500  125.52128
       -0.91910    5.92618   79.38362  125.07341
       -0.59310    7.00144   82.72465  127.25416
        0.27190    7.78945   85.62727  122.11599
        0.10480   11.17395   84.48966  126.11465
        0.07970    9.10092   81.37350  121.81364
        0.07970   11.12482   80.08659  124.16257
        0.41960    6.26255   78.18175  123.62966
        0.41960    4.38227   79.14929  126.17134
       -0.41570   13.84224   84.43107  120.45492
        0.03370   16.27054   84.51611  119.15479
        0.59730   17.89949   86.65528  120.20359
       -0.56790   20.11991   86.30190  120.78374
       -0.18250   15.83402   84.98476  116.34099
        0.27190   12.24920   84.67674  119.43258
        0.08230   17.24753   82.72087  119.40801
        0.06030   17.64626   85.04901  115.36589
        0.06030   14.68884   83.45975  115.56053
        0.06030   14.85325   86.77811  116.08777
       -0.34790   16.81667   88.91917  120.47760
       -0.24000   18.20373   91.06212  121.54718
        0.73410   19.11458   90.51599  124.21359
       -0.58940   21.35957   90.87126  124.78995
       -0.00940   16.53510   93.42806  121.61332
        0.01870   15.95307   94.26899  118.94881
       -0.04790   14.84758   96.89571  118.98472
       -0.01430   12.13204   96.93539  119.78407
       -0.38540   11.17017   99.48085  119.43258
        0.27470   15.00254   89.15728  119.93525
        0.14260   19.84212   91.44574  120.35855
        0.03620   14.77577   92.99720  122.59409
        0.03620   17.52343   94.93606  122.60732
        0.01030   17.68784   94.27277  117.83954
        0.01030   14.60002   92.96886  118.10032
        0.06210   15.93606   98.04844  120.29808
        0.06210   15.00065   97.71018  117.09877
        0.11350   11.98275   96.40249  121.76828
        0.11350   11.04923   95.61825  118.62756
        0.34000    9.45997   99.40526  118.58976
        0.34000   12.37771  100.47107  118.33276
        0.34000   11.00576  100.33879  121.12955
       -0.34790   17.45540   89.50310  125.82174
       -0.26370   18.30200   88.98153  128.38232
        0.73410   20.29755   86.93307  128.60342
       -0.58940   21.97374   87.13527  130.23992
       -0.00070   16.03244   88.33714  130.07363
        0.03900   15.23308   90.97897  130.92023
        0.04860   12.49298   91.25865  130.48559
       -0.52950   11.73520   93.89293  130.50449
        0.80760    9.29556   94.51087  130.33630
       -0.86270    7.43607   92.80634  130.10953
       -0.86270    8.70408   96.93917  130.37032
        0.27470   15.66961   89.11193  125.27561
        0.15600   19.13159   90.72008  129.11365
        0.03270   14.53955   87.39605  129.01349
        0.03270   16.61825   87.19574  131.68557
        0.02850   15.64693   91.22086  132.92334
        0.02850   16.25542   92.39438  129.82796
        0.06870   12.01866   90.44040  128.65633
        0.06870   11.46875   90.25143  131.96147
        0.34560   13.05612   95.26298  130.64433
        0.44780    7.84803   90.94307  130.06985
        0.44780    5.62194   93.38460  129.97914
        0.44780   10.07791   98.25442  130.52905
        0.44780    6.87860   97.47774  130.23615
       -0.41570   20.15582   84.97154  126.97826
       -0.05180   22.06822   82.98921  126.98582
        0.59730   24.63258   84.10226  126.21292
       -0.56790   26.55065   83.57125  127.45447
       -0.11020   21.31989   80.82548  125.18491
        0.35310   23.23229   78.62583  125.00160
       -0.41210   23.69339   77.58649  127.63588
       -0.41210   22.27987   76.57926  123.21203
        0.27190   18.70640   84.87705  125.74049
        0.09220   22.22696   82.23332  128.89444
        0.04570   19.52465   80.05258  125.83308
        0.04570   21.04777   81.61160  123.30085
       -0.03610   25.01053   79.36283  124.26839
        0.10000   25.04076   76.03124  127.53573
        0.10000   24.45306   79.07559  128.83775
        0.10000   21.91704   76.90618  128.42579
        0.10000   21.96996   77.38995  121.34309
        0.10000   20.50920   75.81014  123.93013
        0.10000   23.68016   75.07315  123.08353
       -0.41570   24.73463   85.74821  124.27784
       -0.05180   27.11946   86.92362  123.58431
        0.59730   28.07755   88.60737  125.70647
       -0.56790   30.36412   88.56579  126.18646
       -0.11020   26.71884   88.39572  121.13333
        0.35310   26.13869   86.73276  118.82220
       -0.41210   25.15037   88.35603  116.66602
       -0.41210   28.53864   85.30602  118.02473
        0.27190   23.14915   86.16962  123.30274
        0.09220   28.50841   85.44208  123.24227
        0.04570   25.14092   89.69018  121.40923
        0.04570   28.41392   89.49743  120.74216
       -0.03610   24.69116   85.36082  119.33809
        0.10000   24.74407   87.16173  115.03708
        0.10000   23.42693   89.31224  117.26129
        0.10000   26.57144   89.75632  116.15391
        0.10000   28.12479   84.12683  116.38634
        0.10000   29.17926   84.11738  119.57998
        0.10000   30.01452   86.66095  117.54285
       -0.41570   26.49018   90.03033  127.04440
       -0.03890   27.33300   91.49109  129.22325
        0.59730   28.35345   89.75065  131.28683
       -0.56790   30.43026   90.24198  132.21847
        0.36540   25.14470   93.06712  130.25693
       -0.24380   25.76453   94.49575  132.69279
       -0.67610   24.53053   94.78299  128.26705
        0.27190   24.65148   90.10025  126.53606
        0.10070   28.83911   92.76288  128.62421
        0.00430   23.53276   91.83124  130.59708
        0.41020   23.46284   93.95151  127.05952
        0.06420   24.11291   95.56723  133.30128
        0.06420   27.33300   95.78644  132.35075
        0.06420   26.28987   93.15216  134.16300
       -0.41570   27.12513   87.67006  131.99926
       -0.08750   28.15125   86.04490  133.99859
        0.59730   30.68537   84.84870  133.22380
       -0.56790   32.36156   84.52367  134.79227
        0.29850   26.12924   84.01344  134.65999
       -0.31920   27.22906   82.08592  136.47602
       -0.31920   23.92960   85.22287  136.06217
        0.27190   25.47540   87.20897  131.15644
        0.09690   28.47061   87.20519  135.67100
       -0.02970   25.46217   83.08370  132.94790
        0.07910   28.82777   81.13917  135.58785
        0.07910   25.78720   80.69509  136.95601
        0.07910   27.86212   83.03835  138.18811
        0.07910   23.04332   86.64016  134.85842
        0.07910   24.62313   86.12049  137.78182
        0.07910   22.54821   83.77534  136.55161
       -0.34790   31.06332   84.31580  130.78795
       -0.24000   33.44248   83.33692  129.82985
        0.73410   35.43803   85.37027  129.36498
       -0.58940   37.46571   84.81091  128.30862
       -0.00940   32.97383   81.94041  127.36376
        0.01870   31.21828   79.71054  127.64533
       -0.04790   32.36156   77.89262  129.51805
       -0.01430   30.83655   75.48700  129.60309
       -0.38540   32.56754   73.48200  130.33063
        0.27470   29.63280   84.60493  129.55773
        0.14260   34.19081   81.99522  131.20180
        0.03620   32.14613   83.25755  126.01450
        0.03620   34.77663   81.27712  126.62299
        0.01030   29.38524   80.35115  128.32941
        0.01030   30.98962   78.77512  125.82363
        0.06210   32.37290   78.75812  131.38699
        0.06210   34.29475   77.45609  128.95491
        0.11350   29.32288   75.65519  130.98826
        0.11350   30.04476   75.09016  127.74360
        0.34000   31.62457   71.82471  130.41189
        0.34000   33.96972   73.35350  129.04184
        0.34000   33.31209   73.87506  132.04272
       -0.34790   34.90702   87.76455  130.00749
       -0.24000   36.58699   89.91317  129.58608
        0.73410   37.39579   90.24009  126.84220
       -0.58940   39.59732   90.66528  126.19780
       -0.00940   38.90190   89.63538  131.26038
        0.01870   38.05530   89.70341  133.97969
       -0.04790   40.20203   88.51099  135.41399
       -0.01430   39.57653   88.30690  138.19756
       -0.38540   41.66468   87.00299  139.43911
        0.27470   33.22516   88.10470  130.84275
        0.14260   35.58921   91.62148  130.16056
        0.03620   39.83354   87.84203  130.86731
        0.03620   40.20770   91.18873  130.90133
        0.01030   37.75106   91.64416  134.60141
        0.01030   36.33376   88.59792  134.21969
        0.06210   41.89145   89.66750  135.18534
        0.06210   40.56108   86.62883  134.65810
        0.11350   39.34788   90.18907  139.00447
        0.11350   37.83799   87.22976  138.44323
        0.34000   41.29619   86.84047  141.30427
        0.34000   43.27284   88.00077  139.19345
        0.34000   41.87255   85.26444  138.67755
       -0.41570   35.57409   89.99632  125.13577
       -0.00310   36.03708   90.26466  122.44669
        0.59730   34.79931   92.67028  121.40168
       -0.56790   32.47683   92.94618  121.58120
       -0.00360   34.99206   87.93841  121.08420
       -0.06450   36.55864   85.63294  121.64167
        0.69510   39.26662   85.83703  120.69492
       -0.94070   41.00139   84.75611  122.11788
       -0.60860   39.91102   86.98409  118.75606
        0.27190   33.80153   89.61081  125.73104
        0.08500   38.06853   90.36670  122.12733
        0.01710   33.05887   87.60392  121.71159
        0.01710   34.99584   88.28423  119.05464
        0.03520   36.60022   85.34948  123.68069
        0.03520   35.66858   83.99644  120.76106
        0.42510   40.49305   83.84148  123.71281
        0.42510   42.84009   84.84303  121.61332
       -0.25480   36.19392   94.49009  120.31508
       -0.02660   35.14135   96.76154  119.17936
        0.58960   33.51996   96.02454  116.92869
       -0.57480   34.23806   94.31245  115.48683
       -0.00700   37.38445   98.33001  118.38378
        0.01890   39.40079   97.37948  120.17335
        0.01920   38.92269   94.55623  120.16579
        0.06410   34.01129   97.78766  120.56264
        0.02530   37.89279   97.97474  116.42036
        0.02530   37.01973  100.33312  118.69370
        0.02130   41.28863   97.81978  119.47604
        0.02130   39.12300   98.15804  122.05930
        0.03910   39.79196   93.63782  121.79096
        0.03910   39.58031   93.70774  118.40835
       -0.41570   31.37512   97.29822  116.59799
       -0.00240   29.78019   96.80689  114.42481
        0.59730   28.61990   99.26920  113.50640
       -0.56790   28.44416  101.13814  114.89913
       -0.03430   27.62024   94.92283  115.06542
        0.01180   25.78909   95.77510  117.13467
       -0.12560   23.67071   97.21129  116.53941
       -0.12560   26.29554   95.20629  119.64801
       -0.17040   22.10224   98.06545  118.44992
       -0.17040   24.69494   96.07746  121.53585
       -0.10720   22.60490   97.50798  120.95192
        0.27190   30.85356   98.61914  117.87356
        0.09780   30.93482   96.00943  112.91681
        0.02950   26.52987   94.60158  113.34766
        0.02950   28.46683   93.13515  115.64179
        0.13300   23.25119   97.65916  114.59299
        0.13300   27.93204   94.08757  120.13178
        0.14300   20.46195   99.18417  117.97938
        0.14300   25.09556   95.62581  123.48604
        0.12970   21.37280   98.18639  122.42969
       -0.51630   27.74874   99.22952  111.17070
        0.03970   26.36168  101.27609  110.02930
        0.53660   23.74630  100.17249  109.48506
       -0.58190   23.54410   98.10702  108.41548
        0.05600   27.71661  101.94883  107.65203
        0.01360   26.40514  103.83100  105.98151
        0.80540   27.83378  104.55099  103.56077
       -0.81880   29.86145  103.51164  103.00519
       -0.81880   26.87946  106.20450  102.21529
        0.29360   28.07377   97.67049  110.11812
        0.11050   26.23885  102.89181  111.29920
       -0.01730   27.98684  100.21974  106.56733
       -0.01730   29.56854  102.70095  108.14903
       -0.04250   24.58534  103.03543  105.43349
       -0.04250   26.06499  105.54498  107.07188
       -0.41570   21.70350  101.42538  110.13513
       -0.00240   19.17505  100.49186  109.55309
        0.59730   18.12058  102.06411  107.36290
       -0.56790   18.25097  104.39603  107.34967
       -0.03430   17.48564  100.73185  111.90580
        0.01180   14.87025   99.58857  111.53919
       -0.12560   14.52632   97.02421  111.90202
       -0.12560   12.85392  101.09846  110.81543
       -0.17040   12.16228   95.97730  111.54675
       -0.17040   10.49932  100.04021  110.46205
       -0.10720   10.17429   97.49097  110.82866
        0.27190   21.88870  103.08267  111.06487
        0.09780   19.28654   98.51520  108.98617
        0.02950   18.40782   99.76809  113.47616
        0.02950   17.27966  102.72551  112.37634
        0.13300   16.09669   95.84691  112.45949
        0.13300   13.12793  103.09968  110.52819
        0.14300   11.87504   93.97608  111.83210
        0.14300    8.92140  101.20806  109.90080
        0.12970    8.32991   96.66327  110.54898
       -0.41570   17.05289  100.85090  105.44294
        0.13030   17.27588  101.05877  100.81311
       -0.04300   20.04055  101.77309  100.69217
       -0.32040   15.96063  102.13025   98.52276
       -0.06600   21.35768  101.05877  103.11480
        0.27190   16.96218   98.94606  105.51286
        0.08690   16.33668  104.15037  103.38881
        0.01870   17.10391   99.00653  100.79799
        0.02360   20.92872  100.78287   99.11991
        0.02360   20.20684  103.80455  100.39926
        0.08820   13.96319  101.63136   98.58134
        0.08820   16.15527  104.18060   98.51520
        0.08820   16.81289  101.35357   96.81634
        0.01860   23.38914  100.96429  102.79165
        0.01860   20.95706  102.47418  104.55666
        0.01860   20.67738   99.22196  103.74974
       -0.56790   -1.19620  106.93771  103.64770
       -0.25480   -0.13039  109.12601  100.21785
       -0.02660    0.24566  111.50140  101.57845
        0.58960   -2.19397  112.51429  102.73685
       -0.57480   -2.05602  113.99773  104.52831
       -0.00700    1.40218  113.23806   99.60746
        0.01890    0.34015  112.23272   97.11681
        0.01920    0.56881  109.37168   97.55333
        0.06410    1.61950  111.19526  103.08267
        0.02530    0.82581  115.19015   99.91927
        0.02530    3.45631  113.08310   99.62825
        0.02130   -1.61950  112.80531   96.84091
        0.02130    1.50800  112.82799   95.52755
        0.03910    2.49444  108.71783   97.22452
        0.03910   -0.75967  108.34745   96.35714
       -0.51630   -4.43519  111.90580  101.77120
        0.03970   -6.76522  112.64279  103.00141
        0.53660   -8.73242  110.69260  102.27198
       -0.58190   -8.38094  109.17326  100.54099
        0.05600   -7.62693  115.31109  102.20773
        0.01360   -8.67006  115.54730   99.60557
        0.80540   -9.68674  118.17024   99.06700
       -0.81880  -11.69363  118.87700  100.00242
       -0.81880   -8.41684  119.46849   97.67238
        0.29360   -4.51267  110.90803  100.14604
        0.11050   -6.49499  112.59933  105.04232
       -0.01730   -5.99988  116.56776  102.35135
       -0.01730   -9.05935  115.95171  103.54187
       -0.04250   -7.17340  115.12778   98.25253
       -0.04250  -10.19129  114.17725   99.36747
       -0.34790  -10.78089  110.71716  103.70250
       -0.00940  -14.70963  109.86301  105.41081
        0.01870  -16.79400  108.30776  106.54654
       -0.04790  -18.06578  110.28442  108.24540
       -0.01430  -20.06889  109.15814  109.95371
       -0.38540  -20.97596  110.98739  111.79620
        0.27470  -10.98498  112.15902  104.93649
        0.14260  -12.03945  107.03787  104.38469
        0.03620  -13.65138  110.63591  107.00007
        0.03620  -15.60158  111.45416  104.45461
        0.01030  -18.08468  107.60101  105.10657
        0.01030  -16.02677  106.76008  107.66904
        0.06210  -16.62203  111.16881  109.41892
        0.06210  -18.93506  111.72439  107.05676
        0.11350  -21.65437  108.53075  108.79909
        0.11350  -19.27521  107.53864  110.94771
        0.34000  -22.30444  110.17481  112.89980
        0.34000  -19.51898  111.57321  112.88090
        0.34000  -21.73374  112.48406  110.88724
       -0.56790   18.11114   85.30035   80.04691
       -0.41570   18.71585   89.59381   80.09037
       -0.03890   21.20840   89.50877   78.88284
        0.59730   23.05844   88.02344   80.51745
       -0.56790   24.37558   86.30568   79.60660
        0.36540   22.23452   92.23186   78.45765
       -0.24380   24.87258   92.28855   77.29358
       -0.67610   20.47518   93.48286   76.82871
        0.27190   17.99586   91.28322   80.61005
        0.10070   21.03265   88.57146   77.05736
        0.00430   22.28365   93.21641   80.26612
        0.41020   19.09379   94.12915   77.81136
        0.06420   25.47351   94.24253   77.04791
        0.06420   26.19349   91.31535   78.53891
        0.06420   24.83478   91.34558   75.46243
       -0.34790   23.08678   88.60359   82.97598
       -0.00940   24.50030   88.53934   87.28456
        0.01870   25.76831   91.06212   87.54723
       -0.04790   25.67760   91.70085   90.34592
       -0.01430   27.51630   93.83057   90.93740
       -0.38540   26.97584   96.11147   89.48231
        0.27470   21.90948   89.95663   83.62794
        0.14260   26.69805   87.58692   84.07014
        0.03620   25.32044   87.26188   88.67540
        0.03620   22.49719   88.76611   87.70408
        0.01030   27.72039   90.95252   86.90095
        0.01030   24.74407   92.48320   86.46442
        0.06210   23.76898   92.29044   90.84669
        0.06210   26.18782   90.03411   91.44385
        0.11350   27.38780   94.27844   92.94429
        0.11350   29.43059   93.20129   90.51221
        0.34000   28.23818   97.47018   89.93396
        0.34000   25.21273   96.72185   89.88860
        0.34000   27.10056   95.72219   87.61904
       -0.56790   17.86169   87.09559  102.47796
       -0.41570   19.29788   83.08559  103.14881
       -0.08750   21.68650   83.84337  104.34123
        0.59730   23.95228   83.11015  102.73874
       -0.56790   23.98251   81.05224  101.63325
        0.29850   21.87547   82.58859  106.99062
       -0.31920   24.13558   83.69786  108.44004
       -0.31920   19.36780   82.98921  108.41359
        0.27190   18.93884   81.22421  102.92771
        0.09690   21.68272   85.88994  104.57933
       -0.02970   22.17783   80.56658  106.74307
        0.07910   24.26219   82.81347  110.29576
        0.07910   23.87669   85.72932  108.66303
        0.07910   25.87035   83.33692  107.38747
        0.07910   19.70795   82.89851  110.44315
        0.07910   18.59113   84.83359  107.92793
        0.07910   18.02988   81.51901  107.87502
       -0.41570   25.81555   84.79768  102.63858
       -0.00240   28.19471   84.44430  101.30066
        0.59730   30.33388   84.75422  103.21495
       -0.56790   30.23184   86.32269  104.93460
       -0.03430   28.50463   86.42096   99.17283
        0.01180   26.52609   86.00711   97.11114
       -0.12560   24.09023   86.94441   97.39648
       -0.12560   27.12702   84.59170   94.97197
       -0.17040   22.28932   86.43796   95.54644
       -0.17040   25.31099   84.10604   93.14649
       -0.10720   22.90348   85.02256   93.44129
        0.27190   25.56044   86.44930  103.56077
        0.09780   28.25896   82.54891  100.49564
        0.02950   28.27408   88.30879   99.96273
        0.02950   30.38680   86.25088   98.35458
        0.13300   23.59890   88.05557   99.03677
        0.13300   29.02052   83.86794   94.73575
        0.14300   20.39203   87.15984   95.75998
        0.14300   25.79098   83.00811   91.49487
        0.12970   21.48619   84.63705   92.02399
       -0.41570   32.21416   83.11204  102.97496
        0.03370   34.43837   83.06291  104.60768
        0.59730   36.16369   85.31736  104.00675
       -0.56790   35.89535   86.50032  101.98852
       -0.18250   35.78952   80.56280  104.10123
        0.27190   32.09889   81.81758  101.57845
        0.08230   33.85255   83.14606  106.58055
        0.06030   37.47138   80.43808  105.28420
        0.06030   36.33565   80.46832  102.11702
        0.06030   34.52530   78.99811  104.53965
       -0.25480   38.01940   85.94663  105.63758
       -0.02660   39.84299   87.99321  105.21050
        0.58960   41.28107   87.77589  102.71984
       -0.57480   41.97460   89.73553  101.69750
       -0.00700   41.60988   87.89683  107.44794
        0.01890   39.94881   86.89906  109.52286
        0.01920   38.44459   84.84681  108.14525
        0.06410   38.83765   89.79034  105.23885
        0.02530   42.32609   89.77333  107.90903
        0.02530   43.16701   86.59859  107.08322
        0.02130   41.06564   86.10537  111.06109
        0.02130   38.69403   88.37493  110.22206
        0.03910   36.65880   84.47454  109.09956
        0.03910   39.55575   83.11771  107.99407
       -0.51630   41.85554   85.49310  101.75230
        0.03810   43.13489   85.27011   99.31267
        0.53660   41.31508   85.46286   97.06389
       -0.58190   42.07664   84.99610   94.92661
       -0.03030   44.58053   82.73410   99.25598
        0.79940   42.95536   80.33793   99.03110
       -0.80140   40.74816   80.35682   99.73974
       -0.80140   43.87188   78.43308   98.09190
        0.29360   41.39634   83.91518  102.72362
        0.08800   44.50872   86.79890   99.16338
       -0.01220   45.67090   82.59237  100.99830
       -0.01220   45.89578   82.77378   97.67049
       -0.41570   38.85844   85.93719   97.46262
       -0.02520   36.95170   86.15450   95.51054
        0.59730   35.51551   83.71865   94.87370
       -0.56790   33.71082   83.79613   93.35436
        0.27190   38.29152   86.16206   99.27109
        0.06980   35.57409   87.55668   96.12659
        0.06980   37.85688   86.84236   93.79278
       -0.41570   36.20904   81.52279   95.88092
       -0.02490   34.82009   79.25889   95.16850
        0.59730   32.20093   79.25700   96.38926
       -0.56790   31.81543   80.37572   98.41127
        0.21170   36.31865   76.97610   95.95840
       -0.65460   36.74195   77.06114   98.58890
        0.27190   37.66602   81.42830   97.11114
        0.08430   34.59900   79.23244   93.12003
        0.03520   38.12711   76.96666   94.97197
        0.03520   35.26796   75.26779   95.48597
        0.42750   38.37467   77.78113   98.91582
       -0.41570   30.41514   78.02868   95.15716
       -0.05810   27.84134   77.84727   96.06423
        0.59730   27.59945   75.90841   98.18261
       -0.56790   28.44416   73.76168   97.85191
       -0.00740   26.17649   77.13106   93.84002
        0.18680   23.41182   76.80792   94.55245
       -0.22070   21.91137   78.54836   95.79967
       -0.54320   22.02098   74.78780   94.06679
        0.16350   19.74953   75.19976   94.94551
       -0.27950   19.70606   77.45420   95.96785
        0.27190   30.86301   77.17830   93.50932
        0.13600   27.25174   79.68975   96.77476
        0.03670   26.31633   78.61072   92.41517
        0.03670   26.86624   75.36606   93.03500
        0.18620   22.44428   80.39651   96.48186
        0.14350   18.17728   73.90341   94.84535
        0.33390   18.16972   78.24222   96.77854
       -0.41570   26.48640   76.56792  100.33312
       -0.05970   26.04421   74.73867  102.31922
        0.59730   23.37402   73.71822  102.07356
       -0.56790   23.03765   71.42031  102.08867
        0.13030   26.44672   75.96888  104.94405
       -0.04300   29.25107   76.68320  105.21806
       -0.32040   25.60768   74.12829  107.04354
       -0.06600   29.88791   78.31025  107.54053
        0.27190   25.93838   78.37828  100.58823
        0.08690   27.37646   73.18153  102.10001
        0.01870   25.30721   77.68097  105.06121
        0.02360   30.34333   74.94087  105.34089
        0.02360   29.83311   77.70365  103.52676
        0.08820   25.89681   75.00701  108.88413
        0.08820   23.61213   73.67853  106.80354
        0.08820   26.72073   72.39919  106.92637
        0.01860   31.90803   78.71276  107.56510
        0.01860   29.37012   77.29169  109.25452
        0.01860   28.83722   80.07903  107.44983
       -0.41570   21.44272   75.32448  101.86569
       -0.02520   18.82356   74.50623  101.62947
        0.59730   17.23052   75.93486  103.56266
       -0.56790   17.73886   78.16285  104.09745
        0.27190   21.81311   77.19720  101.87136
        0.06980   18.13948   74.91441   99.73030
        0.06980   18.69695   72.48234  101.99041
       -0.41570   15.33513   74.72544  104.66059
       -0.02520   13.77988   75.97266  106.52953
        0.59730   14.77955   75.67408  109.19593
       -0.56790   16.94517   74.85205  109.63624
        0.27190   14.97230   72.91319  104.18816
        0.06980   13.69862   77.98144  106.07978
        0.06980   11.87504   75.19220  106.44071
       -0.41570   13.19785   76.23533  111.07432
       -0.00240   13.95374   76.05581  113.69726
        0.59730   14.58680   73.29870  114.35300
       -0.56790   16.45951   72.85839  115.65313
       -0.03430   11.87504   77.01390  115.44526
        0.01180   12.67061   76.80225  118.22127
       -0.12560   14.78711   78.02301  119.09432
       -0.12560   11.31757   75.26401  119.85777
       -0.17040   15.55056   77.72821  121.56230
       -0.17040   12.09047   74.98244  122.33520
       -0.10720   14.22397   76.20510  123.20447
        0.27190   11.42339   76.80036  110.65669
        0.09780   15.63937   77.20665  113.98072
        0.02950   10.17429   75.89140  115.14479
        0.02950   11.47442   78.98488  115.00306
        0.13300   15.85858   79.22110  117.83765
        0.13300    9.65461   74.28324  119.19259
        0.14300   17.21541   78.70709  122.22182
        0.14300   11.01710   73.79569  123.60132
        0.12970   14.84191   75.97266  125.13577
       -0.51630   13.20352   71.42031  113.44215
        0.03810   13.81579   68.78603  113.96182
        0.53660   16.50676   68.13974  113.03208
       -0.58190   17.96752   66.88497  114.38512
       -0.03030   11.83158   67.11173  112.62390
        0.79940   12.25298   64.27903  113.06798
       -0.80140   12.61959   63.50047  115.24495
       -0.80140   12.26999   62.89953  111.20849
        0.29360   11.68418   71.82471  112.35934
        0.08800   13.70996   68.45911  115.99328
       -0.01220    9.96453   67.61629  113.33066
       -0.01220   11.89961   67.48590  110.60000
       -0.41570   17.24753   69.02792  110.78708
       -0.00310   19.81567   68.58572  109.91781
        0.59730   21.79043   70.02947  111.43526
       -0.56790   23.89937   69.11484  111.82832
       -0.00360   20.16716   69.34350  107.20794
       -0.06450   19.11080   67.38952  105.39003
        0.69510   16.27999   67.43866  105.29176
       -0.94070   15.14427   65.22201  105.41459
       -0.60860   15.09324   69.44555  105.28798
        0.27190   16.02488   70.00490  109.69482
        0.08500   20.21629   66.57316  110.08411
        0.01710   19.20151   71.13496  106.89047
        0.01710   22.17783   69.58916  106.83567
        0.03520   19.72118   65.51869  106.00041
        0.03520   19.85346   67.75613  103.50408
        0.42510   16.17984   63.62141  105.49018
        0.42510   13.23753   65.12563  105.43349
       -0.41570   21.16304   72.25557  112.43115
       -0.05180   22.92616   73.72955  113.91269
        0.59730   23.35513   72.43320  116.46004
       -0.56790   25.47162   72.40108  117.44459
       -0.11020   21.85846   76.42619  114.26229
        0.35310   23.68394   78.22899  115.57376
       -0.41210   26.00641   78.61828  113.88623
       -0.41210   22.30255   80.65729  116.24650
        0.27190   19.40371   72.93398  112.14391
        0.09220   24.71951   73.84294  112.90547
        0.04570   21.40682   77.19342  112.40469
        0.04570   20.12558   76.31470  115.37156
       -0.03610   24.30755   77.34271  117.32554
        0.10000   27.32166   79.90518  114.81220
        0.10000   25.41682   79.41952  112.08155
        0.10000   26.93238   76.80603  113.56309
        0.10000   23.60268   81.94986  117.18381
        0.10000   20.73219   80.22643  117.50884
        0.10000   21.58067   81.53601  114.52874
       -0.34790   21.40304   71.38440  117.65813
       -0.26370   21.62414   69.90475  119.98060
        0.73410   23.53087   67.79392  119.51384
       -0.58940   25.23540   67.41976  121.05586
       -0.00070   19.18072   68.57060  120.71948
        0.03900   17.38926   69.83294  122.50150
        0.04860   15.60914   67.74857  123.43313
       -0.52950   14.06712   66.75269  121.38467
        0.80760   11.59158   67.12874  121.26373
       -0.86270   10.35570   68.40998  123.03818
       -0.86270   10.29712   66.20089  119.36077
        0.27470   19.66260   71.62818  116.91547
        0.15600   22.26664   71.10661  121.52451
        0.03270   18.14137   68.21722  118.97716
        0.03270   19.68528   66.74513  121.52829
        0.02850   18.41538   70.66064  124.08320
        0.02850   16.31779   71.28803  121.51317
        0.06870   14.37137   68.52525  124.88633
        0.06870   16.72597   66.21978  124.24382
        0.34560   14.91183   65.73979  120.00517
        0.44780   11.30434   69.13563  124.52728
        0.44780    8.46786   68.65753  122.89645
        0.44780   11.18718   65.21256  117.99261
        0.44780    8.41117   66.47490  119.26628
       -0.51630   23.31544   66.47112  117.36711
        0.03970   25.06155   64.43777  116.76807
        0.53660   27.72606   65.33161  116.26918
       -0.58190   29.51374   63.98046  116.92113
        0.05600   24.24141   62.99024  114.44370
        0.01360   21.83390   61.56917  114.99361
        0.80540   22.13058   59.56228  117.04586
       -0.81880   23.56866   57.76515  116.64335
       -0.81880   20.90982   59.83440  119.01495
        0.29360   21.91326   66.89442  116.14257
        0.11050   25.10501   63.13197  118.36111
       -0.01730   25.71728   61.65609  113.91269
       -0.01730   23.92015   64.30738  112.89413
       -0.04250   20.40337   62.92032  115.60400
       -0.04250   21.19139   60.65832  113.26263
       -0.41570   27.96039   67.59172  115.16180
       -0.00140   30.39624   68.64052  114.45315
        0.59730   32.21416   68.97311  116.63957
       -0.56790   34.49695   68.67454  116.23516
       -0.01520   29.95216   71.17464  113.11901
       -0.00110   32.18015   72.37084  111.75273
       -0.19060   32.66581   71.75290  109.26774
       -0.19060   33.67303   74.10750  113.01696
       -0.23410   34.67081   72.89808  108.03753
       -0.23410   35.66669   75.24323  111.79242
        0.32260   36.15235   74.63284  109.31499
       -0.55790   38.16113   75.81014  108.09233
        0.27190   26.38436   68.60651  114.80464
        0.08760   31.26741   67.35740  113.09822
        0.02950   28.46117   70.88552  111.72817
        0.02950   29.26619   72.52013  114.51929
        0.16990   31.49607   70.39230  108.29454
        0.16990   33.27241   74.57048  114.96338
        0.16560   35.07710   72.43887  106.09111
        0.16560   36.83832   76.60005  112.76752
        0.39920   38.42569   75.03347  106.47473
       -0.41570   31.29009   69.57027  118.90346
       -0.00240   32.96438   69.95766  121.02184
        0.59730   33.67303   67.55582  122.46559
       -0.56790   35.17536   67.66164  124.24571
       -0.03430   31.77952   71.87384  122.80007
        0.01180   31.89858   74.53836  121.66435
       -0.12560   34.20782   75.67219  121.17869
       -0.12560   29.67059   75.80069  121.13333
       -0.17040   34.28341   78.07592  120.16202
       -0.17040   29.77075   78.20632  120.11477
       -0.10720   32.07054   79.34204  119.63289
        0.27190   29.40414   69.75357  119.13967
        0.09780   34.70671   70.78158  120.29430
        0.02950   29.81043   71.36551  123.12511
        0.02950   32.79242   71.85306  124.59342
        0.13300   35.94259   74.68009  121.59254
        0.13300   27.86968   74.91630  121.51128
        0.14300   36.08054   78.96410  119.78029
        0.14300   28.03976   79.20220  119.69336
        0.12970   32.13479   81.22232  118.84110
       -0.34790   32.67525   65.37885  121.71348
       -0.24000   33.34611   63.00347  122.93424
        0.73410   35.76496   61.93955  121.77584
       -0.58940   35.99739   61.93010  119.48927
       -0.00940   31.16158   61.08729  122.62244
        0.01870   28.80510   61.94333  124.03406
       -0.04790   26.76041   60.04227  123.63911
       -0.01430   24.37369   61.12697  124.81452
       -0.38540   22.23830   59.45645  124.31185
        0.27470   31.42804   65.36941  120.26784
        0.14260   33.65791   63.34551  124.94113
        0.03620   30.71372   60.90209  120.62122
        0.03620   31.75874   59.25614  123.35376
        0.01030   29.22272   62.10018  126.04473
        0.01030   28.19471   63.77259  123.31219
        0.06210   27.25741   58.26593  124.55752
        0.06210   26.47128   59.73235  121.62277
        0.11350   24.63636   61.30649  126.84976
        0.11350   23.99574   62.98268  124.00572
        0.34000   22.16271   59.06150  122.44669
        0.34000   22.45373   57.83507  125.29640
        0.34000   20.61880   60.31439  124.84665
       -0.41570   37.53752   61.06272  123.20258
       -0.14900   39.82976   60.05550  122.07820
        0.27190   37.32965   61.07595  125.09987
        0.09760   39.53307   58.12042  121.50183
        0.09760   40.35132   61.16099  120.44169
        0.09760   41.35666   60.11597  123.43313
        0.00000   33.72972   91.27944  100.69217
        0.67910   35.18103   90.23631  100.96807
        0.67910   33.10611   91.87659  102.28143
        0.00000    6.14161   96.62359  116.83043
        0.67910    5.74288   95.90549  118.44236
        0.67910    6.42885   95.29700  115.63423
        0.00000    7.35103   87.70786  129.49726
        0.67910    8.02756   86.91228  130.97503
        0.67910    8.35070   87.25621  128.05918
        0.00000    1.95587   85.10571  127.56029
        0.67910    3.20120   83.90384  128.08564
        0.67910    2.39428   86.74410  128.18768
        0.00000    8.21653  110.06143   98.14671
        0.67910    8.84203  108.82744   99.31267
        0.67910    8.32235  109.40947   96.46296
        0.00000    0.49700  110.79275   84.83170
        0.67910    0.20976  109.96694   86.41529
        0.67910    2.24122  111.25007   84.69564
        0.00000    5.93563  112.11745   84.61627
        0.67910    6.57814  111.15369   86.00522
        0.67910    6.26444  113.87301   84.89784
        0.00000   10.12137   64.18455  106.93204
        0.67910   10.90561   63.71590  108.49296
        0.67910    8.33558   63.91621  107.04921
        0.00000   16.59935   62.67655  118.44425
        0.67910   15.20663   62.96378  117.32554
        0.67910   15.97574   62.36285  120.11288
        0.00000   30.40191  101.52554  120.24705
        0.67910   31.02930  103.07511  119.55541
        0.67910   28.62368  101.67293  120.53807
        0.00000   40.76139   75.74589  104.02564
        0.67910   40.75761   77.07059  102.79354
        0.67910   42.43758   75.52290  104.66626
        0.00000   23.31544   53.89688  120.21115
        0.67910   23.40237   55.22536  118.98661
        0.67910   24.47951   52.58730  119.76517
        0.00000    1.90484   90.39316  128.66011
        0.67910    1.96909   91.12448  127.00660
        0.67910    0.39306   90.92795  129.49726
        0.00000  -15.76976  115.44526  100.24997
        0.67910  -14.38082  116.36745  100.95295
        0.67910  -15.40505  113.67459  100.30099
        0.00000   10.44452  114.27363   88.65839
        0.67910   10.12704  112.54453   88.23320
        0.67910   12.11314  114.72905   88.12738
        0.00000   14.04255   73.00768   98.01442
        0.67910   14.29389   74.78024   97.75175
        0.67910   13.86303   72.18187   96.41572
        0.00000   18.02799   61.50681  108.38713
        0.67910   16.90360   60.24825  109.03531
        0.67910   19.26765   60.72068  107.33077
        0.00000   28.24007  105.27853   96.67461
        0.67910   27.80732  105.60168   98.39993
        0.67910   26.80010  105.58467   95.62392
        0.00000    4.68274  101.21562  119.46849
        0.67910    4.40306  102.72740  120.42091
        0.67910    5.09092   99.85880  120.59476
        0.00000    2.58326  111.62612  119.70659
        0.67910    3.07080  110.90236  118.12300
        0.67910    4.05535  112.19871  120.58720
        0.00000    3.02356   95.63148  131.35864
        0.67910    3.36749   96.68406  132.78917
        0.67910    2.54924   96.66327  129.95080
        0.00000   -3.21064   91.39282  122.67346
        0.67910   -1.47210   91.81990  122.92668
        0.67910   -3.79079   90.37804  124.05485
        0.00000   21.83201  108.05076  104.24107
        0.67910   23.41938  107.63880  103.47951
        0.67910   20.74352  106.60701  104.18627
       -1.35820   33.86011   91.20574  100.95484
       -1.35820    6.12271   96.33257  116.90413
       -1.35820    7.59103   87.52644  129.51805
       -1.35820    2.20342   85.15295  127.72659
       -1.35820    8.32424  109.78742   98.08623
       -1.35820    0.69542  110.73228   85.04901
       -1.35820    6.07736  112.21761   84.86193
       -1.35820    9.99098   64.07683  107.18149
       -1.35820   16.30456   62.67655  118.50850
       -1.35820   30.24885  101.77687  120.18469
       -1.35820   40.99383   75.91219  103.93116
       -1.35820   23.48930   53.91389  119.96548
       -1.35820    1.70453   90.57646  128.52972
       -1.35820  -15.51276  115.33754  100.36146
       -1.35820   10.62782  114.07899   88.52044
       -1.35820   14.05578   73.15697   97.75364
       -1.35820   18.03177   61.21012  108.33800
       -1.35820   27.97551  105.36924   96.78610
       -1.35820    4.69786  101.25342  119.76706
       -1.35820    2.86105  111.59778  119.59321
       -1.35820    3.00844   95.93195  131.37754
       -1.35820   -3.03112   91.31535  122.90212
       -1.35820   21.91893  107.78809  104.12013
       -0.01937   21.19895   92.54178  106.53520
       -0.01937   19.70606   91.94273  108.25674
       -0.01937   19.99708   90.96764  106.45205
        0.28395    3.54702   97.82734  111.34077
        0.28395    2.85538   99.68494  110.62457
       -0.01010   -6.54034  105.51286  113.69537
       -0.01010   -6.41940  106.28009  111.51274
       -0.01010   -8.03323  106.42749  112.77697
        0.28395   10.17429   89.28011  117.61655
        0.28395    8.22409   89.30846  118.49339
       -0.01010   16.53132  101.48585  104.34690
       -0.01010   16.64282  101.58979  102.03198
       -0.01010   16.17228  103.13558  103.31889
        0.28395   -1.02612  106.95661  102.49308
        0.28395   -0.49322  108.05076  100.77909
       -0.03177  -11.77488  109.76285  103.66282
       -0.03177  -13.74020  109.33577  104.51697
       -0.03177  -12.40416  107.92226  104.00486
        0.28395   17.73319   86.39072   80.28690
        0.28395   18.03555   88.53745   80.30958
       -0.03177   23.92393   87.97242   83.84715
       -0.03177   24.63069   87.94029   86.00333
       -0.03177   25.72862   87.46408   84.39517
        0.28395   17.72185   85.92207  102.41182
        0.28395   18.43995   83.91707  102.74630

  Old nuclear repulsion        = 153666.206325237901183
  Additional nuclear repulsion =  154.127324233350635
  Total nuclear repulsion      = 153820.333649471256649

  Minimum eigenvalue in the overlap matrix is 1.0755406595E-01.
  Reciprocal condition number of the overlap matrix is 3.6268891138E-02.
    Using symmetric orthogonalization.

  ==> Pre-Iterations <==

  SCF Guess: Superposition of Atomic Densities via on-the-fly atomic UHF (no occupation information).

   -------------------------
    Irrep   Nso     Nmo    
   -------------------------
     A       1914    1914 
   -------------------------
    Total    1914    1914
   -------------------------

  ==> Iterations <==

                           Total Energy        Delta E     RMS |[F,P]|

   @DF-RHF iter SAD: -16785.72503953883643   -1.67857e+04   0.00000e+00 
   @DF-RHF iter   1: -16920.37216781961251   -1.34647e+02   1.78174e-03 DIIS/ADIIS
   @DF-RHF iter   2: -16924.79941774219697   -4.42725e+00   1.28214e-03 DIIS/ADIIS
   @DF-RHF iter   3: -16928.76580025177100   -3.96638e+00   3.03300e-04 DIIS/ADIIS
   @DF-RHF iter   4: -16929.02084679451946   -2.55047e-01   9.49280e-05 DIIS
   @DF-RHF iter   5: -16929.06634218277759   -4.54954e-02   3.72884e-05 DIIS
   @DF-RHF iter   6: -16929.07358259745888   -7.24041e-03   1.48244e-05 DIIS
   @DF-RHF iter   7: -16929.07471213357348   -1.12954e-03   6.66533e-06 DIIS
   @DF-RHF iter   8: -16929.07497402596709   -2.61892e-04   2.08148e-06 DIIS
   @DF-RHF iter   9: -16929.07500208559941   -2.80596e-05   8.49671e-07 DIIS
   @DF-RHF iter  10: -16929.07500657544006   -4.48984e-06   3.35367e-07 DIIS
   @DF-RHF iter  11: -16929.07500767814781   -1.10271e-06   2.00891e-07 DIIS
   @DF-RHF iter  12: -16929.07500820837595   -5.30228e-07   1.30026e-07 DIIS
  Energy and wave function converged.


  ==> Post-Iterations <==

    Orbital Energies [Eh]
    ---------------------

    Doubly Occupied:                                                      

       1A    -91.652723     2A    -91.372939     3A    -91.364095  
       4A    -91.265989     5A    -91.209517     6A    -20.418310  
       7A    -20.367275     8A    -20.354461     9A    -20.350346  
      10A    -20.348603    11A    -20.343448    12A    -20.327958  
      13A    -20.326950    14A    -20.326176    15A    -20.318683  
      16A    -20.318020    17A    -20.315720    18A    -20.309248  
      19A    -20.309057    20A    -20.302038    21A    -20.297462  
      22A    -20.293385    23A    -20.289309    24A    -20.284615  
      25A    -20.278970    26A    -20.277616    27A    -20.277219  
      28A    -20.276234    29A    -20.270850    30A    -20.269669  
      31A    -20.269088    32A    -20.268958    33A    -20.265709  
      34A    -20.264626    35A    -20.258769    36A    -20.251573  
      37A    -20.241302    38A    -20.241078    39A    -20.240449  
      40A    -20.236009    41A    -20.228666    42A    -20.227253  
      43A    -20.222781    44A    -20.221390    45A    -20.216279  
      46A    -20.197117    47A    -20.196984    48A    -20.190179  
      49A    -20.189486    50A    -20.189125    51A    -20.188560  
      52A    -20.181923    53A    -20.178809    54A    -20.177086  
      55A    -20.176356    56A    -20.175082    57A    -20.173847  
      58A    -20.169522    59A    -20.163497    60A    -20.162491  
      61A    -20.147253    62A    -20.134453    63A    -20.114329  
      64A    -20.106032    65A    -20.025113    66A    -20.013021  
      67A    -19.965430    68A    -19.940998    69A    -19.938639  
      70A    -19.929257    71A    -19.911453    72A    -19.909037  
      73A    -19.877274    74A    -19.871596    75A    -15.858599  
      76A    -15.571904    77A    -15.538345    78A    -15.534708  
      79A    -15.532716    80A    -15.528345    81A    -15.523318  
      82A    -15.519773    83A    -15.517122    84A    -15.495679  
      85A    -15.483441    86A    -15.474422    87A    -15.472273  
      88A    -15.469493    89A    -15.469003    90A    -15.463389  
      91A    -15.462503    92A    -15.458585    93A    -15.441872  
      94A    -15.441505    95A    -15.440574    96A    -15.437620  
      97A    -15.428294    98A    -15.425278    99A    -15.424163  
     100A    -15.419009   101A    -15.411005   102A    -15.400217  
     103A    -15.393079   104A    -15.388721   105A    -15.370994  
     106A    -15.366936   107A    -15.358281   108A    -15.355939  
     109A    -15.351699   110A    -15.349601   111A    -15.348955  
     112A    -15.345899   113A    -15.344103   114A    -15.343289  
     115A    -15.339213   116A    -15.339163   117A    -15.339055  
     118A    -15.327411   119A    -15.325215   120A    -15.304094  
     121A    -15.300058   122A    -15.295084   123A    -11.475464  
     124A    -11.444388   125A    -11.423277   126A    -11.414030  
     127A    -11.406808   128A    -11.405220   129A    -11.374490  
     130A    -11.367021   131A    -11.353150   132A    -11.348009  
     133A    -11.344488   134A    -11.343293   135A    -11.336174  
     136A    -11.335906   137A    -11.333583   138A    -11.332463  
     139A    -11.331971   140A    -11.330240   141A    -11.328083  
     142A    -11.324770   143A    -11.320967   144A    -11.319964  
     145A    -11.319859   146A    -11.313928   147A    -11.313305  
     148A    -11.308956   149A    -11.305723   150A    -11.303755  
     151A    -11.295997   152A    -11.293429   153A    -11.284557  
     154A    -11.284069   155A    -11.283233   156A    -11.280454  
     157A    -11.278254   158A    -11.275461   159A    -11.270738  
     160A    -11.268187   161A    -11.266713   162A    -11.266514  
     163A    -11.265150   164A    -11.262668   165A    -11.260215  
     166A    -11.257993   167A    -11.256430   168A    -11.256183  
     169A    -11.254632   170A    -11.254433   171A    -11.252902  
     172A    -11.252196   173A    -11.250075   174A    -11.248839  
     175A    -11.246405   176A    -11.240921   177A    -11.240711  
     178A    -11.240558   179A    -11.239787   180A    -11.239783  
     181A    -11.239484   182A    -11.239084   183A    -11.238801  
     184A    -11.233615   185A    -11.233141   186A    -11.232416  
     187A    -11.232357   188A    -11.230866   189A    -11.230488  
     190A    -11.230338   191A    -11.229780   192A    -11.229774  
     193A    -11.227073   194A    -11.226899   195A    -11.218527  
     196A    -11.218399   197A    -11.216180   198A    -11.213989  
     199A    -11.213524   200A    -11.212084   201A    -11.211793  
     202A    -11.206992   203A    -11.205008   204A    -11.199807  
     205A    -11.196829   206A    -11.193640   207A    -11.191934  
     208A    -11.191229   209A    -11.190370   210A    -11.185746  
     211A    -11.185632   212A    -11.185459   213A    -11.183114  
     214A    -11.182024   215A    -11.180354   216A    -11.179809  
     217A    -11.177617   218A    -11.175787   219A    -11.175385  
     220A    -11.175370   221A    -11.174227   222A    -11.174010  
     223A    -11.173411   224A    -11.171598   225A    -11.168685  
     226A    -11.167531   227A    -11.161727   228A    -11.160231  
     229A    -11.159916   230A    -11.159356   231A    -11.158453  
     232A    -11.157094   233A    -11.156270   234A    -11.156242  
     235A    -11.156175   236A    -11.155655   237A    -11.154921  
     238A    -11.152660   239A    -11.152093   240A    -11.151960  
     241A    -11.151948   242A    -11.149804   243A    -11.149428  
     244A    -11.148758   245A    -11.147974   246A    -11.146205  
     247A    -11.145353   248A    -11.144985   249A    -11.144141  
     250A    -11.140869   251A    -11.140696   252A    -11.140154  
     253A    -11.138734   254A    -11.138009   255A    -11.136470  
     256A    -11.131060   257A    -11.130583   258A    -11.122834  
     259A    -11.122109   260A    -11.121971   261A    -11.120919  
     262A    -11.119869   263A    -11.119100   264A    -11.118480  
     265A    -11.118223   266A    -11.118124   267A    -11.115853  
     268A    -11.114952   269A    -11.114577   270A    -11.114543  
     271A    -11.114495   272A    -11.112658   273A    -11.109799  
     274A    -11.109154   275A    -11.109102   276A    -11.108119  
     277A    -11.108047   278A    -11.106993   279A    -11.103795  
     280A    -11.101812   281A    -11.100923   282A    -11.100218  
     283A    -11.098319   284A    -11.097975   285A    -11.094383  
     286A    -11.093719   287A    -11.093001   288A    -11.086398  
     289A    -11.085924   290A    -11.081552   291A    -11.081519  
     292A    -11.080980   293A    -11.072854   294A    -11.068432  
     295A    -11.068366   296A    -11.066179   297A    -11.065149  
     298A    -11.064334   299A    -11.058452   300A    -11.052122  
     301A    -11.049743   302A    -11.023056   303A    -11.022175  
     304A    -11.012641   305A    -11.011699   306A    -11.009820  
     307A    -11.005629   308A    -10.981280   309A    -10.957859  
     310A     -9.216913   311A     -8.985165   312A     -8.977212  
     313A     -8.884318   314A     -8.829920   315A     -6.872962  
     316A     -6.867895   317A     -6.865566   318A     -6.635148  
     319A     -6.632909   320A     -6.630458   321A     -6.626556  
     322A     -6.624444   323A     -6.622130   324A     -6.533940  
     325A     -6.532162   326A     -6.529297   327A     -6.479499  
     328A     -6.477905   329A     -6.474979   330A     -1.574062  
     331A     -1.479657   332A     -1.463395   333A     -1.462895  
     334A     -1.459228   335A     -1.432970   336A     -1.432377  
     337A     -1.423175   338A     -1.420613   339A     -1.412035  
     340A     -1.411792   341A     -1.400928   342A     -1.395763  
     343A     -1.389631   344A     -1.389195   345A     -1.385653  
     346A     -1.383404   347A     -1.376784   348A     -1.375509  
     349A     -1.372486   350A     -1.372365   351A     -1.370196  
     352A     -1.366538   353A     -1.364752   354A     -1.363765  
     355A     -1.362704   356A     -1.357836   357A     -1.356882  
     358A     -1.355364   359A     -1.348421   360A     -1.344038  
     361A     -1.341542   362A     -1.339389   363A     -1.338780  
     364A     -1.336314   365A     -1.330129   366A     -1.329610  
     367A     -1.329091   368A     -1.319467   369A     -1.318916  
     370A     -1.312317   371A     -1.311863   372A     -1.311729  
     373A     -1.308623   374A     -1.307596   375A     -1.307355  
     376A     -1.303610   377A     -1.303424   378A     -1.301160  
     379A     -1.296724   380A     -1.296595   381A     -1.295685  
     382A     -1.294696   383A     -1.292716   384A     -1.290262  
     385A     -1.290252   386A     -1.289418   387A     -1.287077  
     388A     -1.283262   389A     -1.278377   390A     -1.277965  
     391A     -1.277506   392A     -1.273268   393A     -1.268270  
     394A     -1.267431   395A     -1.266839   396A     -1.259509  
     397A     -1.256281   398A     -1.255712   399A     -1.254842  
     400A     -1.254365   401A     -1.253078   402A     -1.249872  
     403A     -1.248493   404A     -1.238103   405A     -1.236923  
     406A     -1.230647   407A     -1.230130   408A     -1.227185  
     409A     -1.226676   410A     -1.223965   411A     -1.221446  
     412A     -1.218610   413A     -1.217200   414A     -1.206864  
     415A     -1.201363   416A     -1.191879   417A     -1.189204  
     418A     -1.188714   419A     -1.186782   420A     -1.186686  
     421A     -1.185338   422A     -1.184787   423A     -1.179203  
     424A     -1.172164   425A     -1.168522   426A     -1.167730  
     427A     -1.164502   428A     -1.157458   429A     -1.156811  
     430A     -1.154942   431A     -1.151377   432A     -1.148238  
     433A     -1.147484   434A     -1.147057   435A     -1.143143  
     436A     -1.142634   437A     -1.139883   438A     -1.138338  
     439A     -1.135070   440A     -1.134165   441A     -1.133051  
     442A     -1.132640   443A     -1.129911   444A     -1.129576  
     445A     -1.127661   446A     -1.125805   447A     -1.124880  
     448A     -1.121452   449A     -1.116671   450A     -1.113745  
     451A     -1.110749   452A     -1.109698   453A     -1.105563  
     454A     -1.102399   455A     -1.099845   456A     -1.097533  
     457A     -1.097105   458A     -1.093918   459A     -1.090825  
     460A     -1.089399   461A     -1.084789   462A     -1.083670  
     463A     -1.081320   464A     -1.076176   465A     -1.072867  
     466A     -1.069257   467A     -1.067686   468A     -1.065108  
     469A     -1.062441   470A     -1.058422   471A     -1.058281  
     472A     -1.056717   473A     -1.056243   474A     -1.053529  
     475A     -1.047738   476A     -1.046317   477A     -1.044911  
     478A     -1.042662   479A     -1.042607   480A     -1.042492  
     481A     -1.039820   482A     -1.036628   483A     -1.030261  
     484A     -1.029120   485A     -1.021153   486A     -1.017299  
     487A     -1.015770   488A     -1.014817   489A     -1.008167  
     490A     -1.007995   491A     -1.005934   492A     -1.000753  
     493A     -0.999764   494A     -0.997477   495A     -0.993646  
     496A     -0.989724   497A     -0.987664   498A     -0.986507  
     499A     -0.984037   500A     -0.982526   501A     -0.980841  
     502A     -0.979301   503A     -0.977854   504A     -0.977190  
     505A     -0.973018   506A     -0.969708   507A     -0.966337  
     508A     -0.965370   509A     -0.963544   510A     -0.962716  
     511A     -0.962286   512A     -0.958906   513A     -0.956211  
     514A     -0.954058   515A     -0.950984   516A     -0.947397  
     517A     -0.946146   518A     -0.944228   519A     -0.940856  
     520A     -0.938522   521A     -0.935161   522A     -0.933565  
     523A     -0.931953   524A     -0.930604   525A     -0.924425  
     526A     -0.922835   527A     -0.920084   528A     -0.919653  
     529A     -0.916619   530A     -0.912913   531A     -0.910164  
     532A     -0.907558   533A     -0.907456   534A     -0.905264  
     535A     -0.898349   536A     -0.898013   537A     -0.897643  
     538A     -0.896918   539A     -0.891766   540A     -0.889398  
     541A     -0.885800   542A     -0.882880   543A     -0.881653  
     544A     -0.879758   545A     -0.878292   546A     -0.877148  
     547A     -0.872576   548A     -0.872457   549A     -0.871230  
     550A     -0.870740   551A     -0.865091   552A     -0.863560  
     553A     -0.859096   554A     -0.857950   555A     -0.856197  
     556A     -0.853376   557A     -0.851947   558A     -0.850742  
     559A     -0.850490   560A     -0.845737   561A     -0.843380  
     562A     -0.842719   563A     -0.836448   564A     -0.835556  
     565A     -0.834601   566A     -0.834063   567A     -0.833492  
     568A     -0.832817   569A     -0.829951   570A     -0.828151  
     571A     -0.824254   572A     -0.823630   573A     -0.821875  
     574A     -0.817695   575A     -0.815919   576A     -0.814686  
     577A     -0.814387   578A     -0.813581   579A     -0.811168  
     580A     -0.810524   581A     -0.810407   582A     -0.806003  
     583A     -0.804627   584A     -0.802006   585A     -0.801869  
     586A     -0.801212   587A     -0.800332   588A     -0.798427  
     589A     -0.793513   590A     -0.791883   591A     -0.791113  
     592A     -0.790102   593A     -0.789286   594A     -0.786148  
     595A     -0.784365   596A     -0.783800   597A     -0.783591  
     598A     -0.783371   599A     -0.780423   600A     -0.779000  
     601A     -0.778456   602A     -0.777773   603A     -0.777488  
     604A     -0.775894   605A     -0.775765   606A     -0.773077  
     607A     -0.772770   608A     -0.771262   609A     -0.767816  
     610A     -0.765981   611A     -0.765862   612A     -0.764525  
     613A     -0.763868   614A     -0.761902   615A     -0.760277  
     616A     -0.758355   617A     -0.758168   618A     -0.754916  
     619A     -0.753576   620A     -0.753291   621A     -0.752946  
     622A     -0.752033   623A     -0.751267   624A     -0.748286  
     625A     -0.746400   626A     -0.745680   627A     -0.744806  
     628A     -0.743050   629A     -0.741659   630A     -0.737860  
     631A     -0.737308   632A     -0.735089   633A     -0.734987  
     634A     -0.733989   635A     -0.732790   636A     -0.730974  
     637A     -0.728900   638A     -0.727276   639A     -0.726837  
     640A     -0.726048   641A     -0.725490   642A     -0.724296  
     643A     -0.722667   644A     -0.721810   645A     -0.721401  
     646A     -0.720745   647A     -0.720318   648A     -0.719020  
     649A     -0.717536   650A     -0.716426   651A     -0.715539  
     652A     -0.715025   653A     -0.713525   654A     -0.711609  
     655A     -0.710992   656A     -0.710893   657A     -0.709822  
     658A     -0.709577   659A     -0.709202   660A     -0.708464  
     661A     -0.707431   662A     -0.706123   663A     -0.704209  
     664A     -0.703569   665A     -0.702526   666A     -0.701543  
     667A     -0.700804   668A     -0.699910   669A     -0.699883  
     670A     -0.696160   671A     -0.693932   672A     -0.693523  
     673A     -0.691856   674A     -0.691248   675A     -0.690662  
     676A     -0.690377   677A     -0.689750   678A     -0.689007  
     679A     -0.687774   680A     -0.687067   681A     -0.686375  
     682A     -0.685134   683A     -0.684376   684A     -0.683419  
     685A     -0.682455   686A     -0.681932   687A     -0.681068  
     688A     -0.681008   689A     -0.680829   690A     -0.679483  
     691A     -0.678622   692A     -0.678006   693A     -0.675674  
     694A     -0.674316   695A     -0.673881   696A     -0.673754  
     697A     -0.672331   698A     -0.671836   699A     -0.670103  
     700A     -0.669721   701A     -0.669517   702A     -0.667713  
     703A     -0.666120   704A     -0.665454   705A     -0.664435  
     706A     -0.663403   707A     -0.662465   708A     -0.661346  
     709A     -0.661073   710A     -0.660494   711A     -0.660100  
     712A     -0.658736   713A     -0.658021   714A     -0.657285  
     715A     -0.656277   716A     -0.654903   717A     -0.651614  
     718A     -0.650780   719A     -0.650544   720A     -0.650197  
     721A     -0.649280   722A     -0.649123   723A     -0.647601  
     724A     -0.645263   725A     -0.644369   726A     -0.643685  
     727A     -0.641617   728A     -0.641575   729A     -0.641187  
     730A     -0.640160   731A     -0.640034   732A     -0.639597  
     733A     -0.637874   734A     -0.637666   735A     -0.637208  
     736A     -0.635911   737A     -0.635354   738A     -0.634988  
     739A     -0.634465   740A     -0.632778   741A     -0.630918  
     742A     -0.630055   743A     -0.628983   744A     -0.626502  
     745A     -0.626398   746A     -0.626051   747A     -0.625833  
     748A     -0.625256   749A     -0.624531   750A     -0.621786  
     751A     -0.621537   752A     -0.620290   753A     -0.618754  
     754A     -0.617861   755A     -0.616230   756A     -0.616145  
     757A     -0.614426   758A     -0.613041   759A     -0.612707  
     760A     -0.612272   761A     -0.611925   762A     -0.611310  
     763A     -0.610370   764A     -0.609279   765A     -0.608912  
     766A     -0.608469   767A     -0.605710   768A     -0.604026  
     769A     -0.603564   770A     -0.603344   771A     -0.602942  
     772A     -0.602608   773A     -0.602190   774A     -0.601115  
     775A     -0.600253   776A     -0.598941   777A     -0.598207  
     778A     -0.597942   779A     -0.597536   780A     -0.596291  
     781A     -0.595849   782A     -0.595474   783A     -0.594402  
     784A     -0.594167   785A     -0.594045   786A     -0.593511  
     787A     -0.593471   788A     -0.593022   789A     -0.592963  
     790A     -0.592023   791A     -0.590458   792A     -0.589702  
     793A     -0.589244   794A     -0.588909   795A     -0.588631  
     796A     -0.588100   797A     -0.588024   798A     -0.587206  
     799A     -0.586548   800A     -0.586320   801A     -0.585611  
     802A     -0.585597   803A     -0.585207   804A     -0.582782  
     805A     -0.581600   806A     -0.581471   807A     -0.580653  
     808A     -0.579938   809A     -0.579018   810A     -0.578575  
     811A     -0.578014   812A     -0.577119   813A     -0.576905  
     814A     -0.576799   815A     -0.575356   816A     -0.575051  
     817A     -0.574692   818A     -0.574172   819A     -0.573417  
     820A     -0.572945   821A     -0.572710   822A     -0.572363  
     823A     -0.571121   824A     -0.570408   825A     -0.569897  
     826A     -0.569623   827A     -0.569010   828A     -0.568303  
     829A     -0.567539   830A     -0.567153   831A     -0.566032  
     832A     -0.565309   833A     -0.564940   834A     -0.563490  
     835A     -0.562615   836A     -0.562182   837A     -0.562002  
     838A     -0.561869   839A     -0.561005   840A     -0.560197  
     841A     -0.559238   842A     -0.558658   843A     -0.558460  
     844A     -0.557452   845A     -0.557159   846A     -0.556677  
     847A     -0.555992   848A     -0.555863   849A     -0.555038  
     850A     -0.554060   851A     -0.552629   852A     -0.552172  
     853A     -0.552052   854A     -0.551405   855A     -0.551170  
     856A     -0.550866   857A     -0.550005   858A     -0.549186  
     859A     -0.548631   860A     -0.548250   861A     -0.547654  
     862A     -0.545882   863A     -0.545151   864A     -0.543605  
     865A     -0.543086   866A     -0.542130   867A     -0.541164  
     868A     -0.540866   869A     -0.540381   870A     -0.539950  
     871A     -0.539443   872A     -0.539188   873A     -0.538028  
     874A     -0.537271   875A     -0.536948   876A     -0.536508  
     877A     -0.535468   878A     -0.535210   879A     -0.534495  
     880A     -0.534196   881A     -0.533870   882A     -0.533342  
     883A     -0.532780   884A     -0.531574   885A     -0.531012  
     886A     -0.530820   887A     -0.529746   888A     -0.528819  
     889A     -0.528723   890A     -0.528225   891A     -0.527748  
     892A     -0.526976   893A     -0.525842   894A     -0.525466  
     895A     -0.525275   896A     -0.524525   897A     -0.524065  
     898A     -0.523674   899A     -0.523230   900A     -0.522276  
     901A     -0.521150   902A     -0.520475   903A     -0.519343  
     904A     -0.518569   905A     -0.517597   906A     -0.517174  
     907A     -0.516177   908A     -0.515760   909A     -0.515121  
     910A     -0.514583   911A     -0.514031   912A     -0.513454  
     913A     -0.512756   914A     -0.512577   915A     -0.512407  
     916A     -0.512275   917A     -0.511089   918A     -0.510497  
     919A     -0.510222   920A     -0.509965   921A     -0.509519  
     922A     -0.509369   923A     -0.507995   924A     -0.507737  
     925A     -0.507383   926A     -0.505384   927A     -0.505073  
     928A     -0.504256   929A     -0.502652   930A     -0.502569  
     931A     -0.501963   932A     -0.501492   933A     -0.500717  
     934A     -0.500334   935A     -0.499787   936A     -0.499042  
     937A     -0.498644   938A     -0.497502   939A     -0.496952  
     940A     -0.496531   941A     -0.496172   942A     -0.495613  
     943A     -0.494856   944A     -0.493060   945A     -0.492929  
     946A     -0.492912   947A     -0.492444   948A     -0.492295  
     949A     -0.491910   950A     -0.491697   951A     -0.491240  
     952A     -0.489133   953A     -0.488551   954A     -0.487861  
     955A     -0.487407   956A     -0.486686   957A     -0.484956  
     958A     -0.482890   959A     -0.482252   960A     -0.482115  
     961A     -0.481251   962A     -0.480987   963A     -0.480856  
     964A     -0.480355   965A     -0.480328   966A     -0.479730  
     967A     -0.478911   968A     -0.478330   969A     -0.478146  
     970A     -0.477493   971A     -0.476935   972A     -0.476430  
     973A     -0.475528   974A     -0.475154   975A     -0.474562  
     976A     -0.474317   977A     -0.473130   978A     -0.472580  
     979A     -0.472352   980A     -0.472065   981A     -0.471748  
     982A     -0.471058   983A     -0.470719   984A     -0.469916  
     985A     -0.468876   986A     -0.468461   987A     -0.466575  
     988A     -0.465502   989A     -0.465055   990A     -0.464336  
     991A     -0.462644   992A     -0.462553   993A     -0.462145  
     994A     -0.461238   995A     -0.461078   996A     -0.460459  
     997A     -0.458110   998A     -0.457690   999A     -0.457004  
    1000A     -0.456797  1001A     -0.456059  1002A     -0.455520  
    1003A     -0.454981  1004A     -0.454604  1005A     -0.453868  
    1006A     -0.453798  1007A     -0.453515  1008A     -0.452475  
    1009A     -0.451647  1010A     -0.451513  1011A     -0.450762  
    1012A     -0.449142  1013A     -0.448711  1014A     -0.446952  
    1015A     -0.445871  1016A     -0.445643  1017A     -0.445509  
    1018A     -0.444957  1019A     -0.444114  1020A     -0.443744  
    1021A     -0.443102  1022A     -0.441847  1023A     -0.441587  
    1024A     -0.440867  1025A     -0.440010  1026A     -0.438727  
    1027A     -0.438007  1028A     -0.437753  1029A     -0.437591  
    1030A     -0.437337  1031A     -0.435179  1032A     -0.433221  
    1033A     -0.433135  1034A     -0.432470  1035A     -0.432320  
    1036A     -0.432183  1037A     -0.431062  1038A     -0.429748  
    1039A     -0.429094  1040A     -0.427989  1041A     -0.427888  
    1042A     -0.427482  1043A     -0.426710  1044A     -0.425882  
    1045A     -0.425398  1046A     -0.424402  1047A     -0.422938  
    1048A     -0.422526  1049A     -0.422058  1050A     -0.420957  
    1051A     -0.420844  1052A     -0.420650  1053A     -0.419792  
    1054A     -0.419750  1055A     -0.419315  1056A     -0.418782  
    1057A     -0.418697  1058A     -0.417917  1059A     -0.417487  
    1060A     -0.417381  1061A     -0.416494  1062A     -0.416378  
    1063A     -0.415871  1064A     -0.414952  1065A     -0.414140  
    1066A     -0.413813  1067A     -0.411990  1068A     -0.411369  
    1069A     -0.410935  1070A     -0.410218  1071A     -0.410183  
    1072A     -0.409400  1073A     -0.407719  1074A     -0.407029  
    1075A     -0.406211  1076A     -0.405841  1077A     -0.405382  
    1078A     -0.405000  1079A     -0.404913  1080A     -0.403844  
    1081A     -0.402628  1082A     -0.402267  1083A     -0.400374  
    1084A     -0.399204  1085A     -0.398666  1086A     -0.397702  
    1087A     -0.397162  1088A     -0.396805  1089A     -0.396149  
    1090A     -0.395637  1091A     -0.394514  1092A     -0.391378  
    1093A     -0.391009  1094A     -0.390663  1095A     -0.389737  
    1096A     -0.389465  1097A     -0.389274  1098A     -0.389175  
    1099A     -0.389136  1100A     -0.388113  1101A     -0.386337  
    1102A     -0.385676  1103A     -0.385021  1104A     -0.384375  
    1105A     -0.383733  1106A     -0.382611  1107A     -0.381454  
    1108A     -0.380906  1109A     -0.380308  1110A     -0.379633  
    1111A     -0.379149  1112A     -0.378621  1113A     -0.377627  
    1114A     -0.374640  1115A     -0.373223  1116A     -0.372342  
    1117A     -0.371546  1118A     -0.370800  1119A     -0.369681  
    1120A     -0.367189  1121A     -0.366314  1122A     -0.366240  
    1123A     -0.362952  1124A     -0.362617  1125A     -0.362050  
    1126A     -0.361614  1127A     -0.358472  1128A     -0.356252  
    1129A     -0.354866  1130A     -0.354483  1131A     -0.354433  
    1132A     -0.351515  1133A     -0.351100  1134A     -0.350943  
    1135A     -0.346697  1136A     -0.344246  1137A     -0.341478  
    1138A     -0.340699  1139A     -0.336925  1140A     -0.336490  
    1141A     -0.336246  1142A     -0.335565  1143A     -0.330464  
    1144A     -0.328702  1145A     -0.326363  1146A     -0.326054  
    1147A     -0.325014  1148A     -0.324602  1149A     -0.322394  
    1150A     -0.320532  1151A     -0.317204  1152A     -0.316476  
    1153A     -0.315657  1154A     -0.313639  1155A     -0.311735  
    1156A     -0.311715  1157A     -0.309971  1158A     -0.309816  
    1159A     -0.305830  1160A     -0.302550  1161A     -0.302149  
    1162A     -0.301400  1163A     -0.300381  1164A     -0.299134  
    1165A     -0.295644  1166A     -0.294817  1167A     -0.294779  
    1168A     -0.293573  1169A     -0.292482  1170A     -0.290808  
    1171A     -0.287196  1172A     -0.283051  1173A     -0.282251  
    1174A     -0.280764  1175A     -0.279249  1176A     -0.277201  
    1177A     -0.277041  1178A     -0.272898  1179A     -0.272053  
    1180A     -0.271588  1181A     -0.269217  1182A     -0.268558  
    1183A     -0.267721  1184A     -0.262817  1185A     -0.262038  
    1186A     -0.256858  1187A     -0.255801  1188A     -0.251336  
    1189A     -0.248451  1190A     -0.240674  1191A     -0.229696  
    1192A     -0.220994  1193A     -0.216334  1194A     -0.214433  
    1195A     -0.204652  1196A     -0.176444  1197A     -0.162706  
    1198A     -0.154575  1199A     -0.141673  1200A     -0.129531  
    1201A     -0.126454  1202A     -0.114468  1203A     -0.103962  
    1204A     -0.099665  1205A     -0.082107  1206A     -0.067823  
    1207A     -0.065702  1208A     -0.035184  

    Virtual:                                                              

    1209A      0.117496  1210A      0.124538  1211A      0.133927  
    1212A      0.144651  1213A      0.152313  1214A      0.154100  
    1215A      0.165215  1216A      0.184878  1217A      0.192354  
    1218A      0.195880  1219A      0.196696  1220A      0.201958  
    1221A      0.206720  1222A      0.209057  1223A      0.212304  
    1224A      0.219052  1225A      0.220951  1226A      0.223146  
    1227A      0.225337  1228A      0.226558  1229A      0.228034  
    1230A      0.230707  1231A      0.231169  1232A      0.233034  
    1233A      0.236392  1234A      0.236496  1235A      0.243905  
    1236A      0.245632  1237A      0.249237  1238A      0.250492  
    1239A      0.252801  1240A      0.256357  1241A      0.260208  
    1242A      0.264963  1243A      0.273148  1244A      0.282439  
    1245A      0.286462  1246A      0.290091  1247A      0.300861  
    1248A      0.301480  1249A      0.302432  1250A      0.303125  
    1251A      0.307623  1252A      0.313353  1253A      0.318082  
    1254A      0.318932  1255A      0.318943  1256A      0.319048  
    1257A      0.320953  1258A      0.323950  1259A      0.324976  
    1260A      0.327163  1261A      0.327980  1262A      0.339566  
    1263A      0.344702  1264A      0.349864  1265A      0.357933  
    1266A      0.357944  1267A      0.358990  1268A      0.371411  
    1269A      0.371527  1270A      0.377388  1271A      0.384083  
    1272A      0.385761  1273A      0.386127  1274A      0.389916  
    1275A      0.400965  1276A      0.414549  1277A      0.419427  
    1278A      0.422094  1279A      0.425972  1280A      0.430061  
    1281A      0.430339  1282A      0.433676  1283A      0.440040  
    1284A      0.441661  1285A      0.442455  1286A      0.444164  
    1287A      0.444785  1288A      0.445308  1289A      0.447132  
    1290A      0.447620  1291A      0.448121  1292A      0.453167  
    1293A      0.454550  1294A      0.455402  1295A      0.466779  
    1296A      0.467504  1297A      0.468150  1298A      0.474792  
    1299A      0.475383  1300A      0.477160  1301A      0.478492  
    1302A      0.484159  1303A      0.485905  1304A      0.487069  
    1305A      0.488055  1306A      0.488370  1307A      0.488942  
    1308A      0.490104  1309A      0.491875  1310A      0.492726  
    1311A      0.493903  1312A      0.496273  1313A      0.496467  
    1314A      0.502975  1315A      0.503559  1316A      0.504784  
    1317A      0.508711  1318A      0.511658  1319A      0.514407  
    1320A      0.515657  1321A      0.517099  1322A      0.517975  
    1323A      0.518629  1324A      0.520244  1325A      0.521720  
    1326A      0.523014  1327A      0.524010  1328A      0.526810  
    1329A      0.527672  1330A      0.527940  1331A      0.528746  
    1332A      0.531246  1333A      0.532330  1334A      0.532413  
    1335A      0.532758  1336A      0.533206  1337A      0.534013  
    1338A      0.534265  1339A      0.539379  1340A      0.539864  
    1341A      0.540200  1342A      0.540787  1343A      0.542011  
    1344A      0.542750  1345A      0.544440  1346A      0.544932  
    1347A      0.546921  1348A      0.547850  1349A      0.548362  
    1350A      0.549855  1351A      0.552058  1352A      0.552620  
    1353A      0.552666  1354A      0.554073  1355A      0.554659  
    1356A      0.557285  1357A      0.561420  1358A      0.562797  
    1359A      0.562972  1360A      0.563211  1361A      0.564255  
    1362A      0.564408  1363A      0.565956  1364A      0.568819  
    1365A      0.569139  1366A      0.570415  1367A      0.570760  
    1368A      0.573104  1369A      0.573289  1370A      0.574550  
    1371A      0.575331  1372A      0.577130  1373A      0.578414  
    1374A      0.579230  1375A      0.580311  1376A      0.580557  
    1377A      0.580950  1378A      0.582297  1379A      0.582634  
    1380A      0.584904  1381A      0.585262  1382A      0.586562  
    1383A      0.587858  1384A      0.589019  1385A      0.591769  
    1386A      0.592206  1387A      0.593095  1388A      0.593752  
    1389A      0.594959  1390A      0.595442  1391A      0.596276  
    1392A      0.597874  1393A      0.598692  1394A      0.599602  
    1395A      0.599873  1396A      0.601636  1397A      0.602397  
    1398A      0.603517  1399A      0.603849  1400A      0.604433  
    1401A      0.605096  1402A      0.605782  1403A      0.607172  
    1404A      0.608261  1405A      0.608950  1406A      0.609863  
    1407A      0.610130  1408A      0.611361  1409A      0.611816  
    1410A      0.612171  1411A      0.613142  1412A      0.613607  
    1413A      0.614301  1414A      0.614690  1415A      0.615327  
    1416A      0.616894  1417A      0.617018  1418A      0.617474  
    1419A      0.618285  1420A      0.618542  1421A      0.618903  
    1422A      0.619957  1423A      0.621223  1424A      0.621682  
    1425A      0.622102  1426A      0.623027  1427A      0.623298  
    1428A      0.623959  1429A      0.624663  1430A      0.626094  
    1431A      0.627026  1432A      0.627430  1433A      0.628185  
    1434A      0.630330  1435A      0.631220  1436A      0.631554  
    1437A      0.632759  1438A      0.633357  1439A      0.634513  
    1440A      0.635875  1441A      0.635944  1442A      0.637094  
    1443A      0.638130  1444A      0.638488  1445A      0.639043  
    1446A      0.639825  1447A      0.640610  1448A      0.641302  
    1449A      0.643082  1450A      0.643426  1451A      0.643520  
    1452A      0.644164  1453A      0.644780  1454A      0.645168  
    1455A      0.645787  1456A      0.646890  1457A      0.648316  
    1458A      0.649331  1459A      0.649594  1460A      0.650081  
    1461A      0.650488  1462A      0.651096  1463A      0.651894  
    1464A      0.652073  1465A      0.653901  1466A      0.654026  
    1467A      0.654173  1468A      0.654880  1469A      0.655839  
    1470A      0.656128  1471A      0.656596  1472A      0.657900  
    1473A      0.658309  1474A      0.658620  1475A      0.658961  
    1476A      0.659357  1477A      0.660340  1478A      0.660564  
    1479A      0.661102  1480A      0.661631  1481A      0.662177  
    1482A      0.662656  1483A      0.662862  1484A      0.663910  
    1485A      0.664459  1486A      0.664967  1487A      0.666048  
    1488A      0.666689  1489A      0.666999  1490A      0.667646  
    1491A      0.667804  1492A      0.668159  1493A      0.668571  
    1494A      0.670026  1495A      0.671023  1496A      0.671349  
    1497A      0.671470  1498A      0.673452  1499A      0.674102  
    1500A      0.674884  1501A      0.675434  1502A      0.676228  
    1503A      0.677009  1504A      0.677477  1505A      0.678327  
    1506A      0.678978  1507A      0.679746  1508A      0.680194  
    1509A      0.680615  1510A      0.680877  1511A      0.681873  
    1512A      0.682152  1513A      0.682567  1514A      0.683389  
    1515A      0.684408  1516A      0.684687  1517A      0.685628  
    1518A      0.686064  1519A      0.686923  1520A      0.687088  
    1521A      0.687481  1522A      0.688230  1523A      0.688510  
    1524A      0.688662  1525A      0.689513  1526A      0.690318  
    1527A      0.690721  1528A      0.691080  1529A      0.691381  
    1530A      0.691751  1531A      0.692356  1532A      0.693360  
    1533A      0.694274  1534A      0.694964  1535A      0.695153  
    1536A      0.695402  1537A      0.695549  1538A      0.695692  
    1539A      0.697203  1540A      0.697714  1541A      0.698364  
    1542A      0.699139  1543A      0.700049  1544A      0.700586  
    1545A      0.701095  1546A      0.702205  1547A      0.702930  
    1548A      0.703588  1549A      0.705206  1550A      0.706253  
    1551A      0.707186  1552A      0.708257  1553A      0.708829  
    1554A      0.709204  1555A      0.709735  1556A      0.710267  
    1557A      0.710925  1558A      0.711462  1559A      0.712152  
    1560A      0.713720  1561A      0.714163  1562A      0.714385  
    1563A      0.714546  1564A      0.715315  1565A      0.716058  
    1566A      0.716890  1567A      0.717409  1568A      0.718420  
    1569A      0.719150  1570A      0.719616  1571A      0.720649  
    1572A      0.721528  1573A      0.722120  1574A      0.722930  
    1575A      0.723274  1576A      0.723563  1577A      0.724697  
    1578A      0.724883  1579A      0.725041  1580A      0.725302  
    1581A      0.726122  1582A      0.727044  1583A      0.727593  
    1584A      0.728904  1585A      0.729190  1586A      0.730218  
    1587A      0.731251  1588A      0.731808  1589A      0.732223  
    1590A      0.733117  1591A      0.733759  1592A      0.734186  
    1593A      0.734951  1594A      0.735294  1595A      0.735618  
    1596A      0.736115  1597A      0.737146  1598A      0.738111  
    1599A      0.739492  1600A      0.739970  1601A      0.740208  
    1602A      0.740965  1603A      0.742409  1604A      0.743337  
    1605A      0.743524  1606A      0.744474  1607A      0.744749  
    1608A      0.745394  1609A      0.745950  1610A      0.747275  
    1611A      0.748216  1612A      0.749105  1613A      0.749927  
    1614A      0.750589  1615A      0.751766  1616A      0.751966  
    1617A      0.752370  1618A      0.752761  1619A      0.753259  
    1620A      0.753614  1621A      0.754264  1622A      0.755145  
    1623A      0.755626  1624A      0.756370  1625A      0.757077  
    1626A      0.757531  1627A      0.757893  1628A      0.758333  
    1629A      0.759551  1630A      0.759754  1631A      0.760403  
    1632A      0.760642  1633A      0.761430  1634A      0.761926  
    1635A      0.762714  1636A      0.762909  1637A      0.763917  
    1638A      0.764964  1639A      0.766220  1640A      0.766257  
    1641A      0.767465  1642A      0.767703  1643A      0.768231  
    1644A      0.768342  1645A      0.768894  1646A      0.769512  
    1647A      0.770005  1648A      0.770426  1649A      0.770906  
    1650A      0.771316  1651A      0.772037  1652A      0.772687  
    1653A      0.773757  1654A      0.773875  1655A      0.775182  
    1656A      0.775904  1657A      0.776631  1658A      0.777341  
    1659A      0.778932  1660A      0.780293  1661A      0.780484  
    1662A      0.781831  1663A      0.781939  1664A      0.782629  
    1665A      0.783195  1666A      0.784130  1667A      0.785201  
    1668A      0.785638  1669A      0.785851  1670A      0.786732  
    1671A      0.787214  1672A      0.787426  1673A      0.787950  
    1674A      0.788446  1675A      0.789293  1676A      0.789554  
    1677A      0.790156  1678A      0.790833  1679A      0.791597  
    1680A      0.792298  1681A      0.792849  1682A      0.793123  
    1683A      0.793387  1684A      0.793921  1685A      0.795523  
    1686A      0.796085  1687A      0.796749  1688A      0.797111  
    1689A      0.797880  1690A      0.798095  1691A      0.799273  
    1692A      0.799830  1693A      0.801376  1694A      0.802302  
    1695A      0.803146  1696A      0.803676  1697A      0.804820  
    1698A      0.805455  1699A      0.805994  1700A      0.807559  
    1701A      0.810524  1702A      0.811923  1703A      0.812452  
    1704A      0.813513  1705A      0.813661  1706A      0.815108  
    1707A      0.816593  1708A      0.818154  1709A      0.819643  
    1710A      0.819799  1711A      0.820083  1712A      0.821091  
    1713A      0.822058  1714A      0.822632  1715A      0.823316  
    1716A      0.824675  1717A      0.824865  1718A      0.825891  
    1719A      0.827355  1720A      0.827559  1721A      0.828004  
    1722A      0.828408  1723A      0.830185  1724A      0.831687  
    1725A      0.832167  1726A      0.833309  1727A      0.834398  
    1728A      0.835371  1729A      0.835441  1730A      0.836604  
    1731A      0.837346  1732A      0.838550  1733A      0.840263  
    1734A      0.841908  1735A      0.842152  1736A      0.843186  
    1737A      0.843773  1738A      0.844368  1739A      0.844711  
    1740A      0.846852  1741A      0.847541  1742A      0.847911  
    1743A      0.849131  1744A      0.849425  1745A      0.850383  
    1746A      0.850459  1747A      0.850632  1748A      0.852395  
    1749A      0.852640  1750A      0.852824  1751A      0.854331  
    1752A      0.858638  1753A      0.859547  1754A      0.860132  
    1755A      0.861027  1756A      0.861074  1757A      0.861879  
    1758A      0.861988  1759A      0.863580  1760A      0.865771  
    1761A      0.866113  1762A      0.866482  1763A      0.867109  
    1764A      0.867758  1765A      0.869799  1766A      0.871674  
    1767A      0.872893  1768A      0.874109  1769A      0.875719  
    1770A      0.876508  1771A      0.876987  1772A      0.877420  
    1773A      0.877608  1774A      0.878399  1775A      0.880481  
    1776A      0.882355  1777A      0.883422  1778A      0.885428  
    1779A      0.887420  1780A      0.887771  1781A      0.888806  
    1782A      0.890063  1783A      0.891688  1784A      0.891750  
    1785A      0.892908  1786A      0.893662  1787A      0.894052  
    1788A      0.894535  1789A      0.895737  1790A      0.896357  
    1791A      0.897387  1792A      0.897616  1793A      0.901848  
    1794A      0.901933  1795A      0.902539  1796A      0.905917  
    1797A      0.906411  1798A      0.908791  1799A      0.910061  
    1800A      0.910530  1801A      0.911504  1802A      0.912955  
    1803A      0.914219  1804A      0.914677  1805A      0.915112  
    1806A      0.917541  1807A      0.917650  1808A      0.918459  
    1809A      0.923139  1810A      0.925458  1811A      0.925689  
    1812A      0.927298  1813A      0.929481  1814A      0.931575  
    1815A      0.932728  1816A      0.933805  1817A      0.935870  
    1818A      0.937893  1819A      0.938737  1820A      0.940612  
    1821A      0.942361  1822A      0.943163  1823A      0.944496  
    1824A      0.944759  1825A      0.945013  1826A      0.948673  
    1827A      0.949787  1828A      0.950003  1829A      0.951107  
    1830A      0.955481  1831A      0.956363  1832A      0.958727  
    1833A      0.959024  1834A      0.959669  1835A      0.960003  
    1836A      0.962433  1837A      0.964458  1838A      0.965301  
    1839A      0.968344  1840A      0.968976  1841A      0.973870  
    1842A      0.974512  1843A      0.975565  1844A      0.977396  
    1845A      0.977648  1846A      0.978197  1847A      0.979826  
    1848A      0.980411  1849A      0.984291  1850A      0.987592  
    1851A      0.991694  1852A      0.992251  1853A      0.993060  
    1854A      0.995895  1855A      0.995943  1856A      1.000287  
    1857A      1.001779  1858A      1.006274  1859A      1.010846  
    1860A      1.011581  1861A      1.018313  1862A      1.025162  
    1863A      1.026185  1864A      1.027602  1865A      1.029654  
    1866A      1.032408  1867A      1.035558  1868A      1.037636  
    1869A      1.039189  1870A      1.040801  1871A      1.043955  
    1872A      1.044606  1873A      1.050617  1874A      1.050938  
    1875A      1.057983  1876A      1.059546  1877A      1.062719  
    1878A      1.064087  1879A      1.064439  1880A      1.065643  
    1881A      1.067692  1882A      1.076188  1883A      1.077580  
    1884A      1.078194  1885A      1.083596  1886A      1.084915  
    1887A      1.088834  1888A      1.089740  1889A      1.092855  
    1890A      1.094659  1891A      1.096859  1892A      1.110697  
    1893A      1.112857  1894A      1.113453  1895A      1.121239  
    1896A      1.129462  1897A      1.132980  1898A      1.134844  
    1899A      1.139571  1900A      1.142338  1901A      1.144892  
    1902A      1.156661  1903A      1.165454  1904A      1.168612  
    1905A      1.181970  1906A      1.199788  1907A      1.214015  
    1908A      1.216231  1909A      1.221711  1910A      1.249831  
    1911A      1.269645  1912A      1.289000  1913A      1.302248  
    1914A      1.408263  

    Final Occupation by Irrep:
              A 
    DOCC [  1208 ]
    NA   [  1208 ]
    NB   [  1208 ]

  @DF-RHF Final Energy: -16929.07500820837595

   => Energetics <=

    Nuclear Repulsion Energy =         153820.3336494712566491
    One-Electron Energy =             -330616.1668608072795905
    Two-Electron Energy =              159873.0508082748565357
    Total Energy =                     -16929.0750082083832240

Computation Completed


Properties will be evaluated at   0.000000,   0.000000,   0.000000 [a0]

Properties computed using the SCF density matrix


 Multipole Moments:

 ------------------------------------------------------------------------------------
     Multipole            Electronic (a.u.)      Nuclear  (a.u.)        Total (a.u.)
 ------------------------------------------------------------------------------------

 L = 1.  Multiply by 2.5417464519 to convert [e a0] to [Debye]
 Dipole X            :     -11781.0989661        11718.8776745          -62.2212915
 Dipole Y            :    -220371.9518872       220156.7974790         -215.1544082
 Dipole Z            :    -228818.8366879       228700.4155881         -118.4210998
 Magnitude           :                                                  253.3504793

 ------------------------------------------------------------------------------------

*** tstop() called on atl1-1-01-010-23-2.pace.gatech.edu at Tue May 20 01:50:08 2025
Module time:
	user time   =   82384.57 seconds =    1373.08 minutes
	system time =    1655.42 seconds =      27.59 minutes
	total time  =       8890 seconds =     148.17 minutes
Total time:
	user time   =   82384.57 seconds =    1373.08 minutes
	system time =    1655.42 seconds =      27.59 minutes
	total time  =       8890 seconds =     148.17 minutes
Wall time: 8890.37 seconds
