# Supplementary material for: SparcleQC: Automated Input File Creation for QM/MM Studies of Protein:Ligand Complexes
Source: J Chem Inf Model. 2025 Jun 17;65(13):6433–40. doi: 10.1021/acs.jcim.5c00617 (PMC12264949; doi:10.1021/acs.jcim.5c00617)
Supplement: Supplementary file 2 [file ci5c00617_si_002.zip › si/convergence/ex1_1ABA/psi4_files/with_ee/cutoff_11.0_psi4_file_prot.out]

Scratch directory: /tmp/
  PE does not make use of molecular symmetry: further calculations in C1 point group.
  PE geometry must align with POTFILE keyword: resetting coordinates with fixed origin and orientation.
   => Libint2 <=

    Primary   basis highest AM E, G, H:  5, 4, 3
    Auxiliary basis highest AM E, G, H:  6, 5, 4
    Onebody   basis highest AM E, G, H:  6, 5, 4
    Solid Harmonics ordering:            gaussian

*** tstart() called on atl1-1-01-010-26-1.pace.gatech.edu
*** at Tue May 20 01:05:37 2025

   => Loading Basis Set <=

    Name: MINIX
    Role: ORBITAL
    Keyword: BASIS
    atoms 1, 4-5, 7-9, 20-21, 23-29, 41-42, 48-49, 51-57, 69-70, 72-73, 81-82, 84, 92-93, 95-96, 106-107, 109-112, 125-126, 128-130, 132, 142-143, 145-148, 164-165, 167, 174-175, 181-182, 184-186, 195-196, 198, 205-207, 214, 217-218, 220-226, 237-238, 240-243, 256-257, 259-260, 270-271, 273-276, 289-290, 292-293, 295, 306-307, 309-311, 320-321, 323-325, 335-336, 338-341, 357-358, 364-365, 367-369, 380-381, 383-389, 400-401, 403-404, 412-413, 415-416, 424-425, 427-429, 439-440, 442-445, 461-462, 464-467, 480-481, 483, 490-491, 493-495, 505-506, 508-511, 524-525, 527-530, 543-544, 546-547, 557-558, 560-563, 579-580, 582-585, 598-599, 605-606, 608-610, 612, 629-630, 632-633, 641-642, 644-645, 655-656, 658-660, 672-673, 675-678, 691-692, 698-699, 701-704, 717-718, 720-721, 731-732, 734-735, 737, 748-749, 751-753, 762-763, 765-767, 779-780, 782-784, 795-802, 812, 815-818, 820, 829, 832-833, 839-846 entry C          line    74 file /storage/hive/project/chem-sherrill/csargent30/.conda/envs/psi419/share/psi4/basis/minix.gbs 
    atoms 2, 6, 22, 30, 43, 50, 58, 71, 74-75, 83, 85, 94, 98, 108, 127, 144, 166, 176, 183, 197, 208-209, 215, 219, 239, 258, 262, 272, 291, 308, 322, 326-327, 337, 359, 366, 382, 402, 405-406, 414, 417-418, 426, 430-431, 441, 463, 482, 492, 496-497, 507, 526, 545, 548, 559, 581, 600, 607, 631, 634-635, 643, 646, 657, 662, 674, 693, 700, 719, 722, 733, 750, 764, 769, 781, 813, 830, 834, 856, 859, 862, 865, 868, 871, 874, 877, 880, 883, 886, 889, 892, 895, 898, 901                                                                                                                                                                                                                                                                                                                                                                                                                                                      entry O          line   102 file /storage/hive/project/chem-sherrill/csargent30/.conda/envs/psi419/share/psi4/basis/minix.gbs 
    atoms 3, 19, 40, 47, 68, 80, 91, 97, 105, 124, 131, 133, 141, 149, 163, 173, 180, 194, 204, 216, 236, 255, 261, 269, 288, 305, 319, 334, 342, 356, 363, 379, 399, 411, 423, 438, 446, 460, 479, 489, 504, 523, 542, 556, 564, 578, 597, 604, 611, 613-614, 628, 640, 654, 661, 671, 690, 697, 716, 730, 747, 761, 768, 778, 794, 814, 819, 821, 831, 838                                                                                                                                                                                                                                                                                                                                                                                                                                                                                                                                                                               entry N          line    88 file /storage/hive/project/chem-sherrill/csargent30/.conda/envs/psi419/share/psi4/basis/minix.gbs 
    atoms 10-18, 31-39, 44-46, 59-67, 76-79, 86-90, 99-104, 113-123, 134-140, 150-162, 169-172, 177-179, 187-193, 200-203, 210-213, 227-235, 244-254, 263-268, 277-287, 296-304, 312-318, 328-333, 343-355, 360-362, 370-378, 390-398, 407-410, 419-422, 432-437, 447-459, 468-478, 484-488, 498-503, 512-522, 531-541, 549-555, 565-577, 586-596, 601-603, 615-627, 636-639, 647-653, 663-670, 679-689, 694-696, 705-715, 723-729, 738-746, 754-760, 770-777, 785-793, 803-811, 822-828, 835-837, 847-855, 857-858, 860-861, 863-864, 866-867, 869-870, 872-873, 875-876, 878-879, 881-882, 884-885, 887-888, 890-891, 893-894, 896-897, 899-900, 902-911                                                                                                                                                                                                                                                                                 entry H          line    24 file /storage/hive/project/chem-sherrill/csargent30/.conda/envs/psi419/share/psi4/basis/minix.gbs 
    atoms 168, 199, 294, 736                                                                                                                                                                                                                                                                                                                                                                                                                                                                                                                                                                                                                                                                                                                                                                                                                                                                                                               entry S          line   256 file /storage/hive/project/chem-sherrill/csargent30/.conda/envs/psi419/share/psi4/basis/minix.gbs 

   => HF3C: Empirical Dispersion <=

    Grimme's -D3 (BJ-damping) Dispersion Correction
    Grimme S.; Ehrlich S.; Goerigk L. (2011), J. Comput. Chem., 32: 1456

        s6 =       1.000000
        s8 =       0.877700
        a1 =       0.417100
        a2 =       2.914900


         ---------------------------------------------------------
                                   SCF
               by Justin Turney, Rob Parrish, Andy Simmonett
                          and Daniel G. A. Smith
                              RHF Reference
                       10 Threads, 114440 MiB Core
         ---------------------------------------------------------

  ==> Geometry <==

    Molecular point group: c1
    Full point group: C1

    Geometry (in Angstrom), charge = -3, multiplicity = 1:

       Center              X                  Y                   Z               Mass       
    ------------   -----------------  -----------------  -----------------  -----------------
         C           12.869000000000    48.669000000000    55.651000000000    12.000000000000
         O           12.774000000000    47.509000000000    55.249000000000    15.994914619570
         N           11.862000000000    49.290000000000    56.238000000000    14.003074004430
         C           10.574000000000    48.651000000000    56.514000000000    12.000000000000
         C            9.479000000000    49.442000000000    55.784000000000    12.000000000000
         O            9.222000000000    50.616000000000    56.099000000000    15.994914619570
         C           10.282000000000    48.658000000000    58.060000000000    12.000000000000
         C            8.950000000000    47.961000000000    58.320000000000    12.000000000000
         C           11.449000000000    48.005000000000    58.839000000000    12.000000000000
         H           11.987000000000    50.255000000000    56.510000000000     1.007825032230
         H           10.589000000000    47.624000000000    56.149000000000     1.007825032230
         H           10.193000000000    49.695000000000    58.385000000000     1.007825032230
         H            8.741000000000    47.962000000000    59.390000000000     1.007825032230
         H            9.002000000000    46.933000000000    57.961000000000     1.007825032230
         H            8.155000000000    48.489000000000    57.794000000000     1.007825032230
         H           11.227000000000    48.020000000000    59.906000000000     1.007825032230
         H           11.574000000000    46.974000000000    58.508000000000     1.007825032230
         H           12.368000000000    48.561000000000    58.651000000000     1.007825032230
         N            8.831000000000    48.837000000000    54.788000000000    14.003074004430
         C            7.706000000000    49.436000000000    54.084000000000    12.000000000000
         C            6.456000000000    48.981000000000    54.822000000000    12.000000000000
         O            6.310000000000    47.784000000000    55.139000000000    15.994914619570
         C            7.599000000000    48.942000000000    52.633000000000    12.000000000000
         C            8.692000000000    49.472000000000    51.736000000000    12.000000000000
         C            9.959000000000    48.898000000000    51.781000000000    12.000000000000
         C            8.415000000000    50.537000000000    50.880000000000    12.000000000000
         C           10.961000000000    49.400000000000    50.960000000000    12.000000000000
         C            9.426000000000    51.032000000000    50.065000000000    12.000000000000
         C           10.685000000000    50.467000000000    50.116000000000    12.000000000000
         O           11.708000000000    50.978000000000    49.318000000000    15.994914619570
         H            9.136000000000    47.916000000000    54.508000000000     1.007825032230
         H            7.783000000000    50.523000000000    54.107000000000     1.007825032230
         H            6.637000000000    49.260000000000    52.230000000000     1.007825032230
         H            7.639000000000    47.853000000000    52.629000000000     1.007825032230
         H           10.161000000000    48.072000000000    52.447000000000     1.007825032230
         H            7.427000000000    50.972000000000    50.851000000000     1.007825032230
         H           11.948000000000    48.963000000000    50.978000000000     1.007825032230
         H            9.228000000000    51.855000000000    49.395000000000     1.007825032230
         H           11.376000000000    51.721000000000    48.808000000000     1.007825032230
         N            5.533000000000    49.874000000000    55.110000000000    14.003074004430
         C            4.317000000000    49.477000000000    55.789000000000    12.000000000000
         C            3.333000000000    50.620000000000    55.891000000000    12.000000000000
         O            3.372000000000    51.588000000000    55.127000000000    15.994914619570
         H            5.674000000000    50.841000000000    54.856000000000     1.007825032230
         H            4.569000000000    49.137000000000    56.794000000000     1.007825032230
         H            3.854000000000    48.656000000000    55.241000000000     1.007825032230
         N            2.442000000000    50.507000000000    56.862000000000    14.003074004430
         C            1.413000000000    51.506000000000    57.119000000000    12.000000000000
         C            1.670000000000    52.119000000000    58.461000000000    12.000000000000
         O            2.084000000000    51.417000000000    59.378000000000    15.994914619570
         C            0.005000000000    50.927000000000    57.232000000000    12.000000000000
         C           -0.521000000000    50.237000000000    56.001000000000    12.000000000000
         C           -0.985000000000    51.011000000000    54.951000000000    12.000000000000
         C           -0.569000000000    48.854000000000    55.936000000000    12.000000000000
         C           -1.502000000000    50.387000000000    53.835000000000    12.000000000000
         C           -1.086000000000    48.222000000000    54.817000000000    12.000000000000
         C           -1.549000000000    49.003000000000    53.779000000000    12.000000000000
         O           -2.106000000000    48.406000000000    52.664000000000    15.994914619570
         H            2.477000000000    49.689000000000    57.454000000000     1.007825032230
         H            1.439000000000    52.275000000000    56.347000000000     1.007825032230
         H            0.006000000000    50.203000000000    58.047000000000     1.007825032230
         H           -0.679000000000    51.735000000000    57.492000000000     1.007825032230
         H           -0.943000000000    52.089000000000    55.005000000000     1.007825032230
         H           -0.201000000000    48.265000000000    56.763000000000     1.007825032230
         H           -1.869000000000    50.975000000000    53.007000000000     1.007825032230
         H           -1.126000000000    47.144000000000    54.759000000000     1.007825032230
         H           -2.740000000000    47.740000000000    52.940000000000     1.007825032230
         N            1.353000000000    53.383000000000    58.618000000000    14.003074004430
         C            1.379000000000    54.012000000000    59.918000000000    12.000000000000
         C            0.072000000000    53.524000000000    60.555000000000    12.000000000000
         O           -1.014000000000    53.786000000000    60.032000000000    15.994914619570
         C            1.368000000000    55.515000000000    59.744000000000    12.000000000000
         C            1.385000000000    56.331000000000    61.039000000000    12.000000000000
         O            0.880000000000    55.917000000000    62.095000000000    15.994914619570
         O            1.931000000000    57.431000000000    60.951000000000    15.994914619570
         H            1.085000000000    53.928000000000    57.811000000000     1.007825032230
         H            2.245000000000    53.688000000000    60.496000000000     1.007825032230
         H            2.247000000000    55.792000000000    59.162000000000     1.007825032230
         H            0.479000000000    55.789000000000    59.176000000000     1.007825032230
         N            0.064000000000    52.892000000000    61.725000000000    14.003074004430
         C           -1.173000000000    52.358000000000    62.288000000000    12.000000000000
         C           -2.171000000000    53.409000000000    62.766000000000    12.000000000000
         O           -3.340000000000    53.082000000000    63.002000000000    15.994914619570
         C           -0.884000000000    51.432000000000    63.465000000000    12.000000000000
         O           -0.305000000000    50.228000000000    62.993000000000    15.994914619570
         H            0.929000000000    52.779000000000    62.234000000000     1.007825032230
         H           -1.661000000000    51.766000000000    61.513000000000     1.007825032230
         H           -0.193000000000    51.922000000000    64.151000000000     1.007825032230
         H           -1.814000000000    51.207000000000    63.987000000000     1.007825032230
         H            0.094000000000    49.756000000000    63.727000000000     1.007825032230
         N           -1.723000000000    54.648000000000    62.956000000000    14.003074004430
         C           -2.659000000000    55.732000000000    63.202000000000    12.000000000000
         C           -3.518000000000    55.978000000000    61.988000000000    12.000000000000
         O           -4.628000000000    56.464000000000    62.145000000000    15.994914619570
         C           -1.958000000000    57.050000000000    63.504000000000    12.000000000000
         C           -1.189000000000    56.951000000000    64.807000000000    12.000000000000
         N            0.113000000000    57.238000000000    64.812000000000    14.003074004430
         O           -1.733000000000    56.536000000000    65.839000000000    15.994914619570
         H           -0.731000000000    54.835000000000    62.929000000000     1.007825032230
         H           -3.299000000000    55.467000000000    64.044000000000     1.007825032230
         H           -2.702000000000    57.842000000000    63.585000000000     1.007825032230
         H           -1.267000000000    57.285000000000    62.694000000000     1.007825032230
         H            0.566000000000    57.547000000000    63.963000000000     1.007825032230
         H            0.647000000000    57.147000000000    65.665000000000     1.007825032230
         N           -3.063000000000    55.713000000000    60.763000000000    14.003074004430
         C           -3.859000000000    55.957000000000    59.566000000000    12.000000000000
         C           -4.489000000000    54.638000000000    59.165000000000    12.000000000000
         O           -5.677000000000    54.600000000000    58.838000000000    15.994914619570
         C           -2.936000000000    56.525000000000    58.453000000000    12.000000000000
         C           -2.419000000000    57.872000000000    58.904000000000    12.000000000000
         C           -3.673000000000    56.641000000000    57.124000000000    12.000000000000
         C           -1.159000000000    58.375000000000    58.200000000000    12.000000000000
         H           -2.134000000000    55.330000000000    60.661000000000     1.007825032230
         H           -4.643000000000    56.680000000000    59.792000000000     1.007825032230
         H           -2.089000000000    55.851000000000    58.325000000000     1.007825032230
         H           -3.209000000000    58.605000000000    58.738000000000     1.007825032230
         H           -2.217000000000    57.821000000000    59.974000000000     1.007825032230
         H           -4.035000000000    55.658000000000    56.822000000000     1.007825032230
         H           -4.518000000000    57.321000000000    57.235000000000     1.007825032230
         H           -2.994000000000    57.028000000000    56.364000000000     1.007825032230
         H           -0.881000000000    59.348000000000    58.604000000000     1.007825032230
         H           -0.345000000000    57.668000000000    58.363000000000     1.007825032230
         H           -1.352000000000    58.467000000000    57.131000000000     1.007825032230
         N           -3.764000000000    53.513000000000    59.144000000000    14.003074004430
         C           -4.323000000000    52.242000000000    58.734000000000    12.000000000000
         C           -3.681000000000    51.215000000000    59.641000000000    12.000000000000
         O           -2.469000000000    51.006000000000    59.589000000000    15.994914619570
         C           -3.962000000000    52.008000000000    57.296000000000    12.000000000000
         C           -4.635000000000    50.801000000000    56.669000000000    12.000000000000
         C           -4.176000000000    49.512000000000    56.726000000000    12.000000000000
         N           -5.696000000000    50.809000000000    55.872000000000    14.003074004430
         C           -5.895000000000    49.594000000000    55.423000000000    12.000000000000
         N           -4.976000000000    48.833000000000    55.943000000000    14.003074004430
         H           -2.794000000000    53.552000000000    59.424000000000     1.007825032230
         H           -5.406000000000    52.241000000000    58.862000000000     1.007825032230
         H           -2.883000000000    51.867000000000    57.234000000000     1.007825032230
         H           -4.231000000000    52.894000000000    56.721000000000     1.007825032230
         H           -6.258000000000    51.618000000000    55.648000000000     1.007825032230
         H           -3.337000000000    49.137000000000    57.293000000000     1.007825032230
         H           -6.677000000000    49.282000000000    54.747000000000     1.007825032230
         N           -4.454000000000    50.568000000000    60.487000000000    14.003074004430
         C           -3.913000000000    49.659000000000    61.489000000000    12.000000000000
         C           -3.055000000000    48.558000000000    60.876000000000    12.000000000000
         O           -3.491000000000    47.931000000000    59.898000000000    15.994914619570
         C           -5.077000000000    49.060000000000    62.264000000000    12.000000000000
         C           -4.581000000000    48.271000000000    63.463000000000    12.000000000000
         C           -5.696000000000    47.747000000000    64.361000000000    12.000000000000
         C           -5.125000000000    47.550000000000    65.754000000000    12.000000000000
         N           -6.117000000000    47.166000000000    66.752000000000    14.003074004430
         H           -5.453000000000    50.706000000000    60.440000000000     1.007825032230
         H           -3.296000000000    50.234000000000    62.180000000000     1.007825032230
         H           -5.727000000000    49.864000000000    62.610000000000     1.007825032230
         H           -5.643000000000    48.398000000000    61.608000000000     1.007825032230
         H           -4.005000000000    47.420000000000    63.099000000000     1.007825032230
         H           -3.926000000000    48.910000000000    64.055000000000     1.007825032230
         H           -6.513000000000    48.468000000000    64.395000000000     1.007825032230
         H           -6.062000000000    46.795000000000    63.976000000000     1.007825032230
         H           -4.367000000000    46.769000000000    65.706000000000     1.007825032230
         H           -4.651000000000    48.479000000000    66.072000000000     1.007825032230
         H           -5.667000000000    47.053000000000    67.649000000000     1.007825032230
         H           -6.548000000000    46.294000000000    66.480000000000     1.007825032230
         H           -6.824000000000    47.884000000000    66.818000000000     1.007825032230
         N           -1.840000000000    48.367000000000    61.392000000000    14.003074004430
         C           -0.992000000000    47.311000000000    60.887000000000    12.000000000000
         C           -0.176000000000    46.758000000000    62.031000000000    12.000000000000
         O            0.958000000000    47.176000000000    62.300000000000    15.994914619570
         C           -0.081000000000    47.849000000000    59.785000000000    12.000000000000
         S            0.906000000000    46.497000000000    59.054000000000    31.972071174400
         H           -1.511000000000    48.963000000000    62.139000000000     1.007825032230
         H           -1.616000000000    46.517000000000    60.478000000000     1.007825032230
         H           -0.691000000000    48.308000000000    59.007000000000     1.007825032230
         H            0.590000000000    48.598000000000    60.206000000000     1.007825032230
         N           -0.745000000000    45.803000000000    62.754000000000    14.003074004430
         C           -0.066000000000    45.169000000000    63.887000000000    12.000000000000
         C            1.297000000000    44.560000000000    63.509000000000    12.000000000000
         O            2.300000000000    44.868000000000    64.165000000000    15.994914619570
         H           -1.679000000000    45.502000000000    62.515000000000     1.007825032230
         H            0.092000000000    45.920000000000    64.661000000000     1.007825032230
         H           -0.706000000000    44.381000000000    64.285000000000     1.007825032230
         N            1.441000000000    43.750000000000    62.430000000000    14.003074004430
         C            2.722000000000    43.233000000000    61.953000000000    12.000000000000
         C            3.756000000000    44.331000000000    61.685000000000    12.000000000000
         O            4.949000000000    44.126000000000    61.944000000000    15.994914619570
         C            2.361000000000    42.431000000000    60.697000000000    12.000000000000
         C            0.961000000000    41.944000000000    60.950000000000    12.000000000000
         C            0.350000000000    43.177000000000    61.613000000000    12.000000000000
         H            3.124000000000    42.549000000000    62.701000000000     1.007825032230
         H            2.394000000000    43.066000000000    59.812000000000     1.007825032230
         H            3.040000000000    41.586000000000    60.581000000000     1.007825032230
         H            0.449000000000    41.692000000000    60.021000000000     1.007825032230
         H            0.963000000000    41.096000000000    61.635000000000     1.007825032230
         H           -0.493000000000    42.895000000000    62.243000000000     1.007825032230
         H            0.031000000000    43.893000000000    60.855000000000     1.007825032230
         N            3.322000000000    45.484000000000    61.134000000000    14.003074004430
         C            4.203000000000    46.620000000000    60.883000000000    12.000000000000
         C            4.775000000000    47.153000000000    62.194000000000    12.000000000000
         O            5.993000000000    47.336000000000    62.287000000000    15.994914619570
         C            3.465000000000    47.784000000000    60.221000000000    12.000000000000
         S            2.700000000000    47.388000000000    58.627000000000    31.972071174400
         H            2.346000000000    45.564000000000    60.885000000000     1.007825032230
         H            5.022000000000    46.302000000000    60.238000000000     1.007825032230
         H            2.681000000000    48.119000000000    60.900000000000     1.007825032230
         H            4.169000000000    48.603000000000    60.074000000000     1.007825032230
         N            3.929000000000    47.366000000000    63.213000000000    14.003074004430
         C            4.400000000000    47.850000000000    64.519000000000    12.000000000000
         C            3.252000000000    48.130000000000    65.453000000000    12.000000000000
         C            2.275000000000    49.174000000000    64.947000000000    12.000000000000
         O            2.661000000000    50.072000000000    64.202000000000    15.994914619570
         O            1.114000000000    49.053000000000    65.326000000000    15.994914619570
         H            2.944000000000    47.189000000000    63.080000000000     1.007825032230
         H            4.957000000000    48.774000000000    64.366000000000     1.007825032230
         H            2.706000000000    47.200000000000    65.611000000000     1.007825032230
         H            3.654000000000    48.464000000000    66.409000000000     1.007825032230
         C           12.566000000000    53.009000000000    57.937000000000    12.000000000000
         O           12.459000000000    51.916000000000    57.371000000000    15.994914619570
         N           11.485000000000    53.672000000000    58.281000000000    14.003074004430
         C           10.147000000000    53.178000000000    57.973000000000    12.000000000000
         C            9.589000000000    54.010000000000    56.814000000000    12.000000000000
         O            9.658000000000    55.244000000000    56.807000000000    15.994914619570
         C            9.253000000000    53.305000000000    59.218000000000    12.000000000000
         C            7.869000000000    52.700000000000    59.024000000000    12.000000000000
         C            7.687000000000    51.343000000000    59.216000000000    12.000000000000
         C            6.802000000000    53.499000000000    58.641000000000    12.000000000000
         C            6.436000000000    50.789000000000    59.028000000000    12.000000000000
         C            5.556000000000    52.939000000000    58.454000000000    12.000000000000
         C            5.384000000000    51.590000000000    58.648000000000    12.000000000000
         H           11.583000000000    54.549000000000    58.773000000000     1.007825032230
         H           10.206000000000    52.132000000000    57.673000000000     1.007825032230
         H            9.741000000000    52.795000000000    60.049000000000     1.007825032230
         H            9.144000000000    54.360000000000    59.467000000000     1.007825032230
         H            8.518000000000    50.720000000000    59.511000000000     1.007825032230
         H            6.947000000000    54.558000000000    58.489000000000     1.007825032230
         H            6.284000000000    49.730000000000    59.179000000000     1.007825032230
         H            4.721000000000    53.557000000000    58.157000000000     1.007825032230
         H            4.408000000000    51.152000000000    58.500000000000     1.007825032230
         N            9.024000000000    53.368000000000    55.798000000000    14.003074004430
         C            8.472000000000    54.040000000000    54.638000000000    12.000000000000
         C            6.973000000000    53.748000000000    54.671000000000    12.000000000000
         O            6.536000000000    52.594000000000    54.558000000000    15.994914619570
         C            9.142000000000    53.478000000000    53.348000000000    12.000000000000
         C           10.605000000000    53.856000000000    53.284000000000    12.000000000000
         C            8.446000000000    54.045000000000    52.136000000000    12.000000000000
         C           11.302000000000    53.478000000000    54.566000000000    12.000000000000
         H            8.976000000000    52.360000000000    55.835000000000     1.007825032230
         H            8.645000000000    55.114000000000    54.711000000000     1.007825032230
         H            9.051000000000    52.392000000000    53.340000000000     1.007825032230
         H           11.075000000000    53.332000000000    52.452000000000     1.007825032230
         H           10.693000000000    54.931000000000    53.129000000000     1.007825032230
         H            7.389000000000    53.781000000000    52.167000000000     1.007825032230
         H            8.549000000000    55.130000000000    52.132000000000     1.007825032230
         H            8.897000000000    53.634000000000    51.233000000000     1.007825032230
         H           12.377000000000    53.428000000000    54.395000000000     1.007825032230
         H           11.090000000000    54.227000000000    55.329000000000     1.007825032230
         H           10.942000000000    52.506000000000    54.902000000000     1.007825032230
         N            6.166000000000    54.792000000000    54.866000000000    14.003074004430
         C            4.714000000000    54.653000000000    54.968000000000    12.000000000000
         C            4.103000000000    54.707000000000    53.574000000000    12.000000000000
         O            4.298000000000    55.692000000000    52.855000000000    15.994914619570
         C            4.122000000000    55.782000000000    55.827000000000    12.000000000000
         C            2.598000000000    55.732000000000    55.945000000000    12.000000000000
         N            2.013000000000    56.857000000000    56.341000000000    14.003074004430
         O            1.918000000000    54.728000000000    55.674000000000    15.994914619570
         H            6.573000000000    55.713000000000    54.946000000000     1.007825032230
         H            4.477000000000    53.693000000000    55.426000000000     1.007825032230
         H            4.547000000000    55.711000000000    56.828000000000     1.007825032230
         H            4.408000000000    56.740000000000    55.392000000000     1.007825032230
         H            2.573000000000    57.671000000000    56.551000000000     1.007825032230
         H            1.008000000000    56.899000000000    56.432000000000     1.007825032230
         N            3.358000000000    53.697000000000    53.143000000000    14.003074004430
         C            2.813000000000    53.718000000000    51.788000000000    12.000000000000
         C            1.415000000000    54.343000000000    51.725000000000    12.000000000000
         O            0.846000000000    54.490000000000    50.639000000000    15.994914619570
         C            2.765000000000    52.263000000000    51.154000000000    12.000000000000
         C            1.854000000000    51.314000000000    51.971000000000    12.000000000000
         C            4.222000000000    51.753000000000    51.018000000000    12.000000000000
         C            1.552000000000    49.957000000000    51.275000000000    12.000000000000
         H            3.168000000000    52.914000000000    53.752000000000     1.007825032230
         H            3.476000000000    54.326000000000    51.173000000000     1.007825032230
         H            2.346000000000    52.349000000000    50.152000000000     1.007825032230
         H            2.343000000000    51.107000000000    52.923000000000     1.007825032230
         H            0.910000000000    51.822000000000    52.168000000000     1.007825032230
         H            4.218000000000    50.753000000000    50.584000000000     1.007825032230
         H            4.784000000000    52.427000000000    50.372000000000     1.007825032230
         H            4.689000000000    51.720000000000    52.002000000000     1.007825032230
         H            0.908000000000    49.355000000000    51.916000000000     1.007825032230
         H            2.486000000000    49.425000000000    51.096000000000     1.007825032230
         H            1.050000000000    50.140000000000    50.325000000000     1.007825032230
         N            0.803000000000    54.699000000000    52.842000000000    14.003074004430
         C           -0.523000000000    55.306000000000    52.821000000000    12.000000000000
         C           -0.453000000000    56.609000000000    53.627000000000    12.000000000000
         O           -0.633000000000    56.589000000000    54.848000000000    15.994914619570
         C           -1.551000000000    54.355000000000    53.441000000000    12.000000000000
         C           -2.945000000000    54.929000000000    53.268000000000    12.000000000000
         S           -4.230000000000    53.864000000000    53.922000000000    31.972071174400
         C           -4.327000000000    52.868000000000    52.489000000000    12.000000000000
         H            1.263000000000    54.547000000000    53.728000000000     1.007825032230
         H           -0.806000000000    55.528000000000    51.792000000000     1.007825032230
         H           -1.338000000000    54.233000000000    54.503000000000     1.007825032230
         H           -1.494000000000    53.386000000000    52.946000000000     1.007825032230
         H           -2.992000000000    55.887000000000    53.785000000000     1.007825032230
         H           -3.129000000000    55.092000000000    52.206000000000     1.007825032230
         H           -5.082000000000    52.095000000000    52.634000000000     1.007825032230
         H           -4.601000000000    53.487000000000    51.634000000000     1.007825032230
         H           -3.359000000000    52.401000000000    52.305000000000     1.007825032230
         N           -0.069000000000    57.747000000000    53.033000000000    14.003074004430
         C            0.130000000000    59.004000000000    53.753000000000    12.000000000000
         C           -1.161000000000    59.540000000000    54.366000000000    12.000000000000
         O           -1.088000000000    60.325000000000    55.314000000000    15.994914619570
         C            0.742000000000    59.923000000000    52.710000000000    12.000000000000
         C            0.180000000000    59.391000000000    51.392000000000    12.000000000000
         C            0.301000000000    57.877000000000    51.623000000000    12.000000000000
         H            0.857000000000    58.842000000000    54.549000000000     1.007825032230
         H            0.437000000000    60.956000000000    52.875000000000     1.007825032230
         H            1.829000000000    59.841000000000    52.721000000000     1.007825032230
         H           -0.857000000000    59.694000000000    51.246000000000     1.007825032230
         H            0.798000000000    59.706000000000    50.551000000000     1.007825032230
         H            1.320000000000    57.531000000000    51.449000000000     1.007825032230
         H           -0.402000000000    57.335000000000    50.990000000000     1.007825032230
         N           -2.347000000000    59.218000000000    53.855000000000    14.003074004430
         C           -3.580000000000    59.608000000000    54.506000000000    12.000000000000
         C           -4.621000000000    58.576000000000    54.120000000000    12.000000000000
         O           -4.435000000000    57.772000000000    53.204000000000    15.994914619570
         C           -4.036000000000    61.020000000000    54.086000000000    12.000000000000
         C           -4.588000000000    61.145000000000    52.709000000000    12.000000000000
         C           -5.126000000000    62.533000000000    52.424000000000    12.000000000000
         O           -6.188000000000    62.907000000000    52.919000000000    15.994914619570
         O           -4.454000000000    63.220000000000    51.686000000000    15.994914619570
         H           -2.388000000000    58.690000000000    52.995000000000     1.007825032230
         H           -3.437000000000    59.585000000000    55.586000000000     1.007825032230
         H           -3.175000000000    61.685000000000    54.162000000000     1.007825032230
         H           -4.794000000000    61.359000000000    54.792000000000     1.007825032230
         H           -3.796000000000    60.923000000000    51.993000000000     1.007825032230
         H           -5.393000000000    60.420000000000    52.583000000000     1.007825032230
         N           -5.705000000000    58.589000000000    54.877000000000    14.003074004430
         C           -6.757000000000    57.578000000000    54.836000000000    12.000000000000
         C           -7.234000000000    57.352000000000    53.418000000000    12.000000000000
         O           -7.586000000000    58.298000000000    52.725000000000    15.994914619570
         C           -7.784000000000    58.137000000000    55.781000000000    12.000000000000
         C           -8.887000000000    57.314000000000    56.382000000000    12.000000000000
         C           -9.560000000000    58.360000000000    57.281000000000    12.000000000000
         C          -10.620000000000    57.764000000000    58.185000000000    12.000000000000
         N          -11.100000000000    58.732000000000    59.160000000000    14.003074004430
         H           -5.813000000000    59.352000000000    55.530000000000     1.007825032230
         H           -6.371000000000    56.642000000000    55.238000000000     1.007825032230
         H           -7.224000000000    58.546000000000    56.622000000000     1.007825032230
         H           -8.256000000000    58.979000000000    55.275000000000     1.007825032230
         H           -9.570000000000    56.940000000000    55.620000000000     1.007825032230
         H           -8.481000000000    56.495000000000    56.976000000000     1.007825032230
         H           -8.796000000000    58.828000000000    57.902000000000     1.007825032230
         H          -10.020000000000    59.122000000000    56.652000000000     1.007825032230
         H          -11.459000000000    57.432000000000    57.574000000000     1.007825032230
         H          -10.200000000000    56.907000000000    58.711000000000     1.007825032230
         H          -11.803000000000    58.302000000000    59.744000000000     1.007825032230
         H          -10.329000000000    59.042000000000    59.734000000000     1.007825032230
         H          -11.501000000000    59.524000000000    58.679000000000     1.007825032230
         N           -7.092000000000    56.125000000000    52.927000000000    14.003074004430
         C           -7.542000000000    55.739000000000    51.597000000000    12.000000000000
         C           -6.706000000000    56.276000000000    50.425000000000    12.000000000000
         O           -7.110000000000    56.102000000000    49.266000000000    15.994914619570
         H           -6.650000000000    55.425000000000    53.506000000000     1.007825032230
         H           -7.532000000000    54.650000000000    51.544000000000     1.007825032230
         H           -8.570000000000    56.079000000000    51.470000000000     1.007825032230
         N           -5.539000000000    56.901000000000    50.662000000000    14.003074004430
         C           -4.668000000000    57.406000000000    49.617000000000    12.000000000000
         C           -3.305000000000    56.701000000000    49.689000000000    12.000000000000
         O           -2.574000000000    56.844000000000    50.663000000000    15.994914619570
         C           -4.477000000000    58.938000000000    49.771000000000    12.000000000000
         C           -3.520000000000    59.471000000000    48.683000000000    12.000000000000
         C           -5.826000000000    59.653000000000    49.617000000000    12.000000000000
         H           -5.252000000000    57.026000000000    51.622000000000     1.007825032230
         H           -5.122000000000    57.201000000000    48.647000000000     1.007825032230
         H           -4.063000000000    59.154000000000    50.756000000000     1.007825032230
         H           -2.553000000000    58.975000000000    48.774000000000     1.007825032230
         H           -3.390000000000    60.546000000000    48.809000000000     1.007825032230
         H           -3.941000000000    59.268000000000    47.698000000000     1.007825032230
         H           -6.518000000000    59.291000000000    50.377000000000     1.007825032230
         H           -6.234000000000    59.449000000000    48.627000000000     1.007825032230
         H           -5.684000000000    60.727000000000    49.737000000000     1.007825032230
         N           -2.981000000000    55.933000000000    48.650000000000    14.003074004430
         C           -1.694000000000    55.276000000000    48.503000000000    12.000000000000
         C           -0.689000000000    56.178000000000    47.833000000000    12.000000000000
         O           -1.007000000000    57.031000000000    46.986000000000    15.994914619570
         C           -1.807000000000    54.027000000000    47.654000000000    12.000000000000
         C           -2.448000000000    52.908000000000    48.447000000000    12.000000000000
         C           -1.674000000000    52.148000000000    49.313000000000    12.000000000000
         C           -3.793000000000    52.637000000000    48.293000000000    12.000000000000
         C           -2.246000000000    51.109000000000    50.022000000000    12.000000000000
         C           -4.359000000000    51.592000000000    49.009000000000    12.000000000000
         C           -3.585000000000    50.828000000000    49.870000000000    12.000000000000
         H           -3.669000000000    55.800000000000    47.923000000000     1.007825032230
         H           -1.321000000000    55.001000000000    49.490000000000     1.007825032230
         H           -2.418000000000    54.242000000000    46.778000000000     1.007825032230
         H           -0.812000000000    53.718000000000    47.333000000000     1.007825032230
         H           -0.624000000000    52.369000000000    49.433000000000     1.007825032230
         H           -4.397000000000    53.231000000000    47.623000000000     1.007825032230
         H           -1.643000000000    50.518000000000    50.695000000000     1.007825032230
         H           -5.410000000000    51.372000000000    48.895000000000     1.007825032230
         H           -4.032000000000    50.014000000000    50.420000000000     1.007825032230
         N            0.559000000000    55.981000000000    48.219000000000    14.003074004430
         C            1.648000000000    56.676000000000    47.609000000000    12.000000000000
         C            2.148000000000    55.749000000000    46.503000000000    12.000000000000
         O            2.969000000000    54.837000000000    46.727000000000    15.994914619570
         C            2.727000000000    56.921000000000    48.641000000000    12.000000000000
         C            3.851000000000    57.807000000000    48.123000000000    12.000000000000
         O            4.136000000000    57.836000000000    46.930000000000    15.994914619570
         O            4.466000000000    58.475000000000    48.937000000000    15.994914619570
         H            0.748000000000    55.324000000000    48.962000000000     1.007825032230
         H            1.306000000000    57.621000000000    47.186000000000     1.007825032230
         H            3.149000000000    55.961000000000    48.937000000000     1.007825032230
         H            2.279000000000    57.394000000000    49.515000000000     1.007825032230
         N            1.729000000000    56.044000000000    45.279000000000    14.003074004430
         C            2.074000000000    55.193000000000    44.152000000000    12.000000000000
         C            3.544000000000    55.165000000000    43.751000000000    12.000000000000
         O            4.028000000000    54.128000000000    43.262000000000    15.994914619570
         C            1.196000000000    55.606000000000    42.978000000000    12.000000000000
         C           -0.276000000000    55.169000000000    43.109000000000    12.000000000000
         O           -0.642000000000    54.440000000000    44.043000000000    15.994914619570
         O           -1.058000000000    55.533000000000    42.223000000000    15.994914619570
         H            1.165000000000    56.868000000000    45.129000000000     1.007825032230
         H            1.794000000000    54.174000000000    44.420000000000     1.007825032230
         H            1.224000000000    56.692000000000    42.895000000000     1.007825032230
         H            1.608000000000    55.175000000000    42.065000000000     1.007825032230
         N            4.295000000000    56.236000000000    44.041000000000    14.003074004430
         C            5.738000000000    56.262000000000    43.810000000000    12.000000000000
         C            6.419000000000    55.264000000000    44.753000000000    12.000000000000
         O            7.287000000000    54.507000000000    44.311000000000    15.994914619570
         C            6.285000000000    57.691000000000    44.060000000000    12.000000000000
         C            7.817000000000    57.877000000000    44.132000000000    12.000000000000
         C            8.325000000000    58.939000000000    45.136000000000    12.000000000000
         O            7.863000000000    60.082000000000    45.076000000000    15.994914619570
         O            9.188000000000    58.652000000000    45.976000000000    15.994914619570
         H            3.849000000000    57.053000000000    44.433000000000     1.007825032230
         H            5.941000000000    55.976000000000    42.778000000000     1.007825032230
         H            5.919000000000    58.324000000000    43.252000000000     1.007825032230
         H            5.858000000000    58.056000000000    44.994000000000     1.007825032230
         H            8.165000000000    58.163000000000    43.139000000000     1.007825032230
         H            8.267000000000    56.918000000000    44.390000000000     1.007825032230
         N            6.007000000000    55.188000000000    46.022000000000    14.003074004430
         C            6.595000000000    54.232000000000    46.948000000000    12.000000000000
         C            6.178000000000    52.810000000000    46.615000000000    12.000000000000
         O            7.003000000000    51.909000000000    46.780000000000    15.994914619570
         C            6.185000000000    54.544000000000    48.389000000000    12.000000000000
         C            6.770000000000    55.890000000000    48.845000000000    12.000000000000
         C            8.263000000000    55.770000000000    49.033000000000    12.000000000000
         C            9.097000000000    56.857000000000    48.364000000000    12.000000000000
         N            8.714000000000    58.206000000000    48.749000000000    14.003074004430
         H            5.275000000000    55.805000000000    46.344000000000     1.007825032230
         H            7.680000000000    54.301000000000    46.874000000000     1.007825032230
         H            5.098000000000    54.589000000000    48.449000000000     1.007825032230
         H            6.549000000000    53.753000000000    49.045000000000     1.007825032230
         H            6.562000000000    56.648000000000    48.090000000000     1.007825032230
         H            6.309000000000    56.183000000000    49.788000000000     1.007825032230
         H            8.470000000000    55.798000000000    50.103000000000     1.007825032230
         H            8.583000000000    54.803000000000    48.645000000000     1.007825032230
         H           10.142000000000    56.705000000000    48.635000000000     1.007825032230
         H            8.998000000000    56.759000000000    47.283000000000     1.007825032230
         H            9.047000000000    58.862000000000    48.057000000000     1.007825032230
         H            7.708000000000    58.265000000000    48.811000000000     1.007825032230
         H            9.121000000000    58.428000000000    49.646000000000     1.007825032230
         N            4.954000000000    52.544000000000    46.147000000000    14.003074004430
         C            4.574000000000    51.175000000000    45.767000000000    12.000000000000
         C            5.400000000000    50.768000000000    44.548000000000    12.000000000000
         O            5.935000000000    49.653000000000    44.554000000000    15.994914619570
         C            3.036000000000    51.092000000000    45.467000000000    12.000000000000
         C            2.286000000000    51.433000000000    46.777000000000    12.000000000000
         C            2.604000000000    49.685000000000    45.023000000000    12.000000000000
         C            0.773000000000    51.661000000000    46.639000000000    12.000000000000
         H            4.282000000000    53.292000000000    46.053000000000     1.007825032230
         H            4.809000000000    50.502000000000    46.592000000000     1.007825032230
         H            2.774000000000    51.816000000000    44.696000000000     1.007825032230
         H            2.438000000000    50.609000000000    47.474000000000     1.007825032230
         H            2.731000000000    52.331000000000    47.204000000000     1.007825032230
         H            3.120000000000    49.420000000000    44.100000000000     1.007825032230
         H            2.859000000000    48.965000000000    45.800000000000     1.007825032230
         H            1.527000000000    49.672000000000    44.854000000000     1.007825032230
         H            0.349000000000    51.893000000000    47.616000000000     1.007825032230
         H            0.592000000000    52.493000000000    45.958000000000     1.007825032230
         H            0.304000000000    50.760000000000    46.244000000000     1.007825032230
         N            5.592000000000    51.650000000000    43.542000000000    14.003074004430
         C            6.428000000000    51.322000000000    42.387000000000    12.000000000000
         C            7.875000000000    50.984000000000    42.805000000000    12.000000000000
         O            8.493000000000    50.019000000000    42.350000000000    15.994914619570
         C            6.431000000000    52.514000000000    41.431000000000    12.000000000000
         H            5.148000000000    52.556000000000    43.589000000000     1.007825032230
         H            5.999000000000    50.461000000000    41.875000000000     1.007825032230
         H            7.051000000000    52.284000000000    40.564000000000     1.007825032230
         H            6.833000000000    53.389000000000    41.943000000000     1.007825032230
         H            5.412000000000    52.720000000000    41.104000000000     1.007825032230
         N            8.420000000000    51.753000000000    43.762000000000    14.003074004430
         C            9.754000000000    51.519000000000    44.282000000000    12.000000000000
         C            9.824000000000    50.151000000000    44.980000000000    12.000000000000
         O           10.783000000000    49.382000000000    44.768000000000    15.994914619570
         C           10.071000000000    52.653000000000    45.226000000000    12.000000000000
         C           11.325000000000    52.457000000000    46.033000000000    12.000000000000
         C           11.503000000000    53.587000000000    47.030000000000    12.000000000000
         O           11.927000000000    54.654000000000    46.595000000000    15.994914619570
         O           11.218000000000    53.423000000000    48.217000000000    15.994914619570
         H            7.881000000000    52.522000000000    44.133000000000     1.007825032230
         H           10.465000000000    51.534000000000    43.456000000000     1.007825032230
         H           10.183000000000    53.564000000000    44.639000000000     1.007825032230
         H            9.233000000000    52.781000000000    45.911000000000     1.007825032230
         H           11.260000000000    51.512000000000    46.572000000000     1.007825032230
         H           12.184000000000    52.430000000000    45.362000000000     1.007825032230
         N            8.796000000000    49.803000000000    45.757000000000    14.003074004430
         C            8.772000000000    48.508000000000    46.402000000000    12.000000000000
         C            8.758000000000    47.383000000000    45.375000000000    12.000000000000
         O            9.544000000000    46.436000000000    45.473000000000    15.994914619570
         C            7.545000000000    48.399000000000    47.296000000000    12.000000000000
         C            7.324000000000    47.081000000000    48.078000000000    12.000000000000
         C            8.510000000000    46.703000000000    48.971000000000    12.000000000000
         C            6.091000000000    47.281000000000    48.927000000000    12.000000000000
         H            8.031000000000    50.447000000000    45.895000000000     1.007825032230
         H            9.665000000000    48.408000000000    47.019000000000     1.007825032230
         H            7.607000000000    49.203000000000    48.029000000000     1.007825032230
         H            6.664000000000    48.575000000000    46.679000000000     1.007825032230
         H            7.141000000000    46.273000000000    47.369000000000     1.007825032230
         H            9.398000000000    46.559000000000    48.355000000000     1.007825032230
         H            8.284000000000    45.779000000000    49.503000000000     1.007825032230
         H            8.692000000000    47.501000000000    49.691000000000     1.007825032230
         H            5.893000000000    46.375000000000    49.500000000000     1.007825032230
         H            5.238000000000    47.497000000000    48.283000000000     1.007825032230
         H            6.252000000000    48.115000000000    49.610000000000     1.007825032230
         N            7.912000000000    47.499000000000    44.338000000000    14.003074004430
         C            7.852000000000    46.455000000000    43.322000000000    12.000000000000
         C            9.185000000000    46.293000000000    42.614000000000    12.000000000000
         O            9.584000000000    45.139000000000    42.359000000000    15.994914619570
         C            6.783000000000    46.760000000000    42.296000000000    12.000000000000
         C            5.362000000000    46.760000000000    42.865000000000    12.000000000000
         C            4.409000000000    47.143000000000    41.755000000000    12.000000000000
         C            4.990000000000    45.393000000000    43.428000000000    12.000000000000
         H            7.316000000000    48.311000000000    44.262000000000     1.007825032230
         H            7.603000000000    45.512000000000    43.810000000000     1.007825032230
         H            6.984000000000    47.744000000000    41.873000000000     1.007825032230
         H            6.841000000000    46.018000000000    41.499000000000     1.007825032230
         H            5.298000000000    47.502000000000    43.661000000000     1.007825032230
         H            3.388000000000    47.150000000000    42.138000000000     1.007825032230
         H            4.488000000000    46.420000000000    40.943000000000     1.007825032230
         H            4.664000000000    48.135000000000    41.383000000000     1.007825032230
         H            5.683000000000    45.128000000000    44.226000000000     1.007825032230
         H            3.975000000000    45.428000000000    43.824000000000     1.007825032230
         H            5.045000000000    44.646000000000    42.636000000000     1.007825032230
         N            9.904000000000    47.411000000000    42.382000000000    14.003074004430
         C           11.223000000000    47.366000000000    41.743000000000    12.000000000000
         C           12.202000000000    46.580000000000    42.608000000000    12.000000000000
         O           12.899000000000    45.671000000000    42.126000000000    15.994914619570
         C           11.766000000000    48.807000000000    41.518000000000    12.000000000000
         C           13.162000000000    48.837000000000    40.902000000000    12.000000000000
         O           10.835000000000    49.469000000000    40.656000000000    15.994914619570
         H            9.523000000000    48.305000000000    42.657000000000     1.007825032230
         H           11.130000000000    46.870000000000    40.777000000000     1.007825032230
         H           11.792000000000    49.328000000000    42.475000000000     1.007825032230
         H           10.104000000000    49.811000000000    41.176000000000     1.007825032230
         H           13.480000000000    49.871000000000    40.772000000000     1.007825032230
         H           13.861000000000    48.322000000000    41.561000000000     1.007825032230
         H           13.142000000000    48.338000000000    39.933000000000     1.007825032230
         N           12.217000000000    46.887000000000    43.909000000000    14.003074004430
         C           13.102000000000    46.219000000000    44.832000000000    12.000000000000
         C           12.810000000000    44.733000000000    44.943000000000    12.000000000000
         O           13.706000000000    43.894000000000    45.089000000000    15.994914619570
         C           12.965000000000    46.853000000000    46.189000000000    12.000000000000
         C           13.636000000000    48.188000000000    46.328000000000    12.000000000000
         C           13.588000000000    48.526000000000    47.809000000000    12.000000000000
         C           14.561000000000    49.653000000000    48.122000000000    12.000000000000
         N           14.275000000000    50.860000000000    47.352000000000    14.003074004430
         H           11.594000000000    47.603000000000    44.254000000000     1.007825032230
         H           14.128000000000    46.349000000000    44.488000000000     1.007825032230
         H           13.399000000000    46.177000000000    46.925000000000     1.007825032230
         H           11.905000000000    46.973000000000    46.411000000000     1.007825032230
         H           14.669000000000    48.130000000000    45.986000000000     1.007825032230
         H           13.094000000000    48.940000000000    45.755000000000     1.007825032230
         H           12.578000000000    48.838000000000    48.074000000000     1.007825032230
         H           13.858000000000    47.644000000000    48.390000000000     1.007825032230
         H           14.493000000000    49.890000000000    49.184000000000     1.007825032230
         H           15.574000000000    49.320000000000    47.897000000000     1.007825032230
         H           14.943000000000    51.579000000000    47.591000000000     1.007825032230
         H           13.342000000000    51.183000000000    47.567000000000     1.007825032230
         H           14.341000000000    50.654000000000    46.366000000000     1.007825032230
         N           11.531000000000    44.377000000000    44.905000000000    14.003074004430
         C           11.130000000000    42.976000000000    44.972000000000    12.000000000000
         C           11.340000000000    42.248000000000    43.660000000000    12.000000000000
         O           11.424000000000    41.017000000000    43.683000000000    15.994914619570
         C            9.646000000000    42.848000000000    45.362000000000    12.000000000000
         C            9.265000000000    43.266000000000    46.773000000000    12.000000000000
         C            7.755000000000    43.294000000000    46.907000000000    12.000000000000
         C            9.881000000000    42.319000000000    47.757000000000    12.000000000000
         H           10.821000000000    45.091000000000    44.828000000000     1.007825032230
         H           11.730000000000    42.484000000000    45.738000000000     1.007825032230
         H            9.070000000000    43.463000000000    44.670000000000     1.007825032230
         H            9.347000000000    41.809000000000    45.223000000000     1.007825032230
         H            9.653000000000    44.268000000000    46.959000000000     1.007825032230
         H            7.485000000000    43.594000000000    47.920000000000     1.007825032230
         H            7.340000000000    44.007000000000    46.194000000000     1.007825032230
         H            7.354000000000    42.301000000000    46.703000000000     1.007825032230
         H            9.608000000000    42.618000000000    48.769000000000     1.007825032230
         H           10.966000000000    42.341000000000    47.652000000000     1.007825032230
         H            9.518000000000    41.309000000000    47.566000000000     1.007825032230
         N           11.455000000000    42.952000000000    42.525000000000    14.003074004430
         C           11.525000000000    42.334000000000    41.214000000000    12.000000000000
         C           10.164000000000    41.769000000000    40.833000000000    12.000000000000
         O           10.081000000000    40.762000000000    40.130000000000    15.994914619570
         H           11.495000000000    43.959000000000    42.585000000000     1.007825032230
         H           11.825000000000    43.080000000000    40.478000000000     1.007825032230
         H           12.259000000000    41.529000000000    41.232000000000     1.007825032230
         N            9.056000000000    42.383000000000    41.229000000000    14.003074004430
         C            7.732000000000    41.847000000000    40.950000000000    12.000000000000
         C            7.015000000000    42.653000000000    39.888000000000    12.000000000000
         O            7.168000000000    43.877000000000    39.827000000000    15.994914619570
         C            6.847000000000    41.867000000000    42.198000000000    12.000000000000
         C            7.270000000000    40.907000000000    43.286000000000    12.000000000000
         C            6.765000000000    39.494000000000    43.037000000000    12.000000000000
         N            5.309000000000    39.509000000000    42.945000000000    14.003074004430
         C            4.456000000000    39.277000000000    43.947000000000    12.000000000000
         N            4.847000000000    39.018000000000    45.181000000000    14.003074004430
         N            3.160000000000    39.333000000000    43.692000000000    14.003074004430
         H            9.134000000000    43.250000000000    41.741000000000     1.007825032230
         H            7.833000000000    40.818000000000    40.605000000000     1.007825032230
         H            6.864000000000    42.876000000000    42.610000000000     1.007825032230
         H            5.825000000000    41.629000000000    41.903000000000     1.007825032230
         H            8.359000000000    40.887000000000    43.332000000000     1.007825032230
         H            6.881000000000    41.260000000000    44.241000000000     1.007825032230
         H            7.071000000000    38.848000000000    43.860000000000     1.007825032230
         H            7.184000000000    39.117000000000    42.104000000000     1.007825032230
         H            4.909000000000    39.714000000000    42.040000000000     1.007825032230
         H            5.832000000000    38.979000000000    45.401000000000     1.007825032230
         H            4.161000000000    38.858000000000    45.905000000000     1.007825032230
         H            2.838000000000    39.538000000000    42.757000000000     1.007825032230
         H            2.492000000000    39.171000000000    44.432000000000     1.007825032230
         N            6.207000000000    41.956000000000    39.087000000000    14.003074004430
         C            5.293000000000    42.579000000000    38.150000000000    12.000000000000
         C            3.843000000000    42.635000000000    38.597000000000    12.000000000000
         O            3.041000000000    43.261000000000    37.909000000000    15.994914619570
         C            5.310000000000    41.860000000000    36.804000000000    12.000000000000
         C            6.551000000000    42.112000000000    35.946000000000    12.000000000000
         O            7.307000000000    43.063000000000    36.189000000000    15.994914619570
         O            6.749000000000    41.341000000000    35.013000000000    15.994914619570
         H            6.233000000000    40.948000000000    39.136000000000     1.007825032230
         H            5.631000000000    43.602000000000    37.985000000000     1.007825032230
         H            5.243000000000    40.789000000000    36.993000000000     1.007825032230
         H            4.430000000000    42.166000000000    36.238000000000     1.007825032230
         N            3.402000000000    41.944000000000    39.654000000000    14.003074004430
         C            2.003000000000    41.980000000000    40.075000000000    12.000000000000
         C            2.042000000000    42.251000000000    41.586000000000    12.000000000000
         O            3.101000000000    42.119000000000    42.211000000000    15.994914619570
         C            1.229000000000    40.623000000000    39.804000000000    12.000000000000
         C            1.480000000000    40.065000000000    38.389000000000    12.000000000000
         O            1.654000000000    39.648000000000    40.770000000000    15.994914619570
         H            4.056000000000    41.380000000000    40.177000000000     1.007825032230
         H            1.491000000000    42.799000000000    39.570000000000     1.007825032230
         H            0.160000000000    40.798000000000    39.928000000000     1.007825032230
         H            0.891000000000    39.158000000000    41.087000000000     1.007825032230
         H            0.925000000000    39.136000000000    38.261000000000     1.007825032230
         H            1.148000000000    40.792000000000    37.648000000000     1.007825032230
         H            2.545000000000    39.873000000000    38.258000000000     1.007825032230
         N            0.923000000000    42.587000000000    42.217000000000    14.003074004430
         C            0.860000000000    42.841000000000    43.647000000000    12.000000000000
         C            0.191000000000    41.696000000000    44.392000000000    12.000000000000
         O           -0.020000000000    41.755000000000    45.606000000000    15.994914619570
         C            0.083000000000    44.138000000000    43.892000000000    12.000000000000
         C            0.752000000000    45.382000000000    43.343000000000    12.000000000000
         C           -0.200000000000    46.571000000000    43.380000000000    12.000000000000
         N           -0.054000000000    47.428000000000    44.372000000000    14.003074004430
         O           -1.105000000000    46.721000000000    42.552000000000    15.994914619570
         H            0.074000000000    42.670000000000    41.677000000000     1.007825032230
         H            1.874000000000    42.962000000000    44.027000000000     1.007825032230
         H           -0.896000000000    44.042000000000    43.423000000000     1.007825032230
         H           -0.056000000000    44.263000000000    44.966000000000     1.007825032230
         H            1.055000000000    45.199000000000    42.312000000000     1.007825032230
         H            1.634000000000    45.609000000000    43.942000000000     1.007825032230
         H            0.677000000000    47.290000000000    45.055000000000     1.007825032230
         H           -0.673000000000    48.222000000000    44.448000000000     1.007825032230
         N           -0.126000000000    40.611000000000    43.683000000000    14.003074004430
         C           -0.846000000000    39.468000000000    44.218000000000    12.000000000000
         C           -0.127000000000    38.883000000000    45.417000000000    12.000000000000
         O            1.056000000000    38.530000000000    45.397000000000    15.994914619570
         C           -0.990000000000    38.374000000000    43.128000000000    12.000000000000
         C           -1.627000000000    38.920000000000    41.847000000000    12.000000000000
         C           -1.847000000000    37.233000000000    43.716000000000    12.000000000000
         C           -3.091000000000    39.330000000000    41.987000000000    12.000000000000
         H            0.152000000000    40.582000000000    42.713000000000     1.007825032230
         H           -1.840000000000    39.791000000000    44.527000000000     1.007825032230
         H           -0.001000000000    37.983000000000    42.890000000000     1.007825032230
         H           -1.563000000000    38.148000000000    41.080000000000     1.007825032230
         H           -1.054000000000    39.786000000000    41.516000000000     1.007825032230
         H           -1.966000000000    36.446000000000    42.971000000000     1.007825032230
         H           -2.827000000000    37.621000000000    43.994000000000     1.007825032230
         H           -1.354000000000    36.826000000000    44.598000000000     1.007825032230
         H           -3.323000000000    40.106000000000    41.258000000000     1.007825032230
         H           -3.266000000000    39.713000000000    42.992000000000     1.007825032230
         H           -3.729000000000    38.464000000000    41.811000000000     1.007825032230
         N           -0.881000000000    38.847000000000    46.502000000000    14.003074004430
         C           -0.441000000000    38.279000000000    47.754000000000    12.000000000000
         C            0.502000000000    39.140000000000    48.581000000000    12.000000000000
         O            0.972000000000    38.690000000000    49.632000000000    15.994914619570
         H           -1.812000000000    39.236000000000    46.453000000000     1.007825032230
         H           -1.326000000000    38.078000000000    48.358000000000     1.007825032230
         H            0.054000000000    37.331000000000    47.545000000000     1.007825032230
         N            0.859000000000    40.336000000000    48.132000000000    14.003074004430
         C            1.732000000000    41.190000000000    48.902000000000    12.000000000000
         C            1.034000000000    41.776000000000    50.121000000000    12.000000000000
         O           -0.031000000000    42.407000000000    50.002000000000    15.994914619570
         C            2.216000000000    42.332000000000    48.029000000000    12.000000000000
         C            3.407000000000    42.998000000000    47.384000000000    12.000000000000
         C            3.093000000000    44.447000000000    47.004000000000    12.000000000000
         C            4.542000000000    42.927000000000    48.387000000000    12.000000000000
         H            0.515000000000    40.654000000000    47.237000000000     1.007825032230
         H            2.593000000000    40.609000000000    49.233000000000     1.007825032230
         H            1.601000000000    42.161000000000    47.146000000000     1.007825032230
         H            1.711000000000    43.184000000000    48.485000000000     1.007825032230
         H            3.686000000000    42.444000000000    46.487000000000     1.007825032230
         H            3.962000000000    44.893000000000    46.520000000000     1.007825032230
         H            2.245000000000    44.467000000000    46.319000000000     1.007825032230
         H            2.848000000000    45.013000000000    47.902000000000     1.007825032230
         H            5.430000000000    43.398000000000    47.965000000000     1.007825032230
         H            4.253000000000    43.448000000000    49.300000000000     1.007825032230
         H            4.758000000000    41.884000000000    48.618000000000     1.007825032230
         N            1.609000000000    41.565000000000    51.285000000000    14.003074004430
         C            1.098000000000    42.152000000000    52.502000000000    12.000000000000
         C            2.197000000000    43.020000000000    53.128000000000    12.000000000000
         O            3.368000000000    42.991000000000    52.732000000000    15.994914619570
         C            0.678000000000    41.061000000000    53.494000000000    12.000000000000
         C           -0.525000000000    40.271000000000    53.005000000000    12.000000000000
         O            1.805000000000    40.199000000000    53.678000000000    15.994914619570
         H            2.429000000000    40.977000000000    51.329000000000     1.007825032230
         H            0.236000000000    42.776000000000    52.267000000000     1.007825032230
         H            0.430000000000    41.527000000000    54.448000000000     1.007825032230
         H            1.577000000000    39.501000000000    54.296000000000     1.007825032230
         H           -0.785000000000    39.510000000000    53.741000000000     1.007825032230
         H           -1.370000000000    40.945000000000    52.866000000000     1.007825032230
         H           -0.283000000000    39.791000000000    52.057000000000     1.007825032230
         N            1.761000000000    43.922000000000    53.995000000000    14.003074004430
         C            2.669000000000    44.782000000000    54.721000000000    12.000000000000
         C            2.899000000000    44.200000000000    56.110000000000    12.000000000000
         O            1.950000000000    43.687000000000    56.706000000000    15.994914619570
         C            2.071000000000    46.190000000000    54.846000000000    12.000000000000
         C            1.967000000000    46.894000000000    53.501000000000    12.000000000000
         S            3.577000000000    47.123000000000    52.682000000000    31.972071174400
         C            3.194000000000    46.290000000000    51.174000000000    12.000000000000
         H            0.767000000000    44.011000000000    54.153000000000     1.007825032230
         H            3.619000000000    44.837000000000    54.189000000000     1.007825032230
         H            1.073000000000    46.110000000000    55.278000000000     1.007825032230
         H            2.699000000000    46.784000000000    55.510000000000     1.007825032230
         H            1.328000000000    46.300000000000    52.848000000000     1.007825032230
         H            1.506000000000    47.870000000000    53.650000000000     1.007825032230
         H            4.062000000000    46.314000000000    50.515000000000     1.007825032230
         H            2.929000000000    45.255000000000    51.388000000000     1.007825032230
         H            2.354000000000    46.787000000000    50.688000000000     1.007825032230
         N            4.081000000000    44.299000000000    56.717000000000    14.003074004430
         C            5.246000000000    45.002000000000    56.188000000000    12.000000000000
         C            6.066000000000    44.193000000000    55.186000000000    12.000000000000
         O            5.934000000000    42.966000000000    55.087000000000    15.994914619570
         C            6.034000000000    45.354000000000    57.433000000000    12.000000000000
         C            5.875000000000    44.064000000000    58.208000000000    12.000000000000
         C            4.392000000000    43.743000000000    58.040000000000    12.000000000000
         H            4.914000000000    45.923000000000    55.709000000000     1.007825032230
         H            7.079000000000    45.565000000000    57.206000000000     1.007825032230
         H            5.574000000000    46.188000000000    57.964000000000     1.007825032230
         H            6.497000000000    43.274000000000    57.786000000000     1.007825032230
         H            6.115000000000    44.218000000000    59.260000000000     1.007825032230
         H            3.797000000000    44.224000000000    58.816000000000     1.007825032230
         H            4.231000000000    42.665000000000    58.048000000000     1.007825032230
         N            6.987000000000    44.867000000000    54.479000000000    14.003074004430
         C            8.000000000000    44.233000000000    53.656000000000    12.000000000000
         C            9.305000000000    44.847000000000    54.159000000000    12.000000000000
         O            9.452000000000    46.089000000000    54.229000000000    15.994914619570
         C            7.805000000000    44.569000000000    52.173000000000    12.000000000000
         C            6.630000000000    43.812000000000    51.545000000000    12.000000000000
         C            6.785000000000    42.295000000000    51.627000000000    12.000000000000
         N            5.768000000000    41.525000000000    51.936000000000    14.003074004430
         O            7.875000000000    41.758000000000    51.405000000000    15.994914619570
         H            6.974000000000    45.876000000000    54.523000000000     1.007825032230
         H            7.999000000000    43.154000000000    53.809000000000     1.007825032230
         H            7.620000000000    45.639000000000    52.079000000000     1.007825032230
         H            8.717000000000    44.319000000000    51.631000000000     1.007825032230
         H            6.554000000000    44.097000000000    50.496000000000     1.007825032230
         H            5.711000000000    44.101000000000    52.056000000000     1.007825032230
         H            4.864000000000    41.934000000000    52.124000000000     1.007825032230
         H            5.890000000000    40.524000000000    51.986000000000     1.007825032230
         N           10.212000000000    43.967000000000    54.584000000000    14.003074004430
         C           11.476000000000    44.368000000000    55.215000000000    12.000000000000
         C           12.675000000000    43.980000000000    54.367000000000    12.000000000000
         O           12.691000000000    42.891000000000    53.782000000000    15.994914619570
         C           11.576000000000    43.704000000000    56.617000000000    12.000000000000
         C           12.772000000000    44.291000000000    57.384000000000    12.000000000000
         C           10.249000000000    43.916000000000    57.370000000000    12.000000000000
         H           10.022000000000    42.982000000000    54.467000000000     1.007825032230
         H           11.474000000000    45.451000000000    55.341000000000     1.007825032230
         H           11.736000000000    42.634000000000    56.486000000000     1.007825032230
         H           12.839000000000    43.823000000000    58.366000000000     1.007825032230
         H           12.635000000000    45.366000000000    57.502000000000     1.007825032230
         H           13.690000000000    44.100000000000    56.827000000000     1.007825032230
         H           10.429000000000    43.868000000000    58.444000000000     1.007825032230
         H            9.838000000000    44.892000000000    57.113000000000     1.007825032230
         H            9.541000000000    43.138000000000    57.085000000000     1.007825032230
         N           13.661000000000    44.873000000000    54.314000000000    14.003074004430
         C           14.920000000000    44.686000000000    53.606000000000    12.000000000000
         C           15.084000000000    45.732000000000    52.480000000000    12.000000000000
         C           14.037000000000    45.513000000000    51.389000000000    12.000000000000
         C           12.748000000000    46.009000000000    51.540000000000    12.000000000000
         C           14.355000000000    44.764000000000    50.257000000000    12.000000000000
         C           11.795000000000    45.741000000000    50.561000000000    12.000000000000
         C           13.394000000000    44.507000000000    49.291000000000    12.000000000000
         C           12.120000000000    44.992000000000    49.447000000000    12.000000000000
         H           13.526000000000    45.747000000000    54.802000000000     1.007825032230
         H           14.954000000000    43.683000000000    53.180000000000     1.007825032230
         H           14.962000000000    46.731000000000    52.898000000000     1.007825032230
         H           16.080000000000    45.642000000000    52.047000000000     1.007825032230
         H           12.488000000000    46.597000000000    52.408000000000     1.007825032230
         H           15.357000000000    44.381000000000    50.132000000000     1.007825032230
         H           10.791000000000    46.123000000000    50.674000000000     1.007825032230
         H           13.648000000000    43.926000000000    48.417000000000     1.007825032230
         H           11.370000000000    44.788000000000    48.697000000000     1.007825032230
         C           17.040000000000    41.941000000000    51.007000000000    12.000000000000
         O           16.836000000000    42.533000000000    52.077000000000    15.994914619570
         N           16.095000000000    41.291000000000    50.355000000000    14.003074004430
         C           14.733000000000    41.195000000000    50.835000000000    12.000000000000
         C           13.852000000000    40.816000000000    49.658000000000    12.000000000000
         C           12.389000000000    40.645000000000    50.035000000000    12.000000000000
         C           11.595000000000    41.566000000000    50.695000000000    12.000000000000
         N           11.653000000000    39.576000000000    49.778000000000    14.003074004430
         C           10.451000000000    39.794000000000    50.243000000000    12.000000000000
         N           10.428000000000    40.987000000000    50.784000000000    14.003074004430
         H           16.332000000000    40.841000000000    49.483000000000     1.007825032230
         H           14.421000000000    42.170000000000    51.211000000000     1.007825032230
         H           13.926000000000    41.599000000000    48.904000000000     1.007825032230
         H           14.217000000000    39.882000000000    49.232000000000     1.007825032230
         H           11.877000000000    42.544000000000    51.056000000000     1.007825032230
         H            9.619000000000    39.108000000000    50.190000000000     1.007825032230
         H            9.615000000000    41.404000000000    51.213000000000     1.007825032230
         C            9.118000000000    40.183000000000    54.803000000000    12.000000000000
         O            9.387000000000    41.362000000000    55.086000000000    15.994914619570
         N            8.115000000000    39.543000000000    55.384000000000    14.003074004430
         C            7.292000000000    40.203000000000    56.373000000000    12.000000000000
         C            7.821000000000    40.045000000000    57.784000000000    12.000000000000
         O            8.967000000000    39.610000000000    58.017000000000    15.994914619570
         H            7.923000000000    38.584000000000    55.134000000000     1.007825032230
         H            7.249000000000    41.266000000000    56.135000000000     1.007825032230
         H            6.284000000000    39.790000000000    56.326000000000     1.007825032230
         N            6.984000000000    40.342000000000    58.778000000000    14.003074004430
         C            7.384000000000    40.247000000000    60.166000000000    12.000000000000
         C            6.284000000000    40.754000000000    61.091000000000    12.000000000000
         C            6.705000000000    40.642000000000    62.560000000000    12.000000000000
         C            7.825000000000    41.288000000000    63.022000000000    12.000000000000
         C            5.989000000000    39.828000000000    63.426000000000    12.000000000000
         C            8.229000000000    41.132000000000    64.328000000000    12.000000000000
         C            6.398000000000    39.679000000000    64.737000000000    12.000000000000
         C            7.527000000000    40.326000000000    65.197000000000    12.000000000000
         H            6.045000000000    40.641000000000    58.557000000000     1.007825032230
         H            8.276000000000    40.856000000000    60.316000000000     1.007825032230
         H            5.384000000000    40.160000000000    60.932000000000     1.007825032230
         H            6.072000000000    41.797000000000    60.857000000000     1.007825032230
         H            8.392000000000    41.922000000000    62.357000000000     1.007825032230
         H            5.109000000000    39.309000000000    63.074000000000     1.007825032230
         H            9.110000000000    41.650000000000    64.677000000000     1.007825032230
         H            5.830000000000    39.051000000000    65.407000000000     1.007825032230
         H            7.854000000000    40.203000000000    66.219000000000     1.007825032230
         O           -4.494000000000    46.184000000000    55.356000000000    15.994914619570
         H           -3.983000000000    45.969000000000    54.576000000000     1.007825032230
         H           -4.883000000000    45.386000000000    55.713000000000     1.007825032230
         O           -0.568000000000    54.245000000000    56.640000000000    15.994914619570
         H            0.134000000000    54.591000000000    56.089000000000     1.007825032230
         H           -0.462000000000    54.570000000000    57.534000000000     1.007825032230
         O           -0.810000000000    44.068000000000    57.031000000000    15.994914619570
         H            0.132000000000    43.938000000000    56.920000000000     1.007825032230
         H           -1.285000000000    43.430000000000    56.499000000000     1.007825032230
         O           -5.188000000000    43.599000000000    55.708000000000    15.994914619570
         H           -5.595000000000    43.266000000000    54.908000000000     1.007825032230
         H           -4.407000000000    43.083000000000    55.907000000000     1.007825032230
         O            3.250000000000    51.131000000000    61.824000000000    15.994914619570
         H            3.039000000000    50.751000000000    62.677000000000     1.007825032230
         H            3.402000000000    50.429000000000    61.191000000000     1.007825032230
         O            4.348000000000    58.242000000000    51.937000000000    15.994914619570
         H            4.679000000000    57.589000000000    52.554000000000     1.007825032230
         H            4.404000000000    57.897000000000    51.046000000000     1.007825032230
         O            0.263000000000    58.629000000000    44.891000000000    15.994914619570
         H            0.111000000000    58.192000000000    45.729000000000     1.007825032230
         H            1.186000000000    58.871000000000    44.819000000000     1.007825032230
         O            3.141000000000    59.330000000000    44.777000000000    15.994914619570
         H            3.481000000000    58.820000000000    45.512000000000     1.007825032230
         H            3.315000000000    60.259000000000    44.926000000000     1.007825032230
         O            5.003000000000    39.012000000000    53.418000000000    15.994914619570
         H            4.575000000000    39.038000000000    52.562000000000     1.007825032230
         H            5.944000000000    38.883000000000    53.300000000000     1.007825032230
         O            3.187000000000    37.794000000000    47.216000000000    15.994914619570
         H            2.483000000000    38.037000000000    46.615000000000     1.007825032230
         H            2.832000000000    37.256000000000    47.923000000000     1.007825032230
         O           -7.326000000000    52.855000000000    56.701000000000    15.994914619570
         H           -6.835000000000    53.375000000000    57.337000000000     1.007825032230
         H           -8.116000000000    52.507000000000    57.115000000000     1.007825032230
         O            3.645000000000    39.297000000000    51.046000000000    15.994914619570
         H            4.240000000000    39.454000000000    50.312000000000     1.007825032230
         H            3.097000000000    38.535000000000    50.856000000000     1.007825032230
         O           -1.910000000000    49.551000000000    43.381000000000    15.994914619570
         H           -1.662000000000    49.802000000000    42.491000000000     1.007825032230
         H           -2.807000000000    49.216000000000    43.380000000000     1.007825032230
         O           -4.831000000000    48.504000000000    52.099000000000    15.994914619570
         H           -5.768000000000    48.538000000000    51.905000000000     1.007825032230
         H           -4.357000000000    48.187000000000    51.330000000000     1.007825032230
         O            7.431000000000    38.634000000000    51.867000000000    15.994914619570
         H            7.564000000000    39.572000000000    51.728000000000     1.007825032230
         H            7.336000000000    38.197000000000    51.021000000000     1.007825032230
         O           -2.001000000000    42.627000000000    47.431000000000    15.994914619570
         H           -1.139000000000    42.734000000000    47.029000000000     1.007825032230
         H           -1.902000000000    42.534000000000    48.378000000000     1.007825032230
         H           13.796000000000    49.215000000000    55.536000000000     1.007825032230
         H            5.045000000000    47.137000000000    65.016000000000     1.007825032230
         H           13.557000000000    53.427000000000    58.143000000000     1.007825032230
         H           15.731000000000    44.803000000000    54.331000000000     1.007825032230
         H           18.033000000000    41.942000000000    50.544000000000     1.007825032230
         H           14.641000000000    40.460000000000    51.638000000000     1.007825032230
         H            9.722000000000    39.642000000000    54.070000000000     1.007825032230
         H            7.624000000000    39.202000000000    60.415000000000     1.007825032230

  Running in c1 symmetry.

  Rotational constants: A =      0.00004  B =      0.00000  C =      0.00000 [cm^-1]
  Rotational constants: A =      1.13369  B =      0.01501  C =      0.01500 [MHz]
  Nuclear repulsion = 284468.247484374733176

  Charge       = -3
  Multiplicity = 1
  Electrons    = 3468
  Nalpha       = 1734
  Nbeta        = 1734

  ==> Algorithm <==

  SCF Algorithm Type is DF.
  DIIS enabled.
  MOM disabled.
  Fractional occupation disabled.
  Guess Type is SAD.
  Energy threshold   = 1.00e-06
  Density threshold  = 1.00e-06
  Integral threshold = 1.00e-12

  ==> Primary Basis <==

  Basis Set: MINIX
    Blend: MINIX
    Number of shells: 1823
    Number of basis functions: 2747
    Number of Cartesian functions: 2751
    Spherical Harmonics?: true
    Max angular momentum: 2

   => Loading Basis Set <=

    Name: (MINIX AUX)
    Role: JKFIT
    Keyword: DF_BASIS_SCF
    atoms 1, 4-5, 7-9, 20-21, 23-29, 41-42, 48-49, 51-57, 69-70, 72-73, 81-82, 84, 92-93, 95-96, 106-107, 109-112, 125-126, 128-130, 132, 142-143, 145-148, 164-165, 167, 174-175, 181-182, 184-186, 195-196, 198, 205-207, 214, 217-218, 220-226, 237-238, 240-243, 256-257, 259-260, 270-271, 273-276, 289-290, 292-293, 295, 306-307, 309-311, 320-321, 323-325, 335-336, 338-341, 357-358, 364-365, 367-369, 380-381, 383-389, 400-401, 403-404, 412-413, 415-416, 424-425, 427-429, 439-440, 442-445, 461-462, 464-467, 480-481, 483, 490-491, 493-495, 505-506, 508-511, 524-525, 527-530, 543-544, 546-547, 557-558, 560-563, 579-580, 582-585, 598-599, 605-606, 608-610, 612, 629-630, 632-633, 641-642, 644-645, 655-656, 658-660, 672-673, 675-678, 691-692, 698-699, 701-704, 717-718, 720-721, 731-732, 734-735, 737, 748-749, 751-753, 762-763, 765-767, 779-780, 782-784, 795-802, 812, 815-818, 820, 829, 832-833, 839-846 entry C          line   198 file /storage/hive/project/chem-sherrill/csargent30/.conda/envs/psi419/share/psi4/basis/def2-universal-jkfit.gbs 
    atoms 2, 6, 22, 30, 43, 50, 58, 71, 74-75, 83, 85, 94, 98, 108, 127, 144, 166, 176, 183, 197, 208-209, 215, 219, 239, 258, 262, 272, 291, 308, 322, 326-327, 337, 359, 366, 382, 402, 405-406, 414, 417-418, 426, 430-431, 441, 463, 482, 492, 496-497, 507, 526, 545, 548, 559, 581, 600, 607, 631, 634-635, 643, 646, 657, 662, 674, 693, 700, 719, 722, 733, 750, 764, 769, 781, 813, 830, 834, 856, 859, 862, 865, 868, 871, 874, 877, 880, 883, 886, 889, 892, 895, 898, 901                                                                                                                                                                                                                                                                                                                                                                                                                                                      entry O          line   318 file /storage/hive/project/chem-sherrill/csargent30/.conda/envs/psi419/share/psi4/basis/def2-universal-jkfit.gbs 
    atoms 3, 19, 40, 47, 68, 80, 91, 97, 105, 124, 131, 133, 141, 149, 163, 173, 180, 194, 204, 216, 236, 255, 261, 269, 288, 305, 319, 334, 342, 356, 363, 379, 399, 411, 423, 438, 446, 460, 479, 489, 504, 523, 542, 556, 564, 578, 597, 604, 611, 613-614, 628, 640, 654, 661, 671, 690, 697, 716, 730, 747, 761, 768, 778, 794, 814, 819, 821, 831, 838                                                                                                                                                                                                                                                                                                                                                                                                                                                                                                                                                                               entry N          line   258 file /storage/hive/project/chem-sherrill/csargent30/.conda/envs/psi419/share/psi4/basis/def2-universal-jkfit.gbs 
    atoms 10-18, 31-39, 44-46, 59-67, 76-79, 86-90, 99-104, 113-123, 134-140, 150-162, 169-172, 177-179, 187-193, 200-203, 210-213, 227-235, 244-254, 263-268, 277-287, 296-304, 312-318, 328-333, 343-355, 360-362, 370-378, 390-398, 407-410, 419-422, 432-437, 447-459, 468-478, 484-488, 498-503, 512-522, 531-541, 549-555, 565-577, 586-596, 601-603, 615-627, 636-639, 647-653, 663-670, 679-689, 694-696, 705-715, 723-729, 738-746, 754-760, 770-777, 785-793, 803-811, 822-828, 835-837, 847-855, 857-858, 860-861, 863-864, 866-867, 869-870, 872-873, 875-876, 878-879, 881-882, 884-885, 887-888, 890-891, 893-894, 896-897, 899-900, 902-911                                                                                                                                                                                                                                                                                 entry H          line    18 file /storage/hive/project/chem-sherrill/csargent30/.conda/envs/psi419/share/psi4/basis/def2-universal-jkfit.gbs 
    atoms 168, 199, 294, 736                                                                                                                                                                                                                                                                                                                                                                                                                                                                                                                                                                                                                                                                                                                                                                                                                                                                                                               entry S          line   903 file /storage/hive/project/chem-sherrill/csargent30/.conda/envs/psi419/share/psi4/basis/def2-universal-jkfit.gbs 

  ==> Integral Setup <==

  ==> DiskDFJK: Density-Fitted J/K Matrices <==

    J tasked:                  Yes
    K tasked:                  Yes
    wK tasked:                  No
    OpenMP threads:             10
    Integrals threads:          10
    Memory [MiB]:            85830
    Algorithm:                Disk
    Integral Cache:           NONE
    Schwarz Cutoff:          1E-12
    Fitting Condition:       1E-10

   => Auxiliary Basis Set <=

  Basis Set: (MINIX AUX)
    Blend: DEF2-UNIVERSAL-JKFIT
    Number of shells: 14068
    Number of basis functions: 42594
    Number of Cartesian functions: 50202
    Spherical Harmonics?: true
    Max angular momentum: 4

   => External Potential Field:  <= 

    > Charges [e] [a0] < 

              Z          x          y          z
        0.59720   41.93869   95.60880  109.21105
       -0.56790   42.21081   95.82045  111.52597
       -0.36620   44.20069   95.55022  107.46117
        0.11230   45.40634   93.97041  107.92982
        0.11230   43.58086   95.35747  105.52609
        0.11230   45.27028   97.27743  107.64447
       -0.41570   39.69370   95.43684  108.27753
       -0.02370   37.39957   95.46707  109.71183
        0.59730   35.70638   93.49609  108.54776
       -0.56790   36.00306   92.99720  106.29332
        0.03420   36.07298   97.95773  109.48506
        0.00180   37.42036   99.97218  110.96661
       -0.27370   35.12434  102.45150  111.29164
       -0.05360   34.89568  103.12424  108.01864
        0.08800   37.77563   95.02299  111.68848
        0.02410   36.01251   98.50953  107.50085
        0.02410   34.14924   97.76687  110.19560
        0.04400   37.99105   99.25975  112.81287
        0.04400   39.06064  100.65059  109.92348
        0.06840   34.44971  105.11791  107.75596
        0.06840   36.69092  102.69717  107.10401
        0.06840   33.40658  101.97151  107.18338
        0.27190   39.54252   95.26676  106.38213
       -0.41570   34.08121   92.30367  110.04820
       -0.00240   32.08566   90.71063  109.00507
        0.59730   30.14680   92.55123  107.88446
       -0.56790   29.92381   94.69418  108.82744
       -0.03430   30.76285   89.22342  111.05731
        0.01180   32.24629   86.96709  111.99840
       -0.12560   34.29475   87.29401  113.59522
       -0.12560   31.51118   84.57091  111.24251
       -0.17040   35.59110   85.17563  114.42103
       -0.17040   32.81131   82.46198  112.06832
       -0.10720   34.85033   82.77000  113.66136
        0.27190   34.23050   92.50398  111.93982
        0.09780   32.83210   89.45586  107.55187
        0.02950   30.41892   90.48198  112.65035
        0.02950   28.95060   88.56579  110.33166
        0.13300   34.86923   89.16106  114.18481
        0.13300   29.90870   84.34982  109.99718
        0.14300   37.19359   85.39294  115.66636
        0.14300   32.23684   80.59682  111.47305
        0.12970   35.87834   81.13539  114.32276
       -0.34790   28.75029   91.83502  105.93427
       -0.00940   27.08922   93.87404  102.07734
        0.01870   29.12635   95.75998  101.55577
       -0.04790   28.74084   96.57823   98.82512
       -0.01430   30.67781   98.60213   98.23930
       -0.38540   29.79909  100.12714   96.13793
        0.27470   29.07533   90.12293  105.15759
        0.14260   26.66215   95.20629  105.87191
        0.03620   27.57677   92.09580  101.15893
        0.03620   25.31288   94.56945  101.29877
        0.01030   28.95249   97.37570  102.82189
        0.01030   30.97639   94.88315  101.77687
        0.06210   26.83978   97.33601   98.58134
        0.06210   29.01485   94.96819   97.57034
        0.11350   30.94049   99.80022   99.89470
        0.11350   32.46927   97.71585   97.74230
        0.34000   29.35123  101.87514   96.76154
        0.34000   31.17859  100.25564   94.82457
        0.34000   28.25519   99.31456   95.36314
       -0.58190   11.96197   89.26121  124.31563
       -0.41570    9.39383   86.10726  123.02873
        0.01430   10.98120   84.13250  124.09454
        0.59730   13.63248   84.04179  122.94369
       -0.56790   15.50898   83.62983  124.29674
       -0.20410    9.74154   81.56058  123.76194
        0.71300    7.48898   81.24500  125.52128
       -0.91910    5.92618   79.38362  125.07341
       -0.59310    7.00144   82.72465  127.25416
        0.27190    7.78945   85.62727  122.11599
        0.10480   11.17395   84.48966  126.11465
        0.07970    9.10092   81.37350  121.81364
        0.07970   11.12482   80.08659  124.16257
        0.41960    6.26255   78.18175  123.62966
        0.41960    4.38227   79.14929  126.17134
       -0.41570   13.84224   84.43107  120.45492
        0.03370   16.27054   84.51611  119.15479
        0.59730   17.89949   86.65528  120.20359
       -0.56790   20.11991   86.30190  120.78374
       -0.18250   15.83402   84.98476  116.34099
        0.27190   12.24920   84.67674  119.43258
        0.08230   17.24753   82.72087  119.40801
        0.06030   17.64626   85.04901  115.36589
        0.06030   14.68884   83.45975  115.56053
        0.06030   14.85325   86.77811  116.08777
       -0.34790   16.81667   88.91917  120.47760
       -0.24000   18.20373   91.06212  121.54718
        0.73410   19.11458   90.51599  124.21359
       -0.58940   21.35957   90.87126  124.78995
       -0.00940   16.53510   93.42806  121.61332
        0.01870   15.95307   94.26899  118.94881
       -0.04790   14.84758   96.89571  118.98472
       -0.01430   12.13204   96.93539  119.78407
       -0.38540   11.17017   99.48085  119.43258
        0.27470   15.00254   89.15728  119.93525
        0.14260   19.84212   91.44574  120.35855
        0.03620   14.77577   92.99720  122.59409
        0.03620   17.52343   94.93606  122.60732
        0.01030   17.68784   94.27277  117.83954
        0.01030   14.60002   92.96886  118.10032
        0.06210   15.93606   98.04844  120.29808
        0.06210   15.00065   97.71018  117.09877
        0.11350   11.98275   96.40249  121.76828
        0.11350   11.04923   95.61825  118.62756
        0.34000    9.45997   99.40526  118.58976
        0.34000   12.37771  100.47107  118.33276
        0.34000   11.00576  100.33879  121.12955
       -0.34790   17.45540   89.50310  125.82174
       -0.26370   18.30200   88.98153  128.38232
        0.73410   20.29755   86.93307  128.60342
       -0.58940   21.97374   87.13527  130.23992
       -0.00070   16.03244   88.33714  130.07363
        0.03900   15.23308   90.97897  130.92023
        0.04860   12.49298   91.25865  130.48559
       -0.52950   11.73520   93.89293  130.50449
        0.80760    9.29556   94.51087  130.33630
       -0.86270    7.43607   92.80634  130.10953
       -0.86270    8.70408   96.93917  130.37032
        0.27470   15.66961   89.11193  125.27561
        0.15600   19.13159   90.72008  129.11365
        0.03270   14.53955   87.39605  129.01349
        0.03270   16.61825   87.19574  131.68557
        0.02850   15.64693   91.22086  132.92334
        0.02850   16.25542   92.39438  129.82796
        0.06870   12.01866   90.44040  128.65633
        0.06870   11.46875   90.25143  131.96147
        0.34560   13.05612   95.26298  130.64433
        0.44780    7.84803   90.94307  130.06985
        0.44780    5.62194   93.38460  129.97914
        0.44780   10.07791   98.25442  130.52905
        0.44780    6.87860   97.47774  130.23615
       -0.41570   20.15582   84.97154  126.97826
       -0.05180   22.06822   82.98921  126.98582
        0.59730   24.63258   84.10226  126.21292
       -0.56790   26.55065   83.57125  127.45447
       -0.11020   21.31989   80.82548  125.18491
        0.35310   23.23229   78.62583  125.00160
       -0.41210   23.69339   77.58649  127.63588
       -0.41210   22.27987   76.57926  123.21203
        0.27190   18.70640   84.87705  125.74049
        0.09220   22.22696   82.23332  128.89444
        0.04570   19.52465   80.05258  125.83308
        0.04570   21.04777   81.61160  123.30085
       -0.03610   25.01053   79.36283  124.26839
        0.10000   25.04076   76.03124  127.53573
        0.10000   24.45306   79.07559  128.83775
        0.10000   21.91704   76.90618  128.42579
        0.10000   21.96996   77.38995  121.34309
        0.10000   20.50920   75.81014  123.93013
        0.10000   23.68016   75.07315  123.08353
       -0.41570   24.73463   85.74821  124.27784
       -0.05180   27.11946   86.92362  123.58431
        0.59730   28.07755   88.60737  125.70647
       -0.56790   30.36412   88.56579  126.18646
       -0.11020   26.71884   88.39572  121.13333
        0.35310   26.13869   86.73276  118.82220
       -0.41210   25.15037   88.35603  116.66602
       -0.41210   28.53864   85.30602  118.02473
        0.27190   23.14915   86.16962  123.30274
        0.09220   28.50841   85.44208  123.24227
        0.04570   25.14092   89.69018  121.40923
        0.04570   28.41392   89.49743  120.74216
       -0.03610   24.69116   85.36082  119.33809
        0.10000   24.74407   87.16173  115.03708
        0.10000   23.42693   89.31224  117.26129
        0.10000   26.57144   89.75632  116.15391
        0.10000   28.12479   84.12683  116.38634
        0.10000   29.17926   84.11738  119.57998
        0.10000   30.01452   86.66095  117.54285
       -0.41570   26.49018   90.03033  127.04440
       -0.03890   27.33300   91.49109  129.22325
        0.59730   28.35345   89.75065  131.28683
       -0.56790   30.43026   90.24198  132.21847
        0.36540   25.14470   93.06712  130.25693
       -0.24380   25.76453   94.49575  132.69279
       -0.67610   24.53053   94.78299  128.26705
        0.27190   24.65148   90.10025  126.53606
        0.10070   28.83911   92.76288  128.62421
        0.00430   23.53276   91.83124  130.59708
        0.41020   23.46284   93.95151  127.05952
        0.06420   24.11291   95.56723  133.30128
        0.06420   27.33300   95.78644  132.35075
        0.06420   26.28987   93.15216  134.16300
       -0.41570   27.12513   87.67006  131.99926
       -0.08750   28.15125   86.04490  133.99859
        0.59730   30.68537   84.84870  133.22380
       -0.56790   32.36156   84.52367  134.79227
        0.29850   26.12924   84.01344  134.65999
       -0.31920   27.22906   82.08592  136.47602
       -0.31920   23.92960   85.22287  136.06217
        0.27190   25.47540   87.20897  131.15644
        0.09690   28.47061   87.20519  135.67100
       -0.02970   25.46217   83.08370  132.94790
        0.07910   28.82777   81.13917  135.58785
        0.07910   25.78720   80.69509  136.95601
        0.07910   27.86212   83.03835  138.18811
        0.07910   23.04332   86.64016  134.85842
        0.07910   24.62313   86.12049  137.78182
        0.07910   22.54821   83.77534  136.55161
       -0.34790   31.06332   84.31580  130.78795
       -0.24000   33.44248   83.33692  129.82985
        0.73410   35.43803   85.37027  129.36498
       -0.58940   37.46571   84.81091  128.30862
       -0.00940   32.97383   81.94041  127.36376
        0.01870   31.21828   79.71054  127.64533
       -0.04790   32.36156   77.89262  129.51805
       -0.01430   30.83655   75.48700  129.60309
       -0.38540   32.56754   73.48200  130.33063
        0.27470   29.63280   84.60493  129.55773
        0.14260   34.19081   81.99522  131.20180
        0.03620   32.14613   83.25755  126.01450
        0.03620   34.77663   81.27712  126.62299
        0.01030   29.38524   80.35115  128.32941
        0.01030   30.98962   78.77512  125.82363
        0.06210   32.37290   78.75812  131.38699
        0.06210   34.29475   77.45609  128.95491
        0.11350   29.32288   75.65519  130.98826
        0.11350   30.04476   75.09016  127.74360
        0.34000   31.62457   71.82471  130.41189
        0.34000   33.96972   73.35350  129.04184
        0.34000   33.31209   73.87506  132.04272
       -0.34790   34.90702   87.76455  130.00749
       -0.24000   36.58699   89.91317  129.58608
        0.73410   37.39579   90.24009  126.84220
       -0.58940   39.59732   90.66528  126.19780
       -0.00940   38.90190   89.63538  131.26038
        0.01870   38.05530   89.70341  133.97969
       -0.04790   40.20203   88.51099  135.41399
       -0.01430   39.57653   88.30690  138.19756
       -0.38540   41.66468   87.00299  139.43911
        0.27470   33.22516   88.10470  130.84275
        0.14260   35.58921   91.62148  130.16056
        0.03620   39.83354   87.84203  130.86731
        0.03620   40.20770   91.18873  130.90133
        0.01030   37.75106   91.64416  134.60141
        0.01030   36.33376   88.59792  134.21969
        0.06210   41.89145   89.66750  135.18534
        0.06210   40.56108   86.62883  134.65810
        0.11350   39.34788   90.18907  139.00447
        0.11350   37.83799   87.22976  138.44323
        0.34000   41.29619   86.84047  141.30427
        0.34000   43.27284   88.00077  139.19345
        0.34000   41.87255   85.26444  138.67755
       -0.41570   35.57409   89.99632  125.13577
       -0.00310   36.03708   90.26466  122.44669
        0.59730   34.79931   92.67028  121.40168
       -0.56790   32.47683   92.94618  121.58120
       -0.00360   34.99206   87.93841  121.08420
       -0.06450   36.55864   85.63294  121.64167
        0.69510   39.26662   85.83703  120.69492
       -0.94070   41.00139   84.75611  122.11788
       -0.60860   39.91102   86.98409  118.75606
        0.27190   33.80153   89.61081  125.73104
        0.08500   38.06853   90.36670  122.12733
        0.01710   33.05887   87.60392  121.71159
        0.01710   34.99584   88.28423  119.05464
        0.03520   36.60022   85.34948  123.68069
        0.03520   35.66858   83.99644  120.76106
        0.42510   40.49305   83.84148  123.71281
        0.42510   42.84009   84.84303  121.61332
       -0.25480   36.19392   94.49009  120.31508
       -0.02660   35.14135   96.76154  119.17936
        0.58960   33.51996   96.02454  116.92869
       -0.57480   34.23806   94.31245  115.48683
       -0.00700   37.38445   98.33001  118.38378
        0.01890   39.40079   97.37948  120.17335
        0.01920   38.92269   94.55623  120.16579
        0.06410   34.01129   97.78766  120.56264
        0.02530   37.89279   97.97474  116.42036
        0.02530   37.01973  100.33312  118.69370
        0.02130   41.28863   97.81978  119.47604
        0.02130   39.12300   98.15804  122.05930
        0.03910   39.79196   93.63782  121.79096
        0.03910   39.58031   93.70774  118.40835
       -0.41570   31.37512   97.29822  116.59799
       -0.00240   29.78019   96.80689  114.42481
        0.59730   28.61990   99.26920  113.50640
       -0.56790   28.44416  101.13814  114.89913
       -0.03430   27.62024   94.92283  115.06542
        0.01180   25.78909   95.77510  117.13467
       -0.12560   23.67071   97.21129  116.53941
       -0.12560   26.29554   95.20629  119.64801
       -0.17040   22.10224   98.06545  118.44992
       -0.17040   24.69494   96.07746  121.53585
       -0.10720   22.60490   97.50798  120.95192
        0.27190   30.85356   98.61914  117.87356
        0.09780   30.93482   96.00943  112.91681
        0.02950   26.52987   94.60158  113.34766
        0.02950   28.46683   93.13515  115.64179
        0.13300   23.25119   97.65916  114.59299
        0.13300   27.93204   94.08757  120.13178
        0.14300   20.46195   99.18417  117.97938
        0.14300   25.09556   95.62581  123.48604
        0.12970   21.37280   98.18639  122.42969
       -0.51630   27.74874   99.22952  111.17070
        0.05600   27.71661  101.94883  107.65203
        0.01360   26.40514  103.83100  105.98151
        0.80540   27.83378  104.55099  103.56077
       -0.81880   29.86145  103.51164  103.00519
       -0.81880   26.87946  106.20450  102.21529
        0.29360   28.07377   97.67049  110.11812
        0.11050   26.23885  102.89181  111.29920
       -0.01730   27.98684  100.21974  106.56733
       -0.01730   29.56854  102.70095  108.14903
       -0.04250   24.58534  103.03543  105.43349
       -0.04250   26.06499  105.54498  107.07188
       -0.56790   30.23184   86.32269  104.93460
       -0.41570   32.21416   83.11204  102.97496
        0.03370   34.43837   83.06291  104.60768
        0.59730   36.16369   85.31736  104.00675
       -0.56790   35.89535   86.50032  101.98852
       -0.18250   35.78952   80.56280  104.10123
        0.27190   32.09889   81.81758  101.57845
        0.08230   33.85255   83.14606  106.58055
        0.06030   37.47138   80.43808  105.28420
        0.06030   36.33565   80.46832  102.11702
        0.06030   34.52530   78.99811  104.53965
       -0.25480   38.01940   85.94663  105.63758
       -0.02660   39.84299   87.99321  105.21050
        0.58960   41.28107   87.77589  102.71984
       -0.57480   41.97460   89.73553  101.69750
       -0.00700   41.60988   87.89683  107.44794
        0.01890   39.94881   86.89906  109.52286
        0.01920   38.44459   84.84681  108.14525
        0.06410   38.83765   89.79034  105.23885
        0.02530   42.32609   89.77333  107.90903
        0.02530   43.16701   86.59859  107.08322
        0.02130   41.06564   86.10537  111.06109
        0.02130   38.69403   88.37493  110.22206
        0.03910   36.65880   84.47454  109.09956
        0.03910   39.55575   83.11771  107.99407
       -0.51630   41.85554   85.49310  101.75230
        0.03810   43.13489   85.27011   99.31267
        0.53660   41.31508   85.46286   97.06389
       -0.58190   42.07664   84.99610   94.92661
       -0.03030   44.58053   82.73410   99.25598
        0.79940   42.95536   80.33793   99.03110
       -0.80140   40.74816   80.35682   99.73974
       -0.80140   43.87188   78.43308   98.09190
        0.29360   41.39634   83.91518  102.72362
        0.08800   44.50872   86.79890   99.16338
       -0.01220   45.67090   82.59237  100.99830
       -0.01220   45.89578   82.77378   97.67049
       -0.41570   38.85844   85.93719   97.46262
       -0.02520   36.95170   86.15450   95.51054
        0.59730   35.51551   83.71865   94.87370
       -0.56790   33.71082   83.79613   93.35436
        0.27190   38.29152   86.16206   99.27109
        0.06980   35.57409   87.55668   96.12659
        0.06980   37.85688   86.84236   93.79278
       -0.41570   36.20904   81.52279   95.88092
        0.21170   36.31865   76.97610   95.95840
       -0.65460   36.74195   77.06114   98.58890
        0.27190   37.66602   81.42830   97.11114
        0.08430   34.59900   79.23244   93.12003
        0.03520   38.12711   76.96666   94.97197
        0.03520   35.26796   75.26779   95.48597
        0.42750   38.37467   77.78113   98.91582
       -0.56790   28.44416   73.76168   97.85191
       -0.41570   26.48640   76.56792  100.33312
       -0.05970   26.04421   74.73867  102.31922
        0.59730   23.37402   73.71822  102.07356
       -0.56790   23.03765   71.42031  102.08867
        0.13030   26.44672   75.96888  104.94405
       -0.04300   29.25107   76.68320  105.21806
       -0.32040   25.60768   74.12829  107.04354
       -0.06600   29.88791   78.31025  107.54053
        0.27190   25.93838   78.37828  100.58823
        0.08690   27.37646   73.18153  102.10001
        0.01870   25.30721   77.68097  105.06121
        0.02360   30.34333   74.94087  105.34089
        0.02360   29.83311   77.70365  103.52676
        0.08820   25.89681   75.00701  108.88413
        0.08820   23.61213   73.67853  106.80354
        0.08820   26.72073   72.39919  106.92637
        0.01860   31.90803   78.71276  107.56510
        0.01860   29.37012   77.29169  109.25452
        0.01860   28.83722   80.07903  107.44983
       -0.41570   21.44272   75.32448  101.86569
        0.27190   21.81311   77.19720  101.87136
        0.06980   18.13948   74.91441   99.73030
        0.06980   18.69695   72.48234  101.99041
       -0.56790   16.45951   72.85839  115.65313
       -0.51630   13.20352   71.42031  113.44215
        0.03810   13.81579   68.78603  113.96182
        0.53660   16.50676   68.13974  113.03208
       -0.58190   17.96752   66.88497  114.38512
       -0.03030   11.83158   67.11173  112.62390
        0.79940   12.25298   64.27903  113.06798
       -0.80140   12.61959   63.50047  115.24495
       -0.80140   12.26999   62.89953  111.20849
        0.29360   11.68418   71.82471  112.35934
        0.08800   13.70996   68.45911  115.99328
       -0.01220    9.96453   67.61629  113.33066
       -0.01220   11.89961   67.48590  110.60000
       -0.41570   17.24753   69.02792  110.78708
       -0.00310   19.81567   68.58572  109.91781
        0.59730   21.79043   70.02947  111.43526
       -0.56790   23.89937   69.11484  111.82832
       -0.00360   20.16716   69.34350  107.20794
       -0.06450   19.11080   67.38952  105.39003
        0.69510   16.27999   67.43866  105.29176
       -0.94070   15.14427   65.22201  105.41459
       -0.60860   15.09324   69.44555  105.28798
        0.27190   16.02488   70.00490  109.69482
        0.08500   20.21629   66.57316  110.08411
        0.01710   19.20151   71.13496  106.89047
        0.01710   22.17783   69.58916  106.83567
        0.03520   19.72118   65.51869  106.00041
        0.03520   19.85346   67.75613  103.50408
        0.42510   16.17984   63.62141  105.49018
        0.42510   13.23753   65.12563  105.43349
       -0.41570   21.16304   72.25557  112.43115
       -0.05180   22.92616   73.72955  113.91269
        0.59730   23.35513   72.43320  116.46004
       -0.56790   25.47162   72.40108  117.44459
       -0.11020   21.85846   76.42619  114.26229
        0.35310   23.68394   78.22899  115.57376
       -0.41210   26.00641   78.61828  113.88623
       -0.41210   22.30255   80.65729  116.24650
        0.27190   19.40371   72.93398  112.14391
        0.09220   24.71951   73.84294  112.90547
        0.04570   21.40682   77.19342  112.40469
        0.04570   20.12558   76.31470  115.37156
       -0.03610   24.30755   77.34271  117.32554
        0.10000   27.32166   79.90518  114.81220
        0.10000   25.41682   79.41952  112.08155
        0.10000   26.93238   76.80603  113.56309
        0.10000   23.60268   81.94986  117.18381
        0.10000   20.73219   80.22643  117.50884
        0.10000   21.58067   81.53601  114.52874
       -0.34790   21.40304   71.38440  117.65813
       -0.26370   21.62414   69.90475  119.98060
        0.73410   23.53087   67.79392  119.51384
       -0.58940   25.23540   67.41976  121.05586
       -0.00070   19.18072   68.57060  120.71948
        0.03900   17.38926   69.83294  122.50150
        0.04860   15.60914   67.74857  123.43313
       -0.52950   14.06712   66.75269  121.38467
        0.80760   11.59158   67.12874  121.26373
       -0.86270   10.35570   68.40998  123.03818
       -0.86270   10.29712   66.20089  119.36077
        0.27470   19.66260   71.62818  116.91547
        0.15600   22.26664   71.10661  121.52451
        0.03270   18.14137   68.21722  118.97716
        0.03270   19.68528   66.74513  121.52829
        0.02850   18.41538   70.66064  124.08320
        0.02850   16.31779   71.28803  121.51317
        0.06870   14.37137   68.52525  124.88633
        0.06870   16.72597   66.21978  124.24382
        0.34560   14.91183   65.73979  120.00517
        0.44780   11.30434   69.13563  124.52728
        0.44780    8.46786   68.65753  122.89645
        0.44780   11.18718   65.21256  117.99261
        0.44780    8.41117   66.47490  119.26628
       -0.51630   23.31544   66.47112  117.36711
        0.03970   25.06155   64.43777  116.76807
        0.53660   27.72606   65.33161  116.26918
       -0.58190   29.51374   63.98046  116.92113
        0.05600   24.24141   62.99024  114.44370
        0.01360   21.83390   61.56917  114.99361
        0.80540   22.13058   59.56228  117.04586
       -0.81880   23.56866   57.76515  116.64335
       -0.81880   20.90982   59.83440  119.01495
        0.29360   21.91326   66.89442  116.14257
        0.11050   25.10501   63.13197  118.36111
       -0.01730   25.71728   61.65609  113.91269
       -0.01730   23.92015   64.30738  112.89413
       -0.04250   20.40337   62.92032  115.60400
       -0.04250   21.19139   60.65832  113.26263
       -0.41570   27.96039   67.59172  115.16180
       -0.00140   30.39624   68.64052  114.45315
        0.59730   32.21416   68.97311  116.63957
       -0.56790   34.49695   68.67454  116.23516
       -0.01520   29.95216   71.17464  113.11901
       -0.00110   32.18015   72.37084  111.75273
       -0.19060   32.66581   71.75290  109.26774
       -0.19060   33.67303   74.10750  113.01696
       -0.23410   34.67081   72.89808  108.03753
       -0.23410   35.66669   75.24323  111.79242
        0.32260   36.15235   74.63284  109.31499
       -0.55790   38.16113   75.81014  108.09233
        0.27190   26.38436   68.60651  114.80464
        0.08760   31.26741   67.35740  113.09822
        0.02950   28.46117   70.88552  111.72817
        0.02950   29.26619   72.52013  114.51929
        0.16990   31.49607   70.39230  108.29454
        0.16990   33.27241   74.57048  114.96338
        0.16560   35.07710   72.43887  106.09111
        0.16560   36.83832   76.60005  112.76752
        0.39920   38.42569   75.03347  106.47473
       -0.41570   31.29009   69.57027  118.90346
       -0.00240   32.96438   69.95766  121.02184
        0.59730   33.67303   67.55582  122.46559
       -0.56790   35.17536   67.66164  124.24571
       -0.03430   31.77952   71.87384  122.80007
        0.01180   31.89858   74.53836  121.66435
       -0.12560   34.20782   75.67219  121.17869
       -0.12560   29.67059   75.80069  121.13333
       -0.17040   34.28341   78.07592  120.16202
       -0.17040   29.77075   78.20632  120.11477
       -0.10720   32.07054   79.34204  119.63289
        0.27190   29.40414   69.75357  119.13967
        0.09780   34.70671   70.78158  120.29430
        0.02950   29.81043   71.36551  123.12511
        0.02950   32.79242   71.85306  124.59342
        0.13300   35.94259   74.68009  121.59254
        0.13300   27.86968   74.91630  121.51128
        0.14300   36.08054   78.96410  119.78029
        0.14300   28.03976   79.20220  119.69336
        0.12970   32.13479   81.22232  118.84110
       -0.34790   32.67525   65.37885  121.71348
       -0.24000   33.34611   63.00347  122.93424
        0.73410   35.76496   61.93955  121.77584
       -0.58940   35.99739   61.93010  119.48927
       -0.00940   31.16158   61.08729  122.62244
        0.01870   28.80510   61.94333  124.03406
       -0.04790   26.76041   60.04227  123.63911
       -0.01430   24.37369   61.12697  124.81452
       -0.38540   22.23830   59.45645  124.31185
        0.27470   31.42804   65.36941  120.26784
        0.14260   33.65791   63.34551  124.94113
        0.03620   30.71372   60.90209  120.62122
        0.03620   31.75874   59.25614  123.35376
        0.01030   29.22272   62.10018  126.04473
        0.01030   28.19471   63.77259  123.31219
        0.06210   27.25741   58.26593  124.55752
        0.06210   26.47128   59.73235  121.62277
        0.11350   24.63636   61.30649  126.84976
        0.11350   23.99574   62.98268  124.00572
        0.34000   22.16271   59.06150  122.44669
        0.34000   22.45373   57.83507  125.29640
        0.34000   20.61880   60.31439  124.84665
       -0.41570   37.53752   61.06272  123.20258
       -0.14900   39.82976   60.05550  122.07820
        0.27190   37.32965   61.07595  125.09987
        0.09760   39.53307   58.12042  121.50183
        0.09760   40.35132   61.16099  120.44169
        0.09760   41.35666   60.11597  123.43313
        0.00000   33.72972   91.27944  100.69217
        0.67910   35.18103   90.23631  100.96807
        0.67910   33.10611   91.87659  102.28143
        0.00000    7.35103   87.70786  129.49726
        0.67910    8.02756   86.91228  130.97503
        0.67910    8.35070   87.25621  128.05918
        0.00000    1.95587   85.10571  127.56029
        0.67910    3.20120   83.90384  128.08564
        0.67910    2.39428   86.74410  128.18768
        0.00000   10.12137   64.18455  106.93204
        0.67910   10.90561   63.71590  108.49296
        0.67910    8.33558   63.91621  107.04921
        0.00000   16.59935   62.67655  118.44425
        0.67910   15.20663   62.96378  117.32554
        0.67910   15.97574   62.36285  120.11288
        0.00000   30.40191  101.52554  120.24705
        0.67910   31.02930  103.07511  119.55541
        0.67910   28.62368  101.67293  120.53807
        0.00000   40.76139   75.74589  104.02564
        0.67910   40.75761   77.07059  102.79354
        0.67910   42.43758   75.52290  104.66626
        0.00000   23.31544   53.89688  120.21115
        0.67910   23.40237   55.22536  118.98661
        0.67910   24.47951   52.58730  119.76517
        0.00000    1.90484   90.39316  128.66011
        0.67910    1.96909   91.12448  127.00660
        0.67910    0.39306   90.92795  129.49726
        0.00000  -15.76976  115.44526  100.24997
        0.67910  -14.38082  116.36745  100.95295
        0.67910  -15.40505  113.67459  100.30099
        0.00000   10.44452  114.27363   88.65839
        0.67910   10.12704  112.54453   88.23320
        0.67910   12.11314  114.72905   88.12738
        0.00000   18.02799   61.50681  108.38713
        0.67910   16.90360   60.24825  109.03531
        0.67910   19.26765   60.72068  107.33077
        0.00000   28.24007  105.27853   96.67461
        0.67910   27.80732  105.60168   98.39993
        0.67910   26.80010  105.58467   95.62392
        0.00000    4.68274  101.21562  119.46849
        0.67910    4.40306  102.72740  120.42091
        0.67910    5.09092   99.85880  120.59476
        0.00000    2.58326  111.62612  119.70659
        0.67910    3.07080  110.90236  118.12300
        0.67910    4.05535  112.19871  120.58720
        0.00000    3.02356   95.63148  131.35864
        0.67910    3.36749   96.68406  132.78917
        0.67910    2.54924   96.66327  129.95080
        0.00000   -3.21064   91.39282  122.67346
        0.67910   -1.47210   91.81990  122.92668
        0.67910   -3.79079   90.37804  124.05485
        0.00000   21.83201  108.05076  104.24107
        0.67910   23.41938  107.63880  103.47951
        0.67910   20.74352  106.60701  104.18627
       -1.35820   33.86011   91.20574  100.95484
       -1.35820    7.59103   87.52644  129.51805
       -1.35820    2.20342   85.15295  127.72659
       -1.35820    9.99098   64.07683  107.18149
       -1.35820   16.30456   62.67655  118.50850
       -1.35820   30.24885  101.77687  120.18469
       -1.35820   40.99383   75.91219  103.93116
       -1.35820   23.48930   53.91389  119.96548
       -1.35820    1.70453   90.57646  128.52972
       -1.35820  -15.51276  115.33754  100.36146
       -1.35820   10.62782  114.07899   88.52044
       -1.35820   18.03177   61.21012  108.33800
       -1.35820   27.97551  105.36924   96.78610
       -1.35820    4.69786  101.25342  119.76706
       -1.35820    2.86105  111.59778  119.59321
       -1.35820    3.00844   95.93195  131.37754
       -1.35820   -3.03112   91.31535  122.90212
       -1.35820   21.91893  107.78809  104.12013
       -0.03177   27.75819   92.62304  105.39947
       -0.03177   26.92860   93.64349  103.47006
       -0.03177   26.71317   94.31056  105.36735
        0.29095   10.99065   88.90028  123.77517
        0.29095    9.70563   87.32424  123.13266
       -0.00187   27.05521  100.25375  110.60000
       -0.00187   27.03820  101.61246  108.84067
       -0.00187   26.30121  102.08301  110.66425
        0.28395   30.28286   85.53845  104.07478
        0.28395   31.27497   83.93408  103.09401
        0.00150   35.51551   80.39084   95.52377
        0.00150   35.56843   78.11750   95.56345
        0.00150   34.70860   79.24567   94.14427
        0.28395   28.02275   74.83504   98.01631
        0.28395   27.04387   76.23722   99.25786
        0.00140   20.13314   74.91630  101.74852
        0.00140   18.48152   74.71032  100.68083
        0.00140   18.76120   73.49523  101.81088
        0.28395   15.52410   73.07760  115.00306
        0.28395   13.89516   72.35950  113.89757

  Old nuclear repulsion        = 284468.247484374733176
  Additional nuclear repulsion =  358.893201693653509
  Total nuclear repulsion      = 284827.140686068392824

  Minimum eigenvalue in the overlap matrix is 1.6423337146E-01.
  Reciprocal condition number of the overlap matrix is 5.8499500713E-02.
    Using symmetric orthogonalization.

  ==> Pre-Iterations <==

  SCF Guess: Superposition of Atomic Densities via on-the-fly atomic UHF (no occupation information).

   -------------------------
    Irrep   Nso     Nmo    
   -------------------------
     A       2747    2747 
   -------------------------
    Total    2747    2747
   -------------------------

  ==> Iterations <==

                           Total Energy        Delta E     RMS |[F,P]|

   @DF-RHF iter SAD: -23139.11426581987325   -2.31391e+04   0.00000e+00 
   @DF-RHF iter   1: -23335.83100526833005   -1.96717e+02   1.44734e-03 DIIS/ADIIS
   @DF-RHF iter   2: -23342.63547730767823   -6.80447e+00   9.62270e-04 DIIS/ADIIS
   @DF-RHF iter   3: -23347.13263797399486   -4.49716e+00   1.97685e-04 DIIS/ADIIS
   @DF-RHF iter   4: -23347.37873564534675   -2.46098e-01   6.77517e-05 DIIS
   @DF-RHF iter   5: -23347.42309884875431   -4.43632e-02   2.63346e-05 DIIS
   @DF-RHF iter   6: -23347.42925450483381   -6.15566e-03   1.17866e-05 DIIS
   @DF-RHF iter   7: -23347.43042484635225   -1.17034e-03   4.86300e-06 DIIS
   @DF-RHF iter   8: -23347.43065706980997   -2.32223e-04   1.51459e-06 DIIS
   @DF-RHF iter   9: -23347.43068268311981   -2.56133e-05   5.38654e-07 DIIS
   @DF-RHF iter  10: -23347.43068525779381   -2.57467e-06   1.76923e-07 DIIS
   @DF-RHF iter  11: -23347.43068554357160   -2.85778e-07   5.49106e-08 DIIS
  Energy and wave function converged.


  ==> Post-Iterations <==

    Orbital Energies [Eh]
    ---------------------

    Doubly Occupied:                                                      

       1A    -91.379286     2A    -91.369304     3A    -91.273279  
       4A    -91.207862     5A    -20.373821     6A    -20.364796  
       7A    -20.356099     8A    -20.355929     9A    -20.352777  
      10A    -20.352264    11A    -20.341268    12A    -20.331035  
      13A    -20.326840    14A    -20.326363    15A    -20.322397  
      16A    -20.313534    17A    -20.308704    18A    -20.307343  
      19A    -20.306524    20A    -20.305678    21A    -20.303821  
      22A    -20.302768    23A    -20.299500    24A    -20.296618  
      25A    -20.292370    26A    -20.282365    27A    -20.282001  
      28A    -20.277985    29A    -20.277540    30A    -20.273812  
      31A    -20.273379    32A    -20.272071    33A    -20.271032  
      34A    -20.269160    35A    -20.268918    36A    -20.265202  
      37A    -20.263760    38A    -20.258576    39A    -20.257654  
      40A    -20.256100    41A    -20.255418    42A    -20.252188  
      43A    -20.250297    44A    -20.247262    45A    -20.243774  
      46A    -20.243163    47A    -20.240641    48A    -20.236362  
      49A    -20.236242    50A    -20.235771    51A    -20.231165  
      52A    -20.229779    53A    -20.228595    54A    -20.227672  
      55A    -20.227524    56A    -20.226345    57A    -20.220508  
      58A    -20.215324    59A    -20.209273    60A    -20.205211  
      61A    -20.204551    62A    -20.197921    63A    -20.194699  
      64A    -20.194500    65A    -20.191741    66A    -20.191383  
      67A    -20.190641    68A    -20.189350    69A    -20.186027  
      70A    -20.185082    71A    -20.184886    72A    -20.184542  
      73A    -20.182740    74A    -20.182537    75A    -20.176020  
      76A    -20.174917    77A    -20.168372    78A    -20.168078  
      79A    -20.163166    80A    -20.161826    81A    -20.149315  
      82A    -20.138409    83A    -20.136941    84A    -20.114989  
      85A    -20.112731    86A    -20.104301    87A    -20.098279  
      88A    -20.064437    89A    -20.055321    90A    -20.030648  
      91A    -20.018198    92A    -19.978522    93A    -19.959163  
      94A    -19.940551    95A    -19.930999    96A    -19.921958  
      97A    -19.910538    98A    -19.908103    99A    -19.897207  
     100A    -19.877734   101A    -19.872752   102A    -15.856986  
     103A    -15.785970   104A    -15.701889   105A    -15.573767  
     106A    -15.542993   107A    -15.539605   108A    -15.533291  
     109A    -15.526816   110A    -15.526477   111A    -15.521391  
     112A    -15.520746   113A    -15.518287   114A    -15.498143  
     115A    -15.492495   116A    -15.483536   117A    -15.480876  
     118A    -15.476415   119A    -15.472447   120A    -15.469521  
     121A    -15.468826   122A    -15.464114   123A    -15.462177  
     124A    -15.462086   125A    -15.461870   126A    -15.454245  
     127A    -15.447727   128A    -15.445441   129A    -15.441021  
     130A    -15.439864   131A    -15.436632   132A    -15.435915  
     133A    -15.430268   134A    -15.429289   135A    -15.426644  
     136A    -15.425376   137A    -15.422169   138A    -15.419388  
     139A    -15.411030   140A    -15.410576   141A    -15.405359  
     142A    -15.404237   143A    -15.401299   144A    -15.401146  
     145A    -15.401128   146A    -15.392294   147A    -15.390774  
     148A    -15.379295   149A    -15.376823   150A    -15.374699  
     151A    -15.373293   152A    -15.361271   153A    -15.356503  
     154A    -15.354472   155A    -15.353412   156A    -15.352003  
     157A    -15.350102   158A    -15.348340   159A    -15.344678  
     160A    -15.343807   161A    -15.343076   162A    -15.340248  
     163A    -15.338813   164A    -15.334709   165A    -15.333921  
     166A    -15.327620   167A    -15.327109   168A    -15.324368  
     169A    -15.304375   170A    -15.300713   171A    -15.290851  
     172A    -11.473976   173A    -11.442517   174A    -11.429393  
     175A    -11.423967   176A    -11.410547   177A    -11.409670  
     178A    -11.404784   179A    -11.370980   180A    -11.369474  
     181A    -11.365877   182A    -11.361398   183A    -11.358736  
     184A    -11.358179   185A    -11.351476   186A    -11.346737  
     187A    -11.342243   188A    -11.338110   189A    -11.338105  
     190A    -11.337631   191A    -11.334621   192A    -11.333439  
     193A    -11.332610   194A    -11.332336   195A    -11.332305  
     196A    -11.331376   197A    -11.331047   198A    -11.329355  
     199A    -11.328492   200A    -11.328335   201A    -11.326701  
     202A    -11.323863   203A    -11.323107   204A    -11.317059  
     205A    -11.316188   206A    -11.314870   207A    -11.314293  
     208A    -11.313271   209A    -11.312745   210A    -11.312549  
     211A    -11.308694   212A    -11.307649   213A    -11.306358  
     214A    -11.306269   215A    -11.306134   216A    -11.303456  
     217A    -11.301912   218A    -11.301886   219A    -11.300670  
     220A    -11.299378   221A    -11.297226   222A    -11.296462  
     223A    -11.296184   224A    -11.293616   225A    -11.292360  
     226A    -11.291665   227A    -11.285337   228A    -11.283663  
     229A    -11.280892   230A    -11.280334   231A    -11.278639  
     232A    -11.278142   233A    -11.275650   234A    -11.275522  
     235A    -11.275229   236A    -11.270057   237A    -11.269790  
     238A    -11.267433   239A    -11.263748   240A    -11.263638  
     241A    -11.263057   242A    -11.262925   243A    -11.262059  
     244A    -11.261531   245A    -11.259497   246A    -11.259073  
     247A    -11.258099   248A    -11.254678   249A    -11.252697  
     250A    -11.252402   251A    -11.251940   252A    -11.250851  
     253A    -11.247454   254A    -11.247264   255A    -11.245593  
     256A    -11.244835   257A    -11.244587   258A    -11.244521  
     259A    -11.244396   260A    -11.243075   261A    -11.241509  
     262A    -11.239808   263A    -11.239675   264A    -11.238876  
     265A    -11.238686   266A    -11.238214   267A    -11.236793  
     268A    -11.236437   269A    -11.234584   270A    -11.232429  
     271A    -11.232320   272A    -11.231460   273A    -11.230301  
     274A    -11.230151   275A    -11.228432   276A    -11.227848  
     277A    -11.227352   278A    -11.225896   279A    -11.225219  
     280A    -11.225152   281A    -11.223990   282A    -11.222297  
     283A    -11.221471   284A    -11.221444   285A    -11.220914  
     286A    -11.220787   287A    -11.220421   288A    -11.219504  
     289A    -11.219138   290A    -11.218303   291A    -11.217705  
     292A    -11.216126   293A    -11.215192   294A    -11.213571  
     295A    -11.211985   296A    -11.211272   297A    -11.210291  
     298A    -11.208149   299A    -11.207934   300A    -11.207559  
     301A    -11.206866   302A    -11.205862   303A    -11.201940  
     304A    -11.198308   305A    -11.196720   306A    -11.194012  
     307A    -11.193391   308A    -11.191315   309A    -11.191074  
     310A    -11.189423   311A    -11.189008   312A    -11.186742  
     313A    -11.186510   314A    -11.185067   315A    -11.184533  
     316A    -11.183461   317A    -11.182847   318A    -11.181938  
     319A    -11.181815   320A    -11.181583   321A    -11.181077  
     322A    -11.179213   323A    -11.179205   324A    -11.177373  
     325A    -11.176609   326A    -11.174955   327A    -11.173468  
     328A    -11.172254   329A    -11.170668   330A    -11.170349  
     331A    -11.168767   332A    -11.164690   333A    -11.164569  
     334A    -11.163858   335A    -11.162156   336A    -11.162006  
     337A    -11.161815   338A    -11.161704   339A    -11.160330  
     340A    -11.160323   341A    -11.160191   342A    -11.160105  
     343A    -11.160087   344A    -11.159253   345A    -11.158135  
     346A    -11.158036   347A    -11.157257   348A    -11.156381  
     349A    -11.156285   350A    -11.155498   351A    -11.155342  
     352A    -11.155219   353A    -11.155095   354A    -11.154373  
     355A    -11.153213   356A    -11.153057   357A    -11.152042  
     358A    -11.151963   359A    -11.150940   360A    -11.150257  
     361A    -11.148194   362A    -11.148053   363A    -11.147765  
     364A    -11.147380   365A    -11.147021   366A    -11.145713  
     367A    -11.145303   368A    -11.145155   369A    -11.144774  
     370A    -11.139638   371A    -11.138855   372A    -11.138843  
     373A    -11.136499   374A    -11.135653   375A    -11.135618  
     376A    -11.134936   377A    -11.134615   378A    -11.134061  
     379A    -11.134046   380A    -11.132115   381A    -11.131117  
     382A    -11.129242   383A    -11.128552   384A    -11.122039  
     385A    -11.121890   386A    -11.121836   387A    -11.120515  
     388A    -11.120422   389A    -11.119921   390A    -11.119701  
     391A    -11.118777   392A    -11.116878   393A    -11.116596  
     394A    -11.115133   395A    -11.114472   396A    -11.114309  
     397A    -11.114218   398A    -11.113303   399A    -11.112859  
     400A    -11.112281   401A    -11.111554   402A    -11.111095  
     403A    -11.109885   404A    -11.109563   405A    -11.107480  
     406A    -11.106139   407A    -11.105968   408A    -11.105789  
     409A    -11.105614   410A    -11.103059   411A    -11.102857  
     412A    -11.102271   413A    -11.102178   414A    -11.099694  
     415A    -11.099678   416A    -11.099519   417A    -11.098361  
     418A    -11.097404   419A    -11.097043   420A    -11.094705  
     421A    -11.093209   422A    -11.092746   423A    -11.092268  
     424A    -11.089838   425A    -11.089066   426A    -11.083334  
     427A    -11.081891   428A    -11.077787   429A    -11.076192  
     430A    -11.076152   431A    -11.070797   432A    -11.070795  
     433A    -11.069517   434A    -11.068155   435A    -11.067369  
     436A    -11.066382   437A    -11.061742   438A    -11.057501  
     439A    -11.053148   440A    -11.052691   441A    -11.044595  
     442A    -11.024395   443A    -11.023554   444A    -11.014523  
     445A    -11.012654   446A    -11.011730   447A    -11.004689  
     448A    -10.983330   449A    -10.982081   450A    -10.958780  
     451A     -8.991454   452A     -8.982873   453A     -8.891347  
     454A     -8.828054   455A     -6.641421   456A     -6.639194  
     457A     -6.636724   458A     -6.632230   459A     -6.630105  
     460A     -6.627818   461A     -6.540977   462A     -6.539204  
     463A     -6.536323   464A     -6.477636   465A     -6.476048  
     466A     -6.473121   467A     -1.572440   468A     -1.502416  
     469A     -1.487181   470A     -1.474554   471A     -1.466967  
     472A     -1.463488   473A     -1.460857   474A     -1.428826  
     475A     -1.425215   476A     -1.421735   477A     -1.420592  
     478A     -1.419832   479A     -1.419250   480A     -1.413153  
     481A     -1.411313   482A     -1.411066   483A     -1.394790  
     484A     -1.391682   485A     -1.389721   486A     -1.389567  
     487A     -1.389316   488A     -1.388833   489A     -1.387267  
     490A     -1.381576   491A     -1.381545   492A     -1.380496  
     493A     -1.375513   494A     -1.374853   495A     -1.373815  
     496A     -1.373339   497A     -1.371245   498A     -1.369739  
     499A     -1.368991   500A     -1.368495   501A     -1.367533  
     502A     -1.367066   503A     -1.366546   504A     -1.365858  
     505A     -1.364021   506A     -1.362313   507A     -1.361905  
     508A     -1.354832   509A     -1.354740   510A     -1.354297  
     511A     -1.353276   512A     -1.348259   513A     -1.343940  
     514A     -1.343757   515A     -1.338011   516A     -1.336512  
     517A     -1.334460   518A     -1.329021   519A     -1.328203  
     520A     -1.327764   521A     -1.327613   522A     -1.324238  
     523A     -1.321745   524A     -1.321703   525A     -1.318683  
     526A     -1.317032   527A     -1.315606   528A     -1.311075  
     529A     -1.310546   530A     -1.309834   531A     -1.308747  
     532A     -1.308082   533A     -1.305374   534A     -1.304694  
     535A     -1.303838   536A     -1.302834   537A     -1.302233  
     538A     -1.296517   539A     -1.295221   540A     -1.292399  
     541A     -1.292297   542A     -1.290983   543A     -1.288330  
     544A     -1.286771   545A     -1.286708   546A     -1.286494  
     547A     -1.284813   548A     -1.284339   549A     -1.283387  
     550A     -1.282026   551A     -1.280899   552A     -1.280099  
     553A     -1.279222   554A     -1.277128   555A     -1.272845  
     556A     -1.272528   557A     -1.271754   558A     -1.269937  
     559A     -1.266770   560A     -1.265882   561A     -1.264862  
     562A     -1.264366   563A     -1.254442   564A     -1.253516  
     565A     -1.252763   566A     -1.251655   567A     -1.250611  
     568A     -1.248462   569A     -1.246398   570A     -1.244325  
     571A     -1.243102   572A     -1.239191   573A     -1.237615  
     574A     -1.237571   575A     -1.236249   576A     -1.230527  
     577A     -1.229299   578A     -1.229272   579A     -1.227448  
     580A     -1.226413   581A     -1.226379   582A     -1.223823  
     583A     -1.222645   584A     -1.221391   585A     -1.218504  
     586A     -1.216810   587A     -1.215764   588A     -1.209929  
     589A     -1.205442   590A     -1.205349   591A     -1.197205  
     592A     -1.196309   593A     -1.195588   594A     -1.193984  
     595A     -1.192460   596A     -1.191345   597A     -1.189107  
     598A     -1.187903   599A     -1.187629   600A     -1.180240  
     601A     -1.179398   602A     -1.178956   603A     -1.178431  
     604A     -1.168712   605A     -1.168094   606A     -1.166498  
     607A     -1.165535   608A     -1.165534   609A     -1.164367  
     610A     -1.162905   611A     -1.161629   612A     -1.159232  
     613A     -1.155493   614A     -1.153700   615A     -1.149124  
     616A     -1.149042   617A     -1.148761   618A     -1.147602  
     619A     -1.147093   620A     -1.146038   621A     -1.145815  
     622A     -1.144888   623A     -1.144239   624A     -1.143079  
     625A     -1.141649   626A     -1.138092   627A     -1.136569  
     628A     -1.135614   629A     -1.135090   630A     -1.134861  
     631A     -1.133884   632A     -1.132820   633A     -1.131287  
     634A     -1.130551   635A     -1.130347   636A     -1.127548  
     637A     -1.126337   638A     -1.124887   639A     -1.124464  
     640A     -1.124409   641A     -1.123920   642A     -1.123123  
     643A     -1.121921   644A     -1.118953   645A     -1.116332  
     646A     -1.110479   647A     -1.108362   648A     -1.107827  
     649A     -1.104823   650A     -1.104236   651A     -1.103899  
     652A     -1.101904   653A     -1.099416   654A     -1.097375  
     655A     -1.097360   656A     -1.095123   657A     -1.093003  
     658A     -1.091853   659A     -1.089617   660A     -1.089036  
     661A     -1.081583   662A     -1.079509   663A     -1.078580  
     664A     -1.075937   665A     -1.075501   666A     -1.069974  
     667A     -1.069529   668A     -1.068002   669A     -1.067980  
     670A     -1.066611   671A     -1.065772   672A     -1.062993  
     673A     -1.057235   674A     -1.055199   675A     -1.054409  
     676A     -1.053287   677A     -1.048108   678A     -1.046736  
     679A     -1.043876   680A     -1.043747   681A     -1.043510  
     682A     -1.042027   683A     -1.041836   684A     -1.039927  
     685A     -1.039271   686A     -1.036003   687A     -1.029869  
     688A     -1.028332   689A     -1.027689   690A     -1.027529  
     691A     -1.023327   692A     -1.022294   693A     -1.020155  
     694A     -1.017540   695A     -1.017242   696A     -1.014856  
     697A     -1.009974   698A     -1.008933   699A     -1.007213  
     700A     -1.006563   701A     -1.006462   702A     -1.005303  
     703A     -1.002663   704A     -1.001993   705A     -1.001704  
     706A     -0.999497   707A     -0.999366   708A     -0.996928  
     709A     -0.994657   710A     -0.991842   711A     -0.988724  
     712A     -0.988256   713A     -0.987463   714A     -0.986009  
     715A     -0.983993   716A     -0.981107   717A     -0.980616  
     718A     -0.980093   719A     -0.979701   720A     -0.978683  
     721A     -0.977991   722A     -0.976380   723A     -0.974748  
     724A     -0.973496   725A     -0.970763   726A     -0.969635  
     727A     -0.969618   728A     -0.963725   729A     -0.963148  
     730A     -0.962784   731A     -0.962648   732A     -0.961551  
     733A     -0.958290   734A     -0.957548   735A     -0.956882  
     736A     -0.956763   737A     -0.954712   738A     -0.954452  
     739A     -0.953885   740A     -0.951005   741A     -0.949189  
     742A     -0.946447   743A     -0.946107   744A     -0.945703  
     745A     -0.944366   746A     -0.943367   747A     -0.939421  
     748A     -0.938998   749A     -0.936654   750A     -0.934811  
     751A     -0.934507   752A     -0.932171   753A     -0.931715  
     754A     -0.930467   755A     -0.924601   756A     -0.922739  
     757A     -0.921489   758A     -0.919519   759A     -0.918489  
     760A     -0.917499   761A     -0.916215   762A     -0.911237  
     763A     -0.909181   764A     -0.908798   765A     -0.907479  
     766A     -0.902689   767A     -0.902384   768A     -0.901616  
     769A     -0.899296   770A     -0.898503   771A     -0.898329  
     772A     -0.895226   773A     -0.893249   774A     -0.889244  
     775A     -0.888168   776A     -0.887561   777A     -0.881252  
     778A     -0.880816   779A     -0.880556   780A     -0.879858  
     781A     -0.879755   782A     -0.878647   783A     -0.877403  
     784A     -0.876332   785A     -0.875424   786A     -0.875133  
     787A     -0.874220   788A     -0.873382   789A     -0.872648  
     790A     -0.871310   791A     -0.867580   792A     -0.866642  
     793A     -0.865559   794A     -0.864159   795A     -0.859468  
     796A     -0.858889   797A     -0.857469   798A     -0.856987  
     799A     -0.852535   800A     -0.851216   801A     -0.850590  
     802A     -0.849944   803A     -0.849513   804A     -0.848742  
     805A     -0.844536   806A     -0.842519   807A     -0.840192  
     808A     -0.840107   809A     -0.840051   810A     -0.834027  
     811A     -0.833819   812A     -0.832299   813A     -0.831626  
     814A     -0.831116   815A     -0.830643   816A     -0.830334  
     817A     -0.829507   818A     -0.826479   819A     -0.826012  
     820A     -0.825118   821A     -0.823723   822A     -0.822619  
     823A     -0.822104   824A     -0.820141   825A     -0.819708  
     826A     -0.818350   827A     -0.816446   828A     -0.816380  
     829A     -0.814648   830A     -0.814462   831A     -0.812599  
     832A     -0.810792   833A     -0.809839   834A     -0.808251  
     835A     -0.807939   836A     -0.806948   837A     -0.806716  
     838A     -0.805187   839A     -0.803655   840A     -0.803037  
     841A     -0.802652   842A     -0.801218   843A     -0.800109  
     844A     -0.797744   845A     -0.797059   846A     -0.795435  
     847A     -0.793754   848A     -0.791434   849A     -0.791397  
     850A     -0.790732   851A     -0.790192   852A     -0.786720  
     853A     -0.786277   854A     -0.785818   855A     -0.785361  
     856A     -0.784487   857A     -0.783521   858A     -0.782770  
     859A     -0.782488   860A     -0.780748   861A     -0.780174  
     862A     -0.778932   863A     -0.777772   864A     -0.777428  
     865A     -0.777104   866A     -0.776821   867A     -0.776047  
     868A     -0.774904   869A     -0.773894   870A     -0.771132  
     871A     -0.770123   872A     -0.767943   873A     -0.767417  
     874A     -0.766629   875A     -0.766232   876A     -0.766015  
     877A     -0.764955   878A     -0.764246   879A     -0.763036  
     880A     -0.761263   881A     -0.760983   882A     -0.760823  
     883A     -0.760538   884A     -0.760133   885A     -0.759817  
     886A     -0.759551   887A     -0.759314   888A     -0.758143  
     889A     -0.757457   890A     -0.756604   891A     -0.755667  
     892A     -0.755388   893A     -0.754864   894A     -0.754196  
     895A     -0.750936   896A     -0.749684   897A     -0.747491  
     898A     -0.747246   899A     -0.747052   900A     -0.745566  
     901A     -0.745496   902A     -0.744503   903A     -0.743700  
     904A     -0.742381   905A     -0.741215   906A     -0.741011  
     907A     -0.740303   908A     -0.739991   909A     -0.739490  
     910A     -0.739082   911A     -0.737956   912A     -0.737521  
     913A     -0.737046   914A     -0.733575   915A     -0.733296  
     916A     -0.731463   917A     -0.730109   918A     -0.729345  
     919A     -0.729199   920A     -0.728596   921A     -0.727644  
     922A     -0.727439   923A     -0.727139   924A     -0.726918  
     925A     -0.725526   926A     -0.724349   927A     -0.724163  
     928A     -0.723352   929A     -0.722668   930A     -0.722619  
     931A     -0.722214   932A     -0.721031   933A     -0.720538  
     934A     -0.720369   935A     -0.720093   936A     -0.719310  
     937A     -0.718415   938A     -0.718116   939A     -0.717848  
     940A     -0.717114   941A     -0.716620   942A     -0.715497  
     943A     -0.714511   944A     -0.713566   945A     -0.713295  
     946A     -0.713076   947A     -0.711381   948A     -0.709910  
     949A     -0.709766   950A     -0.709138   951A     -0.707121  
     952A     -0.706209   953A     -0.705933   954A     -0.705637  
     955A     -0.705125   956A     -0.705078   957A     -0.703967  
     958A     -0.703497   959A     -0.702459   960A     -0.702003  
     961A     -0.701237   962A     -0.700973   963A     -0.700601  
     964A     -0.698038   965A     -0.697040   966A     -0.695736  
     967A     -0.695547   968A     -0.695137   969A     -0.694375  
     970A     -0.693638   971A     -0.692038   972A     -0.691484  
     973A     -0.690371   974A     -0.689998   975A     -0.689220  
     976A     -0.688793   977A     -0.688449   978A     -0.688198  
     979A     -0.687794   980A     -0.685929   981A     -0.685648  
     982A     -0.685062   983A     -0.684399   984A     -0.684133  
     985A     -0.683869   986A     -0.683552   987A     -0.683373  
     988A     -0.682304   989A     -0.681623   990A     -0.681473  
     991A     -0.680995   992A     -0.678683   993A     -0.678338  
     994A     -0.678142   995A     -0.677817   996A     -0.676910  
     997A     -0.675929   998A     -0.675677   999A     -0.675545  
    1000A     -0.675276  1001A     -0.674241  1002A     -0.672869  
    1003A     -0.672398  1004A     -0.672218  1005A     -0.671767  
    1006A     -0.671325  1007A     -0.670624  1008A     -0.669845  
    1009A     -0.668292  1010A     -0.667884  1011A     -0.667787  
    1012A     -0.667443  1013A     -0.666082  1014A     -0.665357  
    1015A     -0.664968  1016A     -0.664611  1017A     -0.664398  
    1018A     -0.663678  1019A     -0.663617  1020A     -0.663256  
    1021A     -0.662098  1022A     -0.661297  1023A     -0.659529  
    1024A     -0.659357  1025A     -0.657978  1026A     -0.657263  
    1027A     -0.656295  1028A     -0.656234  1029A     -0.655635  
    1030A     -0.654845  1031A     -0.653886  1032A     -0.653474  
    1033A     -0.653041  1034A     -0.652850  1035A     -0.652033  
    1036A     -0.651248  1037A     -0.650592  1038A     -0.650435  
    1039A     -0.649537  1040A     -0.648419  1041A     -0.647911  
    1042A     -0.647834  1043A     -0.647511  1044A     -0.646959  
    1045A     -0.646584  1046A     -0.645707  1047A     -0.644281  
    1048A     -0.643909  1049A     -0.641399  1050A     -0.641049  
    1051A     -0.640792  1052A     -0.639822  1053A     -0.639490  
    1054A     -0.639193  1055A     -0.638911  1056A     -0.638781  
    1057A     -0.638630  1058A     -0.638012  1059A     -0.637361  
    1060A     -0.636445  1061A     -0.636112  1062A     -0.635680  
    1063A     -0.634163  1064A     -0.633660  1065A     -0.633133  
    1066A     -0.632764  1067A     -0.632526  1068A     -0.631348  
    1069A     -0.631081  1070A     -0.629761  1071A     -0.628367  
    1072A     -0.628211  1073A     -0.628015  1074A     -0.627877  
    1075A     -0.626259  1076A     -0.625827  1077A     -0.625021  
    1078A     -0.624890  1079A     -0.624693  1080A     -0.624471  
    1081A     -0.624190  1082A     -0.623869  1083A     -0.622698  
    1084A     -0.622246  1085A     -0.621896  1086A     -0.621616  
    1087A     -0.620861  1088A     -0.620154  1089A     -0.619618  
    1090A     -0.618743  1091A     -0.617311  1092A     -0.617155  
    1093A     -0.616573  1094A     -0.615952  1095A     -0.615654  
    1096A     -0.614984  1097A     -0.612802  1098A     -0.612344  
    1099A     -0.612035  1100A     -0.611622  1101A     -0.611115  
    1102A     -0.610498  1103A     -0.610418  1104A     -0.609972  
    1105A     -0.608115  1106A     -0.607881  1107A     -0.607174  
    1108A     -0.606676  1109A     -0.606467  1110A     -0.606188  
    1111A     -0.606021  1112A     -0.605479  1113A     -0.604843  
    1114A     -0.604761  1115A     -0.604305  1116A     -0.603715  
    1117A     -0.602911  1118A     -0.602108  1119A     -0.601492  
    1120A     -0.600694  1121A     -0.600604  1122A     -0.600546  
    1123A     -0.599641  1124A     -0.598816  1125A     -0.598499  
    1126A     -0.596947  1127A     -0.596821  1128A     -0.596541  
    1129A     -0.595934  1130A     -0.595742  1131A     -0.595398  
    1132A     -0.595290  1133A     -0.595009  1134A     -0.594437  
    1135A     -0.593981  1136A     -0.593886  1137A     -0.593182  
    1138A     -0.593019  1139A     -0.592621  1140A     -0.591444  
    1141A     -0.591328  1142A     -0.590735  1143A     -0.590482  
    1144A     -0.590174  1145A     -0.589577  1146A     -0.589336  
    1147A     -0.589085  1148A     -0.588381  1149A     -0.586877  
    1150A     -0.586376  1151A     -0.586288  1152A     -0.586267  
    1153A     -0.585620  1154A     -0.585535  1155A     -0.585294  
    1156A     -0.585008  1157A     -0.584706  1158A     -0.584178  
    1159A     -0.584052  1160A     -0.583678  1161A     -0.583168  
    1162A     -0.582830  1163A     -0.582409  1164A     -0.582317  
    1165A     -0.581593  1166A     -0.581098  1167A     -0.580903  
    1168A     -0.580760  1169A     -0.580152  1170A     -0.579690  
    1171A     -0.579215  1172A     -0.578414  1173A     -0.577850  
    1174A     -0.577222  1175A     -0.576790  1176A     -0.576424  
    1177A     -0.576160  1178A     -0.575857  1179A     -0.575239  
    1180A     -0.574894  1181A     -0.574605  1182A     -0.574445  
    1183A     -0.574311  1184A     -0.574026  1185A     -0.573058  
    1186A     -0.572579  1187A     -0.572399  1188A     -0.571115  
    1189A     -0.570363  1190A     -0.570105  1191A     -0.569719  
    1192A     -0.569373  1193A     -0.568860  1194A     -0.568067  
    1195A     -0.567574  1196A     -0.567330  1197A     -0.566791  
    1198A     -0.565996  1199A     -0.565483  1200A     -0.565306  
    1201A     -0.564834  1202A     -0.564740  1203A     -0.564601  
    1204A     -0.564310  1205A     -0.564051  1206A     -0.563678  
    1207A     -0.563090  1208A     -0.562097  1209A     -0.560829  
    1210A     -0.560638  1211A     -0.560072  1212A     -0.559682  
    1213A     -0.559304  1214A     -0.558906  1215A     -0.558404  
    1216A     -0.558183  1217A     -0.557688  1218A     -0.557569  
    1219A     -0.557322  1220A     -0.556751  1221A     -0.556415  
    1222A     -0.556168  1223A     -0.555631  1224A     -0.555116  
    1225A     -0.554726  1226A     -0.554510  1227A     -0.554376  
    1228A     -0.553763  1229A     -0.553280  1230A     -0.552465  
    1231A     -0.551651  1232A     -0.551473  1233A     -0.551323  
    1234A     -0.550678  1235A     -0.549909  1236A     -0.549679  
    1237A     -0.549296  1238A     -0.548977  1239A     -0.548412  
    1240A     -0.548120  1241A     -0.547870  1242A     -0.547167  
    1243A     -0.546998  1244A     -0.546603  1245A     -0.546409  
    1246A     -0.545138  1247A     -0.544928  1248A     -0.543932  
    1249A     -0.543801  1250A     -0.542684  1251A     -0.542195  
    1252A     -0.541730  1253A     -0.541547  1254A     -0.540708  
    1255A     -0.540504  1256A     -0.539153  1257A     -0.538542  
    1258A     -0.538393  1259A     -0.538204  1260A     -0.537816  
    1261A     -0.537504  1262A     -0.537041  1263A     -0.536567  
    1264A     -0.536175  1265A     -0.535964  1266A     -0.535607  
    1267A     -0.535082  1268A     -0.534731  1269A     -0.534009  
    1270A     -0.533654  1271A     -0.533603  1272A     -0.532968  
    1273A     -0.532581  1274A     -0.531844  1275A     -0.531401  
    1276A     -0.531154  1277A     -0.531023  1278A     -0.530182  
    1279A     -0.530035  1280A     -0.529859  1281A     -0.529798  
    1282A     -0.529536  1283A     -0.528621  1284A     -0.527780  
    1285A     -0.527349  1286A     -0.526822  1287A     -0.526686  
    1288A     -0.525947  1289A     -0.525591  1290A     -0.525461  
    1291A     -0.525082  1292A     -0.524870  1293A     -0.524030  
    1294A     -0.523663  1295A     -0.523329  1296A     -0.523254  
    1297A     -0.522202  1298A     -0.521829  1299A     -0.521726  
    1300A     -0.520938  1301A     -0.520787  1302A     -0.520554  
    1303A     -0.519650  1304A     -0.519601  1305A     -0.519274  
    1306A     -0.518805  1307A     -0.517181  1308A     -0.516109  
    1309A     -0.515695  1310A     -0.515576  1311A     -0.515394  
    1312A     -0.515061  1313A     -0.514947  1314A     -0.514724  
    1315A     -0.514353  1316A     -0.514276  1317A     -0.513878  
    1318A     -0.513561  1319A     -0.513401  1320A     -0.513212  
    1321A     -0.512892  1322A     -0.512108  1323A     -0.511902  
    1324A     -0.511734  1325A     -0.511424  1326A     -0.510549  
    1327A     -0.510270  1328A     -0.509789  1329A     -0.509224  
    1330A     -0.509007  1331A     -0.508324  1332A     -0.507738  
    1333A     -0.507349  1334A     -0.506670  1335A     -0.506013  
    1336A     -0.505447  1337A     -0.504945  1338A     -0.504654  
    1339A     -0.504311  1340A     -0.503967  1341A     -0.503614  
    1342A     -0.502719  1343A     -0.502028  1344A     -0.501680  
    1345A     -0.501518  1346A     -0.501236  1347A     -0.501127  
    1348A     -0.500639  1349A     -0.500348  1350A     -0.499892  
    1351A     -0.499402  1352A     -0.499160  1353A     -0.498861  
    1354A     -0.498354  1355A     -0.497593  1356A     -0.497449  
    1357A     -0.497322  1358A     -0.496940  1359A     -0.496500  
    1360A     -0.495701  1361A     -0.495255  1362A     -0.495175  
    1363A     -0.494364  1364A     -0.494058  1365A     -0.493306  
    1366A     -0.492888  1367A     -0.492634  1368A     -0.492374  
    1369A     -0.491789  1370A     -0.491581  1371A     -0.491039  
    1372A     -0.490906  1373A     -0.490182  1374A     -0.490093  
    1375A     -0.489805  1376A     -0.489495  1377A     -0.489176  
    1378A     -0.489056  1379A     -0.488643  1380A     -0.487988  
    1381A     -0.487218  1382A     -0.486854  1383A     -0.486509  
    1384A     -0.485964  1385A     -0.485734  1386A     -0.485415  
    1387A     -0.484856  1388A     -0.484493  1389A     -0.484258  
    1390A     -0.483763  1391A     -0.483519  1392A     -0.482855  
    1393A     -0.482315  1394A     -0.481849  1395A     -0.481677  
    1396A     -0.481242  1397A     -0.480211  1398A     -0.479863  
    1399A     -0.479236  1400A     -0.478390  1401A     -0.477902  
    1402A     -0.477670  1403A     -0.477590  1404A     -0.477388  
    1405A     -0.477178  1406A     -0.477082  1407A     -0.476206  
    1408A     -0.475770  1409A     -0.475425  1410A     -0.474854  
    1411A     -0.474470  1412A     -0.474310  1413A     -0.474196  
    1414A     -0.474089  1415A     -0.473785  1416A     -0.473715  
    1417A     -0.473335  1418A     -0.472620  1419A     -0.470971  
    1420A     -0.470614  1421A     -0.470418  1422A     -0.469781  
    1423A     -0.469563  1424A     -0.469440  1425A     -0.468953  
    1426A     -0.468574  1427A     -0.468129  1428A     -0.467054  
    1429A     -0.466896  1430A     -0.466438  1431A     -0.466348  
    1432A     -0.466051  1433A     -0.464517  1434A     -0.464103  
    1435A     -0.463688  1436A     -0.463344  1437A     -0.462080  
    1438A     -0.461887  1439A     -0.461824  1440A     -0.461417  
    1441A     -0.461134  1442A     -0.460303  1443A     -0.459928  
    1444A     -0.459624  1445A     -0.459120  1446A     -0.458725  
    1447A     -0.457418  1448A     -0.456627  1449A     -0.455601  
    1450A     -0.455463  1451A     -0.455260  1452A     -0.454615  
    1453A     -0.454039  1454A     -0.453777  1455A     -0.453598  
    1456A     -0.453206  1457A     -0.452000  1458A     -0.451869  
    1459A     -0.450917  1460A     -0.450218  1461A     -0.450005  
    1462A     -0.449218  1463A     -0.448590  1464A     -0.447611  
    1465A     -0.446936  1466A     -0.446729  1467A     -0.445168  
    1468A     -0.444440  1469A     -0.443937  1470A     -0.443293  
    1471A     -0.443059  1472A     -0.442317  1473A     -0.440700  
    1474A     -0.440304  1475A     -0.439957  1476A     -0.439749  
    1477A     -0.439367  1478A     -0.439291  1479A     -0.439210  
    1480A     -0.439089  1481A     -0.438873  1482A     -0.438005  
    1483A     -0.437477  1484A     -0.437230  1485A     -0.436809  
    1486A     -0.436566  1487A     -0.436184  1488A     -0.435568  
    1489A     -0.435077  1490A     -0.434839  1491A     -0.433883  
    1492A     -0.433517  1493A     -0.433212  1494A     -0.432745  
    1495A     -0.432524  1496A     -0.431570  1497A     -0.431231  
    1498A     -0.430296  1499A     -0.430019  1500A     -0.429639  
    1501A     -0.429423  1502A     -0.428881  1503A     -0.428698  
    1504A     -0.428392  1505A     -0.428046  1506A     -0.427542  
    1507A     -0.427276  1508A     -0.427107  1509A     -0.425701  
    1510A     -0.425430  1511A     -0.424230  1512A     -0.423921  
    1513A     -0.422638  1514A     -0.422135  1515A     -0.421959  
    1516A     -0.421900  1517A     -0.421232  1518A     -0.421169  
    1519A     -0.420986  1520A     -0.420384  1521A     -0.419297  
    1522A     -0.418845  1523A     -0.418461  1524A     -0.416936  
    1525A     -0.416602  1526A     -0.416217  1527A     -0.416099  
    1528A     -0.415844  1529A     -0.414977  1530A     -0.414704  
    1531A     -0.413491  1532A     -0.412848  1533A     -0.412134  
    1534A     -0.411677  1535A     -0.411064  1536A     -0.410826  
    1537A     -0.410420  1538A     -0.410166  1539A     -0.409353  
    1540A     -0.409238  1541A     -0.408663  1542A     -0.408479  
    1543A     -0.407963  1544A     -0.406856  1545A     -0.405846  
    1546A     -0.405338  1547A     -0.404964  1548A     -0.404122  
    1549A     -0.403936  1550A     -0.403854  1551A     -0.403252  
    1552A     -0.401842  1553A     -0.400812  1554A     -0.400515  
    1555A     -0.399172  1556A     -0.398926  1557A     -0.398712  
    1558A     -0.398317  1559A     -0.397603  1560A     -0.396747  
    1561A     -0.396386  1562A     -0.396196  1563A     -0.395772  
    1564A     -0.395213  1565A     -0.394995  1566A     -0.394282  
    1567A     -0.393634  1568A     -0.393504  1569A     -0.392818  
    1570A     -0.392350  1571A     -0.391817  1572A     -0.391730  
    1573A     -0.390188  1574A     -0.390104  1575A     -0.389964  
    1576A     -0.389778  1577A     -0.389039  1578A     -0.388964  
    1579A     -0.388636  1580A     -0.387390  1581A     -0.386286  
    1582A     -0.384776  1583A     -0.384439  1584A     -0.383976  
    1585A     -0.383284  1586A     -0.383167  1587A     -0.382564  
    1588A     -0.382074  1589A     -0.381865  1590A     -0.381702  
    1591A     -0.379946  1592A     -0.379008  1593A     -0.378485  
    1594A     -0.377595  1595A     -0.376751  1596A     -0.374423  
    1597A     -0.374295  1598A     -0.372667  1599A     -0.372549  
    1600A     -0.372461  1601A     -0.371814  1602A     -0.370892  
    1603A     -0.370492  1604A     -0.370183  1605A     -0.369814  
    1606A     -0.368052  1607A     -0.364963  1608A     -0.364886  
    1609A     -0.364879  1610A     -0.363835  1611A     -0.362229  
    1612A     -0.361132  1613A     -0.360399  1614A     -0.360046  
    1615A     -0.359974  1616A     -0.358175  1617A     -0.356553  
    1618A     -0.353876  1619A     -0.353497  1620A     -0.352984  
    1621A     -0.351958  1622A     -0.351721  1623A     -0.350912  
    1624A     -0.350189  1625A     -0.350074  1626A     -0.348390  
    1627A     -0.347048  1628A     -0.344578  1629A     -0.343227  
    1630A     -0.342988  1631A     -0.342936  1632A     -0.342913  
    1633A     -0.341415  1634A     -0.340427  1635A     -0.340322  
    1636A     -0.338493  1637A     -0.338262  1638A     -0.337423  
    1639A     -0.336621  1640A     -0.335875  1641A     -0.335717  
    1642A     -0.334507  1643A     -0.334056  1644A     -0.331945  
    1645A     -0.331727  1646A     -0.331489  1647A     -0.330122  
    1648A     -0.329509  1649A     -0.328176  1650A     -0.327644  
    1651A     -0.325980  1652A     -0.325825  1653A     -0.324738  
    1654A     -0.324627  1655A     -0.323818  1656A     -0.323212  
    1657A     -0.320822  1658A     -0.319195  1659A     -0.317828  
    1660A     -0.317375  1661A     -0.316674  1662A     -0.315363  
    1663A     -0.312139  1664A     -0.311386  1665A     -0.311070  
    1666A     -0.310223  1667A     -0.308741  1668A     -0.306431  
    1669A     -0.305673  1670A     -0.303642  1671A     -0.303028  
    1672A     -0.302874  1673A     -0.302278  1674A     -0.298422  
    1675A     -0.297974  1676A     -0.297034  1677A     -0.295027  
    1678A     -0.294762  1679A     -0.294721  1680A     -0.293281  
    1681A     -0.292414  1682A     -0.291728  1683A     -0.289779  
    1684A     -0.286561  1685A     -0.286271  1686A     -0.283707  
    1687A     -0.282904  1688A     -0.282309  1689A     -0.282024  
    1690A     -0.277668  1691A     -0.276587  1692A     -0.275979  
    1693A     -0.275663  1694A     -0.275074  1695A     -0.272677  
    1696A     -0.272372  1697A     -0.268412  1698A     -0.268356  
    1699A     -0.267511  1700A     -0.266086  1701A     -0.265997  
    1702A     -0.263678  1703A     -0.262819  1704A     -0.262599  
    1705A     -0.260895  1706A     -0.259024  1707A     -0.258630  
    1708A     -0.256578  1709A     -0.255700  1710A     -0.250273  
    1711A     -0.245858  1712A     -0.240904  1713A     -0.231184  
    1714A     -0.225540  1715A     -0.221444  1716A     -0.220525  
    1717A     -0.213944  1718A     -0.209475  1719A     -0.181102  
    1720A     -0.169875  1721A     -0.159191  1722A     -0.143481  
    1723A     -0.131927  1724A     -0.131236  1725A     -0.114690  
    1726A     -0.113530  1727A     -0.108627  1728A     -0.105669  
    1729A     -0.098737  1730A     -0.082638  1731A     -0.073110  
    1732A     -0.068365  1733A     -0.064756  1734A     -0.035657  

    Virtual:                                                              

    1735A      0.063032  1736A      0.064240  1737A      0.116382  
    1738A      0.125302  1739A      0.133924  1740A      0.140772  
    1741A      0.146408  1742A      0.147424  1743A      0.148630  
    1744A      0.156178  1745A      0.166654  1746A      0.188274  
    1747A      0.193329  1748A      0.197068  1749A      0.197185  
    1750A      0.197522  1751A      0.201054  1752A      0.203482  
    1753A      0.206209  1754A      0.210429  1755A      0.210673  
    1756A      0.213066  1757A      0.215280  1758A      0.220953  
    1759A      0.223482  1760A      0.224109  1761A      0.225399  
    1762A      0.226171  1763A      0.227875  1764A      0.229565  
    1765A      0.231722  1766A      0.233451  1767A      0.234505  
    1768A      0.235494  1769A      0.236843  1770A      0.238746  
    1771A      0.238857  1772A      0.243788  1773A      0.247455  
    1774A      0.248950  1775A      0.249261  1776A      0.251179  
    1777A      0.254641  1778A      0.255464  1779A      0.257023  
    1780A      0.259674  1781A      0.262432  1782A      0.262558  
    1783A      0.263611  1784A      0.266020  1785A      0.266729  
    1786A      0.272311  1787A      0.280633  1788A      0.284525  
    1789A      0.287631  1790A      0.288216  1791A      0.292579  
    1792A      0.294022  1793A      0.295080  1794A      0.295214  
    1795A      0.299678  1796A      0.300984  1797A      0.305927  
    1798A      0.306883  1799A      0.310854  1800A      0.312489  
    1801A      0.314644  1802A      0.314902  1803A      0.318500  
    1804A      0.319294  1805A      0.319411  1806A      0.319784  
    1807A      0.320576  1808A      0.321995  1809A      0.327151  
    1810A      0.329576  1811A      0.329617  1812A      0.332280  
    1813A      0.340712  1814A      0.343294  1815A      0.345676  
    1816A      0.347583  1817A      0.349416  1818A      0.359040  
    1819A      0.360819  1820A      0.365095  1821A      0.370358  
    1822A      0.372968  1823A      0.373968  1824A      0.375832  
    1825A      0.380492  1826A      0.384339  1827A      0.386379  
    1828A      0.387097  1829A      0.388405  1830A      0.388891  
    1831A      0.390775  1832A      0.391375  1833A      0.400001  
    1834A      0.405552  1835A      0.415930  1836A      0.416211  
    1837A      0.419729  1838A      0.420298  1839A      0.420679  
    1840A      0.421443  1841A      0.430391  1842A      0.431476  
    1843A      0.434549  1844A      0.436905  1845A      0.438073  
    1846A      0.441668  1847A      0.444757  1848A      0.445317  
    1849A      0.446387  1850A      0.449156  1851A      0.450479  
    1852A      0.453337  1853A      0.456189  1854A      0.456412  
    1855A      0.459800  1856A      0.461285  1857A      0.461955  
    1858A      0.462563  1859A      0.462655  1860A      0.463743  
    1861A      0.467131  1862A      0.468820  1863A      0.469487  
    1864A      0.469938  1865A      0.470567  1866A      0.471723  
    1867A      0.473647  1868A      0.474025  1869A      0.474630  
    1870A      0.477088  1871A      0.480461  1872A      0.481362  
    1873A      0.482673  1874A      0.484955  1875A      0.486308  
    1876A      0.488266  1877A      0.489098  1878A      0.489625  
    1879A      0.491167  1880A      0.491873  1881A      0.492076  
    1882A      0.494009  1883A      0.494299  1884A      0.494474  
    1885A      0.496637  1886A      0.496694  1887A      0.497597  
    1888A      0.501025  1889A      0.501874  1890A      0.502507  
    1891A      0.504604  1892A      0.504839  1893A      0.505242  
    1894A      0.509855  1895A      0.511606  1896A      0.512101  
    1897A      0.512896  1898A      0.515339  1899A      0.516873  
    1900A      0.518337  1901A      0.518921  1902A      0.519972  
    1903A      0.521521  1904A      0.522212  1905A      0.522775  
    1906A      0.523378  1907A      0.523618  1908A      0.524253  
    1909A      0.524287  1910A      0.525127  1911A      0.527000  
    1912A      0.528233  1913A      0.528437  1914A      0.529408  
    1915A      0.529513  1916A      0.530047  1917A      0.531303  
    1918A      0.531470  1919A      0.532161  1920A      0.532669  
    1921A      0.533060  1922A      0.533512  1923A      0.533620  
    1924A      0.534129  1925A      0.534772  1926A      0.535582  
    1927A      0.537388  1928A      0.538320  1929A      0.538621  
    1930A      0.539330  1931A      0.539561  1932A      0.540341  
    1933A      0.541130  1934A      0.541452  1935A      0.541462  
    1936A      0.543382  1937A      0.544958  1938A      0.545171  
    1939A      0.547617  1940A      0.548003  1941A      0.548755  
    1942A      0.548854  1943A      0.551794  1944A      0.552523  
    1945A      0.553219  1946A      0.554422  1947A      0.556086  
    1948A      0.556715  1949A      0.557428  1950A      0.557890  
    1951A      0.559140  1952A      0.560054  1953A      0.560873  
    1954A      0.561159  1955A      0.562469  1956A      0.563204  
    1957A      0.563495  1958A      0.563553  1959A      0.564727  
    1960A      0.565174  1961A      0.566563  1962A      0.566825  
    1963A      0.567000  1964A      0.568198  1965A      0.568383  
    1966A      0.569293  1967A      0.570374  1968A      0.570490  
    1969A      0.571484  1970A      0.572072  1971A      0.572281  
    1972A      0.572814  1973A      0.573626  1974A      0.574123  
    1975A      0.574696  1976A      0.575256  1977A      0.575435  
    1978A      0.575933  1979A      0.577195  1980A      0.577670  
    1981A      0.578325  1982A      0.578682  1983A      0.578912  
    1984A      0.579859  1985A      0.580328  1986A      0.580699  
    1987A      0.580982  1988A      0.581319  1989A      0.582667  
    1990A      0.582823  1991A      0.583311  1992A      0.583798  
    1993A      0.584679  1994A      0.585647  1995A      0.586200  
    1996A      0.586526  1997A      0.587677  1998A      0.588245  
    1999A      0.589824  2000A      0.589901  2001A      0.590427  
    2002A      0.590738  2003A      0.591314  2004A      0.592059  
    2005A      0.592845  2006A      0.593577  2007A      0.594017  
    2008A      0.594772  2009A      0.594960  2010A      0.595937  
    2011A      0.596322  2012A      0.597006  2013A      0.598191  
    2014A      0.598300  2015A      0.598884  2016A      0.599694  
    2017A      0.600245  2018A      0.601559  2019A      0.601784  
    2020A      0.602161  2021A      0.602460  2022A      0.604182  
    2023A      0.604299  2024A      0.604686  2025A      0.604975  
    2026A      0.605554  2027A      0.605764  2028A      0.606343  
    2029A      0.606702  2030A      0.607539  2031A      0.608483  
    2032A      0.608622  2033A      0.609452  2034A      0.609688  
    2035A      0.609920  2036A      0.610454  2037A      0.611861  
    2038A      0.611897  2039A      0.612664  2040A      0.613528  
    2041A      0.614447  2042A      0.614771  2043A      0.615075  
    2044A      0.615724  2045A      0.616378  2046A      0.617288  
    2047A      0.617488  2048A      0.617921  2049A      0.618212  
    2050A      0.618434  2051A      0.618964  2052A      0.619121  
    2053A      0.619733  2054A      0.620477  2055A      0.621136  
    2056A      0.621632  2057A      0.622401  2058A      0.622522  
    2059A      0.622971  2060A      0.623245  2061A      0.624084  
    2062A      0.624805  2063A      0.625294  2064A      0.625521  
    2065A      0.625957  2066A      0.626510  2067A      0.627329  
    2068A      0.627769  2069A      0.627909  2070A      0.628391  
    2071A      0.628642  2072A      0.629550  2073A      0.629954  
    2074A      0.631394  2075A      0.631551  2076A      0.632556  
    2077A      0.633751  2078A      0.634165  2079A      0.634613  
    2080A      0.634808  2081A      0.635853  2082A      0.636078  
    2083A      0.637163  2084A      0.637302  2085A      0.637608  
    2086A      0.638081  2087A      0.638515  2088A      0.639490  
    2089A      0.640191  2090A      0.640548  2091A      0.640695  
    2092A      0.641235  2093A      0.641783  2094A      0.642119  
    2095A      0.642553  2096A      0.642677  2097A      0.643075  
    2098A      0.643514  2099A      0.644165  2100A      0.644867  
    2101A      0.645317  2102A      0.645458  2103A      0.645576  
    2104A      0.645631  2105A      0.646669  2106A      0.647172  
    2107A      0.647342  2108A      0.647907  2109A      0.648238  
    2110A      0.648529  2111A      0.649440  2112A      0.649941  
    2113A      0.650344  2114A      0.650434  2115A      0.651090  
    2116A      0.651921  2117A      0.652699  2118A      0.653034  
    2119A      0.653252  2120A      0.653694  2121A      0.653982  
    2122A      0.654564  2123A      0.654679  2124A      0.655171  
    2125A      0.655561  2126A      0.656062  2127A      0.657307  
    2128A      0.657364  2129A      0.657771  2130A      0.658172  
    2131A      0.658358  2132A      0.658501  2133A      0.658824  
    2134A      0.659205  2135A      0.659794  2136A      0.660489  
    2137A      0.660697  2138A      0.661017  2139A      0.661501  
    2140A      0.662289  2141A      0.662535  2142A      0.662806  
    2143A      0.663536  2144A      0.663680  2145A      0.664253  
    2146A      0.664471  2147A      0.665482  2148A      0.665685  
    2149A      0.665911  2150A      0.666364  2151A      0.666637  
    2152A      0.666853  2153A      0.667037  2154A      0.667672  
    2155A      0.668670  2156A      0.669576  2157A      0.669848  
    2158A      0.671099  2159A      0.671706  2160A      0.672189  
    2161A      0.672809  2162A      0.673818  2163A      0.674027  
    2164A      0.674252  2165A      0.674915  2166A      0.675199  
    2167A      0.675685  2168A      0.675875  2169A      0.676209  
    2170A      0.676569  2171A      0.676672  2172A      0.678017  
    2173A      0.678552  2174A      0.678729  2175A      0.678979  
    2176A      0.679425  2177A      0.679735  2178A      0.680292  
    2179A      0.680534  2180A      0.680957  2181A      0.681256  
    2182A      0.681568  2183A      0.681795  2184A      0.683022  
    2185A      0.683109  2186A      0.684013  2187A      0.684312  
    2188A      0.684824  2189A      0.685401  2190A      0.685595  
    2191A      0.686168  2192A      0.686633  2193A      0.686680  
    2194A      0.687095  2195A      0.687426  2196A      0.688051  
    2197A      0.688330  2198A      0.688675  2199A      0.689149  
    2200A      0.689280  2201A      0.689451  2202A      0.690288  
    2203A      0.690480  2204A      0.690781  2205A      0.690848  
    2206A      0.691365  2207A      0.691593  2208A      0.692594  
    2209A      0.693062  2210A      0.693404  2211A      0.694092  
    2212A      0.694560  2213A      0.694640  2214A      0.695211  
    2215A      0.695673  2216A      0.695794  2217A      0.695973  
    2218A      0.696322  2219A      0.696552  2220A      0.696820  
    2221A      0.697251  2222A      0.697665  2223A      0.697831  
    2224A      0.698178  2225A      0.698240  2226A      0.698595  
    2227A      0.699163  2228A      0.699410  2229A      0.700701  
    2230A      0.701122  2231A      0.701345  2232A      0.701742  
    2233A      0.702102  2234A      0.702894  2235A      0.703625  
    2236A      0.704363  2237A      0.704988  2238A      0.705314  
    2239A      0.706502  2240A      0.706938  2241A      0.707566  
    2242A      0.708102  2243A      0.708387  2244A      0.709043  
    2245A      0.709373  2246A      0.710429  2247A      0.710838  
    2248A      0.711215  2249A      0.711430  2250A      0.711808  
    2251A      0.712027  2252A      0.712390  2253A      0.712927  
    2254A      0.713983  2255A      0.714309  2256A      0.714831  
    2257A      0.714947  2258A      0.715610  2259A      0.716162  
    2260A      0.716317  2261A      0.716635  2262A      0.716727  
    2263A      0.717173  2264A      0.717853  2265A      0.717924  
    2266A      0.718499  2267A      0.719135  2268A      0.720239  
    2269A      0.720415  2270A      0.721464  2271A      0.722219  
    2272A      0.722583  2273A      0.722765  2274A      0.723068  
    2275A      0.723864  2276A      0.724318  2277A      0.724323  
    2278A      0.724871  2279A      0.725168  2280A      0.725300  
    2281A      0.725864  2282A      0.726120  2283A      0.726560  
    2284A      0.726855  2285A      0.727315  2286A      0.727788  
    2287A      0.728435  2288A      0.729000  2289A      0.729598  
    2290A      0.729974  2291A      0.730112  2292A      0.731248  
    2293A      0.731691  2294A      0.731853  2295A      0.732268  
    2296A      0.733022  2297A      0.733474  2298A      0.733848  
    2299A      0.734187  2300A      0.734767  2301A      0.734978  
    2302A      0.735702  2303A      0.736088  2304A      0.736785  
    2305A      0.736839  2306A      0.737473  2307A      0.737728  
    2308A      0.738743  2309A      0.738978  2310A      0.739419  
    2311A      0.739666  2312A      0.739823  2313A      0.740309  
    2314A      0.740412  2315A      0.741007  2316A      0.741146  
    2317A      0.741453  2318A      0.741752  2319A      0.741952  
    2320A      0.742760  2321A      0.743352  2322A      0.743403  
    2323A      0.743652  2324A      0.743953  2325A      0.744022  
    2326A      0.744567  2327A      0.746310  2328A      0.746419  
    2329A      0.747218  2330A      0.747503  2331A      0.748061  
    2332A      0.749137  2333A      0.749350  2334A      0.749720  
    2335A      0.749984  2336A      0.750459  2337A      0.751123  
    2338A      0.751572  2339A      0.752025  2340A      0.752547  
    2341A      0.753186  2342A      0.753693  2343A      0.753809  
    2344A      0.754024  2345A      0.754667  2346A      0.754793  
    2347A      0.755186  2348A      0.755643  2349A      0.755709  
    2350A      0.755809  2351A      0.756791  2352A      0.757005  
    2353A      0.757533  2354A      0.758097  2355A      0.758248  
    2356A      0.758346  2357A      0.758919  2358A      0.759336  
    2359A      0.759807  2360A      0.760028  2361A      0.760329  
    2362A      0.760786  2363A      0.761423  2364A      0.762130  
    2365A      0.762382  2366A      0.762517  2367A      0.762893  
    2368A      0.764338  2369A      0.764871  2370A      0.766021  
    2371A      0.766367  2372A      0.766725  2373A      0.767015  
    2374A      0.767344  2375A      0.767581  2376A      0.767788  
    2377A      0.768411  2378A      0.769429  2379A      0.769534  
    2380A      0.769812  2381A      0.770398  2382A      0.771104  
    2383A      0.772060  2384A      0.772483  2385A      0.772791  
    2386A      0.773067  2387A      0.774142  2388A      0.774562  
    2389A      0.774812  2390A      0.775471  2391A      0.776148  
    2392A      0.776578  2393A      0.776735  2394A      0.777476  
    2395A      0.778058  2396A      0.778553  2397A      0.778985  
    2398A      0.779362  2399A      0.779527  2400A      0.780786  
    2401A      0.780884  2402A      0.781207  2403A      0.781794  
    2404A      0.782214  2405A      0.783020  2406A      0.783367  
    2407A      0.783777  2408A      0.784187  2409A      0.784308  
    2410A      0.785136  2411A      0.785571  2412A      0.786258  
    2413A      0.787339  2414A      0.787604  2415A      0.788225  
    2416A      0.788606  2417A      0.788837  2418A      0.789254  
    2419A      0.789877  2420A      0.790361  2421A      0.790473  
    2422A      0.791253  2423A      0.792300  2424A      0.792417  
    2425A      0.792468  2426A      0.793432  2427A      0.793686  
    2428A      0.794789  2429A      0.794911  2430A      0.795343  
    2431A      0.796567  2432A      0.796669  2433A      0.797200  
    2434A      0.797838  2435A      0.797866  2436A      0.797922  
    2437A      0.798104  2438A      0.798297  2439A      0.799314  
    2440A      0.800378  2441A      0.801483  2442A      0.801865  
    2443A      0.802459  2444A      0.803039  2445A      0.803363  
    2446A      0.803978  2447A      0.805032  2448A      0.805536  
    2449A      0.805795  2450A      0.806982  2451A      0.808033  
    2452A      0.808862  2453A      0.809227  2454A      0.809681  
    2455A      0.809849  2456A      0.810276  2457A      0.810694  
    2458A      0.812806  2459A      0.813967  2460A      0.815091  
    2461A      0.815903  2462A      0.816455  2463A      0.817096  
    2464A      0.817583  2465A      0.818101  2466A      0.818599  
    2467A      0.818675  2468A      0.819821  2469A      0.820668  
    2470A      0.821784  2471A      0.822401  2472A      0.822531  
    2473A      0.822841  2474A      0.823172  2475A      0.824274  
    2476A      0.824785  2477A      0.825353  2478A      0.825600  
    2479A      0.825790  2480A      0.826985  2481A      0.827227  
    2482A      0.827520  2483A      0.828531  2484A      0.828702  
    2485A      0.829115  2486A      0.829394  2487A      0.831487  
    2488A      0.832710  2489A      0.833180  2490A      0.833886  
    2491A      0.834565  2492A      0.835448  2493A      0.836054  
    2494A      0.836509  2495A      0.836775  2496A      0.836898  
    2497A      0.837740  2498A      0.838294  2499A      0.839715  
    2500A      0.840844  2501A      0.842064  2502A      0.843129  
    2503A      0.843620  2504A      0.844183  2505A      0.844653  
    2506A      0.845750  2507A      0.847055  2508A      0.847396  
    2509A      0.847450  2510A      0.849268  2511A      0.850018  
    2512A      0.851155  2513A      0.851576  2514A      0.852566  
    2515A      0.853284  2516A      0.854525  2517A      0.854961  
    2518A      0.855268  2519A      0.855713  2520A      0.856570  
    2521A      0.857044  2522A      0.857461  2523A      0.858557  
    2524A      0.858809  2525A      0.859107  2526A      0.860325  
    2527A      0.860331  2528A      0.861612  2529A      0.863023  
    2530A      0.863131  2531A      0.863808  2532A      0.865564  
    2533A      0.865937  2534A      0.866001  2535A      0.867474  
    2536A      0.867677  2537A      0.868570  2538A      0.868782  
    2539A      0.869060  2540A      0.869620  2541A      0.870809  
    2542A      0.871686  2543A      0.872579  2544A      0.872858  
    2545A      0.873211  2546A      0.873601  2547A      0.875529  
    2548A      0.876555  2549A      0.877455  2550A      0.878068  
    2551A      0.878923  2552A      0.879051  2553A      0.879870  
    2554A      0.880410  2555A      0.881030  2556A      0.883056  
    2557A      0.883089  2558A      0.883851  2559A      0.883987  
    2560A      0.886540  2561A      0.886683  2562A      0.887470  
    2563A      0.887747  2564A      0.888015  2565A      0.888398  
    2566A      0.889240  2567A      0.890100  2568A      0.891093  
    2569A      0.893916  2570A      0.894231  2571A      0.894773  
    2572A      0.895067  2573A      0.895495  2574A      0.896646  
    2575A      0.898020  2576A      0.898237  2577A      0.899226  
    2578A      0.899635  2579A      0.901401  2580A      0.902771  
    2581A      0.903726  2582A      0.905143  2583A      0.905652  
    2584A      0.905928  2585A      0.906339  2586A      0.908591  
    2587A      0.909407  2588A      0.910361  2589A      0.910938  
    2590A      0.912036  2591A      0.912435  2592A      0.915215  
    2593A      0.915567  2594A      0.916126  2595A      0.916726  
    2596A      0.917445  2597A      0.918728  2598A      0.921408  
    2599A      0.922957  2600A      0.923285  2601A      0.924911  
    2602A      0.926253  2603A      0.926566  2604A      0.927045  
    2605A      0.929370  2606A      0.929942  2607A      0.930861  
    2608A      0.931259  2609A      0.931862  2610A      0.932142  
    2611A      0.932278  2612A      0.932932  2613A      0.933471  
    2614A      0.934876  2615A      0.936367  2616A      0.936935  
    2617A      0.937048  2618A      0.938367  2619A      0.939845  
    2620A      0.940407  2621A      0.943189  2622A      0.943348  
    2623A      0.943996  2624A      0.944509  2625A      0.948558  
    2626A      0.949304  2627A      0.950342  2628A      0.951190  
    2629A      0.951692  2630A      0.953140  2631A      0.956942  
    2632A      0.957192  2633A      0.957804  2634A      0.958944  
    2635A      0.959278  2636A      0.960025  2637A      0.961321  
    2638A      0.961542  2639A      0.962719  2640A      0.963861  
    2641A      0.965450  2642A      0.966927  2643A      0.968077  
    2644A      0.968128  2645A      0.969030  2646A      0.969507  
    2647A      0.969838  2648A      0.974434  2649A      0.974712  
    2650A      0.975381  2651A      0.977510  2652A      0.978100  
    2653A      0.982313  2654A      0.985044  2655A      0.987540  
    2656A      0.987754  2657A      0.989656  2658A      0.990054  
    2659A      0.990930  2660A      0.992592  2661A      0.992930  
    2662A      0.995457  2663A      0.996386  2664A      0.999118  
    2665A      0.999270  2666A      1.001418  2667A      1.001831  
    2668A      1.001986  2669A      1.002358  2670A      1.003381  
    2671A      1.007890  2672A      1.008772  2673A      1.009382  
    2674A      1.011085  2675A      1.013064  2676A      1.013325  
    2677A      1.016396  2678A      1.016528  2679A      1.017605  
    2680A      1.020053  2681A      1.020523  2682A      1.023735  
    2683A      1.025874  2684A      1.029289  2685A      1.031571  
    2686A      1.033698  2687A      1.035595  2688A      1.036515  
    2689A      1.037605  2690A      1.039869  2691A      1.040400  
    2692A      1.043319  2693A      1.044287  2694A      1.044447  
    2695A      1.045910  2696A      1.049146  2697A      1.051378  
    2698A      1.054097  2699A      1.055024  2700A      1.059133  
    2701A      1.062725  2702A      1.063769  2703A      1.065285  
    2704A      1.066934  2705A      1.069546  2706A      1.069902  
    2707A      1.073408  2708A      1.073580  2709A      1.077332  
    2710A      1.077847  2711A      1.078042  2712A      1.083163  
    2713A      1.088479  2714A      1.091204  2715A      1.091901  
    2716A      1.095466  2717A      1.098712  2718A      1.098920  
    2719A      1.103257  2720A      1.105291  2721A      1.107193  
    2722A      1.111845  2723A      1.114613  2724A      1.115788  
    2725A      1.126998  2726A      1.128818  2727A      1.131233  
    2728A      1.138663  2729A      1.138895  2730A      1.139521  
    2731A      1.144995  2732A      1.155579  2733A      1.157095  
    2734A      1.157604  2735A      1.163595  2736A      1.165896  
    2737A      1.172553  2738A      1.181376  2739A      1.209788  
    2740A      1.211422  2741A      1.212187  2742A      1.221843  
    2743A      1.250771  2744A      1.268941  2745A      1.287587  
    2746A      1.291582  2747A      1.296249  

    Final Occupation by Irrep:
              A 
    DOCC [  1734 ]
    NA   [  1734 ]
    NB   [  1734 ]

  @DF-RHF Final Energy: -23347.43068554357160

   => Energetics <=

    Nuclear Repulsion Energy =         284827.1406860683928244
    One-Electron Energy =             -601281.4390129486564547
    Two-Electron Energy =              293116.2242798230145127
    Total Energy =                     -23347.4306855435861507

Computation Completed


Properties will be evaluated at   0.000000,   0.000000,   0.000000 [a0]

Properties computed using the SCF density matrix


 Multipole Moments:

 ------------------------------------------------------------------------------------
     Multipole            Electronic (a.u.)      Nuclear  (a.u.)        Total (a.u.)
 ------------------------------------------------------------------------------------

 L = 1.  Multiply by 2.5417464519 to convert [e a0] to [Debye]
 Dipole X            :     -23845.6049547        23794.4260375          -51.1789172
 Dipole Y            :    -321692.9018797       321368.6201352         -324.2817446
 Dipole Z            :    -340329.0407576       340075.1815675         -253.8591901
 Magnitude           :                                                  414.9968913

 ------------------------------------------------------------------------------------

*** tstop() called on atl1-1-01-010-26-1.pace.gatech.edu at Tue May 20 11:18:10 2025
Module time:
	user time   =  300162.27 seconds =    5002.70 minutes
	system time =    5434.99 seconds =      90.58 minutes
	total time  =      36753 seconds =     612.55 minutes
Total time:
	user time   =  300162.27 seconds =    5002.70 minutes
	system time =    5434.99 seconds =      90.58 minutes
	total time  =      36753 seconds =     612.55 minutes
Wall time: 36753.76 seconds
