# Supplementary material for: SparcleQC: Automated Input File Creation for QM/MM Studies of Protein:Ligand Complexes
Source: J Chem Inf Model. 2025 Jun 17;65(13):6433–40. doi: 10.1021/acs.jcim.5c00617 (PMC12264949; doi:10.1021/acs.jcim.5c00617)
Supplement: Supplementary file 2 [file ci5c00617_si_002.zip › si/convergence/ex1_1ABA/psi4_files/with_ee/cutoff_10.5_psi4_file_cx.out]

Scratch directory: /tmp/
  PE does not make use of molecular symmetry: further calculations in C1 point group.
  PE geometry must align with POTFILE keyword: resetting coordinates with fixed origin and orientation.
   => Libint2 <=

    Primary   basis highest AM E, G, H:  5, 4, 3
    Auxiliary basis highest AM E, G, H:  6, 5, 4
    Onebody   basis highest AM E, G, H:  6, 5, 4
    Solid Harmonics ordering:            gaussian

*** tstart() called on atl1-1-01-010-22-2.pace.gatech.edu
*** at Tue May 20 00:43:43 2025

   => Loading Basis Set <=

    Name: MINIX
    Role: ORBITAL
    Keyword: BASIS
    atoms 1-2, 4, 6, 27, 31, 47, 55, 68, 75, 83, 96, 99-100, 108, 110, 119, 123, 133, 152, 169, 191, 201, 208, 222, 233-234, 240, 244, 264, 283, 287, 297, 316, 343, 347, 354, 370, 390, 393-394, 402, 405-406, 414, 418-419, 429, 451, 470, 480, 484-485, 495, 514, 533, 536, 547, 569, 588, 595, 619, 622-623, 631, 634, 645, 650, 662, 681, 688, 707, 710, 721, 738, 752, 757, 769, 801, 818, 822, 844, 847, 850, 853, 856, 859, 862, 865, 868, 871, 874, 877, 880, 883                                                                                                                                                                                                                                                                                                                                                                                                                                                 entry O          line   102 file /storage/hive/project/chem-sherrill/csargent30/.conda/envs/psi419/share/psi4/basis/minix.gbs 
    atoms 3, 5, 8-11, 26, 29-30, 32-34, 45-46, 48-54, 66-67, 73-74, 76-82, 94-95, 97-98, 106-107, 109, 117-118, 120-121, 131-132, 134-137, 150-151, 153-155, 157, 167-168, 170-173, 189-190, 192, 199-200, 206-207, 209-211, 220-221, 223, 230-232, 239, 242-243, 245-251, 262-263, 265-268, 281-282, 284-285, 295-296, 298-301, 314-315, 317-318, 320, 331-334, 342, 345-346, 352-353, 355-357, 368-369, 371-377, 388-389, 391-392, 400-401, 403-404, 412-413, 415-417, 427-428, 430-433, 449-450, 452-455, 468-469, 471, 478-479, 481-483, 493-494, 496-499, 512-513, 515-518, 531-532, 534-535, 545-546, 548-551, 567-568, 570-573, 586-587, 593-594, 596-598, 600, 617-618, 620-621, 629-630, 632-633, 643-644, 646-648, 660-661, 663-666, 679-680, 686-687, 689-692, 705-706, 708-709, 719-720, 722-723, 725, 736-737, 739-741, 750-751, 753-755, 767-768, 770-772, 783-790, 800, 803-806, 808, 817, 820-821, 827-834 entry C          line    74 file /storage/hive/project/chem-sherrill/csargent30/.conda/envs/psi419/share/psi4/basis/minix.gbs 
    atoms 7, 28, 44, 65, 72, 93, 105, 116, 122, 130, 149, 156, 158, 166, 174, 188, 198, 205, 219, 229, 241, 261, 280, 286, 294, 313, 330, 344, 351, 367, 387, 399, 411, 426, 434, 448, 467, 477, 492, 511, 530, 544, 552, 566, 585, 592, 599, 601-602, 616, 628, 642, 649, 659, 678, 685, 704, 718, 735, 749, 756, 766, 782, 802, 807, 809, 819, 826                                                                                                                                                                                                                                                                                                                                                                                                                                                                                                                                                                       entry N          line    88 file /storage/hive/project/chem-sherrill/csargent30/.conda/envs/psi419/share/psi4/basis/minix.gbs 
    atoms 12, 193, 224, 319, 724                                                                                                                                                                                                                                                                                                                                                                                                                                                                                                                                                                                                                                                                                                                                                                                                                                                                                           entry S          line   256 file /storage/hive/project/chem-sherrill/csargent30/.conda/envs/psi419/share/psi4/basis/minix.gbs 
    atoms 13-25, 35-43, 56-64, 69-71, 84-92, 101-104, 111-115, 124-129, 138-148, 159-165, 175-187, 194-197, 202-204, 212-218, 225-228, 235-238, 252-260, 269-279, 288-293, 302-312, 321-329, 335-341, 348-350, 358-366, 378-386, 395-398, 407-410, 420-425, 435-447, 456-466, 472-476, 486-491, 500-510, 519-529, 537-543, 553-565, 574-584, 589-591, 603-615, 624-627, 635-641, 651-658, 667-677, 682-684, 693-703, 711-717, 726-734, 742-748, 758-765, 773-781, 791-799, 810-816, 823-825, 835-843, 845-846, 848-849, 851-852, 854-855, 857-858, 860-861, 863-864, 866-867, 869-870, 872-873, 875-876, 878-879, 881-882, 884-895                                                                                                                                                                                                                                                                                         entry H          line    24 file /storage/hive/project/chem-sherrill/csargent30/.conda/envs/psi419/share/psi4/basis/minix.gbs 

   => HF3C: Empirical Dispersion <=

    Grimme's -D3 (BJ-damping) Dispersion Correction
    Grimme S.; Ehrlich S.; Goerigk L. (2011), J. Comput. Chem., 32: 1456

        s6 =       1.000000
        s8 =       0.877700
        a1 =       0.417100
        a2 =       2.914900


         ---------------------------------------------------------
                                   SCF
               by Justin Turney, Rob Parrish, Andy Simmonett
                          and Daniel G. A. Smith
                              RHF Reference
                       10 Threads, 114440 MiB Core
         ---------------------------------------------------------

  ==> Geometry <==

    Molecular point group: c1
    Full point group: C1

    Geometry (in Angstrom), charge = -3, multiplicity = 1:

       Center              X                  Y                   Z               Mass       
    ------------   -----------------  -----------------  -----------------  -----------------
         O            0.239000000000    46.905000000000    47.130000000000    15.994914619570
         O           -3.503000000000    46.132000000000    52.984000000000    15.994914619570
         C            0.283000000000    45.599000000000    47.738000000000    12.000000000000
         O           -2.852000000000    43.343000000000    52.881000000000    15.994914619570
         C           -0.860000000000    45.455000000000    48.481000000000    12.000000000000
         O           -0.834000000000    45.235000000000    53.590000000000    15.994914619570
         N           -0.870000000000    46.412000000000    49.496000000000    14.003074004430
         C           -0.997000000000    47.656000000000    48.915000000000    12.000000000000
         C            0.110000000000    47.928000000000    48.142000000000    12.000000000000
         C           -1.946000000000    46.213000000000    50.350000000000    12.000000000000
         C           -1.912000000000    45.057000000000    51.091000000000    12.000000000000
         S           -2.221000000000    44.980000000000    52.478000000000    31.972071174400
         H           -3.704000000000    46.727000000000    52.258000000000     1.007825032230
         H            1.167000000000    45.497000000000    48.368000000000     1.007825032230
         H            0.327000000000    44.830000000000    46.967000000000     1.007825032230
         H           -0.889000000000    44.457000000000    48.918000000000     1.007825032230
         H           -1.732000000000    45.592000000000    47.841000000000     1.007825032230
         H           -1.082000000000    48.410000000000    49.697000000000     1.007825032230
         H           -1.889000000000    47.674000000000    48.289000000000     1.007825032230
         H           -0.002000000000    48.903000000000    47.668000000000     1.007825032230
         H            1.001000000000    47.937000000000    48.769000000000     1.007825032230
         H           -2.823000000000    46.129000000000    49.708000000000     1.007825032230
         H           -1.985000000000    47.054000000000    51.042000000000     1.007825032230
         H           -0.840000000000    44.862000000000    51.112000000000     1.007825032230
         H           -2.601000000000    44.372000000000    50.598000000000     1.007825032230
         C           12.869000000000    48.669000000000    55.651000000000    12.000000000000
         O           12.774000000000    47.509000000000    55.249000000000    15.994914619570
         N           11.862000000000    49.290000000000    56.238000000000    14.003074004430
         C           10.574000000000    48.651000000000    56.514000000000    12.000000000000
         C            9.479000000000    49.442000000000    55.784000000000    12.000000000000
         O            9.222000000000    50.616000000000    56.099000000000    15.994914619570
         C           10.282000000000    48.658000000000    58.060000000000    12.000000000000
         C            8.950000000000    47.961000000000    58.320000000000    12.000000000000
         C           11.449000000000    48.005000000000    58.839000000000    12.000000000000
         H           11.987000000000    50.255000000000    56.510000000000     1.007825032230
         H           10.589000000000    47.624000000000    56.149000000000     1.007825032230
         H           10.193000000000    49.695000000000    58.385000000000     1.007825032230
         H            8.741000000000    47.962000000000    59.390000000000     1.007825032230
         H            9.002000000000    46.933000000000    57.961000000000     1.007825032230
         H            8.155000000000    48.489000000000    57.794000000000     1.007825032230
         H           11.227000000000    48.020000000000    59.906000000000     1.007825032230
         H           11.574000000000    46.974000000000    58.508000000000     1.007825032230
         H           12.368000000000    48.561000000000    58.651000000000     1.007825032230
         N            8.831000000000    48.837000000000    54.788000000000    14.003074004430
         C            7.706000000000    49.436000000000    54.084000000000    12.000000000000
         C            6.456000000000    48.981000000000    54.822000000000    12.000000000000
         O            6.310000000000    47.784000000000    55.139000000000    15.994914619570
         C            7.599000000000    48.942000000000    52.633000000000    12.000000000000
         C            8.692000000000    49.472000000000    51.736000000000    12.000000000000
         C            9.959000000000    48.898000000000    51.781000000000    12.000000000000
         C            8.415000000000    50.537000000000    50.880000000000    12.000000000000
         C           10.961000000000    49.400000000000    50.960000000000    12.000000000000
         C            9.426000000000    51.032000000000    50.065000000000    12.000000000000
         C           10.685000000000    50.467000000000    50.116000000000    12.000000000000
         O           11.708000000000    50.978000000000    49.318000000000    15.994914619570
         H            9.136000000000    47.916000000000    54.508000000000     1.007825032230
         H            7.783000000000    50.523000000000    54.107000000000     1.007825032230
         H            6.637000000000    49.260000000000    52.230000000000     1.007825032230
         H            7.639000000000    47.853000000000    52.629000000000     1.007825032230
         H           10.161000000000    48.072000000000    52.447000000000     1.007825032230
         H            7.427000000000    50.972000000000    50.851000000000     1.007825032230
         H           11.948000000000    48.963000000000    50.978000000000     1.007825032230
         H            9.228000000000    51.855000000000    49.395000000000     1.007825032230
         H           11.376000000000    51.721000000000    48.808000000000     1.007825032230
         N            5.533000000000    49.874000000000    55.110000000000    14.003074004430
         C            4.317000000000    49.477000000000    55.789000000000    12.000000000000
         C            3.333000000000    50.620000000000    55.891000000000    12.000000000000
         O            3.372000000000    51.588000000000    55.127000000000    15.994914619570
         H            5.674000000000    50.841000000000    54.856000000000     1.007825032230
         H            4.569000000000    49.137000000000    56.794000000000     1.007825032230
         H            3.854000000000    48.656000000000    55.241000000000     1.007825032230
         N            2.442000000000    50.507000000000    56.862000000000    14.003074004430
         C            1.413000000000    51.506000000000    57.119000000000    12.000000000000
         C            1.670000000000    52.119000000000    58.461000000000    12.000000000000
         O            2.084000000000    51.417000000000    59.378000000000    15.994914619570
         C            0.005000000000    50.927000000000    57.232000000000    12.000000000000
         C           -0.521000000000    50.237000000000    56.001000000000    12.000000000000
         C           -0.985000000000    51.011000000000    54.951000000000    12.000000000000
         C           -0.569000000000    48.854000000000    55.936000000000    12.000000000000
         C           -1.502000000000    50.387000000000    53.835000000000    12.000000000000
         C           -1.086000000000    48.222000000000    54.817000000000    12.000000000000
         C           -1.549000000000    49.003000000000    53.779000000000    12.000000000000
         O           -2.106000000000    48.406000000000    52.664000000000    15.994914619570
         H            2.477000000000    49.689000000000    57.454000000000     1.007825032230
         H            1.439000000000    52.275000000000    56.347000000000     1.007825032230
         H            0.006000000000    50.203000000000    58.047000000000     1.007825032230
         H           -0.679000000000    51.735000000000    57.492000000000     1.007825032230
         H           -0.943000000000    52.089000000000    55.005000000000     1.007825032230
         H           -0.201000000000    48.265000000000    56.763000000000     1.007825032230
         H           -1.869000000000    50.975000000000    53.007000000000     1.007825032230
         H           -1.126000000000    47.144000000000    54.759000000000     1.007825032230
         H           -2.740000000000    47.740000000000    52.940000000000     1.007825032230
         N            1.353000000000    53.383000000000    58.618000000000    14.003074004430
         C            1.379000000000    54.012000000000    59.918000000000    12.000000000000
         C            0.072000000000    53.524000000000    60.555000000000    12.000000000000
         O           -1.014000000000    53.786000000000    60.032000000000    15.994914619570
         C            1.368000000000    55.515000000000    59.744000000000    12.000000000000
         C            1.385000000000    56.331000000000    61.039000000000    12.000000000000
         O            0.880000000000    55.917000000000    62.095000000000    15.994914619570
         O            1.931000000000    57.431000000000    60.951000000000    15.994914619570
         H            1.085000000000    53.928000000000    57.811000000000     1.007825032230
         H            2.245000000000    53.688000000000    60.496000000000     1.007825032230
         H            2.247000000000    55.792000000000    59.162000000000     1.007825032230
         H            0.479000000000    55.789000000000    59.176000000000     1.007825032230
         N            0.064000000000    52.892000000000    61.725000000000    14.003074004430
         C           -1.173000000000    52.358000000000    62.288000000000    12.000000000000
         C           -2.171000000000    53.409000000000    62.766000000000    12.000000000000
         O           -3.340000000000    53.082000000000    63.002000000000    15.994914619570
         C           -0.884000000000    51.432000000000    63.465000000000    12.000000000000
         O           -0.305000000000    50.228000000000    62.993000000000    15.994914619570
         H            0.929000000000    52.779000000000    62.234000000000     1.007825032230
         H           -1.661000000000    51.766000000000    61.513000000000     1.007825032230
         H           -0.193000000000    51.922000000000    64.151000000000     1.007825032230
         H           -1.814000000000    51.207000000000    63.987000000000     1.007825032230
         H            0.094000000000    49.756000000000    63.727000000000     1.007825032230
         N           -1.723000000000    54.648000000000    62.956000000000    14.003074004430
         C           -2.659000000000    55.732000000000    63.202000000000    12.000000000000
         C           -3.518000000000    55.978000000000    61.988000000000    12.000000000000
         O           -4.628000000000    56.464000000000    62.145000000000    15.994914619570
         C           -1.958000000000    57.050000000000    63.504000000000    12.000000000000
         C           -1.189000000000    56.951000000000    64.807000000000    12.000000000000
         N            0.113000000000    57.238000000000    64.812000000000    14.003074004430
         O           -1.733000000000    56.536000000000    65.839000000000    15.994914619570
         H           -0.731000000000    54.835000000000    62.929000000000     1.007825032230
         H           -3.299000000000    55.467000000000    64.044000000000     1.007825032230
         H           -2.702000000000    57.842000000000    63.585000000000     1.007825032230
         H           -1.267000000000    57.285000000000    62.694000000000     1.007825032230
         H            0.566000000000    57.547000000000    63.963000000000     1.007825032230
         H            0.647000000000    57.147000000000    65.665000000000     1.007825032230
         N           -3.063000000000    55.713000000000    60.763000000000    14.003074004430
         C           -3.859000000000    55.957000000000    59.566000000000    12.000000000000
         C           -4.489000000000    54.638000000000    59.165000000000    12.000000000000
         O           -5.677000000000    54.600000000000    58.838000000000    15.994914619570
         C           -2.936000000000    56.525000000000    58.453000000000    12.000000000000
         C           -2.419000000000    57.872000000000    58.904000000000    12.000000000000
         C           -3.673000000000    56.641000000000    57.124000000000    12.000000000000
         C           -1.159000000000    58.375000000000    58.200000000000    12.000000000000
         H           -2.134000000000    55.330000000000    60.661000000000     1.007825032230
         H           -4.643000000000    56.680000000000    59.792000000000     1.007825032230
         H           -2.089000000000    55.851000000000    58.325000000000     1.007825032230
         H           -3.209000000000    58.605000000000    58.738000000000     1.007825032230
         H           -2.217000000000    57.821000000000    59.974000000000     1.007825032230
         H           -4.035000000000    55.658000000000    56.822000000000     1.007825032230
         H           -4.518000000000    57.321000000000    57.235000000000     1.007825032230
         H           -2.994000000000    57.028000000000    56.364000000000     1.007825032230
         H           -0.881000000000    59.348000000000    58.604000000000     1.007825032230
         H           -0.345000000000    57.668000000000    58.363000000000     1.007825032230
         H           -1.352000000000    58.467000000000    57.131000000000     1.007825032230
         N           -3.764000000000    53.513000000000    59.144000000000    14.003074004430
         C           -4.323000000000    52.242000000000    58.734000000000    12.000000000000
         C           -3.681000000000    51.215000000000    59.641000000000    12.000000000000
         O           -2.469000000000    51.006000000000    59.589000000000    15.994914619570
         C           -3.962000000000    52.008000000000    57.296000000000    12.000000000000
         C           -4.635000000000    50.801000000000    56.669000000000    12.000000000000
         C           -4.176000000000    49.512000000000    56.726000000000    12.000000000000
         N           -5.696000000000    50.809000000000    55.872000000000    14.003074004430
         C           -5.895000000000    49.594000000000    55.423000000000    12.000000000000
         N           -4.976000000000    48.833000000000    55.943000000000    14.003074004430
         H           -2.794000000000    53.552000000000    59.424000000000     1.007825032230
         H           -5.406000000000    52.241000000000    58.862000000000     1.007825032230
         H           -2.883000000000    51.867000000000    57.234000000000     1.007825032230
         H           -4.231000000000    52.894000000000    56.721000000000     1.007825032230
         H           -6.258000000000    51.618000000000    55.648000000000     1.007825032230
         H           -3.337000000000    49.137000000000    57.293000000000     1.007825032230
         H           -6.677000000000    49.282000000000    54.747000000000     1.007825032230
         N           -4.454000000000    50.568000000000    60.487000000000    14.003074004430
         C           -3.913000000000    49.659000000000    61.489000000000    12.000000000000
         C           -3.055000000000    48.558000000000    60.876000000000    12.000000000000
         O           -3.491000000000    47.931000000000    59.898000000000    15.994914619570
         C           -5.077000000000    49.060000000000    62.264000000000    12.000000000000
         C           -4.581000000000    48.271000000000    63.463000000000    12.000000000000
         C           -5.696000000000    47.747000000000    64.361000000000    12.000000000000
         C           -5.125000000000    47.550000000000    65.754000000000    12.000000000000
         N           -6.117000000000    47.166000000000    66.752000000000    14.003074004430
         H           -5.453000000000    50.706000000000    60.440000000000     1.007825032230
         H           -3.296000000000    50.234000000000    62.180000000000     1.007825032230
         H           -5.727000000000    49.864000000000    62.610000000000     1.007825032230
         H           -5.643000000000    48.398000000000    61.608000000000     1.007825032230
         H           -4.005000000000    47.420000000000    63.099000000000     1.007825032230
         H           -3.926000000000    48.910000000000    64.055000000000     1.007825032230
         H           -6.513000000000    48.468000000000    64.395000000000     1.007825032230
         H           -6.062000000000    46.795000000000    63.976000000000     1.007825032230
         H           -4.367000000000    46.769000000000    65.706000000000     1.007825032230
         H           -4.651000000000    48.479000000000    66.072000000000     1.007825032230
         H           -5.667000000000    47.053000000000    67.649000000000     1.007825032230
         H           -6.548000000000    46.294000000000    66.480000000000     1.007825032230
         H           -6.824000000000    47.884000000000    66.818000000000     1.007825032230
         N           -1.840000000000    48.367000000000    61.392000000000    14.003074004430
         C           -0.992000000000    47.311000000000    60.887000000000    12.000000000000
         C           -0.176000000000    46.758000000000    62.031000000000    12.000000000000
         O            0.958000000000    47.176000000000    62.300000000000    15.994914619570
         C           -0.081000000000    47.849000000000    59.785000000000    12.000000000000
         S            0.906000000000    46.497000000000    59.054000000000    31.972071174400
         H           -1.511000000000    48.963000000000    62.139000000000     1.007825032230
         H           -1.616000000000    46.517000000000    60.478000000000     1.007825032230
         H           -0.691000000000    48.308000000000    59.007000000000     1.007825032230
         H            0.590000000000    48.598000000000    60.206000000000     1.007825032230
         N           -0.745000000000    45.803000000000    62.754000000000    14.003074004430
         C           -0.066000000000    45.169000000000    63.887000000000    12.000000000000
         C            1.297000000000    44.560000000000    63.509000000000    12.000000000000
         O            2.300000000000    44.868000000000    64.165000000000    15.994914619570
         H           -1.679000000000    45.502000000000    62.515000000000     1.007825032230
         H            0.092000000000    45.920000000000    64.661000000000     1.007825032230
         H           -0.706000000000    44.381000000000    64.285000000000     1.007825032230
         N            1.441000000000    43.750000000000    62.430000000000    14.003074004430
         C            2.722000000000    43.233000000000    61.953000000000    12.000000000000
         C            3.756000000000    44.331000000000    61.685000000000    12.000000000000
         O            4.949000000000    44.126000000000    61.944000000000    15.994914619570
         C            2.361000000000    42.431000000000    60.697000000000    12.000000000000
         C            0.961000000000    41.944000000000    60.950000000000    12.000000000000
         C            0.350000000000    43.177000000000    61.613000000000    12.000000000000
         H            3.124000000000    42.549000000000    62.701000000000     1.007825032230
         H            2.394000000000    43.066000000000    59.812000000000     1.007825032230
         H            3.040000000000    41.586000000000    60.581000000000     1.007825032230
         H            0.449000000000    41.692000000000    60.021000000000     1.007825032230
         H            0.963000000000    41.096000000000    61.635000000000     1.007825032230
         H           -0.493000000000    42.895000000000    62.243000000000     1.007825032230
         H            0.031000000000    43.893000000000    60.855000000000     1.007825032230
         N            3.322000000000    45.484000000000    61.134000000000    14.003074004430
         C            4.203000000000    46.620000000000    60.883000000000    12.000000000000
         C            4.775000000000    47.153000000000    62.194000000000    12.000000000000
         O            5.993000000000    47.336000000000    62.287000000000    15.994914619570
         C            3.465000000000    47.784000000000    60.221000000000    12.000000000000
         S            2.700000000000    47.388000000000    58.627000000000    31.972071174400
         H            2.346000000000    45.564000000000    60.885000000000     1.007825032230
         H            5.022000000000    46.302000000000    60.238000000000     1.007825032230
         H            2.681000000000    48.119000000000    60.900000000000     1.007825032230
         H            4.169000000000    48.603000000000    60.074000000000     1.007825032230
         N            3.929000000000    47.366000000000    63.213000000000    14.003074004430
         C            4.400000000000    47.850000000000    64.519000000000    12.000000000000
         C            3.252000000000    48.130000000000    65.453000000000    12.000000000000
         C            2.275000000000    49.174000000000    64.947000000000    12.000000000000
         O            2.661000000000    50.072000000000    64.202000000000    15.994914619570
         O            1.114000000000    49.053000000000    65.326000000000    15.994914619570
         H            2.944000000000    47.189000000000    63.080000000000     1.007825032230
         H            4.957000000000    48.774000000000    64.366000000000     1.007825032230
         H            2.706000000000    47.200000000000    65.611000000000     1.007825032230
         H            3.654000000000    48.464000000000    66.409000000000     1.007825032230
         C           12.566000000000    53.009000000000    57.937000000000    12.000000000000
         O           12.459000000000    51.916000000000    57.371000000000    15.994914619570
         N           11.485000000000    53.672000000000    58.281000000000    14.003074004430
         C           10.147000000000    53.178000000000    57.973000000000    12.000000000000
         C            9.589000000000    54.010000000000    56.814000000000    12.000000000000
         O            9.658000000000    55.244000000000    56.807000000000    15.994914619570
         C            9.253000000000    53.305000000000    59.218000000000    12.000000000000
         C            7.869000000000    52.700000000000    59.024000000000    12.000000000000
         C            7.687000000000    51.343000000000    59.216000000000    12.000000000000
         C            6.802000000000    53.499000000000    58.641000000000    12.000000000000
         C            6.436000000000    50.789000000000    59.028000000000    12.000000000000
         C            5.556000000000    52.939000000000    58.454000000000    12.000000000000
         C            5.384000000000    51.590000000000    58.648000000000    12.000000000000
         H           11.583000000000    54.549000000000    58.773000000000     1.007825032230
         H           10.206000000000    52.132000000000    57.673000000000     1.007825032230
         H            9.741000000000    52.795000000000    60.049000000000     1.007825032230
         H            9.144000000000    54.360000000000    59.467000000000     1.007825032230
         H            8.518000000000    50.720000000000    59.511000000000     1.007825032230
         H            6.947000000000    54.558000000000    58.489000000000     1.007825032230
         H            6.284000000000    49.730000000000    59.179000000000     1.007825032230
         H            4.721000000000    53.557000000000    58.157000000000     1.007825032230
         H            4.408000000000    51.152000000000    58.500000000000     1.007825032230
         N            9.024000000000    53.368000000000    55.798000000000    14.003074004430
         C            8.472000000000    54.040000000000    54.638000000000    12.000000000000
         C            6.973000000000    53.748000000000    54.671000000000    12.000000000000
         O            6.536000000000    52.594000000000    54.558000000000    15.994914619570
         C            9.142000000000    53.478000000000    53.348000000000    12.000000000000
         C           10.605000000000    53.856000000000    53.284000000000    12.000000000000
         C            8.446000000000    54.045000000000    52.136000000000    12.000000000000
         C           11.302000000000    53.478000000000    54.566000000000    12.000000000000
         H            8.976000000000    52.360000000000    55.835000000000     1.007825032230
         H            8.645000000000    55.114000000000    54.711000000000     1.007825032230
         H            9.051000000000    52.392000000000    53.340000000000     1.007825032230
         H           11.075000000000    53.332000000000    52.452000000000     1.007825032230
         H           10.693000000000    54.931000000000    53.129000000000     1.007825032230
         H            7.389000000000    53.781000000000    52.167000000000     1.007825032230
         H            8.549000000000    55.130000000000    52.132000000000     1.007825032230
         H            8.897000000000    53.634000000000    51.233000000000     1.007825032230
         H           12.377000000000    53.428000000000    54.395000000000     1.007825032230
         H           11.090000000000    54.227000000000    55.329000000000     1.007825032230
         H           10.942000000000    52.506000000000    54.902000000000     1.007825032230
         N            6.166000000000    54.792000000000    54.866000000000    14.003074004430
         C            4.714000000000    54.653000000000    54.968000000000    12.000000000000
         C            4.103000000000    54.707000000000    53.574000000000    12.000000000000
         O            4.298000000000    55.692000000000    52.855000000000    15.994914619570
         C            4.122000000000    55.782000000000    55.827000000000    12.000000000000
         C            2.598000000000    55.732000000000    55.945000000000    12.000000000000
         N            2.013000000000    56.857000000000    56.341000000000    14.003074004430
         O            1.918000000000    54.728000000000    55.674000000000    15.994914619570
         H            6.573000000000    55.713000000000    54.946000000000     1.007825032230
         H            4.477000000000    53.693000000000    55.426000000000     1.007825032230
         H            4.547000000000    55.711000000000    56.828000000000     1.007825032230
         H            4.408000000000    56.740000000000    55.392000000000     1.007825032230
         H            2.573000000000    57.671000000000    56.551000000000     1.007825032230
         H            1.008000000000    56.899000000000    56.432000000000     1.007825032230
         N            3.358000000000    53.697000000000    53.143000000000    14.003074004430
         C            2.813000000000    53.718000000000    51.788000000000    12.000000000000
         C            1.415000000000    54.343000000000    51.725000000000    12.000000000000
         O            0.846000000000    54.490000000000    50.639000000000    15.994914619570
         C            2.765000000000    52.263000000000    51.154000000000    12.000000000000
         C            1.854000000000    51.314000000000    51.971000000000    12.000000000000
         C            4.222000000000    51.753000000000    51.018000000000    12.000000000000
         C            1.552000000000    49.957000000000    51.275000000000    12.000000000000
         H            3.168000000000    52.914000000000    53.752000000000     1.007825032230
         H            3.476000000000    54.326000000000    51.173000000000     1.007825032230
         H            2.346000000000    52.349000000000    50.152000000000     1.007825032230
         H            2.343000000000    51.107000000000    52.923000000000     1.007825032230
         H            0.910000000000    51.822000000000    52.168000000000     1.007825032230
         H            4.218000000000    50.753000000000    50.584000000000     1.007825032230
         H            4.784000000000    52.427000000000    50.372000000000     1.007825032230
         H            4.689000000000    51.720000000000    52.002000000000     1.007825032230
         H            0.908000000000    49.355000000000    51.916000000000     1.007825032230
         H            2.486000000000    49.425000000000    51.096000000000     1.007825032230
         H            1.050000000000    50.140000000000    50.325000000000     1.007825032230
         N            0.803000000000    54.699000000000    52.842000000000    14.003074004430
         C           -0.523000000000    55.306000000000    52.821000000000    12.000000000000
         C           -0.453000000000    56.609000000000    53.627000000000    12.000000000000
         O           -0.633000000000    56.589000000000    54.848000000000    15.994914619570
         C           -1.551000000000    54.355000000000    53.441000000000    12.000000000000
         C           -2.945000000000    54.929000000000    53.268000000000    12.000000000000
         S           -4.230000000000    53.864000000000    53.922000000000    31.972071174400
         C           -4.327000000000    52.868000000000    52.489000000000    12.000000000000
         H            1.263000000000    54.547000000000    53.728000000000     1.007825032230
         H           -0.806000000000    55.528000000000    51.792000000000     1.007825032230
         H           -1.338000000000    54.233000000000    54.503000000000     1.007825032230
         H           -1.494000000000    53.386000000000    52.946000000000     1.007825032230
         H           -2.992000000000    55.887000000000    53.785000000000     1.007825032230
         H           -3.129000000000    55.092000000000    52.206000000000     1.007825032230
         H           -5.082000000000    52.095000000000    52.634000000000     1.007825032230
         H           -4.601000000000    53.487000000000    51.634000000000     1.007825032230
         H           -3.359000000000    52.401000000000    52.305000000000     1.007825032230
         N           -0.069000000000    57.747000000000    53.033000000000    14.003074004430
         C            0.130000000000    59.004000000000    53.753000000000    12.000000000000
         C            0.742000000000    59.923000000000    52.710000000000    12.000000000000
         C            0.180000000000    59.391000000000    51.392000000000    12.000000000000
         C            0.301000000000    57.877000000000    51.623000000000    12.000000000000
         H            0.857000000000    58.842000000000    54.549000000000     1.007825032230
         H            0.437000000000    60.956000000000    52.875000000000     1.007825032230
         H            1.829000000000    59.841000000000    52.721000000000     1.007825032230
         H           -0.857000000000    59.694000000000    51.246000000000     1.007825032230
         H            0.798000000000    59.706000000000    50.551000000000     1.007825032230
         H            1.320000000000    57.531000000000    51.449000000000     1.007825032230
         H           -0.402000000000    57.335000000000    50.990000000000     1.007825032230
         C           -7.234000000000    57.352000000000    53.418000000000    12.000000000000
         O           -7.586000000000    58.298000000000    52.725000000000    15.994914619570
         N           -7.092000000000    56.125000000000    52.927000000000    14.003074004430
         C           -7.542000000000    55.739000000000    51.597000000000    12.000000000000
         C           -6.706000000000    56.276000000000    50.425000000000    12.000000000000
         O           -7.110000000000    56.102000000000    49.266000000000    15.994914619570
         H           -6.650000000000    55.425000000000    53.506000000000     1.007825032230
         H           -7.532000000000    54.650000000000    51.544000000000     1.007825032230
         H           -8.570000000000    56.079000000000    51.470000000000     1.007825032230
         N           -5.539000000000    56.901000000000    50.662000000000    14.003074004430
         C           -4.668000000000    57.406000000000    49.617000000000    12.000000000000
         C           -3.305000000000    56.701000000000    49.689000000000    12.000000000000
         O           -2.574000000000    56.844000000000    50.663000000000    15.994914619570
         C           -4.477000000000    58.938000000000    49.771000000000    12.000000000000
         C           -3.520000000000    59.471000000000    48.683000000000    12.000000000000
         C           -5.826000000000    59.653000000000    49.617000000000    12.000000000000
         H           -5.252000000000    57.026000000000    51.622000000000     1.007825032230
         H           -5.122000000000    57.201000000000    48.647000000000     1.007825032230
         H           -4.063000000000    59.154000000000    50.756000000000     1.007825032230
         H           -2.553000000000    58.975000000000    48.774000000000     1.007825032230
         H           -3.390000000000    60.546000000000    48.809000000000     1.007825032230
         H           -3.941000000000    59.268000000000    47.698000000000     1.007825032230
         H           -6.518000000000    59.291000000000    50.377000000000     1.007825032230
         H           -6.234000000000    59.449000000000    48.627000000000     1.007825032230
         H           -5.684000000000    60.727000000000    49.737000000000     1.007825032230
         N           -2.981000000000    55.933000000000    48.650000000000    14.003074004430
         C           -1.694000000000    55.276000000000    48.503000000000    12.000000000000
         C           -0.689000000000    56.178000000000    47.833000000000    12.000000000000
         O           -1.007000000000    57.031000000000    46.986000000000    15.994914619570
         C           -1.807000000000    54.027000000000    47.654000000000    12.000000000000
         C           -2.448000000000    52.908000000000    48.447000000000    12.000000000000
         C           -1.674000000000    52.148000000000    49.313000000000    12.000000000000
         C           -3.793000000000    52.637000000000    48.293000000000    12.000000000000
         C           -2.246000000000    51.109000000000    50.022000000000    12.000000000000
         C           -4.359000000000    51.592000000000    49.009000000000    12.000000000000
         C           -3.585000000000    50.828000000000    49.870000000000    12.000000000000
         H           -3.669000000000    55.800000000000    47.923000000000     1.007825032230
         H           -1.321000000000    55.001000000000    49.490000000000     1.007825032230
         H           -2.418000000000    54.242000000000    46.778000000000     1.007825032230
         H           -0.812000000000    53.718000000000    47.333000000000     1.007825032230
         H           -0.624000000000    52.369000000000    49.433000000000     1.007825032230
         H           -4.397000000000    53.231000000000    47.623000000000     1.007825032230
         H           -1.643000000000    50.518000000000    50.695000000000     1.007825032230
         H           -5.410000000000    51.372000000000    48.895000000000     1.007825032230
         H           -4.032000000000    50.014000000000    50.420000000000     1.007825032230
         N            0.559000000000    55.981000000000    48.219000000000    14.003074004430
         C            1.648000000000    56.676000000000    47.609000000000    12.000000000000
         C            2.148000000000    55.749000000000    46.503000000000    12.000000000000
         O            2.969000000000    54.837000000000    46.727000000000    15.994914619570
         C            2.727000000000    56.921000000000    48.641000000000    12.000000000000
         C            3.851000000000    57.807000000000    48.123000000000    12.000000000000
         O            4.136000000000    57.836000000000    46.930000000000    15.994914619570
         O            4.466000000000    58.475000000000    48.937000000000    15.994914619570
         H            0.748000000000    55.324000000000    48.962000000000     1.007825032230
         H            1.306000000000    57.621000000000    47.186000000000     1.007825032230
         H            3.149000000000    55.961000000000    48.937000000000     1.007825032230
         H            2.279000000000    57.394000000000    49.515000000000     1.007825032230
         N            1.729000000000    56.044000000000    45.279000000000    14.003074004430
         C            2.074000000000    55.193000000000    44.152000000000    12.000000000000
         C            3.544000000000    55.165000000000    43.751000000000    12.000000000000
         O            4.028000000000    54.128000000000    43.262000000000    15.994914619570
         C            1.196000000000    55.606000000000    42.978000000000    12.000000000000
         C           -0.276000000000    55.169000000000    43.109000000000    12.000000000000
         O           -0.642000000000    54.440000000000    44.043000000000    15.994914619570
         O           -1.058000000000    55.533000000000    42.223000000000    15.994914619570
         H            1.165000000000    56.868000000000    45.129000000000     1.007825032230
         H            1.794000000000    54.174000000000    44.420000000000     1.007825032230
         H            1.224000000000    56.692000000000    42.895000000000     1.007825032230
         H            1.608000000000    55.175000000000    42.065000000000     1.007825032230
         N            4.295000000000    56.236000000000    44.041000000000    14.003074004430
         C            5.738000000000    56.262000000000    43.810000000000    12.000000000000
         C            6.419000000000    55.264000000000    44.753000000000    12.000000000000
         O            7.287000000000    54.507000000000    44.311000000000    15.994914619570
         C            6.285000000000    57.691000000000    44.060000000000    12.000000000000
         C            7.817000000000    57.877000000000    44.132000000000    12.000000000000
         C            8.325000000000    58.939000000000    45.136000000000    12.000000000000
         O            7.863000000000    60.082000000000    45.076000000000    15.994914619570
         O            9.188000000000    58.652000000000    45.976000000000    15.994914619570
         H            3.849000000000    57.053000000000    44.433000000000     1.007825032230
         H            5.941000000000    55.976000000000    42.778000000000     1.007825032230
         H            5.919000000000    58.324000000000    43.252000000000     1.007825032230
         H            5.858000000000    58.056000000000    44.994000000000     1.007825032230
         H            8.165000000000    58.163000000000    43.139000000000     1.007825032230
         H            8.267000000000    56.918000000000    44.390000000000     1.007825032230
         N            6.007000000000    55.188000000000    46.022000000000    14.003074004430
         C            6.595000000000    54.232000000000    46.948000000000    12.000000000000
         C            6.178000000000    52.810000000000    46.615000000000    12.000000000000
         O            7.003000000000    51.909000000000    46.780000000000    15.994914619570
         C            6.185000000000    54.544000000000    48.389000000000    12.000000000000
         C            6.770000000000    55.890000000000    48.845000000000    12.000000000000
         C            8.263000000000    55.770000000000    49.033000000000    12.000000000000
         C            9.097000000000    56.857000000000    48.364000000000    12.000000000000
         N            8.714000000000    58.206000000000    48.749000000000    14.003074004430
         H            5.275000000000    55.805000000000    46.344000000000     1.007825032230
         H            7.680000000000    54.301000000000    46.874000000000     1.007825032230
         H            5.098000000000    54.589000000000    48.449000000000     1.007825032230
         H            6.549000000000    53.753000000000    49.045000000000     1.007825032230
         H            6.562000000000    56.648000000000    48.090000000000     1.007825032230
         H            6.309000000000    56.183000000000    49.788000000000     1.007825032230
         H            8.470000000000    55.798000000000    50.103000000000     1.007825032230
         H            8.583000000000    54.803000000000    48.645000000000     1.007825032230
         H           10.142000000000    56.705000000000    48.635000000000     1.007825032230
         H            8.998000000000    56.759000000000    47.283000000000     1.007825032230
         H            9.047000000000    58.862000000000    48.057000000000     1.007825032230
         H            7.708000000000    58.265000000000    48.811000000000     1.007825032230
         H            9.121000000000    58.428000000000    49.646000000000     1.007825032230
         N            4.954000000000    52.544000000000    46.147000000000    14.003074004430
         C            4.574000000000    51.175000000000    45.767000000000    12.000000000000
         C            5.400000000000    50.768000000000    44.548000000000    12.000000000000
         O            5.935000000000    49.653000000000    44.554000000000    15.994914619570
         C            3.036000000000    51.092000000000    45.467000000000    12.000000000000
         C            2.286000000000    51.433000000000    46.777000000000    12.000000000000
         C            2.604000000000    49.685000000000    45.023000000000    12.000000000000
         C            0.773000000000    51.661000000000    46.639000000000    12.000000000000
         H            4.282000000000    53.292000000000    46.053000000000     1.007825032230
         H            4.809000000000    50.502000000000    46.592000000000     1.007825032230
         H            2.774000000000    51.816000000000    44.696000000000     1.007825032230
         H            2.438000000000    50.609000000000    47.474000000000     1.007825032230
         H            2.731000000000    52.331000000000    47.204000000000     1.007825032230
         H            3.120000000000    49.420000000000    44.100000000000     1.007825032230
         H            2.859000000000    48.965000000000    45.800000000000     1.007825032230
         H            1.527000000000    49.672000000000    44.854000000000     1.007825032230
         H            0.349000000000    51.893000000000    47.616000000000     1.007825032230
         H            0.592000000000    52.493000000000    45.958000000000     1.007825032230
         H            0.304000000000    50.760000000000    46.244000000000     1.007825032230
         N            5.592000000000    51.650000000000    43.542000000000    14.003074004430
         C            6.428000000000    51.322000000000    42.387000000000    12.000000000000
         C            7.875000000000    50.984000000000    42.805000000000    12.000000000000
         O            8.493000000000    50.019000000000    42.350000000000    15.994914619570
         C            6.431000000000    52.514000000000    41.431000000000    12.000000000000
         H            5.148000000000    52.556000000000    43.589000000000     1.007825032230
         H            5.999000000000    50.461000000000    41.875000000000     1.007825032230
         H            7.051000000000    52.284000000000    40.564000000000     1.007825032230
         H            6.833000000000    53.389000000000    41.943000000000     1.007825032230
         H            5.412000000000    52.720000000000    41.104000000000     1.007825032230
         N            8.420000000000    51.753000000000    43.762000000000    14.003074004430
         C            9.754000000000    51.519000000000    44.282000000000    12.000000000000
         C            9.824000000000    50.151000000000    44.980000000000    12.000000000000
         O           10.783000000000    49.382000000000    44.768000000000    15.994914619570
         C           10.071000000000    52.653000000000    45.226000000000    12.000000000000
         C           11.325000000000    52.457000000000    46.033000000000    12.000000000000
         C           11.503000000000    53.587000000000    47.030000000000    12.000000000000
         O           11.927000000000    54.654000000000    46.595000000000    15.994914619570
         O           11.218000000000    53.423000000000    48.217000000000    15.994914619570
         H            7.881000000000    52.522000000000    44.133000000000     1.007825032230
         H           10.465000000000    51.534000000000    43.456000000000     1.007825032230
         H           10.183000000000    53.564000000000    44.639000000000     1.007825032230
         H            9.233000000000    52.781000000000    45.911000000000     1.007825032230
         H           11.260000000000    51.512000000000    46.572000000000     1.007825032230
         H           12.184000000000    52.430000000000    45.362000000000     1.007825032230
         N            8.796000000000    49.803000000000    45.757000000000    14.003074004430
         C            8.772000000000    48.508000000000    46.402000000000    12.000000000000
         C            8.758000000000    47.383000000000    45.375000000000    12.000000000000
         O            9.544000000000    46.436000000000    45.473000000000    15.994914619570
         C            7.545000000000    48.399000000000    47.296000000000    12.000000000000
         C            7.324000000000    47.081000000000    48.078000000000    12.000000000000
         C            8.510000000000    46.703000000000    48.971000000000    12.000000000000
         C            6.091000000000    47.281000000000    48.927000000000    12.000000000000
         H            8.031000000000    50.447000000000    45.895000000000     1.007825032230
         H            9.665000000000    48.408000000000    47.019000000000     1.007825032230
         H            7.607000000000    49.203000000000    48.029000000000     1.007825032230
         H            6.664000000000    48.575000000000    46.679000000000     1.007825032230
         H            7.141000000000    46.273000000000    47.369000000000     1.007825032230
         H            9.398000000000    46.559000000000    48.355000000000     1.007825032230
         H            8.284000000000    45.779000000000    49.503000000000     1.007825032230
         H            8.692000000000    47.501000000000    49.691000000000     1.007825032230
         H            5.893000000000    46.375000000000    49.500000000000     1.007825032230
         H            5.238000000000    47.497000000000    48.283000000000     1.007825032230
         H            6.252000000000    48.115000000000    49.610000000000     1.007825032230
         N            7.912000000000    47.499000000000    44.338000000000    14.003074004430
         C            7.852000000000    46.455000000000    43.322000000000    12.000000000000
         C            9.185000000000    46.293000000000    42.614000000000    12.000000000000
         O            9.584000000000    45.139000000000    42.359000000000    15.994914619570
         C            6.783000000000    46.760000000000    42.296000000000    12.000000000000
         C            5.362000000000    46.760000000000    42.865000000000    12.000000000000
         C            4.409000000000    47.143000000000    41.755000000000    12.000000000000
         C            4.990000000000    45.393000000000    43.428000000000    12.000000000000
         H            7.316000000000    48.311000000000    44.262000000000     1.007825032230
         H            7.603000000000    45.512000000000    43.810000000000     1.007825032230
         H            6.984000000000    47.744000000000    41.873000000000     1.007825032230
         H            6.841000000000    46.018000000000    41.499000000000     1.007825032230
         H            5.298000000000    47.502000000000    43.661000000000     1.007825032230
         H            3.388000000000    47.150000000000    42.138000000000     1.007825032230
         H            4.488000000000    46.420000000000    40.943000000000     1.007825032230
         H            4.664000000000    48.135000000000    41.383000000000     1.007825032230
         H            5.683000000000    45.128000000000    44.226000000000     1.007825032230
         H            3.975000000000    45.428000000000    43.824000000000     1.007825032230
         H            5.045000000000    44.646000000000    42.636000000000     1.007825032230
         N            9.904000000000    47.411000000000    42.382000000000    14.003074004430
         C           11.223000000000    47.366000000000    41.743000000000    12.000000000000
         C           12.202000000000    46.580000000000    42.608000000000    12.000000000000
         O           12.899000000000    45.671000000000    42.126000000000    15.994914619570
         C           11.766000000000    48.807000000000    41.518000000000    12.000000000000
         C           13.162000000000    48.837000000000    40.902000000000    12.000000000000
         O           10.835000000000    49.469000000000    40.656000000000    15.994914619570
         H            9.523000000000    48.305000000000    42.657000000000     1.007825032230
         H           11.130000000000    46.870000000000    40.777000000000     1.007825032230
         H           11.792000000000    49.328000000000    42.475000000000     1.007825032230
         H           10.104000000000    49.811000000000    41.176000000000     1.007825032230
         H           13.480000000000    49.871000000000    40.772000000000     1.007825032230
         H           13.861000000000    48.322000000000    41.561000000000     1.007825032230
         H           13.142000000000    48.338000000000    39.933000000000     1.007825032230
         N           12.217000000000    46.887000000000    43.909000000000    14.003074004430
         C           13.102000000000    46.219000000000    44.832000000000    12.000000000000
         C           12.810000000000    44.733000000000    44.943000000000    12.000000000000
         O           13.706000000000    43.894000000000    45.089000000000    15.994914619570
         C           12.965000000000    46.853000000000    46.189000000000    12.000000000000
         C           13.636000000000    48.188000000000    46.328000000000    12.000000000000
         C           13.588000000000    48.526000000000    47.809000000000    12.000000000000
         C           14.561000000000    49.653000000000    48.122000000000    12.000000000000
         N           14.275000000000    50.860000000000    47.352000000000    14.003074004430
         H           11.594000000000    47.603000000000    44.254000000000     1.007825032230
         H           14.128000000000    46.349000000000    44.488000000000     1.007825032230
         H           13.399000000000    46.177000000000    46.925000000000     1.007825032230
         H           11.905000000000    46.973000000000    46.411000000000     1.007825032230
         H           14.669000000000    48.130000000000    45.986000000000     1.007825032230
         H           13.094000000000    48.940000000000    45.755000000000     1.007825032230
         H           12.578000000000    48.838000000000    48.074000000000     1.007825032230
         H           13.858000000000    47.644000000000    48.390000000000     1.007825032230
         H           14.493000000000    49.890000000000    49.184000000000     1.007825032230
         H           15.574000000000    49.320000000000    47.897000000000     1.007825032230
         H           14.943000000000    51.579000000000    47.591000000000     1.007825032230
         H           13.342000000000    51.183000000000    47.567000000000     1.007825032230
         H           14.341000000000    50.654000000000    46.366000000000     1.007825032230
         N           11.531000000000    44.377000000000    44.905000000000    14.003074004430
         C           11.130000000000    42.976000000000    44.972000000000    12.000000000000
         C           11.340000000000    42.248000000000    43.660000000000    12.000000000000
         O           11.424000000000    41.017000000000    43.683000000000    15.994914619570
         C            9.646000000000    42.848000000000    45.362000000000    12.000000000000
         C            9.265000000000    43.266000000000    46.773000000000    12.000000000000
         C            7.755000000000    43.294000000000    46.907000000000    12.000000000000
         C            9.881000000000    42.319000000000    47.757000000000    12.000000000000
         H           10.821000000000    45.091000000000    44.828000000000     1.007825032230
         H           11.730000000000    42.484000000000    45.738000000000     1.007825032230
         H            9.070000000000    43.463000000000    44.670000000000     1.007825032230
         H            9.347000000000    41.809000000000    45.223000000000     1.007825032230
         H            9.653000000000    44.268000000000    46.959000000000     1.007825032230
         H            7.485000000000    43.594000000000    47.920000000000     1.007825032230
         H            7.340000000000    44.007000000000    46.194000000000     1.007825032230
         H            7.354000000000    42.301000000000    46.703000000000     1.007825032230
         H            9.608000000000    42.618000000000    48.769000000000     1.007825032230
         H           10.966000000000    42.341000000000    47.652000000000     1.007825032230
         H            9.518000000000    41.309000000000    47.566000000000     1.007825032230
         N           11.455000000000    42.952000000000    42.525000000000    14.003074004430
         C           11.525000000000    42.334000000000    41.214000000000    12.000000000000
         C           10.164000000000    41.769000000000    40.833000000000    12.000000000000
         O           10.081000000000    40.762000000000    40.130000000000    15.994914619570
         H           11.495000000000    43.959000000000    42.585000000000     1.007825032230
         H           11.825000000000    43.080000000000    40.478000000000     1.007825032230
         H           12.259000000000    41.529000000000    41.232000000000     1.007825032230
         N            9.056000000000    42.383000000000    41.229000000000    14.003074004430
         C            7.732000000000    41.847000000000    40.950000000000    12.000000000000
         C            7.015000000000    42.653000000000    39.888000000000    12.000000000000
         O            7.168000000000    43.877000000000    39.827000000000    15.994914619570
         C            6.847000000000    41.867000000000    42.198000000000    12.000000000000
         C            7.270000000000    40.907000000000    43.286000000000    12.000000000000
         C            6.765000000000    39.494000000000    43.037000000000    12.000000000000
         N            5.309000000000    39.509000000000    42.945000000000    14.003074004430
         C            4.456000000000    39.277000000000    43.947000000000    12.000000000000
         N            4.847000000000    39.018000000000    45.181000000000    14.003074004430
         N            3.160000000000    39.333000000000    43.692000000000    14.003074004430
         H            9.134000000000    43.250000000000    41.741000000000     1.007825032230
         H            7.833000000000    40.818000000000    40.605000000000     1.007825032230
         H            6.864000000000    42.876000000000    42.610000000000     1.007825032230
         H            5.825000000000    41.629000000000    41.903000000000     1.007825032230
         H            8.359000000000    40.887000000000    43.332000000000     1.007825032230
         H            6.881000000000    41.260000000000    44.241000000000     1.007825032230
         H            7.071000000000    38.848000000000    43.860000000000     1.007825032230
         H            7.184000000000    39.117000000000    42.104000000000     1.007825032230
         H            4.909000000000    39.714000000000    42.040000000000     1.007825032230
         H            5.832000000000    38.979000000000    45.401000000000     1.007825032230
         H            4.161000000000    38.858000000000    45.905000000000     1.007825032230
         H            2.838000000000    39.538000000000    42.757000000000     1.007825032230
         H            2.492000000000    39.171000000000    44.432000000000     1.007825032230
         N            6.207000000000    41.956000000000    39.087000000000    14.003074004430
         C            5.293000000000    42.579000000000    38.150000000000    12.000000000000
         C            3.843000000000    42.635000000000    38.597000000000    12.000000000000
         O            3.041000000000    43.261000000000    37.909000000000    15.994914619570
         C            5.310000000000    41.860000000000    36.804000000000    12.000000000000
         C            6.551000000000    42.112000000000    35.946000000000    12.000000000000
         O            7.307000000000    43.063000000000    36.189000000000    15.994914619570
         O            6.749000000000    41.341000000000    35.013000000000    15.994914619570
         H            6.233000000000    40.948000000000    39.136000000000     1.007825032230
         H            5.631000000000    43.602000000000    37.985000000000     1.007825032230
         H            5.243000000000    40.789000000000    36.993000000000     1.007825032230
         H            4.430000000000    42.166000000000    36.238000000000     1.007825032230
         N            3.402000000000    41.944000000000    39.654000000000    14.003074004430
         C            2.003000000000    41.980000000000    40.075000000000    12.000000000000
         C            2.042000000000    42.251000000000    41.586000000000    12.000000000000
         O            3.101000000000    42.119000000000    42.211000000000    15.994914619570
         C            1.229000000000    40.623000000000    39.804000000000    12.000000000000
         C            1.480000000000    40.065000000000    38.389000000000    12.000000000000
         O            1.654000000000    39.648000000000    40.770000000000    15.994914619570
         H            4.056000000000    41.380000000000    40.177000000000     1.007825032230
         H            1.491000000000    42.799000000000    39.570000000000     1.007825032230
         H            0.160000000000    40.798000000000    39.928000000000     1.007825032230
         H            0.891000000000    39.158000000000    41.087000000000     1.007825032230
         H            0.925000000000    39.136000000000    38.261000000000     1.007825032230
         H            1.148000000000    40.792000000000    37.648000000000     1.007825032230
         H            2.545000000000    39.873000000000    38.258000000000     1.007825032230
         N            0.923000000000    42.587000000000    42.217000000000    14.003074004430
         C            0.860000000000    42.841000000000    43.647000000000    12.000000000000
         C            0.191000000000    41.696000000000    44.392000000000    12.000000000000
         O           -0.020000000000    41.755000000000    45.606000000000    15.994914619570
         C            0.083000000000    44.138000000000    43.892000000000    12.000000000000
         C            0.752000000000    45.382000000000    43.343000000000    12.000000000000
         C           -0.200000000000    46.571000000000    43.380000000000    12.000000000000
         N           -0.054000000000    47.428000000000    44.372000000000    14.003074004430
         O           -1.105000000000    46.721000000000    42.552000000000    15.994914619570
         H            0.074000000000    42.670000000000    41.677000000000     1.007825032230
         H            1.874000000000    42.962000000000    44.027000000000     1.007825032230
         H           -0.896000000000    44.042000000000    43.423000000000     1.007825032230
         H           -0.056000000000    44.263000000000    44.966000000000     1.007825032230
         H            1.055000000000    45.199000000000    42.312000000000     1.007825032230
         H            1.634000000000    45.609000000000    43.942000000000     1.007825032230
         H            0.677000000000    47.290000000000    45.055000000000     1.007825032230
         H           -0.673000000000    48.222000000000    44.448000000000     1.007825032230
         N           -0.126000000000    40.611000000000    43.683000000000    14.003074004430
         C           -0.846000000000    39.468000000000    44.218000000000    12.000000000000
         C           -0.127000000000    38.883000000000    45.417000000000    12.000000000000
         O            1.056000000000    38.530000000000    45.397000000000    15.994914619570
         C           -0.990000000000    38.374000000000    43.128000000000    12.000000000000
         C           -1.627000000000    38.920000000000    41.847000000000    12.000000000000
         C           -1.847000000000    37.233000000000    43.716000000000    12.000000000000
         C           -3.091000000000    39.330000000000    41.987000000000    12.000000000000
         H            0.152000000000    40.582000000000    42.713000000000     1.007825032230
         H           -1.840000000000    39.791000000000    44.527000000000     1.007825032230
         H           -0.001000000000    37.983000000000    42.890000000000     1.007825032230
         H           -1.563000000000    38.148000000000    41.080000000000     1.007825032230
         H           -1.054000000000    39.786000000000    41.516000000000     1.007825032230
         H           -1.966000000000    36.446000000000    42.971000000000     1.007825032230
         H           -2.827000000000    37.621000000000    43.994000000000     1.007825032230
         H           -1.354000000000    36.826000000000    44.598000000000     1.007825032230
         H           -3.323000000000    40.106000000000    41.258000000000     1.007825032230
         H           -3.266000000000    39.713000000000    42.992000000000     1.007825032230
         H           -3.729000000000    38.464000000000    41.811000000000     1.007825032230
         N           -0.881000000000    38.847000000000    46.502000000000    14.003074004430
         C           -0.441000000000    38.279000000000    47.754000000000    12.000000000000
         C            0.502000000000    39.140000000000    48.581000000000    12.000000000000
         O            0.972000000000    38.690000000000    49.632000000000    15.994914619570
         H           -1.812000000000    39.236000000000    46.453000000000     1.007825032230
         H           -1.326000000000    38.078000000000    48.358000000000     1.007825032230
         H            0.054000000000    37.331000000000    47.545000000000     1.007825032230
         N            0.859000000000    40.336000000000    48.132000000000    14.003074004430
         C            1.732000000000    41.190000000000    48.902000000000    12.000000000000
         C            1.034000000000    41.776000000000    50.121000000000    12.000000000000
         O           -0.031000000000    42.407000000000    50.002000000000    15.994914619570
         C            2.216000000000    42.332000000000    48.029000000000    12.000000000000
         C            3.407000000000    42.998000000000    47.384000000000    12.000000000000
         C            3.093000000000    44.447000000000    47.004000000000    12.000000000000
         C            4.542000000000    42.927000000000    48.387000000000    12.000000000000
         H            0.515000000000    40.654000000000    47.237000000000     1.007825032230
         H            2.593000000000    40.609000000000    49.233000000000     1.007825032230
         H            1.601000000000    42.161000000000    47.146000000000     1.007825032230
         H            1.711000000000    43.184000000000    48.485000000000     1.007825032230
         H            3.686000000000    42.444000000000    46.487000000000     1.007825032230
         H            3.962000000000    44.893000000000    46.520000000000     1.007825032230
         H            2.245000000000    44.467000000000    46.319000000000     1.007825032230
         H            2.848000000000    45.013000000000    47.902000000000     1.007825032230
         H            5.430000000000    43.398000000000    47.965000000000     1.007825032230
         H            4.253000000000    43.448000000000    49.300000000000     1.007825032230
         H            4.758000000000    41.884000000000    48.618000000000     1.007825032230
         N            1.609000000000    41.565000000000    51.285000000000    14.003074004430
         C            1.098000000000    42.152000000000    52.502000000000    12.000000000000
         C            2.197000000000    43.020000000000    53.128000000000    12.000000000000
         O            3.368000000000    42.991000000000    52.732000000000    15.994914619570
         C            0.678000000000    41.061000000000    53.494000000000    12.000000000000
         C           -0.525000000000    40.271000000000    53.005000000000    12.000000000000
         O            1.805000000000    40.199000000000    53.678000000000    15.994914619570
         H            2.429000000000    40.977000000000    51.329000000000     1.007825032230
         H            0.236000000000    42.776000000000    52.267000000000     1.007825032230
         H            0.430000000000    41.527000000000    54.448000000000     1.007825032230
         H            1.577000000000    39.501000000000    54.296000000000     1.007825032230
         H           -0.785000000000    39.510000000000    53.741000000000     1.007825032230
         H           -1.370000000000    40.945000000000    52.866000000000     1.007825032230
         H           -0.283000000000    39.791000000000    52.057000000000     1.007825032230
         N            1.761000000000    43.922000000000    53.995000000000    14.003074004430
         C            2.669000000000    44.782000000000    54.721000000000    12.000000000000
         C            2.899000000000    44.200000000000    56.110000000000    12.000000000000
         O            1.950000000000    43.687000000000    56.706000000000    15.994914619570
         C            2.071000000000    46.190000000000    54.846000000000    12.000000000000
         C            1.967000000000    46.894000000000    53.501000000000    12.000000000000
         S            3.577000000000    47.123000000000    52.682000000000    31.972071174400
         C            3.194000000000    46.290000000000    51.174000000000    12.000000000000
         H            0.767000000000    44.011000000000    54.153000000000     1.007825032230
         H            3.619000000000    44.837000000000    54.189000000000     1.007825032230
         H            1.073000000000    46.110000000000    55.278000000000     1.007825032230
         H            2.699000000000    46.784000000000    55.510000000000     1.007825032230
         H            1.328000000000    46.300000000000    52.848000000000     1.007825032230
         H            1.506000000000    47.870000000000    53.650000000000     1.007825032230
         H            4.062000000000    46.314000000000    50.515000000000     1.007825032230
         H            2.929000000000    45.255000000000    51.388000000000     1.007825032230
         H            2.354000000000    46.787000000000    50.688000000000     1.007825032230
         N            4.081000000000    44.299000000000    56.717000000000    14.003074004430
         C            5.246000000000    45.002000000000    56.188000000000    12.000000000000
         C            6.066000000000    44.193000000000    55.186000000000    12.000000000000
         O            5.934000000000    42.966000000000    55.087000000000    15.994914619570
         C            6.034000000000    45.354000000000    57.433000000000    12.000000000000
         C            5.875000000000    44.064000000000    58.208000000000    12.000000000000
         C            4.392000000000    43.743000000000    58.040000000000    12.000000000000
         H            4.914000000000    45.923000000000    55.709000000000     1.007825032230
         H            7.079000000000    45.565000000000    57.206000000000     1.007825032230
         H            5.574000000000    46.188000000000    57.964000000000     1.007825032230
         H            6.497000000000    43.274000000000    57.786000000000     1.007825032230
         H            6.115000000000    44.218000000000    59.260000000000     1.007825032230
         H            3.797000000000    44.224000000000    58.816000000000     1.007825032230
         H            4.231000000000    42.665000000000    58.048000000000     1.007825032230
         N            6.987000000000    44.867000000000    54.479000000000    14.003074004430
         C            8.000000000000    44.233000000000    53.656000000000    12.000000000000
         C            9.305000000000    44.847000000000    54.159000000000    12.000000000000
         O            9.452000000000    46.089000000000    54.229000000000    15.994914619570
         C            7.805000000000    44.569000000000    52.173000000000    12.000000000000
         C            6.630000000000    43.812000000000    51.545000000000    12.000000000000
         C            6.785000000000    42.295000000000    51.627000000000    12.000000000000
         N            5.768000000000    41.525000000000    51.936000000000    14.003074004430
         O            7.875000000000    41.758000000000    51.405000000000    15.994914619570
         H            6.974000000000    45.876000000000    54.523000000000     1.007825032230
         H            7.999000000000    43.154000000000    53.809000000000     1.007825032230
         H            7.620000000000    45.639000000000    52.079000000000     1.007825032230
         H            8.717000000000    44.319000000000    51.631000000000     1.007825032230
         H            6.554000000000    44.097000000000    50.496000000000     1.007825032230
         H            5.711000000000    44.101000000000    52.056000000000     1.007825032230
         H            4.864000000000    41.934000000000    52.124000000000     1.007825032230
         H            5.890000000000    40.524000000000    51.986000000000     1.007825032230
         N           10.212000000000    43.967000000000    54.584000000000    14.003074004430
         C           11.476000000000    44.368000000000    55.215000000000    12.000000000000
         C           12.675000000000    43.980000000000    54.367000000000    12.000000000000
         O           12.691000000000    42.891000000000    53.782000000000    15.994914619570
         C           11.576000000000    43.704000000000    56.617000000000    12.000000000000
         C           12.772000000000    44.291000000000    57.384000000000    12.000000000000
         C           10.249000000000    43.916000000000    57.370000000000    12.000000000000
         H           10.022000000000    42.982000000000    54.467000000000     1.007825032230
         H           11.474000000000    45.451000000000    55.341000000000     1.007825032230
         H           11.736000000000    42.634000000000    56.486000000000     1.007825032230
         H           12.839000000000    43.823000000000    58.366000000000     1.007825032230
         H           12.635000000000    45.366000000000    57.502000000000     1.007825032230
         H           13.690000000000    44.100000000000    56.827000000000     1.007825032230
         H           10.429000000000    43.868000000000    58.444000000000     1.007825032230
         H            9.838000000000    44.892000000000    57.113000000000     1.007825032230
         H            9.541000000000    43.138000000000    57.085000000000     1.007825032230
         N           13.661000000000    44.873000000000    54.314000000000    14.003074004430
         C           14.920000000000    44.686000000000    53.606000000000    12.000000000000
         C           15.084000000000    45.732000000000    52.480000000000    12.000000000000
         C           14.037000000000    45.513000000000    51.389000000000    12.000000000000
         C           12.748000000000    46.009000000000    51.540000000000    12.000000000000
         C           14.355000000000    44.764000000000    50.257000000000    12.000000000000
         C           11.795000000000    45.741000000000    50.561000000000    12.000000000000
         C           13.394000000000    44.507000000000    49.291000000000    12.000000000000
         C           12.120000000000    44.992000000000    49.447000000000    12.000000000000
         H           13.526000000000    45.747000000000    54.802000000000     1.007825032230
         H           14.954000000000    43.683000000000    53.180000000000     1.007825032230
         H           14.962000000000    46.731000000000    52.898000000000     1.007825032230
         H           16.080000000000    45.642000000000    52.047000000000     1.007825032230
         H           12.488000000000    46.597000000000    52.408000000000     1.007825032230
         H           15.357000000000    44.381000000000    50.132000000000     1.007825032230
         H           10.791000000000    46.123000000000    50.674000000000     1.007825032230
         H           13.648000000000    43.926000000000    48.417000000000     1.007825032230
         H           11.370000000000    44.788000000000    48.697000000000     1.007825032230
         C           17.040000000000    41.941000000000    51.007000000000    12.000000000000
         O           16.836000000000    42.533000000000    52.077000000000    15.994914619570
         N           16.095000000000    41.291000000000    50.355000000000    14.003074004430
         C           14.733000000000    41.195000000000    50.835000000000    12.000000000000
         C           13.852000000000    40.816000000000    49.658000000000    12.000000000000
         C           12.389000000000    40.645000000000    50.035000000000    12.000000000000
         C           11.595000000000    41.566000000000    50.695000000000    12.000000000000
         N           11.653000000000    39.576000000000    49.778000000000    14.003074004430
         C           10.451000000000    39.794000000000    50.243000000000    12.000000000000
         N           10.428000000000    40.987000000000    50.784000000000    14.003074004430
         H           16.332000000000    40.841000000000    49.483000000000     1.007825032230
         H           14.421000000000    42.170000000000    51.211000000000     1.007825032230
         H           13.926000000000    41.599000000000    48.904000000000     1.007825032230
         H           14.217000000000    39.882000000000    49.232000000000     1.007825032230
         H           11.877000000000    42.544000000000    51.056000000000     1.007825032230
         H            9.619000000000    39.108000000000    50.190000000000     1.007825032230
         H            9.615000000000    41.404000000000    51.213000000000     1.007825032230
         C            9.118000000000    40.183000000000    54.803000000000    12.000000000000
         O            9.387000000000    41.362000000000    55.086000000000    15.994914619570
         N            8.115000000000    39.543000000000    55.384000000000    14.003074004430
         C            7.292000000000    40.203000000000    56.373000000000    12.000000000000
         C            7.821000000000    40.045000000000    57.784000000000    12.000000000000
         O            8.967000000000    39.610000000000    58.017000000000    15.994914619570
         H            7.923000000000    38.584000000000    55.134000000000     1.007825032230
         H            7.249000000000    41.266000000000    56.135000000000     1.007825032230
         H            6.284000000000    39.790000000000    56.326000000000     1.007825032230
         N            6.984000000000    40.342000000000    58.778000000000    14.003074004430
         C            7.384000000000    40.247000000000    60.166000000000    12.000000000000
         C            6.284000000000    40.754000000000    61.091000000000    12.000000000000
         C            6.705000000000    40.642000000000    62.560000000000    12.000000000000
         C            7.825000000000    41.288000000000    63.022000000000    12.000000000000
         C            5.989000000000    39.828000000000    63.426000000000    12.000000000000
         C            8.229000000000    41.132000000000    64.328000000000    12.000000000000
         C            6.398000000000    39.679000000000    64.737000000000    12.000000000000
         C            7.527000000000    40.326000000000    65.197000000000    12.000000000000
         H            6.045000000000    40.641000000000    58.557000000000     1.007825032230
         H            8.276000000000    40.856000000000    60.316000000000     1.007825032230
         H            5.384000000000    40.160000000000    60.932000000000     1.007825032230
         H            6.072000000000    41.797000000000    60.857000000000     1.007825032230
         H            8.392000000000    41.922000000000    62.357000000000     1.007825032230
         H            5.109000000000    39.309000000000    63.074000000000     1.007825032230
         H            9.110000000000    41.650000000000    64.677000000000     1.007825032230
         H            5.830000000000    39.051000000000    65.407000000000     1.007825032230
         H            7.854000000000    40.203000000000    66.219000000000     1.007825032230
         O           -4.494000000000    46.184000000000    55.356000000000    15.994914619570
         H           -3.983000000000    45.969000000000    54.576000000000     1.007825032230
         H           -4.883000000000    45.386000000000    55.713000000000     1.007825032230
         O           -0.568000000000    54.245000000000    56.640000000000    15.994914619570
         H            0.134000000000    54.591000000000    56.089000000000     1.007825032230
         H           -0.462000000000    54.570000000000    57.534000000000     1.007825032230
         O           -0.810000000000    44.068000000000    57.031000000000    15.994914619570
         H            0.132000000000    43.938000000000    56.920000000000     1.007825032230
         H           -1.285000000000    43.430000000000    56.499000000000     1.007825032230
         O           -5.188000000000    43.599000000000    55.708000000000    15.994914619570
         H           -5.595000000000    43.266000000000    54.908000000000     1.007825032230
         H           -4.407000000000    43.083000000000    55.907000000000     1.007825032230
         O            3.250000000000    51.131000000000    61.824000000000    15.994914619570
         H            3.039000000000    50.751000000000    62.677000000000     1.007825032230
         H            3.402000000000    50.429000000000    61.191000000000     1.007825032230
         O            0.263000000000    58.629000000000    44.891000000000    15.994914619570
         H            0.111000000000    58.192000000000    45.729000000000     1.007825032230
         H            1.186000000000    58.871000000000    44.819000000000     1.007825032230
         O            5.003000000000    39.012000000000    53.418000000000    15.994914619570
         H            4.575000000000    39.038000000000    52.562000000000     1.007825032230
         H            5.944000000000    38.883000000000    53.300000000000     1.007825032230
         O            3.187000000000    37.794000000000    47.216000000000    15.994914619570
         H            2.483000000000    38.037000000000    46.615000000000     1.007825032230
         H            2.832000000000    37.256000000000    47.923000000000     1.007825032230
         O           -7.326000000000    52.855000000000    56.701000000000    15.994914619570
         H           -6.835000000000    53.375000000000    57.337000000000     1.007825032230
         H           -8.116000000000    52.507000000000    57.115000000000     1.007825032230
         O            3.645000000000    39.297000000000    51.046000000000    15.994914619570
         H            4.240000000000    39.454000000000    50.312000000000     1.007825032230
         H            3.097000000000    38.535000000000    50.856000000000     1.007825032230
         O           -1.910000000000    49.551000000000    43.381000000000    15.994914619570
         H           -1.662000000000    49.802000000000    42.491000000000     1.007825032230
         H           -2.807000000000    49.216000000000    43.380000000000     1.007825032230
         O           -4.831000000000    48.504000000000    52.099000000000    15.994914619570
         H           -5.768000000000    48.538000000000    51.905000000000     1.007825032230
         H           -4.357000000000    48.187000000000    51.330000000000     1.007825032230
         O            7.431000000000    38.634000000000    51.867000000000    15.994914619570
         H            7.564000000000    39.572000000000    51.728000000000     1.007825032230
         H            7.336000000000    38.197000000000    51.021000000000     1.007825032230
         O           -2.001000000000    42.627000000000    47.431000000000    15.994914619570
         H           -1.139000000000    42.734000000000    47.029000000000     1.007825032230
         H           -1.902000000000    42.534000000000    48.378000000000     1.007825032230
         H           13.796000000000    49.215000000000    55.536000000000     1.007825032230
         H            5.045000000000    47.137000000000    65.016000000000     1.007825032230
         H           13.557000000000    53.427000000000    58.143000000000     1.007825032230
         H           -0.795000000000    59.388000000000    54.192000000000     1.007825032230
         H           -6.892000000000    57.514000000000    54.434000000000     1.007825032230
         H           15.731000000000    44.803000000000    54.331000000000     1.007825032230
         H           18.033000000000    41.942000000000    50.544000000000     1.007825032230
         H           14.641000000000    40.460000000000    51.638000000000     1.007825032230
         H            9.722000000000    39.642000000000    54.070000000000     1.007825032230
         H            7.624000000000    39.202000000000    60.415000000000     1.007825032230

  Running in c1 symmetry.

  Rotational constants: A =      0.00004  B =      0.00000  C =      0.00000 [cm^-1]
  Rotational constants: A =      1.22964  B =      0.01545  C =      0.01544 [MHz]
  Nuclear repulsion = 281683.518786079774145

  Charge       = -3
  Multiplicity = 1
  Electrons    = 3416
  Nalpha       = 1708
  Nbeta        = 1708

  ==> Algorithm <==

  SCF Algorithm Type is DF.
  DIIS enabled.
  MOM disabled.
  Fractional occupation disabled.
  Guess Type is SAD.
  Energy threshold   = 1.00e-06
  Density threshold  = 1.00e-06
  Integral threshold = 1.00e-12

  ==> Primary Basis <==

  Basis Set: MINIX
    Blend: MINIX
    Number of shells: 1794
    Number of basis functions: 2708
    Number of Cartesian functions: 2713
    Spherical Harmonics?: true
    Max angular momentum: 2

   => Loading Basis Set <=

    Name: (MINIX AUX)
    Role: JKFIT
    Keyword: DF_BASIS_SCF
    atoms 1-2, 4, 6, 27, 31, 47, 55, 68, 75, 83, 96, 99-100, 108, 110, 119, 123, 133, 152, 169, 191, 201, 208, 222, 233-234, 240, 244, 264, 283, 287, 297, 316, 343, 347, 354, 370, 390, 393-394, 402, 405-406, 414, 418-419, 429, 451, 470, 480, 484-485, 495, 514, 533, 536, 547, 569, 588, 595, 619, 622-623, 631, 634, 645, 650, 662, 681, 688, 707, 710, 721, 738, 752, 757, 769, 801, 818, 822, 844, 847, 850, 853, 856, 859, 862, 865, 868, 871, 874, 877, 880, 883                                                                                                                                                                                                                                                                                                                                                                                                                                                 entry O          line   318 file /storage/hive/project/chem-sherrill/csargent30/.conda/envs/psi419/share/psi4/basis/def2-universal-jkfit.gbs 
    atoms 3, 5, 8-11, 26, 29-30, 32-34, 45-46, 48-54, 66-67, 73-74, 76-82, 94-95, 97-98, 106-107, 109, 117-118, 120-121, 131-132, 134-137, 150-151, 153-155, 157, 167-168, 170-173, 189-190, 192, 199-200, 206-207, 209-211, 220-221, 223, 230-232, 239, 242-243, 245-251, 262-263, 265-268, 281-282, 284-285, 295-296, 298-301, 314-315, 317-318, 320, 331-334, 342, 345-346, 352-353, 355-357, 368-369, 371-377, 388-389, 391-392, 400-401, 403-404, 412-413, 415-417, 427-428, 430-433, 449-450, 452-455, 468-469, 471, 478-479, 481-483, 493-494, 496-499, 512-513, 515-518, 531-532, 534-535, 545-546, 548-551, 567-568, 570-573, 586-587, 593-594, 596-598, 600, 617-618, 620-621, 629-630, 632-633, 643-644, 646-648, 660-661, 663-666, 679-680, 686-687, 689-692, 705-706, 708-709, 719-720, 722-723, 725, 736-737, 739-741, 750-751, 753-755, 767-768, 770-772, 783-790, 800, 803-806, 808, 817, 820-821, 827-834 entry C          line   198 file /storage/hive/project/chem-sherrill/csargent30/.conda/envs/psi419/share/psi4/basis/def2-universal-jkfit.gbs 
    atoms 7, 28, 44, 65, 72, 93, 105, 116, 122, 130, 149, 156, 158, 166, 174, 188, 198, 205, 219, 229, 241, 261, 280, 286, 294, 313, 330, 344, 351, 367, 387, 399, 411, 426, 434, 448, 467, 477, 492, 511, 530, 544, 552, 566, 585, 592, 599, 601-602, 616, 628, 642, 649, 659, 678, 685, 704, 718, 735, 749, 756, 766, 782, 802, 807, 809, 819, 826                                                                                                                                                                                                                                                                                                                                                                                                                                                                                                                                                                       entry N          line   258 file /storage/hive/project/chem-sherrill/csargent30/.conda/envs/psi419/share/psi4/basis/def2-universal-jkfit.gbs 
    atoms 12, 193, 224, 319, 724                                                                                                                                                                                                                                                                                                                                                                                                                                                                                                                                                                                                                                                                                                                                                                                                                                                                                           entry S          line   903 file /storage/hive/project/chem-sherrill/csargent30/.conda/envs/psi419/share/psi4/basis/def2-universal-jkfit.gbs 
    atoms 13-25, 35-43, 56-64, 69-71, 84-92, 101-104, 111-115, 124-129, 138-148, 159-165, 175-187, 194-197, 202-204, 212-218, 225-228, 235-238, 252-260, 269-279, 288-293, 302-312, 321-329, 335-341, 348-350, 358-366, 378-386, 395-398, 407-410, 420-425, 435-447, 456-466, 472-476, 486-491, 500-510, 519-529, 537-543, 553-565, 574-584, 589-591, 603-615, 624-627, 635-641, 651-658, 667-677, 682-684, 693-703, 711-717, 726-734, 742-748, 758-765, 773-781, 791-799, 810-816, 823-825, 835-843, 845-846, 848-849, 851-852, 854-855, 857-858, 860-861, 863-864, 866-867, 869-870, 872-873, 875-876, 878-879, 881-882, 884-895                                                                                                                                                                                                                                                                                         entry H          line    18 file /storage/hive/project/chem-sherrill/csargent30/.conda/envs/psi419/share/psi4/basis/def2-universal-jkfit.gbs 

  ==> Integral Setup <==

  ==> DiskDFJK: Density-Fitted J/K Matrices <==

    J tasked:                  Yes
    K tasked:                  Yes
    wK tasked:                  No
    OpenMP threads:             10
    Integrals threads:          10
    Memory [MiB]:            85830
    Algorithm:                Disk
    Integral Cache:           NONE
    Schwarz Cutoff:          1E-12
    Fitting Condition:       1E-10

   => Auxiliary Basis Set <=

  Basis Set: (MINIX AUX)
    Blend: DEF2-UNIVERSAL-JKFIT
    Number of shells: 13833
    Number of basis functions: 41895
    Number of Cartesian functions: 49380
    Spherical Harmonics?: true
    Max angular momentum: 4

   => External Potential Field:  <= 

    > Charges [e] [a0] < 

              Z          x          y          z
        0.59720   41.93869   95.60880  109.21105
       -0.56790   42.21081   95.82045  111.52597
       -0.36620   44.20069   95.55022  107.46117
        0.11230   45.40634   93.97041  107.92982
        0.11230   43.58086   95.35747  105.52609
        0.11230   45.27028   97.27743  107.64447
       -0.41570   39.69370   95.43684  108.27753
       -0.02370   37.39957   95.46707  109.71183
        0.59730   35.70638   93.49609  108.54776
       -0.56790   36.00306   92.99720  106.29332
        0.03420   36.07298   97.95773  109.48506
        0.00180   37.42036   99.97218  110.96661
       -0.27370   35.12434  102.45150  111.29164
       -0.05360   34.89568  103.12424  108.01864
        0.08800   37.77563   95.02299  111.68848
        0.02410   36.01251   98.50953  107.50085
        0.02410   34.14924   97.76687  110.19560
        0.04400   37.99105   99.25975  112.81287
        0.04400   39.06064  100.65059  109.92348
        0.06840   34.44971  105.11791  107.75596
        0.06840   36.69092  102.69717  107.10401
        0.06840   33.40658  101.97151  107.18338
        0.27190   39.54252   95.26676  106.38213
       -0.41570   34.08121   92.30367  110.04820
       -0.00240   32.08566   90.71063  109.00507
        0.59730   30.14680   92.55123  107.88446
       -0.56790   29.92381   94.69418  108.82744
       -0.03430   30.76285   89.22342  111.05731
        0.01180   32.24629   86.96709  111.99840
       -0.12560   34.29475   87.29401  113.59522
       -0.12560   31.51118   84.57091  111.24251
       -0.17040   35.59110   85.17563  114.42103
       -0.17040   32.81131   82.46198  112.06832
       -0.10720   34.85033   82.77000  113.66136
        0.27190   34.23050   92.50398  111.93982
        0.09780   32.83210   89.45586  107.55187
        0.02950   30.41892   90.48198  112.65035
        0.02950   28.95060   88.56579  110.33166
        0.13300   34.86923   89.16106  114.18481
        0.13300   29.90870   84.34982  109.99718
        0.14300   37.19359   85.39294  115.66636
        0.14300   32.23684   80.59682  111.47305
        0.12970   35.87834   81.13539  114.32276
       -0.34790   28.75029   91.83502  105.93427
       -0.00940   27.08922   93.87404  102.07734
        0.01870   29.12635   95.75998  101.55577
       -0.04790   28.74084   96.57823   98.82512
       -0.01430   30.67781   98.60213   98.23930
       -0.38540   29.79909  100.12714   96.13793
        0.27470   29.07533   90.12293  105.15759
        0.14260   26.66215   95.20629  105.87191
        0.03620   27.57677   92.09580  101.15893
        0.03620   25.31288   94.56945  101.29877
        0.01030   28.95249   97.37570  102.82189
        0.01030   30.97639   94.88315  101.77687
        0.06210   26.83978   97.33601   98.58134
        0.06210   29.01485   94.96819   97.57034
        0.11350   30.94049   99.80022   99.89470
        0.11350   32.46927   97.71585   97.74230
        0.34000   29.35123  101.87514   96.76154
        0.34000   31.17859  100.25564   94.82457
        0.34000   28.25519   99.31456   95.36314
       -0.58190   11.96197   89.26121  124.31563
       -0.41570    9.39383   86.10726  123.02873
        0.01430   10.98120   84.13250  124.09454
        0.59730   13.63248   84.04179  122.94369
       -0.56790   15.50898   83.62983  124.29674
       -0.20410    9.74154   81.56058  123.76194
        0.71300    7.48898   81.24500  125.52128
       -0.91910    5.92618   79.38362  125.07341
       -0.59310    7.00144   82.72465  127.25416
        0.27190    7.78945   85.62727  122.11599
        0.10480   11.17395   84.48966  126.11465
        0.07970    9.10092   81.37350  121.81364
        0.07970   11.12482   80.08659  124.16257
        0.41960    6.26255   78.18175  123.62966
        0.41960    4.38227   79.14929  126.17134
       -0.41570   13.84224   84.43107  120.45492
        0.03370   16.27054   84.51611  119.15479
        0.59730   17.89949   86.65528  120.20359
       -0.56790   20.11991   86.30190  120.78374
       -0.18250   15.83402   84.98476  116.34099
        0.27190   12.24920   84.67674  119.43258
        0.08230   17.24753   82.72087  119.40801
        0.06030   17.64626   85.04901  115.36589
        0.06030   14.68884   83.45975  115.56053
        0.06030   14.85325   86.77811  116.08777
       -0.34790   16.81667   88.91917  120.47760
       -0.24000   18.20373   91.06212  121.54718
        0.73410   19.11458   90.51599  124.21359
       -0.58940   21.35957   90.87126  124.78995
       -0.00940   16.53510   93.42806  121.61332
        0.01870   15.95307   94.26899  118.94881
       -0.04790   14.84758   96.89571  118.98472
       -0.01430   12.13204   96.93539  119.78407
       -0.38540   11.17017   99.48085  119.43258
        0.27470   15.00254   89.15728  119.93525
        0.14260   19.84212   91.44574  120.35855
        0.03620   14.77577   92.99720  122.59409
        0.03620   17.52343   94.93606  122.60732
        0.01030   17.68784   94.27277  117.83954
        0.01030   14.60002   92.96886  118.10032
        0.06210   15.93606   98.04844  120.29808
        0.06210   15.00065   97.71018  117.09877
        0.11350   11.98275   96.40249  121.76828
        0.11350   11.04923   95.61825  118.62756
        0.34000    9.45997   99.40526  118.58976
        0.34000   12.37771  100.47107  118.33276
        0.34000   11.00576  100.33879  121.12955
       -0.34790   17.45540   89.50310  125.82174
       -0.26370   18.30200   88.98153  128.38232
        0.73410   20.29755   86.93307  128.60342
       -0.58940   21.97374   87.13527  130.23992
       -0.00070   16.03244   88.33714  130.07363
        0.03900   15.23308   90.97897  130.92023
        0.04860   12.49298   91.25865  130.48559
       -0.52950   11.73520   93.89293  130.50449
        0.80760    9.29556   94.51087  130.33630
       -0.86270    7.43607   92.80634  130.10953
       -0.86270    8.70408   96.93917  130.37032
        0.27470   15.66961   89.11193  125.27561
        0.15600   19.13159   90.72008  129.11365
        0.03270   14.53955   87.39605  129.01349
        0.03270   16.61825   87.19574  131.68557
        0.02850   15.64693   91.22086  132.92334
        0.02850   16.25542   92.39438  129.82796
        0.06870   12.01866   90.44040  128.65633
        0.06870   11.46875   90.25143  131.96147
        0.34560   13.05612   95.26298  130.64433
        0.44780    7.84803   90.94307  130.06985
        0.44780    5.62194   93.38460  129.97914
        0.44780   10.07791   98.25442  130.52905
        0.44780    6.87860   97.47774  130.23615
       -0.41570   20.15582   84.97154  126.97826
       -0.05180   22.06822   82.98921  126.98582
        0.59730   24.63258   84.10226  126.21292
       -0.56790   26.55065   83.57125  127.45447
       -0.11020   21.31989   80.82548  125.18491
        0.35310   23.23229   78.62583  125.00160
       -0.41210   23.69339   77.58649  127.63588
       -0.41210   22.27987   76.57926  123.21203
        0.27190   18.70640   84.87705  125.74049
        0.09220   22.22696   82.23332  128.89444
        0.04570   19.52465   80.05258  125.83308
        0.04570   21.04777   81.61160  123.30085
       -0.03610   25.01053   79.36283  124.26839
        0.10000   25.04076   76.03124  127.53573
        0.10000   24.45306   79.07559  128.83775
        0.10000   21.91704   76.90618  128.42579
        0.10000   21.96996   77.38995  121.34309
        0.10000   20.50920   75.81014  123.93013
        0.10000   23.68016   75.07315  123.08353
       -0.41570   24.73463   85.74821  124.27784
       -0.05180   27.11946   86.92362  123.58431
        0.59730   28.07755   88.60737  125.70647
       -0.56790   30.36412   88.56579  126.18646
       -0.11020   26.71884   88.39572  121.13333
        0.35310   26.13869   86.73276  118.82220
       -0.41210   25.15037   88.35603  116.66602
       -0.41210   28.53864   85.30602  118.02473
        0.27190   23.14915   86.16962  123.30274
        0.09220   28.50841   85.44208  123.24227
        0.04570   25.14092   89.69018  121.40923
        0.04570   28.41392   89.49743  120.74216
       -0.03610   24.69116   85.36082  119.33809
        0.10000   24.74407   87.16173  115.03708
        0.10000   23.42693   89.31224  117.26129
        0.10000   26.57144   89.75632  116.15391
        0.10000   28.12479   84.12683  116.38634
        0.10000   29.17926   84.11738  119.57998
        0.10000   30.01452   86.66095  117.54285
       -0.41570   26.49018   90.03033  127.04440
       -0.03890   27.33300   91.49109  129.22325
        0.59730   28.35345   89.75065  131.28683
       -0.56790   30.43026   90.24198  132.21847
        0.36540   25.14470   93.06712  130.25693
       -0.24380   25.76453   94.49575  132.69279
       -0.67610   24.53053   94.78299  128.26705
        0.27190   24.65148   90.10025  126.53606
        0.10070   28.83911   92.76288  128.62421
        0.00430   23.53276   91.83124  130.59708
        0.41020   23.46284   93.95151  127.05952
        0.06420   24.11291   95.56723  133.30128
        0.06420   27.33300   95.78644  132.35075
        0.06420   26.28987   93.15216  134.16300
       -0.41570   27.12513   87.67006  131.99926
       -0.08750   28.15125   86.04490  133.99859
        0.59730   30.68537   84.84870  133.22380
       -0.56790   32.36156   84.52367  134.79227
        0.29850   26.12924   84.01344  134.65999
       -0.31920   27.22906   82.08592  136.47602
       -0.31920   23.92960   85.22287  136.06217
        0.27190   25.47540   87.20897  131.15644
        0.09690   28.47061   87.20519  135.67100
       -0.02970   25.46217   83.08370  132.94790
        0.07910   28.82777   81.13917  135.58785
        0.07910   25.78720   80.69509  136.95601
        0.07910   27.86212   83.03835  138.18811
        0.07910   23.04332   86.64016  134.85842
        0.07910   24.62313   86.12049  137.78182
        0.07910   22.54821   83.77534  136.55161
       -0.34790   31.06332   84.31580  130.78795
       -0.24000   33.44248   83.33692  129.82985
        0.73410   35.43803   85.37027  129.36498
       -0.58940   37.46571   84.81091  128.30862
       -0.00940   32.97383   81.94041  127.36376
        0.01870   31.21828   79.71054  127.64533
       -0.04790   32.36156   77.89262  129.51805
       -0.01430   30.83655   75.48700  129.60309
       -0.38540   32.56754   73.48200  130.33063
        0.27470   29.63280   84.60493  129.55773
        0.14260   34.19081   81.99522  131.20180
        0.03620   32.14613   83.25755  126.01450
        0.03620   34.77663   81.27712  126.62299
        0.01030   29.38524   80.35115  128.32941
        0.01030   30.98962   78.77512  125.82363
        0.06210   32.37290   78.75812  131.38699
        0.06210   34.29475   77.45609  128.95491
        0.11350   29.32288   75.65519  130.98826
        0.11350   30.04476   75.09016  127.74360
        0.34000   31.62457   71.82471  130.41189
        0.34000   33.96972   73.35350  129.04184
        0.34000   33.31209   73.87506  132.04272
       -0.34790   34.90702   87.76455  130.00749
       -0.24000   36.58699   89.91317  129.58608
        0.73410   37.39579   90.24009  126.84220
       -0.58940   39.59732   90.66528  126.19780
       -0.00940   38.90190   89.63538  131.26038
        0.01870   38.05530   89.70341  133.97969
       -0.04790   40.20203   88.51099  135.41399
       -0.01430   39.57653   88.30690  138.19756
       -0.38540   41.66468   87.00299  139.43911
        0.27470   33.22516   88.10470  130.84275
        0.14260   35.58921   91.62148  130.16056
        0.03620   39.83354   87.84203  130.86731
        0.03620   40.20770   91.18873  130.90133
        0.01030   37.75106   91.64416  134.60141
        0.01030   36.33376   88.59792  134.21969
        0.06210   41.89145   89.66750  135.18534
        0.06210   40.56108   86.62883  134.65810
        0.11350   39.34788   90.18907  139.00447
        0.11350   37.83799   87.22976  138.44323
        0.34000   41.29619   86.84047  141.30427
        0.34000   43.27284   88.00077  139.19345
        0.34000   41.87255   85.26444  138.67755
       -0.41570   35.57409   89.99632  125.13577
       -0.00310   36.03708   90.26466  122.44669
        0.59730   34.79931   92.67028  121.40168
       -0.56790   32.47683   92.94618  121.58120
       -0.00360   34.99206   87.93841  121.08420
       -0.06450   36.55864   85.63294  121.64167
        0.69510   39.26662   85.83703  120.69492
       -0.94070   41.00139   84.75611  122.11788
       -0.60860   39.91102   86.98409  118.75606
        0.27190   33.80153   89.61081  125.73104
        0.08500   38.06853   90.36670  122.12733
        0.01710   33.05887   87.60392  121.71159
        0.01710   34.99584   88.28423  119.05464
        0.03520   36.60022   85.34948  123.68069
        0.03520   35.66858   83.99644  120.76106
        0.42510   40.49305   83.84148  123.71281
        0.42510   42.84009   84.84303  121.61332
       -0.25480   36.19392   94.49009  120.31508
       -0.02660   35.14135   96.76154  119.17936
        0.58960   33.51996   96.02454  116.92869
       -0.57480   34.23806   94.31245  115.48683
       -0.00700   37.38445   98.33001  118.38378
        0.01890   39.40079   97.37948  120.17335
        0.01920   38.92269   94.55623  120.16579
        0.06410   34.01129   97.78766  120.56264
        0.02530   37.89279   97.97474  116.42036
        0.02530   37.01973  100.33312  118.69370
        0.02130   41.28863   97.81978  119.47604
        0.02130   39.12300   98.15804  122.05930
        0.03910   39.79196   93.63782  121.79096
        0.03910   39.58031   93.70774  118.40835
       -0.41570   31.37512   97.29822  116.59799
       -0.00240   29.78019   96.80689  114.42481
        0.59730   28.61990   99.26920  113.50640
       -0.56790   28.44416  101.13814  114.89913
       -0.03430   27.62024   94.92283  115.06542
        0.01180   25.78909   95.77510  117.13467
       -0.12560   23.67071   97.21129  116.53941
       -0.12560   26.29554   95.20629  119.64801
       -0.17040   22.10224   98.06545  118.44992
       -0.17040   24.69494   96.07746  121.53585
       -0.10720   22.60490   97.50798  120.95192
        0.27190   30.85356   98.61914  117.87356
        0.09780   30.93482   96.00943  112.91681
        0.02950   26.52987   94.60158  113.34766
        0.02950   28.46683   93.13515  115.64179
        0.13300   23.25119   97.65916  114.59299
        0.13300   27.93204   94.08757  120.13178
        0.14300   20.46195   99.18417  117.97938
        0.14300   25.09556   95.62581  123.48604
        0.12970   21.37280   98.18639  122.42969
       -0.51630   27.74874   99.22952  111.17070
        0.05600   27.71661  101.94883  107.65203
        0.01360   26.40514  103.83100  105.98151
        0.80540   27.83378  104.55099  103.56077
       -0.81880   29.86145  103.51164  103.00519
       -0.81880   26.87946  106.20450  102.21529
        0.29360   28.07377   97.67049  110.11812
        0.11050   26.23885  102.89181  111.29920
       -0.01730   27.98684  100.21974  106.56733
       -0.01730   29.56854  102.70095  108.14903
       -0.04250   24.58534  103.03543  105.43349
       -0.04250   26.06499  105.54498  107.07188
       -0.57480   -2.05602  113.99773  104.52831
       -0.51630   -4.43519  111.90580  101.77120
        0.03970   -6.76522  112.64279  103.00141
        0.53660   -8.73242  110.69260  102.27198
       -0.58190   -8.38094  109.17326  100.54099
        0.05600   -7.62693  115.31109  102.20773
        0.01360   -8.67006  115.54730   99.60557
        0.80540   -9.68674  118.17024   99.06700
       -0.81880  -11.69363  118.87700  100.00242
       -0.81880   -8.41684  119.46849   97.67238
        0.29360   -4.51267  110.90803  100.14604
        0.11050   -6.49499  112.59933  105.04232
       -0.01730   -5.99988  116.56776  102.35135
       -0.01730   -9.05935  115.95171  103.54187
       -0.04250   -7.17340  115.12778   98.25253
       -0.04250  -10.19129  114.17725   99.36747
       -0.34790  -10.78089  110.71716  103.70250
       -0.00940  -14.70963  109.86301  105.41081
        0.01870  -16.79400  108.30776  106.54654
       -0.04790  -18.06578  110.28442  108.24540
       -0.01430  -20.06889  109.15814  109.95371
       -0.38540  -20.97596  110.98739  111.79620
        0.27470  -10.98498  112.15902  104.93649
        0.14260  -12.03945  107.03787  104.38469
        0.03620  -13.65138  110.63591  107.00007
        0.03620  -15.60158  111.45416  104.45461
        0.01030  -18.08468  107.60101  105.10657
        0.01030  -16.02677  106.76008  107.66904
        0.06210  -16.62203  111.16881  109.41892
        0.06210  -18.93506  111.72439  107.05676
        0.11350  -21.65437  108.53075  108.79909
        0.11350  -19.27521  107.53864  110.94771
        0.34000  -22.30444  110.17481  112.89980
        0.34000  -19.51898  111.57321  112.88090
        0.34000  -21.73374  112.48406  110.88724
       -0.56790   30.23184   86.32269  104.93460
       -0.41570   32.21416   83.11204  102.97496
        0.03370   34.43837   83.06291  104.60768
        0.59730   36.16369   85.31736  104.00675
       -0.56790   35.89535   86.50032  101.98852
       -0.18250   35.78952   80.56280  104.10123
        0.27190   32.09889   81.81758  101.57845
        0.08230   33.85255   83.14606  106.58055
        0.06030   37.47138   80.43808  105.28420
        0.06030   36.33565   80.46832  102.11702
        0.06030   34.52530   78.99811  104.53965
       -0.25480   38.01940   85.94663  105.63758
       -0.02660   39.84299   87.99321  105.21050
        0.58960   41.28107   87.77589  102.71984
       -0.57480   41.97460   89.73553  101.69750
       -0.00700   41.60988   87.89683  107.44794
        0.01890   39.94881   86.89906  109.52286
        0.01920   38.44459   84.84681  108.14525
        0.06410   38.83765   89.79034  105.23885
        0.02530   42.32609   89.77333  107.90903
        0.02530   43.16701   86.59859  107.08322
        0.02130   41.06564   86.10537  111.06109
        0.02130   38.69403   88.37493  110.22206
        0.03910   36.65880   84.47454  109.09956
        0.03910   39.55575   83.11771  107.99407
       -0.51630   41.85554   85.49310  101.75230
        0.03810   43.13489   85.27011   99.31267
        0.53660   41.31508   85.46286   97.06389
       -0.58190   42.07664   84.99610   94.92661
       -0.03030   44.58053   82.73410   99.25598
        0.79940   42.95536   80.33793   99.03110
       -0.80140   40.74816   80.35682   99.73974
       -0.80140   43.87188   78.43308   98.09190
        0.29360   41.39634   83.91518  102.72362
        0.08800   44.50872   86.79890   99.16338
       -0.01220   45.67090   82.59237  100.99830
       -0.01220   45.89578   82.77378   97.67049
       -0.41570   38.85844   85.93719   97.46262
       -0.02520   36.95170   86.15450   95.51054
        0.59730   35.51551   83.71865   94.87370
       -0.56790   33.71082   83.79613   93.35436
        0.27190   38.29152   86.16206   99.27109
        0.06980   35.57409   87.55668   96.12659
        0.06980   37.85688   86.84236   93.79278
       -0.41570   36.20904   81.52279   95.88092
        0.21170   36.31865   76.97610   95.95840
       -0.65460   36.74195   77.06114   98.58890
        0.27190   37.66602   81.42830   97.11114
        0.08430   34.59900   79.23244   93.12003
        0.03520   38.12711   76.96666   94.97197
        0.03520   35.26796   75.26779   95.48597
        0.42750   38.37467   77.78113   98.91582
       -0.56790   28.44416   73.76168   97.85191
       -0.41570   26.48640   76.56792  100.33312
       -0.05970   26.04421   74.73867  102.31922
        0.59730   23.37402   73.71822  102.07356
       -0.56790   23.03765   71.42031  102.08867
        0.13030   26.44672   75.96888  104.94405
       -0.04300   29.25107   76.68320  105.21806
       -0.32040   25.60768   74.12829  107.04354
       -0.06600   29.88791   78.31025  107.54053
        0.27190   25.93838   78.37828  100.58823
        0.08690   27.37646   73.18153  102.10001
        0.01870   25.30721   77.68097  105.06121
        0.02360   30.34333   74.94087  105.34089
        0.02360   29.83311   77.70365  103.52676
        0.08820   25.89681   75.00701  108.88413
        0.08820   23.61213   73.67853  106.80354
        0.08820   26.72073   72.39919  106.92637
        0.01860   31.90803   78.71276  107.56510
        0.01860   29.37012   77.29169  109.25452
        0.01860   28.83722   80.07903  107.44983
       -0.41570   21.44272   75.32448  101.86569
        0.27190   21.81311   77.19720  101.87136
        0.06980   18.13948   74.91441   99.73030
        0.06980   18.69695   72.48234  101.99041
       -0.56790   16.45951   72.85839  115.65313
       -0.51630   13.20352   71.42031  113.44215
        0.03810   13.81579   68.78603  113.96182
        0.53660   16.50676   68.13974  113.03208
       -0.58190   17.96752   66.88497  114.38512
       -0.03030   11.83158   67.11173  112.62390
        0.79940   12.25298   64.27903  113.06798
       -0.80140   12.61959   63.50047  115.24495
       -0.80140   12.26999   62.89953  111.20849
        0.29360   11.68418   71.82471  112.35934
        0.08800   13.70996   68.45911  115.99328
       -0.01220    9.96453   67.61629  113.33066
       -0.01220   11.89961   67.48590  110.60000
       -0.41570   17.24753   69.02792  110.78708
       -0.00310   19.81567   68.58572  109.91781
        0.59730   21.79043   70.02947  111.43526
       -0.56790   23.89937   69.11484  111.82832
       -0.00360   20.16716   69.34350  107.20794
       -0.06450   19.11080   67.38952  105.39003
        0.69510   16.27999   67.43866  105.29176
       -0.94070   15.14427   65.22201  105.41459
       -0.60860   15.09324   69.44555  105.28798
        0.27190   16.02488   70.00490  109.69482
        0.08500   20.21629   66.57316  110.08411
        0.01710   19.20151   71.13496  106.89047
        0.01710   22.17783   69.58916  106.83567
        0.03520   19.72118   65.51869  106.00041
        0.03520   19.85346   67.75613  103.50408
        0.42510   16.17984   63.62141  105.49018
        0.42510   13.23753   65.12563  105.43349
       -0.41570   21.16304   72.25557  112.43115
       -0.05180   22.92616   73.72955  113.91269
        0.59730   23.35513   72.43320  116.46004
       -0.56790   25.47162   72.40108  117.44459
       -0.11020   21.85846   76.42619  114.26229
        0.35310   23.68394   78.22899  115.57376
       -0.41210   26.00641   78.61828  113.88623
       -0.41210   22.30255   80.65729  116.24650
        0.27190   19.40371   72.93398  112.14391
        0.09220   24.71951   73.84294  112.90547
        0.04570   21.40682   77.19342  112.40469
        0.04570   20.12558   76.31470  115.37156
       -0.03610   24.30755   77.34271  117.32554
        0.10000   27.32166   79.90518  114.81220
        0.10000   25.41682   79.41952  112.08155
        0.10000   26.93238   76.80603  113.56309
        0.10000   23.60268   81.94986  117.18381
        0.10000   20.73219   80.22643  117.50884
        0.10000   21.58067   81.53601  114.52874
       -0.34790   21.40304   71.38440  117.65813
       -0.26370   21.62414   69.90475  119.98060
        0.73410   23.53087   67.79392  119.51384
       -0.58940   25.23540   67.41976  121.05586
       -0.00070   19.18072   68.57060  120.71948
        0.03900   17.38926   69.83294  122.50150
        0.04860   15.60914   67.74857  123.43313
       -0.52950   14.06712   66.75269  121.38467
        0.80760   11.59158   67.12874  121.26373
       -0.86270   10.35570   68.40998  123.03818
       -0.86270   10.29712   66.20089  119.36077
        0.27470   19.66260   71.62818  116.91547
        0.15600   22.26664   71.10661  121.52451
        0.03270   18.14137   68.21722  118.97716
        0.03270   19.68528   66.74513  121.52829
        0.02850   18.41538   70.66064  124.08320
        0.02850   16.31779   71.28803  121.51317
        0.06870   14.37137   68.52525  124.88633
        0.06870   16.72597   66.21978  124.24382
        0.34560   14.91183   65.73979  120.00517
        0.44780   11.30434   69.13563  124.52728
        0.44780    8.46786   68.65753  122.89645
        0.44780   11.18718   65.21256  117.99261
        0.44780    8.41117   66.47490  119.26628
       -0.51630   23.31544   66.47112  117.36711
        0.03970   25.06155   64.43777  116.76807
        0.53660   27.72606   65.33161  116.26918
       -0.58190   29.51374   63.98046  116.92113
        0.05600   24.24141   62.99024  114.44370
        0.01360   21.83390   61.56917  114.99361
        0.80540   22.13058   59.56228  117.04586
       -0.81880   23.56866   57.76515  116.64335
       -0.81880   20.90982   59.83440  119.01495
        0.29360   21.91326   66.89442  116.14257
        0.11050   25.10501   63.13197  118.36111
       -0.01730   25.71728   61.65609  113.91269
       -0.01730   23.92015   64.30738  112.89413
       -0.04250   20.40337   62.92032  115.60400
       -0.04250   21.19139   60.65832  113.26263
       -0.41570   27.96039   67.59172  115.16180
       -0.00140   30.39624   68.64052  114.45315
        0.59730   32.21416   68.97311  116.63957
       -0.56790   34.49695   68.67454  116.23516
       -0.01520   29.95216   71.17464  113.11901
       -0.00110   32.18015   72.37084  111.75273
       -0.19060   32.66581   71.75290  109.26774
       -0.19060   33.67303   74.10750  113.01696
       -0.23410   34.67081   72.89808  108.03753
       -0.23410   35.66669   75.24323  111.79242
        0.32260   36.15235   74.63284  109.31499
       -0.55790   38.16113   75.81014  108.09233
        0.27190   26.38436   68.60651  114.80464
        0.08760   31.26741   67.35740  113.09822
        0.02950   28.46117   70.88552  111.72817
        0.02950   29.26619   72.52013  114.51929
        0.16990   31.49607   70.39230  108.29454
        0.16990   33.27241   74.57048  114.96338
        0.16560   35.07710   72.43887  106.09111
        0.16560   36.83832   76.60005  112.76752
        0.39920   38.42569   75.03347  106.47473
       -0.41570   31.29009   69.57027  118.90346
       -0.00240   32.96438   69.95766  121.02184
        0.59730   33.67303   67.55582  122.46559
       -0.56790   35.17536   67.66164  124.24571
       -0.03430   31.77952   71.87384  122.80007
        0.01180   31.89858   74.53836  121.66435
       -0.12560   34.20782   75.67219  121.17869
       -0.12560   29.67059   75.80069  121.13333
       -0.17040   34.28341   78.07592  120.16202
       -0.17040   29.77075   78.20632  120.11477
       -0.10720   32.07054   79.34204  119.63289
        0.27190   29.40414   69.75357  119.13967
        0.09780   34.70671   70.78158  120.29430
        0.02950   29.81043   71.36551  123.12511
        0.02950   32.79242   71.85306  124.59342
        0.13300   35.94259   74.68009  121.59254
        0.13300   27.86968   74.91630  121.51128
        0.14300   36.08054   78.96410  119.78029
        0.14300   28.03976   79.20220  119.69336
        0.12970   32.13479   81.22232  118.84110
       -0.34790   32.67525   65.37885  121.71348
       -0.24000   33.34611   63.00347  122.93424
        0.73410   35.76496   61.93955  121.77584
       -0.58940   35.99739   61.93010  119.48927
       -0.00940   31.16158   61.08729  122.62244
        0.01870   28.80510   61.94333  124.03406
       -0.04790   26.76041   60.04227  123.63911
       -0.01430   24.37369   61.12697  124.81452
       -0.38540   22.23830   59.45645  124.31185
        0.27470   31.42804   65.36941  120.26784
        0.14260   33.65791   63.34551  124.94113
        0.03620   30.71372   60.90209  120.62122
        0.03620   31.75874   59.25614  123.35376
        0.01030   29.22272   62.10018  126.04473
        0.01030   28.19471   63.77259  123.31219
        0.06210   27.25741   58.26593  124.55752
        0.06210   26.47128   59.73235  121.62277
        0.11350   24.63636   61.30649  126.84976
        0.11350   23.99574   62.98268  124.00572
        0.34000   22.16271   59.06150  122.44669
        0.34000   22.45373   57.83507  125.29640
        0.34000   20.61880   60.31439  124.84665
       -0.41570   37.53752   61.06272  123.20258
       -0.14900   39.82976   60.05550  122.07820
        0.27190   37.32965   61.07595  125.09987
        0.09760   39.53307   58.12042  121.50183
        0.09760   40.35132   61.16099  120.44169
        0.09760   41.35666   60.11597  123.43313
        0.00000   33.72972   91.27944  100.69217
        0.67910   35.18103   90.23631  100.96807
        0.67910   33.10611   91.87659  102.28143
        0.00000    7.35103   87.70786  129.49726
        0.67910    8.02756   86.91228  130.97503
        0.67910    8.35070   87.25621  128.05918
        0.00000    1.95587   85.10571  127.56029
        0.67910    3.20120   83.90384  128.08564
        0.67910    2.39428   86.74410  128.18768
        0.00000    8.21653  110.06143   98.14671
        0.67910    8.84203  108.82744   99.31267
        0.67910    8.32235  109.40947   96.46296
        0.00000    5.93563  112.11745   84.61627
        0.67910    6.57814  111.15369   86.00522
        0.67910    6.26444  113.87301   84.89784
        0.00000   10.12137   64.18455  106.93204
        0.67910   10.90561   63.71590  108.49296
        0.67910    8.33558   63.91621  107.04921
        0.00000   16.59935   62.67655  118.44425
        0.67910   15.20663   62.96378  117.32554
        0.67910   15.97574   62.36285  120.11288
        0.00000   30.40191  101.52554  120.24705
        0.67910   31.02930  103.07511  119.55541
        0.67910   28.62368  101.67293  120.53807
        0.00000   40.76139   75.74589  104.02564
        0.67910   40.75761   77.07059  102.79354
        0.67910   42.43758   75.52290  104.66626
        0.00000   23.31544   53.89688  120.21115
        0.67910   23.40237   55.22536  118.98661
        0.67910   24.47951   52.58730  119.76517
        0.00000    1.90484   90.39316  128.66011
        0.67910    1.96909   91.12448  127.00660
        0.67910    0.39306   90.92795  129.49726
        0.00000  -15.76976  115.44526  100.24997
        0.67910  -14.38082  116.36745  100.95295
        0.67910  -15.40505  113.67459  100.30099
        0.00000   10.44452  114.27363   88.65839
        0.67910   10.12704  112.54453   88.23320
        0.67910   12.11314  114.72905   88.12738
        0.00000   18.02799   61.50681  108.38713
        0.67910   16.90360   60.24825  109.03531
        0.67910   19.26765   60.72068  107.33077
        0.00000   28.24007  105.27853   96.67461
        0.67910   27.80732  105.60168   98.39993
        0.67910   26.80010  105.58467   95.62392
        0.00000    4.68274  101.21562  119.46849
        0.67910    4.40306  102.72740  120.42091
        0.67910    5.09092   99.85880  120.59476
        0.00000    2.58326  111.62612  119.70659
        0.67910    3.07080  110.90236  118.12300
        0.67910    4.05535  112.19871  120.58720
        0.00000    3.02356   95.63148  131.35864
        0.67910    3.36749   96.68406  132.78917
        0.67910    2.54924   96.66327  129.95080
        0.00000   -3.21064   91.39282  122.67346
        0.67910   -1.47210   91.81990  122.92668
        0.67910   -3.79079   90.37804  124.05485
        0.00000   21.83201  108.05076  104.24107
        0.67910   23.41938  107.63880  103.47951
        0.67910   20.74352  106.60701  104.18627
       -1.35820   33.86011   91.20574  100.95484
       -1.35820    7.59103   87.52644  129.51805
       -1.35820    2.20342   85.15295  127.72659
       -1.35820    8.32424  109.78742   98.08623
       -1.35820    6.07736  112.21761   84.86193
       -1.35820    9.99098   64.07683  107.18149
       -1.35820   16.30456   62.67655  118.50850
       -1.35820   30.24885  101.77687  120.18469
       -1.35820   40.99383   75.91219  103.93116
       -1.35820   23.48930   53.91389  119.96548
       -1.35820    1.70453   90.57646  128.52972
       -1.35820  -15.51276  115.33754  100.36146
       -1.35820   10.62782  114.07899   88.52044
       -1.35820   18.03177   61.21012  108.33800
       -1.35820   27.97551  105.36924   96.78610
       -1.35820    4.69786  101.25342  119.76706
       -1.35820    2.86105  111.59778  119.59321
       -1.35820    3.00844   95.93195  131.37754
       -1.35820   -3.03112   91.31535  122.90212
       -1.35820   21.91893  107.78809  104.12013
       -0.03177   27.75819   92.62304  105.39947
       -0.03177   26.92860   93.64349  103.47006
       -0.03177   26.71317   94.31056  105.36735
        0.29095   10.99065   88.90028  123.77517
        0.29095    9.70563   87.32424  123.13266
       -0.00187   27.05521  100.25375  110.60000
       -0.00187   27.03820  101.61246  108.84067
       -0.00187   26.30121  102.08301  110.66425
        0.28740   -2.12594  113.25696  103.63258
        0.28740   -3.31458  112.21005  102.25497
       -0.03177  -11.77488  109.76285  103.66282
       -0.03177  -13.74020  109.33577  104.51697
       -0.03177  -12.40416  107.92226  104.00486
        0.28395   30.28286   85.53845  104.07478
        0.28395   31.27497   83.93408  103.09401
        0.00150   35.51551   80.39084   95.52377
        0.00150   35.56843   78.11750   95.56345
        0.00150   34.70860   79.24567   94.14427
        0.28395   28.02275   74.83504   98.01631
        0.28395   27.04387   76.23722   99.25786
        0.00140   20.13314   74.91630  101.74852
        0.00140   18.48152   74.71032  100.68083
        0.00140   18.76120   73.49523  101.81088
        0.28395   15.52410   73.07760  115.00306
        0.28395   13.89516   72.35950  113.89757

  Old nuclear repulsion        = 281683.518786079774145
  Additional nuclear repulsion =  347.476466247259623
  Total nuclear repulsion      = 282030.995252327062190

  Minimum eigenvalue in the overlap matrix is 1.0755406593E-01.
  Reciprocal condition number of the overlap matrix is 3.6268891127E-02.
    Using symmetric orthogonalization.

  ==> Pre-Iterations <==

  SCF Guess: Superposition of Atomic Densities via on-the-fly atomic UHF (no occupation information).

   -------------------------
    Irrep   Nso     Nmo    
   -------------------------
     A       2708    2708 
   -------------------------
    Total    2708    2708
   -------------------------

  ==> Iterations <==

                           Total Energy        Delta E     RMS |[F,P]|

   @DF-RHF iter SAD: -23089.37768104830320   -2.30894e+04   0.00000e+00 
   @DF-RHF iter   1: -23281.35258344389149   -1.91975e+02   1.46779e-03 DIIS/ADIIS
   @DF-RHF iter   2: -23283.49740067636594   -2.14482e+00   1.10309e-03 DIIS/ADIIS
   @DF-RHF iter   3: -23262.25716311367432    2.12402e+01   1.09046e-03 DIIS/ADIIS
   @DF-RHF iter   4: -23292.40452646401536   -3.01474e+01   3.11642e-04 DIIS/ADIIS
   @DF-RHF iter   5: -23292.93507873237104   -5.30552e-01   9.13805e-05 DIIS
   @DF-RHF iter   6: -23293.01172861891973   -7.66499e-02   3.42595e-05 DIIS
   @DF-RHF iter   7: -23293.02435232428252   -1.26237e-02   1.48948e-05 DIIS
   @DF-RHF iter   8: -23293.02686184685081   -2.50952e-03   6.55367e-06 DIIS
   @DF-RHF iter   9: -23293.02741534527013   -5.53498e-04   2.98439e-06 DIIS
   @DF-RHF iter  10: -23293.02750579370331   -9.04484e-05   1.66014e-06 DIIS
   @DF-RHF iter  11: -23293.02753681023387   -3.10165e-05   7.82391e-07 DIIS
   @DF-RHF iter  12: -23293.02754577908490   -8.96885e-06   3.09304e-07 DIIS
   @DF-RHF iter  13: -23293.02754759654272   -1.81746e-06   1.37415e-07 DIIS
   @DF-RHF iter  14: -23293.02754800621187   -4.09669e-07   6.77696e-08 DIIS
  Energy and wave function converged.


  ==> Post-Iterations <==

    Orbital Energies [Eh]
    ---------------------

    Doubly Occupied:                                                      

       1A    -91.654660     2A    -91.373338     3A    -91.363773  
       4A    -91.268847     5A    -91.212054     6A    -20.420335  
       7A    -20.368833     8A    -20.359823     9A    -20.351624  
      10A    -20.351086    11A    -20.348967    12A    -20.344483  
      13A    -20.328507    14A    -20.327640    15A    -20.326803  
      16A    -20.320550    17A    -20.320480    18A    -20.320306  
      19A    -20.316875    20A    -20.306176    21A    -20.305803  
      22A    -20.305378    23A    -20.303517    24A    -20.302118  
      25A    -20.300878    26A    -20.295717    27A    -20.291949  
      28A    -20.287358    29A    -20.281721    30A    -20.279944  
      31A    -20.279258    32A    -20.277828    33A    -20.275144  
      34A    -20.272662    35A    -20.272234    36A    -20.271337  
      37A    -20.268179    38A    -20.267170    39A    -20.266824  
      40A    -20.262685    41A    -20.262348    42A    -20.257914  
      43A    -20.255954    44A    -20.255871    45A    -20.251606  
      46A    -20.248008    47A    -20.244998    48A    -20.243235  
      49A    -20.242592    50A    -20.242355    51A    -20.241591  
      52A    -20.238028    53A    -20.237916    54A    -20.235048  
      55A    -20.234966    56A    -20.233107    57A    -20.229807  
      58A    -20.229109    59A    -20.225250    60A    -20.223644  
      61A    -20.218378    62A    -20.205415    63A    -20.202104  
      64A    -20.199128    65A    -20.198125    66A    -20.195113  
      67A    -20.194755    68A    -20.191805    69A    -20.190735  
      70A    -20.190299    71A    -20.189353    72A    -20.186668  
      73A    -20.185072    74A    -20.184540    75A    -20.184426  
      76A    -20.183732    77A    -20.179926    78A    -20.177093  
      79A    -20.177070    80A    -20.168194    81A    -20.167473  
      82A    -20.164345    83A    -20.162163    84A    -20.149583  
      85A    -20.141572    86A    -20.115999    87A    -20.108558  
      88A    -20.105774    89A    -20.064586    90A    -20.055553  
      91A    -20.030630    92A    -20.018184    93A    -19.966870  
      94A    -19.942810    95A    -19.940286    96A    -19.930793  
      97A    -19.911101    98A    -19.908732    99A    -19.880564  
     100A    -19.875096   101A    -15.854850   102A    -15.701709  
     103A    -15.573312   104A    -15.538277   105A    -15.534597  
     106A    -15.534512   107A    -15.527977   108A    -15.524355  
     109A    -15.521762   110A    -15.519760   111A    -15.517329  
     112A    -15.496783   113A    -15.494887   114A    -15.476079  
     115A    -15.474796   116A    -15.471850   117A    -15.468893  
     118A    -15.466992   119A    -15.464947   120A    -15.464444  
     121A    -15.463116   122A    -15.461542   123A    -15.461299  
     124A    -15.451598   125A    -15.445712   126A    -15.444228  
     127A    -15.440279   128A    -15.439019   129A    -15.434570  
     130A    -15.432622   131A    -15.428205   132A    -15.426843  
     133A    -15.425810   134A    -15.424756   135A    -15.421085  
     136A    -15.419404   137A    -15.413204   138A    -15.410120  
     139A    -15.409757   140A    -15.406872   141A    -15.403210  
     142A    -15.401726   143A    -15.401487   144A    -15.393404  
     145A    -15.391642   146A    -15.378593   147A    -15.377414  
     148A    -15.374947   149A    -15.361459   150A    -15.360404  
     151A    -15.354522   152A    -15.353761   153A    -15.352187  
     154A    -15.352026   155A    -15.350719   156A    -15.349416  
     157A    -15.344666   158A    -15.344542   159A    -15.344007  
     160A    -15.342295   161A    -15.339188   162A    -15.334831  
     163A    -15.327901   164A    -15.326960   165A    -15.323431  
     166A    -15.306797   167A    -15.301876   168A    -15.292546  
     169A    -11.475244   170A    -11.440122   171A    -11.424841  
     172A    -11.419274   173A    -11.407763   174A    -11.405973  
     175A    -11.405729   176A    -11.375747   177A    -11.368566  
     178A    -11.355120   179A    -11.350492   180A    -11.347576  
     181A    -11.347129   182A    -11.345534   183A    -11.344336  
     184A    -11.340431   185A    -11.333266   186A    -11.333030  
     187A    -11.332971   188A    -11.332816   189A    -11.332014  
     190A    -11.331021   191A    -11.330223   192A    -11.328559  
     193A    -11.328555   194A    -11.327727   195A    -11.327137  
     196A    -11.325539   197A    -11.324061   198A    -11.321409  
     199A    -11.320873   200A    -11.317187   201A    -11.314521  
     202A    -11.314220   203A    -11.312000   204A    -11.311180  
     205A    -11.310432   206A    -11.308294   207A    -11.306776  
     208A    -11.304957   209A    -11.304782   210A    -11.304696  
     211A    -11.302342   212A    -11.300943   213A    -11.300801  
     214A    -11.300441   215A    -11.299602   216A    -11.299256  
     217A    -11.297744   218A    -11.296945   219A    -11.296580  
     220A    -11.294671   221A    -11.293715   222A    -11.286627  
     223A    -11.286385   224A    -11.280351   225A    -11.279669  
     226A    -11.278053   227A    -11.275806   228A    -11.275323  
     229A    -11.272276   230A    -11.269377   231A    -11.268729  
     232A    -11.268524   233A    -11.266512   234A    -11.265148  
     235A    -11.262788   236A    -11.262777   237A    -11.262224  
     238A    -11.259293   239A    -11.258575   240A    -11.258009  
     241A    -11.256231   242A    -11.255021   243A    -11.253869  
     244A    -11.253444   245A    -11.252069   246A    -11.251253  
     247A    -11.249898   248A    -11.249203   249A    -11.246572  
     250A    -11.246008   251A    -11.245351   252A    -11.244580  
     253A    -11.243989   254A    -11.243531   255A    -11.242357  
     256A    -11.242013   257A    -11.241845   258A    -11.241502  
     259A    -11.240713   260A    -11.239002   261A    -11.236967  
     262A    -11.236393   263A    -11.235849   264A    -11.235634  
     265A    -11.234675   266A    -11.233768   267A    -11.231145  
     268A    -11.231088   269A    -11.230870   270A    -11.230569  
     271A    -11.229128   272A    -11.228504   273A    -11.226669  
     274A    -11.226118   275A    -11.225301   276A    -11.223847  
     277A    -11.222723   278A    -11.222242   279A    -11.220727  
     280A    -11.219679   281A    -11.217698   282A    -11.217604  
     283A    -11.217329   284A    -11.216896   285A    -11.214782  
     286A    -11.214221   287A    -11.214210   288A    -11.213920  
     289A    -11.213034   290A    -11.212840   291A    -11.210690  
     292A    -11.209966   293A    -11.209278   294A    -11.209136  
     295A    -11.208305   296A    -11.207819   297A    -11.206306  
     298A    -11.200939   299A    -11.200568   300A    -11.199163  
     301A    -11.194599   302A    -11.194495   303A    -11.194450  
     304A    -11.193182   305A    -11.192477   306A    -11.188438  
     307A    -11.187393   308A    -11.186243   309A    -11.184986  
     310A    -11.184850   311A    -11.184475   312A    -11.183982  
     313A    -11.182515   314A    -11.181783   315A    -11.180920  
     316A    -11.180575   317A    -11.179832   318A    -11.179113  
     319A    -11.177637   320A    -11.177479   321A    -11.176881  
     322A    -11.174267   323A    -11.173654   324A    -11.171327  
     325A    -11.170306   326A    -11.169887   327A    -11.169536  
     328A    -11.167829   329A    -11.165106   330A    -11.164091  
     331A    -11.162459   332A    -11.161872   333A    -11.161676  
     334A    -11.161147   335A    -11.160266   336A    -11.160076  
     337A    -11.159705   338A    -11.159114   339A    -11.158638  
     340A    -11.158218   341A    -11.157922   342A    -11.157769  
     343A    -11.155828   344A    -11.155623   345A    -11.155541  
     346A    -11.155526   347A    -11.155443   348A    -11.155207  
     349A    -11.154225   350A    -11.153544   351A    -11.152658  
     352A    -11.152512   353A    -11.150997   354A    -11.150364  
     355A    -11.150283   356A    -11.149591   357A    -11.148205  
     358A    -11.147481   359A    -11.146711   360A    -11.146627  
     361A    -11.144952   362A    -11.143990   363A    -11.143240  
     364A    -11.139092   365A    -11.138811   366A    -11.138168  
     367A    -11.136251   368A    -11.135836   369A    -11.134948  
     370A    -11.134816   371A    -11.134449   372A    -11.134293  
     373A    -11.134250   374A    -11.133961   375A    -11.133147  
     376A    -11.132894   377A    -11.131850   378A    -11.127873  
     379A    -11.126008   380A    -11.122682   381A    -11.122678  
     382A    -11.122573   383A    -11.122072   384A    -11.121159  
     385A    -11.121014   386A    -11.120785   387A    -11.120451  
     388A    -11.119498   389A    -11.119055   390A    -11.119017  
     391A    -11.118571   392A    -11.118508   393A    -11.118415  
     394A    -11.117751   395A    -11.116706   396A    -11.115363  
     397A    -11.114729   398A    -11.114375   399A    -11.112550  
     400A    -11.111897   401A    -11.111865   402A    -11.111147  
     403A    -11.110992   404A    -11.110913   405A    -11.108589  
     406A    -11.107562   407A    -11.105919   408A    -11.104596  
     409A    -11.102832   410A    -11.101647   411A    -11.101156  
     412A    -11.100368   413A    -11.099666   414A    -11.098296  
     415A    -11.096555   416A    -11.095022   417A    -11.092992  
     418A    -11.092916   419A    -11.089814   420A    -11.089154  
     421A    -11.084296   422A    -11.083143   423A    -11.082034  
     424A    -11.076102   425A    -11.071453   426A    -11.071325  
     427A    -11.070860   428A    -11.069855   429A    -11.069396  
     430A    -11.066369   431A    -11.059717   432A    -11.058112  
     433A    -11.056062   434A    -11.052610   435A    -11.026210  
     436A    -11.023880   437A    -11.016247   438A    -11.015065  
     439A    -11.011031   440A    -11.005384   441A    -10.983072  
     442A    -10.960643   443A     -9.218858   444A     -8.985518  
     445A     -8.977025   446A     -8.887176   447A     -8.832206  
     448A     -6.874908   449A     -6.869839   450A     -6.867512  
     451A     -6.635485   452A     -6.633259   453A     -6.630794  
     454A     -6.626384   455A     -6.624258   456A     -6.621954  
     457A     -6.536796   458A     -6.535017   459A     -6.532154  
     460A     -6.481795   461A     -6.480201   462A     -6.477270  
     463A     -1.570303   464A     -1.482560   465A     -1.470188  
     466A     -1.463882   467A     -1.462489   468A     -1.459389  
     469A     -1.434939   470A     -1.433584   471A     -1.423072  
     472A     -1.422173   473A     -1.419655   474A     -1.418205  
     475A     -1.414673   476A     -1.410070   477A     -1.407174  
     478A     -1.403583   479A     -1.396668   480A     -1.392232  
     481A     -1.390011   482A     -1.388470   483A     -1.387920  
     484A     -1.387487   485A     -1.386302   486A     -1.384110  
     487A     -1.380958   488A     -1.379475   489A     -1.379273  
     490A     -1.375202   491A     -1.373925   492A     -1.372922  
     493A     -1.372721   494A     -1.371289   495A     -1.367026  
     496A     -1.366412   497A     -1.365944   498A     -1.365444  
     499A     -1.365273   500A     -1.363045   501A     -1.361161  
     502A     -1.360475   503A     -1.358903   504A     -1.356491  
     505A     -1.355998   506A     -1.352788   507A     -1.351323  
     508A     -1.348669   509A     -1.344271   510A     -1.343425  
     511A     -1.340332   512A     -1.339997   513A     -1.338623  
     514A     -1.335551   515A     -1.334189   516A     -1.331826  
     517A     -1.327805   518A     -1.327434   519A     -1.326584  
     520A     -1.323313   521A     -1.318800   522A     -1.317076  
     523A     -1.315942   524A     -1.312886   525A     -1.312043  
     526A     -1.310659   527A     -1.309391   528A     -1.308290  
     529A     -1.305219   530A     -1.305193   531A     -1.303309  
     532A     -1.302904   533A     -1.302593   534A     -1.301688  
     535A     -1.301025   536A     -1.298519   537A     -1.296102  
     538A     -1.295930   539A     -1.293828   540A     -1.292386  
     541A     -1.292382   542A     -1.291704   543A     -1.290632  
     544A     -1.288685   545A     -1.284568   546A     -1.283332  
     547A     -1.282976   548A     -1.281127   549A     -1.280987  
     550A     -1.280310   551A     -1.273186   552A     -1.272893  
     553A     -1.272523   554A     -1.270274   555A     -1.268487  
     556A     -1.265912   557A     -1.264324   558A     -1.261997  
     559A     -1.257760   560A     -1.256725   561A     -1.253103  
     562A     -1.252333   563A     -1.251448   564A     -1.251184  
     565A     -1.246601   566A     -1.243490   567A     -1.243078  
     568A     -1.238802   569A     -1.237166   570A     -1.236293  
     571A     -1.232856   572A     -1.232252   573A     -1.228297  
     574A     -1.227865   575A     -1.227477   576A     -1.227417  
     577A     -1.225799   578A     -1.222973   579A     -1.221517  
     580A     -1.219424   581A     -1.217926   582A     -1.216988  
     583A     -1.215712   584A     -1.207675   585A     -1.205442  
     586A     -1.204172   587A     -1.203418   588A     -1.197000  
     589A     -1.194893   590A     -1.191843   591A     -1.191133  
     592A     -1.190350   593A     -1.188512   594A     -1.188081  
     595A     -1.186330   596A     -1.184700   597A     -1.180465  
     598A     -1.179582   599A     -1.174018   600A     -1.170827  
     601A     -1.169382   602A     -1.168762   603A     -1.165882  
     604A     -1.165763   605A     -1.163106   606A     -1.161705  
     607A     -1.160925   608A     -1.159010   609A     -1.155983  
     610A     -1.150994   611A     -1.149861   612A     -1.148302  
     613A     -1.147712   614A     -1.145537   615A     -1.144462  
     616A     -1.143332   617A     -1.143099   618A     -1.138476  
     619A     -1.138338   620A     -1.137102   621A     -1.136430  
     622A     -1.136272   623A     -1.135739   624A     -1.135032  
     625A     -1.134432   626A     -1.134167   627A     -1.132771  
     628A     -1.129381   629A     -1.129040   630A     -1.126912  
     631A     -1.126598   632A     -1.125124   633A     -1.123797  
     634A     -1.120325   635A     -1.119131   636A     -1.117950  
     637A     -1.116442   638A     -1.115295   639A     -1.113431  
     640A     -1.112288   641A     -1.107802   642A     -1.106074  
     643A     -1.104833   644A     -1.104797   645A     -1.103735  
     646A     -1.099305   647A     -1.099094   648A     -1.095562  
     649A     -1.094866   650A     -1.093302   651A     -1.090084  
     652A     -1.087273   653A     -1.086864   654A     -1.083172  
     655A     -1.079438   656A     -1.079309   657A     -1.077089  
     658A     -1.076164   659A     -1.069108   660A     -1.068905  
     661A     -1.068015   662A     -1.067991   663A     -1.064594  
     664A     -1.063401   665A     -1.061596   666A     -1.060979  
     667A     -1.058734   668A     -1.055297   669A     -1.051162  
     670A     -1.047966   671A     -1.047805   672A     -1.046736  
     673A     -1.046345   674A     -1.043869   675A     -1.043760  
     676A     -1.043238   677A     -1.041527   678A     -1.038971  
     679A     -1.038349   680A     -1.038012   681A     -1.027552  
     682A     -1.025397   683A     -1.025280   684A     -1.024576  
     685A     -1.022547   686A     -1.018617   687A     -1.018518  
     688A     -1.017322   689A     -1.015255   690A     -1.009153  
     691A     -1.008542   692A     -1.006371   693A     -1.004069  
     694A     -1.003355   695A     -1.002068   696A     -1.001492  
     697A     -1.000950   698A     -0.999094   699A     -0.997619  
     700A     -0.995197   701A     -0.991944   702A     -0.989447  
     703A     -0.989316   704A     -0.988759   705A     -0.988740  
     706A     -0.985227   707A     -0.982676   708A     -0.980725  
     709A     -0.979402   710A     -0.978497   711A     -0.977587  
     712A     -0.975838   713A     -0.975236   714A     -0.974828  
     715A     -0.971678   716A     -0.969729   717A     -0.969060  
     718A     -0.968308   719A     -0.966685   720A     -0.966148  
     721A     -0.964415   722A     -0.962669   723A     -0.961641  
     724A     -0.958285   725A     -0.957898   726A     -0.957423  
     727A     -0.954008   728A     -0.953454   729A     -0.951958  
     730A     -0.950938   731A     -0.949979   732A     -0.949307  
     733A     -0.948261   734A     -0.946479   735A     -0.945546  
     736A     -0.944194   737A     -0.940585   738A     -0.939238  
     739A     -0.938772   740A     -0.935483   741A     -0.934082  
     742A     -0.932588   743A     -0.927057   744A     -0.923465  
     745A     -0.922827   746A     -0.920271   747A     -0.919310  
     748A     -0.918387   749A     -0.917929   750A     -0.915518  
     751A     -0.914984   752A     -0.912269   753A     -0.912206  
     754A     -0.909327   755A     -0.902817   756A     -0.902795  
     757A     -0.901292   758A     -0.900489   759A     -0.900243  
     760A     -0.898864   761A     -0.898578   762A     -0.895248  
     763A     -0.893259   764A     -0.887359   765A     -0.885521  
     766A     -0.883068   767A     -0.882917   768A     -0.881630  
     769A     -0.880469   770A     -0.879942   771A     -0.878674  
     772A     -0.877224   773A     -0.876264   774A     -0.874803  
     775A     -0.874011   776A     -0.873898   777A     -0.873843  
     778A     -0.872561   779A     -0.871479   780A     -0.867065  
     781A     -0.865082   782A     -0.861894   783A     -0.860944  
     784A     -0.859764   785A     -0.858491   786A     -0.855526  
     787A     -0.854010   788A     -0.853322   789A     -0.851539  
     790A     -0.850785   791A     -0.850392   792A     -0.849378  
     793A     -0.845361   794A     -0.843900   795A     -0.843514  
     796A     -0.841617   797A     -0.840372   798A     -0.838133  
     799A     -0.835698   800A     -0.834594   801A     -0.833120  
     802A     -0.832075   803A     -0.830648   804A     -0.828636  
     805A     -0.828468   806A     -0.828409   807A     -0.827960  
     808A     -0.826579   809A     -0.826146   810A     -0.824769  
     811A     -0.822998   812A     -0.820439   813A     -0.819554  
     814A     -0.818009   815A     -0.817880   816A     -0.816508  
     817A     -0.816212   818A     -0.814370   819A     -0.813895  
     820A     -0.813647   821A     -0.812182   822A     -0.808255  
     823A     -0.808094   824A     -0.807591   825A     -0.806681  
     826A     -0.805539   827A     -0.805370   828A     -0.805277  
     829A     -0.802943   830A     -0.802735   831A     -0.801641  
     832A     -0.798373   833A     -0.796903   834A     -0.794793  
     835A     -0.794559   836A     -0.793922   837A     -0.792941  
     838A     -0.791789   839A     -0.789978   840A     -0.789114  
     841A     -0.788368   842A     -0.786904   843A     -0.786295  
     844A     -0.784782   845A     -0.784360   846A     -0.782495  
     847A     -0.781037   848A     -0.780748   849A     -0.779749  
     850A     -0.779043   851A     -0.778683   852A     -0.778190  
     853A     -0.777373   854A     -0.777127   855A     -0.775599  
     856A     -0.775132   857A     -0.774939   858A     -0.774455  
     859A     -0.774317   860A     -0.773180   861A     -0.772418  
     862A     -0.769208   863A     -0.767706   864A     -0.767423  
     865A     -0.767131   866A     -0.766900   867A     -0.765262  
     868A     -0.764005   869A     -0.763448   870A     -0.763202  
     871A     -0.761827   872A     -0.761036   873A     -0.760864  
     874A     -0.759454   875A     -0.758323   876A     -0.757639  
     877A     -0.757367   878A     -0.757256   879A     -0.755876  
     880A     -0.755616   881A     -0.755468   882A     -0.754997  
     883A     -0.754171   884A     -0.753834   885A     -0.752414  
     886A     -0.750719   887A     -0.748192   888A     -0.747538  
     889A     -0.746780   890A     -0.745310   891A     -0.745004  
     892A     -0.743919   893A     -0.742118   894A     -0.741031  
     895A     -0.740973   896A     -0.740036   897A     -0.739296  
     898A     -0.739186   899A     -0.738819   900A     -0.736652  
     901A     -0.736536   902A     -0.735435   903A     -0.733731  
     904A     -0.732956   905A     -0.731576   906A     -0.730283  
     907A     -0.729762   908A     -0.728586   909A     -0.727157  
     910A     -0.727089   911A     -0.726265   912A     -0.725466  
     913A     -0.725122   914A     -0.724357   915A     -0.723471  
     916A     -0.722580   917A     -0.721575   918A     -0.721305  
     919A     -0.721118   920A     -0.720313   921A     -0.719728  
     922A     -0.718968   923A     -0.718294   924A     -0.717724  
     925A     -0.717314   926A     -0.716871   927A     -0.716155  
     928A     -0.715449   929A     -0.715289   930A     -0.712996  
     931A     -0.712482   932A     -0.712295   933A     -0.711909  
     934A     -0.711086   935A     -0.710803   936A     -0.710513  
     937A     -0.710228   938A     -0.708504   939A     -0.707800  
     940A     -0.707297   941A     -0.707060   942A     -0.706647  
     943A     -0.706180   944A     -0.705099   945A     -0.703866  
     946A     -0.702880   947A     -0.702710   948A     -0.702424  
     949A     -0.701364   950A     -0.700173   951A     -0.699594  
     952A     -0.696798   953A     -0.696263   954A     -0.695830  
     955A     -0.694481   956A     -0.694261   957A     -0.693810  
     958A     -0.692368   959A     -0.691654   960A     -0.690974  
     961A     -0.690651   962A     -0.690086   963A     -0.689554  
     964A     -0.689156   965A     -0.688163   966A     -0.687754  
     967A     -0.687410   968A     -0.686319   969A     -0.685796  
     970A     -0.684664   971A     -0.684477   972A     -0.684241  
     973A     -0.683646   974A     -0.683582   975A     -0.683493  
     976A     -0.682664   977A     -0.682206   978A     -0.681645  
     979A     -0.680828   980A     -0.679944   981A     -0.679522  
     982A     -0.678312   983A     -0.677887   984A     -0.677370  
     985A     -0.676554   986A     -0.676417   987A     -0.676030  
     988A     -0.675361   989A     -0.674921   990A     -0.674088  
     991A     -0.673939   992A     -0.673178   993A     -0.672893  
     994A     -0.672199   995A     -0.670711   996A     -0.669407  
     997A     -0.668929   998A     -0.668552   999A     -0.668214  
    1000A     -0.666351  1001A     -0.665879  1002A     -0.665406  
    1003A     -0.665024  1004A     -0.664692  1005A     -0.664245  
    1006A     -0.663119  1007A     -0.662619  1008A     -0.662265  
    1009A     -0.660119  1010A     -0.659737  1011A     -0.659610  
    1012A     -0.658568  1013A     -0.656832  1014A     -0.656239  
    1015A     -0.655872  1016A     -0.655406  1017A     -0.654253  
    1018A     -0.654002  1019A     -0.653667  1020A     -0.653415  
    1021A     -0.652883  1022A     -0.652795  1023A     -0.652326  
    1024A     -0.651725  1025A     -0.650720  1026A     -0.649905  
    1027A     -0.649237  1028A     -0.648639  1029A     -0.647816  
    1030A     -0.647355  1031A     -0.646938  1032A     -0.646574  
    1033A     -0.646012  1034A     -0.644952  1035A     -0.644471  
    1036A     -0.643790  1037A     -0.641594  1038A     -0.641519  
    1039A     -0.640704  1040A     -0.640417  1041A     -0.640082  
    1042A     -0.639805  1043A     -0.639409  1044A     -0.639125  
    1045A     -0.638978  1046A     -0.637806  1047A     -0.637651  
    1048A     -0.636688  1049A     -0.636041  1050A     -0.635323  
    1051A     -0.634220  1052A     -0.633956  1053A     -0.632791  
    1054A     -0.632304  1055A     -0.631494  1056A     -0.630260  
    1057A     -0.629540  1058A     -0.629392  1059A     -0.629102  
    1060A     -0.628622  1061A     -0.628012  1062A     -0.627390  
    1063A     -0.625694  1064A     -0.625450  1065A     -0.625378  
    1066A     -0.624212  1067A     -0.623348  1068A     -0.622800  
    1069A     -0.622637  1070A     -0.622311  1071A     -0.621906  
    1072A     -0.621857  1073A     -0.621409  1074A     -0.620697  
    1075A     -0.620367  1076A     -0.619273  1077A     -0.618716  
    1078A     -0.617731  1079A     -0.617128  1080A     -0.615581  
    1081A     -0.614104  1082A     -0.613746  1083A     -0.613491  
    1084A     -0.613314  1085A     -0.612642  1086A     -0.612344  
    1087A     -0.611761  1088A     -0.611603  1089A     -0.611116  
    1090A     -0.610317  1091A     -0.609475  1092A     -0.609411  
    1093A     -0.608491  1094A     -0.608127  1095A     -0.607730  
    1096A     -0.607439  1097A     -0.606702  1098A     -0.606473  
    1099A     -0.605883  1100A     -0.605418  1101A     -0.604479  
    1102A     -0.604203  1103A     -0.603237  1104A     -0.602621  
    1105A     -0.602101  1106A     -0.601451  1107A     -0.601238  
    1108A     -0.601058  1109A     -0.600928  1110A     -0.600230  
    1111A     -0.599040  1112A     -0.598505  1113A     -0.597931  
    1114A     -0.597720  1115A     -0.597452  1116A     -0.596714  
    1117A     -0.596232  1118A     -0.596069  1119A     -0.595714  
    1120A     -0.595479  1121A     -0.594844  1122A     -0.594094  
    1123A     -0.594001  1124A     -0.593602  1125A     -0.593483  
    1126A     -0.592723  1127A     -0.592437  1128A     -0.591390  
    1129A     -0.591335  1130A     -0.590813  1131A     -0.590445  
    1132A     -0.590202  1133A     -0.589895  1134A     -0.589302  
    1135A     -0.588671  1136A     -0.588590  1137A     -0.588384  
    1138A     -0.588250  1139A     -0.587557  1140A     -0.587088  
    1141A     -0.586905  1142A     -0.585574  1143A     -0.585049  
    1144A     -0.584911  1145A     -0.584678  1146A     -0.584503  
    1147A     -0.584287  1148A     -0.583878  1149A     -0.583039  
    1150A     -0.582786  1151A     -0.582224  1152A     -0.581996  
    1153A     -0.581209  1154A     -0.580658  1155A     -0.580542  
    1156A     -0.580270  1157A     -0.580082  1158A     -0.579587  
    1159A     -0.579355  1160A     -0.578819  1161A     -0.578202  
    1162A     -0.577879  1163A     -0.577637  1164A     -0.577191  
    1165A     -0.576350  1166A     -0.575641  1167A     -0.575202  
    1168A     -0.574649  1169A     -0.574364  1170A     -0.574022  
    1171A     -0.573625  1172A     -0.573436  1173A     -0.572823  
    1174A     -0.572523  1175A     -0.572334  1176A     -0.572075  
    1177A     -0.571550  1178A     -0.570875  1179A     -0.570629  
    1180A     -0.569858  1181A     -0.569542  1182A     -0.568896  
    1183A     -0.568408  1184A     -0.568173  1185A     -0.567097  
    1186A     -0.566488  1187A     -0.566343  1188A     -0.565922  
    1189A     -0.565261  1190A     -0.565145  1191A     -0.564787  
    1192A     -0.564442  1193A     -0.564281  1194A     -0.563908  
    1195A     -0.563417  1196A     -0.563207  1197A     -0.563143  
    1198A     -0.562919  1199A     -0.562163  1200A     -0.560953  
    1201A     -0.559800  1202A     -0.559385  1203A     -0.558890  
    1204A     -0.558661  1205A     -0.558233  1206A     -0.557959  
    1207A     -0.557458  1208A     -0.557328  1209A     -0.557073  
    1210A     -0.556877  1211A     -0.556400  1212A     -0.555567  
    1213A     -0.555453  1214A     -0.554917  1215A     -0.554362  
    1216A     -0.553779  1217A     -0.553702  1218A     -0.552971  
    1219A     -0.552700  1220A     -0.552094  1221A     -0.551538  
    1222A     -0.551122  1223A     -0.550998  1224A     -0.550450  
    1225A     -0.549504  1226A     -0.549211  1227A     -0.548574  
    1228A     -0.548407  1229A     -0.547635  1230A     -0.547200  
    1231A     -0.546823  1232A     -0.546024  1233A     -0.545861  
    1234A     -0.545022  1235A     -0.543818  1236A     -0.543495  
    1237A     -0.543352  1238A     -0.542283  1239A     -0.541937  
    1240A     -0.540982  1241A     -0.540810  1242A     -0.540481  
    1243A     -0.540397  1244A     -0.539659  1245A     -0.539423  
    1246A     -0.538871  1247A     -0.538197  1248A     -0.538039  
    1249A     -0.537607  1250A     -0.537321  1251A     -0.536592  
    1252A     -0.536040  1253A     -0.535274  1254A     -0.535027  
    1255A     -0.534812  1256A     -0.534233  1257A     -0.533855  
    1258A     -0.533633  1259A     -0.533329  1260A     -0.532677  
    1261A     -0.532066  1262A     -0.531804  1263A     -0.531515  
    1264A     -0.530930  1265A     -0.530664  1266A     -0.530092  
    1267A     -0.529897  1268A     -0.529109  1269A     -0.528104  
    1270A     -0.527983  1271A     -0.527566  1272A     -0.527016  
    1273A     -0.526832  1274A     -0.526717  1275A     -0.525882  
    1276A     -0.525412  1277A     -0.524758  1278A     -0.524421  
    1279A     -0.523864  1280A     -0.523732  1281A     -0.523117  
    1282A     -0.522750  1283A     -0.522486  1284A     -0.522410  
    1285A     -0.521661  1286A     -0.521345  1287A     -0.520368  
    1288A     -0.520305  1289A     -0.519875  1290A     -0.519411  
    1291A     -0.518333  1292A     -0.518005  1293A     -0.516584  
    1294A     -0.516425  1295A     -0.516049  1296A     -0.515906  
    1297A     -0.515708  1298A     -0.515337  1299A     -0.515265  
    1300A     -0.514841  1301A     -0.514483  1302A     -0.514381  
    1303A     -0.514316  1304A     -0.513883  1305A     -0.513418  
    1306A     -0.513118  1307A     -0.512975  1308A     -0.512310  
    1309A     -0.511720  1310A     -0.511455  1311A     -0.511300  
    1312A     -0.510783  1313A     -0.510213  1314A     -0.509915  
    1315A     -0.509599  1316A     -0.508790  1317A     -0.508354  
    1318A     -0.507471  1319A     -0.507413  1320A     -0.506640  
    1321A     -0.506588  1322A     -0.505455  1323A     -0.505352  
    1324A     -0.505147  1325A     -0.505000  1326A     -0.504188  
    1327A     -0.504160  1328A     -0.503812  1329A     -0.503208  
    1330A     -0.502909  1331A     -0.502484  1332A     -0.501791  
    1333A     -0.501760  1334A     -0.501014  1335A     -0.499825  
    1336A     -0.499579  1337A     -0.499483  1338A     -0.499301  
    1339A     -0.498769  1340A     -0.498266  1341A     -0.498061  
    1342A     -0.497869  1343A     -0.497502  1344A     -0.497468  
    1345A     -0.496859  1346A     -0.496171  1347A     -0.495844  
    1348A     -0.495394  1349A     -0.495308  1350A     -0.494447  
    1351A     -0.494417  1352A     -0.493206  1353A     -0.493100  
    1354A     -0.492888  1355A     -0.492616  1356A     -0.492196  
    1357A     -0.492021  1358A     -0.491551  1359A     -0.490524  
    1360A     -0.489943  1361A     -0.489045  1362A     -0.488588  
    1363A     -0.488215  1364A     -0.487728  1365A     -0.487397  
    1366A     -0.487124  1367A     -0.486576  1368A     -0.485477  
    1369A     -0.485025  1370A     -0.484610  1371A     -0.484061  
    1372A     -0.483803  1373A     -0.483640  1374A     -0.483413  
    1375A     -0.482711  1376A     -0.482422  1377A     -0.482097  
    1378A     -0.481916  1379A     -0.481609  1380A     -0.481239  
    1381A     -0.480747  1382A     -0.479766  1383A     -0.479625  
    1384A     -0.479514  1385A     -0.479126  1386A     -0.478987  
    1387A     -0.478897  1388A     -0.478405  1389A     -0.478175  
    1390A     -0.477758  1391A     -0.477511  1392A     -0.477031  
    1393A     -0.476522  1394A     -0.476067  1395A     -0.476048  
    1396A     -0.475779  1397A     -0.475383  1398A     -0.474733  
    1399A     -0.474569  1400A     -0.474349  1401A     -0.474204  
    1402A     -0.473106  1403A     -0.472577  1404A     -0.472053  
    1405A     -0.471308  1406A     -0.471174  1407A     -0.470724  
    1408A     -0.470271  1409A     -0.469990  1410A     -0.469784  
    1411A     -0.468592  1412A     -0.467130  1413A     -0.466854  
    1414A     -0.466646  1415A     -0.466173  1416A     -0.466104  
    1417A     -0.465658  1418A     -0.464766  1419A     -0.464392  
    1420A     -0.463556  1421A     -0.462990  1422A     -0.462675  
    1423A     -0.462134  1424A     -0.461774  1425A     -0.461468  
    1426A     -0.461092  1427A     -0.460355  1428A     -0.460062  
    1429A     -0.459891  1430A     -0.459174  1431A     -0.458004  
    1432A     -0.457333  1433A     -0.456963  1434A     -0.456805  
    1435A     -0.455998  1436A     -0.455301  1437A     -0.454811  
    1438A     -0.454463  1439A     -0.453591  1440A     -0.453201  
    1441A     -0.452546  1442A     -0.452245  1443A     -0.451707  
    1444A     -0.451223  1445A     -0.451110  1446A     -0.450776  
    1447A     -0.449528  1448A     -0.448632  1449A     -0.447847  
    1450A     -0.447671  1451A     -0.447233  1452A     -0.447101  
    1453A     -0.445759  1454A     -0.445029  1455A     -0.444751  
    1456A     -0.444484  1457A     -0.443497  1458A     -0.442422  
    1459A     -0.441882  1460A     -0.441308  1461A     -0.440822  
    1462A     -0.440141  1463A     -0.439776  1464A     -0.439757  
    1465A     -0.439361  1466A     -0.438817  1467A     -0.438450  
    1468A     -0.437995  1469A     -0.437551  1470A     -0.437104  
    1471A     -0.436224  1472A     -0.434725  1473A     -0.434581  
    1474A     -0.434315  1475A     -0.434157  1476A     -0.433831  
    1477A     -0.433622  1478A     -0.433382  1479A     -0.432898  
    1480A     -0.432797  1481A     -0.432749  1482A     -0.431317  
    1483A     -0.430607  1484A     -0.429919  1485A     -0.429690  
    1486A     -0.429063  1487A     -0.428667  1488A     -0.428438  
    1489A     -0.428261  1490A     -0.427728  1491A     -0.427008  
    1492A     -0.425717  1493A     -0.425596  1494A     -0.425115  
    1495A     -0.424865  1496A     -0.424593  1497A     -0.424279  
    1498A     -0.423641  1499A     -0.423040  1500A     -0.422157  
    1501A     -0.421979  1502A     -0.421837  1503A     -0.420912  
    1504A     -0.420504  1505A     -0.420377  1506A     -0.419639  
    1507A     -0.419489  1508A     -0.418968  1509A     -0.418484  
    1510A     -0.418476  1511A     -0.418121  1512A     -0.417310  
    1513A     -0.416932  1514A     -0.416441  1515A     -0.415870  
    1516A     -0.415733  1517A     -0.414841  1518A     -0.414275  
    1519A     -0.413581  1520A     -0.413167  1521A     -0.411798  
    1522A     -0.411426  1523A     -0.410593  1524A     -0.409544  
    1525A     -0.409443  1526A     -0.409370  1527A     -0.409086  
    1528A     -0.408986  1529A     -0.407421  1530A     -0.407197  
    1531A     -0.406748  1532A     -0.406157  1533A     -0.405383  
    1534A     -0.404981  1535A     -0.404900  1536A     -0.403341  
    1537A     -0.402657  1538A     -0.402267  1539A     -0.400338  
    1540A     -0.399796  1541A     -0.399213  1542A     -0.398863  
    1543A     -0.398685  1544A     -0.396662  1545A     -0.396442  
    1546A     -0.395964  1547A     -0.395742  1548A     -0.395423  
    1549A     -0.395290  1550A     -0.395123  1551A     -0.393710  
    1552A     -0.393597  1553A     -0.393385  1554A     -0.393064  
    1555A     -0.392551  1556A     -0.392307  1557A     -0.391955  
    1558A     -0.391531  1559A     -0.391372  1560A     -0.391198  
    1561A     -0.390981  1562A     -0.390854  1563A     -0.390028  
    1564A     -0.388134  1565A     -0.387781  1566A     -0.387280  
    1567A     -0.386742  1568A     -0.385622  1569A     -0.384856  
    1570A     -0.384713  1571A     -0.384626  1572A     -0.384375  
    1573A     -0.384304  1574A     -0.382851  1575A     -0.382675  
    1576A     -0.381910  1577A     -0.381530  1578A     -0.380153  
    1579A     -0.379576  1580A     -0.377512  1581A     -0.376794  
    1582A     -0.376759  1583A     -0.376258  1584A     -0.374593  
    1585A     -0.373219  1586A     -0.372868  1587A     -0.372853  
    1588A     -0.371955  1589A     -0.370636  1590A     -0.369765  
    1591A     -0.368010  1592A     -0.366059  1593A     -0.365011  
    1594A     -0.364445  1595A     -0.363620  1596A     -0.363119  
    1597A     -0.362822  1598A     -0.362597  1599A     -0.359439  
    1600A     -0.357766  1601A     -0.357194  1602A     -0.357102  
    1603A     -0.356481  1604A     -0.354486  1605A     -0.352265  
    1606A     -0.352134  1607A     -0.351130  1608A     -0.351107  
    1609A     -0.350796  1610A     -0.349735  1611A     -0.348588  
    1612A     -0.348148  1613A     -0.345728  1614A     -0.344021  
    1615A     -0.343728  1616A     -0.343671  1617A     -0.341729  
    1618A     -0.341693  1619A     -0.340651  1620A     -0.339451  
    1621A     -0.339247  1622A     -0.337757  1623A     -0.336555  
    1624A     -0.335529  1625A     -0.334302  1626A     -0.334227  
    1627A     -0.332101  1628A     -0.331734  1629A     -0.330721  
    1630A     -0.330314  1631A     -0.328950  1632A     -0.328306  
    1633A     -0.328039  1634A     -0.327475  1635A     -0.326307  
    1636A     -0.323926  1637A     -0.323849  1638A     -0.323251  
    1639A     -0.321413  1640A     -0.319289  1641A     -0.319244  
    1642A     -0.314682  1643A     -0.312068  1644A     -0.311682  
    1645A     -0.311474  1646A     -0.310383  1647A     -0.309208  
    1648A     -0.307936  1649A     -0.306771  1650A     -0.305997  
    1651A     -0.305699  1652A     -0.304997  1653A     -0.303232  
    1654A     -0.302223  1655A     -0.298159  1656A     -0.297836  
    1657A     -0.296323  1658A     -0.294861  1659A     -0.294303  
    1660A     -0.293627  1661A     -0.293027  1662A     -0.291963  
    1663A     -0.291241  1664A     -0.290065  1665A     -0.288500  
    1666A     -0.285100  1667A     -0.284336  1668A     -0.283396  
    1669A     -0.282403  1670A     -0.277833  1671A     -0.276576  
    1672A     -0.276147  1673A     -0.275192  1674A     -0.272096  
    1675A     -0.271134  1676A     -0.269656  1677A     -0.268392  
    1678A     -0.266231  1679A     -0.265622  1680A     -0.262988  
    1681A     -0.262756  1682A     -0.261548  1683A     -0.259841  
    1684A     -0.258921  1685A     -0.258847  1686A     -0.255914  
    1687A     -0.254764  1688A     -0.250447  1689A     -0.243612  
    1690A     -0.231873  1691A     -0.225789  1692A     -0.222303  
    1693A     -0.221419  1694A     -0.215568  1695A     -0.209456  
    1696A     -0.181065  1697A     -0.164247  1698A     -0.156276  
    1699A     -0.143268  1700A     -0.131061  1701A     -0.128073  
    1702A     -0.114128  1703A     -0.105476  1704A     -0.099309  
    1705A     -0.085363  1706A     -0.071195  1707A     -0.065324  
    1708A     -0.038580  

    Virtual:                                                              

    1709A      0.065746  1710A      0.066973  1711A      0.115530  
    1712A      0.120988  1713A      0.130819  1714A      0.138849  
    1715A      0.145076  1716A      0.147738  1717A      0.148705  
    1718A      0.153135  1719A      0.153425  1720A      0.165370  
    1721A      0.183632  1722A      0.190320  1723A      0.194299  
    1724A      0.200502  1725A      0.201417  1726A      0.201433  
    1727A      0.203902  1728A      0.207054  1729A      0.209832  
    1730A      0.214425  1731A      0.214763  1732A      0.215689  
    1733A      0.216446  1734A      0.218300  1735A      0.224175  
    1736A      0.224438  1737A      0.224833  1738A      0.225844  
    1739A      0.230483  1740A      0.231101  1741A      0.231244  
    1742A      0.233912  1743A      0.235306  1744A      0.236034  
    1745A      0.236957  1746A      0.239035  1747A      0.239474  
    1748A      0.240230  1749A      0.242932  1750A      0.245989  
    1751A      0.247749  1752A      0.248432  1753A      0.249113  
    1754A      0.251231  1755A      0.252013  1756A      0.255750  
    1757A      0.256308  1758A      0.260953  1759A      0.264649  
    1760A      0.265764  1761A      0.269033  1762A      0.271809  
    1763A      0.280415  1764A      0.280955  1765A      0.283641  
    1766A      0.287620  1767A      0.289150  1768A      0.292230  
    1769A      0.299472  1770A      0.299647  1771A      0.300431  
    1772A      0.300640  1773A      0.305790  1774A      0.309628  
    1775A      0.310306  1776A      0.314281  1777A      0.314509  
    1778A      0.315042  1779A      0.317095  1780A      0.317675  
    1781A      0.318879  1782A      0.320097  1783A      0.321996  
    1784A      0.322688  1785A      0.326582  1786A      0.329520  
    1787A      0.331621  1788A      0.339792  1789A      0.345362  
    1790A      0.347180  1791A      0.354239  1792A      0.356066  
    1793A      0.357134  1794A      0.368687  1795A      0.369213  
    1796A      0.373830  1797A      0.377759  1798A      0.378873  
    1799A      0.380270  1800A      0.384140  1801A      0.384250  
    1802A      0.387890  1803A      0.389176  1804A      0.390171  
    1805A      0.394374  1806A      0.409938  1807A      0.416114  
    1808A      0.418381  1809A      0.418690  1810A      0.420324  
    1811A      0.424311  1812A      0.427968  1813A      0.432795  
    1814A      0.434097  1815A      0.436864  1816A      0.440485  
    1817A      0.442229  1818A      0.442422  1819A      0.442823  
    1820A      0.444966  1821A      0.447809  1822A      0.448236  
    1823A      0.449344  1824A      0.451362  1825A      0.452796  
    1826A      0.456181  1827A      0.460039  1828A      0.460842  
    1829A      0.461512  1830A      0.463309  1831A      0.463332  
    1832A      0.463926  1833A      0.464159  1834A      0.465777  
    1835A      0.466506  1836A      0.467528  1837A      0.469463  
    1838A      0.470962  1839A      0.473498  1840A      0.473599  
    1841A      0.474007  1842A      0.475104  1843A      0.478030  
    1844A      0.480644  1845A      0.483873  1846A      0.485038  
    1847A      0.486482  1848A      0.486655  1849A      0.487879  
    1850A      0.488282  1851A      0.489624  1852A      0.491257  
    1853A      0.491856  1854A      0.492076  1855A      0.492736  
    1856A      0.493313  1857A      0.494688  1858A      0.495080  
    1859A      0.495607  1860A      0.495734  1861A      0.498148  
    1862A      0.502205  1863A      0.503987  1864A      0.506467  
    1865A      0.507046  1866A      0.508604  1867A      0.509756  
    1868A      0.512695  1869A      0.512813  1870A      0.513447  
    1871A      0.515830  1872A      0.516208  1873A      0.517275  
    1874A      0.520073  1875A      0.520780  1876A      0.522744  
    1877A      0.523270  1878A      0.523771  1879A      0.524187  
    1880A      0.526015  1881A      0.526820  1882A      0.526928  
    1883A      0.528245  1884A      0.529405  1885A      0.530125  
    1886A      0.530592  1887A      0.531005  1888A      0.532019  
    1889A      0.532761  1890A      0.532939  1891A      0.533430  
    1892A      0.535346  1893A      0.536456  1894A      0.537049  
    1895A      0.538332  1896A      0.538451  1897A      0.538810  
    1898A      0.539307  1899A      0.540158  1900A      0.540691  
    1901A      0.541491  1902A      0.542032  1903A      0.542828  
    1904A      0.543626  1905A      0.544636  1906A      0.544896  
    1907A      0.545641  1908A      0.546865  1909A      0.547553  
    1910A      0.548136  1911A      0.548731  1912A      0.549217  
    1913A      0.550620  1914A      0.551821  1915A      0.552476  
    1916A      0.553610  1917A      0.554434  1918A      0.556352  
    1919A      0.557300  1920A      0.559085  1921A      0.559741  
    1922A      0.560377  1923A      0.560895  1924A      0.560939  
    1925A      0.561151  1926A      0.561557  1927A      0.562055  
    1928A      0.562316  1929A      0.563354  1930A      0.565011  
    1931A      0.565309  1932A      0.565397  1933A      0.566337  
    1934A      0.567170  1935A      0.568238  1936A      0.569320  
    1937A      0.570063  1938A      0.570254  1939A      0.571164  
    1940A      0.571277  1941A      0.572030  1942A      0.572372  
    1943A      0.573333  1944A      0.574373  1945A      0.574613  
    1946A      0.575266  1947A      0.575436  1948A      0.576274  
    1949A      0.576463  1950A      0.577265  1951A      0.577323  
    1952A      0.578671  1953A      0.579701  1954A      0.579814  
    1955A      0.580311  1956A      0.580935  1957A      0.581375  
    1958A      0.582206  1959A      0.582485  1960A      0.583069  
    1961A      0.583201  1962A      0.583587  1963A      0.585554  
    1964A      0.586655  1965A      0.586988  1966A      0.588337  
    1967A      0.588643  1968A      0.589359  1969A      0.590899  
    1970A      0.591633  1971A      0.591997  1972A      0.593158  
    1973A      0.593928  1974A      0.594030  1975A      0.594622  
    1976A      0.595198  1977A      0.595313  1978A      0.595883  
    1979A      0.596718  1980A      0.597122  1981A      0.597731  
    1982A      0.598242  1983A      0.599789  1984A      0.600033  
    1985A      0.600750  1986A      0.601249  1987A      0.601867  
    1988A      0.602092  1989A      0.602886  1990A      0.604343  
    1991A      0.604599  1992A      0.605431  1993A      0.606050  
    1994A      0.606205  1995A      0.607567  1996A      0.607743  
    1997A      0.608306  1998A      0.608707  1999A      0.609151  
    2000A      0.609534  2001A      0.610003  2002A      0.610532  
    2003A      0.610771  2004A      0.611531  2005A      0.612737  
    2006A      0.613449  2007A      0.613885  2008A      0.614342  
    2009A      0.614976  2010A      0.615579  2011A      0.615752  
    2012A      0.616365  2013A      0.616563  2014A      0.617149  
    2015A      0.617892  2016A      0.618165  2017A      0.618878  
    2018A      0.619182  2019A      0.619509  2020A      0.620317  
    2021A      0.620587  2022A      0.621275  2023A      0.621895  
    2024A      0.622199  2025A      0.622646  2026A      0.622944  
    2027A      0.623833  2028A      0.624346  2029A      0.624484  
    2030A      0.625153  2031A      0.625326  2032A      0.625858  
    2033A      0.626546  2034A      0.626705  2035A      0.627325  
    2036A      0.627379  2037A      0.628326  2038A      0.629801  
    2039A      0.630255  2040A      0.630919  2041A      0.631328  
    2042A      0.631703  2043A      0.632410  2044A      0.633474  
    2045A      0.633847  2046A      0.634676  2047A      0.635563  
    2048A      0.635713  2049A      0.635838  2050A      0.636792  
    2051A      0.637763  2052A      0.637875  2053A      0.638277  
    2054A      0.638904  2055A      0.639557  2056A      0.639810  
    2057A      0.640303  2058A      0.640924  2059A      0.640996  
    2060A      0.641495  2061A      0.641589  2062A      0.641720  
    2063A      0.642207  2064A      0.642448  2065A      0.642878  
    2066A      0.643341  2067A      0.643608  2068A      0.643966  
    2069A      0.644369  2070A      0.644823  2071A      0.645122  
    2072A      0.646480  2073A      0.646848  2074A      0.647341  
    2075A      0.647511  2076A      0.648114  2077A      0.648465  
    2078A      0.648730  2079A      0.649213  2080A      0.650466  
    2081A      0.650702  2082A      0.651127  2083A      0.651325  
    2084A      0.652424  2085A      0.652669  2086A      0.653295  
    2087A      0.653407  2088A      0.654061  2089A      0.654581  
    2090A      0.655288  2091A      0.655379  2092A      0.655464  
    2093A      0.656211  2094A      0.656651  2095A      0.657495  
    2096A      0.658111  2097A      0.658270  2098A      0.659071  
    2099A      0.659515  2100A      0.659598  2101A      0.660119  
    2102A      0.660206  2103A      0.660824  2104A      0.661435  
    2105A      0.661709  2106A      0.661928  2107A      0.662215  
    2108A      0.662820  2109A      0.663258  2110A      0.663394  
    2111A      0.663590  2112A      0.664043  2113A      0.664723  
    2114A      0.665031  2115A      0.665867  2116A      0.666406  
    2117A      0.666478  2118A      0.667178  2119A      0.667640  
    2120A      0.668185  2121A      0.668762  2122A      0.669487  
    2123A      0.669692  2124A      0.670431  2125A      0.671036  
    2126A      0.671892  2127A      0.672392  2128A      0.673277  
    2129A      0.674022  2130A      0.674589  2131A      0.674809  
    2132A      0.675591  2133A      0.675850  2134A      0.676141  
    2135A      0.676600  2136A      0.676802  2137A      0.676996  
    2138A      0.677311  2139A      0.678083  2140A      0.678431  
    2141A      0.678716  2142A      0.679232  2143A      0.679575  
    2144A      0.679692  2145A      0.680238  2146A      0.680916  
    2147A      0.681665  2148A      0.681953  2149A      0.682484  
    2150A      0.683454  2151A      0.684151  2152A      0.684321  
    2153A      0.684717  2154A      0.684771  2155A      0.684874  
    2156A      0.685350  2157A      0.685570  2158A      0.686082  
    2159A      0.686145  2160A      0.686548  2161A      0.687026  
    2162A      0.687341  2163A      0.687583  2164A      0.688066  
    2165A      0.688496  2166A      0.688574  2167A      0.689116  
    2168A      0.689385  2169A      0.690121  2170A      0.690311  
    2171A      0.690845  2172A      0.691411  2173A      0.691685  
    2174A      0.691883  2175A      0.692174  2176A      0.692820  
    2177A      0.692883  2178A      0.693462  2179A      0.693872  
    2180A      0.694558  2181A      0.694714  2182A      0.695071  
    2183A      0.695640  2184A      0.696061  2185A      0.696351  
    2186A      0.696482  2187A      0.696937  2188A      0.697141  
    2189A      0.697841  2190A      0.698065  2191A      0.698185  
    2192A      0.698719  2193A      0.699188  2194A      0.699820  
    2195A      0.700532  2196A      0.701042  2197A      0.701259  
    2198A      0.701680  2199A      0.702316  2200A      0.703183  
    2201A      0.704031  2202A      0.704875  2203A      0.705365  
    2204A      0.705428  2205A      0.705619  2206A      0.706946  
    2207A      0.707434  2208A      0.708035  2209A      0.708297  
    2210A      0.709252  2211A      0.709487  2212A      0.709610  
    2213A      0.709821  2214A      0.710595  2215A      0.710873  
    2216A      0.711263  2217A      0.711656  2218A      0.712316  
    2219A      0.712590  2220A      0.713302  2221A      0.714751  
    2222A      0.714910  2223A      0.715028  2224A      0.715259  
    2225A      0.715834  2226A      0.716286  2227A      0.716502  
    2228A      0.716970  2229A      0.717334  2230A      0.717918  
    2231A      0.718553  2232A      0.718596  2233A      0.719426  
    2234A      0.719765  2235A      0.720439  2236A      0.720807  
    2237A      0.721206  2238A      0.722221  2239A      0.722557  
    2240A      0.722968  2241A      0.723325  2242A      0.723452  
    2243A      0.723884  2244A      0.724180  2245A      0.724697  
    2246A      0.725426  2247A      0.725938  2248A      0.726239  
    2249A      0.726681  2250A      0.727154  2251A      0.727363  
    2252A      0.728326  2253A      0.728643  2254A      0.729039  
    2255A      0.729928  2256A      0.730637  2257A      0.731106  
    2258A      0.731574  2259A      0.731852  2260A      0.732166  
    2261A      0.732578  2262A      0.733051  2263A      0.733694  
    2264A      0.733955  2265A      0.734337  2266A      0.734618  
    2267A      0.735397  2268A      0.736384  2269A      0.736728  
    2270A      0.737199  2271A      0.737471  2272A      0.737703  
    2273A      0.738326  2274A      0.738795  2275A      0.738887  
    2276A      0.738976  2277A      0.739654  2278A      0.740039  
    2279A      0.740285  2280A      0.740819  2281A      0.741411  
    2282A      0.741722  2283A      0.742300  2284A      0.742450  
    2285A      0.742509  2286A      0.743176  2287A      0.743393  
    2288A      0.743924  2289A      0.744713  2290A      0.745313  
    2291A      0.745830  2292A      0.746024  2293A      0.746167  
    2294A      0.746863  2295A      0.747588  2296A      0.748247  
    2297A      0.748439  2298A      0.749390  2299A      0.749702  
    2300A      0.750193  2301A      0.750725  2302A      0.750932  
    2303A      0.751310  2304A      0.751511  2305A      0.752295  
    2306A      0.752828  2307A      0.752997  2308A      0.753488  
    2309A      0.753934  2310A      0.754317  2311A      0.754570  
    2312A      0.754885  2313A      0.755244  2314A      0.755980  
    2315A      0.756377  2316A      0.756916  2317A      0.757498  
    2318A      0.757829  2319A      0.758161  2320A      0.758940  
    2321A      0.759519  2322A      0.759913  2323A      0.760178  
    2324A      0.760219  2325A      0.760641  2326A      0.761488  
    2327A      0.761844  2328A      0.762118  2329A      0.762599  
    2330A      0.763226  2331A      0.763805  2332A      0.764168  
    2333A      0.764497  2334A      0.764855  2335A      0.765165  
    2336A      0.765459  2337A      0.765993  2338A      0.766498  
    2339A      0.767043  2340A      0.767283  2341A      0.768185  
    2342A      0.768464  2343A      0.768812  2344A      0.768970  
    2345A      0.769024  2346A      0.769164  2347A      0.769688  
    2348A      0.770397  2349A      0.770971  2350A      0.771574  
    2351A      0.772006  2352A      0.772220  2353A      0.772946  
    2354A      0.773443  2355A      0.773655  2356A      0.773943  
    2357A      0.775318  2358A      0.776217  2359A      0.777123  
    2360A      0.777452  2361A      0.778630  2362A      0.779267  
    2363A      0.779576  2364A      0.779691  2365A      0.780486  
    2366A      0.780842  2367A      0.780998  2368A      0.781232  
    2369A      0.781808  2370A      0.782478  2371A      0.782974  
    2372A      0.783628  2373A      0.784224  2374A      0.784313  
    2375A      0.784761  2376A      0.785092  2377A      0.786053  
    2378A      0.786229  2379A      0.786388  2380A      0.786789  
    2381A      0.786901  2382A      0.787174  2383A      0.788491  
    2384A      0.788774  2385A      0.788959  2386A      0.789461  
    2387A      0.789657  2388A      0.790215  2389A      0.790496  
    2390A      0.790736  2391A      0.791728  2392A      0.791914  
    2393A      0.792262  2394A      0.792643  2395A      0.794444  
    2396A      0.795595  2397A      0.795709  2398A      0.796077  
    2399A      0.796362  2400A      0.797237  2401A      0.797339  
    2402A      0.798934  2403A      0.799157  2404A      0.799725  
    2405A      0.800079  2406A      0.800279  2407A      0.800552  
    2408A      0.801057  2409A      0.801605  2410A      0.802299  
    2411A      0.802412  2412A      0.803233  2413A      0.803701  
    2414A      0.804924  2415A      0.806090  2416A      0.806789  
    2417A      0.808021  2418A      0.809742  2419A      0.810230  
    2420A      0.810508  2421A      0.811628  2422A      0.811766  
    2423A      0.813891  2424A      0.814794  2425A      0.815242  
    2426A      0.815379  2427A      0.816607  2428A      0.816957  
    2429A      0.817479  2430A      0.817800  2431A      0.818302  
    2432A      0.819027  2433A      0.819345  2434A      0.819680  
    2435A      0.819816  2436A      0.820661  2437A      0.821147  
    2438A      0.821706  2439A      0.822289  2440A      0.822905  
    2441A      0.823444  2442A      0.824372  2443A      0.824501  
    2444A      0.825733  2445A      0.825945  2446A      0.826286  
    2447A      0.826870  2448A      0.827371  2449A      0.828070  
    2450A      0.828451  2451A      0.829114  2452A      0.830001  
    2453A      0.830471  2454A      0.831409  2455A      0.831877  
    2456A      0.832865  2457A      0.833737  2458A      0.834412  
    2459A      0.834844  2460A      0.836481  2461A      0.837954  
    2462A      0.838233  2463A      0.840385  2464A      0.841144  
    2465A      0.841448  2466A      0.841951  2467A      0.843237  
    2468A      0.843889  2469A      0.844832  2470A      0.845792  
    2471A      0.846828  2472A      0.847050  2473A      0.847581  
    2474A      0.848162  2475A      0.849041  2476A      0.849834  
    2477A      0.850772  2478A      0.852177  2479A      0.852783  
    2480A      0.853983  2481A      0.854432  2482A      0.855004  
    2483A      0.855389  2484A      0.857104  2485A      0.857374  
    2486A      0.857861  2487A      0.858178  2488A      0.858830  
    2489A      0.859450  2490A      0.859722  2491A      0.860033  
    2492A      0.860400  2493A      0.861594  2494A      0.862389  
    2495A      0.862914  2496A      0.863682  2497A      0.864041  
    2498A      0.865720  2499A      0.866146  2500A      0.867011  
    2501A      0.867112  2502A      0.867497  2503A      0.868282  
    2504A      0.870393  2505A      0.870744  2506A      0.870768  
    2507A      0.871290  2508A      0.872141  2509A      0.872794  
    2510A      0.873445  2511A      0.875458  2512A      0.875571  
    2513A      0.877309  2514A      0.878373  2515A      0.879513  
    2516A      0.880015  2517A      0.880098  2518A      0.881195  
    2519A      0.881638  2520A      0.882163  2521A      0.882453  
    2522A      0.883069  2523A      0.883457  2524A      0.884980  
    2525A      0.886209  2526A      0.886667  2527A      0.887419  
    2528A      0.888112  2529A      0.888304  2530A      0.888514  
    2531A      0.889698  2532A      0.890245  2533A      0.891772  
    2534A      0.891990  2535A      0.892602  2536A      0.893268  
    2537A      0.894465  2538A      0.894645  2539A      0.896041  
    2540A      0.896340  2541A      0.896674  2542A      0.900246  
    2543A      0.900332  2544A      0.901244  2545A      0.901436  
    2546A      0.902174  2547A      0.902557  2548A      0.907211  
    2549A      0.907691  2550A      0.908220  2551A      0.908889  
    2552A      0.909696  2553A      0.910557  2554A      0.910949  
    2555A      0.911647  2556A      0.913702  2557A      0.913975  
    2558A      0.914104  2559A      0.915015  2560A      0.916987  
    2561A      0.917586  2562A      0.918243  2563A      0.919814  
    2564A      0.922567  2565A      0.923643  2566A      0.924560  
    2567A      0.925736  2568A      0.927247  2569A      0.928856  
    2570A      0.930115  2571A      0.930461  2572A      0.930820  
    2573A      0.931752  2574A      0.931812  2575A      0.932735  
    2576A      0.935096  2577A      0.935834  2578A      0.937049  
    2579A      0.937741  2580A      0.938468  2581A      0.938987  
    2582A      0.940218  2583A      0.942283  2584A      0.942685  
    2585A      0.942985  2586A      0.945103  2587A      0.945262  
    2588A      0.945388  2589A      0.946711  2590A      0.948311  
    2591A      0.949026  2592A      0.952583  2593A      0.952871  
    2594A      0.953074  2595A      0.953329  2596A      0.955070  
    2597A      0.956719  2598A      0.957975  2599A      0.958295  
    2600A      0.960200  2601A      0.960970  2602A      0.961627  
    2603A      0.963974  2604A      0.964281  2605A      0.964690  
    2606A      0.965408  2607A      0.967631  2608A      0.968437  
    2609A      0.972125  2610A      0.973455  2611A      0.974029  
    2612A      0.976108  2613A      0.976488  2614A      0.976626  
    2615A      0.976854  2616A      0.977326  2617A      0.982593  
    2618A      0.983838  2619A      0.987355  2620A      0.988940  
    2621A      0.989155  2622A      0.990390  2623A      0.990659  
    2624A      0.992020  2625A      0.992258  2626A      0.995746  
    2627A      0.997833  2628A      0.999114  2629A      1.001665  
    2630A      1.001949  2631A      1.002283  2632A      1.002883  
    2633A      1.004800  2634A      1.008037  2635A      1.009704  
    2636A      1.009960  2637A      1.012135  2638A      1.015584  
    2639A      1.016035  2640A      1.016400  2641A      1.018921  
    2642A      1.019110  2643A      1.021291  2644A      1.026190  
    2645A      1.028366  2646A      1.029580  2647A      1.030295  
    2648A      1.034965  2649A      1.036721  2650A      1.037174  
    2651A      1.038954  2652A      1.039706  2653A      1.040857  
    2654A      1.041411  2655A      1.041883  2656A      1.042507  
    2657A      1.044077  2658A      1.047212  2659A      1.048551  
    2660A      1.050394  2661A      1.054625  2662A      1.055113  
    2663A      1.059119  2664A      1.061706  2665A      1.062810  
    2666A      1.062904  2667A      1.063644  2668A      1.069192  
    2669A      1.073009  2670A      1.074561  2671A      1.076211  
    2672A      1.078154  2673A      1.082589  2674A      1.083941  
    2675A      1.087026  2676A      1.087982  2677A      1.092304  
    2678A      1.093973  2679A      1.094875  2680A      1.098483  
    2681A      1.104560  2682A      1.106787  2683A      1.109030  
    2684A      1.110467  2685A      1.112050  2686A      1.115297  
    2687A      1.123066  2688A      1.130025  2689A      1.131436  
    2690A      1.133384  2691A      1.139280  2692A      1.140482  
    2693A      1.141453  2694A      1.144687  2695A      1.157021  
    2696A      1.161348  2697A      1.163599  2698A      1.173231  
    2699A      1.178573  2700A      1.197078  2701A      1.212406  
    2702A      1.213389  2703A      1.220570  2704A      1.250165  
    2705A      1.266332  2706A      1.287346  2707A      1.302452  
    2708A      1.406271  

    Final Occupation by Irrep:
              A 
    DOCC [  1708 ]
    NA   [  1708 ]
    NB   [  1708 ]

  @DF-RHF Final Energy: -23293.02754800621187

   => Energetics <=

    Nuclear Repulsion Energy =         282030.9952523270621896
    One-Electron Energy =             -595614.8124870714964345
    Two-Electron Energy =              290299.9306513973278925
    Total Energy =                     -23293.0275480062264251

Computation Completed


Properties will be evaluated at   0.000000,   0.000000,   0.000000 [a0]

Properties computed using the SCF density matrix


 Multipole Moments:

 ------------------------------------------------------------------------------------
     Multipole            Electronic (a.u.)      Nuclear  (a.u.)        Total (a.u.)
 ------------------------------------------------------------------------------------

 L = 1.  Multiply by 2.5417464519 to convert [e a0] to [Debye]
 Dipole X            :     -24929.5037970        24888.2410929          -41.2627041
 Dipole Y            :    -313162.8342771       312848.5045499         -314.3297272
 Dipole Z            :    -334324.3951280       334055.5742682         -268.8208598
 Magnitude           :                                                  415.6566405

 ------------------------------------------------------------------------------------

*** tstop() called on atl1-1-01-010-22-2.pace.gatech.edu at Tue May 20 12:45:29 2025
Module time:
	user time   =  329613.96 seconds =    5493.57 minutes
	system time =    6746.23 seconds =     112.44 minutes
	total time  =      43306 seconds =     721.77 minutes
Total time:
	user time   =  329613.96 seconds =    5493.57 minutes
	system time =    6746.23 seconds =     112.44 minutes
	total time  =      43306 seconds =     721.77 minutes
Wall time: 43305.50 seconds
