# Supplementary material for: SparcleQC: Automated Input File Creation for QM/MM Studies of Protein:Ligand Complexes
Source: J Chem Inf Model. 2025 Jun 17;65(13):6433–40. doi: 10.1021/acs.jcim.5c00617 (PMC12264949; doi:10.1021/acs.jcim.5c00617)
Supplement: Supplementary file 2 [file ci5c00617_si_002.zip › si/convergence/ex1_1ABA/psi4_files/with_ee/cutoff_9_psi4_file_cx.out]

Scratch directory: /scratch/1874464/
  PE does not make use of molecular symmetry: further calculations in C1 point group.
  PE geometry must align with POTFILE keyword: resetting coordinates with fixed origin and orientation.
   => Libint2 <=

    Primary   basis highest AM E, G, H:  5, 4, 3
    Auxiliary basis highest AM E, G, H:  6, 5, 4
    Onebody   basis highest AM E, G, H:  6, 5, 4
    Solid Harmonics ordering:            gaussian

*** tstart() called on atl1-1-01-010-20-2.pace.gatech.edu
*** at Fri Nov 15 10:44:16 2024

   => Loading Basis Set <=

    Name: MINIX
    Role: ORBITAL
    Keyword: BASIS
    atoms 1-2, 4, 6, 27, 31, 39, 52, 65, 76, 80, 97, 119, 129, 136, 156, 160, 164, 174, 206, 210, 217, 233, 253, 256-257, 265, 268-269, 277, 281-282, 292, 314, 333, 343, 347-348, 358, 392, 396, 415, 422, 446, 449-450, 458, 461, 472, 477, 489, 508, 515, 534, 537, 548, 565, 582                                                                                                                                                                                                                                                                                                                                                    entry O          line   102 file /storage/hive/project/chem-sherrill/csargent30/.conda/envs/psi419/share/psi4/basis/minix.gbs 
    atoms 3, 5, 8-11, 26, 29-30, 32-38, 50-51, 57-64, 75, 78-79, 81-83, 85, 95-96, 98-101, 117-118, 120, 127-128, 134-135, 137-139, 148-149, 155, 158-159, 161-162, 172-173, 175-178, 191-193, 195, 205, 208-209, 215-216, 218-220, 231-232, 234-240, 251-252, 254-255, 263-264, 266-267, 275-276, 278-280, 290-291, 293-296, 312-313, 315-318, 331-332, 334, 341-342, 344-346, 356-357, 359-362, 375-379, 391, 394-395, 397-400, 413-414, 420-421, 423-425, 427, 444-445, 447-448, 456-457, 459-460, 470-471, 473-475, 487-488, 490-493, 506-507, 513-514, 516-519, 532-533, 535-536, 546-547, 549-550, 552, 563-564, 566-568, 577-580 entry C          line    74 file /storage/hive/project/chem-sherrill/csargent30/.conda/envs/psi419/share/psi4/basis/minix.gbs 
    atoms 7, 28, 49, 56, 77, 84, 86, 94, 102, 116, 126, 133, 147, 157, 163, 171, 190, 207, 214, 230, 250, 262, 274, 289, 297, 311, 330, 340, 355, 374, 393, 412, 419, 426, 428-429, 443, 455, 469, 476, 486, 505, 512, 531, 545, 562, 576, 581                                                                                                                                                                                                                                                                                                                                                                                          entry N          line    88 file /storage/hive/project/chem-sherrill/csargent30/.conda/envs/psi419/share/psi4/basis/minix.gbs 
    atoms 12, 121, 150, 194, 551                                                                                                                                                                                                                                                                                                                                                                                                                                                                                                                                                                                                        entry S          line   256 file /storage/hive/project/chem-sherrill/csargent30/.conda/envs/psi419/share/psi4/basis/minix.gbs 
    atoms 13-25, 40-48, 53-55, 66-74, 87-93, 103-115, 122-125, 130-132, 140-146, 151-154, 165-170, 179-189, 196-204, 211-213, 221-229, 241-249, 258-261, 270-273, 283-288, 298-310, 319-329, 335-339, 349-354, 363-373, 380-390, 401-411, 416-418, 430-442, 451-454, 462-468, 478-485, 494-504, 509-511, 520-530, 538-544, 553-561, 569-575, 583-600                                                                                                                                                                                                                                                                                    entry H          line    24 file /storage/hive/project/chem-sherrill/csargent30/.conda/envs/psi419/share/psi4/basis/minix.gbs 

   => HF3C: Empirical Dispersion <=

    Grimme's -D3 (BJ-damping) Dispersion Correction
    Grimme S.; Ehrlich S.; Goerigk L. (2011), J. Comput. Chem., 32: 1456

        s6 =       1.000000
        s8 =       0.877700
        a1 =       0.417100
        a2 =       2.914900


         ---------------------------------------------------------
                                   SCF
               by Justin Turney, Rob Parrish, Andy Simmonett
                          and Daniel G. A. Smith
                              RHF Reference
                       10 Threads, 114440 MiB Core
         ---------------------------------------------------------

  ==> Geometry <==

    Molecular point group: c1
    Full point group: C1

    Geometry (in Angstrom), charge = -2, multiplicity = 1:

       Center              X                  Y                   Z               Mass       
    ------------   -----------------  -----------------  -----------------  -----------------
         O            0.239000000000    46.905000000000    47.130000000000    15.994914619570
         O           -3.503000000000    46.132000000000    52.984000000000    15.994914619570
         C            0.283000000000    45.599000000000    47.738000000000    12.000000000000
         O           -2.852000000000    43.343000000000    52.881000000000    15.994914619570
         C           -0.860000000000    45.455000000000    48.481000000000    12.000000000000
         O           -0.834000000000    45.235000000000    53.590000000000    15.994914619570
         N           -0.870000000000    46.412000000000    49.496000000000    14.003074004430
         C           -0.997000000000    47.656000000000    48.915000000000    12.000000000000
         C            0.110000000000    47.928000000000    48.142000000000    12.000000000000
         C           -1.946000000000    46.213000000000    50.350000000000    12.000000000000
         C           -1.912000000000    45.057000000000    51.091000000000    12.000000000000
         S           -2.221000000000    44.980000000000    52.478000000000    31.972071174400
         H           -3.704000000000    46.727000000000    52.258000000000     1.007825032230
         H            1.167000000000    45.497000000000    48.368000000000     1.007825032230
         H            0.327000000000    44.830000000000    46.967000000000     1.007825032230
         H           -0.889000000000    44.457000000000    48.918000000000     1.007825032230
         H           -1.732000000000    45.592000000000    47.841000000000     1.007825032230
         H           -1.082000000000    48.410000000000    49.697000000000     1.007825032230
         H           -1.889000000000    47.674000000000    48.289000000000     1.007825032230
         H           -0.002000000000    48.903000000000    47.668000000000     1.007825032230
         H            1.001000000000    47.937000000000    48.769000000000     1.007825032230
         H           -2.823000000000    46.129000000000    49.708000000000     1.007825032230
         H           -1.985000000000    47.054000000000    51.042000000000     1.007825032230
         H           -0.840000000000    44.862000000000    51.112000000000     1.007825032230
         H           -2.601000000000    44.372000000000    50.598000000000     1.007825032230
         C            9.479000000000    49.442000000000    55.784000000000    12.000000000000
         O            9.222000000000    50.616000000000    56.099000000000    15.994914619570
         N            8.831000000000    48.837000000000    54.788000000000    14.003074004430
         C            7.706000000000    49.436000000000    54.084000000000    12.000000000000
         C            6.456000000000    48.981000000000    54.822000000000    12.000000000000
         O            6.310000000000    47.784000000000    55.139000000000    15.994914619570
         C            7.599000000000    48.942000000000    52.633000000000    12.000000000000
         C            8.692000000000    49.472000000000    51.736000000000    12.000000000000
         C            9.959000000000    48.898000000000    51.781000000000    12.000000000000
         C            8.415000000000    50.537000000000    50.880000000000    12.000000000000
         C           10.961000000000    49.400000000000    50.960000000000    12.000000000000
         C            9.426000000000    51.032000000000    50.065000000000    12.000000000000
         C           10.685000000000    50.467000000000    50.116000000000    12.000000000000
         O           11.708000000000    50.978000000000    49.318000000000    15.994914619570
         H            9.079000000000    47.888000000000    54.547000000000     1.007825032230
         H            7.776000000000    50.522000000000    54.089000000000     1.007825032230
         H            7.626000000000    47.853000000000    52.619000000000     1.007825032230
         H            6.632000000000    49.250000000000    52.229000000000     1.007825032230
         H           10.166000000000    48.070000000000    52.442000000000     1.007825032230
         H            7.433000000000    50.987000000000    50.855000000000     1.007825032230
         H           11.952000000000    48.972000000000    50.989000000000     1.007825032230
         H            9.226000000000    51.857000000000    49.398000000000     1.007825032230
         H           11.449000000000    51.809000000000    48.903000000000     1.007825032230
         N            5.533000000000    49.874000000000    55.110000000000    14.003074004430
         C            4.317000000000    49.477000000000    55.789000000000    12.000000000000
         C            3.333000000000    50.620000000000    55.891000000000    12.000000000000
         O            3.372000000000    51.588000000000    55.127000000000    15.994914619570
         H            5.656000000000    50.845000000000    54.854000000000     1.007825032230
         H            3.844000000000    48.671000000000    55.232000000000     1.007825032230
         H            4.568000000000    49.120000000000    56.788000000000     1.007825032230
         N            2.442000000000    50.507000000000    56.862000000000    14.003074004430
         C            1.413000000000    51.506000000000    57.119000000000    12.000000000000
         C            0.005000000000    50.927000000000    57.232000000000    12.000000000000
         C           -0.521000000000    50.237000000000    56.001000000000    12.000000000000
         C           -0.985000000000    51.011000000000    54.951000000000    12.000000000000
         C           -0.569000000000    48.854000000000    55.936000000000    12.000000000000
         C           -1.502000000000    50.387000000000    53.835000000000    12.000000000000
         C           -1.086000000000    48.222000000000    54.817000000000    12.000000000000
         C           -1.549000000000    49.003000000000    53.779000000000    12.000000000000
         O           -2.106000000000    48.406000000000    52.664000000000    15.994914619570
         H            2.461000000000    49.695000000000    57.461000000000     1.007825032230
         H            1.413000000000    52.280000000000    56.353000000000     1.007825032230
         H           -0.024000000000    50.226000000000    58.065000000000     1.007825032230
         H           -0.676000000000    51.740000000000    57.481000000000     1.007825032230
         H           -0.942000000000    52.081000000000    55.009000000000     1.007825032230
         H           -0.222000000000    48.258000000000    56.765000000000     1.007825032230
         H           -1.884000000000    50.975000000000    53.022000000000     1.007825032230
         H           -1.195000000000    47.158000000000    54.813000000000     1.007825032230
         H           -2.573000000000    49.035000000000    52.085000000000     1.007825032230
         C           -4.489000000000    54.638000000000    59.165000000000    12.000000000000
         O           -5.677000000000    54.600000000000    58.838000000000    15.994914619570
         N           -3.764000000000    53.513000000000    59.144000000000    14.003074004430
         C           -4.323000000000    52.242000000000    58.734000000000    12.000000000000
         C           -3.681000000000    51.215000000000    59.641000000000    12.000000000000
         O           -2.469000000000    51.006000000000    59.589000000000    15.994914619570
         C           -3.962000000000    52.008000000000    57.296000000000    12.000000000000
         C           -4.635000000000    50.801000000000    56.669000000000    12.000000000000
         C           -4.176000000000    49.512000000000    56.726000000000    12.000000000000
         N           -5.696000000000    50.809000000000    55.872000000000    14.003074004430
         C           -5.895000000000    49.594000000000    55.423000000000    12.000000000000
         N           -4.976000000000    48.833000000000    55.943000000000    14.003074004430
         H           -2.787000000000    53.541000000000    59.402000000000     1.007825032230
         H           -5.407000000000    52.219000000000    58.853000000000     1.007825032230
         H           -4.268000000000    52.883000000000    56.723000000000     1.007825032230
         H           -2.884000000000    51.914000000000    57.183000000000     1.007825032230
         H           -3.307000000000    49.148000000000    57.251000000000     1.007825032230
         H           -6.680000000000    49.281000000000    54.753000000000     1.007825032230
         H           -4.889000000000    47.843000000000    55.762000000000     1.007825032230
         N           -4.454000000000    50.568000000000    60.487000000000    14.003074004430
         C           -3.913000000000    49.659000000000    61.489000000000    12.000000000000
         C           -3.055000000000    48.558000000000    60.876000000000    12.000000000000
         O           -3.491000000000    47.931000000000    59.898000000000    15.994914619570
         C           -5.077000000000    49.060000000000    62.264000000000    12.000000000000
         C           -4.581000000000    48.271000000000    63.463000000000    12.000000000000
         C           -5.696000000000    47.747000000000    64.361000000000    12.000000000000
         C           -5.125000000000    47.550000000000    65.754000000000    12.000000000000
         N           -6.117000000000    47.166000000000    66.752000000000    14.003074004430
         H           -5.445000000000    50.758000000000    60.497000000000     1.007825032230
         H           -3.303000000000    50.245000000000    62.177000000000     1.007825032230
         H           -5.716000000000    49.870000000000    62.620000000000     1.007825032230
         H           -5.665000000000    48.411000000000    61.613000000000     1.007825032230
         H           -3.977000000000    47.424000000000    63.135000000000     1.007825032230
         H           -3.941000000000    48.937000000000    64.045000000000     1.007825032230
         H           -6.500000000000    48.483000000000    64.416000000000     1.007825032230
         H           -6.089000000000    46.809000000000    63.966000000000     1.007825032230
         H           -4.350000000000    46.783000000000    65.706000000000     1.007825032230
         H           -4.658000000000    48.483000000000    66.075000000000     1.007825032230
         H           -5.671000000000    47.050000000000    67.652000000000     1.007825032230
         H           -6.823000000000    47.885000000000    66.828000000000     1.007825032230
         H           -6.559000000000    46.296000000000    66.488000000000     1.007825032230
         N           -1.840000000000    48.367000000000    61.392000000000    14.003074004430
         C           -0.992000000000    47.311000000000    60.887000000000    12.000000000000
         C           -0.176000000000    46.758000000000    62.031000000000    12.000000000000
         O            0.958000000000    47.176000000000    62.300000000000    15.994914619570
         C           -0.081000000000    47.849000000000    59.785000000000    12.000000000000
         S            0.906000000000    46.497000000000    59.054000000000    31.972071174400
         H           -1.503000000000    48.950000000000    62.146000000000     1.007825032230
         H           -1.597000000000    46.503000000000    60.474000000000     1.007825032230
         H           -0.695000000000    48.296000000000    59.004000000000     1.007825032230
         H            0.575000000000    48.619000000000    60.194000000000     1.007825032230
         N           -0.745000000000    45.803000000000    62.754000000000    14.003074004430
         C           -0.066000000000    45.169000000000    63.887000000000    12.000000000000
         C            1.297000000000    44.560000000000    63.509000000000    12.000000000000
         O            2.300000000000    44.868000000000    64.165000000000    15.994914619570
         H           -1.674000000000    45.489000000000    62.518000000000     1.007825032230
         H            0.086000000000    45.915000000000    64.668000000000     1.007825032230
         H           -0.704000000000    44.380000000000    64.284000000000     1.007825032230
         N            1.441000000000    43.750000000000    62.430000000000    14.003074004430
         C            2.722000000000    43.233000000000    61.953000000000    12.000000000000
         C            3.756000000000    44.331000000000    61.685000000000    12.000000000000
         O            4.949000000000    44.126000000000    61.944000000000    15.994914619570
         C            2.361000000000    42.431000000000    60.697000000000    12.000000000000
         C            0.961000000000    41.944000000000    60.950000000000    12.000000000000
         C            0.350000000000    43.177000000000    61.613000000000    12.000000000000
         H            3.115000000000    42.549000000000    62.706000000000     1.007825032230
         H            2.340000000000    43.084000000000    59.826000000000     1.007825032230
         H            3.052000000000    41.604000000000    60.534000000000     1.007825032230
         H            0.444000000000    41.681000000000    60.026000000000     1.007825032230
         H            0.975000000000    41.106000000000    61.649000000000     1.007825032230
         H            0.047000000000    43.896000000000    60.851000000000     1.007825032230
         H           -0.501000000000    42.890000000000    62.227000000000     1.007825032230
         N            3.322000000000    45.484000000000    61.134000000000    14.003074004430
         C            4.203000000000    46.620000000000    60.883000000000    12.000000000000
         C            3.465000000000    47.784000000000    60.221000000000    12.000000000000
         S            2.700000000000    47.388000000000    58.627000000000    31.972071174400
         H            2.340000000000    45.597000000000    60.928000000000     1.007825032230
         H            5.021000000000    46.302000000000    60.237000000000     1.007825032230
         H            2.704000000000    48.182000000000    60.889000000000     1.007825032230
         H            4.193000000000    48.576000000000    60.050000000000     1.007825032230
         C            6.973000000000    53.748000000000    54.671000000000    12.000000000000
         O            6.536000000000    52.594000000000    54.558000000000    15.994914619570
         N            6.166000000000    54.792000000000    54.866000000000    14.003074004430
         C            4.714000000000    54.653000000000    54.968000000000    12.000000000000
         C            4.103000000000    54.707000000000    53.574000000000    12.000000000000
         O            4.298000000000    55.692000000000    52.855000000000    15.994914619570
         C            4.122000000000    55.782000000000    55.827000000000    12.000000000000
         C            2.598000000000    55.732000000000    55.945000000000    12.000000000000
         N            2.013000000000    56.857000000000    56.341000000000    14.003074004430
         O            1.918000000000    54.728000000000    55.674000000000    15.994914619570
         H            6.560000000000    55.717000000000    54.959000000000     1.007825032230
         H            4.472000000000    53.706000000000    55.446000000000     1.007825032230
         H            4.546000000000    55.727000000000    56.830000000000     1.007825032230
         H            4.408000000000    56.743000000000    55.396000000000     1.007825032230
         H            1.004000000000    56.887000000000    56.415000000000     1.007825032230
         H            2.563000000000    57.680000000000    56.540000000000     1.007825032230
         N            3.358000000000    53.697000000000    53.143000000000    14.003074004430
         C            2.813000000000    53.718000000000    51.788000000000    12.000000000000
         C            1.415000000000    54.343000000000    51.725000000000    12.000000000000
         O            0.846000000000    54.490000000000    50.639000000000    15.994914619570
         C            2.765000000000    52.263000000000    51.154000000000    12.000000000000
         C            1.854000000000    51.314000000000    51.971000000000    12.000000000000
         C            4.222000000000    51.753000000000    51.018000000000    12.000000000000
         C            1.552000000000    49.957000000000    51.275000000000    12.000000000000
         H            3.192000000000    52.889000000000    53.732000000000     1.007825032230
         H            3.452000000000    54.316000000000    51.137000000000     1.007825032230
         H            2.353000000000    52.349000000000    50.147000000000     1.007825032230
         H            2.316000000000    51.103000000000    52.931000000000     1.007825032230
         H            0.895000000000    51.799000000000    52.157000000000     1.007825032230
         H            4.237000000000    50.819000000000    50.458000000000     1.007825032230
         H            4.822000000000    52.488000000000    50.480000000000     1.007825032230
         H            4.660000000000    51.586000000000    52.003000000000     1.007825032230
         H            0.882000000000    49.367000000000    51.899000000000     1.007825032230
         H            1.072000000000    50.139000000000    50.313000000000     1.007825032230
         H            2.475000000000    49.403000000000    51.115000000000     1.007825032230
         N            0.803000000000    54.699000000000    52.842000000000    14.003074004430
         C           -0.523000000000    55.306000000000    52.821000000000    12.000000000000
         C           -1.551000000000    54.355000000000    53.441000000000    12.000000000000
         C           -2.945000000000    54.929000000000    53.268000000000    12.000000000000
         S           -4.230000000000    53.864000000000    53.922000000000    31.972071174400
         C           -4.327000000000    52.868000000000    52.489000000000    12.000000000000
         H            1.262000000000    54.575000000000    53.734000000000     1.007825032230
         H           -0.851000000000    55.519000000000    51.809000000000     1.007825032230
         H           -1.485000000000    53.395000000000    52.930000000000     1.007825032230
         H           -1.345000000000    54.203000000000    54.500000000000     1.007825032230
         H           -2.995000000000    55.873000000000    53.806000000000     1.007825032230
         H           -3.144000000000    55.111000000000    52.215000000000     1.007825032230
         H           -4.917000000000    53.383000000000    51.726000000000     1.007825032230
         H           -3.337000000000    52.649000000000    52.088000000000     1.007825032230
         H           -4.818000000000    51.924000000000    52.740000000000     1.007825032230
         C           -7.234000000000    57.352000000000    53.418000000000    12.000000000000
         O           -7.586000000000    58.298000000000    52.725000000000    15.994914619570
         N           -7.092000000000    56.125000000000    52.927000000000    14.003074004430
         C           -7.542000000000    55.739000000000    51.597000000000    12.000000000000
         C           -6.706000000000    56.276000000000    50.425000000000    12.000000000000
         O           -7.110000000000    56.102000000000    49.266000000000    15.994914619570
         H           -6.694000000000    55.405000000000    53.513000000000     1.007825032230
         H           -7.539000000000    54.650000000000    51.541000000000     1.007825032230
         H           -8.571000000000    56.074000000000    51.467000000000     1.007825032230
         N           -5.539000000000    56.901000000000    50.662000000000    14.003074004430
         C           -4.668000000000    57.406000000000    49.617000000000    12.000000000000
         C           -3.305000000000    56.701000000000    49.689000000000    12.000000000000
         O           -2.574000000000    56.844000000000    50.663000000000    15.994914619570
         C           -4.477000000000    58.938000000000    49.771000000000    12.000000000000
         C           -3.520000000000    59.471000000000    48.683000000000    12.000000000000
         C           -5.826000000000    59.653000000000    49.617000000000    12.000000000000
         H           -5.240000000000    57.038000000000    51.620000000000     1.007825032230
         H           -5.101000000000    57.220000000000    48.633000000000     1.007825032230
         H           -4.053000000000    59.150000000000    50.749000000000     1.007825032230
         H           -2.519000000000    59.061000000000    48.814000000000     1.007825032230
         H           -3.891000000000    59.208000000000    47.691000000000     1.007825032230
         H           -3.447000000000    60.555000000000    48.759000000000     1.007825032230
         H           -5.692000000000    60.743000000000    49.681000000000     1.007825032230
         H           -6.288000000000    59.420000000000    48.647000000000     1.007825032230
         H           -6.522000000000    59.365000000000    50.415000000000     1.007825032230
         N           -2.981000000000    55.933000000000    48.650000000000    14.003074004430
         C           -1.694000000000    55.276000000000    48.503000000000    12.000000000000
         C           -0.689000000000    56.178000000000    47.833000000000    12.000000000000
         O           -1.007000000000    57.031000000000    46.986000000000    15.994914619570
         C           -1.807000000000    54.027000000000    47.654000000000    12.000000000000
         C           -2.448000000000    52.908000000000    48.447000000000    12.000000000000
         C           -1.674000000000    52.148000000000    49.313000000000    12.000000000000
         C           -3.793000000000    52.637000000000    48.293000000000    12.000000000000
         C           -2.246000000000    51.109000000000    50.022000000000    12.000000000000
         C           -4.359000000000    51.592000000000    49.009000000000    12.000000000000
         C           -3.585000000000    50.828000000000    49.870000000000    12.000000000000
         H           -3.624000000000    55.864000000000    47.875000000000     1.007825032230
         H           -1.320000000000    54.997000000000    49.487000000000     1.007825032230
         H           -2.385000000000    54.234000000000    46.752000000000     1.007825032230
         H           -0.814000000000    53.719000000000    47.343000000000     1.007825032230
         H           -0.633000000000    52.388000000000    49.469000000000     1.007825032230
         H           -4.401000000000    53.230000000000    47.628000000000     1.007825032230
         H           -1.641000000000    50.526000000000    50.697000000000     1.007825032230
         H           -5.409000000000    51.369000000000    48.890000000000     1.007825032230
         H           -4.032000000000    50.014000000000    50.419000000000     1.007825032230
         N            0.559000000000    55.981000000000    48.219000000000    14.003074004430
         C            1.648000000000    56.676000000000    47.609000000000    12.000000000000
         C            2.148000000000    55.749000000000    46.503000000000    12.000000000000
         O            2.969000000000    54.837000000000    46.727000000000    15.994914619570
         C            2.727000000000    56.921000000000    48.641000000000    12.000000000000
         C            3.851000000000    57.807000000000    48.123000000000    12.000000000000
         O            4.136000000000    57.836000000000    46.930000000000    15.994914619570
         O            4.466000000000    58.475000000000    48.937000000000    15.994914619570
         H            0.769000000000    55.281000000000    48.915000000000     1.007825032230
         H            1.334000000000    57.637000000000    47.201000000000     1.007825032230
         H            2.271000000000    57.429000000000    49.490000000000     1.007825032230
         H            3.140000000000    55.980000000000    49.007000000000     1.007825032230
         N            1.729000000000    56.044000000000    45.279000000000    14.003074004430
         C            2.074000000000    55.193000000000    44.152000000000    12.000000000000
         C            3.544000000000    55.165000000000    43.751000000000    12.000000000000
         O            4.028000000000    54.128000000000    43.262000000000    15.994914619570
         C            1.196000000000    55.606000000000    42.978000000000    12.000000000000
         C           -0.276000000000    55.169000000000    43.109000000000    12.000000000000
         O           -0.642000000000    54.440000000000    44.043000000000    15.994914619570
         O           -1.058000000000    55.533000000000    42.223000000000    15.994914619570
         H            1.074000000000    56.798000000000    45.136000000000     1.007825032230
         H            1.808000000000    54.169000000000    44.412000000000     1.007825032230
         H            1.247000000000    56.688000000000    42.844000000000     1.007825032230
         H            1.590000000000    55.142000000000    42.071000000000     1.007825032230
         N            4.295000000000    56.236000000000    44.041000000000    14.003074004430
         C            5.738000000000    56.262000000000    43.810000000000    12.000000000000
         C            6.419000000000    55.264000000000    44.753000000000    12.000000000000
         O            7.287000000000    54.507000000000    44.311000000000    15.994914619570
         C            6.285000000000    57.691000000000    44.060000000000    12.000000000000
         C            7.817000000000    57.877000000000    44.132000000000    12.000000000000
         C            8.325000000000    58.939000000000    45.136000000000    12.000000000000
         O            7.863000000000    60.082000000000    45.076000000000    15.994914619570
         O            9.188000000000    58.652000000000    45.976000000000    15.994914619570
         H            3.874000000000    57.029000000000    44.506000000000     1.007825032230
         H            5.951000000000    55.976000000000    42.780000000000     1.007825032230
         H            5.884000000000    58.364000000000    43.302000000000     1.007825032230
         H            5.897000000000    58.025000000000    45.021000000000     1.007825032230
         H            8.297000000000    56.937000000000    44.396000000000     1.007825032230
         H            8.177000000000    58.137000000000    43.135000000000     1.007825032230
         N            6.007000000000    55.188000000000    46.022000000000    14.003074004430
         C            6.595000000000    54.232000000000    46.948000000000    12.000000000000
         C            6.178000000000    52.810000000000    46.615000000000    12.000000000000
         O            7.003000000000    51.909000000000    46.780000000000    15.994914619570
         C            6.185000000000    54.544000000000    48.389000000000    12.000000000000
         C            6.770000000000    55.890000000000    48.845000000000    12.000000000000
         C            8.263000000000    55.770000000000    49.033000000000    12.000000000000
         C            9.097000000000    56.857000000000    48.364000000000    12.000000000000
         N            8.714000000000    58.206000000000    48.749000000000    14.003074004430
         H            5.274000000000    55.804000000000    46.352000000000     1.007825032230
         H            7.679000000000    54.285000000000    46.856000000000     1.007825032230
         H            5.097000000000    54.588000000000    48.454000000000     1.007825032230
         H            6.533000000000    53.753000000000    49.055000000000     1.007825032230
         H            6.532000000000    56.667000000000    48.119000000000     1.007825032230
         H            6.313000000000    56.167000000000    49.797000000000     1.007825032230
         H            8.466000000000    55.835000000000    50.097000000000     1.007825032230
         H            8.640000000000    54.803000000000    48.701000000000     1.007825032230
         H           10.149000000000    56.695000000000    48.601000000000     1.007825032230
         H            8.975000000000    56.751000000000    47.286000000000     1.007825032230
         H            7.727000000000    58.342000000000    48.569000000000     1.007825032230
         H            8.909000000000    58.370000000000    49.725000000000     1.007825032230
         H            9.224000000000    58.869000000000    48.178000000000     1.007825032230
         N            4.954000000000    52.544000000000    46.147000000000    14.003074004430
         C            4.574000000000    51.175000000000    45.767000000000    12.000000000000
         C            5.400000000000    50.768000000000    44.548000000000    12.000000000000
         O            5.935000000000    49.653000000000    44.554000000000    15.994914619570
         C            3.036000000000    51.092000000000    45.467000000000    12.000000000000
         C            2.286000000000    51.433000000000    46.777000000000    12.000000000000
         C            2.604000000000    49.685000000000    45.023000000000    12.000000000000
         C            0.773000000000    51.661000000000    46.639000000000    12.000000000000
         H            4.285000000000    53.293000000000    46.021000000000     1.007825032230
         H            4.805000000000    50.498000000000    46.591000000000     1.007825032230
         H            2.776000000000    51.815000000000    44.692000000000     1.007825032230
         H            2.449000000000    50.632000000000    47.501000000000     1.007825032230
         H            2.689000000000    52.341000000000    47.220000000000     1.007825032230
         H            3.139000000000    49.398000000000    44.118000000000     1.007825032230
         H            2.814000000000    48.957000000000    45.807000000000     1.007825032230
         H            1.541000000000    49.677000000000    44.789000000000     1.007825032230
         H            0.386000000000    51.889000000000    47.624000000000     1.007825032230
         H            0.586000000000    52.494000000000    45.961000000000     1.007825032230
         H            0.272000000000    50.768000000000    46.270000000000     1.007825032230
         N            5.592000000000    51.650000000000    43.542000000000    14.003074004430
         C            6.428000000000    51.322000000000    42.387000000000    12.000000000000
         C            7.875000000000    50.984000000000    42.805000000000    12.000000000000
         O            8.493000000000    50.019000000000    42.350000000000    15.994914619570
         C            6.431000000000    52.514000000000    41.431000000000    12.000000000000
         H            5.161000000000    52.565000000000    43.580000000000     1.007825032230
         H            6.004000000000    50.460000000000    41.870000000000     1.007825032230
         H            5.412000000000    52.731000000000    41.108000000000     1.007825032230
         H            6.847000000000    53.395000000000    41.921000000000     1.007825032230
         H            7.035000000000    52.276000000000    40.555000000000     1.007825032230
         N            8.420000000000    51.753000000000    43.762000000000    14.003074004430
         C            9.754000000000    51.519000000000    44.282000000000    12.000000000000
         C            9.824000000000    50.151000000000    44.980000000000    12.000000000000
         O           10.783000000000    49.382000000000    44.768000000000    15.994914619570
         C           10.071000000000    52.653000000000    45.226000000000    12.000000000000
         C           11.325000000000    52.457000000000    46.033000000000    12.000000000000
         C           11.503000000000    53.587000000000    47.030000000000    12.000000000000
         O           11.927000000000    54.654000000000    46.595000000000    15.994914619570
         O           11.218000000000    53.423000000000    48.217000000000    15.994914619570
         H            7.896000000000    52.538000000000    44.127000000000     1.007825032230
         H           10.474000000000    51.532000000000    43.461000000000     1.007825032230
         H           10.161000000000    53.577000000000    44.655000000000     1.007825032230
         H            9.253000000000    52.777000000000    45.933000000000     1.007825032230
         H           11.280000000000    51.520000000000    46.588000000000     1.007825032230
         H           12.188000000000    52.414000000000    45.366000000000     1.007825032230
         N            8.796000000000    49.803000000000    45.757000000000    14.003074004430
         C            8.772000000000    48.508000000000    46.402000000000    12.000000000000
         C            8.758000000000    47.383000000000    45.375000000000    12.000000000000
         O            9.544000000000    46.436000000000    45.473000000000    15.994914619570
         C            7.545000000000    48.399000000000    47.296000000000    12.000000000000
         C            7.324000000000    47.081000000000    48.078000000000    12.000000000000
         C            8.510000000000    46.703000000000    48.971000000000    12.000000000000
         C            6.091000000000    47.281000000000    48.927000000000    12.000000000000
         H            8.019000000000    50.436000000000    45.891000000000     1.007825032230
         H            9.669000000000    48.408000000000    47.015000000000     1.007825032230
         H            7.604000000000    49.216000000000    48.018000000000     1.007825032230
         H            6.657000000000    48.573000000000    46.691000000000     1.007825032230
         H            7.135000000000    46.270000000000    47.375000000000     1.007825032230
         H            8.281000000000    45.790000000000    49.518000000000     1.007825032230
         H            9.395000000000    46.525000000000    48.360000000000     1.007825032230
         H            8.715000000000    47.508000000000    49.676000000000     1.007825032230
         H            5.899000000000    46.363000000000    49.477000000000     1.007825032230
         H            6.238000000000    48.099000000000    49.634000000000     1.007825032230
         H            5.229000000000    47.498000000000    48.294000000000     1.007825032230
         N            7.912000000000    47.499000000000    44.338000000000    14.003074004430
         C            7.852000000000    46.455000000000    43.322000000000    12.000000000000
         C            6.783000000000    46.760000000000    42.296000000000    12.000000000000
         C            5.362000000000    46.760000000000    42.865000000000    12.000000000000
         C            4.409000000000    47.143000000000    41.755000000000    12.000000000000
         C            4.990000000000    45.393000000000    43.428000000000    12.000000000000
         H            7.305000000000    48.302000000000    44.255000000000     1.007825032230
         H            7.632000000000    45.505000000000    43.806000000000     1.007825032230
         H            6.990000000000    47.736000000000    41.854000000000     1.007825032230
         H            6.842000000000    46.016000000000    41.500000000000     1.007825032230
         H            5.269000000000    47.490000000000    43.662000000000     1.007825032230
         H            3.388000000000    47.175000000000    42.138000000000     1.007825032230
         H            4.663000000000    48.133000000000    41.373000000000     1.007825032230
         H            4.462000000000    46.419000000000    40.939000000000     1.007825032230
         H            3.944000000000    45.394000000000    43.728000000000     1.007825032230
         H            5.138000000000    44.620000000000    42.672000000000     1.007825032230
         H            5.586000000000    45.163000000000    44.310000000000     1.007825032230
         C           12.810000000000    44.733000000000    44.943000000000    12.000000000000
         O           13.706000000000    43.894000000000    45.089000000000    15.994914619570
         N           11.531000000000    44.377000000000    44.905000000000    14.003074004430
         C           11.130000000000    42.976000000000    44.972000000000    12.000000000000
         C           11.340000000000    42.248000000000    43.660000000000    12.000000000000
         O           11.424000000000    41.017000000000    43.683000000000    15.994914619570
         C            9.646000000000    42.848000000000    45.362000000000    12.000000000000
         C            9.265000000000    43.266000000000    46.773000000000    12.000000000000
         C            7.755000000000    43.294000000000    46.907000000000    12.000000000000
         C            9.881000000000    42.319000000000    47.757000000000    12.000000000000
         H           10.816000000000    45.081000000000    44.785000000000     1.007825032230
         H           11.734000000000    42.469000000000    45.722000000000     1.007825032230
         H            9.066000000000    43.441000000000    44.653000000000     1.007825032230
         H            9.345000000000    41.808000000000    45.234000000000     1.007825032230
         H            9.641000000000    44.269000000000    46.973000000000     1.007825032230
         H            7.509000000000    43.629000000000    47.916000000000     1.007825032230
         H            7.326000000000    43.997000000000    46.189000000000     1.007825032230
         H            7.334000000000    42.302000000000    46.734000000000     1.007825032230
         H            9.542000000000    42.582000000000    48.759000000000     1.007825032230
         H            9.583000000000    41.293000000000    47.541000000000     1.007825032230
         H           10.966000000000    42.395000000000    47.737000000000     1.007825032230
         N           11.455000000000    42.952000000000    42.525000000000    14.003074004430
         C           11.525000000000    42.334000000000    41.214000000000    12.000000000000
         C           10.164000000000    41.769000000000    40.833000000000    12.000000000000
         O           10.081000000000    40.762000000000    40.130000000000    15.994914619570
         H           11.421000000000    43.962000000000    42.561000000000     1.007825032230
         H           11.816000000000    43.084000000000    40.479000000000     1.007825032230
         H           12.266000000000    41.534000000000    41.216000000000     1.007825032230
         N            9.056000000000    42.383000000000    41.229000000000    14.003074004430
         C            7.732000000000    41.847000000000    40.950000000000    12.000000000000
         C            7.015000000000    42.653000000000    39.888000000000    12.000000000000
         O            7.168000000000    43.877000000000    39.827000000000    15.994914619570
         C            6.847000000000    41.867000000000    42.198000000000    12.000000000000
         C            7.270000000000    40.907000000000    43.286000000000    12.000000000000
         C            6.765000000000    39.494000000000    43.037000000000    12.000000000000
         N            5.309000000000    39.509000000000    42.945000000000    14.003074004430
         C            4.456000000000    39.277000000000    43.947000000000    12.000000000000
         N            4.847000000000    39.018000000000    45.181000000000    14.003074004430
         N            3.160000000000    39.333000000000    43.692000000000    14.003074004430
         H            9.125000000000    43.252000000000    41.740000000000     1.007825032230
         H            7.796000000000    40.815000000000    40.603000000000     1.007825032230
         H            6.900000000000    42.873000000000    42.618000000000     1.007825032230
         H            5.806000000000    41.713000000000    41.916000000000     1.007825032230
         H            8.355000000000    40.882000000000    43.365000000000     1.007825032230
         H            6.866000000000    41.254000000000    44.238000000000     1.007825032230
         H            7.178000000000    39.120000000000    42.099000000000     1.007825032230
         H            7.095000000000    38.838000000000    43.843000000000     1.007825032230
         H            4.918000000000    39.721000000000    42.039000000000     1.007825032230
         H            4.159000000000    38.844000000000    45.898000000000     1.007825032230
         H            5.831000000000    38.978000000000    45.395000000000     1.007825032230
         H            2.839000000000    39.545000000000    42.757000000000     1.007825032230
         H            2.491000000000    39.170000000000    44.430000000000     1.007825032230
         N            6.207000000000    41.956000000000    39.087000000000    14.003074004430
         C            5.293000000000    42.579000000000    38.150000000000    12.000000000000
         C            3.843000000000    42.635000000000    38.597000000000    12.000000000000
         O            3.041000000000    43.261000000000    37.909000000000    15.994914619570
         C            5.310000000000    41.860000000000    36.804000000000    12.000000000000
         C            6.551000000000    42.112000000000    35.946000000000    12.000000000000
         O            7.307000000000    43.063000000000    36.189000000000    15.994914619570
         O            6.749000000000    41.341000000000    35.013000000000    15.994914619570
         H            6.188000000000    40.951000000000    39.159000000000     1.007825032230
         H            5.602000000000    43.609000000000    37.970000000000     1.007825032230
         H            5.202000000000    40.787000000000    36.975000000000     1.007825032230
         H            4.461000000000    42.177000000000    36.199000000000     1.007825032230
         N            3.402000000000    41.944000000000    39.654000000000    14.003074004430
         C            2.003000000000    41.980000000000    40.075000000000    12.000000000000
         C            2.042000000000    42.251000000000    41.586000000000    12.000000000000
         O            3.101000000000    42.119000000000    42.211000000000    15.994914619570
         C            1.229000000000    40.623000000000    39.804000000000    12.000000000000
         C            1.480000000000    40.065000000000    38.389000000000    12.000000000000
         O            1.654000000000    39.648000000000    40.770000000000    15.994914619570
         H            4.056000000000    41.418000000000    40.214000000000     1.007825032230
         H            1.463000000000    42.793000000000    39.591000000000     1.007825032230
         H            0.162000000000    40.800000000000    39.925000000000     1.007825032230
         H            1.266000000000    38.799000000000    40.525000000000     1.007825032230
         H            0.844000000000    39.195000000000    38.219000000000     1.007825032230
         H            1.234000000000    40.829000000000    37.649000000000     1.007825032230
         H            2.524000000000    39.773000000000    38.268000000000     1.007825032230
         N            0.923000000000    42.587000000000    42.217000000000    14.003074004430
         C            0.860000000000    42.841000000000    43.647000000000    12.000000000000
         C            0.191000000000    41.696000000000    44.392000000000    12.000000000000
         O           -0.020000000000    41.755000000000    45.606000000000    15.994914619570
         C            0.083000000000    44.138000000000    43.892000000000    12.000000000000
         C            0.752000000000    45.382000000000    43.343000000000    12.000000000000
         C           -0.200000000000    46.571000000000    43.380000000000    12.000000000000
         N           -0.054000000000    47.428000000000    44.372000000000    14.003074004430
         O           -1.105000000000    46.721000000000    42.552000000000    15.994914619570
         H            0.075000000000    42.707000000000    41.683000000000     1.007825032230
         H            1.859000000000    42.968000000000    44.065000000000     1.007825032230
         H           -0.903000000000    44.036000000000    43.434000000000     1.007825032230
         H           -0.064000000000    44.278000000000    44.960000000000     1.007825032230
         H            1.643000000000    45.599000000000    43.933000000000     1.007825032230
         H            1.056000000000    45.226000000000    42.308000000000     1.007825032230
         H            0.671000000000    47.295000000000    45.061000000000     1.007825032230
         H           -0.693000000000    48.207000000000    44.447000000000     1.007825032230
         N           -0.126000000000    40.611000000000    43.683000000000    14.003074004430
         C           -0.846000000000    39.468000000000    44.218000000000    12.000000000000
         C           -0.127000000000    38.883000000000    45.417000000000    12.000000000000
         O            1.056000000000    38.530000000000    45.397000000000    15.994914619570
         C           -0.990000000000    38.374000000000    43.128000000000    12.000000000000
         C           -1.627000000000    38.920000000000    41.847000000000    12.000000000000
         C           -1.847000000000    37.233000000000    43.716000000000    12.000000000000
         C           -3.091000000000    39.330000000000    41.987000000000    12.000000000000
         H            0.103000000000    40.591000000000    42.700000000000     1.007825032230
         H           -1.834000000000    39.812000000000    44.520000000000     1.007825032230
         H           -0.002000000000    37.987000000000    42.874000000000     1.007825032230
         H           -1.065000000000    39.773000000000    41.475000000000     1.007825032230
         H           -1.567000000000    38.145000000000    41.081000000000     1.007825032230
         H           -2.116000000000    36.530000000000    42.927000000000     1.007825032230
         H           -1.278000000000    36.683000000000    44.467000000000     1.007825032230
         H           -2.757000000000    37.621000000000    44.176000000000     1.007825032230
         H           -3.428000000000    39.759000000000    41.043000000000     1.007825032230
         H           -3.717000000000    38.463000000000    42.205000000000     1.007825032230
         H           -3.211000000000    40.080000000000    42.769000000000     1.007825032230
         N           -0.881000000000    38.847000000000    46.502000000000    14.003074004430
         C           -0.441000000000    38.279000000000    47.754000000000    12.000000000000
         C            0.502000000000    39.140000000000    48.581000000000    12.000000000000
         O            0.972000000000    38.690000000000    49.632000000000    15.994914619570
         H           -1.830000000000    39.187000000000    46.453000000000     1.007825032230
         H           -1.321000000000    38.074000000000    48.364000000000     1.007825032230
         H            0.048000000000    37.325000000000    47.556000000000     1.007825032230
         N            0.859000000000    40.336000000000    48.132000000000    14.003074004430
         C            1.732000000000    41.190000000000    48.902000000000    12.000000000000
         C            1.034000000000    41.776000000000    50.121000000000    12.000000000000
         O           -0.031000000000    42.407000000000    50.002000000000    15.994914619570
         C            2.216000000000    42.332000000000    48.029000000000    12.000000000000
         C            3.407000000000    42.998000000000    47.384000000000    12.000000000000
         C            3.093000000000    44.447000000000    47.004000000000    12.000000000000
         C            4.542000000000    42.927000000000    48.387000000000    12.000000000000
         H            0.474000000000    40.689000000000    47.267000000000     1.007825032230
         H            2.605000000000    40.620000000000    49.224000000000     1.007825032230
         H            1.491000000000    42.395000000000    47.233000000000     1.007825032230
         H            1.911000000000    43.193000000000    48.633000000000     1.007825032230
         H            3.691000000000    42.448000000000    46.486000000000     1.007825032230
         H            3.945000000000    44.847000000000    46.451000000000     1.007825032230
         H            2.243000000000    44.491000000000    46.330000000000     1.007825032230
         H            2.998000000000    45.065000000000    47.892000000000     1.007825032230
         H            5.357000000000    43.553000000000    48.043000000000     1.007825032230
         H            4.220000000000    43.305000000000    49.363000000000     1.007825032230
         H            4.891000000000    41.897000000000    48.495000000000     1.007825032230
         N            1.609000000000    41.565000000000    51.285000000000    14.003074004430
         C            1.098000000000    42.152000000000    52.502000000000    12.000000000000
         C            2.197000000000    43.020000000000    53.128000000000    12.000000000000
         O            3.368000000000    42.991000000000    52.732000000000    15.994914619570
         C            0.678000000000    41.061000000000    53.494000000000    12.000000000000
         C           -0.525000000000    40.271000000000    53.005000000000    12.000000000000
         O            1.805000000000    40.199000000000    53.678000000000    15.994914619570
         H            2.467000000000    41.037000000000    51.337000000000     1.007825032230
         H            0.233000000000    42.784000000000    52.309000000000     1.007825032230
         H            0.424000000000    41.524000000000    54.448000000000     1.007825032230
         H            1.859000000000    39.609000000000    52.922000000000     1.007825032230
         H           -0.816000000000    39.549000000000    53.768000000000     1.007825032230
         H           -1.361000000000    40.947000000000    52.826000000000     1.007825032230
         H           -0.289000000000    39.739000000000    52.082000000000     1.007825032230
         N            1.761000000000    43.922000000000    53.995000000000    14.003074004430
         C            2.669000000000    44.782000000000    54.721000000000    12.000000000000
         C            2.899000000000    44.200000000000    56.110000000000    12.000000000000
         O            1.950000000000    43.687000000000    56.706000000000    15.994914619570
         C            2.071000000000    46.190000000000    54.846000000000    12.000000000000
         C            1.967000000000    46.894000000000    53.501000000000    12.000000000000
         S            3.577000000000    47.123000000000    52.682000000000    31.972071174400
         C            3.194000000000    46.290000000000    51.174000000000    12.000000000000
         H            0.797000000000    43.906000000000    54.295000000000     1.007825032230
         H            3.619000000000    44.850000000000    54.196000000000     1.007825032230
         H            1.084000000000    46.130000000000    55.304000000000     1.007825032230
         H            2.703000000000    46.788000000000    55.501000000000     1.007825032230
         H            1.304000000000    46.336000000000    52.841000000000     1.007825032230
         H            1.527000000000    47.877000000000    53.662000000000     1.007825032230
         H            2.866000000000    45.274000000000    51.387000000000     1.007825032230
         H            2.399000000000    46.824000000000    50.652000000000     1.007825032230
         H            4.076000000000    46.252000000000    50.544000000000     1.007825032230
         N            4.081000000000    44.299000000000    56.717000000000    14.003074004430
         C            5.246000000000    45.002000000000    56.188000000000    12.000000000000
         C            6.066000000000    44.193000000000    55.186000000000    12.000000000000
         O            5.934000000000    42.966000000000    55.087000000000    15.994914619570
         C            6.034000000000    45.354000000000    57.433000000000    12.000000000000
         C            5.875000000000    44.064000000000    58.208000000000    12.000000000000
         C            4.392000000000    43.743000000000    58.040000000000    12.000000000000
         H            4.916000000000    45.918000000000    55.705000000000     1.007825032230
         H            7.080000000000    45.571000000000    57.217000000000     1.007825032230
         H            5.564000000000    46.185000000000    57.961000000000     1.007825032230
         H            6.485000000000    43.270000000000    57.775000000000     1.007825032230
         H            6.133000000000    44.201000000000    59.258000000000     1.007825032230
         H            4.211000000000    42.669000000000    58.080000000000     1.007825032230
         H            3.818000000000    44.274000000000    58.794000000000     1.007825032230
         N            6.987000000000    44.867000000000    54.479000000000    14.003074004430
         C            8.000000000000    44.233000000000    53.656000000000    12.000000000000
         C            7.805000000000    44.569000000000    52.173000000000    12.000000000000
         C            6.630000000000    43.812000000000    51.545000000000    12.000000000000
         C            6.785000000000    42.295000000000    51.627000000000    12.000000000000
         N            5.768000000000    41.525000000000    51.936000000000    14.003074004430
         O            7.875000000000    41.758000000000    51.405000000000    15.994914619570
         H            7.049000000000    45.869000000000    54.598000000000     1.007825032230
         H            8.019000000000    43.154000000000    53.804000000000     1.007825032230
         H            7.638000000000    45.639000000000    52.053000000000     1.007825032230
         H            8.716000000000    44.310000000000    51.633000000000     1.007825032230
         H            5.711000000000    44.112000000000    52.046000000000     1.007825032230
         H            6.543000000000    44.095000000000    50.496000000000     1.007825032230
         H            5.908000000000    40.532000000000    52.053000000000     1.007825032230
         H            4.873000000000    41.945000000000    52.157000000000     1.007825032230
         H           10.263000000000    48.876000000000    56.307000000000     1.007825032230
         H            1.597000000000    51.945000000000    58.080000000000     1.007825032230
         H           -4.038000000000    55.583000000000    59.452000000000     1.007825032230
         H            4.613000000000    47.002000000000    61.822000000000     1.007825032230
         H            8.047000000000    53.957000000000    54.647000000000     1.007825032230
         H           -0.473000000000    56.239000000000    53.398000000000     1.007825032230
         H           -6.892000000000    57.514000000000    54.434000000000     1.007825032230
         H            8.807000000000    46.339000000000    42.815000000000     1.007825032230
         H           13.019000000000    45.797000000000    44.864000000000     1.007825032230
         H            8.935000000000    44.673000000000    54.016000000000     1.007825032230

  Running in c1 symmetry.

  Rotational constants: A =      0.00007  B =      0.00000  C =      0.00000 [cm^-1]
  Rotational constants: A =      2.12703  B =      0.02386  C =      0.02379 [MHz]
  Nuclear repulsion = 140880.975293647265062

  Charge       = -2
  Multiplicity = 1
  Electrons    = 2306
  Nalpha       = 1153
  Nbeta        = 1153

  ==> Algorithm <==

  SCF Algorithm Type is DF.
  DIIS enabled.
  MOM disabled.
  Fractional occupation disabled.
  Guess Type is SAD.
  Energy threshold   = 1.00e-06
  Density threshold  = 1.00e-06
  Integral threshold = 1.00e-12

  ==> Primary Basis <==

  Basis Set: MINIX
    Blend: MINIX
    Number of shells: 1211
    Number of basis functions: 1837
    Number of Cartesian functions: 1842
    Spherical Harmonics?: true
    Max angular momentum: 2

   => Loading Basis Set <=

    Name: (MINIX AUX)
    Role: JKFIT
    Keyword: DF_BASIS_SCF
    atoms 1-2, 4, 6, 27, 31, 39, 52, 65, 76, 80, 97, 119, 129, 136, 156, 160, 164, 174, 206, 210, 217, 233, 253, 256-257, 265, 268-269, 277, 281-282, 292, 314, 333, 343, 347-348, 358, 392, 396, 415, 422, 446, 449-450, 458, 461, 472, 477, 489, 508, 515, 534, 537, 548, 565, 582                                                                                                                                                                                                                                                                                                                                                    entry O          line   318 file /storage/hive/project/chem-sherrill/csargent30/.conda/envs/psi419/share/psi4/basis/def2-universal-jkfit.gbs 
    atoms 3, 5, 8-11, 26, 29-30, 32-38, 50-51, 57-64, 75, 78-79, 81-83, 85, 95-96, 98-101, 117-118, 120, 127-128, 134-135, 137-139, 148-149, 155, 158-159, 161-162, 172-173, 175-178, 191-193, 195, 205, 208-209, 215-216, 218-220, 231-232, 234-240, 251-252, 254-255, 263-264, 266-267, 275-276, 278-280, 290-291, 293-296, 312-313, 315-318, 331-332, 334, 341-342, 344-346, 356-357, 359-362, 375-379, 391, 394-395, 397-400, 413-414, 420-421, 423-425, 427, 444-445, 447-448, 456-457, 459-460, 470-471, 473-475, 487-488, 490-493, 506-507, 513-514, 516-519, 532-533, 535-536, 546-547, 549-550, 552, 563-564, 566-568, 577-580 entry C          line   198 file /storage/hive/project/chem-sherrill/csargent30/.conda/envs/psi419/share/psi4/basis/def2-universal-jkfit.gbs 
    atoms 7, 28, 49, 56, 77, 84, 86, 94, 102, 116, 126, 133, 147, 157, 163, 171, 190, 207, 214, 230, 250, 262, 274, 289, 297, 311, 330, 340, 355, 374, 393, 412, 419, 426, 428-429, 443, 455, 469, 476, 486, 505, 512, 531, 545, 562, 576, 581                                                                                                                                                                                                                                                                                                                                                                                          entry N          line   258 file /storage/hive/project/chem-sherrill/csargent30/.conda/envs/psi419/share/psi4/basis/def2-universal-jkfit.gbs 
    atoms 12, 121, 150, 194, 551                                                                                                                                                                                                                                                                                                                                                                                                                                                                                                                                                                                                        entry S          line   903 file /storage/hive/project/chem-sherrill/csargent30/.conda/envs/psi419/share/psi4/basis/def2-universal-jkfit.gbs 
    atoms 13-25, 40-48, 53-55, 66-74, 87-93, 103-115, 122-125, 130-132, 140-146, 151-154, 165-170, 179-189, 196-204, 211-213, 221-229, 241-249, 258-261, 270-273, 283-288, 298-310, 319-329, 335-339, 349-354, 363-373, 380-390, 401-411, 416-418, 430-442, 451-454, 462-468, 478-485, 494-504, 509-511, 520-530, 538-544, 553-561, 569-575, 583-600                                                                                                                                                                                                                                                                                    entry H          line    18 file /storage/hive/project/chem-sherrill/csargent30/.conda/envs/psi419/share/psi4/basis/def2-universal-jkfit.gbs 

  ==> Integral Setup <==

  ==> DiskDFJK: Density-Fitted J/K Matrices <==

    J tasked:                  Yes
    K tasked:                  Yes
    wK tasked:                  No
    OpenMP threads:             10
    Integrals threads:          10
    Memory [MiB]:            85830
    Algorithm:                Core
    Integral Cache:           NONE
    Schwarz Cutoff:          1E-12
    Fitting Condition:       1E-10

   => Auxiliary Basis Set <=

  Basis Set: (MINIX AUX)
    Blend: DEF2-UNIVERSAL-JKFIT
    Number of shells: 9327
    Number of basis functions: 28263
    Number of Cartesian functions: 33316
    Spherical Harmonics?: true
    Max angular momentum: 4

   => External Potential Field:  <= 

    > Charges [e] [a0] < 

              Z          x          y          z
        0.59720   41.93680   95.60880  109.21483
       -0.56790   42.20514   95.82045  111.52975
       -0.36620   44.20258   95.55022  107.46872
        0.11230   45.40823   93.97230  107.94116
        0.11230   43.58653   95.35747  105.53365
        0.11230   45.27028   97.27932  107.65392
       -0.41570   39.69370   95.43684  108.27753
       -0.02370   37.39957   95.46707  109.71183
        0.59730   35.70638   93.49609  108.54776
       -0.56790   36.00306   92.99720  106.29332
        0.03420   36.07298   97.95773  109.48506
        0.00180   37.42036   99.97218  110.96661
       -0.27370   35.12434  102.45150  111.29164
       -0.05360   34.89568  103.12424  108.01864
        0.08800   37.75484   95.01354  111.69037
        0.02410   35.96527   98.43772  107.48384
        0.02410   34.16436   97.73664  110.23339
        0.04400   37.94381   99.27109  112.81854
        0.04400   39.08898  100.64114  109.96316
        0.06840   34.01507  104.97240  107.78431
        0.06840   36.76840  103.17716  107.16448
        0.06840   33.71460  101.73908  107.06054
        0.27190   39.54441   95.26676  106.38213
       -0.41570   34.08121   92.30367  110.04820
       -0.00240   32.08566   90.71063  109.00507
        0.59730   30.14680   92.55123  107.88446
       -0.56790   29.92381   94.69418  108.82744
       -0.03430   30.76285   89.22342  111.05731
        0.01180   32.24629   86.96709  111.99840
       -0.12560   34.29475   87.29401  113.59522
       -0.12560   31.51118   84.57091  111.24251
       -0.17040   35.59110   85.17563  114.42103
       -0.17040   32.81131   82.46198  112.06832
       -0.10720   34.85033   82.77000  113.66136
        0.27190   33.98483   92.75154  111.90391
        0.09780   32.81509   89.45586  107.54242
        0.02950   30.35656   90.46497  112.64846
        0.02950   28.95060   88.55635  110.33355
        0.13300   34.88245   89.15350  114.19048
        0.13300   29.92003   84.33092  109.98962
        0.14300   37.21060   85.37405  115.62100
        0.14300   32.23306   80.59115  111.51085
        0.12970   35.87267   81.13917  114.32654
       -0.34790   28.75029   91.83502  105.93427
       -0.24000   26.76608   93.41294  104.86279
        0.73410   24.31889   91.97108  105.16515
       -0.58940   24.13936   89.77900  104.40548
       -0.00940   27.08922   93.87404  102.07734
        0.01870   29.12635   95.75998  101.55577
       -0.04790   28.74084   96.57823   98.82512
       -0.01430   30.67781   98.60213   98.23930
       -0.38540   29.79909  100.12714   96.13793
        0.27470   28.98084   90.07946  105.21428
        0.14260   26.60167   95.21763  105.84356
        0.03620   27.50118   92.11659  101.09468
        0.03620   25.29398   94.60536  101.36680
        0.01030   28.91659   97.39082  102.80299
        0.01030   30.98395   94.90205  101.81655
        0.06210   28.97706   94.98519   97.53632
        0.06210   26.84734   97.37192   98.60969
        0.11350   30.89513   99.83423   99.88147
        0.11350   32.49573   97.73097   97.80467
        0.34000   31.05765  101.52743   95.80345
        0.34000   29.59878   99.04999   94.58079
        0.34000   28.12290  100.93027   96.59335
       -0.41570   22.41593   93.14460  106.27442
        0.29850   19.43016   91.95029  109.71750
       -0.31920   16.91305   90.63315  110.20883
       -0.31920   21.63547   90.71630  111.18960
        0.27190   22.64837   94.95307  106.85456
        0.09690   19.96118   89.98309  106.13836
       -0.02970   19.28466   93.89860  110.36567
        0.07910   16.55211   90.55568  112.23839
        0.07910   15.36347   91.65928  109.31688
        0.07910   16.96218   88.71319  109.46994
        0.07910   23.41749   91.72353  110.87590
        0.07910   21.22162   90.76921  113.21916
        0.07910   21.85468   88.74154  110.62457
       -0.56790    3.93819   97.16405  112.20816
       -0.51630    2.55680  100.87925  110.77197
        0.03810    2.60593  102.06789  113.22861
        0.53660    0.13606  101.14570  114.43237
       -0.58190   -1.91618  101.64081  113.44404
       -0.03030    2.58515  104.90815  112.89980
        0.79940    2.61727  106.45016  115.34699
       -0.80140    1.66296  105.66782  117.34254
       -0.80140    3.64906  108.52886  115.18070
        0.29360    1.88028  101.88458  109.29609
        0.08800    4.24244  101.48207  114.33410
       -0.01220    4.24055  105.42782  111.78486
       -0.01220    0.92408  105.44105  111.81509
       -0.41570    0.12094   99.95139  116.64335
       -0.02490   -2.21665   98.94228  117.70726
        0.59730   -4.10260  100.92838  118.61055
       -0.56790   -6.31169  100.31044  119.05653
        0.21170   -1.67052   97.19239  119.93147
       -0.65460   -0.57637   94.91716  119.03952
        0.27190    1.76500   99.55833  117.52585
        0.08430   -3.14261   97.80844  116.29564
        0.03520   -0.38550   98.12214  121.24861
        0.03520   -3.42229   96.72941  120.91413
        0.42750    0.75400   94.42961  120.18280
       -0.41570   -3.25600  103.26975  118.96960
        0.01430   -5.02478  105.31822  119.43447
        0.59730   -6.64806  105.78309  117.14034
       -0.56790   -8.74565  106.70150  117.43703
       -0.20410   -3.70008  107.80888  120.00517
        0.71300   -2.24688  107.62179  122.46748
       -0.91910    0.21354  108.16414  122.47693
       -0.59310   -3.27490  106.83756  124.41768
        0.27190   -1.42485  103.70250  118.62756
        0.10480   -6.24554  104.82689  121.02184
        0.07970   -2.42830  108.30209  118.45937
        0.07970   -5.09092  109.31688  120.19792
        0.41960    1.19242  108.04320  124.10587
        0.41960    1.08470  108.61201  120.83665
       -0.41570   -5.78823  105.28231  114.82543
        0.13030   -5.54824  106.81677  110.46016
       -0.04300   -4.57125  109.36223  111.31243
       -0.32040   -6.94096  107.03598  107.94872
       -0.06600   -2.19019  110.31276  109.98206
        0.27190   -4.04023  104.54154  114.61378
        0.08690   -8.78534  107.11535  112.92814
        0.01870   -3.95142  105.53553  110.21072
        0.02360   -6.06035  110.76819  111.08566
        0.02360   -4.09315  109.33388  113.30798
        0.08820   -5.71831  107.88824  106.52575
        0.08820   -7.48709  105.17082  107.26274
        0.08820   -8.62849  108.19249  108.17359
        0.01860   -2.53412  110.51874  107.96005
        0.01860   -1.63083  112.15147  110.74929
        0.01860   -0.63306  108.98995  110.25229
       -0.56790   11.32513   89.45208  117.70537
       -0.51630    7.42473   89.50877  119.45526
        0.03810    8.31479   90.42340  121.92324
        0.53660   10.01744   88.54123  123.23471
       -0.58190   11.96197   89.26121  124.31563
       -0.03030    6.14539   90.95252  123.68824
        0.79940    4.29913   92.92539  122.73204
       -0.80140    5.02856   94.62237  121.32420
       -0.80140    2.10515   92.69674  123.44825
        0.29360    5.55391   89.20263  119.21904
        0.08800    9.36548   92.17139  121.63600
       -0.01220    5.12305   89.19885  124.06052
       -0.01220    6.91829   91.62904  125.46270
       -0.41570    9.39383   86.10726  123.02873
        0.01430   10.98120   84.13250  124.09454
        0.59730   13.63248   84.04179  122.94369
       -0.56790   15.50898   83.62983  124.29674
       -0.20410    9.74154   81.56058  123.76194
        0.71300    7.48898   81.24500  125.52128
       -0.91910    5.92618   79.38362  125.07341
       -0.59310    7.00144   82.72465  127.25416
        0.27190    7.79890   85.60270  122.10276
        0.10480   11.21930   84.49154  126.11087
        0.07970    9.15950   81.29413  121.80419
        0.07970   11.10025   80.09415  124.24193
        0.41960    4.40306   79.17008  126.19780
        0.41960    6.25310   78.19309  123.62399
       -0.41570   13.84224   84.43107  120.45492
        0.03370   16.27054   84.51611  119.15479
        0.59730   17.89949   86.65528  120.20359
       -0.56790   20.11991   86.30190  120.78374
       -0.18250   15.83402   84.98476  116.34099
        0.27190   12.26432   84.72020  119.41746
        0.08230   17.27399   82.73977  119.41557
        0.06030   17.64815   85.30224  115.38479
        0.06030   14.93640   83.32558  115.48683
        0.06030   14.63971   86.63260  116.01407
       -0.34790   16.81667   88.91917  120.47760
       -0.24000   18.20373   91.06212  121.54718
        0.73410   19.11458   90.51599  124.21359
       -0.58940   21.35957   90.87126  124.78995
       -0.00940   16.53510   93.42806  121.61332
        0.01870   15.95307   94.26899  118.94881
       -0.04790   14.84758   96.89571  118.98472
       -0.01430   12.13204   96.93539  119.78407
       -0.38540   11.17017   99.48085  119.43258
        0.27470   14.99120   89.16484  119.97115
        0.14260   19.85913   91.44196  120.37555
        0.03620   14.78522   93.05200  122.63567
        0.03620   17.57256   94.91527  122.58842
        0.01030   17.70673   94.33324  117.86789
        0.01030   14.66050   92.96697  118.02096
        0.06210   15.96063   98.13159  120.20359
        0.06210   14.97041   97.64026  117.06853
        0.11350   11.05490   95.62014  118.61622
        0.11350   11.96386   96.38737  121.76261
        0.34000    9.32769   99.54510  119.94470
        0.34000   12.15850  100.72240  120.49272
        0.34000   11.30434   99.97218  117.59010
       -0.34790   17.45540   89.50310  125.82174
       -0.26370   18.30200   88.98153  128.38232
        0.73410   20.29755   86.93307  128.60342
       -0.58940   21.97374   87.13527  130.23992
       -0.00070   16.03244   88.33714  130.07363
        0.03900   15.23308   90.97897  130.92023
        0.04860   12.49298   91.25865  130.48559
       -0.52950   11.73520   93.89293  130.50449
        0.80760    9.29556   94.51087  130.33630
       -0.86270    7.43607   92.80634  130.10953
       -0.86270    8.70408   96.93917  130.37032
        0.27470   15.65260   89.14027  125.30396
        0.15600   19.29599   90.64449  129.09475
        0.03270   14.58869   87.30913  129.01727
        0.03270   16.60691   87.25054  131.72525
        0.02850   15.65638   91.22464  132.92334
        0.02850   16.14393   92.51532  129.88466
        0.06870   11.99409   90.48198  128.65255
        0.06870   11.47442   90.21553  131.94446
        0.34560   13.07124   95.24220  130.65755
        0.44780    7.84992   90.94307  130.08875
        0.44780    5.62760   93.37893  129.90922
        0.44780    6.88049   97.47396  130.23048
        0.44780   10.06846   98.25442  130.56874
       -0.41570   20.15582   84.97154  126.97826
       -0.05180   22.06822   82.98921  126.98582
        0.59730   24.63258   84.10226  126.21292
       -0.56790   26.55065   83.57125  127.45447
       -0.11020   21.31989   80.82548  125.18491
        0.35310   23.23229   78.62583  125.00160
       -0.41210   23.69339   77.58649  127.63588
       -0.41210   22.27987   76.57926  123.21203
        0.27190   18.75364   84.89028  125.68568
        0.09220   22.20428   82.25978  128.90767
        0.04570   19.50764   80.07337  125.81797
        0.04570   21.04777   81.60593  123.29518
       -0.03610   25.01808   79.33259  124.25516
        0.10000   24.86691   75.89707  127.50738
        0.10000   24.69494   78.95465  128.80184
        0.10000   21.90571   77.08760  128.53350
        0.10000   23.68772   75.08449  123.04952
        0.10000   20.52243   75.77424  123.92257
        0.10000   21.95106   77.38240  121.34498
       -0.41570   24.73463   85.74821  124.27784
       -0.05180   27.11946   86.92362  123.58431
        0.59730   28.07755   88.60737  125.70647
       -0.56790   30.36412   88.56579  126.18646
       -0.11020   26.71884   88.39572  121.13333
        0.35310   26.13869   86.73276  118.82220
       -0.41210   25.15037   88.35603  116.66602
       -0.41210   28.53864   85.30602  118.02473
        0.27190   23.15481   86.20364  123.30274
        0.09220   28.52731   85.45342  123.27439
        0.04570   25.16359   89.71475  121.42246
        0.04570   28.40825   89.51255  120.74405
       -0.03610   24.67793   85.37405  119.30597
        0.10000   24.56644   87.13905  115.10700
        0.10000   23.52520   89.47097  117.27829
        0.10000   26.63569   89.60136  115.99328
        0.10000   28.16826   84.20998  116.32209
        0.10000   30.06932   86.63260  117.64112
        0.10000   29.10745   84.01911  119.51762
       -0.41570   26.49018   90.03033  127.04440
       -0.03890   27.33300   91.49109  129.22325
        0.59730   28.35345   89.75065  131.28683
       -0.56790   30.43026   90.24198  132.21847
        0.36540   25.14470   93.06712  130.25693
       -0.24380   25.76453   94.49575  132.69279
       -0.67610   24.53053   94.78299  128.26705
        0.27190   24.63447   90.07002  126.58708
        0.10070   28.84856   92.76099  128.63555
        0.00430   23.52898   91.84447  130.61598
        0.41020   25.97995   95.83746  127.94769
        0.06420   24.20928   95.76754  133.15955
        0.06420   26.00830   93.17106  134.25370
        0.06420   27.49552   95.59369  132.45468
       -0.41570   27.12513   87.67006  131.99926
       -0.08750   28.15125   86.04490  133.99859
        0.59730   30.68537   84.84870  133.22380
       -0.56790   32.36156   84.52367  134.79227
        0.29850   26.12924   84.01344  134.65999
       -0.31920   27.22906   82.08592  136.47602
       -0.31920   23.92960   85.22287  136.06217
        0.27190   25.45083   87.21275  131.20368
        0.09690   28.49518   87.19574  135.67478
       -0.02970   25.45650   83.07047  132.95546
        0.07910   25.74941   80.80280  137.12042
        0.07910   28.65959   80.94642  135.53116
        0.07910   28.06621   83.02323  138.11063
        0.07910   23.07356   86.71197  134.93022
        0.07910   22.48396   83.81124  136.47035
        0.07910   24.57967   86.05246  137.83473
       -0.34790   31.06332   84.31580  130.78795
       -0.24000   33.44248   83.33692  129.82985
        0.73410   35.43803   85.37027  129.36498
       -0.58940   37.46571   84.81091  128.30862
       -0.00940   32.97383   81.94041  127.36376
        0.01870   31.21828   79.71054  127.64533
       -0.04790   32.36156   77.89262  129.51805
       -0.01430   30.83655   75.48700  129.60309
       -0.38540   32.56754   73.48200  130.33063
        0.27470   29.65925   84.64461  129.53317
        0.14260   34.27774   82.06703  131.21124
        0.03620   32.15747   83.24999  125.99371
        0.03620   34.75773   81.26011  126.59086
        0.01030   29.37201   80.25667  128.34075
        0.01030   31.00474   78.79024  125.81419
        0.06210   34.29664   77.48255  128.93223
        0.06210   32.36912   78.67308  131.42100
        0.11350   29.29264   75.66841  130.95802
        0.11350   30.08066   75.07693  127.72848
        0.34000   31.63402   71.81904  130.42134
        0.34000   33.95271   73.32893  129.02294
        0.34000   33.34422   73.86939  132.03138
       -0.34790   34.90702   87.76455  130.00749
       -0.24000   36.58699   89.91317  129.58608
        0.73410   37.39579   90.24009  126.84220
       -0.58940   39.59732   90.66528  126.19780
       -0.00940   38.90190   89.63538  131.26038
        0.01870   38.05530   89.70341  133.97969
       -0.04790   40.20203   88.51099  135.41399
       -0.01430   39.57653   88.30690  138.19756
       -0.38540   41.66468   87.00299  139.43911
        0.27470   33.21572   88.13305  130.81062
        0.14260   35.58543   91.62715  130.13788
        0.03620   39.90724   87.89683  130.79928
        0.03620   40.18692   91.22086  130.95235
        0.01030   37.74917   91.64794  134.59007
        0.01030   36.35833   88.59414  134.33685
        0.06210   40.54218   86.60426  134.69968
        0.06210   41.91224   89.64294  135.17778
        0.11350   39.33465   90.18907  138.99881
        0.11350   37.83043   87.23165  138.43567
        0.34000   43.27851   87.99699  139.20101
        0.34000   41.29619   86.84236  141.30616
        0.34000   41.88200   85.26066  138.69078
       -0.41570   35.57409   89.99632  125.13577
       -0.00310   36.03708   90.26466  122.44669
        0.59730   34.79931   92.67028  121.40168
       -0.56790   32.47683   92.94618  121.58120
       -0.00360   34.99206   87.93841  121.08420
       -0.06450   36.55864   85.63294  121.64167
        0.69510   39.26662   85.83703  120.69492
       -0.94070   41.00139   84.75611  122.11788
       -0.60860   39.91102   86.98409  118.75606
        0.27190   33.78641   89.65239  125.70836
        0.08500   38.05153   90.31379  122.06497
        0.01710   33.04375   87.60014  121.67002
        0.01710   34.99773   88.28045  119.05275
        0.03520   36.53785   85.25688  123.65990
        0.03520   35.68181   84.01533  120.71759
        0.42510   40.50061   83.88494  123.74116
        0.42510   42.82686   84.83925  121.57931
       -0.25480   36.19392   94.49009  120.31508
       -0.02660   35.14135   96.76154  119.17936
        0.58960   33.51996   96.02454  116.92869
       -0.57480   34.23806   94.31245  115.48683
       -0.00700   37.38445   98.33001  118.38378
        0.01890   39.40079   97.37948  120.17335
        0.01920   38.92269   94.55623  120.16579
        0.06410   34.03019   97.77065  120.59287
        0.02530   37.94192   97.87081  116.46004
        0.02530   37.03863  100.35013  118.60488
        0.02130   41.29241   97.82734  119.48738
        0.02130   39.10977   98.15426  122.06497
        0.03910   39.57275   93.69262  118.41213
        0.03910   39.82976   93.70774  121.80608
       -0.41570   31.37512   97.29822  116.59799
       -0.00240   29.78019   96.80689  114.42481
        0.59730   28.61990   99.26920  113.50640
       -0.56790   28.44416  101.13814  114.89913
       -0.03430   27.62024   94.92283  115.06542
        0.01180   25.78909   95.77510  117.13467
       -0.12560   23.67071   97.21129  116.53941
       -0.12560   26.29554   95.20629  119.64801
       -0.17040   22.10224   98.06545  118.44992
       -0.17040   24.69494   96.07746  121.53585
       -0.10720   22.60490   97.50798  120.95192
        0.27190   30.85545   98.67394  117.81309
        0.09780   30.92915   96.03210  112.91492
        0.02950   26.55443   94.50142  113.35333
        0.02950   28.51975   93.17862  115.67392
        0.13300   23.24930   97.66861  114.59677
        0.13300   27.93582   94.10080  120.14123
        0.14300   20.47329   99.19928  117.97749
        0.14300   25.10123   95.62581  123.47471
        0.12970   21.38225   98.19395  122.43158
       -0.51630   27.74874   99.22952  111.17070
        0.03970   26.36168  101.27609  110.02930
        0.53660   23.74630  100.17249  109.48506
       -0.58190   23.54410   98.10702  108.41548
        0.05600   27.71661  101.94883  107.65203
        0.01360   26.40514  103.83100  105.98151
        0.80540   27.83378  104.55099  103.56077
       -0.81880   29.86145  103.51164  103.00519
       -0.81880   26.87946  106.20450  102.21529
        0.29360   27.96228   97.63837  110.13513
        0.11050   26.21428  102.91826  111.26707
       -0.01730   29.55154  102.72551  108.16225
       -0.01730   28.03409  100.23674  106.54276
       -0.04250   24.57778  103.17716  105.60357
       -0.04250   26.16515  105.55821  107.08322
       -0.41570   21.70350  101.42538  110.13513
       -0.00240   19.17505  100.49186  109.55309
        0.59730   18.12058  102.06411  107.36290
       -0.56790   18.25097  104.39603  107.34967
       -0.03430   17.48564  100.73185  111.90580
        0.01180   14.87025   99.58857  111.53919
       -0.12560   14.52632   97.02421  111.90202
       -0.12560   12.85392  101.09846  110.81543
       -0.17040   12.16228   95.97730  111.54675
       -0.17040   10.49932  100.04021  110.46205
       -0.10720   10.17429   97.49097  110.82866
        0.27190   21.86035  103.13180  110.97228
        0.09780   19.22040   98.50764  109.02964
        0.02950   18.40404   99.76620  113.47805
        0.02950   17.29855  102.71984  112.41792
        0.13300   16.08913   95.84502  112.45382
        0.13300   13.12604  103.09590  110.49418
        0.14300   11.87882   93.97608  111.82265
        0.14300    8.92140  101.20050  109.89324
        0.12970    8.34125   96.65571  110.58110
       -0.41570   17.05289  100.85090  105.44294
        0.13030   17.27588  101.05877  100.81311
       -0.04300   20.04055  101.77309  100.69217
       -0.32040   15.96063  102.13025   98.52276
       -0.06600   21.35768  101.05877  103.11480
        0.27190   16.92817   98.95740  105.49396
        0.08690   16.30645  104.15415  103.32645
        0.01870   17.11147   99.00275  100.77909
        0.02360   20.91738  100.75831   99.12558
        0.02360   20.25786  103.80077  100.37658
        0.08820   16.99809  101.61813   96.81634
        0.08820   14.05389  101.36302   98.36024
        0.08820   15.85669  104.18249   98.67772
        0.01860   23.34568  100.86980  102.60646
        0.01860   21.20084  102.67827  104.32989
        0.01860   20.87391   99.18983  103.83856
       -0.56790   -1.19620  106.93771  103.64770
       -0.25480   -0.13039  109.12601  100.21785
       -0.02660    0.24566  111.50140  101.57845
        0.58960   -2.19397  112.51429  102.73685
       -0.57480   -2.05602  113.99773  104.52831
       -0.00700    1.40218  113.23806   99.60746
        0.01890    0.34015  112.23272   97.11681
        0.01920    0.56881  109.37168   97.55333
        0.06410    1.61761  111.21227  103.08834
        0.02530    0.88061  115.20904   99.91738
        0.02530    3.45442  113.03586   99.61313
        0.02130   -1.64028  112.76563   96.89760
        0.02130    1.45887  112.84500   95.49920
        0.03910   -0.62928  108.33800   96.25698
        0.03910    2.52656  108.77453   97.32656
       -0.51630   -4.43519  111.90580  101.77120
        0.03970   -6.76522  112.64279  103.00141
        0.53660   -8.73242  110.69260  102.27198
       -0.58190   -8.38094  109.17326  100.54099
        0.05600   -7.62693  115.31109  102.20773
        0.01360   -8.67006  115.54730   99.60557
        0.80540   -9.68674  118.17024   99.06700
       -0.81880  -11.69363  118.87700  100.00242
       -0.81880   -8.41684  119.46849   97.67238
        0.29360   -4.54479  110.75496  100.24997
        0.11050   -6.50822  112.58799  105.04610
       -0.01730   -9.09525  115.90257  103.52676
       -0.01730   -6.06035  116.63201  102.41371
       -0.04250   -7.16017  115.12023   98.27143
       -0.04250  -10.20830  114.21316   99.31834
       -0.34790  -10.78089  110.71716  103.70250
       -0.00940  -14.70963  109.86301  105.41081
        0.01870  -16.79400  108.30776  106.54654
       -0.04790  -18.06578  110.28442  108.24540
       -0.01430  -20.06889  109.15814  109.95371
       -0.38540  -20.97596  110.98739  111.79620
        0.27470  -10.92451  112.07021  105.03854
        0.14260  -12.02244  107.04921  104.39981
        0.03620  -13.62493  110.58299  107.01897
        0.03620  -15.54867  111.49951  104.46973
        0.01030  -18.09224  107.61990  105.10279
        0.01030  -16.01732  106.75819  107.66337
        0.06210  -16.67872  111.16881  109.48884
        0.06210  -18.94450  111.74517  107.08511
        0.11350  -21.64492  108.49296  108.80098
        0.11350  -19.26198  107.54809  110.95716
        0.34000  -21.72051  112.49729  110.89480
        0.34000  -22.31200  110.18993  112.90358
        0.34000  -19.51898  111.56376  112.89035
       -0.56790   18.11114   85.30035   80.04691
       -0.41570   18.71585   89.59381   80.09037
       -0.03890   21.20840   89.50877   78.88284
        0.59730   23.05844   88.02344   80.51745
       -0.56790   24.37558   86.30568   79.60660
        0.36540   22.23452   92.23186   78.45765
       -0.24380   24.87258   92.28855   77.29358
       -0.67610   20.47518   93.48286   76.82871
        0.27190   17.99964   91.29456   80.58170
        0.10070   21.04966   88.56201   77.05925
        0.00430   22.30066   93.24098   80.24722
        0.41020   18.86514   93.56601   77.66774
        0.06420   25.38469   94.23308   76.84193
        0.06420   26.25585   91.54022   78.62395
        0.06420   24.90092   91.16228   75.56826
       -0.34790   23.08678   88.60359   82.97598
       -0.00940   24.50030   88.53934   87.28456
        0.01870   25.76831   91.06212   87.54723
       -0.04790   25.67760   91.70085   90.34592
       -0.01430   27.51630   93.83057   90.93740
       -0.38540   26.97584   96.11147   89.48231
        0.27470   21.92838   89.97364   83.63739
        0.14260   26.70372   87.54912   84.06636
        0.03620   22.51042   88.70752   87.79668
        0.03620   25.37902   87.24299   88.62438
        0.01030   27.73173   90.90339   86.93874
        0.01030   24.80832   92.49642   86.42851
        0.06210   23.75953   92.23564   90.87126
        0.06210   26.24263   90.08135   91.49109
        0.11350   27.39725   94.26710   92.94807
        0.11350   29.42682   93.18995   90.50654
        0.34000   25.22784   96.75776   89.91695
        0.34000   28.26274   97.46640   89.86215
        0.34000   27.02875   95.70707   87.61526
       -0.56790   17.86169   87.09559  102.47796
       -0.41570   19.29788   83.08559  103.14881
       -0.08750   21.68650   83.84337  104.34123
        0.59730   23.95228   83.11015  102.73874
       -0.56790   23.98251   81.05224  101.63325
        0.29850   21.87547   82.58859  106.99062
       -0.31920   24.13558   83.69786  108.44004
       -0.31920   19.36780   82.98921  108.41359
        0.27190   18.92372   81.22043  103.02220
        0.09690   21.68839   85.88049  104.61335
       -0.02970   22.16082   80.55902  106.76953
        0.07910   24.14314   82.99299  110.37134
        0.07910   25.90059   83.15929  107.54431
        0.07910   24.01464   85.75010  108.48351
        0.07910   19.57189   82.35615  110.36379
        0.07910   18.87081   84.98476  108.41170
        0.07910   17.84279   81.89128  107.57266
       -0.41570   25.81555   84.79768  102.63858
       -0.00240   28.19471   84.44430  101.30066
        0.59730   30.33388   84.75422  103.21495
       -0.56790   30.23184   86.32269  104.93460
       -0.03430   28.50463   86.42096   99.17283
        0.01180   26.52609   86.00711   97.11114
       -0.12560   24.09023   86.94441   97.39648
       -0.12560   27.12702   84.59170   94.97197
       -0.17040   22.28932   86.43796   95.54644
       -0.17040   25.31099   84.10604   93.14649
       -0.10720   22.90348   85.02256   93.44129
        0.27190   25.61146   86.43040  103.60990
        0.09780   28.26841   82.55458  100.49375
        0.02950   28.31755   88.31446   99.94006
        0.02950   30.39247   86.23954   98.36402
        0.13300   23.58000   88.03289   99.04244
        0.13300   29.00730   83.83959   94.74142
        0.14300   20.39770   87.15417   95.76754
        0.14300   25.79476   83.01567   91.48920
        0.12970   21.49374   84.66162   92.00888
       -0.41570   32.21416   83.11204  102.97496
        0.03370   34.43837   83.06291  104.60768
        0.59730   36.16369   85.31736  104.00675
       -0.56790   35.89535   86.50032  101.98852
       -0.18250   35.78952   80.56280  104.10123
        0.27190   32.16125   81.84593  101.55010
        0.08230   33.83744   83.11771  106.57299
        0.06030   37.38445   80.33226  105.38247
        0.06030   34.51207   78.96977  104.33178
        0.06030   36.49250   80.56091  102.16804
       -0.25480   38.01940   85.94663  105.63758
       -0.02660   39.84299   87.99321  105.21050
        0.58960   41.28107   87.77589  102.71984
       -0.57480   41.97460   89.73553  101.69750
       -0.00700   41.60988   87.89683  107.44794
        0.01890   39.94881   86.89906  109.52286
        0.01920   38.44459   84.84681  108.14525
        0.06410   38.83576   89.77522  105.22373
        0.02530   43.15001   86.57024  107.10590
        0.02530   42.35632   89.76199  107.89958
        0.02130   41.04674   86.11860  111.08188
        0.02130   38.67702   88.37871  110.18804
        0.03910   39.56520   83.12716  107.97706
        0.03910   36.68336   84.48399  109.13735
       -0.51630   41.85554   85.49310  101.75230
        0.03810   43.13489   85.27011   99.31267
        0.53660   41.31508   85.46286   97.06389
       -0.58190   42.07664   84.99610   94.92661
       -0.03030   44.58053   82.73410   99.25598
        0.79940   42.95536   80.33793   99.03110
       -0.80140   40.74816   80.35682   99.73974
       -0.80140   43.87188   78.43308   98.09190
        0.29360   41.28485   83.89250  102.62158
        0.08800   44.53329   86.77433   99.13881
       -0.01220   45.87877   82.77945   97.65538
       -0.01220   45.73137   82.58670  100.96051
       -0.41570   38.85844   85.93719   97.46262
       -0.02520   36.95170   86.15450   95.51054
        0.59730   35.51551   83.71865   94.87370
       -0.56790   33.71082   83.79613   93.35436
        0.27190   38.28018   86.19608   99.26164
        0.06980   35.57220   87.55101   96.13037
        0.06980   37.81909   86.86504   93.78144
       -0.41570   36.20904   81.52279   95.88092
       -0.02490   34.82009   79.25889   95.16850
        0.59730   32.20093   79.25700   96.38926
       -0.56790   31.81543   80.37572   98.41127
        0.21170   36.31865   76.97610   95.95840
       -0.65460   36.74195   77.06114   98.58890
        0.27190   37.68681   81.39806   97.08846
        0.08430   34.61600   79.19275   93.11814
        0.03520   35.26796   75.26779   95.48597
        0.03520   38.12900   76.94965   94.97386
        0.42750   38.20081   78.10616   98.91960
       -0.34790   30.41514   78.02868   95.15716
       -0.13540   27.84134   77.84727   96.06423
        0.73410   27.59945   75.90841   98.18261
       -0.58940   28.44416   73.76168   97.85191
       -0.04140   26.17649   77.13106   93.84002
       -0.00120   23.41182   76.80792   94.55245
       -0.11410   21.91137   78.54836   95.79967
       -0.15130   22.02098   74.78780   94.06679
       -0.01700   19.74953   75.19976   94.94551
       -0.17180   19.70606   77.45420   95.96785
        0.27470   30.85356   77.14429   93.52633
        0.12120   27.23662   79.68408   96.76910
        0.08100   26.31444   78.58993   92.39249
        0.08100   26.85868   75.36606   93.01988
        0.38660   22.61624   73.20988   93.16917
        0.23170   22.43861   80.40596   96.45540
        0.26810   18.18861   73.89207   94.86614
        0.39110   18.16405   78.25545   96.75398
       -0.41570   26.48640   76.56792  100.33312
       -0.05970   26.04421   74.73867  102.31922
        0.59730   23.37402   73.71822  102.07356
       -0.56790   23.03765   71.42031  102.08867
        0.13030   26.44672   75.96888  104.94405
       -0.04300   29.25107   76.68320  105.21806
       -0.32040   25.60768   74.12829  107.04354
       -0.06600   29.88791   78.31025  107.54053
        0.27190   25.89114   78.35938  100.59012
        0.08690   27.35568   73.15319  102.16804
        0.01870   25.30532   77.67719  105.08578
        0.02360   30.37735   74.95977  105.28420
        0.02360   29.86145   77.75656  103.57022
        0.08820   26.02909   74.91441  108.89169
        0.08820   23.57244   73.83538  106.97173
        0.08820   26.57711   72.31982  106.84512
        0.01860   29.39091   77.33515  109.29420
        0.01860   31.91181   78.69009  107.59345
        0.01860   28.88068   80.10738  107.44983
       -0.41570   21.44272   75.32448  101.86569
       -0.02520   18.82356   74.50623  101.62947
        0.59730   17.23052   75.93486  103.56266
       -0.56790   17.73886   78.16285  104.09745
        0.27190   21.78287   77.20287  101.93372
        0.06980   18.10925   74.91819   99.75108
        0.06980   18.63648   72.48234  101.97340
       -0.41570   15.33513   74.72544  104.66059
       -0.02520   13.77988   75.97266  106.52953
        0.59730   14.77955   75.67408  109.19593
       -0.56790   16.94517   74.85205  109.63624
        0.27190   14.98553   72.88863  104.25052
        0.06980   13.64004   77.97955  106.12324
        0.06980   11.88638   75.16575  106.43127
       -0.41570   13.19785   76.23533  111.07432
       -0.00240   13.95374   76.05581  113.69726
        0.59730   14.58680   73.29870  114.35300
       -0.56790   16.45951   72.85839  115.65313
       -0.03430   11.87504   77.01390  115.44526
        0.01180   12.67061   76.80225  118.22127
       -0.12560   14.78711   78.02301  119.09432
       -0.12560   11.31757   75.26401  119.85777
       -0.17040   15.55056   77.72821  121.56230
       -0.17040   12.09047   74.98244  122.33520
       -0.10720   14.22397   76.20510  123.20447
        0.27190   11.44418   76.87217  110.67748
        0.09780   15.64315   77.20476  113.96938
        0.02950   11.48953   78.99055  115.01062
        0.02950   10.14783   75.93486  115.12212
        0.13300   15.88126   79.18519  117.83387
        0.13300    9.65650   74.27569  119.20392
        0.14300   17.21352   78.70520  122.21237
        0.14300   11.01899   73.80136  123.60321
        0.12970   14.84002   75.98022  125.13766
       -0.51630   13.20352   71.42031  113.44215
        0.03810   13.81579   68.78603  113.96182
        0.53660   16.50676   68.13974  113.03208
       -0.58190   17.96752   66.88497  114.38512
       -0.03030   11.83158   67.11173  112.62390
        0.79940   12.25298   64.27903  113.06798
       -0.80140   12.61959   63.50047  115.24495
       -0.80140   12.26999   62.89953  111.20849
        0.29360   11.70118   71.79447  112.33099
        0.08800   13.71374   68.44777  115.98950
       -0.01220    9.95886   67.60684  113.32877
       -0.01220   11.87126   67.50291  110.59811
       -0.41570   17.24753   69.02792  110.78708
       -0.00310   19.81567   68.58572  109.91781
        0.59730   21.79043   70.02947  111.43526
       -0.56790   23.89937   69.11484  111.82832
       -0.00360   20.16716   69.34350  107.20794
       -0.06450   19.11080   67.38952  105.39003
        0.69510   16.27999   67.43866  105.29176
       -0.94070   15.14427   65.22201  105.41459
       -0.60860   15.09324   69.44555  105.28798
        0.27190   16.06267   70.05215  109.69671
        0.08500   20.24653   66.57694  110.09922
        0.01710   19.36969   71.21055  106.85078
        0.01710   22.18916   69.44932  106.82055
        0.03520   19.81000   67.78070  103.49274
        0.03520   19.79110   65.51680  105.92671
        0.42510   16.17417   63.62330  105.56766
        0.42510   13.23942   65.13886  105.47506
       -0.41570   21.16304   72.25557  112.43115
       -0.05180   22.92616   73.72955  113.91269
        0.59730   23.35513   72.43320  116.46004
       -0.56790   25.47162   72.40108  117.44459
       -0.11020   21.85846   76.42619  114.26229
        0.35310   23.68394   78.22899  115.57376
       -0.41210   26.00641   78.61828  113.88623
       -0.41210   22.30255   80.65729  116.24650
        0.27190   19.41694   72.96422  112.12501
        0.09220   24.70628   73.81081  112.88846
        0.04570   21.35957   77.19720  112.41414
        0.04570   20.12936   76.30147  115.37534
       -0.03610   24.31700   77.39562  117.34443
        0.10000   27.17804   80.13195  114.64590
        0.10000   27.15725   76.90996  113.83899
        0.10000   25.43949   79.11149  111.96627
        0.10000   23.59701   81.91774  117.22538
        0.10000   21.61469   81.58704  114.54008
        0.10000   20.71707   80.24722  117.49939
       -0.34790   21.40304   71.38440  117.65813
       -0.26370   21.62414   69.90475  119.98060
        0.73410   23.53087   67.79392  119.51384
       -0.58940   25.23540   67.41976  121.05586
       -0.00070   19.18072   68.57060  120.71948
        0.03900   17.38926   69.83294  122.50150
        0.04860   15.60914   67.74857  123.43313
       -0.52950   14.06712   66.75269  121.38467
        0.80760   11.59158   67.12874  121.26373
       -0.86270   10.35570   68.40998  123.03818
       -0.86270   10.29712   66.20089  119.36077
        0.27470   19.68339   71.46755  116.83232
        0.15600   22.28932   71.08772  121.52829
        0.03270   18.16972   68.07738  118.99605
        0.03270   19.73063   66.78670  121.60388
        0.02850   18.43428   70.61151  124.09642
        0.02850   16.35369   71.32771  121.53774
        0.06870   16.70707   66.20655  124.24571
        0.06870   14.47530   68.51769  124.96759
        0.34560   14.92884   65.76247  119.99572
        0.44780   11.31568   69.18476  124.49138
        0.44780    8.45652   68.55926  122.94936
        0.44780    8.41684   66.45411  119.24550
        0.44780   11.19285   65.17287  118.01529
       -0.51630   23.31544   66.47112  117.36711
        0.03970   25.06155   64.43777  116.76807
        0.53660   27.72606   65.33161  116.26918
       -0.58190   29.51374   63.98046  116.92113
        0.05600   24.24141   62.99024  114.44370
        0.01360   21.83390   61.56917  114.99361
        0.80540   22.13058   59.56228  117.04586
       -0.81880   23.56866   57.76515  116.64335
       -0.81880   20.90982   59.83440  119.01495
        0.29360   21.89437   66.84150  116.14446
        0.11050   25.11824   63.11685  118.34977
       -0.01730   23.93527   64.27903  112.86767
       -0.01730   25.69839   61.63153  113.90891
       -0.04250   20.34101   62.87875  115.53030
       -0.04250   21.22540   60.63753  113.25696
       -0.41570   27.96039   67.59172  115.16180
       -0.00140   30.39624   68.64052  114.45315
        0.59730   32.21416   68.97311  116.63957
       -0.56790   34.49695   68.67454  116.23516
       -0.01520   29.95216   71.17464  113.11901
       -0.00110   32.18015   72.37084  111.75273
       -0.19060   32.66581   71.75290  109.26774
       -0.19060   33.67303   74.10750  113.01696
       -0.23410   34.67081   72.89808  108.03753
       -0.23410   35.66669   75.24323  111.79242
        0.32260   36.15235   74.63284  109.31499
       -0.55790   38.16113   75.81014  108.09233
        0.27190   26.39003   68.56493  114.68181
        0.08760   31.25985   67.35173  113.09633
        0.02950   28.46305   70.91953  111.72250
        0.02950   29.24729   72.53147  114.49473
        0.16990   31.49984   70.39419  108.28887
        0.16990   33.27997   74.57615  114.96338
        0.16560   35.07899   72.42942  106.09300
        0.16560   36.84399   76.58871  112.77130
        0.39920   38.36333   75.25834  106.36512
       -0.41570   31.29009   69.57027  118.90346
       -0.00240   32.96438   69.95766  121.02184
        0.59730   33.67303   67.55582  122.46559
       -0.56790   35.17536   67.66164  124.24571
       -0.03430   31.77952   71.87384  122.80007
        0.01180   31.89858   74.53836  121.66435
       -0.12560   34.20782   75.67219  121.17869
       -0.12560   29.67059   75.80069  121.13333
       -0.17040   34.28341   78.07592  120.16202
       -0.17040   29.77075   78.20632  120.11477
       -0.10720   32.07054   79.34204  119.63289
        0.27190   29.40792   69.77247  119.15101
        0.09780   34.73695   70.75135  120.33587
        0.02950   29.83311   71.33716  123.21581
        0.02950   32.82265   71.91731  124.57642
        0.13300   35.95015   74.69520  121.58876
        0.13300   27.86590   74.92008  121.49427
        0.14300   36.07676   78.95843  119.77084
        0.14300   28.03976   79.19653  119.67636
        0.12970   32.15180   81.19964  118.80708
       -0.34790   32.67525   65.37885  121.71348
       -0.24000   33.34611   63.00347  122.93424
        0.73410   35.76496   61.93955  121.77584
       -0.58940   35.99739   61.93010  119.48927
       -0.00940   31.16158   61.08729  122.62244
        0.01870   28.80510   61.94333  124.03406
       -0.04790   26.76041   60.04227  123.63911
       -0.01430   24.37369   61.12697  124.81452
       -0.38540   22.23830   59.45645  124.31185
        0.27470   31.54898   65.31649  120.17146
        0.14260   33.68248   63.29260  124.94491
        0.03620   30.74206   60.84729  120.61933
        0.03620   31.75685   59.26559  123.38211
        0.01030   29.22272   62.12097  126.04662
        0.01030   28.18715   63.76881  123.30085
        0.06210   26.45428   59.74558  121.61899
        0.06210   27.25741   58.25648  124.54051
        0.11350   24.64581   61.33295  126.84787
        0.11350   23.99574   62.97890  123.98682
        0.34000   22.59357   57.71413  125.00160
        0.34000   20.64526   60.15754  125.09042
        0.34000   21.98129   59.31850  122.41457
       -0.41570   37.53752   61.06272  123.20258
       -0.14900   39.82976   60.05550  122.07820
        0.27190   37.32965   61.07595  125.09987
        0.09760   39.53307   58.12042  121.50183
        0.09760   40.35132   61.16099  120.44169
        0.09760   41.35666   60.11597  123.43313
       -0.01937   21.19895   92.54178  106.53520
       -0.01937   19.70606   91.94273  108.25674
       -0.01937   19.97252   90.96008  106.46717
        0.28395    3.54702   97.82734  111.34077
        0.28395    2.85538   99.68494  110.62457
       -0.01010   -6.54034  105.51286  113.69537
       -0.01010   -6.41940  106.28009  111.51274
       -0.01010   -8.03889  106.42938  112.74673
        0.28395   10.17429   89.28011  117.61655
        0.28395    8.22409   89.30846  118.49339
       -0.01010   16.53132  101.48585  104.34690
       -0.01010   16.64282  101.58979  102.03198
       -0.01010   16.15716  103.13747  103.28865
        0.28395   -1.02612  106.95661  102.49308
        0.28395   -0.49322  108.05076  100.77909
       -0.03177  -11.77488  109.76285  103.66282
       -0.03177  -13.74020  109.33577  104.51697
       -0.03177  -12.39471  107.92793  104.01242
        0.28395   17.73319   86.39072   80.28690
        0.28395   18.03555   88.53745   80.30958
       -0.03177   23.92393   87.97242   83.84715
       -0.03177   24.63069   87.94029   86.00333
       -0.03177   25.73240   87.44519   84.39328
        0.28395   17.72185   85.92207  102.41182
        0.28395   18.43995   83.91707  102.74630

  Old nuclear repulsion        = 140880.975293647265062
  Additional nuclear repulsion =  229.748086532221095
  Total nuclear repulsion      = 141110.723380179493688

  Minimum eigenvalue in the overlap matrix is 1.0780772419E-01.
  Reciprocal condition number of the overlap matrix is 3.6369473237E-02.
    Using symmetric orthogonalization.

  ==> Pre-Iterations <==

  SCF Guess: Superposition of Atomic Densities via on-the-fly atomic UHF (no occupation information).

   -------------------------
    Irrep   Nso     Nmo    
   -------------------------
     A       1837    1837 
   -------------------------
    Total    1837    1837
   -------------------------

  ==> Iterations <==

                           Total Energy        Delta E     RMS |[F,P]|

   @DF-RHF iter SAD: -15962.13773187980951   -1.59621e+04   0.00000e+00 
   @DF-RHF iter   1: -16090.03075523587540   -1.27893e+02   1.81732e-03 ADIIS/DIIS
   @DF-RHF iter   2: -16090.69741766498919   -6.66662e-01   1.43597e-03 ADIIS/DIIS
   @DF-RHF iter   3: -16094.38202858143268   -3.68461e+00   6.76911e-04 ADIIS/DIIS
   @DF-RHF iter   4: -16096.95683268225184   -2.57480e+00   4.32504e-04 ADIIS/DIIS
   @DF-RHF iter   5: -16098.24441712870976   -1.28758e+00   2.27717e-04 ADIIS/DIIS
   @DF-RHF iter   6: -16098.35532048690038   -1.10903e-01   8.88986e-05 DIIS
   @DF-RHF iter   7: -16098.38076386545617   -2.54434e-02   5.24858e-05 DIIS
   @DF-RHF iter   8: -16098.38684257683417   -6.07871e-03   3.58093e-05 DIIS
   @DF-RHF iter   9: -16098.38897287889267   -2.13030e-03   2.58504e-05 DIIS
   @DF-RHF iter  10: -16098.39045589662419   -1.48302e-03   1.57121e-05 DIIS
   @DF-RHF iter  11: -16098.39121532827448   -7.59432e-04   6.41009e-06 DIIS
   @DF-RHF iter  12: -16098.39138212482794   -1.66797e-04   1.31354e-06 DIIS
   @DF-RHF iter  13: -16098.39139143062494   -9.30580e-06   3.91354e-07 DIIS
   @DF-RHF iter  14: -16098.39139211942529   -6.88800e-07   1.29699e-07 DIIS
  Energy and wave function converged.


  ==> Post-Iterations <==

    Orbital Energies [Eh]
    ---------------------

    Doubly Occupied:                                                      

       1A    -91.669813     2A    -91.416803     3A    -91.409184  
       4A    -91.310701     5A    -91.247143     6A    -20.422428  
       7A    -20.410981     8A    -20.401858     9A    -20.391973  
      10A    -20.385461    11A    -20.364123    12A    -20.360505  
      13A    -20.360282    14A    -20.357037    15A    -20.336581  
      16A    -20.332146    17A    -20.331840    18A    -20.325755  
      19A    -20.324707    20A    -20.323790    21A    -20.322748  
      22A    -20.315667    23A    -20.314897    24A    -20.311929  
      25A    -20.311398    26A    -20.308488    27A    -20.299809  
      28A    -20.283284    29A    -20.281315    30A    -20.278462  
      31A    -20.264140    32A    -20.257248    33A    -20.255095  
      34A    -20.253014    35A    -20.251422    36A    -20.246918  
      37A    -20.246271    38A    -20.242838    39A    -20.239549  
      40A    -20.233745    41A    -20.228769    42A    -20.224252  
      43A    -20.219118    44A    -20.216537    45A    -20.212811  
      46A    -20.208963    47A    -20.201048    48A    -20.200098  
      49A    -20.191061    50A    -20.167724    51A    -20.159133  
      52A    -20.142909    53A    -20.129582    54A    -20.059958  
      55A    -20.046490    56A    -19.947474    57A    -19.947234  
      58A    -19.944001    59A    -19.943738    60A    -19.943007  
      61A    -19.925442    62A    -19.919172    63A    -19.913804  
      64A    -15.885649    65A    -15.599800    66A    -15.591559  
      67A    -15.584732    68A    -15.582081    69A    -15.573944  
      70A    -15.566298    71A    -15.563119    72A    -15.553596  
      73A    -15.539010    74A    -15.538798    75A    -15.518908  
      76A    -15.512427    77A    -15.512335    78A    -15.511007  
      79A    -15.506378    80A    -15.499132    81A    -15.497089  
      82A    -15.496319    83A    -15.487794    84A    -15.487067  
      85A    -15.483392    86A    -15.478939    87A    -15.460849  
      88A    -15.447810    89A    -15.445302    90A    -15.435840  
      91A    -15.431552    92A    -15.418407    93A    -15.413655  
      94A    -15.412515    95A    -15.408601    96A    -15.408559  
      97A    -15.406714    98A    -15.404319    99A    -15.403976  
     100A    -15.402700   101A    -15.398874   102A    -15.396865  
     103A    -15.376309   104A    -15.376177   105A    -15.373882  
     106A    -15.368326   107A    -15.363822   108A    -15.346099  
     109A    -15.325791   110A    -15.324417   111A    -15.324320  
     112A    -11.529253   113A    -11.473917   114A    -11.465228  
     115A    -11.451183   116A    -11.450592   117A    -11.419089  
     118A    -11.410007   119A    -11.397189   120A    -11.394208  
     121A    -11.393148   122A    -11.388120   123A    -11.386048  
     124A    -11.380554   125A    -11.379775   126A    -11.378820  
     127A    -11.378785   128A    -11.373766   129A    -11.369036  
     130A    -11.368693   131A    -11.368474   132A    -11.364571  
     133A    -11.355997   134A    -11.355721   135A    -11.354251  
     136A    -11.347948   137A    -11.338317   138A    -11.335848  
     139A    -11.331070   140A    -11.328962   141A    -11.326009  
     142A    -11.313799   143A    -11.310379   144A    -11.310196  
     145A    -11.309997   146A    -11.309620   147A    -11.307187  
     148A    -11.306355   149A    -11.305627   150A    -11.304725  
     151A    -11.304541   152A    -11.301814   153A    -11.301115  
     154A    -11.300447   155A    -11.300098   156A    -11.299159  
     157A    -11.298660   158A    -11.298612   159A    -11.297798  
     160A    -11.297646   161A    -11.295826   162A    -11.295136  
     163A    -11.294329   164A    -11.289996   165A    -11.288464  
     166A    -11.287001   167A    -11.285252   168A    -11.284852  
     169A    -11.284589   170A    -11.281512   171A    -11.280501  
     172A    -11.278592   173A    -11.278345   174A    -11.274842  
     175A    -11.273763   176A    -11.273236   177A    -11.271278  
     178A    -11.269919   179A    -11.266597   180A    -11.266249  
     181A    -11.265986   182A    -11.264564   183A    -11.263631  
     184A    -11.262823   185A    -11.261558   186A    -11.261159  
     187A    -11.255971   188A    -11.252558   189A    -11.247805  
     190A    -11.247058   191A    -11.246723   192A    -11.243266  
     193A    -11.241867   194A    -11.237795   195A    -11.234988  
     196A    -11.234855   197A    -11.231848   198A    -11.231727  
     199A    -11.228564   200A    -11.227511   201A    -11.221338  
     202A    -11.221243   203A    -11.220830   204A    -11.219986  
     205A    -11.219450   206A    -11.219219   207A    -11.217600  
     208A    -11.214642   209A    -11.213465   210A    -11.212728  
     211A    -11.212333   212A    -11.211861   213A    -11.211861  
     214A    -11.210339   215A    -11.207870   216A    -11.207468  
     217A    -11.207181   218A    -11.206545   219A    -11.204932  
     220A    -11.204309   221A    -11.203910   222A    -11.203814  
     223A    -11.203329   224A    -11.203192   225A    -11.203144  
     226A    -11.203050   227A    -11.202014   228A    -11.201715  
     229A    -11.199319   230A    -11.197000   231A    -11.196515  
     232A    -11.195583   233A    -11.195522   234A    -11.195294  
     235A    -11.194941   236A    -11.194038   237A    -11.193198  
     238A    -11.190455   239A    -11.189815   240A    -11.189548  
     241A    -11.188700   242A    -11.187115   243A    -11.186772  
     244A    -11.186766   245A    -11.185327   246A    -11.184527  
     247A    -11.184352   248A    -11.182317   249A    -11.172070  
     250A    -11.168737   251A    -11.167805   252A    -11.166431  
     253A    -11.166208   254A    -11.165784   255A    -11.164280  
     256A    -11.163507   257A    -11.162921   258A    -11.161397  
     259A    -11.160078   260A    -11.159348   261A    -11.154804  
     262A    -11.154622   263A    -11.153255   264A    -11.150475  
     265A    -11.148960   266A    -11.148464   267A    -11.143234  
     268A    -11.139761   269A    -11.137076   270A    -11.135906  
     271A    -11.131125   272A    -11.131031   273A    -11.128053  
     274A    -11.124554   275A    -11.119873   276A    -11.117891  
     277A    -11.116546   278A    -11.113116   279A    -11.109102  
     280A    -11.107584   281A    -11.106800   282A    -11.106032  
     283A    -11.102146   284A    -11.097248   285A    -11.096521  
     286A    -11.096013   287A    -11.093894   288A    -11.090442  
     289A    -11.082153   290A    -11.080551   291A    -11.063961  
     292A    -11.041806   293A    -11.040992   294A    -11.037845  
     295A    -11.034924   296A    -11.014014   297A    -10.998610  
     298A    -10.991565   299A     -9.233643   300A     -9.028842  
     301A     -9.023240   302A     -8.929013   303A     -8.866800  
     304A     -6.889815   305A     -6.884563   306A     -6.882391  
     307A     -6.678937   308A     -6.676603   309A     -6.674318  
     310A     -6.672383   311A     -6.670397   312A     -6.668179  
     313A     -6.578647   314A     -6.576842   315A     -6.573998  
     316A     -6.516393   317A     -6.514735   318A     -6.511832  
     319A     -1.600089   320A     -1.521845   321A     -1.507283  
     322A     -1.497242   323A     -1.477335   324A     -1.474157  
     325A     -1.466113   326A     -1.454672   327A     -1.452222  
     328A     -1.447172   329A     -1.444197   330A     -1.442002  
     331A     -1.437444   332A     -1.433082   333A     -1.432886  
     334A     -1.431373   335A     -1.429877   336A     -1.426173  
     337A     -1.426062   338A     -1.421092   339A     -1.417229  
     340A     -1.416377   341A     -1.409583   342A     -1.405727  
     343A     -1.404601   344A     -1.397887   345A     -1.386479  
     346A     -1.385461   347A     -1.376653   348A     -1.366152  
     349A     -1.365926   350A     -1.363302   351A     -1.362042  
     352A     -1.359988   353A     -1.357802   354A     -1.353774  
     355A     -1.351476   356A     -1.349298   357A     -1.347540  
     358A     -1.345057   359A     -1.343868   360A     -1.339850  
     361A     -1.339610   362A     -1.337803   363A     -1.335044  
     364A     -1.332442   365A     -1.329249   366A     -1.329161  
     367A     -1.327342   368A     -1.325942   369A     -1.325633  
     370A     -1.323245   371A     -1.313137   372A     -1.312378  
     373A     -1.310271   374A     -1.308191   375A     -1.304923  
     376A     -1.304393   377A     -1.301004   378A     -1.299752  
     379A     -1.294556   380A     -1.291436   381A     -1.290001  
     382A     -1.285661   383A     -1.284585   384A     -1.275912  
     385A     -1.269978   386A     -1.269966   387A     -1.268384  
     388A     -1.264265   389A     -1.262540   390A     -1.262010  
     391A     -1.251027   392A     -1.244075   393A     -1.239719  
     394A     -1.227085   395A     -1.221711   396A     -1.219345  
     397A     -1.217025   398A     -1.213756   399A     -1.210081  
     400A     -1.209637   401A     -1.207119   402A     -1.206059  
     403A     -1.205514   404A     -1.204149   405A     -1.200104  
     406A     -1.199879   407A     -1.198738   408A     -1.196407  
     409A     -1.189809   410A     -1.188169   411A     -1.186717  
     412A     -1.185032   413A     -1.184805   414A     -1.184275  
     415A     -1.182960   416A     -1.182227   417A     -1.178928  
     418A     -1.177391   419A     -1.175753   420A     -1.175069  
     421A     -1.165045   422A     -1.163388   423A     -1.159822  
     424A     -1.157977   425A     -1.157515   426A     -1.157457  
     427A     -1.153915   428A     -1.148764   429A     -1.148705  
     430A     -1.148410   431A     -1.145995   432A     -1.142816  
     433A     -1.142460   434A     -1.135826   435A     -1.135742  
     436A     -1.133868   437A     -1.132081   438A     -1.131459  
     439A     -1.129989   440A     -1.127630   441A     -1.122348  
     442A     -1.119447   443A     -1.115249   444A     -1.113781  
     445A     -1.108073   446A     -1.106144   447A     -1.103840  
     448A     -1.099608   449A     -1.095143   450A     -1.091333  
     451A     -1.090186   452A     -1.088466   453A     -1.086982  
     454A     -1.083668   455A     -1.080063   456A     -1.078601  
     457A     -1.074095   458A     -1.067116   459A     -1.064936  
     460A     -1.063085   461A     -1.061213   462A     -1.058184  
     463A     -1.056837   464A     -1.054650   465A     -1.051813  
     466A     -1.048814   467A     -1.046081   468A     -1.045854  
     469A     -1.042453   470A     -1.041998   471A     -1.041934  
     472A     -1.040149   473A     -1.038221   474A     -1.034496  
     475A     -1.033700   476A     -1.032163   477A     -1.027651  
     478A     -1.025305   479A     -1.020106   480A     -1.016943  
     481A     -1.016072   482A     -1.015897   483A     -1.015494  
     484A     -1.012572   485A     -1.009983   486A     -1.007929  
     487A     -1.005511   488A     -1.000850   489A     -0.998941  
     490A     -0.996087   491A     -0.995754   492A     -0.995591  
     493A     -0.988627   494A     -0.986960   495A     -0.985837  
     496A     -0.981341   497A     -0.980680   498A     -0.976839  
     499A     -0.974048   500A     -0.970611   501A     -0.968918  
     502A     -0.967359   503A     -0.964047   504A     -0.963158  
     505A     -0.961473   506A     -0.959694   507A     -0.958571  
     508A     -0.957530   509A     -0.954876   510A     -0.952961  
     511A     -0.951292   512A     -0.943911   513A     -0.934157  
     514A     -0.932921   515A     -0.932611   516A     -0.932516  
     517A     -0.932237   518A     -0.931530   519A     -0.931465  
     520A     -0.926967   521A     -0.923491   522A     -0.919583  
     523A     -0.915891   524A     -0.915634   525A     -0.914831  
     526A     -0.913300   527A     -0.908329   528A     -0.906913  
     529A     -0.906496   530A     -0.905660   531A     -0.905446  
     532A     -0.902952   533A     -0.899261   534A     -0.898967  
     535A     -0.897767   536A     -0.890842   537A     -0.887890  
     538A     -0.887228   539A     -0.886340   540A     -0.884359  
     541A     -0.884077   542A     -0.877525   543A     -0.876133  
     544A     -0.873265   545A     -0.870129   546A     -0.868848  
     547A     -0.868632   548A     -0.866213   549A     -0.866079  
     550A     -0.860716   551A     -0.859099   552A     -0.858570  
     553A     -0.857590   554A     -0.856826   555A     -0.851445  
     556A     -0.850990   557A     -0.850861   558A     -0.848292  
     559A     -0.845383   560A     -0.844813   561A     -0.842089  
     562A     -0.841683   563A     -0.839218   564A     -0.837448  
     565A     -0.836848   566A     -0.836337   567A     -0.835616  
     568A     -0.834230   569A     -0.834036   570A     -0.830702  
     571A     -0.829498   572A     -0.827738   573A     -0.827639  
     574A     -0.827230   575A     -0.825288   576A     -0.822541  
     577A     -0.821244   578A     -0.820021   579A     -0.819715  
     580A     -0.818275   581A     -0.817117   582A     -0.816517  
     583A     -0.816054   584A     -0.813263   585A     -0.812940  
     586A     -0.809643   587A     -0.808366   588A     -0.806140  
     589A     -0.803096   590A     -0.802621   591A     -0.800567  
     592A     -0.800309   593A     -0.798169   594A     -0.796028  
     595A     -0.794489   596A     -0.793432   597A     -0.792990  
     598A     -0.789739   599A     -0.789130   600A     -0.788391  
     601A     -0.786623   602A     -0.785054   603A     -0.784957  
     604A     -0.783857   605A     -0.781271   606A     -0.780889  
     607A     -0.778858   608A     -0.776894   609A     -0.775658  
     610A     -0.774259   611A     -0.773730   612A     -0.773151  
     613A     -0.772131   614A     -0.770485   615A     -0.768482  
     616A     -0.767973   617A     -0.767300   618A     -0.766131  
     619A     -0.765933   620A     -0.764223   621A     -0.763949  
     622A     -0.763016   623A     -0.762319   624A     -0.760814  
     625A     -0.759772   626A     -0.757797   627A     -0.756468  
     628A     -0.755965   629A     -0.754068   630A     -0.754007  
     631A     -0.753259   632A     -0.750288   633A     -0.749047  
     634A     -0.748423   635A     -0.748355   636A     -0.747394  
     637A     -0.747040   638A     -0.746062   639A     -0.744085  
     640A     -0.743050   641A     -0.741571   642A     -0.740732  
     643A     -0.740236   644A     -0.739139   645A     -0.735223  
     646A     -0.734365   647A     -0.731504   648A     -0.730979  
     649A     -0.729990   650A     -0.729186   651A     -0.726496  
     652A     -0.725830   653A     -0.725035   654A     -0.724411  
     655A     -0.724312   656A     -0.723629   657A     -0.722625  
     658A     -0.721685   659A     -0.721618   660A     -0.719925  
     661A     -0.718873   662A     -0.715884   663A     -0.714479  
     664A     -0.713512   665A     -0.712693   666A     -0.712227  
     667A     -0.711120   668A     -0.709959   669A     -0.709013  
     670A     -0.708173   671A     -0.707175   672A     -0.706965  
     673A     -0.705812   674A     -0.704897   675A     -0.703540  
     676A     -0.702136   677A     -0.701327   678A     -0.700683  
     679A     -0.699727   680A     -0.698651   681A     -0.697656  
     682A     -0.697501   683A     -0.697147   684A     -0.697059  
     685A     -0.695856   686A     -0.694641   687A     -0.694461  
     688A     -0.693167   689A     -0.691860   690A     -0.691632  
     691A     -0.688773   692A     -0.687445   693A     -0.685875  
     694A     -0.685483   695A     -0.685232   696A     -0.683982  
     697A     -0.683785   698A     -0.682111   699A     -0.681112  
     700A     -0.680153   701A     -0.679848   702A     -0.679403  
     703A     -0.678614   704A     -0.678145   705A     -0.676598  
     706A     -0.675702   707A     -0.674340   708A     -0.672611  
     709A     -0.672485   710A     -0.671134   711A     -0.668448  
     712A     -0.667866   713A     -0.667115   714A     -0.665609  
     715A     -0.665320   716A     -0.664990   717A     -0.664522  
     718A     -0.664004   719A     -0.663211   720A     -0.662413  
     721A     -0.662147   722A     -0.661948   723A     -0.660294  
     724A     -0.659462   725A     -0.658461   726A     -0.658375  
     727A     -0.658000   728A     -0.656793   729A     -0.656009  
     730A     -0.655243   731A     -0.654662   732A     -0.653675  
     733A     -0.650825   734A     -0.650112   735A     -0.648934  
     736A     -0.648539   737A     -0.647308   738A     -0.646648  
     739A     -0.646088   740A     -0.645147   741A     -0.644951  
     742A     -0.644287   743A     -0.643235   744A     -0.642880  
     745A     -0.641971   746A     -0.641233   747A     -0.640704  
     748A     -0.639797   749A     -0.639471   750A     -0.639031  
     751A     -0.637541   752A     -0.637181   753A     -0.636038  
     754A     -0.635368   755A     -0.635061   756A     -0.633869  
     757A     -0.633070   758A     -0.632164   759A     -0.631788  
     760A     -0.631388   761A     -0.630731   762A     -0.629131  
     763A     -0.629073   764A     -0.627337   765A     -0.626866  
     766A     -0.626173   767A     -0.625597   768A     -0.625377  
     769A     -0.625194   770A     -0.624140   771A     -0.623620  
     772A     -0.623404   773A     -0.622838   774A     -0.622261  
     775A     -0.621522   776A     -0.620014   777A     -0.619628  
     778A     -0.619399   779A     -0.619062   780A     -0.618058  
     781A     -0.617109   782A     -0.616887   783A     -0.616379  
     784A     -0.616145   785A     -0.615453   786A     -0.614409  
     787A     -0.614077   788A     -0.613551   789A     -0.613037  
     790A     -0.612461   791A     -0.611979   792A     -0.611319  
     793A     -0.610334   794A     -0.609682   795A     -0.609467  
     796A     -0.608864   797A     -0.607095   798A     -0.606784  
     799A     -0.606070   800A     -0.605111   801A     -0.604771  
     802A     -0.604168   803A     -0.603214   804A     -0.602441  
     805A     -0.601995   806A     -0.600882   807A     -0.600430  
     808A     -0.599762   809A     -0.598720   810A     -0.596467  
     811A     -0.595972   812A     -0.595614   813A     -0.594135  
     814A     -0.593512   815A     -0.593017   816A     -0.591842  
     817A     -0.591442   818A     -0.590824   819A     -0.590409  
     820A     -0.589677   821A     -0.588686   822A     -0.588250  
     823A     -0.587724   824A     -0.586170   825A     -0.585768  
     826A     -0.585167   827A     -0.585008   828A     -0.584855  
     829A     -0.583731   830A     -0.583575   831A     -0.583053  
     832A     -0.582293   833A     -0.581699   834A     -0.580969  
     835A     -0.580194   836A     -0.579634   837A     -0.578593  
     838A     -0.577891   839A     -0.577748   840A     -0.577309  
     841A     -0.575884   842A     -0.575180   843A     -0.575127  
     844A     -0.574833   845A     -0.574594   846A     -0.574128  
     847A     -0.573839   848A     -0.572066   849A     -0.571337  
     850A     -0.570565   851A     -0.570276   852A     -0.569223  
     853A     -0.569041   854A     -0.567633   855A     -0.567136  
     856A     -0.567049   857A     -0.566347   858A     -0.565601  
     859A     -0.564569   860A     -0.563232   861A     -0.562708  
     862A     -0.562310   863A     -0.560496   864A     -0.560113  
     865A     -0.559400   866A     -0.558237   867A     -0.557659  
     868A     -0.556451   869A     -0.556008   870A     -0.555096  
     871A     -0.553774   872A     -0.552603   873A     -0.551139  
     874A     -0.550890   875A     -0.549021   876A     -0.548712  
     877A     -0.548111   878A     -0.547467   879A     -0.546366  
     880A     -0.545808   881A     -0.545391   882A     -0.545362  
     883A     -0.545025   884A     -0.544712   885A     -0.544562  
     886A     -0.544210   887A     -0.543069   888A     -0.541984  
     889A     -0.541565   890A     -0.541217   891A     -0.540856  
     892A     -0.540487   893A     -0.539103   894A     -0.538941  
     895A     -0.538661   896A     -0.537886   897A     -0.537509  
     898A     -0.537092   899A     -0.535921   900A     -0.535574  
     901A     -0.534662   902A     -0.533711   903A     -0.532446  
     904A     -0.531259   905A     -0.531087   906A     -0.530523  
     907A     -0.529795   908A     -0.529084   909A     -0.529032  
     910A     -0.527209   911A     -0.526381   912A     -0.526188  
     913A     -0.525718   914A     -0.525558   915A     -0.524446  
     916A     -0.524179   917A     -0.523567   918A     -0.522963  
     919A     -0.521083   920A     -0.520845   921A     -0.519296  
     922A     -0.518085   923A     -0.517789   924A     -0.517522  
     925A     -0.516973   926A     -0.516162   927A     -0.514973  
     928A     -0.514825   929A     -0.514233   930A     -0.513779  
     931A     -0.512526   932A     -0.512343   933A     -0.511683  
     934A     -0.511316   935A     -0.510591   936A     -0.510462  
     937A     -0.510328   938A     -0.508846   939A     -0.507620  
     940A     -0.505830   941A     -0.505397   942A     -0.504145  
     943A     -0.502877   944A     -0.502012   945A     -0.501491  
     946A     -0.501215   947A     -0.500206   948A     -0.499723  
     949A     -0.499363   950A     -0.498751   951A     -0.497941  
     952A     -0.496942   953A     -0.496054   954A     -0.495590  
     955A     -0.494628   956A     -0.494299   957A     -0.494043  
     958A     -0.493165   959A     -0.492866   960A     -0.492386  
     961A     -0.491261   962A     -0.491049   963A     -0.490426  
     964A     -0.488654   965A     -0.487453   966A     -0.486108  
     967A     -0.485887   968A     -0.485611   969A     -0.485475  
     970A     -0.484464   971A     -0.484292   972A     -0.483011  
     973A     -0.481952   974A     -0.481360   975A     -0.480286  
     976A     -0.479515   977A     -0.478410   978A     -0.477484  
     979A     -0.477259   980A     -0.476165   981A     -0.475716  
     982A     -0.474895   983A     -0.474515   984A     -0.473052  
     985A     -0.472521   986A     -0.471777   987A     -0.470367  
     988A     -0.469234   989A     -0.467779   990A     -0.467672  
     991A     -0.467583   992A     -0.467184   993A     -0.466981  
     994A     -0.465106   995A     -0.464272   996A     -0.464160  
     997A     -0.463858   998A     -0.462093   999A     -0.461465  
    1000A     -0.461153  1001A     -0.460835  1002A     -0.460283  
    1003A     -0.459892  1004A     -0.458113  1005A     -0.456463  
    1006A     -0.454677  1007A     -0.454091  1008A     -0.452605  
    1009A     -0.451821  1010A     -0.451325  1011A     -0.451035  
    1012A     -0.449621  1013A     -0.449493  1014A     -0.447170  
    1015A     -0.446880  1016A     -0.446230  1017A     -0.446137  
    1018A     -0.445269  1019A     -0.442699  1020A     -0.442444  
    1021A     -0.441873  1022A     -0.441781  1023A     -0.441299  
    1024A     -0.440386  1025A     -0.439716  1026A     -0.438658  
    1027A     -0.438220  1028A     -0.438092  1029A     -0.437535  
    1030A     -0.434951  1031A     -0.434379  1032A     -0.433934  
    1033A     -0.432532  1034A     -0.431370  1035A     -0.431347  
    1036A     -0.429946  1037A     -0.429506  1038A     -0.428247  
    1039A     -0.426682  1040A     -0.426091  1041A     -0.425587  
    1042A     -0.424607  1043A     -0.424087  1044A     -0.423752  
    1045A     -0.421514  1046A     -0.421492  1047A     -0.420495  
    1048A     -0.420162  1049A     -0.419682  1050A     -0.418762  
    1051A     -0.418520  1052A     -0.416754  1053A     -0.416354  
    1054A     -0.416042  1055A     -0.415475  1056A     -0.414854  
    1057A     -0.412792  1058A     -0.412728  1059A     -0.411437  
    1060A     -0.410641  1061A     -0.407754  1062A     -0.405704  
    1063A     -0.405025  1064A     -0.404757  1065A     -0.403080  
    1066A     -0.399058  1067A     -0.398442  1068A     -0.397476  
    1069A     -0.397150  1070A     -0.394665  1071A     -0.391922  
    1072A     -0.391465  1073A     -0.389603  1074A     -0.387731  
    1075A     -0.386854  1076A     -0.384681  1077A     -0.383771  
    1078A     -0.382365  1079A     -0.379367  1080A     -0.377900  
    1081A     -0.377017  1082A     -0.376261  1083A     -0.375101  
    1084A     -0.374079  1085A     -0.373332  1086A     -0.373282  
    1087A     -0.372844  1088A     -0.372299  1089A     -0.371278  
    1090A     -0.369039  1091A     -0.367886  1092A     -0.360990  
    1093A     -0.359615  1094A     -0.359052  1095A     -0.358661  
    1096A     -0.357083  1097A     -0.356379  1098A     -0.355273  
    1099A     -0.353085  1100A     -0.353014  1101A     -0.350222  
    1102A     -0.349268  1103A     -0.349224  1104A     -0.345290  
    1105A     -0.340575  1106A     -0.339739  1107A     -0.336518  
    1108A     -0.332656  1109A     -0.332437  1110A     -0.330345  
    1111A     -0.330131  1112A     -0.327988  1113A     -0.326604  
    1114A     -0.324331  1115A     -0.323443  1116A     -0.317384  
    1117A     -0.316986  1118A     -0.316142  1119A     -0.316092  
    1120A     -0.314406  1121A     -0.314356  1122A     -0.312479  
    1123A     -0.310826  1124A     -0.310237  1125A     -0.305121  
    1126A     -0.304177  1127A     -0.302462  1128A     -0.301305  
    1129A     -0.298936  1130A     -0.295934  1131A     -0.291888  
    1132A     -0.281575  1133A     -0.278409  1134A     -0.276572  
    1135A     -0.272730  1136A     -0.255293  1137A     -0.248536  
    1138A     -0.247677  1139A     -0.237021  1140A     -0.236269  
    1141A     -0.208675  1142A     -0.151091  1143A     -0.149563  
    1144A     -0.143508  1145A     -0.140002  1146A     -0.134897  
    1147A     -0.129722  1148A     -0.123338  1149A     -0.110473  
    1150A     -0.109414  1151A     -0.101663  1152A     -0.101014  
    1153A     -0.076855  

    Virtual:                                                              

    1154A      0.082556  1155A      0.088118  1156A      0.105363  
    1157A      0.105722  1158A      0.107595  1159A      0.112191  
    1160A      0.141132  1161A      0.142656  1162A      0.149385  
    1163A      0.159272  1164A      0.161182  1165A      0.163940  
    1166A      0.165110  1167A      0.168158  1168A      0.169322  
    1169A      0.173518  1170A      0.175111  1171A      0.176715  
    1172A      0.177874  1173A      0.181301  1174A      0.182962  
    1175A      0.188152  1176A      0.189794  1177A      0.190966  
    1178A      0.194039  1179A      0.200677  1180A      0.203548  
    1181A      0.207308  1182A      0.214562  1183A      0.216226  
    1184A      0.217646  1185A      0.221604  1186A      0.228911  
    1187A      0.233647  1188A      0.235329  1189A      0.245671  
    1190A      0.253469  1191A      0.257352  1192A      0.257714  
    1193A      0.259132  1194A      0.260168  1195A      0.261834  
    1196A      0.271381  1197A      0.274252  1198A      0.275256  
    1199A      0.277644  1200A      0.282606  1201A      0.282860  
    1202A      0.287138  1203A      0.287781  1204A      0.288625  
    1205A      0.288751  1206A      0.291984  1207A      0.293420  
    1208A      0.304545  1209A      0.316446  1210A      0.316824  
    1211A      0.322979  1212A      0.326295  1213A      0.327767  
    1214A      0.336488  1215A      0.343145  1216A      0.343203  
    1217A      0.351237  1218A      0.359444  1219A      0.362371  
    1220A      0.368425  1221A      0.377742  1222A      0.380017  
    1223A      0.386050  1224A      0.393171  1225A      0.393343  
    1226A      0.393958  1227A      0.394251  1228A      0.395093  
    1229A      0.397997  1230A      0.402352  1231A      0.404501  
    1232A      0.404569  1233A      0.405864  1234A      0.408330  
    1235A      0.408807  1236A      0.410554  1237A      0.417152  
    1238A      0.417491  1239A      0.418125  1240A      0.425043  
    1241A      0.427848  1242A      0.432234  1243A      0.433458  
    1244A      0.435521  1245A      0.438916  1246A      0.439813  
    1247A      0.444845  1248A      0.446106  1249A      0.446958  
    1250A      0.448918  1251A      0.449314  1252A      0.452595  
    1253A      0.456965  1254A      0.459209  1255A      0.460079  
    1256A      0.460286  1257A      0.462277  1258A      0.463050  
    1259A      0.464645  1260A      0.465364  1261A      0.467950  
    1262A      0.470215  1263A      0.470943  1264A      0.471763  
    1265A      0.477375  1266A      0.477514  1267A      0.479649  
    1268A      0.479714  1269A      0.482965  1270A      0.483108  
    1271A      0.486044  1272A      0.487897  1273A      0.488409  
    1274A      0.489851  1275A      0.493264  1276A      0.494268  
    1277A      0.494745  1278A      0.494817  1279A      0.497330  
    1280A      0.497879  1281A      0.498002  1282A      0.498836  
    1283A      0.499514  1284A      0.501311  1285A      0.501996  
    1286A      0.502524  1287A      0.504801  1288A      0.507385  
    1289A      0.507501  1290A      0.511246  1291A      0.511670  
    1292A      0.514127  1293A      0.514783  1294A      0.515855  
    1295A      0.517367  1296A      0.520082  1297A      0.521067  
    1298A      0.521511  1299A      0.521596  1300A      0.524576  
    1301A      0.524931  1302A      0.525019  1303A      0.526825  
    1304A      0.527223  1305A      0.528343  1306A      0.528865  
    1307A      0.529930  1308A      0.530212  1309A      0.532279  
    1310A      0.533399  1311A      0.533639  1312A      0.535380  
    1313A      0.535767  1314A      0.535825  1315A      0.536428  
    1316A      0.537270  1317A      0.537505  1318A      0.538101  
    1319A      0.539895  1320A      0.540535  1321A      0.542153  
    1322A      0.542481  1323A      0.545678  1324A      0.546571  
    1325A      0.547405  1326A      0.547542  1327A      0.549236  
    1328A      0.550139  1329A      0.550547  1330A      0.550911  
    1331A      0.552126  1332A      0.552960  1333A      0.554294  
    1334A      0.554498  1335A      0.556002  1336A      0.556451  
    1337A      0.558324  1338A      0.558463  1339A      0.559487  
    1340A      0.559816  1341A      0.560339  1342A      0.561904  
    1343A      0.563173  1344A      0.563948  1345A      0.564176  
    1346A      0.565124  1347A      0.565559  1348A      0.566663  
    1349A      0.568881  1350A      0.569293  1351A      0.569671  
    1352A      0.570469  1353A      0.570690  1354A      0.570854  
    1355A      0.572535  1356A      0.572861  1357A      0.573403  
    1358A      0.574165  1359A      0.574374  1360A      0.575370  
    1361A      0.575685  1362A      0.576345  1363A      0.576754  
    1364A      0.578097  1365A      0.580055  1366A      0.580236  
    1367A      0.582283  1368A      0.583058  1369A      0.584479  
    1370A      0.584757  1371A      0.587146  1372A      0.588220  
    1373A      0.589614  1374A      0.590842  1375A      0.591290  
    1376A      0.592189  1377A      0.592364  1378A      0.593597  
    1379A      0.594396  1380A      0.594858  1381A      0.595866  
    1382A      0.595950  1383A      0.596472  1384A      0.597237  
    1385A      0.597695  1386A      0.598240  1387A      0.599512  
    1388A      0.600298  1389A      0.600378  1390A      0.600938  
    1391A      0.601261  1392A      0.601431  1393A      0.603221  
    1394A      0.604234  1395A      0.604701  1396A      0.605110  
    1397A      0.607132  1398A      0.607881  1399A      0.608656  
    1400A      0.608994  1401A      0.611077  1402A      0.611475  
    1403A      0.611970  1404A      0.612061  1405A      0.613273  
    1406A      0.613535  1407A      0.614029  1408A      0.614438  
    1409A      0.615064  1410A      0.615373  1411A      0.615931  
    1412A      0.616819  1413A      0.617663  1414A      0.618374  
    1415A      0.618551  1416A      0.619048  1417A      0.619671  
    1418A      0.620389  1419A      0.621265  1420A      0.622061  
    1421A      0.622743  1422A      0.623771  1423A      0.624340  
    1424A      0.624886  1425A      0.625513  1426A      0.626228  
    1427A      0.626879  1428A      0.627271  1429A      0.627680  
    1430A      0.628101  1431A      0.628521  1432A      0.629283  
    1433A      0.629837  1434A      0.630664  1435A      0.630982  
    1436A      0.631856  1437A      0.633059  1438A      0.634092  
    1439A      0.634545  1440A      0.634854  1441A      0.635436  
    1442A      0.635868  1443A      0.637005  1444A      0.637505  
    1445A      0.639506  1446A      0.640345  1447A      0.640445  
    1448A      0.641443  1449A      0.642055  1450A      0.642251  
    1451A      0.642489  1452A      0.643255  1453A      0.643326  
    1454A      0.644774  1455A      0.645418  1456A      0.645899  
    1457A      0.646496  1458A      0.646902  1459A      0.647672  
    1460A      0.648628  1461A      0.649222  1462A      0.649955  
    1463A      0.650236  1464A      0.651294  1465A      0.651446  
    1466A      0.652141  1467A      0.652782  1468A      0.653336  
    1469A      0.653605  1470A      0.654718  1471A      0.656072  
    1472A      0.657000  1473A      0.657697  1474A      0.658481  
    1475A      0.658885  1476A      0.659730  1477A      0.659897  
    1478A      0.660638  1479A      0.660908  1480A      0.661298  
    1481A      0.661714  1482A      0.662499  1483A      0.663809  
    1484A      0.664787  1485A      0.665574  1486A      0.666365  
    1487A      0.667165  1488A      0.667963  1489A      0.668276  
    1490A      0.668545  1491A      0.668856  1492A      0.669386  
    1493A      0.670403  1494A      0.671392  1495A      0.671775  
    1496A      0.673422  1497A      0.673990  1498A      0.674697  
    1499A      0.675256  1500A      0.675576  1501A      0.675969  
    1502A      0.676499  1503A      0.677665  1504A      0.679056  
    1505A      0.679356  1506A      0.679652  1507A      0.680213  
    1508A      0.681997  1509A      0.683558  1510A      0.683629  
    1511A      0.684608  1512A      0.685062  1513A      0.685667  
    1514A      0.686299  1515A      0.687007  1516A      0.688168  
    1517A      0.689275  1518A      0.689596  1519A      0.690783  
    1520A      0.691904  1521A      0.692889  1522A      0.693595  
    1523A      0.694174  1524A      0.694992  1525A      0.696254  
    1526A      0.696572  1527A      0.697090  1528A      0.698597  
    1529A      0.698729  1530A      0.699405  1531A      0.699554  
    1532A      0.700152  1533A      0.700832  1534A      0.701482  
    1535A      0.702534  1536A      0.703476  1537A      0.705168  
    1538A      0.705534  1539A      0.705849  1540A      0.706105  
    1541A      0.706356  1542A      0.707077  1543A      0.707619  
    1544A      0.707810  1545A      0.708339  1546A      0.708738  
    1547A      0.709255  1548A      0.709946  1549A      0.711026  
    1550A      0.712148  1551A      0.713529  1552A      0.713767  
    1553A      0.716457  1554A      0.717467  1555A      0.717956  
    1556A      0.718148  1557A      0.719687  1558A      0.719802  
    1559A      0.720288  1560A      0.721159  1561A      0.721573  
    1562A      0.721715  1563A      0.722551  1564A      0.722991  
    1565A      0.723900  1566A      0.724317  1567A      0.725014  
    1568A      0.726292  1569A      0.726498  1570A      0.726698  
    1571A      0.727073  1572A      0.727438  1573A      0.727692  
    1574A      0.728751  1575A      0.729397  1576A      0.730248  
    1577A      0.730482  1578A      0.731548  1579A      0.732062  
    1580A      0.732424  1581A      0.733586  1582A      0.734001  
    1583A      0.734368  1584A      0.735506  1585A      0.736132  
    1586A      0.736422  1587A      0.737063  1588A      0.737217  
    1589A      0.738620  1590A      0.739154  1591A      0.739791  
    1592A      0.740544  1593A      0.740970  1594A      0.741441  
    1595A      0.742875  1596A      0.743258  1597A      0.743608  
    1598A      0.744134  1599A      0.744833  1600A      0.745574  
    1601A      0.746712  1602A      0.747436  1603A      0.747684  
    1604A      0.748391  1605A      0.749456  1606A      0.750224  
    1607A      0.751535  1608A      0.752412  1609A      0.752575  
    1610A      0.753450  1611A      0.754267  1612A      0.755339  
    1613A      0.755872  1614A      0.756521  1615A      0.756676  
    1616A      0.758484  1617A      0.758980  1618A      0.759385  
    1619A      0.759640  1620A      0.760035  1621A      0.761809  
    1622A      0.763844  1623A      0.764119  1624A      0.765056  
    1625A      0.768822  1626A      0.770478  1627A      0.771125  
    1628A      0.771917  1629A      0.774480  1630A      0.776099  
    1631A      0.777110  1632A      0.777865  1633A      0.778167  
    1634A      0.779057  1635A      0.780853  1636A      0.780921  
    1637A      0.782344  1638A      0.782760  1639A      0.784558  
    1640A      0.785101  1641A      0.786308  1642A      0.787034  
    1643A      0.787866  1644A      0.788532  1645A      0.789673  
    1646A      0.790340  1647A      0.791008  1648A      0.792680  
    1649A      0.793485  1650A      0.794238  1651A      0.794440  
    1652A      0.794853  1653A      0.796846  1654A      0.798736  
    1655A      0.799556  1656A      0.800768  1657A      0.800933  
    1658A      0.802160  1659A      0.802789  1660A      0.804297  
    1661A      0.804768  1662A      0.805668  1663A      0.806378  
    1664A      0.806467  1665A      0.807831  1666A      0.808984  
    1667A      0.809552  1668A      0.811039  1669A      0.811349  
    1670A      0.812169  1671A      0.812829  1672A      0.814667  
    1673A      0.815499  1674A      0.816788  1675A      0.817603  
    1676A      0.818454  1677A      0.819173  1678A      0.821620  
    1679A      0.821855  1680A      0.822532  1681A      0.824565  
    1682A      0.825570  1683A      0.826056  1684A      0.826959  
    1685A      0.827737  1686A      0.828020  1687A      0.829071  
    1688A      0.830485  1689A      0.830937  1690A      0.831285  
    1691A      0.833101  1692A      0.834772  1693A      0.837086  
    1694A      0.838031  1695A      0.839016  1696A      0.840033  
    1697A      0.840649  1698A      0.841725  1699A      0.841762  
    1700A      0.842373  1701A      0.842743  1702A      0.846374  
    1703A      0.847782  1704A      0.848713  1705A      0.849048  
    1706A      0.849152  1707A      0.849721  1708A      0.850255  
    1709A      0.851205  1710A      0.852031  1711A      0.852247  
    1712A      0.856060  1713A      0.857410  1714A      0.858040  
    1715A      0.860873  1716A      0.862799  1717A      0.866436  
    1718A      0.867460  1719A      0.868527  1720A      0.869262  
    1721A      0.871991  1722A      0.872964  1723A      0.873481  
    1724A      0.874478  1725A      0.874530  1726A      0.877634  
    1727A      0.878731  1728A      0.881446  1729A      0.885706  
    1730A      0.886301  1731A      0.887343  1732A      0.888558  
    1733A      0.890232  1734A      0.890623  1735A      0.891413  
    1736A      0.891926  1737A      0.892538  1738A      0.894208  
    1739A      0.894683  1740A      0.895414  1741A      0.898430  
    1742A      0.899391  1743A      0.901859  1744A      0.903334  
    1745A      0.904139  1746A      0.906232  1747A      0.906342  
    1748A      0.908757  1749A      0.908982  1750A      0.909463  
    1751A      0.913567  1752A      0.917105  1753A      0.917409  
    1754A      0.917786  1755A      0.919153  1756A      0.919957  
    1757A      0.922780  1758A      0.924605  1759A      0.925461  
    1760A      0.927281  1761A      0.928092  1762A      0.929452  
    1763A      0.931357  1764A      0.932934  1765A      0.935393  
    1766A      0.936579  1767A      0.939397  1768A      0.941503  
    1769A      0.945178  1770A      0.945272  1771A      0.945341  
    1772A      0.945595  1773A      0.947401  1774A      0.949290  
    1775A      0.950752  1776A      0.952284  1777A      0.956451  
    1778A      0.957770  1779A      0.961583  1780A      0.965844  
    1781A      0.968480  1782A      0.971527  1783A      0.974885  
    1784A      0.979275  1785A      0.984927  1786A      0.985130  
    1787A      0.986751  1788A      0.988560  1789A      0.988792  
    1790A      0.990570  1791A      0.993913  1792A      0.997298  
    1793A      1.001103  1794A      1.010233  1795A      1.011061  
    1796A      1.012289  1797A      1.014316  1798A      1.016288  
    1799A      1.021230  1800A      1.021755  1801A      1.022192  
    1802A      1.022293  1803A      1.030208  1804A      1.033205  
    1805A      1.034261  1806A      1.036888  1807A      1.039517  
    1808A      1.042543  1809A      1.045892  1810A      1.047588  
    1811A      1.050500  1812A      1.052986  1813A      1.053276  
    1814A      1.059501  1815A      1.066099  1816A      1.067968  
    1817A      1.079381  1818A      1.087533  1819A      1.091506  
    1820A      1.098709  1821A      1.099058  1822A      1.104107  
    1823A      1.115830  1824A      1.121708  1825A      1.132748  
    1826A      1.135141  1827A      1.140285  1828A      1.147007  
    1829A      1.152334  1830A      1.171518  1831A      1.210073  
    1832A      1.215334  1833A      1.228463  1834A      1.228853  
    1835A      1.253182  1836A      1.256170  1837A      1.385101  

    Final Occupation by Irrep:
              A 
    DOCC [  1153 ]
    NA   [  1153 ]
    NB   [  1153 ]

  @DF-RHF Final Energy: -16098.39139211942529

   => Energetics <=

    Nuclear Repulsion Energy =         141110.7233801794936880
    One-Electron Energy =             -303957.7132944822660647
    Two-Electron Energy =              146754.7609374153835233
    Total Energy =                     -16098.3913921194198338

Computation Completed


Properties will be evaluated at   0.000000,   0.000000,   0.000000 [a0]

Properties computed using the SCF density matrix


 Multipole Moments:

 ------------------------------------------------------------------------------------
     Multipole            Electronic (a.u.)      Nuclear  (a.u.)        Total (a.u.)
 ------------------------------------------------------------------------------------

 L = 1.  Multiply by 2.5417464519 to convert [e a0] to [Debye]
 Dipole X            :     -12072.0021797        12009.6762896          -62.3258901
 Dipole Y            :    -210965.9265009       210753.2878425         -212.6386584
 Dipole Z            :    -217935.0974553       217817.7058193         -117.3916360
 Magnitude           :                                                  250.7598689

 ------------------------------------------------------------------------------------

*** tstop() called on atl1-1-01-010-20-2.pace.gatech.edu at Fri Nov 15 13:10:17 2024
Module time:
	user time   =   84138.82 seconds =    1402.31 minutes
	system time =    1766.85 seconds =      29.45 minutes
	total time  =       8761 seconds =     146.02 minutes
Total time:
	user time   =   84138.82 seconds =    1402.31 minutes
	system time =    1766.85 seconds =      29.45 minutes
	total time  =       8761 seconds =     146.02 minutes
Wall time: 8761.21 seconds
