# Supplementary material for: SparcleQC: Automated Input File Creation for QM/MM Studies of Protein:Ligand Complexes
Source: J Chem Inf Model. 2025 Jun 17;65(13):6433–40. doi: 10.1021/acs.jcim.5c00617 (PMC12264949; doi:10.1021/acs.jcim.5c00617)
Supplement: Supplementary file 2 [file ci5c00617_si_002.zip › si/convergence/ex1_1ABA/psi4_files/with_ee/cutoff_8.5_psi4_file_cx.out]

Scratch directory: /tmp/
  PE does not make use of molecular symmetry: further calculations in C1 point group.
  PE geometry must align with POTFILE keyword: resetting coordinates with fixed origin and orientation.
   => Libint2 <=

    Primary   basis highest AM E, G, H:  5, 4, 3
    Auxiliary basis highest AM E, G, H:  6, 5, 4
    Onebody   basis highest AM E, G, H:  6, 5, 4
    Solid Harmonics ordering:            gaussian

*** tstart() called on atl1-1-01-010-20-2.pace.gatech.edu
*** at Mon May 19 23:16:09 2025

   => Loading Basis Set <=

    Name: MINIX
    Role: ORBITAL
    Keyword: BASIS
    atoms 1-2, 4, 6, 27, 31, 39, 52, 65, 76, 80, 97, 119, 129, 136, 156, 160, 192, 196, 216, 219-220, 228, 231-232, 240, 244-245, 255, 277, 296, 306, 310-311, 321, 355, 359, 378, 385, 409, 412-413, 421, 424, 435, 440, 452, 471, 478, 497, 500, 511, 528, 545, 554, 557, 560, 563, 566, 569, 572, 575, 578, 581                                                                                                                                                                                                                                                                         entry O          line   102 file /storage/hive/project/chem-sherrill/csargent30/.conda/envs/psi419/share/psi4/basis/minix.gbs 
    atoms 3, 5, 8-11, 26, 29-30, 32-38, 50-51, 57-64, 75, 78-79, 81-83, 85, 95-96, 98-101, 117-118, 120, 127-128, 134-135, 137-139, 148-149, 155, 158-159, 161-164, 177-179, 181, 191, 194-195, 197-203, 214-215, 217-218, 226-227, 229-230, 238-239, 241-243, 253-254, 256-259, 275-276, 278-281, 294-295, 297, 304-305, 307-309, 319-320, 322-325, 338-342, 354, 357-358, 360-363, 376-377, 383-384, 386-388, 390, 407-408, 410-411, 419-420, 422-423, 433-434, 436-438, 450-451, 453-456, 469-470, 476-477, 479-482, 495-496, 498-499, 509-510, 512-513, 515, 526-527, 529-531, 540-543 entry C          line    74 file /storage/hive/project/chem-sherrill/csargent30/.conda/envs/psi419/share/psi4/basis/minix.gbs 
    atoms 7, 28, 49, 56, 77, 84, 86, 94, 102, 116, 126, 133, 147, 157, 176, 193, 213, 225, 237, 252, 260, 274, 293, 303, 318, 337, 356, 375, 382, 389, 391-392, 406, 418, 432, 439, 449, 468, 475, 494, 508, 525, 539, 544                                                                                                                                                                                                                                                                                                                                                                 entry N          line    88 file /storage/hive/project/chem-sherrill/csargent30/.conda/envs/psi419/share/psi4/basis/minix.gbs 
    atoms 12, 121, 150, 180, 514                                                                                                                                                                                                                                                                                                                                                                                                                                                                                                                                                           entry S          line   256 file /storage/hive/project/chem-sherrill/csargent30/.conda/envs/psi419/share/psi4/basis/minix.gbs 
    atoms 13-25, 40-48, 53-55, 66-74, 87-93, 103-115, 122-125, 130-132, 140-146, 151-154, 165-175, 182-190, 204-212, 221-224, 233-236, 246-251, 261-273, 282-292, 298-302, 312-317, 326-336, 343-353, 364-374, 379-381, 393-405, 414-417, 425-431, 441-448, 457-467, 472-474, 483-493, 501-507, 516-524, 532-538, 546-553, 555-556, 558-559, 561-562, 564-565, 567-568, 570-571, 573-574, 576-577, 579-580, 582-593                                                                                                                                                                        entry H          line    24 file /storage/hive/project/chem-sherrill/csargent30/.conda/envs/psi419/share/psi4/basis/minix.gbs 

   => HF3C: Empirical Dispersion <=

    Grimme's -D3 (BJ-damping) Dispersion Correction
    Grimme S.; Ehrlich S.; Goerigk L. (2011), J. Comput. Chem., 32: 1456

        s6 =       1.000000
        s8 =       0.877700
        a1 =       0.417100
        a2 =       2.914900


         ---------------------------------------------------------
                                   SCF
               by Justin Turney, Rob Parrish, Andy Simmonett
                          and Daniel G. A. Smith
                              RHF Reference
                       10 Threads, 114440 MiB Core
         ---------------------------------------------------------

  ==> Geometry <==

    Molecular point group: c1
    Full point group: C1

    Geometry (in Angstrom), charge = -2, multiplicity = 1:

       Center              X                  Y                   Z               Mass       
    ------------   -----------------  -----------------  -----------------  -----------------
         O            0.239000000000    46.905000000000    47.130000000000    15.994914619570
         O           -3.503000000000    46.132000000000    52.984000000000    15.994914619570
         C            0.283000000000    45.599000000000    47.738000000000    12.000000000000
         O           -2.852000000000    43.343000000000    52.881000000000    15.994914619570
         C           -0.860000000000    45.455000000000    48.481000000000    12.000000000000
         O           -0.834000000000    45.235000000000    53.590000000000    15.994914619570
         N           -0.870000000000    46.412000000000    49.496000000000    14.003074004430
         C           -0.997000000000    47.656000000000    48.915000000000    12.000000000000
         C            0.110000000000    47.928000000000    48.142000000000    12.000000000000
         C           -1.946000000000    46.213000000000    50.350000000000    12.000000000000
         C           -1.912000000000    45.057000000000    51.091000000000    12.000000000000
         S           -2.221000000000    44.980000000000    52.478000000000    31.972071174400
         H           -3.704000000000    46.727000000000    52.258000000000     1.007825032230
         H            1.167000000000    45.497000000000    48.368000000000     1.007825032230
         H            0.327000000000    44.830000000000    46.967000000000     1.007825032230
         H           -0.889000000000    44.457000000000    48.918000000000     1.007825032230
         H           -1.732000000000    45.592000000000    47.841000000000     1.007825032230
         H           -1.082000000000    48.410000000000    49.697000000000     1.007825032230
         H           -1.889000000000    47.674000000000    48.289000000000     1.007825032230
         H           -0.002000000000    48.903000000000    47.668000000000     1.007825032230
         H            1.001000000000    47.937000000000    48.769000000000     1.007825032230
         H           -2.823000000000    46.129000000000    49.708000000000     1.007825032230
         H           -1.985000000000    47.054000000000    51.042000000000     1.007825032230
         H           -0.840000000000    44.862000000000    51.112000000000     1.007825032230
         H           -2.601000000000    44.372000000000    50.598000000000     1.007825032230
         C            9.479000000000    49.442000000000    55.784000000000    12.000000000000
         O            9.222000000000    50.616000000000    56.099000000000    15.994914619570
         N            8.831000000000    48.837000000000    54.788000000000    14.003074004430
         C            7.706000000000    49.436000000000    54.084000000000    12.000000000000
         C            6.456000000000    48.981000000000    54.822000000000    12.000000000000
         O            6.310000000000    47.784000000000    55.139000000000    15.994914619570
         C            7.599000000000    48.942000000000    52.633000000000    12.000000000000
         C            8.692000000000    49.472000000000    51.736000000000    12.000000000000
         C            9.959000000000    48.898000000000    51.781000000000    12.000000000000
         C            8.415000000000    50.537000000000    50.880000000000    12.000000000000
         C           10.961000000000    49.400000000000    50.960000000000    12.000000000000
         C            9.426000000000    51.032000000000    50.065000000000    12.000000000000
         C           10.685000000000    50.467000000000    50.116000000000    12.000000000000
         O           11.708000000000    50.978000000000    49.318000000000    15.994914619570
         H            9.136000000000    47.916000000000    54.508000000000     1.007825032230
         H            7.783000000000    50.523000000000    54.107000000000     1.007825032230
         H            6.637000000000    49.260000000000    52.230000000000     1.007825032230
         H            7.639000000000    47.853000000000    52.629000000000     1.007825032230
         H           10.161000000000    48.072000000000    52.447000000000     1.007825032230
         H            7.427000000000    50.972000000000    50.851000000000     1.007825032230
         H           11.948000000000    48.963000000000    50.978000000000     1.007825032230
         H            9.228000000000    51.855000000000    49.395000000000     1.007825032230
         H           11.376000000000    51.721000000000    48.808000000000     1.007825032230
         N            5.533000000000    49.874000000000    55.110000000000    14.003074004430
         C            4.317000000000    49.477000000000    55.789000000000    12.000000000000
         C            3.333000000000    50.620000000000    55.891000000000    12.000000000000
         O            3.372000000000    51.588000000000    55.127000000000    15.994914619570
         H            5.674000000000    50.841000000000    54.856000000000     1.007825032230
         H            4.569000000000    49.137000000000    56.794000000000     1.007825032230
         H            3.854000000000    48.656000000000    55.241000000000     1.007825032230
         N            2.442000000000    50.507000000000    56.862000000000    14.003074004430
         C            1.413000000000    51.506000000000    57.119000000000    12.000000000000
         C            0.005000000000    50.927000000000    57.232000000000    12.000000000000
         C           -0.521000000000    50.237000000000    56.001000000000    12.000000000000
         C           -0.985000000000    51.011000000000    54.951000000000    12.000000000000
         C           -0.569000000000    48.854000000000    55.936000000000    12.000000000000
         C           -1.502000000000    50.387000000000    53.835000000000    12.000000000000
         C           -1.086000000000    48.222000000000    54.817000000000    12.000000000000
         C           -1.549000000000    49.003000000000    53.779000000000    12.000000000000
         O           -2.106000000000    48.406000000000    52.664000000000    15.994914619570
         H            2.477000000000    49.689000000000    57.454000000000     1.007825032230
         H            1.439000000000    52.275000000000    56.347000000000     1.007825032230
         H            0.006000000000    50.203000000000    58.047000000000     1.007825032230
         H           -0.679000000000    51.735000000000    57.492000000000     1.007825032230
         H           -0.943000000000    52.089000000000    55.005000000000     1.007825032230
         H           -0.201000000000    48.265000000000    56.763000000000     1.007825032230
         H           -1.869000000000    50.975000000000    53.007000000000     1.007825032230
         H           -1.126000000000    47.144000000000    54.759000000000     1.007825032230
         H           -2.740000000000    47.740000000000    52.940000000000     1.007825032230
         C           -4.489000000000    54.638000000000    59.165000000000    12.000000000000
         O           -5.677000000000    54.600000000000    58.838000000000    15.994914619570
         N           -3.764000000000    53.513000000000    59.144000000000    14.003074004430
         C           -4.323000000000    52.242000000000    58.734000000000    12.000000000000
         C           -3.681000000000    51.215000000000    59.641000000000    12.000000000000
         O           -2.469000000000    51.006000000000    59.589000000000    15.994914619570
         C           -3.962000000000    52.008000000000    57.296000000000    12.000000000000
         C           -4.635000000000    50.801000000000    56.669000000000    12.000000000000
         C           -4.176000000000    49.512000000000    56.726000000000    12.000000000000
         N           -5.696000000000    50.809000000000    55.872000000000    14.003074004430
         C           -5.895000000000    49.594000000000    55.423000000000    12.000000000000
         N           -4.976000000000    48.833000000000    55.943000000000    14.003074004430
         H           -2.794000000000    53.552000000000    59.424000000000     1.007825032230
         H           -5.406000000000    52.241000000000    58.862000000000     1.007825032230
         H           -2.883000000000    51.867000000000    57.234000000000     1.007825032230
         H           -4.231000000000    52.894000000000    56.721000000000     1.007825032230
         H           -6.258000000000    51.618000000000    55.648000000000     1.007825032230
         H           -3.337000000000    49.137000000000    57.293000000000     1.007825032230
         H           -6.677000000000    49.282000000000    54.747000000000     1.007825032230
         N           -4.454000000000    50.568000000000    60.487000000000    14.003074004430
         C           -3.913000000000    49.659000000000    61.489000000000    12.000000000000
         C           -3.055000000000    48.558000000000    60.876000000000    12.000000000000
         O           -3.491000000000    47.931000000000    59.898000000000    15.994914619570
         C           -5.077000000000    49.060000000000    62.264000000000    12.000000000000
         C           -4.581000000000    48.271000000000    63.463000000000    12.000000000000
         C           -5.696000000000    47.747000000000    64.361000000000    12.000000000000
         C           -5.125000000000    47.550000000000    65.754000000000    12.000000000000
         N           -6.117000000000    47.166000000000    66.752000000000    14.003074004430
         H           -5.453000000000    50.706000000000    60.440000000000     1.007825032230
         H           -3.296000000000    50.234000000000    62.180000000000     1.007825032230
         H           -5.727000000000    49.864000000000    62.610000000000     1.007825032230
         H           -5.643000000000    48.398000000000    61.608000000000     1.007825032230
         H           -4.005000000000    47.420000000000    63.099000000000     1.007825032230
         H           -3.926000000000    48.910000000000    64.055000000000     1.007825032230
         H           -6.513000000000    48.468000000000    64.395000000000     1.007825032230
         H           -6.062000000000    46.795000000000    63.976000000000     1.007825032230
         H           -4.367000000000    46.769000000000    65.706000000000     1.007825032230
         H           -4.651000000000    48.479000000000    66.072000000000     1.007825032230
         H           -5.667000000000    47.053000000000    67.649000000000     1.007825032230
         H           -6.548000000000    46.294000000000    66.480000000000     1.007825032230
         H           -6.824000000000    47.884000000000    66.818000000000     1.007825032230
         N           -1.840000000000    48.367000000000    61.392000000000    14.003074004430
         C           -0.992000000000    47.311000000000    60.887000000000    12.000000000000
         C           -0.176000000000    46.758000000000    62.031000000000    12.000000000000
         O            0.958000000000    47.176000000000    62.300000000000    15.994914619570
         C           -0.081000000000    47.849000000000    59.785000000000    12.000000000000
         S            0.906000000000    46.497000000000    59.054000000000    31.972071174400
         H           -1.511000000000    48.963000000000    62.139000000000     1.007825032230
         H           -1.616000000000    46.517000000000    60.478000000000     1.007825032230
         H           -0.691000000000    48.308000000000    59.007000000000     1.007825032230
         H            0.590000000000    48.598000000000    60.206000000000     1.007825032230
         N           -0.745000000000    45.803000000000    62.754000000000    14.003074004430
         C           -0.066000000000    45.169000000000    63.887000000000    12.000000000000
         C            1.297000000000    44.560000000000    63.509000000000    12.000000000000
         O            2.300000000000    44.868000000000    64.165000000000    15.994914619570
         H           -1.679000000000    45.502000000000    62.515000000000     1.007825032230
         H            0.092000000000    45.920000000000    64.661000000000     1.007825032230
         H           -0.706000000000    44.381000000000    64.285000000000     1.007825032230
         N            1.441000000000    43.750000000000    62.430000000000    14.003074004430
         C            2.722000000000    43.233000000000    61.953000000000    12.000000000000
         C            3.756000000000    44.331000000000    61.685000000000    12.000000000000
         O            4.949000000000    44.126000000000    61.944000000000    15.994914619570
         C            2.361000000000    42.431000000000    60.697000000000    12.000000000000
         C            0.961000000000    41.944000000000    60.950000000000    12.000000000000
         C            0.350000000000    43.177000000000    61.613000000000    12.000000000000
         H            3.124000000000    42.549000000000    62.701000000000     1.007825032230
         H            2.394000000000    43.066000000000    59.812000000000     1.007825032230
         H            3.040000000000    41.586000000000    60.581000000000     1.007825032230
         H            0.449000000000    41.692000000000    60.021000000000     1.007825032230
         H            0.963000000000    41.096000000000    61.635000000000     1.007825032230
         H           -0.493000000000    42.895000000000    62.243000000000     1.007825032230
         H            0.031000000000    43.893000000000    60.855000000000     1.007825032230
         N            3.322000000000    45.484000000000    61.134000000000    14.003074004430
         C            4.203000000000    46.620000000000    60.883000000000    12.000000000000
         C            3.465000000000    47.784000000000    60.221000000000    12.000000000000
         S            2.700000000000    47.388000000000    58.627000000000    31.972071174400
         H            2.346000000000    45.564000000000    60.885000000000     1.007825032230
         H            5.022000000000    46.302000000000    60.238000000000     1.007825032230
         H            2.681000000000    48.119000000000    60.900000000000     1.007825032230
         H            4.169000000000    48.603000000000    60.074000000000     1.007825032230
         C            4.103000000000    54.707000000000    53.574000000000    12.000000000000
         O            4.298000000000    55.692000000000    52.855000000000    15.994914619570
         N            3.358000000000    53.697000000000    53.143000000000    14.003074004430
         C            2.813000000000    53.718000000000    51.788000000000    12.000000000000
         C            1.415000000000    54.343000000000    51.725000000000    12.000000000000
         O            0.846000000000    54.490000000000    50.639000000000    15.994914619570
         C            2.765000000000    52.263000000000    51.154000000000    12.000000000000
         C            1.854000000000    51.314000000000    51.971000000000    12.000000000000
         C            4.222000000000    51.753000000000    51.018000000000    12.000000000000
         C            1.552000000000    49.957000000000    51.275000000000    12.000000000000
         H            3.168000000000    52.914000000000    53.752000000000     1.007825032230
         H            3.476000000000    54.326000000000    51.173000000000     1.007825032230
         H            2.346000000000    52.349000000000    50.152000000000     1.007825032230
         H            2.343000000000    51.107000000000    52.923000000000     1.007825032230
         H            0.910000000000    51.822000000000    52.168000000000     1.007825032230
         H            4.218000000000    50.753000000000    50.584000000000     1.007825032230
         H            4.784000000000    52.427000000000    50.372000000000     1.007825032230
         H            4.689000000000    51.720000000000    52.002000000000     1.007825032230
         H            0.908000000000    49.355000000000    51.916000000000     1.007825032230
         H            2.486000000000    49.425000000000    51.096000000000     1.007825032230
         H            1.050000000000    50.140000000000    50.325000000000     1.007825032230
         N            0.803000000000    54.699000000000    52.842000000000    14.003074004430
         C           -0.523000000000    55.306000000000    52.821000000000    12.000000000000
         C           -1.551000000000    54.355000000000    53.441000000000    12.000000000000
         C           -2.945000000000    54.929000000000    53.268000000000    12.000000000000
         S           -4.230000000000    53.864000000000    53.922000000000    31.972071174400
         C           -4.327000000000    52.868000000000    52.489000000000    12.000000000000
         H            1.263000000000    54.547000000000    53.728000000000     1.007825032230
         H           -0.806000000000    55.528000000000    51.792000000000     1.007825032230
         H           -1.338000000000    54.233000000000    54.503000000000     1.007825032230
         H           -1.494000000000    53.386000000000    52.946000000000     1.007825032230
         H           -2.992000000000    55.887000000000    53.785000000000     1.007825032230
         H           -3.129000000000    55.092000000000    52.206000000000     1.007825032230
         H           -5.082000000000    52.095000000000    52.634000000000     1.007825032230
         H           -4.601000000000    53.487000000000    51.634000000000     1.007825032230
         H           -3.359000000000    52.401000000000    52.305000000000     1.007825032230
         C           -3.305000000000    56.701000000000    49.689000000000    12.000000000000
         O           -2.574000000000    56.844000000000    50.663000000000    15.994914619570
         N           -2.981000000000    55.933000000000    48.650000000000    14.003074004430
         C           -1.694000000000    55.276000000000    48.503000000000    12.000000000000
         C           -0.689000000000    56.178000000000    47.833000000000    12.000000000000
         O           -1.007000000000    57.031000000000    46.986000000000    15.994914619570
         C           -1.807000000000    54.027000000000    47.654000000000    12.000000000000
         C           -2.448000000000    52.908000000000    48.447000000000    12.000000000000
         C           -1.674000000000    52.148000000000    49.313000000000    12.000000000000
         C           -3.793000000000    52.637000000000    48.293000000000    12.000000000000
         C           -2.246000000000    51.109000000000    50.022000000000    12.000000000000
         C           -4.359000000000    51.592000000000    49.009000000000    12.000000000000
         C           -3.585000000000    50.828000000000    49.870000000000    12.000000000000
         H           -3.669000000000    55.800000000000    47.923000000000     1.007825032230
         H           -1.321000000000    55.001000000000    49.490000000000     1.007825032230
         H           -2.418000000000    54.242000000000    46.778000000000     1.007825032230
         H           -0.812000000000    53.718000000000    47.333000000000     1.007825032230
         H           -0.624000000000    52.369000000000    49.433000000000     1.007825032230
         H           -4.397000000000    53.231000000000    47.623000000000     1.007825032230
         H           -1.643000000000    50.518000000000    50.695000000000     1.007825032230
         H           -5.410000000000    51.372000000000    48.895000000000     1.007825032230
         H           -4.032000000000    50.014000000000    50.420000000000     1.007825032230
         N            0.559000000000    55.981000000000    48.219000000000    14.003074004430
         C            1.648000000000    56.676000000000    47.609000000000    12.000000000000
         C            2.148000000000    55.749000000000    46.503000000000    12.000000000000
         O            2.969000000000    54.837000000000    46.727000000000    15.994914619570
         C            2.727000000000    56.921000000000    48.641000000000    12.000000000000
         C            3.851000000000    57.807000000000    48.123000000000    12.000000000000
         O            4.136000000000    57.836000000000    46.930000000000    15.994914619570
         O            4.466000000000    58.475000000000    48.937000000000    15.994914619570
         H            0.748000000000    55.324000000000    48.962000000000     1.007825032230
         H            1.306000000000    57.621000000000    47.186000000000     1.007825032230
         H            3.149000000000    55.961000000000    48.937000000000     1.007825032230
         H            2.279000000000    57.394000000000    49.515000000000     1.007825032230
         N            1.729000000000    56.044000000000    45.279000000000    14.003074004430
         C            2.074000000000    55.193000000000    44.152000000000    12.000000000000
         C            3.544000000000    55.165000000000    43.751000000000    12.000000000000
         O            4.028000000000    54.128000000000    43.262000000000    15.994914619570
         C            1.196000000000    55.606000000000    42.978000000000    12.000000000000
         C           -0.276000000000    55.169000000000    43.109000000000    12.000000000000
         O           -0.642000000000    54.440000000000    44.043000000000    15.994914619570
         O           -1.058000000000    55.533000000000    42.223000000000    15.994914619570
         H            1.165000000000    56.868000000000    45.129000000000     1.007825032230
         H            1.794000000000    54.174000000000    44.420000000000     1.007825032230
         H            1.224000000000    56.692000000000    42.895000000000     1.007825032230
         H            1.608000000000    55.175000000000    42.065000000000     1.007825032230
         N            4.295000000000    56.236000000000    44.041000000000    14.003074004430
         C            5.738000000000    56.262000000000    43.810000000000    12.000000000000
         C            6.419000000000    55.264000000000    44.753000000000    12.000000000000
         O            7.287000000000    54.507000000000    44.311000000000    15.994914619570
         C            6.285000000000    57.691000000000    44.060000000000    12.000000000000
         C            7.817000000000    57.877000000000    44.132000000000    12.000000000000
         C            8.325000000000    58.939000000000    45.136000000000    12.000000000000
         O            7.863000000000    60.082000000000    45.076000000000    15.994914619570
         O            9.188000000000    58.652000000000    45.976000000000    15.994914619570
         H            3.849000000000    57.053000000000    44.433000000000     1.007825032230
         H            5.941000000000    55.976000000000    42.778000000000     1.007825032230
         H            5.919000000000    58.324000000000    43.252000000000     1.007825032230
         H            5.858000000000    58.056000000000    44.994000000000     1.007825032230
         H            8.165000000000    58.163000000000    43.139000000000     1.007825032230
         H            8.267000000000    56.918000000000    44.390000000000     1.007825032230
         N            6.007000000000    55.188000000000    46.022000000000    14.003074004430
         C            6.595000000000    54.232000000000    46.948000000000    12.000000000000
         C            6.178000000000    52.810000000000    46.615000000000    12.000000000000
         O            7.003000000000    51.909000000000    46.780000000000    15.994914619570
         C            6.185000000000    54.544000000000    48.389000000000    12.000000000000
         C            6.770000000000    55.890000000000    48.845000000000    12.000000000000
         C            8.263000000000    55.770000000000    49.033000000000    12.000000000000
         C            9.097000000000    56.857000000000    48.364000000000    12.000000000000
         N            8.714000000000    58.206000000000    48.749000000000    14.003074004430
         H            5.275000000000    55.805000000000    46.344000000000     1.007825032230
         H            7.680000000000    54.301000000000    46.874000000000     1.007825032230
         H            5.098000000000    54.589000000000    48.449000000000     1.007825032230
         H            6.549000000000    53.753000000000    49.045000000000     1.007825032230
         H            6.562000000000    56.648000000000    48.090000000000     1.007825032230
         H            6.309000000000    56.183000000000    49.788000000000     1.007825032230
         H            8.470000000000    55.798000000000    50.103000000000     1.007825032230
         H            8.583000000000    54.803000000000    48.645000000000     1.007825032230
         H           10.142000000000    56.705000000000    48.635000000000     1.007825032230
         H            8.998000000000    56.759000000000    47.283000000000     1.007825032230
         H            9.047000000000    58.862000000000    48.057000000000     1.007825032230
         H            7.708000000000    58.265000000000    48.811000000000     1.007825032230
         H            9.121000000000    58.428000000000    49.646000000000     1.007825032230
         N            4.954000000000    52.544000000000    46.147000000000    14.003074004430
         C            4.574000000000    51.175000000000    45.767000000000    12.000000000000
         C            5.400000000000    50.768000000000    44.548000000000    12.000000000000
         O            5.935000000000    49.653000000000    44.554000000000    15.994914619570
         C            3.036000000000    51.092000000000    45.467000000000    12.000000000000
         C            2.286000000000    51.433000000000    46.777000000000    12.000000000000
         C            2.604000000000    49.685000000000    45.023000000000    12.000000000000
         C            0.773000000000    51.661000000000    46.639000000000    12.000000000000
         H            4.282000000000    53.292000000000    46.053000000000     1.007825032230
         H            4.809000000000    50.502000000000    46.592000000000     1.007825032230
         H            2.774000000000    51.816000000000    44.696000000000     1.007825032230
         H            2.438000000000    50.609000000000    47.474000000000     1.007825032230
         H            2.731000000000    52.331000000000    47.204000000000     1.007825032230
         H            3.120000000000    49.420000000000    44.100000000000     1.007825032230
         H            2.859000000000    48.965000000000    45.800000000000     1.007825032230
         H            1.527000000000    49.672000000000    44.854000000000     1.007825032230
         H            0.349000000000    51.893000000000    47.616000000000     1.007825032230
         H            0.592000000000    52.493000000000    45.958000000000     1.007825032230
         H            0.304000000000    50.760000000000    46.244000000000     1.007825032230
         N            5.592000000000    51.650000000000    43.542000000000    14.003074004430
         C            6.428000000000    51.322000000000    42.387000000000    12.000000000000
         C            7.875000000000    50.984000000000    42.805000000000    12.000000000000
         O            8.493000000000    50.019000000000    42.350000000000    15.994914619570
         C            6.431000000000    52.514000000000    41.431000000000    12.000000000000
         H            5.148000000000    52.556000000000    43.589000000000     1.007825032230
         H            5.999000000000    50.461000000000    41.875000000000     1.007825032230
         H            7.051000000000    52.284000000000    40.564000000000     1.007825032230
         H            6.833000000000    53.389000000000    41.943000000000     1.007825032230
         H            5.412000000000    52.720000000000    41.104000000000     1.007825032230
         N            8.420000000000    51.753000000000    43.762000000000    14.003074004430
         C            9.754000000000    51.519000000000    44.282000000000    12.000000000000
         C            9.824000000000    50.151000000000    44.980000000000    12.000000000000
         O           10.783000000000    49.382000000000    44.768000000000    15.994914619570
         C           10.071000000000    52.653000000000    45.226000000000    12.000000000000
         C           11.325000000000    52.457000000000    46.033000000000    12.000000000000
         C           11.503000000000    53.587000000000    47.030000000000    12.000000000000
         O           11.927000000000    54.654000000000    46.595000000000    15.994914619570
         O           11.218000000000    53.423000000000    48.217000000000    15.994914619570
         H            7.881000000000    52.522000000000    44.133000000000     1.007825032230
         H           10.465000000000    51.534000000000    43.456000000000     1.007825032230
         H           10.183000000000    53.564000000000    44.639000000000     1.007825032230
         H            9.233000000000    52.781000000000    45.911000000000     1.007825032230
         H           11.260000000000    51.512000000000    46.572000000000     1.007825032230
         H           12.184000000000    52.430000000000    45.362000000000     1.007825032230
         N            8.796000000000    49.803000000000    45.757000000000    14.003074004430
         C            8.772000000000    48.508000000000    46.402000000000    12.000000000000
         C            8.758000000000    47.383000000000    45.375000000000    12.000000000000
         O            9.544000000000    46.436000000000    45.473000000000    15.994914619570
         C            7.545000000000    48.399000000000    47.296000000000    12.000000000000
         C            7.324000000000    47.081000000000    48.078000000000    12.000000000000
         C            8.510000000000    46.703000000000    48.971000000000    12.000000000000
         C            6.091000000000    47.281000000000    48.927000000000    12.000000000000
         H            8.031000000000    50.447000000000    45.895000000000     1.007825032230
         H            9.665000000000    48.408000000000    47.019000000000     1.007825032230
         H            7.607000000000    49.203000000000    48.029000000000     1.007825032230
         H            6.664000000000    48.575000000000    46.679000000000     1.007825032230
         H            7.141000000000    46.273000000000    47.369000000000     1.007825032230
         H            9.398000000000    46.559000000000    48.355000000000     1.007825032230
         H            8.284000000000    45.779000000000    49.503000000000     1.007825032230
         H            8.692000000000    47.501000000000    49.691000000000     1.007825032230
         H            5.893000000000    46.375000000000    49.500000000000     1.007825032230
         H            5.238000000000    47.497000000000    48.283000000000     1.007825032230
         H            6.252000000000    48.115000000000    49.610000000000     1.007825032230
         N            7.912000000000    47.499000000000    44.338000000000    14.003074004430
         C            7.852000000000    46.455000000000    43.322000000000    12.000000000000
         C            6.783000000000    46.760000000000    42.296000000000    12.000000000000
         C            5.362000000000    46.760000000000    42.865000000000    12.000000000000
         C            4.409000000000    47.143000000000    41.755000000000    12.000000000000
         C            4.990000000000    45.393000000000    43.428000000000    12.000000000000
         H            7.316000000000    48.311000000000    44.262000000000     1.007825032230
         H            7.603000000000    45.512000000000    43.810000000000     1.007825032230
         H            6.984000000000    47.744000000000    41.873000000000     1.007825032230
         H            6.841000000000    46.018000000000    41.499000000000     1.007825032230
         H            5.298000000000    47.502000000000    43.661000000000     1.007825032230
         H            3.388000000000    47.150000000000    42.138000000000     1.007825032230
         H            4.488000000000    46.420000000000    40.943000000000     1.007825032230
         H            4.664000000000    48.135000000000    41.383000000000     1.007825032230
         H            5.683000000000    45.128000000000    44.226000000000     1.007825032230
         H            3.975000000000    45.428000000000    43.824000000000     1.007825032230
         H            5.045000000000    44.646000000000    42.636000000000     1.007825032230
         C           12.810000000000    44.733000000000    44.943000000000    12.000000000000
         O           13.706000000000    43.894000000000    45.089000000000    15.994914619570
         N           11.531000000000    44.377000000000    44.905000000000    14.003074004430
         C           11.130000000000    42.976000000000    44.972000000000    12.000000000000
         C           11.340000000000    42.248000000000    43.660000000000    12.000000000000
         O           11.424000000000    41.017000000000    43.683000000000    15.994914619570
         C            9.646000000000    42.848000000000    45.362000000000    12.000000000000
         C            9.265000000000    43.266000000000    46.773000000000    12.000000000000
         C            7.755000000000    43.294000000000    46.907000000000    12.000000000000
         C            9.881000000000    42.319000000000    47.757000000000    12.000000000000
         H           10.821000000000    45.091000000000    44.828000000000     1.007825032230
         H           11.730000000000    42.484000000000    45.738000000000     1.007825032230
         H            9.070000000000    43.463000000000    44.670000000000     1.007825032230
         H            9.347000000000    41.809000000000    45.223000000000     1.007825032230
         H            9.653000000000    44.268000000000    46.959000000000     1.007825032230
         H            7.485000000000    43.594000000000    47.920000000000     1.007825032230
         H            7.340000000000    44.007000000000    46.194000000000     1.007825032230
         H            7.354000000000    42.301000000000    46.703000000000     1.007825032230
         H            9.608000000000    42.618000000000    48.769000000000     1.007825032230
         H           10.966000000000    42.341000000000    47.652000000000     1.007825032230
         H            9.518000000000    41.309000000000    47.566000000000     1.007825032230
         N           11.455000000000    42.952000000000    42.525000000000    14.003074004430
         C           11.525000000000    42.334000000000    41.214000000000    12.000000000000
         C           10.164000000000    41.769000000000    40.833000000000    12.000000000000
         O           10.081000000000    40.762000000000    40.130000000000    15.994914619570
         H           11.495000000000    43.959000000000    42.585000000000     1.007825032230
         H           11.825000000000    43.080000000000    40.478000000000     1.007825032230
         H           12.259000000000    41.529000000000    41.232000000000     1.007825032230
         N            9.056000000000    42.383000000000    41.229000000000    14.003074004430
         C            7.732000000000    41.847000000000    40.950000000000    12.000000000000
         C            7.015000000000    42.653000000000    39.888000000000    12.000000000000
         O            7.168000000000    43.877000000000    39.827000000000    15.994914619570
         C            6.847000000000    41.867000000000    42.198000000000    12.000000000000
         C            7.270000000000    40.907000000000    43.286000000000    12.000000000000
         C            6.765000000000    39.494000000000    43.037000000000    12.000000000000
         N            5.309000000000    39.509000000000    42.945000000000    14.003074004430
         C            4.456000000000    39.277000000000    43.947000000000    12.000000000000
         N            4.847000000000    39.018000000000    45.181000000000    14.003074004430
         N            3.160000000000    39.333000000000    43.692000000000    14.003074004430
         H            9.134000000000    43.250000000000    41.741000000000     1.007825032230
         H            7.833000000000    40.818000000000    40.605000000000     1.007825032230
         H            6.864000000000    42.876000000000    42.610000000000     1.007825032230
         H            5.825000000000    41.629000000000    41.903000000000     1.007825032230
         H            8.359000000000    40.887000000000    43.332000000000     1.007825032230
         H            6.881000000000    41.260000000000    44.241000000000     1.007825032230
         H            7.071000000000    38.848000000000    43.860000000000     1.007825032230
         H            7.184000000000    39.117000000000    42.104000000000     1.007825032230
         H            4.909000000000    39.714000000000    42.040000000000     1.007825032230
         H            5.832000000000    38.979000000000    45.401000000000     1.007825032230
         H            4.161000000000    38.858000000000    45.905000000000     1.007825032230
         H            2.838000000000    39.538000000000    42.757000000000     1.007825032230
         H            2.492000000000    39.171000000000    44.432000000000     1.007825032230
         N            6.207000000000    41.956000000000    39.087000000000    14.003074004430
         C            5.293000000000    42.579000000000    38.150000000000    12.000000000000
         C            3.843000000000    42.635000000000    38.597000000000    12.000000000000
         O            3.041000000000    43.261000000000    37.909000000000    15.994914619570
         C            5.310000000000    41.860000000000    36.804000000000    12.000000000000
         C            6.551000000000    42.112000000000    35.946000000000    12.000000000000
         O            7.307000000000    43.063000000000    36.189000000000    15.994914619570
         O            6.749000000000    41.341000000000    35.013000000000    15.994914619570
         H            6.233000000000    40.948000000000    39.136000000000     1.007825032230
         H            5.631000000000    43.602000000000    37.985000000000     1.007825032230
         H            5.243000000000    40.789000000000    36.993000000000     1.007825032230
         H            4.430000000000    42.166000000000    36.238000000000     1.007825032230
         N            3.402000000000    41.944000000000    39.654000000000    14.003074004430
         C            2.003000000000    41.980000000000    40.075000000000    12.000000000000
         C            2.042000000000    42.251000000000    41.586000000000    12.000000000000
         O            3.101000000000    42.119000000000    42.211000000000    15.994914619570
         C            1.229000000000    40.623000000000    39.804000000000    12.000000000000
         C            1.480000000000    40.065000000000    38.389000000000    12.000000000000
         O            1.654000000000    39.648000000000    40.770000000000    15.994914619570
         H            4.056000000000    41.380000000000    40.177000000000     1.007825032230
         H            1.491000000000    42.799000000000    39.570000000000     1.007825032230
         H            0.160000000000    40.798000000000    39.928000000000     1.007825032230
         H            0.891000000000    39.158000000000    41.087000000000     1.007825032230
         H            0.925000000000    39.136000000000    38.261000000000     1.007825032230
         H            1.148000000000    40.792000000000    37.648000000000     1.007825032230
         H            2.545000000000    39.873000000000    38.258000000000     1.007825032230
         N            0.923000000000    42.587000000000    42.217000000000    14.003074004430
         C            0.860000000000    42.841000000000    43.647000000000    12.000000000000
         C            0.191000000000    41.696000000000    44.392000000000    12.000000000000
         O           -0.020000000000    41.755000000000    45.606000000000    15.994914619570
         C            0.083000000000    44.138000000000    43.892000000000    12.000000000000
         C            0.752000000000    45.382000000000    43.343000000000    12.000000000000
         C           -0.200000000000    46.571000000000    43.380000000000    12.000000000000
         N           -0.054000000000    47.428000000000    44.372000000000    14.003074004430
         O           -1.105000000000    46.721000000000    42.552000000000    15.994914619570
         H            0.074000000000    42.670000000000    41.677000000000     1.007825032230
         H            1.874000000000    42.962000000000    44.027000000000     1.007825032230
         H           -0.896000000000    44.042000000000    43.423000000000     1.007825032230
         H           -0.056000000000    44.263000000000    44.966000000000     1.007825032230
         H            1.055000000000    45.199000000000    42.312000000000     1.007825032230
         H            1.634000000000    45.609000000000    43.942000000000     1.007825032230
         H            0.677000000000    47.290000000000    45.055000000000     1.007825032230
         H           -0.673000000000    48.222000000000    44.448000000000     1.007825032230
         N           -0.126000000000    40.611000000000    43.683000000000    14.003074004430
         C           -0.846000000000    39.468000000000    44.218000000000    12.000000000000
         C           -0.127000000000    38.883000000000    45.417000000000    12.000000000000
         O            1.056000000000    38.530000000000    45.397000000000    15.994914619570
         C           -0.990000000000    38.374000000000    43.128000000000    12.000000000000
         C           -1.627000000000    38.920000000000    41.847000000000    12.000000000000
         C           -1.847000000000    37.233000000000    43.716000000000    12.000000000000
         C           -3.091000000000    39.330000000000    41.987000000000    12.000000000000
         H            0.152000000000    40.582000000000    42.713000000000     1.007825032230
         H           -1.840000000000    39.791000000000    44.527000000000     1.007825032230
         H           -0.001000000000    37.983000000000    42.890000000000     1.007825032230
         H           -1.563000000000    38.148000000000    41.080000000000     1.007825032230
         H           -1.054000000000    39.786000000000    41.516000000000     1.007825032230
         H           -1.966000000000    36.446000000000    42.971000000000     1.007825032230
         H           -2.827000000000    37.621000000000    43.994000000000     1.007825032230
         H           -1.354000000000    36.826000000000    44.598000000000     1.007825032230
         H           -3.323000000000    40.106000000000    41.258000000000     1.007825032230
         H           -3.266000000000    39.713000000000    42.992000000000     1.007825032230
         H           -3.729000000000    38.464000000000    41.811000000000     1.007825032230
         N           -0.881000000000    38.847000000000    46.502000000000    14.003074004430
         C           -0.441000000000    38.279000000000    47.754000000000    12.000000000000
         C            0.502000000000    39.140000000000    48.581000000000    12.000000000000
         O            0.972000000000    38.690000000000    49.632000000000    15.994914619570
         H           -1.812000000000    39.236000000000    46.453000000000     1.007825032230
         H           -1.326000000000    38.078000000000    48.358000000000     1.007825032230
         H            0.054000000000    37.331000000000    47.545000000000     1.007825032230
         N            0.859000000000    40.336000000000    48.132000000000    14.003074004430
         C            1.732000000000    41.190000000000    48.902000000000    12.000000000000
         C            1.034000000000    41.776000000000    50.121000000000    12.000000000000
         O           -0.031000000000    42.407000000000    50.002000000000    15.994914619570
         C            2.216000000000    42.332000000000    48.029000000000    12.000000000000
         C            3.407000000000    42.998000000000    47.384000000000    12.000000000000
         C            3.093000000000    44.447000000000    47.004000000000    12.000000000000
         C            4.542000000000    42.927000000000    48.387000000000    12.000000000000
         H            0.515000000000    40.654000000000    47.237000000000     1.007825032230
         H            2.593000000000    40.609000000000    49.233000000000     1.007825032230
         H            1.601000000000    42.161000000000    47.146000000000     1.007825032230
         H            1.711000000000    43.184000000000    48.485000000000     1.007825032230
         H            3.686000000000    42.444000000000    46.487000000000     1.007825032230
         H            3.962000000000    44.893000000000    46.520000000000     1.007825032230
         H            2.245000000000    44.467000000000    46.319000000000     1.007825032230
         H            2.848000000000    45.013000000000    47.902000000000     1.007825032230
         H            5.430000000000    43.398000000000    47.965000000000     1.007825032230
         H            4.253000000000    43.448000000000    49.300000000000     1.007825032230
         H            4.758000000000    41.884000000000    48.618000000000     1.007825032230
         N            1.609000000000    41.565000000000    51.285000000000    14.003074004430
         C            1.098000000000    42.152000000000    52.502000000000    12.000000000000
         C            2.197000000000    43.020000000000    53.128000000000    12.000000000000
         O            3.368000000000    42.991000000000    52.732000000000    15.994914619570
         C            0.678000000000    41.061000000000    53.494000000000    12.000000000000
         C           -0.525000000000    40.271000000000    53.005000000000    12.000000000000
         O            1.805000000000    40.199000000000    53.678000000000    15.994914619570
         H            2.429000000000    40.977000000000    51.329000000000     1.007825032230
         H            0.236000000000    42.776000000000    52.267000000000     1.007825032230
         H            0.430000000000    41.527000000000    54.448000000000     1.007825032230
         H            1.577000000000    39.501000000000    54.296000000000     1.007825032230
         H           -0.785000000000    39.510000000000    53.741000000000     1.007825032230
         H           -1.370000000000    40.945000000000    52.866000000000     1.007825032230
         H           -0.283000000000    39.791000000000    52.057000000000     1.007825032230
         N            1.761000000000    43.922000000000    53.995000000000    14.003074004430
         C            2.669000000000    44.782000000000    54.721000000000    12.000000000000
         C            2.899000000000    44.200000000000    56.110000000000    12.000000000000
         O            1.950000000000    43.687000000000    56.706000000000    15.994914619570
         C            2.071000000000    46.190000000000    54.846000000000    12.000000000000
         C            1.967000000000    46.894000000000    53.501000000000    12.000000000000
         S            3.577000000000    47.123000000000    52.682000000000    31.972071174400
         C            3.194000000000    46.290000000000    51.174000000000    12.000000000000
         H            0.767000000000    44.011000000000    54.153000000000     1.007825032230
         H            3.619000000000    44.837000000000    54.189000000000     1.007825032230
         H            1.073000000000    46.110000000000    55.278000000000     1.007825032230
         H            2.699000000000    46.784000000000    55.510000000000     1.007825032230
         H            1.328000000000    46.300000000000    52.848000000000     1.007825032230
         H            1.506000000000    47.870000000000    53.650000000000     1.007825032230
         H            4.062000000000    46.314000000000    50.515000000000     1.007825032230
         H            2.929000000000    45.255000000000    51.388000000000     1.007825032230
         H            2.354000000000    46.787000000000    50.688000000000     1.007825032230
         N            4.081000000000    44.299000000000    56.717000000000    14.003074004430
         C            5.246000000000    45.002000000000    56.188000000000    12.000000000000
         C            6.066000000000    44.193000000000    55.186000000000    12.000000000000
         O            5.934000000000    42.966000000000    55.087000000000    15.994914619570
         C            6.034000000000    45.354000000000    57.433000000000    12.000000000000
         C            5.875000000000    44.064000000000    58.208000000000    12.000000000000
         C            4.392000000000    43.743000000000    58.040000000000    12.000000000000
         H            4.914000000000    45.923000000000    55.709000000000     1.007825032230
         H            7.079000000000    45.565000000000    57.206000000000     1.007825032230
         H            5.574000000000    46.188000000000    57.964000000000     1.007825032230
         H            6.497000000000    43.274000000000    57.786000000000     1.007825032230
         H            6.115000000000    44.218000000000    59.260000000000     1.007825032230
         H            3.797000000000    44.224000000000    58.816000000000     1.007825032230
         H            4.231000000000    42.665000000000    58.048000000000     1.007825032230
         N            6.987000000000    44.867000000000    54.479000000000    14.003074004430
         C            8.000000000000    44.233000000000    53.656000000000    12.000000000000
         C            7.805000000000    44.569000000000    52.173000000000    12.000000000000
         C            6.630000000000    43.812000000000    51.545000000000    12.000000000000
         C            6.785000000000    42.295000000000    51.627000000000    12.000000000000
         N            5.768000000000    41.525000000000    51.936000000000    14.003074004430
         O            7.875000000000    41.758000000000    51.405000000000    15.994914619570
         H            6.974000000000    45.876000000000    54.523000000000     1.007825032230
         H            7.999000000000    43.154000000000    53.809000000000     1.007825032230
         H            7.620000000000    45.639000000000    52.079000000000     1.007825032230
         H            8.717000000000    44.319000000000    51.631000000000     1.007825032230
         H            6.554000000000    44.097000000000    50.496000000000     1.007825032230
         H            5.711000000000    44.101000000000    52.056000000000     1.007825032230
         H            4.864000000000    41.934000000000    52.124000000000     1.007825032230
         H            5.890000000000    40.524000000000    51.986000000000     1.007825032230
         O           -4.494000000000    46.184000000000    55.356000000000    15.994914619570
         H           -3.983000000000    45.969000000000    54.576000000000     1.007825032230
         H           -4.883000000000    45.386000000000    55.713000000000     1.007825032230
         O           -0.810000000000    44.068000000000    57.031000000000    15.994914619570
         H            0.132000000000    43.938000000000    56.920000000000     1.007825032230
         H           -1.285000000000    43.430000000000    56.499000000000     1.007825032230
         O           -5.188000000000    43.599000000000    55.708000000000    15.994914619570
         H           -5.595000000000    43.266000000000    54.908000000000     1.007825032230
         H           -4.407000000000    43.083000000000    55.907000000000     1.007825032230
         O            5.003000000000    39.012000000000    53.418000000000    15.994914619570
         H            4.575000000000    39.038000000000    52.562000000000     1.007825032230
         H            5.944000000000    38.883000000000    53.300000000000     1.007825032230
         O            3.187000000000    37.794000000000    47.216000000000    15.994914619570
         H            2.483000000000    38.037000000000    46.615000000000     1.007825032230
         H            2.832000000000    37.256000000000    47.923000000000     1.007825032230
         O           -7.326000000000    52.855000000000    56.701000000000    15.994914619570
         H           -6.835000000000    53.375000000000    57.337000000000     1.007825032230
         H           -8.116000000000    52.507000000000    57.115000000000     1.007825032230
         O            3.645000000000    39.297000000000    51.046000000000    15.994914619570
         H            4.240000000000    39.454000000000    50.312000000000     1.007825032230
         H            3.097000000000    38.535000000000    50.856000000000     1.007825032230
         O           -1.910000000000    49.551000000000    43.381000000000    15.994914619570
         H           -1.662000000000    49.802000000000    42.491000000000     1.007825032230
         H           -2.807000000000    49.216000000000    43.380000000000     1.007825032230
         O           -4.831000000000    48.504000000000    52.099000000000    15.994914619570
         H           -5.768000000000    48.538000000000    51.905000000000     1.007825032230
         H           -4.357000000000    48.187000000000    51.330000000000     1.007825032230
         O           -2.001000000000    42.627000000000    47.431000000000    15.994914619570
         H           -1.139000000000    42.734000000000    47.029000000000     1.007825032230
         H           -1.902000000000    42.534000000000    48.378000000000     1.007825032230
         H           10.263000000000    48.876000000000    56.307000000000     1.007825032230
         H            1.597000000000    51.945000000000    58.080000000000     1.007825032230
         H           -4.038000000000    55.583000000000    59.452000000000     1.007825032230
         H            4.613000000000    47.002000000000    61.822000000000     1.007825032230
         H            4.541000000000    54.668000000000    54.572000000000     1.007825032230
         H           -0.473000000000    56.239000000000    53.398000000000     1.007825032230
         H           -4.281000000000    57.206000000000    49.637000000000     1.007825032230
         H            8.807000000000    46.339000000000    42.815000000000     1.007825032230
         H           13.019000000000    45.797000000000    44.864000000000     1.007825032230
         H            8.935000000000    44.673000000000    54.016000000000     1.007825032230

  Running in c1 symmetry.

  Rotational constants: A =      0.00007  B =      0.00000  C =      0.00000 [cm^-1]
  Rotational constants: A =      2.20721  B =      0.02477  C =      0.02467 [MHz]
  Nuclear repulsion = 137323.025375304801855

  Charge       = -2
  Multiplicity = 1
  Electrons    = 2262
  Nalpha       = 1131
  Nbeta        = 1131

  ==> Algorithm <==

  SCF Algorithm Type is DF.
  DIIS enabled.
  MOM disabled.
  Fractional occupation disabled.
  Guess Type is SAD.
  Energy threshold   = 1.00e-06
  Density threshold  = 1.00e-06
  Integral threshold = 1.00e-12

  ==> Primary Basis <==

  Basis Set: MINIX
    Blend: MINIX
    Number of shells: 1186
    Number of basis functions: 1794
    Number of Cartesian functions: 1799
    Spherical Harmonics?: true
    Max angular momentum: 2

   => Loading Basis Set <=

    Name: (MINIX AUX)
    Role: JKFIT
    Keyword: DF_BASIS_SCF
    atoms 1-2, 4, 6, 27, 31, 39, 52, 65, 76, 80, 97, 119, 129, 136, 156, 160, 192, 196, 216, 219-220, 228, 231-232, 240, 244-245, 255, 277, 296, 306, 310-311, 321, 355, 359, 378, 385, 409, 412-413, 421, 424, 435, 440, 452, 471, 478, 497, 500, 511, 528, 545, 554, 557, 560, 563, 566, 569, 572, 575, 578, 581                                                                                                                                                                                                                                                                         entry O          line   318 file /storage/hive/project/chem-sherrill/csargent30/.conda/envs/psi419/share/psi4/basis/def2-universal-jkfit.gbs 
    atoms 3, 5, 8-11, 26, 29-30, 32-38, 50-51, 57-64, 75, 78-79, 81-83, 85, 95-96, 98-101, 117-118, 120, 127-128, 134-135, 137-139, 148-149, 155, 158-159, 161-164, 177-179, 181, 191, 194-195, 197-203, 214-215, 217-218, 226-227, 229-230, 238-239, 241-243, 253-254, 256-259, 275-276, 278-281, 294-295, 297, 304-305, 307-309, 319-320, 322-325, 338-342, 354, 357-358, 360-363, 376-377, 383-384, 386-388, 390, 407-408, 410-411, 419-420, 422-423, 433-434, 436-438, 450-451, 453-456, 469-470, 476-477, 479-482, 495-496, 498-499, 509-510, 512-513, 515, 526-527, 529-531, 540-543 entry C          line   198 file /storage/hive/project/chem-sherrill/csargent30/.conda/envs/psi419/share/psi4/basis/def2-universal-jkfit.gbs 
    atoms 7, 28, 49, 56, 77, 84, 86, 94, 102, 116, 126, 133, 147, 157, 176, 193, 213, 225, 237, 252, 260, 274, 293, 303, 318, 337, 356, 375, 382, 389, 391-392, 406, 418, 432, 439, 449, 468, 475, 494, 508, 525, 539, 544                                                                                                                                                                                                                                                                                                                                                                 entry N          line   258 file /storage/hive/project/chem-sherrill/csargent30/.conda/envs/psi419/share/psi4/basis/def2-universal-jkfit.gbs 
    atoms 12, 121, 150, 180, 514                                                                                                                                                                                                                                                                                                                                                                                                                                                                                                                                                           entry S          line   903 file /storage/hive/project/chem-sherrill/csargent30/.conda/envs/psi419/share/psi4/basis/def2-universal-jkfit.gbs 
    atoms 13-25, 40-48, 53-55, 66-74, 87-93, 103-115, 122-125, 130-132, 140-146, 151-154, 165-175, 182-190, 204-212, 221-224, 233-236, 246-251, 261-273, 282-292, 298-302, 312-317, 326-336, 343-353, 364-374, 379-381, 393-405, 414-417, 425-431, 441-448, 457-467, 472-474, 483-493, 501-507, 516-524, 532-538, 546-553, 555-556, 558-559, 561-562, 564-565, 567-568, 570-571, 573-574, 576-577, 579-580, 582-593                                                                                                                                                                        entry H          line    18 file /storage/hive/project/chem-sherrill/csargent30/.conda/envs/psi419/share/psi4/basis/def2-universal-jkfit.gbs 

  ==> Integral Setup <==

  ==> DiskDFJK: Density-Fitted J/K Matrices <==

    J tasked:                  Yes
    K tasked:                  Yes
    wK tasked:                  No
    OpenMP threads:             10
    Integrals threads:          10
    Memory [MiB]:            85830
    Algorithm:                Core
    Integral Cache:           NONE
    Schwarz Cutoff:          1E-12
    Fitting Condition:       1E-10

   => Auxiliary Basis Set <=

  Basis Set: (MINIX AUX)
    Blend: DEF2-UNIVERSAL-JKFIT
    Number of shells: 9114
    Number of basis functions: 27628
    Number of Cartesian functions: 32563
    Spherical Harmonics?: true
    Max angular momentum: 4

   => External Potential Field:  <= 

    > Charges [e] [a0] < 

              Z          x          y          z
        0.59720   41.93869   95.60880  109.21105
       -0.56790   42.21081   95.82045  111.52597
       -0.36620   44.20069   95.55022  107.46117
        0.11230   45.40634   93.97041  107.92982
        0.11230   43.58086   95.35747  105.52609
        0.11230   45.27028   97.27743  107.64447
       -0.41570   39.69370   95.43684  108.27753
       -0.02370   37.39957   95.46707  109.71183
        0.59730   35.70638   93.49609  108.54776
       -0.56790   36.00306   92.99720  106.29332
        0.03420   36.07298   97.95773  109.48506
        0.00180   37.42036   99.97218  110.96661
       -0.27370   35.12434  102.45150  111.29164
       -0.05360   34.89568  103.12424  108.01864
        0.08800   37.77563   95.02299  111.68848
        0.02410   36.01251   98.50953  107.50085
        0.02410   34.14924   97.76687  110.19560
        0.04400   37.99105   99.25975  112.81287
        0.04400   39.06064  100.65059  109.92348
        0.06840   34.44971  105.11791  107.75596
        0.06840   36.69092  102.69717  107.10401
        0.06840   33.40658  101.97151  107.18338
        0.27190   39.54252   95.26676  106.38213
       -0.41570   34.08121   92.30367  110.04820
       -0.00240   32.08566   90.71063  109.00507
        0.59730   30.14680   92.55123  107.88446
       -0.56790   29.92381   94.69418  108.82744
       -0.03430   30.76285   89.22342  111.05731
        0.01180   32.24629   86.96709  111.99840
       -0.12560   34.29475   87.29401  113.59522
       -0.12560   31.51118   84.57091  111.24251
       -0.17040   35.59110   85.17563  114.42103
       -0.17040   32.81131   82.46198  112.06832
       -0.10720   34.85033   82.77000  113.66136
        0.27190   34.23050   92.50398  111.93982
        0.09780   32.83210   89.45586  107.55187
        0.02950   30.41892   90.48198  112.65035
        0.02950   28.95060   88.56579  110.33166
        0.13300   34.86923   89.16106  114.18481
        0.13300   29.90870   84.34982  109.99718
        0.14300   37.19359   85.39294  115.66636
        0.14300   32.23684   80.59682  111.47305
        0.12970   35.87834   81.13539  114.32276
       -0.34790   28.75029   91.83502  105.93427
       -0.24000   26.76608   93.41294  104.86279
        0.73410   24.31889   91.97108  105.16515
       -0.58940   24.13936   89.77900  104.40548
       -0.00940   27.08922   93.87404  102.07734
        0.01870   29.12635   95.75998  101.55577
       -0.04790   28.74084   96.57823   98.82512
       -0.01430   30.67781   98.60213   98.23930
       -0.38540   29.79909  100.12714   96.13793
        0.27470   29.07533   90.12293  105.15759
        0.14260   26.66215   95.20629  105.87191
        0.03620   27.57677   92.09580  101.15893
        0.03620   25.31288   94.56945  101.29877
        0.01030   28.95249   97.37570  102.82189
        0.01030   30.97639   94.88315  101.77687
        0.06210   26.83978   97.33601   98.58134
        0.06210   29.01485   94.96819   97.57034
        0.11350   30.94049   99.80022   99.89470
        0.11350   32.46927   97.71585   97.74230
        0.34000   29.35123  101.87514   96.76154
        0.34000   31.17859  100.25564   94.82457
        0.34000   28.25519   99.31456   95.36314
       -0.41570   22.41593   93.14460  106.27442
        0.29850   19.43016   91.95029  109.71750
       -0.31920   16.91305   90.63315  110.20883
       -0.31920   21.63547   90.71630  111.18960
        0.27190   22.65215   94.96819  106.78842
        0.09690   20.01031   89.99632  106.10623
       -0.02970   19.26198   93.90994  110.33166
        0.07910   16.51810   90.63504  112.23083
        0.07910   17.01131   88.69052  109.53042
        0.07910   15.41072   91.63093  109.21483
        0.07910   21.21596   90.74465  113.20593
        0.07910   21.87169   88.76800  110.56410
        0.07910   23.37213   91.76699  110.83433
       -0.56790    3.93819   97.16405  112.20816
       -0.51630    2.55680  100.87925  110.77197
        0.03810    2.60593  102.06789  113.22861
        0.53660    0.13606  101.14570  114.43237
       -0.58190   -1.91618  101.64081  113.44404
       -0.03030    2.58515  104.90815  112.89980
        0.79940    2.61727  106.45016  115.34699
       -0.80140    1.66296  105.66782  117.34254
       -0.80140    3.64906  108.52886  115.18070
        0.29360    2.05035  101.90915  109.24696
        0.08800    4.24244  101.45562  114.32087
       -0.01220    4.24621  105.43160  111.79998
       -0.01220    0.90518  105.42593  111.82643
       -0.41570    0.12094   99.95139  116.64335
       -0.02490   -2.21665   98.94228  117.70726
        0.59730   -4.10260  100.92838  118.61055
       -0.56790   -6.31169  100.31044  119.05653
        0.21170   -1.67052   97.19239  119.93147
       -0.65460   -0.57637   94.91716  119.03952
        0.27190    1.75556   99.73786  117.60522
        0.08430   -3.13884   97.82356  116.24272
        0.03520   -0.36472   98.11836  121.22782
        0.03520   -3.42796   96.76721  120.91791
        0.42750    0.17763   94.02521  120.42658
       -0.41570   -3.25600  103.26975  118.96960
        0.01430   -5.02478  105.31822  119.43447
        0.59730   -6.64806  105.78309  117.14034
       -0.56790   -8.74565  106.70150  117.43703
       -0.20410   -3.70008  107.80888  120.00517
        0.71300   -2.24688  107.62179  122.46748
       -0.91910    0.21354  108.16414  122.47693
       -0.59310   -3.27490  106.83756  124.41768
        0.27190   -1.38139  103.62313  118.91858
        0.10480   -6.23421  104.81744  121.02562
        0.07970   -5.10604  109.30554  120.15824
        0.07970   -2.39428  108.25296  118.47449
        0.41960    1.06958  108.74807  120.87255
        0.41960    1.22265  107.99218  124.08887
       -0.41570   -5.78823  105.28231  114.82543
        0.13030   -5.54824  106.81677  110.46016
       -0.04300   -4.57125  109.36223  111.31243
       -0.32040   -6.94096  107.03598  107.94872
       -0.06600   -2.19019  110.31276  109.98206
        0.27190   -4.03268  104.55855  114.63268
        0.08690   -8.77400  107.10968  112.99050
        0.01870   -3.94764  105.54309  110.21828
        0.02360   -6.06413  110.74740  110.99873
        0.02360   -4.18952  109.26585  113.33443
        0.08820   -7.62504  105.17838  107.37802
        0.08820   -8.53778  108.32099  108.15847
        0.08820   -5.65784  107.76730  106.51252
        0.01860   -1.66485  112.15147  110.74551
        0.01860   -0.65196  108.97673  110.29009
        0.01860   -2.55491  110.48662  107.96194
       -0.56790   11.32513   89.45208  117.70537
       -0.51630    7.42473   89.50877  119.45526
        0.03810    8.31479   90.42340  121.92324
        0.53660   10.01744   88.54123  123.23471
       -0.58190   11.96197   89.26121  124.31563
       -0.03030    6.14539   90.95252  123.68824
        0.79940    4.29913   92.92539  122.73204
       -0.80140    5.02856   94.62237  121.32420
       -0.80140    2.10515   92.69674  123.44825
        0.29360    5.56335   89.17429  119.20392
        0.08800    9.36737   92.16950  121.63411
       -0.01220    5.11360   89.19507  123.98682
       -0.01220    6.90506   91.58369  125.49482
       -0.41570    9.39383   86.10726  123.02873
        0.01430   10.98120   84.13250  124.09454
        0.59730   13.63248   84.04179  122.94369
       -0.56790   15.50898   83.62983  124.29674
       -0.20410    9.74154   81.56058  123.76194
        0.71300    7.48898   81.24500  125.52128
       -0.91910    5.92618   79.38362  125.07341
       -0.59310    7.00144   82.72465  127.25416
        0.27190    7.78945   85.62727  122.11599
        0.10480   11.17395   84.48966  126.11465
        0.07970    9.10092   81.37350  121.81364
        0.07970   11.12482   80.08659  124.16257
        0.41960    6.26255   78.18175  123.62966
        0.41960    4.38227   79.14929  126.17134
       -0.41570   13.84224   84.43107  120.45492
        0.03370   16.27054   84.51611  119.15479
        0.59730   17.89949   86.65528  120.20359
       -0.56790   20.11991   86.30190  120.78374
       -0.18250   15.83402   84.98476  116.34099
        0.27190   12.24920   84.67674  119.43258
        0.08230   17.24753   82.72087  119.40801
        0.06030   17.64626   85.04901  115.36589
        0.06030   14.68884   83.45975  115.56053
        0.06030   14.85325   86.77811  116.08777
       -0.34790   16.81667   88.91917  120.47760
       -0.24000   18.20373   91.06212  121.54718
        0.73410   19.11458   90.51599  124.21359
       -0.58940   21.35957   90.87126  124.78995
       -0.00940   16.53510   93.42806  121.61332
        0.01870   15.95307   94.26899  118.94881
       -0.04790   14.84758   96.89571  118.98472
       -0.01430   12.13204   96.93539  119.78407
       -0.38540   11.17017   99.48085  119.43258
        0.27470   15.00254   89.15728  119.93525
        0.14260   19.84212   91.44574  120.35855
        0.03620   14.77577   92.99720  122.59409
        0.03620   17.52343   94.93606  122.60732
        0.01030   17.68784   94.27277  117.83954
        0.01030   14.60002   92.96886  118.10032
        0.06210   15.93606   98.04844  120.29808
        0.06210   15.00065   97.71018  117.09877
        0.11350   11.98275   96.40249  121.76828
        0.11350   11.04923   95.61825  118.62756
        0.34000    9.45997   99.40526  118.58976
        0.34000   12.37771  100.47107  118.33276
        0.34000   11.00576  100.33879  121.12955
       -0.34790   17.45540   89.50310  125.82174
       -0.26370   18.30200   88.98153  128.38232
        0.73410   20.29755   86.93307  128.60342
       -0.58940   21.97374   87.13527  130.23992
       -0.00070   16.03244   88.33714  130.07363
        0.03900   15.23308   90.97897  130.92023
        0.04860   12.49298   91.25865  130.48559
       -0.52950   11.73520   93.89293  130.50449
        0.80760    9.29556   94.51087  130.33630
       -0.86270    7.43607   92.80634  130.10953
       -0.86270    8.70408   96.93917  130.37032
        0.27470   15.66961   89.11193  125.27561
        0.15600   19.13159   90.72008  129.11365
        0.03270   14.53955   87.39605  129.01349
        0.03270   16.61825   87.19574  131.68557
        0.02850   15.64693   91.22086  132.92334
        0.02850   16.25542   92.39438  129.82796
        0.06870   12.01866   90.44040  128.65633
        0.06870   11.46875   90.25143  131.96147
        0.34560   13.05612   95.26298  130.64433
        0.44780    7.84803   90.94307  130.06985
        0.44780    5.62194   93.38460  129.97914
        0.44780   10.07791   98.25442  130.52905
        0.44780    6.87860   97.47774  130.23615
       -0.41570   20.15582   84.97154  126.97826
       -0.05180   22.06822   82.98921  126.98582
        0.59730   24.63258   84.10226  126.21292
       -0.56790   26.55065   83.57125  127.45447
       -0.11020   21.31989   80.82548  125.18491
        0.35310   23.23229   78.62583  125.00160
       -0.41210   23.69339   77.58649  127.63588
       -0.41210   22.27987   76.57926  123.21203
        0.27190   18.70640   84.87705  125.74049
        0.09220   22.22696   82.23332  128.89444
        0.04570   19.52465   80.05258  125.83308
        0.04570   21.04777   81.61160  123.30085
       -0.03610   25.01053   79.36283  124.26839
        0.10000   25.04076   76.03124  127.53573
        0.10000   24.45306   79.07559  128.83775
        0.10000   21.91704   76.90618  128.42579
        0.10000   21.96996   77.38995  121.34309
        0.10000   20.50920   75.81014  123.93013
        0.10000   23.68016   75.07315  123.08353
       -0.41570   24.73463   85.74821  124.27784
       -0.05180   27.11946   86.92362  123.58431
        0.59730   28.07755   88.60737  125.70647
       -0.56790   30.36412   88.56579  126.18646
       -0.11020   26.71884   88.39572  121.13333
        0.35310   26.13869   86.73276  118.82220
       -0.41210   25.15037   88.35603  116.66602
       -0.41210   28.53864   85.30602  118.02473
        0.27190   23.14915   86.16962  123.30274
        0.09220   28.50841   85.44208  123.24227
        0.04570   25.14092   89.69018  121.40923
        0.04570   28.41392   89.49743  120.74216
       -0.03610   24.69116   85.36082  119.33809
        0.10000   24.74407   87.16173  115.03708
        0.10000   23.42693   89.31224  117.26129
        0.10000   26.57144   89.75632  116.15391
        0.10000   28.12479   84.12683  116.38634
        0.10000   29.17926   84.11738  119.57998
        0.10000   30.01452   86.66095  117.54285
       -0.41570   26.49018   90.03033  127.04440
       -0.03890   27.33300   91.49109  129.22325
        0.59730   28.35345   89.75065  131.28683
       -0.56790   30.43026   90.24198  132.21847
        0.36540   25.14470   93.06712  130.25693
       -0.24380   25.76453   94.49575  132.69279
       -0.67610   24.53053   94.78299  128.26705
        0.27190   24.65148   90.10025  126.53606
        0.10070   28.83911   92.76288  128.62421
        0.00430   23.53276   91.83124  130.59708
        0.41020   23.46284   93.95151  127.05952
        0.06420   24.11291   95.56723  133.30128
        0.06420   27.33300   95.78644  132.35075
        0.06420   26.28987   93.15216  134.16300
       -0.41570   27.12513   87.67006  131.99926
       -0.08750   28.15125   86.04490  133.99859
        0.59730   30.68537   84.84870  133.22380
       -0.56790   32.36156   84.52367  134.79227
        0.29850   26.12924   84.01344  134.65999
       -0.31920   27.22906   82.08592  136.47602
       -0.31920   23.92960   85.22287  136.06217
        0.27190   25.47540   87.20897  131.15644
        0.09690   28.47061   87.20519  135.67100
       -0.02970   25.46217   83.08370  132.94790
        0.07910   28.82777   81.13917  135.58785
        0.07910   25.78720   80.69509  136.95601
        0.07910   27.86212   83.03835  138.18811
        0.07910   23.04332   86.64016  134.85842
        0.07910   24.62313   86.12049  137.78182
        0.07910   22.54821   83.77534  136.55161
       -0.34790   31.06332   84.31580  130.78795
       -0.24000   33.44248   83.33692  129.82985
        0.73410   35.43803   85.37027  129.36498
       -0.58940   37.46571   84.81091  128.30862
       -0.00940   32.97383   81.94041  127.36376
        0.01870   31.21828   79.71054  127.64533
       -0.04790   32.36156   77.89262  129.51805
       -0.01430   30.83655   75.48700  129.60309
       -0.38540   32.56754   73.48200  130.33063
        0.27470   29.63280   84.60493  129.55773
        0.14260   34.19081   81.99522  131.20180
        0.03620   32.14613   83.25755  126.01450
        0.03620   34.77663   81.27712  126.62299
        0.01030   29.38524   80.35115  128.32941
        0.01030   30.98962   78.77512  125.82363
        0.06210   32.37290   78.75812  131.38699
        0.06210   34.29475   77.45609  128.95491
        0.11350   29.32288   75.65519  130.98826
        0.11350   30.04476   75.09016  127.74360
        0.34000   31.62457   71.82471  130.41189
        0.34000   33.96972   73.35350  129.04184
        0.34000   33.31209   73.87506  132.04272
       -0.34790   34.90702   87.76455  130.00749
       -0.24000   36.58699   89.91317  129.58608
        0.73410   37.39579   90.24009  126.84220
       -0.58940   39.59732   90.66528  126.19780
       -0.00940   38.90190   89.63538  131.26038
        0.01870   38.05530   89.70341  133.97969
       -0.04790   40.20203   88.51099  135.41399
       -0.01430   39.57653   88.30690  138.19756
       -0.38540   41.66468   87.00299  139.43911
        0.27470   33.22516   88.10470  130.84275
        0.14260   35.58921   91.62148  130.16056
        0.03620   39.83354   87.84203  130.86731
        0.03620   40.20770   91.18873  130.90133
        0.01030   37.75106   91.64416  134.60141
        0.01030   36.33376   88.59792  134.21969
        0.06210   41.89145   89.66750  135.18534
        0.06210   40.56108   86.62883  134.65810
        0.11350   39.34788   90.18907  139.00447
        0.11350   37.83799   87.22976  138.44323
        0.34000   41.29619   86.84047  141.30427
        0.34000   43.27284   88.00077  139.19345
        0.34000   41.87255   85.26444  138.67755
       -0.41570   35.57409   89.99632  125.13577
       -0.00310   36.03708   90.26466  122.44669
        0.59730   34.79931   92.67028  121.40168
       -0.56790   32.47683   92.94618  121.58120
       -0.00360   34.99206   87.93841  121.08420
       -0.06450   36.55864   85.63294  121.64167
        0.69510   39.26662   85.83703  120.69492
       -0.94070   41.00139   84.75611  122.11788
       -0.60860   39.91102   86.98409  118.75606
        0.27190   33.80153   89.61081  125.73104
        0.08500   38.06853   90.36670  122.12733
        0.01710   33.05887   87.60392  121.71159
        0.01710   34.99584   88.28423  119.05464
        0.03520   36.60022   85.34948  123.68069
        0.03520   35.66858   83.99644  120.76106
        0.42510   40.49305   83.84148  123.71281
        0.42510   42.84009   84.84303  121.61332
       -0.25480   36.19392   94.49009  120.31508
       -0.02660   35.14135   96.76154  119.17936
        0.58960   33.51996   96.02454  116.92869
       -0.57480   34.23806   94.31245  115.48683
       -0.00700   37.38445   98.33001  118.38378
        0.01890   39.40079   97.37948  120.17335
        0.01920   38.92269   94.55623  120.16579
        0.06410   34.01129   97.78766  120.56264
        0.02530   37.89279   97.97474  116.42036
        0.02530   37.01973  100.33312  118.69370
        0.02130   41.28863   97.81978  119.47604
        0.02130   39.12300   98.15804  122.05930
        0.03910   39.79196   93.63782  121.79096
        0.03910   39.58031   93.70774  118.40835
       -0.41570   31.37512   97.29822  116.59799
       -0.00240   29.78019   96.80689  114.42481
        0.59730   28.61990   99.26920  113.50640
       -0.56790   28.44416  101.13814  114.89913
       -0.03430   27.62024   94.92283  115.06542
        0.01180   25.78909   95.77510  117.13467
       -0.12560   23.67071   97.21129  116.53941
       -0.12560   26.29554   95.20629  119.64801
       -0.17040   22.10224   98.06545  118.44992
       -0.17040   24.69494   96.07746  121.53585
       -0.10720   22.60490   97.50798  120.95192
        0.27190   30.85356   98.61914  117.87356
        0.09780   30.93482   96.00943  112.91681
        0.02950   26.52987   94.60158  113.34766
        0.02950   28.46683   93.13515  115.64179
        0.13300   23.25119   97.65916  114.59299
        0.13300   27.93204   94.08757  120.13178
        0.14300   20.46195   99.18417  117.97938
        0.14300   25.09556   95.62581  123.48604
        0.12970   21.37280   98.18639  122.42969
       -0.51630   27.74874   99.22952  111.17070
        0.03970   26.36168  101.27609  110.02930
        0.53660   23.74630  100.17249  109.48506
       -0.58190   23.54410   98.10702  108.41548
        0.05600   27.71661  101.94883  107.65203
        0.01360   26.40514  103.83100  105.98151
        0.80540   27.83378  104.55099  103.56077
       -0.81880   29.86145  103.51164  103.00519
       -0.81880   26.87946  106.20450  102.21529
        0.29360   28.07377   97.67049  110.11812
        0.11050   26.23885  102.89181  111.29920
       -0.01730   27.98684  100.21974  106.56733
       -0.01730   29.56854  102.70095  108.14903
       -0.04250   24.58534  103.03543  105.43349
       -0.04250   26.06499  105.54498  107.07188
       -0.41570   21.70350  101.42538  110.13513
       -0.00240   19.17505  100.49186  109.55309
        0.59730   18.12058  102.06411  107.36290
       -0.56790   18.25097  104.39603  107.34967
       -0.03430   17.48564  100.73185  111.90580
        0.01180   14.87025   99.58857  111.53919
       -0.12560   14.52632   97.02421  111.90202
       -0.12560   12.85392  101.09846  110.81543
       -0.17040   12.16228   95.97730  111.54675
       -0.17040   10.49932  100.04021  110.46205
       -0.10720   10.17429   97.49097  110.82866
        0.27190   21.88870  103.08267  111.06487
        0.09780   19.28654   98.51520  108.98617
        0.02950   18.40782   99.76809  113.47616
        0.02950   17.27966  102.72551  112.37634
        0.13300   16.09669   95.84691  112.45949
        0.13300   13.12793  103.09968  110.52819
        0.14300   11.87504   93.97608  111.83210
        0.14300    8.92140  101.20806  109.90080
        0.12970    8.32991   96.66327  110.54898
       -0.41570   17.05289  100.85090  105.44294
       -0.05970   16.00976  102.12080  103.25086
        0.59730   13.17706  101.56900  103.31322
       -0.56790   12.35125   99.38826  103.09968
        0.13030   17.27588  101.05877  100.81311
       -0.04300   20.04055  101.77309  100.69217
       -0.32040   15.96063  102.13025   98.52276
       -0.06600   21.35768  101.05877  103.11480
        0.27190   16.96218   98.94606  105.51286
        0.08690   16.33668  104.15037  103.38881
        0.01870   17.10391   99.00653  100.79799
        0.02360   20.92872  100.78287   99.11991
        0.02360   20.20684  103.80455  100.39926
        0.08820   13.96319  101.63136   98.58134
        0.08820   16.15527  104.18060   98.51520
        0.08820   16.81289  101.35357   96.81634
        0.01860   23.38914  100.96429  102.79165
        0.01860   20.95706  102.47418  104.55666
        0.01860   20.67738   99.22196  103.74974
       -0.41570   11.65205  103.54187  103.68171
       -0.20410    7.78945  105.41270  105.49774
        0.71300    4.90951  105.31822  105.72073
       -0.91910    3.80402  107.44416  106.46906
       -0.59310    3.62449  103.42093  105.20861
        0.27190   12.42117  105.28231  103.83289
        0.10480    8.46030  101.46506  104.73996
        0.07970    8.59258  105.27853  107.38936
        0.07970    8.32991  107.22306  104.67571
        0.41960    4.86227  108.98240  106.86590
        0.41960    1.90484  107.52353  106.64102
       -0.56790   -1.19620  106.93771  103.64770
       -0.25480   -0.13039  109.12601  100.21785
       -0.02660    0.24566  111.50140  101.57845
        0.58960   -2.19397  112.51429  102.73685
       -0.57480   -2.05602  113.99773  104.52831
       -0.00700    1.40218  113.23806   99.60746
        0.01890    0.34015  112.23272   97.11681
        0.01920    0.56881  109.37168   97.55333
        0.06410    1.61950  111.19526  103.08267
        0.02530    0.82581  115.19015   99.91927
        0.02530    3.45631  113.08310   99.62825
        0.02130   -1.61950  112.80531   96.84091
        0.02130    1.50800  112.82799   95.52755
        0.03910    2.49444  108.71783   97.22452
        0.03910   -0.75967  108.34745   96.35714
       -0.51630   -4.43519  111.90580  101.77120
        0.03970   -6.76522  112.64279  103.00141
        0.53660   -8.73242  110.69260  102.27198
       -0.58190   -8.38094  109.17326  100.54099
        0.05600   -7.62693  115.31109  102.20773
        0.01360   -8.67006  115.54730   99.60557
        0.80540   -9.68674  118.17024   99.06700
       -0.81880  -11.69363  118.87700  100.00242
       -0.81880   -8.41684  119.46849   97.67238
        0.29360   -4.51267  110.90803  100.14604
        0.11050   -6.49499  112.59933  105.04232
       -0.01730   -5.99988  116.56776  102.35135
       -0.01730   -9.05935  115.95171  103.54187
       -0.04250   -7.17340  115.12778   98.25253
       -0.04250  -10.19129  114.17725   99.36747
       -0.34790  -10.78089  110.71716  103.70250
       -0.24000  -12.76888  108.80665  103.62502
        0.73410  -13.67028  108.37957  100.94539
       -0.58940  -14.33546  110.16725   99.63581
       -0.00940  -14.70963  109.86301  105.41081
        0.01870  -16.79400  108.30776  106.54654
       -0.04790  -18.06578  110.28442  108.24540
       -0.01430  -20.06889  109.15814  109.95371
       -0.38540  -20.97596  110.98739  111.79620
        0.27470  -10.98498  112.15902  104.93649
        0.14260  -12.03945  107.03787  104.38469
        0.03620  -13.65138  110.63591  107.00007
        0.03620  -15.60158  111.45416  104.45461
        0.01030  -18.08468  107.60101  105.10657
        0.01030  -16.02677  106.76008  107.66904
        0.06210  -16.62203  111.16881  109.41892
        0.06210  -18.93506  111.72439  107.05676
        0.11350  -21.65437  108.53075  108.79909
        0.11350  -19.27521  107.53864  110.94771
        0.34000  -22.30444  110.17481  112.89980
        0.34000  -19.51898  111.57321  112.88090
        0.34000  -21.73374  112.48406  110.88724
       -0.41570  -13.40194  106.06088  100.01753
       -0.02520  -14.25231  105.33144   97.50420
        0.59730  -12.67250  106.34623   95.28944
       -0.56790  -13.43595  106.01742   93.09925
        0.27190  -12.56668  104.73807  101.11169
        0.06980  -14.23342  103.27353   97.40404
        0.06980  -16.19495  105.97395   97.26420
       -0.41570  -10.46719  107.52731   95.73730
        0.29850   -8.46030  111.37668   94.05356
       -0.31920   -6.65184  112.38390   91.99754
       -0.31920  -11.00954  112.72783   93.76254
        0.27190   -9.92484  107.76352   97.55144
        0.09690   -9.67918  108.09422   91.92951
       -0.02970   -7.67796  111.78486   95.91494
        0.07910   -4.82447  111.44660   92.16950
        0.07910   -6.40617  114.41536   92.23564
        0.07910   -7.44741  112.00029   90.13616
        0.07910  -12.31723  112.04375   95.19873
        0.07910  -11.78055  112.34233   91.89171
        0.07910  -10.74120  114.75740   93.98931
       -0.56790   18.11114   85.30035   80.04691
       -0.41570   18.71585   89.59381   80.09037
       -0.03890   21.20840   89.50877   78.88284
        0.59730   23.05844   88.02344   80.51745
       -0.56790   24.37558   86.30568   79.60660
        0.36540   22.23452   92.23186   78.45765
       -0.24380   24.87258   92.28855   77.29358
       -0.67610   20.47518   93.48286   76.82871
        0.27190   17.99586   91.28322   80.61005
        0.10070   21.03265   88.57146   77.05736
        0.00430   22.28365   93.21641   80.26612
        0.41020   19.09379   94.12915   77.81136
        0.06420   25.47351   94.24253   77.04791
        0.06420   26.19349   91.31535   78.53891
        0.06420   24.83478   91.34558   75.46243
       -0.34790   23.08678   88.60359   82.97598
       -0.00940   24.50030   88.53934   87.28456
        0.01870   25.76831   91.06212   87.54723
       -0.04790   25.67760   91.70085   90.34592
       -0.01430   27.51630   93.83057   90.93740
       -0.38540   26.97584   96.11147   89.48231
        0.27470   21.90948   89.95663   83.62794
        0.14260   26.69805   87.58692   84.07014
        0.03620   25.32044   87.26188   88.67540
        0.03620   22.49719   88.76611   87.70408
        0.01030   27.72039   90.95252   86.90095
        0.01030   24.74407   92.48320   86.46442
        0.06210   23.76898   92.29044   90.84669
        0.06210   26.18782   90.03411   91.44385
        0.11350   27.38780   94.27844   92.94429
        0.11350   29.43059   93.20129   90.51221
        0.34000   28.23818   97.47018   89.93396
        0.34000   25.21273   96.72185   89.88860
        0.34000   27.10056   95.72219   87.61904
       -0.56790   17.86169   87.09559  102.47796
       -0.41570   19.29788   83.08559  103.14881
       -0.08750   21.68650   83.84337  104.34123
        0.59730   23.95228   83.11015  102.73874
       -0.56790   23.98251   81.05224  101.63325
        0.29850   21.87547   82.58859  106.99062
       -0.31920   24.13558   83.69786  108.44004
       -0.31920   19.36780   82.98921  108.41359
        0.27190   18.93884   81.22421  102.92771
        0.09690   21.68272   85.88994  104.57933
       -0.02970   22.17783   80.56658  106.74307
        0.07910   24.26219   82.81347  110.29576
        0.07910   23.87669   85.72932  108.66303
        0.07910   25.87035   83.33692  107.38747
        0.07910   19.70795   82.89851  110.44315
        0.07910   18.59113   84.83359  107.92793
        0.07910   18.02988   81.51901  107.87502
       -0.41570   25.81555   84.79768  102.63858
       -0.00240   28.19471   84.44430  101.30066
        0.59730   30.33388   84.75422  103.21495
       -0.56790   30.23184   86.32269  104.93460
       -0.03430   28.50463   86.42096   99.17283
        0.01180   26.52609   86.00711   97.11114
       -0.12560   24.09023   86.94441   97.39648
       -0.12560   27.12702   84.59170   94.97197
       -0.17040   22.28932   86.43796   95.54644
       -0.17040   25.31099   84.10604   93.14649
       -0.10720   22.90348   85.02256   93.44129
        0.27190   25.56044   86.44930  103.56077
        0.09780   28.25896   82.54891  100.49564
        0.02950   28.27408   88.30879   99.96273
        0.02950   30.38680   86.25088   98.35458
        0.13300   23.59890   88.05557   99.03677
        0.13300   29.02052   83.86794   94.73575
        0.14300   20.39203   87.15984   95.75998
        0.14300   25.79098   83.00811   91.49487
        0.12970   21.48619   84.63705   92.02399
       -0.41570   32.21416   83.11204  102.97496
        0.03370   34.43837   83.06291  104.60768
        0.59730   36.16369   85.31736  104.00675
       -0.56790   35.89535   86.50032  101.98852
       -0.18250   35.78952   80.56280  104.10123
        0.27190   32.09889   81.81758  101.57845
        0.08230   33.85255   83.14606  106.58055
        0.06030   37.47138   80.43808  105.28420
        0.06030   36.33565   80.46832  102.11702
        0.06030   34.52530   78.99811  104.53965
       -0.25480   38.01940   85.94663  105.63758
       -0.02660   39.84299   87.99321  105.21050
        0.58960   41.28107   87.77589  102.71984
       -0.57480   41.97460   89.73553  101.69750
       -0.00700   41.60988   87.89683  107.44794
        0.01890   39.94881   86.89906  109.52286
        0.01920   38.44459   84.84681  108.14525
        0.06410   38.83765   89.79034  105.23885
        0.02530   42.32609   89.77333  107.90903
        0.02530   43.16701   86.59859  107.08322
        0.02130   41.06564   86.10537  111.06109
        0.02130   38.69403   88.37493  110.22206
        0.03910   36.65880   84.47454  109.09956
        0.03910   39.55575   83.11771  107.99407
       -0.51630   41.85554   85.49310  101.75230
        0.03810   43.13489   85.27011   99.31267
        0.53660   41.31508   85.46286   97.06389
       -0.58190   42.07664   84.99610   94.92661
       -0.03030   44.58053   82.73410   99.25598
        0.79940   42.95536   80.33793   99.03110
       -0.80140   40.74816   80.35682   99.73974
       -0.80140   43.87188   78.43308   98.09190
        0.29360   41.39634   83.91518  102.72362
        0.08800   44.50872   86.79890   99.16338
       -0.01220   45.67090   82.59237  100.99830
       -0.01220   45.89578   82.77378   97.67049
       -0.41570   38.85844   85.93719   97.46262
       -0.02520   36.95170   86.15450   95.51054
        0.59730   35.51551   83.71865   94.87370
       -0.56790   33.71082   83.79613   93.35436
        0.27190   38.29152   86.16206   99.27109
        0.06980   35.57409   87.55668   96.12659
        0.06980   37.85688   86.84236   93.79278
       -0.41570   36.20904   81.52279   95.88092
       -0.02490   34.82009   79.25889   95.16850
        0.59730   32.20093   79.25700   96.38926
       -0.56790   31.81543   80.37572   98.41127
        0.21170   36.31865   76.97610   95.95840
       -0.65460   36.74195   77.06114   98.58890
        0.27190   37.66602   81.42830   97.11114
        0.08430   34.59900   79.23244   93.12003
        0.03520   38.12711   76.96666   94.97197
        0.03520   35.26796   75.26779   95.48597
        0.42750   38.37467   77.78113   98.91582
       -0.41570   30.41514   78.02868   95.15716
       -0.05810   27.84134   77.84727   96.06423
        0.59730   27.59945   75.90841   98.18261
       -0.56790   28.44416   73.76168   97.85191
       -0.00740   26.17649   77.13106   93.84002
        0.18680   23.41182   76.80792   94.55245
       -0.22070   21.91137   78.54836   95.79967
       -0.54320   22.02098   74.78780   94.06679
        0.16350   19.74953   75.19976   94.94551
       -0.27950   19.70606   77.45420   95.96785
        0.27190   30.86301   77.17830   93.50932
        0.13600   27.25174   79.68975   96.77476
        0.03670   26.31633   78.61072   92.41517
        0.03670   26.86624   75.36606   93.03500
        0.18620   22.44428   80.39651   96.48186
        0.14350   18.17728   73.90341   94.84535
        0.33390   18.16972   78.24222   96.77854
       -0.41570   26.48640   76.56792  100.33312
       -0.05970   26.04421   74.73867  102.31922
        0.59730   23.37402   73.71822  102.07356
       -0.56790   23.03765   71.42031  102.08867
        0.13030   26.44672   75.96888  104.94405
       -0.04300   29.25107   76.68320  105.21806
       -0.32040   25.60768   74.12829  107.04354
       -0.06600   29.88791   78.31025  107.54053
        0.27190   25.93838   78.37828  100.58823
        0.08690   27.37646   73.18153  102.10001
        0.01870   25.30721   77.68097  105.06121
        0.02360   30.34333   74.94087  105.34089
        0.02360   29.83311   77.70365  103.52676
        0.08820   25.89681   75.00701  108.88413
        0.08820   23.61213   73.67853  106.80354
        0.08820   26.72073   72.39919  106.92637
        0.01860   31.90803   78.71276  107.56510
        0.01860   29.37012   77.29169  109.25452
        0.01860   28.83722   80.07903  107.44983
       -0.41570   21.44272   75.32448  101.86569
       -0.02520   18.82356   74.50623  101.62947
        0.59730   17.23052   75.93486  103.56266
       -0.56790   17.73886   78.16285  104.09745
        0.27190   21.81311   77.19720  101.87136
        0.06980   18.13948   74.91441   99.73030
        0.06980   18.69695   72.48234  101.99041
       -0.41570   15.33513   74.72544  104.66059
       -0.02520   13.77988   75.97266  106.52953
        0.59730   14.77955   75.67408  109.19593
       -0.56790   16.94517   74.85205  109.63624
        0.27190   14.97230   72.91319  104.18816
        0.06980   13.69862   77.98144  106.07978
        0.06980   11.87504   75.19220  106.44071
       -0.41570   13.19785   76.23533  111.07432
       -0.00240   13.95374   76.05581  113.69726
        0.59730   14.58680   73.29870  114.35300
       -0.56790   16.45951   72.85839  115.65313
       -0.03430   11.87504   77.01390  115.44526
        0.01180   12.67061   76.80225  118.22127
       -0.12560   14.78711   78.02301  119.09432
       -0.12560   11.31757   75.26401  119.85777
       -0.17040   15.55056   77.72821  121.56230
       -0.17040   12.09047   74.98244  122.33520
       -0.10720   14.22397   76.20510  123.20447
        0.27190   11.42339   76.80036  110.65669
        0.09780   15.63937   77.20665  113.98072
        0.02950   10.17429   75.89140  115.14479
        0.02950   11.47442   78.98488  115.00306
        0.13300   15.85858   79.22110  117.83765
        0.13300    9.65461   74.28324  119.19259
        0.14300   17.21541   78.70709  122.22182
        0.14300   11.01710   73.79569  123.60132
        0.12970   14.84191   75.97266  125.13577
       -0.51630   13.20352   71.42031  113.44215
        0.03810   13.81579   68.78603  113.96182
        0.53660   16.50676   68.13974  113.03208
       -0.58190   17.96752   66.88497  114.38512
       -0.03030   11.83158   67.11173  112.62390
        0.79940   12.25298   64.27903  113.06798
       -0.80140   12.61959   63.50047  115.24495
       -0.80140   12.26999   62.89953  111.20849
        0.29360   11.68418   71.82471  112.35934
        0.08800   13.70996   68.45911  115.99328
       -0.01220    9.96453   67.61629  113.33066
       -0.01220   11.89961   67.48590  110.60000
       -0.41570   17.24753   69.02792  110.78708
       -0.00310   19.81567   68.58572  109.91781
        0.59730   21.79043   70.02947  111.43526
       -0.56790   23.89937   69.11484  111.82832
       -0.00360   20.16716   69.34350  107.20794
       -0.06450   19.11080   67.38952  105.39003
        0.69510   16.27999   67.43866  105.29176
       -0.94070   15.14427   65.22201  105.41459
       -0.60860   15.09324   69.44555  105.28798
        0.27190   16.02488   70.00490  109.69482
        0.08500   20.21629   66.57316  110.08411
        0.01710   19.20151   71.13496  106.89047
        0.01710   22.17783   69.58916  106.83567
        0.03520   19.72118   65.51869  106.00041
        0.03520   19.85346   67.75613  103.50408
        0.42510   16.17984   63.62141  105.49018
        0.42510   13.23753   65.12563  105.43349
       -0.41570   21.16304   72.25557  112.43115
       -0.05180   22.92616   73.72955  113.91269
        0.59730   23.35513   72.43320  116.46004
       -0.56790   25.47162   72.40108  117.44459
       -0.11020   21.85846   76.42619  114.26229
        0.35310   23.68394   78.22899  115.57376
       -0.41210   26.00641   78.61828  113.88623
       -0.41210   22.30255   80.65729  116.24650
        0.27190   19.40371   72.93398  112.14391
        0.09220   24.71951   73.84294  112.90547
        0.04570   21.40682   77.19342  112.40469
        0.04570   20.12558   76.31470  115.37156
       -0.03610   24.30755   77.34271  117.32554
        0.10000   27.32166   79.90518  114.81220
        0.10000   25.41682   79.41952  112.08155
        0.10000   26.93238   76.80603  113.56309
        0.10000   23.60268   81.94986  117.18381
        0.10000   20.73219   80.22643  117.50884
        0.10000   21.58067   81.53601  114.52874
       -0.34790   21.40304   71.38440  117.65813
       -0.26370   21.62414   69.90475  119.98060
        0.73410   23.53087   67.79392  119.51384
       -0.58940   25.23540   67.41976  121.05586
       -0.00070   19.18072   68.57060  120.71948
        0.03900   17.38926   69.83294  122.50150
        0.04860   15.60914   67.74857  123.43313
       -0.52950   14.06712   66.75269  121.38467
        0.80760   11.59158   67.12874  121.26373
       -0.86270   10.35570   68.40998  123.03818
       -0.86270   10.29712   66.20089  119.36077
        0.27470   19.66260   71.62818  116.91547
        0.15600   22.26664   71.10661  121.52451
        0.03270   18.14137   68.21722  118.97716
        0.03270   19.68528   66.74513  121.52829
        0.02850   18.41538   70.66064  124.08320
        0.02850   16.31779   71.28803  121.51317
        0.06870   14.37137   68.52525  124.88633
        0.06870   16.72597   66.21978  124.24382
        0.34560   14.91183   65.73979  120.00517
        0.44780   11.30434   69.13563  124.52728
        0.44780    8.46786   68.65753  122.89645
        0.44780   11.18718   65.21256  117.99261
        0.44780    8.41117   66.47490  119.26628
       -0.51630   23.31544   66.47112  117.36711
        0.03970   25.06155   64.43777  116.76807
        0.53660   27.72606   65.33161  116.26918
       -0.58190   29.51374   63.98046  116.92113
        0.05600   24.24141   62.99024  114.44370
        0.01360   21.83390   61.56917  114.99361
        0.80540   22.13058   59.56228  117.04586
       -0.81880   23.56866   57.76515  116.64335
       -0.81880   20.90982   59.83440  119.01495
        0.29360   21.91326   66.89442  116.14257
        0.11050   25.10501   63.13197  118.36111
       -0.01730   25.71728   61.65609  113.91269
       -0.01730   23.92015   64.30738  112.89413
       -0.04250   20.40337   62.92032  115.60400
       -0.04250   21.19139   60.65832  113.26263
       -0.41570   27.96039   67.59172  115.16180
       -0.00140   30.39624   68.64052  114.45315
        0.59730   32.21416   68.97311  116.63957
       -0.56790   34.49695   68.67454  116.23516
       -0.01520   29.95216   71.17464  113.11901
       -0.00110   32.18015   72.37084  111.75273
       -0.19060   32.66581   71.75290  109.26774
       -0.19060   33.67303   74.10750  113.01696
       -0.23410   34.67081   72.89808  108.03753
       -0.23410   35.66669   75.24323  111.79242
        0.32260   36.15235   74.63284  109.31499
       -0.55790   38.16113   75.81014  108.09233
        0.27190   26.38436   68.60651  114.80464
        0.08760   31.26741   67.35740  113.09822
        0.02950   28.46117   70.88552  111.72817
        0.02950   29.26619   72.52013  114.51929
        0.16990   31.49607   70.39230  108.29454
        0.16990   33.27241   74.57048  114.96338
        0.16560   35.07710   72.43887  106.09111
        0.16560   36.83832   76.60005  112.76752
        0.39920   38.42569   75.03347  106.47473
       -0.41570   31.29009   69.57027  118.90346
       -0.00240   32.96438   69.95766  121.02184
        0.59730   33.67303   67.55582  122.46559
       -0.56790   35.17536   67.66164  124.24571
       -0.03430   31.77952   71.87384  122.80007
        0.01180   31.89858   74.53836  121.66435
       -0.12560   34.20782   75.67219  121.17869
       -0.12560   29.67059   75.80069  121.13333
       -0.17040   34.28341   78.07592  120.16202
       -0.17040   29.77075   78.20632  120.11477
       -0.10720   32.07054   79.34204  119.63289
        0.27190   29.40414   69.75357  119.13967
        0.09780   34.70671   70.78158  120.29430
        0.02950   29.81043   71.36551  123.12511
        0.02950   32.79242   71.85306  124.59342
        0.13300   35.94259   74.68009  121.59254
        0.13300   27.86968   74.91630  121.51128
        0.14300   36.08054   78.96410  119.78029
        0.14300   28.03976   79.20220  119.69336
        0.12970   32.13479   81.22232  118.84110
       -0.34790   32.67525   65.37885  121.71348
       -0.24000   33.34611   63.00347  122.93424
        0.73410   35.76496   61.93955  121.77584
       -0.58940   35.99739   61.93010  119.48927
       -0.00940   31.16158   61.08729  122.62244
        0.01870   28.80510   61.94333  124.03406
       -0.04790   26.76041   60.04227  123.63911
       -0.01430   24.37369   61.12697  124.81452
       -0.38540   22.23830   59.45645  124.31185
        0.27470   31.42804   65.36941  120.26784
        0.14260   33.65791   63.34551  124.94113
        0.03620   30.71372   60.90209  120.62122
        0.03620   31.75874   59.25614  123.35376
        0.01030   29.22272   62.10018  126.04473
        0.01030   28.19471   63.77259  123.31219
        0.06210   27.25741   58.26593  124.55752
        0.06210   26.47128   59.73235  121.62277
        0.11350   24.63636   61.30649  126.84976
        0.11350   23.99574   62.98268  124.00572
        0.34000   22.16271   59.06150  122.44669
        0.34000   22.45373   57.83507  125.29640
        0.34000   20.61880   60.31439  124.84665
       -0.41570   37.53752   61.06272  123.20258
       -0.14900   39.82976   60.05550  122.07820
        0.27190   37.32965   61.07595  125.09987
        0.09760   39.53307   58.12042  121.50183
        0.09760   40.35132   61.16099  120.44169
        0.09760   41.35666   60.11597  123.43313
        0.00000   33.72972   91.27944  100.69217
        0.67910   35.18103   90.23631  100.96807
        0.67910   33.10611   91.87659  102.28143
        0.00000   -1.07336  102.50819  107.03409
        0.67910    0.25322  103.16204  105.99285
        0.67910   -0.87305  103.12235  108.72350
        0.00000    6.14161   96.62359  116.83043
        0.67910    5.74288   95.90549  118.44236
        0.67910    6.42885   95.29700  115.63423
        0.00000    7.35103   87.70786  129.49726
        0.67910    8.02756   86.91228  130.97503
        0.67910    8.35070   87.25621  128.05918
        0.00000    1.95587   85.10571  127.56029
        0.67910    3.20120   83.90384  128.08564
        0.67910    2.39428   86.74410  128.18768
        0.00000    8.21653  110.06143   98.14671
        0.67910    8.84203  108.82744   99.31267
        0.67910    8.32235  109.40947   96.46296
        0.00000    0.49700  110.79275   84.83170
        0.67910    0.20976  109.96694   86.41529
        0.67910    2.24122  111.25007   84.69564
        0.00000    5.93563  112.11745   84.61627
        0.67910    6.57814  111.15369   86.00522
        0.67910    6.26444  113.87301   84.89784
        0.00000   10.12137   64.18455  106.93204
        0.67910   10.90561   63.71590  108.49296
        0.67910    8.33558   63.91621  107.04921
        0.00000   16.59935   62.67655  118.44425
        0.67910   15.20663   62.96378  117.32554
        0.67910   15.97574   62.36285  120.11288
        0.00000   30.40191  101.52554  120.24705
        0.67910   31.02930  103.07511  119.55541
        0.67910   28.62368  101.67293  120.53807
        0.00000   40.76139   75.74589  104.02564
        0.67910   40.75761   77.07059  102.79354
        0.67910   42.43758   75.52290  104.66626
        0.00000   23.31544   53.89688  120.21115
        0.67910   23.40237   55.22536  118.98661
        0.67910   24.47951   52.58730  119.76517
        0.00000    1.90484   90.39316  128.66011
        0.67910    1.96909   91.12448  127.00660
        0.67910    0.39306   90.92795  129.49726
        0.00000  -15.76976  115.44526  100.24997
        0.67910  -14.38082  116.36745  100.95295
        0.67910  -15.40505  113.67459  100.30099
        0.00000   10.44452  114.27363   88.65839
        0.67910   10.12704  112.54453   88.23320
        0.67910   12.11314  114.72905   88.12738
        0.00000   14.04255   73.00768   98.01442
        0.67910   14.29389   74.78024   97.75175
        0.67910   13.86303   72.18187   96.41572
        0.00000   18.02799   61.50681  108.38713
        0.67910   16.90360   60.24825  109.03531
        0.67910   19.26765   60.72068  107.33077
        0.00000   28.24007  105.27853   96.67461
        0.67910   27.80732  105.60168   98.39993
        0.67910   26.80010  105.58467   95.62392
        0.00000    4.68274  101.21562  119.46849
        0.67910    4.40306  102.72740  120.42091
        0.67910    5.09092   99.85880  120.59476
        0.00000    2.58326  111.62612  119.70659
        0.67910    3.07080  110.90236  118.12300
        0.67910    4.05535  112.19871  120.58720
        0.00000    3.02356   95.63148  131.35864
        0.67910    3.36749   96.68406  132.78917
        0.67910    2.54924   96.66327  129.95080
        0.00000   -3.21064   91.39282  122.67346
        0.67910   -1.47210   91.81990  122.92668
        0.67910   -3.79079   90.37804  124.05485
        0.00000   21.83201  108.05076  104.24107
        0.67910   23.41938  107.63880  103.47951
        0.67910   20.74352  106.60701  104.18627
       -1.35820   33.86011   91.20574  100.95484
       -1.35820   -0.84660  102.69150  107.11346
       -1.35820    6.12271   96.33257  116.90413
       -1.35820    7.59103   87.52644  129.51805
       -1.35820    2.20342   85.15295  127.72659
       -1.35820    8.32424  109.78742   98.08623
       -1.35820    0.69542  110.73228   85.04901
       -1.35820    6.07736  112.21761   84.86193
       -1.35820    9.99098   64.07683  107.18149
       -1.35820   16.30456   62.67655  118.50850
       -1.35820   30.24885  101.77687  120.18469
       -1.35820   40.99383   75.91219  103.93116
       -1.35820   23.48930   53.91389  119.96548
       -1.35820    1.70453   90.57646  128.52972
       -1.35820  -15.51276  115.33754  100.36146
       -1.35820   10.62782  114.07899   88.52044
       -1.35820   14.05578   73.15697   97.75364
       -1.35820   18.03177   61.21012  108.33800
       -1.35820   27.97551  105.36924   96.78610
       -1.35820    4.69786  101.25342  119.76706
       -1.35820    2.86105  111.59778  119.59321
       -1.35820    3.00844   95.93195  131.37754
       -1.35820   -3.03112   91.31535  122.90212
       -1.35820   21.91893  107.78809  104.12013
       -0.01937   21.19895   92.54178  106.53520
       -0.01937   19.70606   91.94273  108.25674
       -0.01937   19.99708   90.96764  106.45205
        0.28395    3.54702   97.82734  111.34077
        0.28395    2.85538   99.68494  110.62457
       -0.01010   -6.54034  105.51286  113.69537
       -0.01010   -6.41940  106.28009  111.51274
       -0.01010   -8.03323  106.42749  112.77697
        0.28395   10.17429   89.28011  117.61655
        0.28395    8.22409   89.30846  118.49339
        0.01457   10.28011  103.40959  103.77809
        0.01457    8.34881  104.34690  104.68705
        0.01457    8.68518  102.37213  104.30721
        0.28395   -1.02612  106.95661  102.49308
        0.28395   -0.49322  108.05076  100.77909
       -0.01937   -9.64516  108.00541   94.74898
       -0.01937   -8.63983  109.92915   93.90805
       -0.01937   -9.25021  108.28698   92.84602
        0.28395   17.73319   86.39072   80.28690
        0.28395   18.03555   88.53745   80.30958
       -0.03177   23.92393   87.97242   83.84715
       -0.03177   24.63069   87.94029   86.00333
       -0.03177   25.72862   87.46408   84.39517
        0.28395   17.72185   85.92207  102.41182
        0.28395   18.43995   83.91707  102.74630

  Old nuclear repulsion        = 137323.025375304801855
  Additional nuclear repulsion =  141.559101874468809
  Total nuclear repulsion      = 137464.584477179276291

  Minimum eigenvalue in the overlap matrix is 1.0755406595E-01.
  Reciprocal condition number of the overlap matrix is 3.6268891140E-02.
    Using symmetric orthogonalization.

  ==> Pre-Iterations <==

  SCF Guess: Superposition of Atomic Densities via on-the-fly atomic UHF (no occupation information).

   -------------------------
    Irrep   Nso     Nmo    
   -------------------------
     A       1794    1794 
   -------------------------
    Total    1794    1794
   -------------------------

  ==> Iterations <==

                           Total Energy        Delta E     RMS |[F,P]|

   @DF-RHF iter SAD: -15781.35430907188675   -1.57814e+04   0.00000e+00 
   @DF-RHF iter   1: -15907.24459984342138   -1.25890e+02   1.83278e-03 DIIS/ADIIS
   @DF-RHF iter   2: -15911.25722653013145   -4.01263e+00   1.32575e-03 DIIS/ADIIS
   @DF-RHF iter   3: -15915.03629572928185   -3.77907e+00   3.20296e-04 DIIS/ADIIS
   @DF-RHF iter   4: -15915.28432403992338   -2.48028e-01   1.00007e-04 DIIS/ADIIS
   @DF-RHF iter   5: -15915.32834897860630   -4.40249e-02   3.92677e-05 DIIS
   @DF-RHF iter   6: -15915.33538377811055   -7.03480e-03   1.54194e-05 DIIS
   @DF-RHF iter   7: -15915.33645910079576   -1.07532e-03   6.94285e-06 DIIS
   @DF-RHF iter   8: -15915.33671093511293   -2.51834e-04   2.17623e-06 DIIS
   @DF-RHF iter   9: -15915.33673840592201   -2.74708e-05   8.98368e-07 DIIS
   @DF-RHF iter  10: -15915.33674293080367   -4.52488e-06   3.62255e-07 DIIS
   @DF-RHF iter  11: -15915.33674408487605   -1.15407e-06   2.19208e-07 DIIS
   @DF-RHF iter  12: -15915.33674465251715   -5.67641e-07   1.40901e-07 DIIS
  Energy and wave function converged.


  ==> Post-Iterations <==

    Orbital Energies [Eh]
    ---------------------

    Doubly Occupied:                                                      

       1A    -91.653231     2A    -91.373562     3A    -91.364770  
       4A    -91.266642     5A    -91.209792     6A    -20.418818  
       7A    -20.367725     8A    -20.354964     9A    -20.350876  
      10A    -20.348929    11A    -20.343717    12A    -20.328139  
      13A    -20.327199    14A    -20.326688    15A    -20.319543  
      16A    -20.318441    17A    -20.315969    18A    -20.310064  
      19A    -20.309894    20A    -20.302349    21A    -20.297765  
      22A    -20.293789    23A    -20.289841    24A    -20.285307  
      25A    -20.279172    26A    -20.277991    27A    -20.277277  
      28A    -20.276926    29A    -20.271704    30A    -20.270572  
      31A    -20.270393    32A    -20.269350    33A    -20.266234  
      34A    -20.252469    35A    -20.244942    36A    -20.241804  
      37A    -20.236518    38A    -20.229133    39A    -20.224746  
      40A    -20.221741    41A    -20.216609    42A    -20.197251  
      43A    -20.197172    44A    -20.190309    45A    -20.189992  
      46A    -20.189553    47A    -20.188671    48A    -20.181848  
      49A    -20.178730    50A    -20.176233    51A    -20.175169  
      52A    -20.173571    53A    -20.172755    54A    -20.169609  
      55A    -20.164052    56A    -20.146841    57A    -20.134829  
      58A    -20.114060    59A    -20.105783    60A    -20.024763  
      61A    -20.012683    62A    -19.964696    63A    -19.940065  
      64A    -19.938057    65A    -19.928682    66A    -19.911532  
      67A    -19.909122    68A    -19.877278    69A    -19.871542  
      70A    -15.858965    71A    -15.570937    72A    -15.538851  
      73A    -15.534904    74A    -15.533154    75A    -15.528525  
      76A    -15.523591    77A    -15.519969    78A    -15.517634  
      79A    -15.495937    80A    -15.484070    81A    -15.474743  
      82A    -15.472967    83A    -15.470235    84A    -15.469754  
      85A    -15.463605    86A    -15.462915    87A    -15.459148  
      88A    -15.445009    89A    -15.443393    90A    -15.442082  
      91A    -15.426119    92A    -15.425160    93A    -15.419443  
      94A    -15.411475    95A    -15.393224    96A    -15.386377  
      97A    -15.374312    98A    -15.366895    99A    -15.358561  
     100A    -15.355999   101A    -15.351804   102A    -15.349675  
     103A    -15.349049   104A    -15.345710   105A    -15.344185  
     106A    -15.343161   107A    -15.341712   108A    -15.339092  
     109A    -15.328146   110A    -15.324800   111A    -15.304196  
     112A    -15.299765   113A    -15.294842   114A    -11.475654  
     115A    -11.444801   116A    -11.423713   117A    -11.414507  
     118A    -11.407069   119A    -11.405763   120A    -11.374754  
     121A    -11.367331   122A    -11.353786   123A    -11.348661  
     124A    -11.345007   125A    -11.343685   126A    -11.337038  
     127A    -11.336631   128A    -11.334032   129A    -11.332165  
     130A    -11.330687   131A    -11.328871   132A    -11.325862  
     133A    -11.321742   134A    -11.320536   135A    -11.320308  
     136A    -11.317099   137A    -11.309511   138A    -11.306166  
     139A    -11.304346   140A    -11.296251   141A    -11.293720  
     142A    -11.285054   143A    -11.283894   144A    -11.280973  
     145A    -11.276098   146A    -11.275304   147A    -11.271185  
     148A    -11.268624   149A    -11.267061   150A    -11.266783  
     151A    -11.265399   152A    -11.263109   153A    -11.260669  
     154A    -11.258731   155A    -11.256927   156A    -11.256244  
     157A    -11.255272   158A    -11.255014   159A    -11.253074  
     160A    -11.252853   161A    -11.250000   162A    -11.249682  
     163A    -11.246561   164A    -11.242456   165A    -11.240947  
     166A    -11.240684   167A    -11.240408   168A    -11.239387  
     169A    -11.238991   170A    -11.238575   171A    -11.235836  
     172A    -11.234314   173A    -11.233312   174A    -11.232518  
     175A    -11.231142   176A    -11.230957   177A    -11.230398  
     178A    -11.230003   179A    -11.227294   180A    -11.227159  
     181A    -11.218680   182A    -11.217223   183A    -11.216876  
     184A    -11.214666   185A    -11.214291   186A    -11.212313  
     187A    -11.212201   188A    -11.207429   189A    -11.204635  
     190A    -11.200041   191A    -11.197302   192A    -11.192638  
     193A    -11.191695   194A    -11.190684   195A    -11.186302  
     196A    -11.186013   197A    -11.185698   198A    -11.181795  
     199A    -11.180069   200A    -11.178947   201A    -11.178135  
     202A    -11.175845   203A    -11.175798   204A    -11.175051  
     205A    -11.174919   206A    -11.174654   207A    -11.173991  
     208A    -11.173048   209A    -11.168796   210A    -11.167866  
     211A    -11.162137   212A    -11.160627   213A    -11.160294  
     214A    -11.159503   215A    -11.158558   216A    -11.157405  
     217A    -11.156799   218A    -11.156520   219A    -11.156095  
     220A    -11.155728   221A    -11.154562   222A    -11.152863  
     223A    -11.152406   224A    -11.152258   225A    -11.151911  
     226A    -11.149434   227A    -11.149351   228A    -11.148669  
     229A    -11.148301   230A    -11.146362   231A    -11.145509  
     232A    -11.145147   233A    -11.144442   234A    -11.140841  
     235A    -11.140770   236A    -11.140246   237A    -11.138605  
     238A    -11.138141   239A    -11.136693   240A    -11.132327  
     241A    -11.130747   242A    -11.122941   243A    -11.122283  
     244A    -11.122251   245A    -11.120800   246A    -11.119728  
     247A    -11.119436   248A    -11.119085   249A    -11.118521  
     250A    -11.116831   251A    -11.115077   252A    -11.114746  
     253A    -11.114561   254A    -11.113685   255A    -11.113006  
     256A    -11.110138   257A    -11.110059   258A    -11.109240  
     259A    -11.109047   260A    -11.108262   261A    -11.106141  
     262A    -11.103425   263A    -11.101356   264A    -11.100890  
     265A    -11.100287   266A    -11.098362   267A    -11.097621  
     268A    -11.094484   269A    -11.093189   270A    -11.092881  
     271A    -11.086168   272A    -11.086059   273A    -11.081930  
     274A    -11.081594   275A    -11.080976   276A    -11.072955  
     277A    -11.068534   278A    -11.068198   279A    -11.066062  
     280A    -11.065248   281A    -11.064076   282A    -11.058533  
     283A    -11.049973   284A    -11.023043   285A    -11.021720  
     286A    -11.009094   287A    -11.005725   288A    -10.980792  
     289A    -10.957744   290A     -9.217419   291A     -8.985803  
     292A     -8.977877   293A     -8.884999   294A     -8.830447  
     295A     -6.873468   296A     -6.868402   297A     -6.866072  
     298A     -6.635787   299A     -6.633548   300A     -6.631098  
     301A     -6.627220   302A     -6.625108   303A     -6.622794  
     304A     -6.534621   305A     -6.532843   306A     -6.529979  
     307A     -6.479996   308A     -6.478398   309A     -6.475471  
     310A     -1.574428   311A     -1.480109   312A     -1.463910  
     313A     -1.463158   314A     -1.459714   315A     -1.433482  
     316A     -1.432641   317A     -1.423368   318A     -1.420932  
     319A     -1.412669   320A     -1.412444   321A     -1.401414  
     322A     -1.395961   323A     -1.390090   324A     -1.389969  
     325A     -1.386084   326A     -1.384719   327A     -1.378179  
     328A     -1.376279   329A     -1.372547   330A     -1.370637  
     331A     -1.367002   332A     -1.366839   333A     -1.363037  
     334A     -1.358259   335A     -1.357324   336A     -1.355611  
     337A     -1.348826   338A     -1.344772   339A     -1.339903  
     340A     -1.336771   341A     -1.332170   342A     -1.330936  
     343A     -1.330180   344A     -1.329607   345A     -1.319974  
     346A     -1.318941   347A     -1.312370   348A     -1.312112  
     349A     -1.311885   350A     -1.308895   351A     -1.307875  
     352A     -1.307500   353A     -1.303982   354A     -1.303304  
     355A     -1.301623   356A     -1.297303   357A     -1.296480  
     358A     -1.295765   359A     -1.293729   360A     -1.292977  
     361A     -1.290899   362A     -1.290346   363A     -1.289327  
     364A     -1.283348   365A     -1.278584   366A     -1.277637  
     367A     -1.277599   368A     -1.273450   369A     -1.268778  
     370A     -1.267161   371A     -1.267061   372A     -1.256638  
     373A     -1.255932   374A     -1.255407   375A     -1.255032  
     376A     -1.253277   377A     -1.250288   378A     -1.248488  
     379A     -1.237725   380A     -1.236714   381A     -1.231443  
     382A     -1.230461   383A     -1.228782   384A     -1.226454  
     385A     -1.225815   386A     -1.222202   387A     -1.218033  
     388A     -1.207424   389A     -1.201858   390A     -1.189703  
     391A     -1.187848   392A     -1.187220   393A     -1.187131  
     394A     -1.181202   395A     -1.179351   396A     -1.172149  
     397A     -1.168762   398A     -1.168319   399A     -1.165061  
     400A     -1.156864   401A     -1.156629   402A     -1.154907  
     403A     -1.151444   404A     -1.148152   405A     -1.147849  
     406A     -1.147151   407A     -1.143084   408A     -1.142686  
     409A     -1.140419   410A     -1.138405   411A     -1.135634  
     412A     -1.134439   413A     -1.133509   414A     -1.131187  
     415A     -1.130628   416A     -1.129338   417A     -1.127742  
     418A     -1.124966   419A     -1.121198   420A     -1.117177  
     421A     -1.114393   422A     -1.111128   423A     -1.110098  
     424A     -1.105988   425A     -1.102662   426A     -1.099477  
     427A     -1.098055   428A     -1.096959   429A     -1.094229  
     430A     -1.090649   431A     -1.089931   432A     -1.085225  
     433A     -1.084295   434A     -1.081466   435A     -1.075955  
     436A     -1.073071   437A     -1.070728   438A     -1.067853  
     439A     -1.062917   440A     -1.058919   441A     -1.058890  
     442A     -1.057234   443A     -1.056786   444A     -1.053976  
     445A     -1.049632   446A     -1.045560   447A     -1.045444  
     448A     -1.043076   449A     -1.042835   450A     -1.041701  
     451A     -1.039917   452A     -1.036923   453A     -1.030708  
     454A     -1.029487   455A     -1.021170   456A     -1.017552  
     457A     -1.016169   458A     -1.015177   459A     -1.008233  
     460A     -1.007983   461A     -1.004704   462A     -1.001221  
     463A     -0.999894   464A     -0.997544   465A     -0.994191  
     466A     -0.989804   467A     -0.987898   468A     -0.986986  
     469A     -0.984897   470A     -0.983155   471A     -0.980659  
     472A     -0.978469   473A     -0.977239   474A     -0.972439  
     475A     -0.970307   476A     -0.967283   477A     -0.965492  
     478A     -0.964155   479A     -0.962456   480A     -0.960265  
     481A     -0.958768   482A     -0.956904   483A     -0.954067  
     484A     -0.951382   485A     -0.947723   486A     -0.946508  
     487A     -0.941010   488A     -0.938759   489A     -0.935248  
     490A     -0.932505   491A     -0.930176   492A     -0.925010  
     493A     -0.923356   494A     -0.920082   495A     -0.919801  
     496A     -0.917931   497A     -0.917034   498A     -0.913402  
     499A     -0.909070   500A     -0.907799   501A     -0.905405  
     502A     -0.898707   503A     -0.898276   504A     -0.897412  
     505A     -0.897257   506A     -0.891613   507A     -0.890597  
     508A     -0.886279   509A     -0.883389   510A     -0.881929  
     511A     -0.879406   512A     -0.878962   513A     -0.877281  
     514A     -0.874250   515A     -0.872562   516A     -0.871751  
     517A     -0.870554   518A     -0.865685   519A     -0.863846  
     520A     -0.859592   521A     -0.858394   522A     -0.853841  
     523A     -0.852456   524A     -0.851270   525A     -0.850680  
     526A     -0.845838   527A     -0.843950   528A     -0.842991  
     529A     -0.836784   530A     -0.836196   531A     -0.834874  
     532A     -0.834243   533A     -0.833575   534A     -0.833253  
     535A     -0.830374   536A     -0.828718   537A     -0.824262  
     538A     -0.823760   539A     -0.822119   540A     -0.818403  
     541A     -0.817800   542A     -0.816147   543A     -0.815049  
     544A     -0.814619   545A     -0.813728   546A     -0.811025  
     547A     -0.805463   548A     -0.805125   549A     -0.802015  
     550A     -0.801669   551A     -0.800821   552A     -0.798457  
     553A     -0.794357   554A     -0.793761   555A     -0.791770  
     556A     -0.790716   557A     -0.789734   558A     -0.786965  
     559A     -0.784385   560A     -0.784358   561A     -0.783981  
     562A     -0.783116   563A     -0.779329   564A     -0.779057  
     565A     -0.778916   566A     -0.778262   567A     -0.776607  
     568A     -0.775665   569A     -0.774130   570A     -0.773928  
     571A     -0.773592   572A     -0.771079   573A     -0.767992  
     574A     -0.766431   575A     -0.765225   576A     -0.764290  
     577A     -0.762346   578A     -0.760822   579A     -0.758759  
     580A     -0.757480   581A     -0.755284   582A     -0.754014  
     583A     -0.753668   584A     -0.752535   585A     -0.751847  
     586A     -0.748451   587A     -0.747659   588A     -0.746157  
     589A     -0.744919   590A     -0.743430   591A     -0.742140  
     592A     -0.738298   593A     -0.736431   594A     -0.736308  
     595A     -0.735290   596A     -0.734480   597A     -0.732985  
     598A     -0.731317   599A     -0.727641   600A     -0.727324  
     601A     -0.726056   602A     -0.726023   603A     -0.724579  
     604A     -0.723116   605A     -0.722327   606A     -0.722111  
     607A     -0.721568   608A     -0.721042   609A     -0.719269  
     610A     -0.718089   611A     -0.717051   612A     -0.716500  
     613A     -0.715246   614A     -0.714484   615A     -0.712137  
     616A     -0.711174   617A     -0.710056   618A     -0.709882  
     619A     -0.708957   620A     -0.708732   621A     -0.707299  
     622A     -0.706307   623A     -0.704483   624A     -0.702540  
     625A     -0.702086   626A     -0.701321   627A     -0.700424  
     628A     -0.700009   629A     -0.697700   630A     -0.696244  
     631A     -0.694871   632A     -0.694014   633A     -0.691953  
     634A     -0.691655   635A     -0.691222   636A     -0.690815  
     637A     -0.690309   638A     -0.689416   639A     -0.687865  
     640A     -0.687409   641A     -0.686753   642A     -0.685608  
     643A     -0.684281   644A     -0.684191   645A     -0.683158  
     646A     -0.682177   647A     -0.681308   648A     -0.679832  
     649A     -0.679759   650A     -0.678479   651A     -0.676069  
     652A     -0.674762   653A     -0.674264   654A     -0.673434  
     655A     -0.670702   656A     -0.670039   657A     -0.669909  
     658A     -0.668028   659A     -0.666673   660A     -0.665647  
     661A     -0.664967   662A     -0.662552   663A     -0.661960  
     664A     -0.661367   665A     -0.661174   666A     -0.660945  
     667A     -0.659640   668A     -0.658409   669A     -0.657650  
     670A     -0.656638   671A     -0.655469   672A     -0.654624  
     673A     -0.651937   674A     -0.651806   675A     -0.651074  
     676A     -0.650823   677A     -0.649776   678A     -0.649279  
     679A     -0.647862   680A     -0.645698   681A     -0.644789  
     682A     -0.644258   683A     -0.641990   684A     -0.641929  
     685A     -0.641545   686A     -0.640332   687A     -0.640110  
     688A     -0.639873   689A     -0.638052   690A     -0.637853  
     691A     -0.637461   692A     -0.635959   693A     -0.635470  
     694A     -0.634555   695A     -0.633821   696A     -0.630228  
     697A     -0.629881   698A     -0.628423   699A     -0.627084  
     700A     -0.626733   701A     -0.626283   702A     -0.625874  
     703A     -0.624766   704A     -0.621964   705A     -0.621105  
     706A     -0.620882   707A     -0.619256   708A     -0.618141  
     709A     -0.616678   710A     -0.616400   711A     -0.615047  
     712A     -0.612897   713A     -0.612865   714A     -0.612611  
     715A     -0.612009   716A     -0.610429   717A     -0.609400  
     718A     -0.608698   719A     -0.606715   720A     -0.605853  
     721A     -0.604437   722A     -0.603888   723A     -0.603329  
     724A     -0.603075   725A     -0.602812   726A     -0.602393  
     727A     -0.600974   728A     -0.600531   729A     -0.600387  
     730A     -0.598978   731A     -0.598298   732A     -0.598089  
     733A     -0.596961   734A     -0.596309   735A     -0.596212  
     736A     -0.595258   737A     -0.594654   738A     -0.594511  
     739A     -0.593747   740A     -0.593277   741A     -0.593026  
     742A     -0.592205   743A     -0.590925   744A     -0.590170  
     745A     -0.589695   746A     -0.589295   747A     -0.589048  
     748A     -0.588844   749A     -0.588575   750A     -0.587497  
     751A     -0.587255   752A     -0.586916   753A     -0.586301  
     754A     -0.585716   755A     -0.585227   756A     -0.582502  
     757A     -0.581952   758A     -0.581332   759A     -0.580089  
     760A     -0.579454   761A     -0.578972   762A     -0.578473  
     763A     -0.577447   764A     -0.577391   765A     -0.577316  
     766A     -0.575769   767A     -0.575308   768A     -0.574936  
     769A     -0.574053   770A     -0.573535   771A     -0.572953  
     772A     -0.572417   773A     -0.572291   774A     -0.571392  
     775A     -0.570323   776A     -0.570093   777A     -0.569486  
     778A     -0.569218   779A     -0.568392   780A     -0.567272  
     781A     -0.567157   782A     -0.566224   783A     -0.565218  
     784A     -0.563713   785A     -0.562759   786A     -0.562362  
     787A     -0.562115   788A     -0.561248   789A     -0.560509  
     790A     -0.559497   791A     -0.558977   792A     -0.558638  
     793A     -0.557535   794A     -0.557102   795A     -0.556596  
     796A     -0.556098   797A     -0.555846   798A     -0.554970  
     799A     -0.553938   800A     -0.552820   801A     -0.552364  
     802A     -0.552326   803A     -0.551683   804A     -0.551078  
     805A     -0.550611   806A     -0.549553   807A     -0.549103  
     808A     -0.548814   809A     -0.548406   810A     -0.546404  
     811A     -0.545806   812A     -0.544268   813A     -0.543616  
     814A     -0.542739   815A     -0.542263   816A     -0.541677  
     817A     -0.541379   818A     -0.540161   819A     -0.539701  
     820A     -0.539387   821A     -0.538302   822A     -0.537379  
     823A     -0.537325   824A     -0.535772   825A     -0.535555  
     826A     -0.534786   827A     -0.534536   828A     -0.533130  
     829A     -0.532933   830A     -0.531953   831A     -0.531354  
     832A     -0.530990   833A     -0.529993   834A     -0.529483  
     835A     -0.528761   836A     -0.527521   837A     -0.527202  
     838A     -0.526641   839A     -0.526133   840A     -0.525507  
     841A     -0.525293   842A     -0.524692   843A     -0.523621  
     844A     -0.523431   845A     -0.522485   846A     -0.521328  
     847A     -0.520724   848A     -0.519691   849A     -0.519019  
     850A     -0.518588   851A     -0.517660   852A     -0.516782  
     853A     -0.516494   854A     -0.515979   855A     -0.515353  
     856A     -0.514779   857A     -0.514054   858A     -0.513360  
     859A     -0.512743   860A     -0.512186   861A     -0.511038  
     862A     -0.510569   863A     -0.510307   864A     -0.509851  
     865A     -0.509080   866A     -0.508434   867A     -0.507465  
     868A     -0.507180   869A     -0.505457   870A     -0.504627  
     871A     -0.504198   872A     -0.503194   873A     -0.503056  
     874A     -0.502707   875A     -0.502342   876A     -0.501608  
     877A     -0.500815   878A     -0.500419   879A     -0.499185  
     880A     -0.497356   881A     -0.497103   882A     -0.496919  
     883A     -0.496470   884A     -0.495147   885A     -0.494837  
     886A     -0.493366   887A     -0.493244   888A     -0.493046  
     889A     -0.492816   890A     -0.492598   891A     -0.492147  
     892A     -0.491934   893A     -0.491256   894A     -0.489401  
     895A     -0.488078   896A     -0.487661   897A     -0.487011  
     898A     -0.484960   899A     -0.483318   900A     -0.482441  
     901A     -0.482372   902A     -0.482160   903A     -0.481359  
     904A     -0.481132   905A     -0.480716   906A     -0.480669  
     907A     -0.480038   908A     -0.479030   909A     -0.478772  
     910A     -0.478437   911A     -0.477599   912A     -0.477081  
     913A     -0.476537   914A     -0.475454   915A     -0.474755  
     916A     -0.474165   917A     -0.473757   918A     -0.472728  
     919A     -0.472520   920A     -0.472101   921A     -0.471310  
     922A     -0.470799   923A     -0.470592   924A     -0.470158  
     925A     -0.469090   926A     -0.467184   927A     -0.466579  
     928A     -0.465571   929A     -0.465144   930A     -0.464421  
     931A     -0.462853   932A     -0.462423   933A     -0.461718  
     934A     -0.461503   935A     -0.460746   936A     -0.460687  
     937A     -0.458736   938A     -0.457526   939A     -0.457338  
     940A     -0.456703   941A     -0.456576   942A     -0.455586  
     943A     -0.455093   944A     -0.454775   945A     -0.454382  
     946A     -0.454041   947A     -0.452673   948A     -0.451722  
     949A     -0.451714   950A     -0.450441   951A     -0.449240  
     952A     -0.449063   953A     -0.446767   954A     -0.446088  
     955A     -0.445980   956A     -0.445324   957A     -0.444687  
     958A     -0.444230   959A     -0.443533   960A     -0.442549  
     961A     -0.442276   962A     -0.441039   963A     -0.440194  
     964A     -0.439055   965A     -0.438100   966A     -0.437982  
     967A     -0.437729   968A     -0.437351   969A     -0.436514  
     970A     -0.433768   971A     -0.433613   972A     -0.432767  
     973A     -0.432609   974A     -0.432222   975A     -0.431679  
     976A     -0.429625   977A     -0.428796   978A     -0.427931  
     979A     -0.427714   980A     -0.427143   981A     -0.426346  
     982A     -0.426034   983A     -0.424484   984A     -0.423332  
     985A     -0.422937   986A     -0.421851   987A     -0.421093  
     988A     -0.420278   989A     -0.420048   990A     -0.420027  
     991A     -0.419645   992A     -0.419025   993A     -0.418382  
     994A     -0.417855   995A     -0.417800   996A     -0.417569  
     997A     -0.416595   998A     -0.416255   999A     -0.415458  
    1000A     -0.414484  1001A     -0.414183  1002A     -0.414078  
    1003A     -0.411741  1004A     -0.411623  1005A     -0.411524  
    1006A     -0.411294  1007A     -0.409070  1008A     -0.407496  
    1009A     -0.407438  1010A     -0.406557  1011A     -0.405618  
    1012A     -0.405083  1013A     -0.404877  1014A     -0.403855  
    1015A     -0.403285  1016A     -0.402098  1017A     -0.400248  
    1018A     -0.399331  1019A     -0.399002  1020A     -0.397703  
    1021A     -0.397404  1022A     -0.396894  1023A     -0.396210  
    1024A     -0.394620  1025A     -0.391356  1026A     -0.391115  
    1027A     -0.389808  1028A     -0.389700  1029A     -0.389573  
    1030A     -0.389502  1031A     -0.389391  1032A     -0.387801  
    1033A     -0.386389  1034A     -0.386334  1035A     -0.385147  
    1036A     -0.384212  1037A     -0.383947  1038A     -0.382057  
    1039A     -0.380669  1040A     -0.380089  1041A     -0.379930  
    1042A     -0.379840  1043A     -0.378388  1044A     -0.378066  
    1045A     -0.373412  1046A     -0.373006  1047A     -0.371738  
    1048A     -0.371179  1049A     -0.369671  1050A     -0.368664  
    1051A     -0.367412  1052A     -0.364558  1053A     -0.362618  
    1054A     -0.362155  1055A     -0.361706  1056A     -0.359573  
    1057A     -0.358604  1058A     -0.355154  1059A     -0.354416  
    1060A     -0.352202  1061A     -0.351182  1062A     -0.350133  
    1063A     -0.344268  1064A     -0.336733  1065A     -0.336351  
    1066A     -0.335742  1067A     -0.335595  1068A     -0.330580  
    1069A     -0.328971  1070A     -0.326318  1071A     -0.325569  
    1072A     -0.325529  1073A     -0.324393  1074A     -0.322231  
    1075A     -0.320812  1076A     -0.316978  1077A     -0.316538  
    1078A     -0.315615  1079A     -0.313728  1080A     -0.312375  
    1081A     -0.311868  1082A     -0.309913  1083A     -0.309441  
    1084A     -0.306105  1085A     -0.302203  1086A     -0.301882  
    1087A     -0.300719  1088A     -0.299842  1089A     -0.299090  
    1090A     -0.296141  1091A     -0.294808  1092A     -0.293658  
    1093A     -0.292788  1094A     -0.290983  1095A     -0.288338  
    1096A     -0.283995  1097A     -0.282015  1098A     -0.280562  
    1099A     -0.279139  1100A     -0.277375  1101A     -0.277126  
    1102A     -0.273542  1103A     -0.272135  1104A     -0.271520  
    1105A     -0.271184  1106A     -0.268649  1107A     -0.267527  
    1108A     -0.262903  1109A     -0.262136  1110A     -0.256567  
    1111A     -0.255705  1112A     -0.249677  1113A     -0.240661  
    1114A     -0.229402  1115A     -0.220845  1116A     -0.215964  
    1117A     -0.214258  1118A     -0.204275  1119A     -0.176046  
    1120A     -0.161904  1121A     -0.153671  1122A     -0.141092  
    1123A     -0.128935  1124A     -0.125556  1125A     -0.114548  
    1126A     -0.103355  1127A     -0.099741  1128A     -0.082103  
    1129A     -0.067830  1130A     -0.065777  1131A     -0.035204  

    Virtual:                                                              

    1132A      0.116987  1133A      0.124085  1134A      0.133268  
    1135A      0.144175  1136A      0.151771  1137A      0.153840  
    1138A      0.165024  1139A      0.184613  1140A      0.191855  
    1141A      0.195561  1142A      0.196060  1143A      0.201780  
    1144A      0.206083  1145A      0.208215  1146A      0.211863  
    1147A      0.218968  1148A      0.220473  1149A      0.223019  
    1150A      0.225143  1151A      0.225913  1152A      0.226996  
    1153A      0.230002  1154A      0.230430  1155A      0.232523  
    1156A      0.235883  1157A      0.244647  1158A      0.246469  
    1159A      0.249544  1160A      0.252352  1161A      0.255786  
    1162A      0.259568  1163A      0.264553  1164A      0.283343  
    1165A      0.285779  1166A      0.290107  1167A      0.300908  
    1168A      0.301215  1169A      0.301699  1170A      0.302763  
    1171A      0.307688  1172A      0.312979  1173A      0.318577  
    1174A      0.318922  1175A      0.319130  1176A      0.320872  
    1177A      0.324058  1178A      0.324873  1179A      0.327088  
    1180A      0.327628  1181A      0.339480  1182A      0.343314  
    1183A      0.350210  1184A      0.357471  1185A      0.357532  
    1186A      0.358810  1187A      0.370818  1188A      0.371617  
    1189A      0.376736  1190A      0.383631  1191A      0.385788  
    1192A      0.385831  1193A      0.389422  1194A      0.400463  
    1195A      0.414074  1196A      0.419183  1197A      0.421593  
    1198A      0.426322  1199A      0.429607  1200A      0.429738  
    1201A      0.433432  1202A      0.439404  1203A      0.441193  
    1204A      0.442035  1205A      0.443836  1206A      0.444256  
    1207A      0.444807  1208A      0.446685  1209A      0.447396  
    1210A      0.447610  1211A      0.452402  1212A      0.454293  
    1213A      0.454846  1214A      0.466390  1215A      0.467249  
    1216A      0.467924  1217A      0.474135  1218A      0.475160  
    1219A      0.475451  1220A      0.483614  1221A      0.485559  
    1222A      0.486639  1223A      0.487737  1224A      0.487829  
    1225A      0.488597  1226A      0.489960  1227A      0.492014  
    1228A      0.492521  1229A      0.493590  1230A      0.495748  
    1231A      0.496852  1232A      0.501474  1233A      0.502659  
    1234A      0.504161  1235A      0.508194  1236A      0.511205  
    1237A      0.514122  1238A      0.515255  1239A      0.516534  
    1240A      0.518296  1241A      0.520100  1242A      0.521216  
    1243A      0.522642  1244A      0.523447  1245A      0.526424  
    1246A      0.526924  1247A      0.527530  1248A      0.528206  
    1249A      0.529595  1250A      0.530869  1251A      0.532289  
    1252A      0.532507  1253A      0.532657  1254A      0.533518  
    1255A      0.533805  1256A      0.534945  1257A      0.539163  
    1258A      0.539390  1259A      0.540461  1260A      0.541003  
    1261A      0.541654  1262A      0.544209  1263A      0.544396  
    1264A      0.547362  1265A      0.547603  1266A      0.549444  
    1267A      0.551454  1268A      0.552286  1269A      0.553457  
    1270A      0.554020  1271A      0.555738  1272A      0.557150  
    1273A      0.560923  1274A      0.562442  1275A      0.562508  
    1276A      0.563391  1277A      0.564365  1278A      0.564433  
    1279A      0.565678  1280A      0.568235  1281A      0.568672  
    1282A      0.570239  1283A      0.571909  1284A      0.572627  
    1285A      0.574245  1286A      0.575873  1287A      0.576877  
    1288A      0.578693  1289A      0.579069  1290A      0.580079  
    1291A      0.580550  1292A      0.581382  1293A      0.581402  
    1294A      0.582144  1295A      0.584424  1296A      0.584949  
    1297A      0.586758  1298A      0.587615  1299A      0.588533  
    1300A      0.591294  1301A      0.591948  1302A      0.592808  
    1303A      0.593502  1304A      0.594773  1305A      0.595329  
    1306A      0.597213  1307A      0.597979  1308A      0.598514  
    1309A      0.599214  1310A      0.600922  1311A      0.601705  
    1312A      0.603220  1313A      0.603953  1314A      0.604502  
    1315A      0.605620  1316A      0.605867  1317A      0.607312  
    1318A      0.607526  1319A      0.608712  1320A      0.609726  
    1321A      0.610822  1322A      0.610873  1323A      0.611748  
    1324A      0.612600  1325A      0.613352  1326A      0.614489  
    1327A      0.615161  1328A      0.616118  1329A      0.616646  
    1330A      0.617220  1331A      0.617792  1332A      0.618053  
    1333A      0.618358  1334A      0.618690  1335A      0.619796  
    1336A      0.621028  1337A      0.621226  1338A      0.622244  
    1339A      0.623373  1340A      0.624194  1341A      0.624748  
    1342A      0.625838  1343A      0.626894  1344A      0.627461  
    1345A      0.629781  1346A      0.630891  1347A      0.631560  
    1348A      0.632419  1349A      0.632895  1350A      0.634745  
    1351A      0.635649  1352A      0.636062  1353A      0.637295  
    1354A      0.637452  1355A      0.638060  1356A      0.639148  
    1357A      0.639664  1358A      0.640944  1359A      0.642259  
    1360A      0.643140  1361A      0.643731  1362A      0.643898  
    1363A      0.644896  1364A      0.645525  1365A      0.646358  
    1366A      0.646987  1367A      0.648836  1368A      0.649198  
    1369A      0.649677  1370A      0.649917  1371A      0.650083  
    1372A      0.651315  1373A      0.651696  1374A      0.652670  
    1375A      0.652828  1376A      0.653297  1377A      0.653777  
    1378A      0.654712  1379A      0.655530  1380A      0.656089  
    1381A      0.656860  1382A      0.657603  1383A      0.657703  
    1384A      0.657801  1385A      0.658624  1386A      0.659197  
    1387A      0.659462  1388A      0.660314  1389A      0.661043  
    1390A      0.661711  1391A      0.662440  1392A      0.663547  
    1393A      0.663686  1394A      0.663919  1395A      0.664210  
    1396A      0.666024  1397A      0.666632  1398A      0.666995  
    1399A      0.667185  1400A      0.667746  1401A      0.668562  
    1402A      0.668730  1403A      0.669757  1404A      0.670397  
    1405A      0.670770  1406A      0.671003  1407A      0.672661  
    1408A      0.673909  1409A      0.674474  1410A      0.674927  
    1411A      0.676764  1412A      0.677017  1413A      0.677194  
    1414A      0.678054  1415A      0.678761  1416A      0.679027  
    1417A      0.680443  1418A      0.680678  1419A      0.681471  
    1420A      0.681881  1421A      0.682918  1422A      0.683568  
    1423A      0.684176  1424A      0.684346  1425A      0.685812  
    1426A      0.686343  1427A      0.686829  1428A      0.687122  
    1429A      0.688343  1430A      0.689211  1431A      0.689642  
    1432A      0.690284  1433A      0.690581  1434A      0.690743  
    1435A      0.690997  1436A      0.692122  1437A      0.692241  
    1438A      0.693804  1439A      0.694322  1440A      0.694528  
    1441A      0.694765  1442A      0.695138  1443A      0.695609  
    1444A      0.696524  1445A      0.697014  1446A      0.697721  
    1447A      0.698481  1448A      0.699377  1449A      0.699660  
    1450A      0.700256  1451A      0.702057  1452A      0.702558  
    1453A      0.703350  1454A      0.703791  1455A      0.704082  
    1456A      0.705790  1457A      0.707750  1458A      0.708582  
    1459A      0.709012  1460A      0.709246  1461A      0.710565  
    1462A      0.710738  1463A      0.711001  1464A      0.711658  
    1465A      0.712408  1466A      0.713680  1467A      0.714018  
    1468A      0.714119  1469A      0.715295  1470A      0.716172  
    1471A      0.717016  1472A      0.717655  1473A      0.718297  
    1474A      0.719552  1475A      0.720475  1476A      0.720913  
    1477A      0.722474  1478A      0.722644  1479A      0.723127  
    1480A      0.723389  1481A      0.724338  1482A      0.724712  
    1483A      0.724846  1484A      0.726153  1485A      0.726848  
    1486A      0.728485  1487A      0.728867  1488A      0.730355  
    1489A      0.730599  1490A      0.732103  1491A      0.732406  
    1492A      0.733029  1493A      0.733517  1494A      0.734199  
    1495A      0.734937  1496A      0.735736  1497A      0.736306  
    1498A      0.737209  1499A      0.737803  1500A      0.739135  
    1501A      0.739426  1502A      0.740311  1503A      0.740563  
    1504A      0.742126  1505A      0.742890  1506A      0.743206  
    1507A      0.744287  1508A      0.744407  1509A      0.745780  
    1510A      0.746641  1511A      0.748151  1512A      0.748544  
    1513A      0.749423  1514A      0.750731  1515A      0.751263  
    1516A      0.751933  1517A      0.752283  1518A      0.752742  
    1519A      0.753701  1520A      0.753993  1521A      0.754724  
    1522A      0.755679  1523A      0.755917  1524A      0.756897  
    1525A      0.757604  1526A      0.757805  1527A      0.758124  
    1528A      0.758391  1529A      0.759519  1530A      0.760259  
    1531A      0.760624  1532A      0.761668  1533A      0.761952  
    1534A      0.762567  1535A      0.762837  1536A      0.763490  
    1537A      0.764931  1538A      0.765833  1539A      0.766962  
    1540A      0.767411  1541A      0.768017  1542A      0.768088  
    1543A      0.768843  1544A      0.769354  1545A      0.769683  
    1546A      0.770180  1547A      0.770902  1548A      0.771965  
    1549A      0.772884  1550A      0.773605  1551A      0.773974  
    1552A      0.775359  1553A      0.776031  1554A      0.776453  
    1555A      0.776861  1556A      0.778820  1557A      0.780235  
    1558A      0.780364  1559A      0.781705  1560A      0.781929  
    1561A      0.782554  1562A      0.783751  1563A      0.784359  
    1564A      0.785056  1565A      0.785770  1566A      0.786286  
    1567A      0.786904  1568A      0.787190  1569A      0.787656  
    1570A      0.788218  1571A      0.788357  1572A      0.789052  
    1573A      0.789593  1574A      0.789954  1575A      0.790793  
    1576A      0.791495  1577A      0.792361  1578A      0.792683  
    1579A      0.793265  1580A      0.793621  1581A      0.794964  
    1582A      0.795889  1583A      0.796642  1584A      0.797218  
    1585A      0.797886  1586A      0.798644  1587A      0.799431  
    1588A      0.799731  1589A      0.802078  1590A      0.802830  
    1591A      0.804873  1592A      0.804979  1593A      0.805490  
    1594A      0.807222  1595A      0.810624  1596A      0.811541  
    1597A      0.811708  1598A      0.812346  1599A      0.813316  
    1600A      0.814369  1601A      0.816113  1602A      0.817807  
    1603A      0.819342  1604A      0.819640  1605A      0.819844  
    1606A      0.820687  1607A      0.821803  1608A      0.822064  
    1609A      0.823539  1610A      0.824400  1611A      0.824740  
    1612A      0.825730  1613A      0.825916  1614A      0.827389  
    1615A      0.827938  1616A      0.828455  1617A      0.830003  
    1618A      0.831410  1619A      0.831995  1620A      0.833108  
    1621A      0.833728  1622A      0.835019  1623A      0.835372  
    1624A      0.836687  1625A      0.837158  1626A      0.838674  
    1627A      0.840160  1628A      0.841429  1629A      0.841661  
    1630A      0.842698  1631A      0.843090  1632A      0.844273  
    1633A      0.844382  1634A      0.845089  1635A      0.847298  
    1636A      0.847433  1637A      0.849180  1638A      0.849658  
    1639A      0.850617  1640A      0.851565  1641A      0.852125  
    1642A      0.852549  1643A      0.853767  1644A      0.858623  
    1645A      0.859967  1646A      0.860510  1647A      0.860710  
    1648A      0.861024  1649A      0.861769  1650A      0.864212  
    1651A      0.865787  1652A      0.866150  1653A      0.866331  
    1654A      0.867558  1655A      0.868255  1656A      0.869596  
    1657A      0.872207  1658A      0.873661  1659A      0.875359  
    1660A      0.876161  1661A      0.876278  1662A      0.876709  
    1663A      0.877079  1664A      0.878279  1665A      0.880738  
    1666A      0.882167  1667A      0.883253  1668A      0.885701  
    1669A      0.887306  1670A      0.887758  1671A      0.888194  
    1672A      0.889681  1673A      0.891076  1674A      0.892953  
    1675A      0.893573  1676A      0.893699  1677A      0.894347  
    1678A      0.896010  1679A      0.896885  1680A      0.897022  
    1681A      0.900957  1682A      0.901703  1683A      0.903032  
    1684A      0.905870  1685A      0.906659  1686A      0.908641  
    1687A      0.909245  1688A      0.910358  1689A      0.911886  
    1690A      0.913746  1691A      0.914050  1692A      0.914486  
    1693A      0.915024  1694A      0.917313  1695A      0.919195  
    1696A      0.923590  1697A      0.924973  1698A      0.925632  
    1699A      0.926527  1700A      0.929578  1701A      0.931334  
    1702A      0.932572  1703A      0.933484  1704A      0.936943  
    1705A      0.937527  1706A      0.938686  1707A      0.941274  
    1708A      0.944098  1709A      0.944517  1710A      0.944643  
    1711A      0.948397  1712A      0.949627  1713A      0.949906  
    1714A      0.950247  1715A      0.954858  1716A      0.957365  
    1717A      0.958789  1718A      0.959750  1719A      0.960790  
    1720A      0.962339  1721A      0.963837  1722A      0.964454  
    1723A      0.965007  1724A      0.968057  1725A      0.969184  
    1726A      0.972288  1727A      0.974723  1728A      0.976580  
    1729A      0.977307  1730A      0.977547  1731A      0.980048  
    1732A      0.984663  1733A      0.985152  1734A      0.986845  
    1735A      0.991046  1736A      0.993778  1737A      0.995828  
    1738A      0.999786  1739A      1.005563  1740A      1.008403  
    1741A      1.010918  1742A      1.017330  1743A      1.022652  
    1744A      1.025371  1745A      1.027583  1746A      1.028958  
    1747A      1.031678  1748A      1.034677  1749A      1.035443  
    1750A      1.038684  1751A      1.039849  1752A      1.043686  
    1753A      1.047429  1754A      1.050574  1755A      1.051006  
    1756A      1.057255  1757A      1.059629  1758A      1.063571  
    1759A      1.064401  1760A      1.065091  1761A      1.065145  
    1762A      1.068018  1763A      1.075534  1764A      1.076874  
    1765A      1.078105  1766A      1.082931  1767A      1.085017  
    1768A      1.089645  1769A      1.092559  1770A      1.094222  
    1771A      1.094931  1772A      1.109568  1773A      1.111080  
    1774A      1.113096  1775A      1.116362  1776A      1.128806  
    1777A      1.133575  1778A      1.135679  1779A      1.139323  
    1780A      1.142525  1781A      1.143804  1782A      1.156583  
    1783A      1.165393  1784A      1.168954  1785A      1.181965  
    1786A      1.198825  1787A      1.214583  1788A      1.215500  
    1789A      1.222542  1790A      1.249749  1791A      1.269668  
    1792A      1.288259  1793A      1.301588  1794A      1.407764  

    Final Occupation by Irrep:
              A 
    DOCC [  1131 ]
    NA   [  1131 ]
    NB   [  1131 ]

  @DF-RHF Final Energy: -15915.33674465251715

   => Energetics <=

    Nuclear Repulsion Energy =         137464.5844771792762913
    One-Electron Energy =             -296526.1415648898109794
    Two-Electron Energy =              143152.0813777282310184
    Total Energy =                     -15915.3367446525171545

Computation Completed


Properties will be evaluated at   0.000000,   0.000000,   0.000000 [a0]

Properties computed using the SCF density matrix


 Multipole Moments:

 ------------------------------------------------------------------------------------
     Multipole            Electronic (a.u.)      Nuclear  (a.u.)        Total (a.u.)
 ------------------------------------------------------------------------------------

 L = 1.  Multiply by 2.5417464519 to convert [e a0] to [Debye]
 Dipole X            :     -12268.4902326        12203.3958942          -65.0943384
 Dipole Y            :    -203987.6985612       203769.2115718         -218.4869894
 Dipole Z            :    -213406.4289470       213285.2638478         -121.1650992
 Magnitude           :                                                  258.1759452

 ------------------------------------------------------------------------------------

*** tstop() called on atl1-1-01-010-20-2.pace.gatech.edu at Tue May 20 01:11:50 2025
Module time:
	user time   =   66974.72 seconds =    1116.25 minutes
	system time =    1195.88 seconds =      19.93 minutes
	total time  =       6941 seconds =     115.68 minutes
Total time:
	user time   =   66974.72 seconds =    1116.25 minutes
	system time =    1195.88 seconds =      19.93 minutes
	total time  =       6941 seconds =     115.68 minutes
Wall time: 6940.38 seconds
