# Supplementary material for: SparcleQC: Automated Input File Creation for QM/MM Studies of Protein:Ligand Complexes
Source: J Chem Inf Model. 2025 Jun 17;65(13):6433–40. doi: 10.1021/acs.jcim.5c00617 (PMC12264949; doi:10.1021/acs.jcim.5c00617)
Supplement: Supplementary file 2 [file ci5c00617_si_002.zip › si/convergence/ex1_1ABA/psi4_files/with_ee/cutoff_7_psi4_file_prot.out]

Scratch directory: /scratch/1875458/
  PE does not make use of molecular symmetry: further calculations in C1 point group.
  PE geometry must align with POTFILE keyword: resetting coordinates with fixed origin and orientation.
   => Libint2 <=

    Primary   basis highest AM E, G, H:  5, 4, 3
    Auxiliary basis highest AM E, G, H:  6, 5, 4
    Onebody   basis highest AM E, G, H:  6, 5, 4
    Solid Harmonics ordering:            gaussian

*** tstart() called on atl1-1-01-010-4-0.pace.gatech.edu
*** at Sat Nov 16 09:37:10 2024

   => Loading Basis Set <=

    Name: MINIX
    Role: ORBITAL
    Keyword: BASIS
    atoms 1, 4-5, 7-13, 25-26, 32-39, 50, 53-54, 56-58, 60, 70-71, 73-76, 92-93, 99, 102-103, 109, 112-113, 115-118, 131-133, 135, 145, 148-149, 151-157, 168-169, 171-172, 180-182, 189, 192-196, 208, 211-212, 214-217, 230-234, 246, 249-250, 252-255, 268-269, 275-276, 278-280, 282, 299-300, 302-303, 311-312, 314-315, 325-326, 328-330, 342-343, 345-348, 361-362, 368-369, 371-374, 387-388, 390-391, 401-402, 404-405, 407, 418-419, 421-423, 432-435 entry C          line    74 file /storage/hive/project/chem-sherrill/csargent30/.conda/envs/psi419/share/psi4/basis/minix.gbs 
    atoms 2, 6, 14, 27, 40, 51, 55, 72, 100, 110, 114, 146, 150, 170, 173-174, 183-184, 190, 209, 213, 247, 251, 270, 277, 301, 304-305, 313, 316, 327, 332, 344, 363, 370, 389, 392, 403, 420, 437                                                                                                                                                                                                                                                             entry O          line   102 file /storage/hive/project/chem-sherrill/csargent30/.conda/envs/psi419/share/psi4/basis/minix.gbs 
    atoms 3, 24, 31, 52, 59, 61, 69, 77, 91, 101, 111, 130, 147, 167, 179, 191, 210, 229, 248, 267, 274, 281, 283-284, 298, 310, 324, 331, 341, 360, 367, 386, 400, 417, 431, 436                                                                                                                                                                                                                                                                               entry N          line    88 file /storage/hive/project/chem-sherrill/csargent30/.conda/envs/psi419/share/psi4/basis/minix.gbs 
    atoms 15-23, 28-30, 41-49, 62-68, 78-90, 95-98, 105-108, 119-129, 136-144, 158-166, 175-178, 185-188, 197-207, 218-228, 235-245, 256-266, 271-273, 285-297, 306-309, 317-323, 333-340, 349-359, 364-366, 375-385, 393-399, 408-416, 424-430, 438-461                                                                                                                                                                                                        entry H          line    24 file /storage/hive/project/chem-sherrill/csargent30/.conda/envs/psi419/share/psi4/basis/minix.gbs 
    atoms 94, 104, 134, 406                                                                                                                                                                                                                                                                                                                                                                                                                                     entry S          line   256 file /storage/hive/project/chem-sherrill/csargent30/.conda/envs/psi419/share/psi4/basis/minix.gbs 

   => HF3C: Empirical Dispersion <=

    Grimme's -D3 (BJ-damping) Dispersion Correction
    Grimme S.; Ehrlich S.; Goerigk L. (2011), J. Comput. Chem., 32: 1456

        s6 =       1.000000
        s8 =       0.877700
        a1 =       0.417100
        a2 =       2.914900


         ---------------------------------------------------------
                                   SCF
               by Justin Turney, Rob Parrish, Andy Simmonett
                          and Daniel G. A. Smith
                              RHF Reference
                       10 Threads, 114440 MiB Core
         ---------------------------------------------------------

  ==> Geometry <==

    Molecular point group: c1
    Full point group: C1

    Geometry (in Angstrom), charge = -1, multiplicity = 1:

       Center              X                  Y                   Z               Mass       
    ------------   -----------------  -----------------  -----------------  -----------------
         C            9.479000000000    49.442000000000    55.784000000000    12.000000000000
         O            9.222000000000    50.616000000000    56.099000000000    15.994914619570
         N            8.831000000000    48.837000000000    54.788000000000    14.003074004430
         C            7.706000000000    49.436000000000    54.084000000000    12.000000000000
         C            6.456000000000    48.981000000000    54.822000000000    12.000000000000
         O            6.310000000000    47.784000000000    55.139000000000    15.994914619570
         C            7.599000000000    48.942000000000    52.633000000000    12.000000000000
         C            8.692000000000    49.472000000000    51.736000000000    12.000000000000
         C            9.959000000000    48.898000000000    51.781000000000    12.000000000000
         C            8.415000000000    50.537000000000    50.880000000000    12.000000000000
         C           10.961000000000    49.400000000000    50.960000000000    12.000000000000
         C            9.426000000000    51.032000000000    50.065000000000    12.000000000000
         C           10.685000000000    50.467000000000    50.116000000000    12.000000000000
         O           11.708000000000    50.978000000000    49.318000000000    15.994914619570
         H            9.079000000000    47.888000000000    54.547000000000     1.007825032230
         H            7.776000000000    50.522000000000    54.089000000000     1.007825032230
         H            7.626000000000    47.853000000000    52.619000000000     1.007825032230
         H            6.632000000000    49.250000000000    52.229000000000     1.007825032230
         H           10.166000000000    48.070000000000    52.442000000000     1.007825032230
         H            7.433000000000    50.987000000000    50.855000000000     1.007825032230
         H           11.952000000000    48.972000000000    50.989000000000     1.007825032230
         H            9.226000000000    51.857000000000    49.398000000000     1.007825032230
         H           11.449000000000    51.809000000000    48.903000000000     1.007825032230
         N            5.533000000000    49.874000000000    55.110000000000    14.003074004430
         C            4.317000000000    49.477000000000    55.789000000000    12.000000000000
         C            3.333000000000    50.620000000000    55.891000000000    12.000000000000
         O            3.372000000000    51.588000000000    55.127000000000    15.994914619570
         H            5.656000000000    50.845000000000    54.854000000000     1.007825032230
         H            3.844000000000    48.671000000000    55.232000000000     1.007825032230
         H            4.568000000000    49.120000000000    56.788000000000     1.007825032230
         N            2.442000000000    50.507000000000    56.862000000000    14.003074004430
         C            1.413000000000    51.506000000000    57.119000000000    12.000000000000
         C            0.005000000000    50.927000000000    57.232000000000    12.000000000000
         C           -0.521000000000    50.237000000000    56.001000000000    12.000000000000
         C           -0.985000000000    51.011000000000    54.951000000000    12.000000000000
         C           -0.569000000000    48.854000000000    55.936000000000    12.000000000000
         C           -1.502000000000    50.387000000000    53.835000000000    12.000000000000
         C           -1.086000000000    48.222000000000    54.817000000000    12.000000000000
         C           -1.549000000000    49.003000000000    53.779000000000    12.000000000000
         O           -2.106000000000    48.406000000000    52.664000000000    15.994914619570
         H            2.461000000000    49.695000000000    57.461000000000     1.007825032230
         H            1.413000000000    52.280000000000    56.353000000000     1.007825032230
         H           -0.024000000000    50.226000000000    58.065000000000     1.007825032230
         H           -0.676000000000    51.740000000000    57.481000000000     1.007825032230
         H           -0.942000000000    52.081000000000    55.009000000000     1.007825032230
         H           -0.222000000000    48.258000000000    56.765000000000     1.007825032230
         H           -1.884000000000    50.975000000000    53.022000000000     1.007825032230
         H           -1.195000000000    47.158000000000    54.813000000000     1.007825032230
         H           -2.573000000000    49.035000000000    52.085000000000     1.007825032230
         C           -4.489000000000    54.638000000000    59.165000000000    12.000000000000
         O           -5.677000000000    54.600000000000    58.838000000000    15.994914619570
         N           -3.764000000000    53.513000000000    59.144000000000    14.003074004430
         C           -4.323000000000    52.242000000000    58.734000000000    12.000000000000
         C           -3.681000000000    51.215000000000    59.641000000000    12.000000000000
         O           -2.469000000000    51.006000000000    59.589000000000    15.994914619570
         C           -3.962000000000    52.008000000000    57.296000000000    12.000000000000
         C           -4.635000000000    50.801000000000    56.669000000000    12.000000000000
         C           -4.176000000000    49.512000000000    56.726000000000    12.000000000000
         N           -5.696000000000    50.809000000000    55.872000000000    14.003074004430
         C           -5.895000000000    49.594000000000    55.423000000000    12.000000000000
         N           -4.976000000000    48.833000000000    55.943000000000    14.003074004430
         H           -2.787000000000    53.541000000000    59.402000000000     1.007825032230
         H           -5.407000000000    52.219000000000    58.853000000000     1.007825032230
         H           -4.268000000000    52.883000000000    56.723000000000     1.007825032230
         H           -2.884000000000    51.914000000000    57.183000000000     1.007825032230
         H           -3.307000000000    49.148000000000    57.251000000000     1.007825032230
         H           -6.680000000000    49.281000000000    54.753000000000     1.007825032230
         H           -4.889000000000    47.843000000000    55.762000000000     1.007825032230
         N           -4.454000000000    50.568000000000    60.487000000000    14.003074004430
         C           -3.913000000000    49.659000000000    61.489000000000    12.000000000000
         C           -3.055000000000    48.558000000000    60.876000000000    12.000000000000
         O           -3.491000000000    47.931000000000    59.898000000000    15.994914619570
         C           -5.077000000000    49.060000000000    62.264000000000    12.000000000000
         C           -4.581000000000    48.271000000000    63.463000000000    12.000000000000
         C           -5.696000000000    47.747000000000    64.361000000000    12.000000000000
         C           -5.125000000000    47.550000000000    65.754000000000    12.000000000000
         N           -6.117000000000    47.166000000000    66.752000000000    14.003074004430
         H           -5.445000000000    50.758000000000    60.497000000000     1.007825032230
         H           -3.303000000000    50.245000000000    62.177000000000     1.007825032230
         H           -5.716000000000    49.870000000000    62.620000000000     1.007825032230
         H           -5.665000000000    48.411000000000    61.613000000000     1.007825032230
         H           -3.977000000000    47.424000000000    63.135000000000     1.007825032230
         H           -3.941000000000    48.937000000000    64.045000000000     1.007825032230
         H           -6.500000000000    48.483000000000    64.416000000000     1.007825032230
         H           -6.089000000000    46.809000000000    63.966000000000     1.007825032230
         H           -4.350000000000    46.783000000000    65.706000000000     1.007825032230
         H           -4.658000000000    48.483000000000    66.075000000000     1.007825032230
         H           -5.671000000000    47.050000000000    67.652000000000     1.007825032230
         H           -6.823000000000    47.885000000000    66.828000000000     1.007825032230
         H           -6.559000000000    46.296000000000    66.488000000000     1.007825032230
         N           -1.840000000000    48.367000000000    61.392000000000    14.003074004430
         C           -0.992000000000    47.311000000000    60.887000000000    12.000000000000
         C           -0.081000000000    47.849000000000    59.785000000000    12.000000000000
         S            0.906000000000    46.497000000000    59.054000000000    31.972071174400
         H           -1.503000000000    48.950000000000    62.146000000000     1.007825032230
         H           -1.597000000000    46.503000000000    60.474000000000     1.007825032230
         H           -0.695000000000    48.296000000000    59.004000000000     1.007825032230
         H            0.575000000000    48.619000000000    60.194000000000     1.007825032230
         C            3.756000000000    44.331000000000    61.685000000000    12.000000000000
         O            4.949000000000    44.126000000000    61.944000000000    15.994914619570
         N            3.322000000000    45.484000000000    61.134000000000    14.003074004430
         C            4.203000000000    46.620000000000    60.883000000000    12.000000000000
         C            3.465000000000    47.784000000000    60.221000000000    12.000000000000
         S            2.700000000000    47.388000000000    58.627000000000    31.972071174400
         H            2.340000000000    45.597000000000    60.928000000000     1.007825032230
         H            5.021000000000    46.302000000000    60.237000000000     1.007825032230
         H            2.704000000000    48.182000000000    60.889000000000     1.007825032230
         H            4.193000000000    48.576000000000    60.050000000000     1.007825032230
         C            4.103000000000    54.707000000000    53.574000000000    12.000000000000
         O            4.298000000000    55.692000000000    52.855000000000    15.994914619570
         N            3.358000000000    53.697000000000    53.143000000000    14.003074004430
         C            2.813000000000    53.718000000000    51.788000000000    12.000000000000
         C            1.415000000000    54.343000000000    51.725000000000    12.000000000000
         O            0.846000000000    54.490000000000    50.639000000000    15.994914619570
         C            2.765000000000    52.263000000000    51.154000000000    12.000000000000
         C            1.854000000000    51.314000000000    51.971000000000    12.000000000000
         C            4.222000000000    51.753000000000    51.018000000000    12.000000000000
         C            1.552000000000    49.957000000000    51.275000000000    12.000000000000
         H            3.192000000000    52.889000000000    53.732000000000     1.007825032230
         H            3.452000000000    54.316000000000    51.137000000000     1.007825032230
         H            2.353000000000    52.349000000000    50.147000000000     1.007825032230
         H            2.316000000000    51.103000000000    52.931000000000     1.007825032230
         H            0.895000000000    51.799000000000    52.157000000000     1.007825032230
         H            4.237000000000    50.819000000000    50.458000000000     1.007825032230
         H            4.822000000000    52.488000000000    50.480000000000     1.007825032230
         H            4.660000000000    51.586000000000    52.003000000000     1.007825032230
         H            0.882000000000    49.367000000000    51.899000000000     1.007825032230
         H            1.072000000000    50.139000000000    50.313000000000     1.007825032230
         H            2.475000000000    49.403000000000    51.115000000000     1.007825032230
         N            0.803000000000    54.699000000000    52.842000000000    14.003074004430
         C           -0.523000000000    55.306000000000    52.821000000000    12.000000000000
         C           -1.551000000000    54.355000000000    53.441000000000    12.000000000000
         C           -2.945000000000    54.929000000000    53.268000000000    12.000000000000
         S           -4.230000000000    53.864000000000    53.922000000000    31.972071174400
         C           -4.327000000000    52.868000000000    52.489000000000    12.000000000000
         H            1.262000000000    54.575000000000    53.734000000000     1.007825032230
         H           -0.851000000000    55.519000000000    51.809000000000     1.007825032230
         H           -1.485000000000    53.395000000000    52.930000000000     1.007825032230
         H           -1.345000000000    54.203000000000    54.500000000000     1.007825032230
         H           -2.995000000000    55.873000000000    53.806000000000     1.007825032230
         H           -3.144000000000    55.111000000000    52.215000000000     1.007825032230
         H           -4.917000000000    53.383000000000    51.726000000000     1.007825032230
         H           -3.337000000000    52.649000000000    52.088000000000     1.007825032230
         H           -4.818000000000    51.924000000000    52.740000000000     1.007825032230
         C           -3.305000000000    56.701000000000    49.689000000000    12.000000000000
         O           -2.574000000000    56.844000000000    50.663000000000    15.994914619570
         N           -2.981000000000    55.933000000000    48.650000000000    14.003074004430
         C           -1.694000000000    55.276000000000    48.503000000000    12.000000000000
         C           -0.689000000000    56.178000000000    47.833000000000    12.000000000000
         O           -1.007000000000    57.031000000000    46.986000000000    15.994914619570
         C           -1.807000000000    54.027000000000    47.654000000000    12.000000000000
         C           -2.448000000000    52.908000000000    48.447000000000    12.000000000000
         C           -1.674000000000    52.148000000000    49.313000000000    12.000000000000
         C           -3.793000000000    52.637000000000    48.293000000000    12.000000000000
         C           -2.246000000000    51.109000000000    50.022000000000    12.000000000000
         C           -4.359000000000    51.592000000000    49.009000000000    12.000000000000
         C           -3.585000000000    50.828000000000    49.870000000000    12.000000000000
         H           -3.624000000000    55.864000000000    47.875000000000     1.007825032230
         H           -1.320000000000    54.997000000000    49.487000000000     1.007825032230
         H           -2.385000000000    54.234000000000    46.752000000000     1.007825032230
         H           -0.814000000000    53.719000000000    47.343000000000     1.007825032230
         H           -0.633000000000    52.388000000000    49.469000000000     1.007825032230
         H           -4.401000000000    53.230000000000    47.628000000000     1.007825032230
         H           -1.641000000000    50.526000000000    50.697000000000     1.007825032230
         H           -5.409000000000    51.369000000000    48.890000000000     1.007825032230
         H           -4.032000000000    50.014000000000    50.419000000000     1.007825032230
         N            0.559000000000    55.981000000000    48.219000000000    14.003074004430
         C            1.648000000000    56.676000000000    47.609000000000    12.000000000000
         C            2.148000000000    55.749000000000    46.503000000000    12.000000000000
         O            2.969000000000    54.837000000000    46.727000000000    15.994914619570
         C            2.727000000000    56.921000000000    48.641000000000    12.000000000000
         C            3.851000000000    57.807000000000    48.123000000000    12.000000000000
         O            4.136000000000    57.836000000000    46.930000000000    15.994914619570
         O            4.466000000000    58.475000000000    48.937000000000    15.994914619570
         H            0.769000000000    55.281000000000    48.915000000000     1.007825032230
         H            1.334000000000    57.637000000000    47.201000000000     1.007825032230
         H            2.271000000000    57.429000000000    49.490000000000     1.007825032230
         H            3.140000000000    55.980000000000    49.007000000000     1.007825032230
         N            1.729000000000    56.044000000000    45.279000000000    14.003074004430
         C            2.074000000000    55.193000000000    44.152000000000    12.000000000000
         C            1.196000000000    55.606000000000    42.978000000000    12.000000000000
         C           -0.276000000000    55.169000000000    43.109000000000    12.000000000000
         O           -0.642000000000    54.440000000000    44.043000000000    15.994914619570
         O           -1.058000000000    55.533000000000    42.223000000000    15.994914619570
         H            1.074000000000    56.798000000000    45.136000000000     1.007825032230
         H            1.808000000000    54.169000000000    44.412000000000     1.007825032230
         H            1.247000000000    56.688000000000    42.844000000000     1.007825032230
         H            1.590000000000    55.142000000000    42.071000000000     1.007825032230
         C            6.178000000000    52.810000000000    46.615000000000    12.000000000000
         O            7.003000000000    51.909000000000    46.780000000000    15.994914619570
         N            4.954000000000    52.544000000000    46.147000000000    14.003074004430
         C            4.574000000000    51.175000000000    45.767000000000    12.000000000000
         C            3.036000000000    51.092000000000    45.467000000000    12.000000000000
         C            2.286000000000    51.433000000000    46.777000000000    12.000000000000
         C            2.604000000000    49.685000000000    45.023000000000    12.000000000000
         C            0.773000000000    51.661000000000    46.639000000000    12.000000000000
         H            4.285000000000    53.293000000000    46.021000000000     1.007825032230
         H            4.805000000000    50.498000000000    46.591000000000     1.007825032230
         H            2.776000000000    51.815000000000    44.692000000000     1.007825032230
         H            2.449000000000    50.632000000000    47.501000000000     1.007825032230
         H            2.689000000000    52.341000000000    47.220000000000     1.007825032230
         H            3.139000000000    49.398000000000    44.118000000000     1.007825032230
         H            2.814000000000    48.957000000000    45.807000000000     1.007825032230
         H            1.541000000000    49.677000000000    44.789000000000     1.007825032230
         H            0.386000000000    51.889000000000    47.624000000000     1.007825032230
         H            0.586000000000    52.494000000000    45.961000000000     1.007825032230
         H            0.272000000000    50.768000000000    46.270000000000     1.007825032230
         C            9.824000000000    50.151000000000    44.980000000000    12.000000000000
         O           10.783000000000    49.382000000000    44.768000000000    15.994914619570
         N            8.796000000000    49.803000000000    45.757000000000    14.003074004430
         C            8.772000000000    48.508000000000    46.402000000000    12.000000000000
         C            8.758000000000    47.383000000000    45.375000000000    12.000000000000
         O            9.544000000000    46.436000000000    45.473000000000    15.994914619570
         C            7.545000000000    48.399000000000    47.296000000000    12.000000000000
         C            7.324000000000    47.081000000000    48.078000000000    12.000000000000
         C            8.510000000000    46.703000000000    48.971000000000    12.000000000000
         C            6.091000000000    47.281000000000    48.927000000000    12.000000000000
         H            8.019000000000    50.436000000000    45.891000000000     1.007825032230
         H            9.669000000000    48.408000000000    47.015000000000     1.007825032230
         H            7.604000000000    49.216000000000    48.018000000000     1.007825032230
         H            6.657000000000    48.573000000000    46.691000000000     1.007825032230
         H            7.135000000000    46.270000000000    47.375000000000     1.007825032230
         H            8.281000000000    45.790000000000    49.518000000000     1.007825032230
         H            9.395000000000    46.525000000000    48.360000000000     1.007825032230
         H            8.715000000000    47.508000000000    49.676000000000     1.007825032230
         H            5.899000000000    46.363000000000    49.477000000000     1.007825032230
         H            6.238000000000    48.099000000000    49.634000000000     1.007825032230
         H            5.229000000000    47.498000000000    48.294000000000     1.007825032230
         N            7.912000000000    47.499000000000    44.338000000000    14.003074004430
         C            7.852000000000    46.455000000000    43.322000000000    12.000000000000
         C            6.783000000000    46.760000000000    42.296000000000    12.000000000000
         C            5.362000000000    46.760000000000    42.865000000000    12.000000000000
         C            4.409000000000    47.143000000000    41.755000000000    12.000000000000
         C            4.990000000000    45.393000000000    43.428000000000    12.000000000000
         H            7.305000000000    48.302000000000    44.255000000000     1.007825032230
         H            7.632000000000    45.505000000000    43.806000000000     1.007825032230
         H            6.990000000000    47.736000000000    41.854000000000     1.007825032230
         H            6.842000000000    46.016000000000    41.500000000000     1.007825032230
         H            5.269000000000    47.490000000000    43.662000000000     1.007825032230
         H            3.388000000000    47.175000000000    42.138000000000     1.007825032230
         H            4.663000000000    48.133000000000    41.373000000000     1.007825032230
         H            4.462000000000    46.419000000000    40.939000000000     1.007825032230
         H            3.944000000000    45.394000000000    43.728000000000     1.007825032230
         H            5.138000000000    44.620000000000    42.672000000000     1.007825032230
         H            5.586000000000    45.163000000000    44.310000000000     1.007825032230
         C           12.810000000000    44.733000000000    44.943000000000    12.000000000000
         O           13.706000000000    43.894000000000    45.089000000000    15.994914619570
         N           11.531000000000    44.377000000000    44.905000000000    14.003074004430
         C           11.130000000000    42.976000000000    44.972000000000    12.000000000000
         C           11.340000000000    42.248000000000    43.660000000000    12.000000000000
         O           11.424000000000    41.017000000000    43.683000000000    15.994914619570
         C            9.646000000000    42.848000000000    45.362000000000    12.000000000000
         C            9.265000000000    43.266000000000    46.773000000000    12.000000000000
         C            7.755000000000    43.294000000000    46.907000000000    12.000000000000
         C            9.881000000000    42.319000000000    47.757000000000    12.000000000000
         H           10.816000000000    45.081000000000    44.785000000000     1.007825032230
         H           11.734000000000    42.469000000000    45.722000000000     1.007825032230
         H            9.066000000000    43.441000000000    44.653000000000     1.007825032230
         H            9.345000000000    41.808000000000    45.234000000000     1.007825032230
         H            9.641000000000    44.269000000000    46.973000000000     1.007825032230
         H            7.509000000000    43.629000000000    47.916000000000     1.007825032230
         H            7.326000000000    43.997000000000    46.189000000000     1.007825032230
         H            7.334000000000    42.302000000000    46.734000000000     1.007825032230
         H            9.542000000000    42.582000000000    48.759000000000     1.007825032230
         H            9.583000000000    41.293000000000    47.541000000000     1.007825032230
         H           10.966000000000    42.395000000000    47.737000000000     1.007825032230
         N           11.455000000000    42.952000000000    42.525000000000    14.003074004430
         C           11.525000000000    42.334000000000    41.214000000000    12.000000000000
         C           10.164000000000    41.769000000000    40.833000000000    12.000000000000
         O           10.081000000000    40.762000000000    40.130000000000    15.994914619570
         H           11.421000000000    43.962000000000    42.561000000000     1.007825032230
         H           11.816000000000    43.084000000000    40.479000000000     1.007825032230
         H           12.266000000000    41.534000000000    41.216000000000     1.007825032230
         N            9.056000000000    42.383000000000    41.229000000000    14.003074004430
         C            7.732000000000    41.847000000000    40.950000000000    12.000000000000
         C            7.015000000000    42.653000000000    39.888000000000    12.000000000000
         O            7.168000000000    43.877000000000    39.827000000000    15.994914619570
         C            6.847000000000    41.867000000000    42.198000000000    12.000000000000
         C            7.270000000000    40.907000000000    43.286000000000    12.000000000000
         C            6.765000000000    39.494000000000    43.037000000000    12.000000000000
         N            5.309000000000    39.509000000000    42.945000000000    14.003074004430
         C            4.456000000000    39.277000000000    43.947000000000    12.000000000000
         N            4.847000000000    39.018000000000    45.181000000000    14.003074004430
         N            3.160000000000    39.333000000000    43.692000000000    14.003074004430
         H            9.125000000000    43.252000000000    41.740000000000     1.007825032230
         H            7.796000000000    40.815000000000    40.603000000000     1.007825032230
         H            6.900000000000    42.873000000000    42.618000000000     1.007825032230
         H            5.806000000000    41.713000000000    41.916000000000     1.007825032230
         H            8.355000000000    40.882000000000    43.365000000000     1.007825032230
         H            6.866000000000    41.254000000000    44.238000000000     1.007825032230
         H            7.178000000000    39.120000000000    42.099000000000     1.007825032230
         H            7.095000000000    38.838000000000    43.843000000000     1.007825032230
         H            4.918000000000    39.721000000000    42.039000000000     1.007825032230
         H            4.159000000000    38.844000000000    45.898000000000     1.007825032230
         H            5.831000000000    38.978000000000    45.395000000000     1.007825032230
         H            2.839000000000    39.545000000000    42.757000000000     1.007825032230
         H            2.491000000000    39.170000000000    44.430000000000     1.007825032230
         N            6.207000000000    41.956000000000    39.087000000000    14.003074004430
         C            5.293000000000    42.579000000000    38.150000000000    12.000000000000
         C            3.843000000000    42.635000000000    38.597000000000    12.000000000000
         O            3.041000000000    43.261000000000    37.909000000000    15.994914619570
         C            5.310000000000    41.860000000000    36.804000000000    12.000000000000
         C            6.551000000000    42.112000000000    35.946000000000    12.000000000000
         O            7.307000000000    43.063000000000    36.189000000000    15.994914619570
         O            6.749000000000    41.341000000000    35.013000000000    15.994914619570
         H            6.188000000000    40.951000000000    39.159000000000     1.007825032230
         H            5.602000000000    43.609000000000    37.970000000000     1.007825032230
         H            5.202000000000    40.787000000000    36.975000000000     1.007825032230
         H            4.461000000000    42.177000000000    36.199000000000     1.007825032230
         N            3.402000000000    41.944000000000    39.654000000000    14.003074004430
         C            2.003000000000    41.980000000000    40.075000000000    12.000000000000
         C            2.042000000000    42.251000000000    41.586000000000    12.000000000000
         O            3.101000000000    42.119000000000    42.211000000000    15.994914619570
         C            1.229000000000    40.623000000000    39.804000000000    12.000000000000
         C            1.480000000000    40.065000000000    38.389000000000    12.000000000000
         O            1.654000000000    39.648000000000    40.770000000000    15.994914619570
         H            4.056000000000    41.418000000000    40.214000000000     1.007825032230
         H            1.463000000000    42.793000000000    39.591000000000     1.007825032230
         H            0.162000000000    40.800000000000    39.925000000000     1.007825032230
         H            1.266000000000    38.799000000000    40.525000000000     1.007825032230
         H            0.844000000000    39.195000000000    38.219000000000     1.007825032230
         H            1.234000000000    40.829000000000    37.649000000000     1.007825032230
         H            2.524000000000    39.773000000000    38.268000000000     1.007825032230
         N            0.923000000000    42.587000000000    42.217000000000    14.003074004430
         C            0.860000000000    42.841000000000    43.647000000000    12.000000000000
         C            0.191000000000    41.696000000000    44.392000000000    12.000000000000
         O           -0.020000000000    41.755000000000    45.606000000000    15.994914619570
         C            0.083000000000    44.138000000000    43.892000000000    12.000000000000
         C            0.752000000000    45.382000000000    43.343000000000    12.000000000000
         C           -0.200000000000    46.571000000000    43.380000000000    12.000000000000
         N           -0.054000000000    47.428000000000    44.372000000000    14.003074004430
         O           -1.105000000000    46.721000000000    42.552000000000    15.994914619570
         H            0.075000000000    42.707000000000    41.683000000000     1.007825032230
         H            1.859000000000    42.968000000000    44.065000000000     1.007825032230
         H           -0.903000000000    44.036000000000    43.434000000000     1.007825032230
         H           -0.064000000000    44.278000000000    44.960000000000     1.007825032230
         H            1.643000000000    45.599000000000    43.933000000000     1.007825032230
         H            1.056000000000    45.226000000000    42.308000000000     1.007825032230
         H            0.671000000000    47.295000000000    45.061000000000     1.007825032230
         H           -0.693000000000    48.207000000000    44.447000000000     1.007825032230
         N           -0.126000000000    40.611000000000    43.683000000000    14.003074004430
         C           -0.846000000000    39.468000000000    44.218000000000    12.000000000000
         C           -0.127000000000    38.883000000000    45.417000000000    12.000000000000
         O            1.056000000000    38.530000000000    45.397000000000    15.994914619570
         C           -0.990000000000    38.374000000000    43.128000000000    12.000000000000
         C           -1.627000000000    38.920000000000    41.847000000000    12.000000000000
         C           -1.847000000000    37.233000000000    43.716000000000    12.000000000000
         C           -3.091000000000    39.330000000000    41.987000000000    12.000000000000
         H            0.103000000000    40.591000000000    42.700000000000     1.007825032230
         H           -1.834000000000    39.812000000000    44.520000000000     1.007825032230
         H           -0.002000000000    37.987000000000    42.874000000000     1.007825032230
         H           -1.065000000000    39.773000000000    41.475000000000     1.007825032230
         H           -1.567000000000    38.145000000000    41.081000000000     1.007825032230
         H           -2.116000000000    36.530000000000    42.927000000000     1.007825032230
         H           -1.278000000000    36.683000000000    44.467000000000     1.007825032230
         H           -2.757000000000    37.621000000000    44.176000000000     1.007825032230
         H           -3.428000000000    39.759000000000    41.043000000000     1.007825032230
         H           -3.717000000000    38.463000000000    42.205000000000     1.007825032230
         H           -3.211000000000    40.080000000000    42.769000000000     1.007825032230
         N           -0.881000000000    38.847000000000    46.502000000000    14.003074004430
         C           -0.441000000000    38.279000000000    47.754000000000    12.000000000000
         C            0.502000000000    39.140000000000    48.581000000000    12.000000000000
         O            0.972000000000    38.690000000000    49.632000000000    15.994914619570
         H           -1.830000000000    39.187000000000    46.453000000000     1.007825032230
         H           -1.321000000000    38.074000000000    48.364000000000     1.007825032230
         H            0.048000000000    37.325000000000    47.556000000000     1.007825032230
         N            0.859000000000    40.336000000000    48.132000000000    14.003074004430
         C            1.732000000000    41.190000000000    48.902000000000    12.000000000000
         C            1.034000000000    41.776000000000    50.121000000000    12.000000000000
         O           -0.031000000000    42.407000000000    50.002000000000    15.994914619570
         C            2.216000000000    42.332000000000    48.029000000000    12.000000000000
         C            3.407000000000    42.998000000000    47.384000000000    12.000000000000
         C            3.093000000000    44.447000000000    47.004000000000    12.000000000000
         C            4.542000000000    42.927000000000    48.387000000000    12.000000000000
         H            0.474000000000    40.689000000000    47.267000000000     1.007825032230
         H            2.605000000000    40.620000000000    49.224000000000     1.007825032230
         H            1.491000000000    42.395000000000    47.233000000000     1.007825032230
         H            1.911000000000    43.193000000000    48.633000000000     1.007825032230
         H            3.691000000000    42.448000000000    46.486000000000     1.007825032230
         H            3.945000000000    44.847000000000    46.451000000000     1.007825032230
         H            2.243000000000    44.491000000000    46.330000000000     1.007825032230
         H            2.998000000000    45.065000000000    47.892000000000     1.007825032230
         H            5.357000000000    43.553000000000    48.043000000000     1.007825032230
         H            4.220000000000    43.305000000000    49.363000000000     1.007825032230
         H            4.891000000000    41.897000000000    48.495000000000     1.007825032230
         N            1.609000000000    41.565000000000    51.285000000000    14.003074004430
         C            1.098000000000    42.152000000000    52.502000000000    12.000000000000
         C            2.197000000000    43.020000000000    53.128000000000    12.000000000000
         O            3.368000000000    42.991000000000    52.732000000000    15.994914619570
         C            0.678000000000    41.061000000000    53.494000000000    12.000000000000
         C           -0.525000000000    40.271000000000    53.005000000000    12.000000000000
         O            1.805000000000    40.199000000000    53.678000000000    15.994914619570
         H            2.467000000000    41.037000000000    51.337000000000     1.007825032230
         H            0.233000000000    42.784000000000    52.309000000000     1.007825032230
         H            0.424000000000    41.524000000000    54.448000000000     1.007825032230
         H            1.859000000000    39.609000000000    52.922000000000     1.007825032230
         H           -0.816000000000    39.549000000000    53.768000000000     1.007825032230
         H           -1.361000000000    40.947000000000    52.826000000000     1.007825032230
         H           -0.289000000000    39.739000000000    52.082000000000     1.007825032230
         N            1.761000000000    43.922000000000    53.995000000000    14.003074004430
         C            2.669000000000    44.782000000000    54.721000000000    12.000000000000
         C            2.899000000000    44.200000000000    56.110000000000    12.000000000000
         O            1.950000000000    43.687000000000    56.706000000000    15.994914619570
         C            2.071000000000    46.190000000000    54.846000000000    12.000000000000
         C            1.967000000000    46.894000000000    53.501000000000    12.000000000000
         S            3.577000000000    47.123000000000    52.682000000000    31.972071174400
         C            3.194000000000    46.290000000000    51.174000000000    12.000000000000
         H            0.797000000000    43.906000000000    54.295000000000     1.007825032230
         H            3.619000000000    44.850000000000    54.196000000000     1.007825032230
         H            1.084000000000    46.130000000000    55.304000000000     1.007825032230
         H            2.703000000000    46.788000000000    55.501000000000     1.007825032230
         H            1.304000000000    46.336000000000    52.841000000000     1.007825032230
         H            1.527000000000    47.877000000000    53.662000000000     1.007825032230
         H            2.866000000000    45.274000000000    51.387000000000     1.007825032230
         H            2.399000000000    46.824000000000    50.652000000000     1.007825032230
         H            4.076000000000    46.252000000000    50.544000000000     1.007825032230
         N            4.081000000000    44.299000000000    56.717000000000    14.003074004430
         C            5.246000000000    45.002000000000    56.188000000000    12.000000000000
         C            6.066000000000    44.193000000000    55.186000000000    12.000000000000
         O            5.934000000000    42.966000000000    55.087000000000    15.994914619570
         C            6.034000000000    45.354000000000    57.433000000000    12.000000000000
         C            5.875000000000    44.064000000000    58.208000000000    12.000000000000
         C            4.392000000000    43.743000000000    58.040000000000    12.000000000000
         H            4.916000000000    45.918000000000    55.705000000000     1.007825032230
         H            7.080000000000    45.571000000000    57.217000000000     1.007825032230
         H            5.564000000000    46.185000000000    57.961000000000     1.007825032230
         H            6.485000000000    43.270000000000    57.775000000000     1.007825032230
         H            6.133000000000    44.201000000000    59.258000000000     1.007825032230
         H            4.211000000000    42.669000000000    58.080000000000     1.007825032230
         H            3.818000000000    44.274000000000    58.794000000000     1.007825032230
         N            6.987000000000    44.867000000000    54.479000000000    14.003074004430
         C            8.000000000000    44.233000000000    53.656000000000    12.000000000000
         C            7.805000000000    44.569000000000    52.173000000000    12.000000000000
         C            6.630000000000    43.812000000000    51.545000000000    12.000000000000
         C            6.785000000000    42.295000000000    51.627000000000    12.000000000000
         N            5.768000000000    41.525000000000    51.936000000000    14.003074004430
         O            7.875000000000    41.758000000000    51.405000000000    15.994914619570
         H            7.049000000000    45.869000000000    54.598000000000     1.007825032230
         H            8.019000000000    43.154000000000    53.804000000000     1.007825032230
         H            7.638000000000    45.639000000000    52.053000000000     1.007825032230
         H            8.716000000000    44.310000000000    51.633000000000     1.007825032230
         H            5.711000000000    44.112000000000    52.046000000000     1.007825032230
         H            6.543000000000    44.095000000000    50.496000000000     1.007825032230
         H            5.908000000000    40.532000000000    52.053000000000     1.007825032230
         H            4.873000000000    41.945000000000    52.157000000000     1.007825032230
         H           10.263000000000    48.876000000000    56.307000000000     1.007825032230
         H            1.597000000000    51.945000000000    58.080000000000     1.007825032230
         H           -4.038000000000    55.583000000000    59.452000000000     1.007825032230
         H           -0.408000000000    46.915000000000    61.706000000000     1.007825032230
         H            3.015000000000    43.545000000000    61.877000000000     1.007825032230
         H            4.613000000000    47.002000000000    61.822000000000     1.007825032230
         H            4.541000000000    54.668000000000    54.572000000000     1.007825032230
         H           -0.473000000000    56.239000000000    53.398000000000     1.007825032230
         H           -4.281000000000    57.206000000000    49.637000000000     1.007825032230
         H            3.127000000000    55.173000000000    43.865000000000     1.007825032230
         H            6.477000000000    53.828000000000    46.853000000000     1.007825032230
         H            5.166000000000    50.884000000000    44.894000000000     1.007825032230
         H            9.774000000000    51.131000000000    44.480000000000     1.007825032230
         H            8.807000000000    46.339000000000    42.815000000000     1.007825032230
         H           13.019000000000    45.797000000000    44.864000000000     1.007825032230
         H            8.935000000000    44.673000000000    54.016000000000     1.007825032230

  Running in c1 symmetry.

  Rotational constants: A =      0.00011  B =      0.00000  C =      0.00000 [cm^-1]
  Rotational constants: A =      3.42298  B =      0.03257  C =      0.03252 [MHz]
  Nuclear repulsion = 84131.180007765346090

  Charge       = -1
  Multiplicity = 1
  Electrons    = 1738
  Nalpha       = 869
  Nbeta        = 869

  ==> Algorithm <==

  SCF Algorithm Type is DF.
  DIIS enabled.
  MOM disabled.
  Fractional occupation disabled.
  Guess Type is SAD.
  Energy threshold   = 1.00e-06
  Density threshold  = 1.00e-06
  Integral threshold = 1.00e-12

  ==> Primary Basis <==

  Basis Set: MINIX
    Blend: MINIX
    Number of shells: 921
    Number of basis functions: 1393
    Number of Cartesian functions: 1397
    Spherical Harmonics?: true
    Max angular momentum: 2

   => Loading Basis Set <=

    Name: (MINIX AUX)
    Role: JKFIT
    Keyword: DF_BASIS_SCF
    atoms 1, 4-5, 7-13, 25-26, 32-39, 50, 53-54, 56-58, 60, 70-71, 73-76, 92-93, 99, 102-103, 109, 112-113, 115-118, 131-133, 135, 145, 148-149, 151-157, 168-169, 171-172, 180-182, 189, 192-196, 208, 211-212, 214-217, 230-234, 246, 249-250, 252-255, 268-269, 275-276, 278-280, 282, 299-300, 302-303, 311-312, 314-315, 325-326, 328-330, 342-343, 345-348, 361-362, 368-369, 371-374, 387-388, 390-391, 401-402, 404-405, 407, 418-419, 421-423, 432-435 entry C          line   198 file /storage/hive/project/chem-sherrill/csargent30/.conda/envs/psi419/share/psi4/basis/def2-universal-jkfit.gbs 
    atoms 2, 6, 14, 27, 40, 51, 55, 72, 100, 110, 114, 146, 150, 170, 173-174, 183-184, 190, 209, 213, 247, 251, 270, 277, 301, 304-305, 313, 316, 327, 332, 344, 363, 370, 389, 392, 403, 420, 437                                                                                                                                                                                                                                                             entry O          line   318 file /storage/hive/project/chem-sherrill/csargent30/.conda/envs/psi419/share/psi4/basis/def2-universal-jkfit.gbs 
    atoms 3, 24, 31, 52, 59, 61, 69, 77, 91, 101, 111, 130, 147, 167, 179, 191, 210, 229, 248, 267, 274, 281, 283-284, 298, 310, 324, 331, 341, 360, 367, 386, 400, 417, 431, 436                                                                                                                                                                                                                                                                               entry N          line   258 file /storage/hive/project/chem-sherrill/csargent30/.conda/envs/psi419/share/psi4/basis/def2-universal-jkfit.gbs 
    atoms 15-23, 28-30, 41-49, 62-68, 78-90, 95-98, 105-108, 119-129, 136-144, 158-166, 175-178, 185-188, 197-207, 218-228, 235-245, 256-266, 271-273, 285-297, 306-309, 317-323, 333-340, 349-359, 364-366, 375-385, 393-399, 408-416, 424-430, 438-461                                                                                                                                                                                                        entry H          line    18 file /storage/hive/project/chem-sherrill/csargent30/.conda/envs/psi419/share/psi4/basis/def2-universal-jkfit.gbs 
    atoms 94, 104, 134, 406                                                                                                                                                                                                                                                                                                                                                                                                                                     entry S          line   903 file /storage/hive/project/chem-sherrill/csargent30/.conda/envs/psi419/share/psi4/basis/def2-universal-jkfit.gbs 

  ==> Integral Setup <==

  DFHelper Memory: AOs need 65.650 GiB; user supplied 83.819 GiB. 
  Using in-core AOs.

  ==> MemDFJK: Density-Fitted J/K Matrices <==

    J tasked:                   Yes
    K tasked:                   Yes
    wK tasked:                   No
    OpenMP threads:              10
    Memory [MiB]:             85830
    Algorithm:                 Core
    Schwarz Cutoff:           1E-12
    Mask sparsity (%):      80.0875
    Fitting Condition:        1E-10

   => Auxiliary Basis Set <=

  Basis Set: (MINIX AUX)
    Blend: DEF2-UNIVERSAL-JKFIT
    Number of shells: 7074
    Number of basis functions: 21430
    Number of Cartesian functions: 25244
    Spherical Harmonics?: true
    Max angular momentum: 4

   => External Potential Field:  <= 

    > Charges [e] [a0] < 

              Z          x          y          z
        0.59720   41.93680   95.60880  109.21483
       -0.56790   42.20514   95.82045  111.52975
       -0.36620   44.20258   95.55022  107.46872
        0.11230   45.40823   93.97230  107.94116
        0.11230   43.58653   95.35747  105.53365
        0.11230   45.27028   97.27932  107.65392
       -0.41570   39.69370   95.43684  108.27753
       -0.02370   37.39957   95.46707  109.71183
        0.59730   35.70638   93.49609  108.54776
       -0.56790   36.00306   92.99720  106.29332
        0.03420   36.07298   97.95773  109.48506
        0.00180   37.42036   99.97218  110.96661
       -0.27370   35.12434  102.45150  111.29164
       -0.05360   34.89568  103.12424  108.01864
        0.08800   37.75484   95.01354  111.69037
        0.02410   35.96527   98.43772  107.48384
        0.02410   34.16436   97.73664  110.23339
        0.04400   37.94381   99.27109  112.81854
        0.04400   39.08898  100.64114  109.96316
        0.06840   34.01507  104.97240  107.78431
        0.06840   36.76840  103.17716  107.16448
        0.06840   33.71460  101.73908  107.06054
        0.27190   39.54441   95.26676  106.38213
       -0.41570   34.08121   92.30367  110.04820
       -0.00240   32.08566   90.71063  109.00507
        0.59730   30.14680   92.55123  107.88446
       -0.56790   29.92381   94.69418  108.82744
       -0.03430   30.76285   89.22342  111.05731
        0.01180   32.24629   86.96709  111.99840
       -0.12560   34.29475   87.29401  113.59522
       -0.12560   31.51118   84.57091  111.24251
       -0.17040   35.59110   85.17563  114.42103
       -0.17040   32.81131   82.46198  112.06832
       -0.10720   34.85033   82.77000  113.66136
        0.27190   33.98483   92.75154  111.90391
        0.09780   32.81509   89.45586  107.54242
        0.02950   30.35656   90.46497  112.64846
        0.02950   28.95060   88.55635  110.33355
        0.13300   34.88245   89.15350  114.19048
        0.13300   29.92003   84.33092  109.98962
        0.14300   37.21060   85.37405  115.62100
        0.14300   32.23306   80.59115  111.51085
        0.12970   35.87267   81.13917  114.32654
       -0.34790   28.75029   91.83502  105.93427
       -0.24000   26.76608   93.41294  104.86279
        0.73410   24.31889   91.97108  105.16515
       -0.58940   24.13936   89.77900  104.40548
       -0.00940   27.08922   93.87404  102.07734
        0.01870   29.12635   95.75998  101.55577
       -0.04790   28.74084   96.57823   98.82512
       -0.01430   30.67781   98.60213   98.23930
       -0.38540   29.79909  100.12714   96.13793
        0.27470   28.98084   90.07946  105.21428
        0.14260   26.60167   95.21763  105.84356
        0.03620   27.50118   92.11659  101.09468
        0.03620   25.29398   94.60536  101.36680
        0.01030   28.91659   97.39082  102.80299
        0.01030   30.98395   94.90205  101.81655
        0.06210   28.97706   94.98519   97.53632
        0.06210   26.84734   97.37192   98.60969
        0.11350   30.89513   99.83423   99.88147
        0.11350   32.49573   97.73097   97.80467
        0.34000   31.05765  101.52743   95.80345
        0.34000   29.59878   99.04999   94.58079
        0.34000   28.12290  100.93027   96.59335
       -0.41570   22.41593   93.14460  106.27442
        0.29850   19.43016   91.95029  109.71750
       -0.31920   16.91305   90.63315  110.20883
       -0.31920   21.63547   90.71630  111.18960
        0.27190   22.64837   94.95307  106.85456
        0.09690   19.96118   89.98309  106.13836
       -0.02970   19.28466   93.89860  110.36567
        0.07910   16.55211   90.55568  112.23839
        0.07910   15.36347   91.65928  109.31688
        0.07910   16.96218   88.71319  109.46994
        0.07910   23.41749   91.72353  110.87590
        0.07910   21.22162   90.76921  113.21916
        0.07910   21.85468   88.74154  110.62457
       -0.56790    3.93819   97.16405  112.20816
       -0.51630    2.55680  100.87925  110.77197
        0.03810    2.60593  102.06789  113.22861
        0.53660    0.13606  101.14570  114.43237
       -0.58190   -1.91618  101.64081  113.44404
       -0.03030    2.58515  104.90815  112.89980
        0.79940    2.61727  106.45016  115.34699
       -0.80140    1.66296  105.66782  117.34254
       -0.80140    3.64906  108.52886  115.18070
        0.29360    1.88028  101.88458  109.29609
        0.08800    4.24244  101.48207  114.33410
       -0.01220    4.24055  105.42782  111.78486
       -0.01220    0.92408  105.44105  111.81509
       -0.41570    0.12094   99.95139  116.64335
       -0.02490   -2.21665   98.94228  117.70726
        0.59730   -4.10260  100.92838  118.61055
       -0.56790   -6.31169  100.31044  119.05653
        0.21170   -1.67052   97.19239  119.93147
       -0.65460   -0.57637   94.91716  119.03952
        0.27190    1.76500   99.55833  117.52585
        0.08430   -3.14261   97.80844  116.29564
        0.03520   -0.38550   98.12214  121.24861
        0.03520   -3.42229   96.72941  120.91413
        0.42750    0.75400   94.42961  120.18280
       -0.41570   -3.25600  103.26975  118.96960
        0.01430   -5.02478  105.31822  119.43447
        0.59730   -6.64806  105.78309  117.14034
       -0.56790   -8.74565  106.70150  117.43703
       -0.20410   -3.70008  107.80888  120.00517
        0.71300   -2.24688  107.62179  122.46748
       -0.91910    0.21354  108.16414  122.47693
       -0.59310   -3.27490  106.83756  124.41768
        0.27190   -1.42485  103.70250  118.62756
        0.10480   -6.24554  104.82689  121.02184
        0.07970   -2.42830  108.30209  118.45937
        0.07970   -5.09092  109.31688  120.19792
        0.41960    1.19242  108.04320  124.10587
        0.41960    1.08470  108.61201  120.83665
       -0.41570   -5.78823  105.28231  114.82543
        0.13030   -5.54824  106.81677  110.46016
       -0.04300   -4.57125  109.36223  111.31243
       -0.32040   -6.94096  107.03598  107.94872
       -0.06600   -2.19019  110.31276  109.98206
        0.27190   -4.04023  104.54154  114.61378
        0.08690   -8.78534  107.11535  112.92814
        0.01870   -3.95142  105.53553  110.21072
        0.02360   -6.06035  110.76819  111.08566
        0.02360   -4.09315  109.33388  113.30798
        0.08820   -5.71831  107.88824  106.52575
        0.08820   -7.48709  105.17082  107.26274
        0.08820   -8.62849  108.19249  108.17359
        0.01860   -2.53412  110.51874  107.96005
        0.01860   -1.63083  112.15147  110.74929
        0.01860   -0.63306  108.98995  110.25229
       -0.56790    1.81036   89.14972  117.72994
       -0.41570   -1.40785   86.55513  118.58787
       -0.02520   -0.12472   85.35704  120.72893
        0.59730    2.45097   84.20620  120.01462
       -0.56790    4.34637   84.78823  121.25428
        0.27190   -3.16340   85.96175  118.14190
        0.06980    0.16252   86.76678  122.20481
        0.06980   -1.33037   83.86605  121.47915
       -0.25480    2.72310   82.67552  117.97560
       -0.00700    4.46164   80.18297  114.70071
        0.01890    1.81603   79.26267  115.17881
        0.01920    0.66140   81.59270  116.43170
        0.06410    5.88650   80.40596  118.49717
        0.02530    4.42196   81.41696  113.05476
        0.02530    5.76744   78.62017  114.39268
        0.02130    0.83904   78.76567  113.43270
        0.02130    1.84248   77.67908  116.49973
        0.03910    0.08882   82.95142  114.99172
        0.03910   -0.94675   81.05035  117.59199
       -0.56790   11.32513   89.45208  117.70537
       -0.51630    7.42473   89.50877  119.45526
        0.03810    8.31479   90.42340  121.92324
        0.53660   10.01744   88.54123  123.23471
       -0.58190   11.96197   89.26121  124.31563
       -0.03030    6.14539   90.95252  123.68824
        0.79940    4.29913   92.92539  122.73204
       -0.80140    5.02856   94.62237  121.32420
       -0.80140    2.10515   92.69674  123.44825
        0.29360    5.55391   89.20263  119.21904
        0.08800    9.36548   92.17139  121.63600
       -0.01220    5.12305   89.19885  124.06052
       -0.01220    6.91829   91.62904  125.46270
       -0.41570    9.39383   86.10726  123.02873
        0.01430   10.98120   84.13250  124.09454
        0.59730   13.63248   84.04179  122.94369
       -0.56790   15.50898   83.62983  124.29674
       -0.20410    9.74154   81.56058  123.76194
        0.71300    7.48898   81.24500  125.52128
       -0.91910    5.92618   79.38362  125.07341
       -0.59310    7.00144   82.72465  127.25416
        0.27190    7.79890   85.60270  122.10276
        0.10480   11.21930   84.49154  126.11087
        0.07970    9.15950   81.29413  121.80419
        0.07970   11.10025   80.09415  124.24193
        0.41960    4.40306   79.17008  126.19780
        0.41960    6.25310   78.19309  123.62399
       -0.41570   13.84224   84.43107  120.45492
        0.03370   16.27054   84.51611  119.15479
        0.59730   17.89949   86.65528  120.20359
       -0.56790   20.11991   86.30190  120.78374
       -0.18250   15.83402   84.98476  116.34099
        0.27190   12.26432   84.72020  119.41746
        0.08230   17.27399   82.73977  119.41557
        0.06030   17.64815   85.30224  115.38479
        0.06030   14.93640   83.32558  115.48683
        0.06030   14.63971   86.63260  116.01407
       -0.34790   16.81667   88.91917  120.47760
       -0.24000   18.20373   91.06212  121.54718
        0.73410   19.11458   90.51599  124.21359
       -0.58940   21.35957   90.87126  124.78995
       -0.00940   16.53510   93.42806  121.61332
        0.01870   15.95307   94.26899  118.94881
       -0.04790   14.84758   96.89571  118.98472
       -0.01430   12.13204   96.93539  119.78407
       -0.38540   11.17017   99.48085  119.43258
        0.27470   14.99120   89.16484  119.97115
        0.14260   19.85913   91.44196  120.37555
        0.03620   14.78522   93.05200  122.63567
        0.03620   17.57256   94.91527  122.58842
        0.01030   17.70673   94.33324  117.86789
        0.01030   14.66050   92.96697  118.02096
        0.06210   15.96063   98.13159  120.20359
        0.06210   14.97041   97.64026  117.06853
        0.11350   11.05490   95.62014  118.61622
        0.11350   11.96386   96.38737  121.76261
        0.34000    9.32769   99.54510  119.94470
        0.34000   12.15850  100.72240  120.49272
        0.34000   11.30434   99.97218  117.59010
       -0.34790   17.45540   89.50310  125.82174
       -0.26370   18.30200   88.98153  128.38232
        0.73410   20.29755   86.93307  128.60342
       -0.58940   21.97374   87.13527  130.23992
       -0.00070   16.03244   88.33714  130.07363
        0.03900   15.23308   90.97897  130.92023
        0.04860   12.49298   91.25865  130.48559
       -0.52950   11.73520   93.89293  130.50449
        0.80760    9.29556   94.51087  130.33630
       -0.86270    7.43607   92.80634  130.10953
       -0.86270    8.70408   96.93917  130.37032
        0.27470   15.65260   89.14027  125.30396
        0.15600   19.29599   90.64449  129.09475
        0.03270   14.58869   87.30913  129.01727
        0.03270   16.60691   87.25054  131.72525
        0.02850   15.65638   91.22464  132.92334
        0.02850   16.14393   92.51532  129.88466
        0.06870   11.99409   90.48198  128.65255
        0.06870   11.47442   90.21553  131.94446
        0.34560   13.07124   95.24220  130.65755
        0.44780    7.84992   90.94307  130.08875
        0.44780    5.62760   93.37893  129.90922
        0.44780    6.88049   97.47396  130.23048
        0.44780   10.06846   98.25442  130.56874
       -0.41570   20.15582   84.97154  126.97826
       -0.05180   22.06822   82.98921  126.98582
        0.59730   24.63258   84.10226  126.21292
       -0.56790   26.55065   83.57125  127.45447
       -0.11020   21.31989   80.82548  125.18491
        0.35310   23.23229   78.62583  125.00160
       -0.41210   23.69339   77.58649  127.63588
       -0.41210   22.27987   76.57926  123.21203
        0.27190   18.75364   84.89028  125.68568
        0.09220   22.20428   82.25978  128.90767
        0.04570   19.50764   80.07337  125.81797
        0.04570   21.04777   81.60593  123.29518
       -0.03610   25.01808   79.33259  124.25516
        0.10000   24.86691   75.89707  127.50738
        0.10000   24.69494   78.95465  128.80184
        0.10000   21.90571   77.08760  128.53350
        0.10000   23.68772   75.08449  123.04952
        0.10000   20.52243   75.77424  123.92257
        0.10000   21.95106   77.38240  121.34498
       -0.41570   24.73463   85.74821  124.27784
       -0.05180   27.11946   86.92362  123.58431
        0.59730   28.07755   88.60737  125.70647
       -0.56790   30.36412   88.56579  126.18646
       -0.11020   26.71884   88.39572  121.13333
        0.35310   26.13869   86.73276  118.82220
       -0.41210   25.15037   88.35603  116.66602
       -0.41210   28.53864   85.30602  118.02473
        0.27190   23.15481   86.20364  123.30274
        0.09220   28.52731   85.45342  123.27439
        0.04570   25.16359   89.71475  121.42246
        0.04570   28.40825   89.51255  120.74405
       -0.03610   24.67793   85.37405  119.30597
        0.10000   24.56644   87.13905  115.10700
        0.10000   23.52520   89.47097  117.27829
        0.10000   26.63569   89.60136  115.99328
        0.10000   28.16826   84.20998  116.32209
        0.10000   30.06932   86.63260  117.64112
        0.10000   29.10745   84.01911  119.51762
       -0.41570   26.49018   90.03033  127.04440
       -0.03890   27.33300   91.49109  129.22325
        0.59730   28.35345   89.75065  131.28683
       -0.56790   30.43026   90.24198  132.21847
        0.36540   25.14470   93.06712  130.25693
       -0.24380   25.76453   94.49575  132.69279
       -0.67610   24.53053   94.78299  128.26705
        0.27190   24.63447   90.07002  126.58708
        0.10070   28.84856   92.76099  128.63555
        0.00430   23.52898   91.84447  130.61598
        0.41020   25.97995   95.83746  127.94769
        0.06420   24.20928   95.76754  133.15955
        0.06420   26.00830   93.17106  134.25370
        0.06420   27.49552   95.59369  132.45468
       -0.41570   27.12513   87.67006  131.99926
       -0.08750   28.15125   86.04490  133.99859
        0.59730   30.68537   84.84870  133.22380
       -0.56790   32.36156   84.52367  134.79227
        0.29850   26.12924   84.01344  134.65999
       -0.31920   27.22906   82.08592  136.47602
       -0.31920   23.92960   85.22287  136.06217
        0.27190   25.45083   87.21275  131.20368
        0.09690   28.49518   87.19574  135.67478
       -0.02970   25.45650   83.07047  132.95546
        0.07910   25.74941   80.80280  137.12042
        0.07910   28.65959   80.94642  135.53116
        0.07910   28.06621   83.02323  138.11063
        0.07910   23.07356   86.71197  134.93022
        0.07910   22.48396   83.81124  136.47035
        0.07910   24.57967   86.05246  137.83473
       -0.34790   31.06332   84.31580  130.78795
       -0.24000   33.44248   83.33692  129.82985
        0.73410   35.43803   85.37027  129.36498
       -0.58940   37.46571   84.81091  128.30862
       -0.00940   32.97383   81.94041  127.36376
        0.01870   31.21828   79.71054  127.64533
       -0.04790   32.36156   77.89262  129.51805
       -0.01430   30.83655   75.48700  129.60309
       -0.38540   32.56754   73.48200  130.33063
        0.27470   29.65925   84.64461  129.53317
        0.14260   34.27774   82.06703  131.21124
        0.03620   32.15747   83.24999  125.99371
        0.03620   34.75773   81.26011  126.59086
        0.01030   29.37201   80.25667  128.34075
        0.01030   31.00474   78.79024  125.81419
        0.06210   34.29664   77.48255  128.93223
        0.06210   32.36912   78.67308  131.42100
        0.11350   29.29264   75.66841  130.95802
        0.11350   30.08066   75.07693  127.72848
        0.34000   31.63402   71.81904  130.42134
        0.34000   33.95271   73.32893  129.02294
        0.34000   33.34422   73.86939  132.03138
       -0.34790   34.90702   87.76455  130.00749
       -0.24000   36.58699   89.91317  129.58608
        0.73410   37.39579   90.24009  126.84220
       -0.58940   39.59732   90.66528  126.19780
       -0.00940   38.90190   89.63538  131.26038
        0.01870   38.05530   89.70341  133.97969
       -0.04790   40.20203   88.51099  135.41399
       -0.01430   39.57653   88.30690  138.19756
       -0.38540   41.66468   87.00299  139.43911
        0.27470   33.21572   88.13305  130.81062
        0.14260   35.58543   91.62715  130.13788
        0.03620   39.90724   87.89683  130.79928
        0.03620   40.18692   91.22086  130.95235
        0.01030   37.74917   91.64794  134.59007
        0.01030   36.35833   88.59414  134.33685
        0.06210   40.54218   86.60426  134.69968
        0.06210   41.91224   89.64294  135.17778
        0.11350   39.33465   90.18907  138.99881
        0.11350   37.83043   87.23165  138.43567
        0.34000   43.27851   87.99699  139.20101
        0.34000   41.29619   86.84236  141.30616
        0.34000   41.88200   85.26066  138.69078
       -0.41570   35.57409   89.99632  125.13577
       -0.00310   36.03708   90.26466  122.44669
        0.59730   34.79931   92.67028  121.40168
       -0.56790   32.47683   92.94618  121.58120
       -0.00360   34.99206   87.93841  121.08420
       -0.06450   36.55864   85.63294  121.64167
        0.69510   39.26662   85.83703  120.69492
       -0.94070   41.00139   84.75611  122.11788
       -0.60860   39.91102   86.98409  118.75606
        0.27190   33.78641   89.65239  125.70836
        0.08500   38.05153   90.31379  122.06497
        0.01710   33.04375   87.60014  121.67002
        0.01710   34.99773   88.28045  119.05275
        0.03520   36.53785   85.25688  123.65990
        0.03520   35.68181   84.01533  120.71759
        0.42510   40.50061   83.88494  123.74116
        0.42510   42.82686   84.83925  121.57931
       -0.25480   36.19392   94.49009  120.31508
       -0.02660   35.14135   96.76154  119.17936
        0.58960   33.51996   96.02454  116.92869
       -0.57480   34.23806   94.31245  115.48683
       -0.00700   37.38445   98.33001  118.38378
        0.01890   39.40079   97.37948  120.17335
        0.01920   38.92269   94.55623  120.16579
        0.06410   34.03019   97.77065  120.59287
        0.02530   37.94192   97.87081  116.46004
        0.02530   37.03863  100.35013  118.60488
        0.02130   41.29241   97.82734  119.48738
        0.02130   39.10977   98.15426  122.06497
        0.03910   39.57275   93.69262  118.41213
        0.03910   39.82976   93.70774  121.80608
       -0.41570   31.37512   97.29822  116.59799
       -0.00240   29.78019   96.80689  114.42481
        0.59730   28.61990   99.26920  113.50640
       -0.56790   28.44416  101.13814  114.89913
       -0.03430   27.62024   94.92283  115.06542
        0.01180   25.78909   95.77510  117.13467
       -0.12560   23.67071   97.21129  116.53941
       -0.12560   26.29554   95.20629  119.64801
       -0.17040   22.10224   98.06545  118.44992
       -0.17040   24.69494   96.07746  121.53585
       -0.10720   22.60490   97.50798  120.95192
        0.27190   30.85545   98.67394  117.81309
        0.09780   30.92915   96.03210  112.91492
        0.02950   26.55443   94.50142  113.35333
        0.02950   28.51975   93.17862  115.67392
        0.13300   23.24930   97.66861  114.59677
        0.13300   27.93582   94.10080  120.14123
        0.14300   20.47329   99.19928  117.97749
        0.14300   25.10123   95.62581  123.47471
        0.12970   21.38225   98.19395  122.43158
       -0.51630   27.74874   99.22952  111.17070
        0.03970   26.36168  101.27609  110.02930
        0.53660   23.74630  100.17249  109.48506
       -0.58190   23.54410   98.10702  108.41548
        0.05600   27.71661  101.94883  107.65203
        0.01360   26.40514  103.83100  105.98151
        0.80540   27.83378  104.55099  103.56077
       -0.81880   29.86145  103.51164  103.00519
       -0.81880   26.87946  106.20450  102.21529
        0.29360   27.96228   97.63837  110.13513
        0.11050   26.21428  102.91826  111.26707
       -0.01730   29.55154  102.72551  108.16225
       -0.01730   28.03409  100.23674  106.54276
       -0.04250   24.57778  103.17716  105.60357
       -0.04250   26.16515  105.55821  107.08322
       -0.41570   21.70350  101.42538  110.13513
       -0.00240   19.17505  100.49186  109.55309
        0.59730   18.12058  102.06411  107.36290
       -0.56790   18.25097  104.39603  107.34967
       -0.03430   17.48564  100.73185  111.90580
        0.01180   14.87025   99.58857  111.53919
       -0.12560   14.52632   97.02421  111.90202
       -0.12560   12.85392  101.09846  110.81543
       -0.17040   12.16228   95.97730  111.54675
       -0.17040   10.49932  100.04021  110.46205
       -0.10720   10.17429   97.49097  110.82866
        0.27190   21.86035  103.13180  110.97228
        0.09780   19.22040   98.50764  109.02964
        0.02950   18.40404   99.76620  113.47805
        0.02950   17.29855  102.71984  112.41792
        0.13300   16.08913   95.84502  112.45382
        0.13300   13.12604  103.09590  110.49418
        0.14300   11.87882   93.97608  111.82265
        0.14300    8.92140  101.20050  109.89324
        0.12970    8.34125   96.65571  110.58110
       -0.41570   17.05289  100.85090  105.44294
       -0.05970   16.00976  102.12080  103.25086
        0.59730   13.17706  101.56900  103.31322
       -0.56790   12.35125   99.38826  103.09968
        0.13030   17.27588  101.05877  100.81311
       -0.04300   20.04055  101.77309  100.69217
       -0.32040   15.96063  102.13025   98.52276
       -0.06600   21.35768  101.05877  103.11480
        0.27190   16.92817   98.95740  105.49396
        0.08690   16.30645  104.15415  103.32645
        0.01870   17.11147   99.00275  100.77909
        0.02360   20.91738  100.75831   99.12558
        0.02360   20.25786  103.80077  100.37658
        0.08820   16.99809  101.61813   96.81634
        0.08820   14.05389  101.36302   98.36024
        0.08820   15.85669  104.18249   98.67772
        0.01860   23.34568  100.86980  102.60646
        0.01860   21.20084  102.67827  104.32989
        0.01860   20.87391   99.18983  103.83856
       -0.41570   11.65205  103.54187  103.68171
       -0.20410    7.78945  105.41270  105.49774
        0.71300    4.90951  105.31822  105.72073
       -0.91910    3.80402  107.44416  106.46906
       -0.59310    3.62449  103.42093  105.20861
        0.27190   12.39660  105.28987  103.85746
        0.10480    8.45086  101.48963  104.77775
        0.07970    8.59069  105.30877  107.39314
        0.07970    8.32991  107.22873  104.68327
        0.41960    1.89729  107.50085  106.60890
        0.41960    4.84337  108.99940  106.84512
       -0.56790   -1.19620  106.93771  103.64770
       -0.25480   -0.13039  109.12601  100.21785
       -0.02660    0.24566  111.50140  101.57845
        0.58960   -2.19397  112.51429  102.73685
       -0.57480   -2.05602  113.99773  104.52831
       -0.00700    1.40218  113.23806   99.60746
        0.01890    0.34015  112.23272   97.11681
        0.01920    0.56881  109.37168   97.55333
        0.06410    1.61761  111.21227  103.08834
        0.02530    0.88061  115.20904   99.91738
        0.02530    3.45442  113.03586   99.61313
        0.02130   -1.64028  112.76563   96.89760
        0.02130    1.45887  112.84500   95.49920
        0.03910   -0.62928  108.33800   96.25698
        0.03910    2.52656  108.77453   97.32656
       -0.51630   -4.43519  111.90580  101.77120
        0.03970   -6.76522  112.64279  103.00141
        0.53660   -8.73242  110.69260  102.27198
       -0.58190   -8.38094  109.17326  100.54099
        0.05600   -7.62693  115.31109  102.20773
        0.01360   -8.67006  115.54730   99.60557
        0.80540   -9.68674  118.17024   99.06700
       -0.81880  -11.69363  118.87700  100.00242
       -0.81880   -8.41684  119.46849   97.67238
        0.29360   -4.54479  110.75496  100.24997
        0.11050   -6.50822  112.58799  105.04610
       -0.01730   -9.09525  115.90257  103.52676
       -0.01730   -6.06035  116.63201  102.41371
       -0.04250   -7.16017  115.12023   98.27143
       -0.04250  -10.20830  114.21316   99.31834
       -0.34790  -10.78089  110.71716  103.70250
       -0.24000  -12.76888  108.80665  103.62502
        0.73410  -13.67028  108.37957  100.94539
       -0.58940  -14.33546  110.16725   99.63581
       -0.00940  -14.70963  109.86301  105.41081
        0.01870  -16.79400  108.30776  106.54654
       -0.04790  -18.06578  110.28442  108.24540
       -0.01430  -20.06889  109.15814  109.95371
       -0.38540  -20.97596  110.98739  111.79620
        0.27470  -10.92451  112.07021  105.03854
        0.14260  -12.02244  107.04921  104.39981
        0.03620  -13.62493  110.58299  107.01897
        0.03620  -15.54867  111.49951  104.46973
        0.01030  -18.09224  107.61990  105.10279
        0.01030  -16.01732  106.75819  107.66337
        0.06210  -16.67872  111.16881  109.48884
        0.06210  -18.94450  111.74517  107.08511
        0.11350  -21.64492  108.49296  108.80098
        0.11350  -19.26198  107.54809  110.95716
        0.34000  -21.72051  112.49729  110.89480
        0.34000  -22.31200  110.18993  112.90358
        0.34000  -19.51898  111.56376  112.89035
       -0.41570  -13.40194  106.06088  100.01753
       -0.02520  -14.25231  105.33144   97.50420
        0.59730  -12.67250  106.34623   95.28944
       -0.56790  -13.43595  106.01742   93.09925
        0.27190  -12.64983  104.70028  101.12491
        0.06980  -14.24665  103.27353   97.39837
        0.06980  -16.19684  105.96450   97.25853
       -0.41570  -10.46719  107.52731   95.73730
        0.29850   -8.46030  111.37668   94.05356
       -0.31920   -6.65184  112.38390   91.99754
       -0.31920  -11.00954  112.72783   93.76254
        0.27190   -9.90216  107.78620   97.54766
        0.09690   -9.63949  108.13013   91.90305
       -0.02970   -7.65906  111.77730   95.90171
        0.07910   -4.76022  111.60911   92.24509
        0.07910   -7.35292  111.88690   90.12293
        0.07910   -6.51389  114.43237   92.14116
        0.07910  -10.75632  114.78763   93.88348
        0.07910  -11.88260  112.28753   91.92951
        0.07910  -12.32479  112.18359   95.27054
       -0.58190    7.61182  102.28710   81.75333
       -0.51630    8.11637  106.27064   83.22543
        0.03970   10.84325  106.31977   82.78890
        0.53660   12.13015  104.43382   84.57091
       -0.58190   13.77043  103.00330   83.73565
        0.05600   11.87693  109.02019   83.26133
        0.01360   14.77199  109.37168   83.39739
        0.80540   15.73197  111.37857   85.29468
       -0.81880   14.85892  113.53853   85.18129
       -0.81880   17.36280  110.83622   86.88205
        0.29360    7.32080  107.76919   84.10415
        0.11050   11.24576  105.77931   80.84248
       -0.01730   11.11915  110.29198   81.82892
       -0.01730   11.14371  109.65136   85.07736
       -0.04250   15.67906  107.59534   83.89628
       -0.04250   15.45229  109.86301   81.51334
       -0.34790   11.35158  104.29021   86.96898
       -0.00940   11.68796  103.07322   91.44196
        0.01870   12.79345  105.61679   92.30367
       -0.04790   15.61481  105.39003   92.65894
       -0.01430   17.19084  107.44416   91.39471
       -0.38540   16.46707  109.99340   92.12226
        0.27470    9.96642  105.45428   87.59259
        0.14260   14.51121  102.58378   88.54501
        0.03620    9.63193  103.15637   91.56479
        0.03620   12.34558  101.57845   92.70052
        0.01030   12.34369  107.08511   90.93173
        0.01030   11.92984  106.14025   94.10269
        0.06210   15.99842  105.51286   94.66961
        0.06210   16.32723  103.56266   92.03155
        0.11350   19.17883  107.13802   91.84258
        0.11350   16.96029  107.24385   89.35759
        0.34000   14.60191  110.25040   91.78211
        0.34000   16.83557  110.30331   93.96663
        0.34000   17.43083  111.24629   91.04323
       -0.56790   11.21552   93.83057   84.19486
       -0.41570   10.56735   97.60435   82.28245
        0.03370   12.14716   96.98452   80.09982
        0.59730   14.88159   96.34580   80.88973
       -0.56790   16.04944   94.52221   80.02990
       -0.18250   12.15283   99.23708   78.29324
        0.27190    9.75288   99.33345   82.35426
        0.08230   11.34592   95.35558   79.12283
        0.06030   10.22720   99.64715   77.68286
        0.06030   12.93895  100.90193   79.21921
        0.06030   13.29422   98.78732   76.63784
       -0.51630   15.91149   97.79900   82.69819
        0.05600   19.03143   99.49975   85.46475
        0.01360   21.40115   99.12936   86.98976
        0.80540   21.73752  101.26475   88.87382
       -0.81880   22.53876  103.28109   88.05179
       -0.81880   21.19895  100.95484   91.11692
        0.29360   14.92128   99.28243   83.38794
        0.11050   19.79299   97.38137   82.12939
       -0.01730   19.20151  101.24586   84.38572
       -0.01730   17.48564   99.73408   86.80079
       -0.04250   21.31611   97.35869   88.03856
       -0.04250   23.03198   99.04811   85.72932
       -0.56790   18.11114   85.30035   80.04691
       -0.41570   18.71585   89.59381   80.09037
       -0.03890   21.20840   89.50877   78.88284
        0.59730   23.05844   88.02344   80.51745
       -0.56790   24.37558   86.30568   79.60660
        0.36540   22.23452   92.23186   78.45765
       -0.24380   24.87258   92.28855   77.29358
       -0.67610   20.47518   93.48286   76.82871
        0.27190   17.99964   91.29456   80.58170
        0.10070   21.04966   88.56201   77.05925
        0.00430   22.30066   93.24098   80.24722
        0.41020   18.86514   93.56601   77.66774
        0.06420   25.38469   94.23308   76.84193
        0.06420   26.25585   91.54022   78.62395
        0.06420   24.90092   91.16228   75.56826
       -0.34790   23.08678   88.60359   82.97598
       -0.00940   24.50030   88.53934   87.28456
        0.01870   25.76831   91.06212   87.54723
       -0.04790   25.67760   91.70085   90.34592
       -0.01430   27.51630   93.83057   90.93740
       -0.38540   26.97584   96.11147   89.48231
        0.27470   21.92838   89.97364   83.63739
        0.14260   26.70372   87.54912   84.06636
        0.03620   22.51042   88.70752   87.79668
        0.03620   25.37902   87.24299   88.62438
        0.01030   27.73173   90.90339   86.93874
        0.01030   24.80832   92.49642   86.42851
        0.06210   23.75953   92.23564   90.87126
        0.06210   26.24263   90.08135   91.49109
        0.11350   27.39725   94.26710   92.94807
        0.11350   29.42682   93.18995   90.50654
        0.34000   25.22784   96.75776   89.91695
        0.34000   28.26274   97.46640   89.86215
        0.34000   27.02875   95.70707   87.61526
       -0.56790   17.86169   87.09559  102.47796
       -0.41570   19.29788   83.08559  103.14881
       -0.08750   21.68650   83.84337  104.34123
        0.59730   23.95228   83.11015  102.73874
       -0.56790   23.98251   81.05224  101.63325
        0.29850   21.87547   82.58859  106.99062
       -0.31920   24.13558   83.69786  108.44004
       -0.31920   19.36780   82.98921  108.41359
        0.27190   18.92372   81.22043  103.02220
        0.09690   21.68839   85.88049  104.61335
       -0.02970   22.16082   80.55902  106.76953
        0.07910   24.14314   82.99299  110.37134
        0.07910   25.90059   83.15929  107.54431
        0.07910   24.01464   85.75010  108.48351
        0.07910   19.57189   82.35615  110.36379
        0.07910   18.87081   84.98476  108.41170
        0.07910   17.84279   81.89128  107.57266
       -0.41570   25.81555   84.79768  102.63858
       -0.00240   28.19471   84.44430  101.30066
        0.59730   30.33388   84.75422  103.21495
       -0.56790   30.23184   86.32269  104.93460
       -0.03430   28.50463   86.42096   99.17283
        0.01180   26.52609   86.00711   97.11114
       -0.12560   24.09023   86.94441   97.39648
       -0.12560   27.12702   84.59170   94.97197
       -0.17040   22.28932   86.43796   95.54644
       -0.17040   25.31099   84.10604   93.14649
       -0.10720   22.90348   85.02256   93.44129
        0.27190   25.61146   86.43040  103.60990
        0.09780   28.26841   82.55458  100.49375
        0.02950   28.31755   88.31446   99.94006
        0.02950   30.39247   86.23954   98.36402
        0.13300   23.58000   88.03289   99.04244
        0.13300   29.00730   83.83959   94.74142
        0.14300   20.39770   87.15417   95.76754
        0.14300   25.79476   83.01567   91.48920
        0.12970   21.49374   84.66162   92.00888
       -0.41570   32.21416   83.11204  102.97496
        0.03370   34.43837   83.06291  104.60768
        0.59730   36.16369   85.31736  104.00675
       -0.56790   35.89535   86.50032  101.98852
       -0.18250   35.78952   80.56280  104.10123
        0.27190   32.16125   81.84593  101.55010
        0.08230   33.83744   83.11771  106.57299
        0.06030   37.38445   80.33226  105.38247
        0.06030   34.51207   78.96977  104.33178
        0.06030   36.49250   80.56091  102.16804
       -0.25480   38.01940   85.94663  105.63758
       -0.02660   39.84299   87.99321  105.21050
        0.58960   41.28107   87.77589  102.71984
       -0.57480   41.97460   89.73553  101.69750
       -0.00700   41.60988   87.89683  107.44794
        0.01890   39.94881   86.89906  109.52286
        0.01920   38.44459   84.84681  108.14525
        0.06410   38.83576   89.77522  105.22373
        0.02530   43.15001   86.57024  107.10590
        0.02530   42.35632   89.76199  107.89958
        0.02130   41.04674   86.11860  111.08188
        0.02130   38.67702   88.37871  110.18804
        0.03910   39.56520   83.12716  107.97706
        0.03910   36.68336   84.48399  109.13735
       -0.51630   41.85554   85.49310  101.75230
        0.03810   43.13489   85.27011   99.31267
        0.53660   41.31508   85.46286   97.06389
       -0.58190   42.07664   84.99610   94.92661
       -0.03030   44.58053   82.73410   99.25598
        0.79940   42.95536   80.33793   99.03110
       -0.80140   40.74816   80.35682   99.73974
       -0.80140   43.87188   78.43308   98.09190
        0.29360   41.28485   83.89250  102.62158
        0.08800   44.53329   86.77433   99.13881
       -0.01220   45.87877   82.77945   97.65538
       -0.01220   45.73137   82.58670  100.96051
       -0.41570   38.85844   85.93719   97.46262
       -0.02520   36.95170   86.15450   95.51054
        0.59730   35.51551   83.71865   94.87370
       -0.56790   33.71082   83.79613   93.35436
        0.27190   38.28018   86.19608   99.26164
        0.06980   35.57220   87.55101   96.13037
        0.06980   37.81909   86.86504   93.78144
       -0.41570   36.20904   81.52279   95.88092
       -0.02490   34.82009   79.25889   95.16850
        0.59730   32.20093   79.25700   96.38926
       -0.56790   31.81543   80.37572   98.41127
        0.21170   36.31865   76.97610   95.95840
       -0.65460   36.74195   77.06114   98.58890
        0.27190   37.68681   81.39806   97.08846
        0.08430   34.61600   79.19275   93.11814
        0.03520   35.26796   75.26779   95.48597
        0.03520   38.12900   76.94965   94.97386
        0.42750   38.20081   78.10616   98.91960
       -0.34790   30.41514   78.02868   95.15716
       -0.13540   27.84134   77.84727   96.06423
        0.73410   27.59945   75.90841   98.18261
       -0.58940   28.44416   73.76168   97.85191
       -0.04140   26.17649   77.13106   93.84002
       -0.00120   23.41182   76.80792   94.55245
       -0.11410   21.91137   78.54836   95.79967
       -0.15130   22.02098   74.78780   94.06679
       -0.01700   19.74953   75.19976   94.94551
       -0.17180   19.70606   77.45420   95.96785
        0.27470   30.85356   77.14429   93.52633
        0.12120   27.23662   79.68408   96.76910
        0.08100   26.31444   78.58993   92.39249
        0.08100   26.85868   75.36606   93.01988
        0.38660   22.61624   73.20988   93.16917
        0.23170   22.43861   80.40596   96.45540
        0.26810   18.18861   73.89207   94.86614
        0.39110   18.16405   78.25545   96.75398
       -0.41570   26.48640   76.56792  100.33312
       -0.05970   26.04421   74.73867  102.31922
        0.59730   23.37402   73.71822  102.07356
       -0.56790   23.03765   71.42031  102.08867
        0.13030   26.44672   75.96888  104.94405
       -0.04300   29.25107   76.68320  105.21806
       -0.32040   25.60768   74.12829  107.04354
       -0.06600   29.88791   78.31025  107.54053
        0.27190   25.89114   78.35938  100.59012
        0.08690   27.35568   73.15319  102.16804
        0.01870   25.30532   77.67719  105.08578
        0.02360   30.37735   74.95977  105.28420
        0.02360   29.86145   77.75656  103.57022
        0.08820   26.02909   74.91441  108.89169
        0.08820   23.57244   73.83538  106.97173
        0.08820   26.57711   72.31982  106.84512
        0.01860   29.39091   77.33515  109.29420
        0.01860   31.91181   78.69009  107.59345
        0.01860   28.88068   80.10738  107.44983
       -0.41570   21.44272   75.32448  101.86569
       -0.02520   18.82356   74.50623  101.62947
        0.59730   17.23052   75.93486  103.56266
       -0.56790   17.73886   78.16285  104.09745
        0.27190   21.78287   77.20287  101.93372
        0.06980   18.10925   74.91819   99.75108
        0.06980   18.63648   72.48234  101.97340
       -0.41570   15.33513   74.72544  104.66059
       -0.02520   13.77988   75.97266  106.52953
        0.59730   14.77955   75.67408  109.19593
       -0.56790   16.94517   74.85205  109.63624
        0.27190   14.98553   72.88863  104.25052
        0.06980   13.64004   77.97955  106.12324
        0.06980   11.88638   75.16575  106.43127
       -0.41570   13.19785   76.23533  111.07432
       -0.00240   13.95374   76.05581  113.69726
        0.59730   14.58680   73.29870  114.35300
       -0.56790   16.45951   72.85839  115.65313
       -0.03430   11.87504   77.01390  115.44526
        0.01180   12.67061   76.80225  118.22127
       -0.12560   14.78711   78.02301  119.09432
       -0.12560   11.31757   75.26401  119.85777
       -0.17040   15.55056   77.72821  121.56230
       -0.17040   12.09047   74.98244  122.33520
       -0.10720   14.22397   76.20510  123.20447
        0.27190   11.44418   76.87217  110.67748
        0.09780   15.64315   77.20476  113.96938
        0.02950   11.48953   78.99055  115.01062
        0.02950   10.14783   75.93486  115.12212
        0.13300   15.88126   79.18519  117.83387
        0.13300    9.65650   74.27569  119.20392
        0.14300   17.21352   78.70520  122.21237
        0.14300   11.01899   73.80136  123.60321
        0.12970   14.84002   75.98022  125.13766
       -0.51630   13.20352   71.42031  113.44215
        0.03810   13.81579   68.78603  113.96182
        0.53660   16.50676   68.13974  113.03208
       -0.58190   17.96752   66.88497  114.38512
       -0.03030   11.83158   67.11173  112.62390
        0.79940   12.25298   64.27903  113.06798
       -0.80140   12.61959   63.50047  115.24495
       -0.80140   12.26999   62.89953  111.20849
        0.29360   11.70118   71.79447  112.33099
        0.08800   13.71374   68.44777  115.98950
       -0.01220    9.95886   67.60684  113.32877
       -0.01220   11.87126   67.50291  110.59811
       -0.41570   17.24753   69.02792  110.78708
       -0.00310   19.81567   68.58572  109.91781
        0.59730   21.79043   70.02947  111.43526
       -0.56790   23.89937   69.11484  111.82832
       -0.00360   20.16716   69.34350  107.20794
       -0.06450   19.11080   67.38952  105.39003
        0.69510   16.27999   67.43866  105.29176
       -0.94070   15.14427   65.22201  105.41459
       -0.60860   15.09324   69.44555  105.28798
        0.27190   16.06267   70.05215  109.69671
        0.08500   20.24653   66.57694  110.09922
        0.01710   19.36969   71.21055  106.85078
        0.01710   22.18916   69.44932  106.82055
        0.03520   19.81000   67.78070  103.49274
        0.03520   19.79110   65.51680  105.92671
        0.42510   16.17417   63.62330  105.56766
        0.42510   13.23942   65.13886  105.47506
       -0.41570   21.16304   72.25557  112.43115
       -0.05180   22.92616   73.72955  113.91269
        0.59730   23.35513   72.43320  116.46004
       -0.56790   25.47162   72.40108  117.44459
       -0.11020   21.85846   76.42619  114.26229
        0.35310   23.68394   78.22899  115.57376
       -0.41210   26.00641   78.61828  113.88623
       -0.41210   22.30255   80.65729  116.24650
        0.27190   19.41694   72.96422  112.12501
        0.09220   24.70628   73.81081  112.88846
        0.04570   21.35957   77.19720  112.41414
        0.04570   20.12936   76.30147  115.37534
       -0.03610   24.31700   77.39562  117.34443
        0.10000   27.17804   80.13195  114.64590
        0.10000   27.15725   76.90996  113.83899
        0.10000   25.43949   79.11149  111.96627
        0.10000   23.59701   81.91774  117.22538
        0.10000   21.61469   81.58704  114.54008
        0.10000   20.71707   80.24722  117.49939
       -0.34790   21.40304   71.38440  117.65813
       -0.26370   21.62414   69.90475  119.98060
        0.73410   23.53087   67.79392  119.51384
       -0.58940   25.23540   67.41976  121.05586
       -0.00070   19.18072   68.57060  120.71948
        0.03900   17.38926   69.83294  122.50150
        0.04860   15.60914   67.74857  123.43313
       -0.52950   14.06712   66.75269  121.38467
        0.80760   11.59158   67.12874  121.26373
       -0.86270   10.35570   68.40998  123.03818
       -0.86270   10.29712   66.20089  119.36077
        0.27470   19.68339   71.46755  116.83232
        0.15600   22.28932   71.08772  121.52829
        0.03270   18.16972   68.07738  118.99605
        0.03270   19.73063   66.78670  121.60388
        0.02850   18.43428   70.61151  124.09642
        0.02850   16.35369   71.32771  121.53774
        0.06870   16.70707   66.20655  124.24571
        0.06870   14.47530   68.51769  124.96759
        0.34560   14.92884   65.76247  119.99572
        0.44780   11.31568   69.18476  124.49138
        0.44780    8.45652   68.55926  122.94936
        0.44780    8.41684   66.45411  119.24550
        0.44780   11.19285   65.17287  118.01529
       -0.51630   23.31544   66.47112  117.36711
        0.03970   25.06155   64.43777  116.76807
        0.53660   27.72606   65.33161  116.26918
       -0.58190   29.51374   63.98046  116.92113
        0.05600   24.24141   62.99024  114.44370
        0.01360   21.83390   61.56917  114.99361
        0.80540   22.13058   59.56228  117.04586
       -0.81880   23.56866   57.76515  116.64335
       -0.81880   20.90982   59.83440  119.01495
        0.29360   21.89437   66.84150  116.14446
        0.11050   25.11824   63.11685  118.34977
       -0.01730   23.93527   64.27903  112.86767
       -0.01730   25.69839   61.63153  113.90891
       -0.04250   20.34101   62.87875  115.53030
       -0.04250   21.22540   60.63753  113.25696
       -0.41570   27.96039   67.59172  115.16180
       -0.00140   30.39624   68.64052  114.45315
        0.59730   32.21416   68.97311  116.63957
       -0.56790   34.49695   68.67454  116.23516
       -0.01520   29.95216   71.17464  113.11901
       -0.00110   32.18015   72.37084  111.75273
       -0.19060   32.66581   71.75290  109.26774
       -0.19060   33.67303   74.10750  113.01696
       -0.23410   34.67081   72.89808  108.03753
       -0.23410   35.66669   75.24323  111.79242
        0.32260   36.15235   74.63284  109.31499
       -0.55790   38.16113   75.81014  108.09233
        0.27190   26.39003   68.56493  114.68181
        0.08760   31.25985   67.35173  113.09633
        0.02950   28.46305   70.91953  111.72250
        0.02950   29.24729   72.53147  114.49473
        0.16990   31.49984   70.39419  108.28887
        0.16990   33.27997   74.57615  114.96338
        0.16560   35.07899   72.42942  106.09300
        0.16560   36.84399   76.58871  112.77130
        0.39920   38.36333   75.25834  106.36512
       -0.41570   31.29009   69.57027  118.90346
       -0.00240   32.96438   69.95766  121.02184
        0.59730   33.67303   67.55582  122.46559
       -0.56790   35.17536   67.66164  124.24571
       -0.03430   31.77952   71.87384  122.80007
        0.01180   31.89858   74.53836  121.66435
       -0.12560   34.20782   75.67219  121.17869
       -0.12560   29.67059   75.80069  121.13333
       -0.17040   34.28341   78.07592  120.16202
       -0.17040   29.77075   78.20632  120.11477
       -0.10720   32.07054   79.34204  119.63289
        0.27190   29.40792   69.77247  119.15101
        0.09780   34.73695   70.75135  120.33587
        0.02950   29.83311   71.33716  123.21581
        0.02950   32.82265   71.91731  124.57642
        0.13300   35.95015   74.69520  121.58876
        0.13300   27.86590   74.92008  121.49427
        0.14300   36.07676   78.95843  119.77084
        0.14300   28.03976   79.19653  119.67636
        0.12970   32.15180   81.19964  118.80708
       -0.34790   32.67525   65.37885  121.71348
       -0.24000   33.34611   63.00347  122.93424
        0.73410   35.76496   61.93955  121.77584
       -0.58940   35.99739   61.93010  119.48927
       -0.00940   31.16158   61.08729  122.62244
        0.01870   28.80510   61.94333  124.03406
       -0.04790   26.76041   60.04227  123.63911
       -0.01430   24.37369   61.12697  124.81452
       -0.38540   22.23830   59.45645  124.31185
        0.27470   31.54898   65.31649  120.17146
        0.14260   33.68248   63.29260  124.94491
        0.03620   30.74206   60.84729  120.61933
        0.03620   31.75685   59.26559  123.38211
        0.01030   29.22272   62.12097  126.04662
        0.01030   28.18715   63.76881  123.30085
        0.06210   26.45428   59.74558  121.61899
        0.06210   27.25741   58.25648  124.54051
        0.11350   24.64581   61.33295  126.84787
        0.11350   23.99574   62.97890  123.98682
        0.34000   22.59357   57.71413  125.00160
        0.34000   20.64526   60.15754  125.09042
        0.34000   21.98129   59.31850  122.41457
       -0.41570   37.53752   61.06272  123.20258
       -0.14900   39.82976   60.05550  122.07820
        0.27190   37.32965   61.07595  125.09987
        0.09760   39.53307   58.12042  121.50183
        0.09760   40.35132   61.16099  120.44169
        0.09760   41.35666   60.11597  123.43313
       -0.01937   21.19895   92.54178  106.53520
       -0.01937   19.70606   91.94273  108.25674
       -0.01937   19.97252   90.96008  106.46717
        0.28395    3.54702   97.82734  111.34077
        0.28395    2.85538   99.68494  110.62457
       -0.01010   -6.54034  105.51286  113.69537
       -0.01010   -6.41940  106.28009  111.51274
       -0.01010   -8.03889  106.42938  112.74673
        0.28395    0.73888   88.75477  117.47482
        0.28395   -0.87116   87.45841  117.90379
       -0.00393    3.93441   82.18797  117.52585
       -0.00393    4.80368   80.94075  115.88745
       -0.00393    5.51422   81.05224  117.78663
        0.28395   10.17429   89.28011  117.61655
        0.28395    8.22409   89.30846  118.49339
        0.01457   10.28011  103.40959  103.77809
        0.01457    8.34881  104.34690  104.68705
        0.01457    8.67951  102.38536  104.32611
        0.28395   -1.02612  106.95661  102.49308
        0.28395   -0.49322  108.05076  100.77909
       -0.01937   -9.64516  108.00541   94.74898
       -0.01937   -8.63983  109.92915   93.90805
       -0.01937   -9.23131  108.30587   92.83280
        0.29095    7.15450  103.26786   82.21631
        0.29095    7.40773  105.25775   82.95142
       -0.03177   11.90716  103.38692   87.84392
       -0.03177   12.07535  102.77842   90.08135
       -0.03177   13.48698  102.53276   88.63193
        0.28395   10.71097   94.88315   84.18919
        0.28395   10.38593   96.77099   83.23299
       -0.00187   17.17194   97.57790   83.18952
       -0.00187   18.73097   98.42827   84.57280
       -0.00187   19.11269   97.36814   82.90417
        0.28395   17.73319   86.39072   80.28690
        0.28395   18.03555   88.53745   80.30958
       -0.03177   23.92393   87.97242   83.84715
       -0.03177   24.63069   87.94029   86.00333
       -0.03177   25.73240   87.44519   84.39328
        0.28395   17.72185   85.92207  102.41182
        0.28395   18.43995   83.91707  102.74630

  Old nuclear repulsion        = 84131.180007765346090
  Additional nuclear repulsion =   95.420384521493133
  Total nuclear repulsion      = 84226.600392286840361

  Minimum eigenvalue in the overlap matrix is 1.6584803990E-01.
  Reciprocal condition number of the overlap matrix is 5.9043320493E-02.
    Using symmetric orthogonalization.

  ==> Pre-Iterations <==

  SCF Guess: Superposition of Atomic Densities via on-the-fly atomic UHF (no occupation information).

   -------------------------
    Irrep   Nso     Nmo    
   -------------------------
     A       1393    1393 
   -------------------------
    Total    1393    1393
   -------------------------

  ==> Iterations <==

                           Total Energy        Delta E     RMS |[F,P]|

   @DF-RHF iter SAD: -11954.14692182743602   -1.19541e+04   0.00000e+00 
   @DF-RHF iter   1: -12053.79802145167196   -9.96511e+01   2.00192e-03 DIIS/ADIIS
   @DF-RHF iter   2: -12057.81429914056753   -4.01628e+00   1.32581e-03 DIIS/ADIIS
   @DF-RHF iter   3: -12059.57999548416410   -1.76570e+00   1.51373e-04 DIIS/ADIIS
   @DF-RHF iter   4: -12059.63471362112796   -5.47181e-02   7.29805e-05 DIIS
   @DF-RHF iter   5: -12059.64546326151321   -1.07496e-02   2.21288e-05 DIIS
   @DF-RHF iter   6: -12059.64680892281285   -1.34566e-03   9.63082e-06 DIIS
   @DF-RHF iter   7: -12059.64703512139931   -2.26199e-04   3.25354e-06 DIIS
   @DF-RHF iter   8: -12059.64706192701124   -2.68056e-05   1.06357e-06 DIIS
   @DF-RHF iter   9: -12059.64706478571861   -2.85871e-06   3.32326e-07 DIIS
   @DF-RHF iter  10: -12059.64706501735964   -2.31641e-07   1.16962e-07 DIIS
  Energy and wave function converged.


  ==> Post-Iterations <==

    Orbital Energies [Eh]
    ---------------------

    Doubly Occupied:                                                      

       1A    -91.420636     2A    -91.412736     3A    -91.317481  
       4A    -91.240689     5A    -20.401615     6A    -20.375506  
       7A    -20.370042     8A    -20.360754     9A    -20.356826  
      10A    -20.355395    11A    -20.352297    12A    -20.348205  
      13A    -20.335176    14A    -20.335065    15A    -20.333793  
      16A    -20.324690    17A    -20.321561    18A    -20.319960  
      19A    -20.319193    20A    -20.314178    21A    -20.311938  
      22A    -20.305929    23A    -20.291931    24A    -20.276085  
      25A    -20.262155    26A    -20.259084    27A    -20.256840  
      28A    -20.244834    29A    -20.244832    30A    -20.239379  
      31A    -20.236493    32A    -20.230408    33A    -20.228429  
      34A    -20.210291    35A    -20.197519    36A    -20.190976  
      37A    -20.144237    38A    -20.104582    39A    -19.949006  
      40A    -19.945538    41A    -19.922945    42A    -19.920006  
      43A    -19.897212    44A    -19.893180    45A    -15.888574  
      46A    -15.601364    47A    -15.583792    48A    -15.567477  
      49A    -15.564491    50A    -15.562257    51A    -15.537737  
      52A    -15.534956    53A    -15.525709    54A    -15.520629  
      55A    -15.518356    56A    -15.511952    57A    -15.509855  
      58A    -15.502464    59A    -15.497302    60A    -15.496945  
      61A    -15.495661    62A    -15.492121    63A    -15.491881  
      64A    -15.489583    65A    -15.445679    66A    -15.432823  
      67A    -15.425887    68A    -15.425181    69A    -15.424097  
      70A    -15.422966    71A    -15.413502    72A    -15.406691  
      73A    -15.404369    74A    -15.401758    75A    -15.399717  
      76A    -15.393920    77A    -15.369475    78A    -15.360002  
      79A    -15.308899    80A    -15.300307    81A    -11.530739  
      82A    -11.477085    83A    -11.450124    84A    -11.417810  
      85A    -11.408714    86A    -11.406336    87A    -11.403265  
      88A    -11.391890    89A    -11.391383    90A    -11.387802  
      91A    -11.387286    92A    -11.382311    93A    -11.380196  
      94A    -11.376513    95A    -11.372234    96A    -11.369004  
      97A    -11.367949    98A    -11.366334    99A    -11.360066  
     100A    -11.352469   101A    -11.331382   102A    -11.330608  
     103A    -11.323405   104A    -11.319329   105A    -11.317372  
     106A    -11.317274   107A    -11.316000   108A    -11.312047  
     109A    -11.310726   110A    -11.309752   111A    -11.307896  
     112A    -11.307346   113A    -11.306532   114A    -11.305970  
     115A    -11.304478   116A    -11.304402   117A    -11.304232  
     118A    -11.302728   119A    -11.301624   120A    -11.301259  
     121A    -11.294832   122A    -11.292773   123A    -11.292357  
     124A    -11.289565   125A    -11.288451   126A    -11.287355  
     127A    -11.284862   128A    -11.284570   129A    -11.284403  
     130A    -11.281994   131A    -11.279881   132A    -11.277471  
     133A    -11.271937   134A    -11.271055   135A    -11.268991  
     136A    -11.267160   137A    -11.265033   138A    -11.259971  
     139A    -11.256388   140A    -11.255509   141A    -11.253258  
     142A    -11.250276   143A    -11.248449   144A    -11.238878  
     145A    -11.237673   146A    -11.236377   147A    -11.234394  
     148A    -11.233528   149A    -11.230486   150A    -11.227468  
     151A    -11.224378   152A    -11.222946   153A    -11.221669  
     154A    -11.221400   155A    -11.220863   156A    -11.220422  
     157A    -11.219124   158A    -11.218019   159A    -11.216608  
     160A    -11.216520   161A    -11.215605   162A    -11.212982  
     163A    -11.211531   164A    -11.211180   165A    -11.211045  
     166A    -11.210976   167A    -11.209997   168A    -11.204886  
     169A    -11.204510   170A    -11.203724   171A    -11.203526  
     172A    -11.201807   173A    -11.201008   174A    -11.200752  
     175A    -11.200332   176A    -11.198955   177A    -11.198607  
     178A    -11.198368   179A    -11.197320   180A    -11.196813  
     181A    -11.195379   182A    -11.193405   183A    -11.192461  
     184A    -11.190394   185A    -11.189280   186A    -11.186042  
     187A    -11.185703   188A    -11.180404   189A    -11.175411  
     190A    -11.175277   191A    -11.174129   192A    -11.172434  
     193A    -11.164919   194A    -11.159514   195A    -11.152967  
     196A    -11.150771   197A    -11.149347   198A    -11.148382  
     199A    -11.148290   200A    -11.147781   201A    -11.147638  
     202A    -11.146248   203A    -11.142338   204A    -11.141201  
     205A    -11.139452   206A    -11.138199   207A    -11.137725  
     208A    -11.136751   209A    -11.136749   210A    -11.133048  
     211A    -11.125535   212A    -11.112577   213A    -11.107694  
     214A    -11.102242   215A    -11.095567   216A    -11.093470  
     217A    -11.090004   218A    -11.074722   219A    -11.073661  
     220A    -11.071299   221A    -11.043460   222A    -11.043062  
     223A    -10.995255   224A    -10.972523   225A     -9.032848  
     226A     -9.026828   227A     -8.935606   228A     -8.860851  
     229A     -6.682920   230A     -6.680603   231A     -6.678271  
     232A     -6.676017   233A     -6.673984   234A     -6.671762  
     235A     -6.585252   236A     -6.583455   237A     -6.580592  
     238A     -6.510395   239A     -6.508739   240A     -6.505854  
     241A     -1.603042   242A     -1.500132   243A     -1.478339  
     244A     -1.473257   245A     -1.465627   246A     -1.465124  
     247A     -1.455116   248A     -1.450129   249A     -1.449549  
     250A     -1.443223   251A     -1.440821   252A     -1.432180  
     253A     -1.431355   254A     -1.430923   255A     -1.430152  
     256A     -1.426762   257A     -1.424352   258A     -1.419239  
     259A     -1.414255   260A     -1.404866   261A     -1.398722  
     262A     -1.392309   263A     -1.382922   264A     -1.379719  
     265A     -1.367985   266A     -1.360571   267A     -1.356987  
     268A     -1.353556   269A     -1.350873   270A     -1.348222  
     271A     -1.344490   272A     -1.344188   273A     -1.343625  
     274A     -1.330956   275A     -1.330773   276A     -1.329228  
     277A     -1.326901   278A     -1.326197   279A     -1.316160  
     280A     -1.316086   281A     -1.311187   282A     -1.309386  
     283A     -1.305650   284A     -1.301135   285A     -1.295963  
     286A     -1.295783   287A     -1.292354   288A     -1.289484  
     289A     -1.285001   290A     -1.278628   291A     -1.277166  
     292A     -1.271522   293A     -1.268037   294A     -1.253576  
     295A     -1.242174   296A     -1.229513   297A     -1.227468  
     298A     -1.224344   299A     -1.218289   300A     -1.210611  
     301A     -1.209645   302A     -1.207318   303A     -1.205592  
     304A     -1.205257   305A     -1.204380   306A     -1.203006  
     307A     -1.197397   308A     -1.193307   309A     -1.192493  
     310A     -1.188576   311A     -1.188137   312A     -1.185275  
     313A     -1.176438   314A     -1.173489   315A     -1.171326  
     316A     -1.168326   317A     -1.165108   318A     -1.155934  
     319A     -1.155243   320A     -1.154887   321A     -1.154411  
     322A     -1.150734   323A     -1.139880   324A     -1.138798  
     325A     -1.137025   326A     -1.133723   327A     -1.131179  
     328A     -1.130801   329A     -1.122129   330A     -1.115946  
     331A     -1.115748   332A     -1.114052   333A     -1.113756  
     334A     -1.111376   335A     -1.103574   336A     -1.097727  
     337A     -1.094666   338A     -1.093138   339A     -1.088048  
     340A     -1.081529   341A     -1.079345   342A     -1.077586  
     343A     -1.074058   344A     -1.070096   345A     -1.067074  
     346A     -1.066759   347A     -1.063522   348A     -1.061420  
     349A     -1.057603   350A     -1.055020   351A     -1.051111  
     352A     -1.047205   353A     -1.045546   354A     -1.043975  
     355A     -1.042796   356A     -1.042186   357A     -1.039900  
     358A     -1.035095   359A     -1.034221   360A     -1.029054  
     361A     -1.026979   362A     -1.024843   363A     -1.016471  
     364A     -1.012857   365A     -1.011239   366A     -1.009993  
     367A     -1.009000   368A     -1.002225   369A     -0.995823  
     370A     -0.995522   371A     -0.992144   372A     -0.991172  
     373A     -0.990593   374A     -0.987992   375A     -0.978567  
     376A     -0.978024   377A     -0.976478   378A     -0.971575  
     379A     -0.969363   380A     -0.966137   381A     -0.961834  
     382A     -0.961390   383A     -0.958795   384A     -0.954083  
     385A     -0.944019   386A     -0.943026   387A     -0.942153  
     388A     -0.939733   389A     -0.936793   390A     -0.935302  
     391A     -0.926555   392A     -0.924233   393A     -0.922888  
     394A     -0.920635   395A     -0.914785   396A     -0.914115  
     397A     -0.912392   398A     -0.912107   399A     -0.909485  
     400A     -0.906273   401A     -0.904943   402A     -0.903064  
     403A     -0.902198   404A     -0.898150   405A     -0.895453  
     406A     -0.890860   407A     -0.883883   408A     -0.883464  
     409A     -0.882182   410A     -0.879925   411A     -0.876164  
     412A     -0.873272   413A     -0.868964   414A     -0.868257  
     415A     -0.868042   416A     -0.864297   417A     -0.863333  
     418A     -0.860000   419A     -0.859494   420A     -0.858066  
     421A     -0.857308   422A     -0.855547   423A     -0.852386  
     424A     -0.851034   425A     -0.850262   426A     -0.845915  
     427A     -0.844081   428A     -0.843211   429A     -0.838343  
     430A     -0.837859   431A     -0.835969   432A     -0.835686  
     433A     -0.833689   434A     -0.831464   435A     -0.831326  
     436A     -0.825951   437A     -0.825505   438A     -0.822401  
     439A     -0.818837   440A     -0.817507   441A     -0.816970  
     442A     -0.814541   443A     -0.814500   444A     -0.809801  
     445A     -0.808428   446A     -0.807067   447A     -0.804662  
     448A     -0.803672   449A     -0.801685   450A     -0.800924  
     451A     -0.798398   452A     -0.795846   453A     -0.794723  
     454A     -0.791339   455A     -0.789771   456A     -0.788266  
     457A     -0.787247   458A     -0.786702   459A     -0.784049  
     460A     -0.780805   461A     -0.780282   462A     -0.779362  
     463A     -0.777076   464A     -0.776134   465A     -0.772742  
     466A     -0.771642   467A     -0.769364   468A     -0.769190  
     469A     -0.768870   470A     -0.767781   471A     -0.766952  
     472A     -0.764845   473A     -0.762733   474A     -0.759853  
     475A     -0.759438   476A     -0.757879   477A     -0.756673  
     478A     -0.756479   479A     -0.754795   480A     -0.752659  
     481A     -0.751048   482A     -0.748947   483A     -0.748176  
     484A     -0.745709   485A     -0.744789   486A     -0.743115  
     487A     -0.739973   488A     -0.739484   489A     -0.737530  
     490A     -0.735786   491A     -0.735624   492A     -0.733391  
     493A     -0.732831   494A     -0.730502   495A     -0.730244  
     496A     -0.729775   497A     -0.727514   498A     -0.726257  
     499A     -0.723971   500A     -0.721122   501A     -0.720790  
     502A     -0.719213   503A     -0.718331   504A     -0.715445  
     505A     -0.714650   506A     -0.714556   507A     -0.711340  
     508A     -0.711280   509A     -0.709214   510A     -0.708298  
     511A     -0.707569   512A     -0.705536   513A     -0.705373  
     514A     -0.703041   515A     -0.702605   516A     -0.700379  
     517A     -0.699195   518A     -0.697796   519A     -0.696470  
     520A     -0.695613   521A     -0.695362   522A     -0.695162  
     523A     -0.690087   524A     -0.689753   525A     -0.688748  
     526A     -0.688012   527A     -0.686506   528A     -0.685718  
     529A     -0.685192   530A     -0.684365   531A     -0.683596  
     532A     -0.681586   533A     -0.680851   534A     -0.680011  
     535A     -0.676860   536A     -0.675985   537A     -0.675581  
     538A     -0.674404   539A     -0.674166   540A     -0.672688  
     541A     -0.672566   542A     -0.669246   543A     -0.668714  
     544A     -0.668136   545A     -0.667171   546A     -0.665226  
     547A     -0.665033   548A     -0.663704   549A     -0.663485  
     550A     -0.663291   551A     -0.661477   552A     -0.660429  
     553A     -0.659953   554A     -0.659618   555A     -0.658766  
     556A     -0.657532   557A     -0.656352   558A     -0.655103  
     559A     -0.654427   560A     -0.654260   561A     -0.651744  
     562A     -0.651358   563A     -0.647892   564A     -0.647176  
     565A     -0.646081   566A     -0.645142   567A     -0.643060  
     568A     -0.642661   569A     -0.642224   570A     -0.642104  
     571A     -0.640872   572A     -0.637525   573A     -0.636632  
     574A     -0.635863   575A     -0.635407   576A     -0.634546  
     577A     -0.634198   578A     -0.634001   579A     -0.633299  
     580A     -0.632660   581A     -0.631876   582A     -0.630620  
     583A     -0.629624   584A     -0.628782   585A     -0.627865  
     586A     -0.627210   587A     -0.626294   588A     -0.625943  
     589A     -0.625433   590A     -0.624033   591A     -0.623020  
     592A     -0.621800   593A     -0.621786   594A     -0.619725  
     595A     -0.619257   596A     -0.617768   597A     -0.616658  
     598A     -0.616426   599A     -0.615960   600A     -0.615061  
     601A     -0.614105   602A     -0.613567   603A     -0.612688  
     604A     -0.610827   605A     -0.610233   606A     -0.609888  
     607A     -0.608890   608A     -0.608275   609A     -0.607579  
     610A     -0.606449   611A     -0.605976   612A     -0.604976  
     613A     -0.604133   614A     -0.603115   615A     -0.602638  
     616A     -0.601679   617A     -0.601212   618A     -0.600276  
     619A     -0.599060   620A     -0.598292   621A     -0.597384  
     622A     -0.596821   623A     -0.595901   624A     -0.595119  
     625A     -0.594164   626A     -0.593037   627A     -0.590765  
     628A     -0.590380   629A     -0.589295   630A     -0.589038  
     631A     -0.587567   632A     -0.586990   633A     -0.586879  
     634A     -0.585898   635A     -0.584874   636A     -0.584013  
     637A     -0.583167   638A     -0.582475   639A     -0.582118  
     640A     -0.581741   641A     -0.581535   642A     -0.580371  
     643A     -0.578620   644A     -0.576959   645A     -0.576196  
     646A     -0.576108   647A     -0.575437   648A     -0.574421  
     649A     -0.574193   650A     -0.573659   651A     -0.573022  
     652A     -0.572522   653A     -0.572369   654A     -0.572010  
     655A     -0.570570   656A     -0.569427   657A     -0.566034  
     658A     -0.565589   659A     -0.563715   660A     -0.563079  
     661A     -0.562688   662A     -0.562472   663A     -0.562208  
     664A     -0.558398   665A     -0.558077   666A     -0.557980  
     667A     -0.557460   668A     -0.556706   669A     -0.555460  
     670A     -0.554495   671A     -0.552060   672A     -0.550487  
     673A     -0.550201   674A     -0.548580   675A     -0.547966  
     676A     -0.547121   677A     -0.546486   678A     -0.545113  
     679A     -0.543843   680A     -0.543333   681A     -0.543126  
     682A     -0.541888   683A     -0.540847   684A     -0.540610  
     685A     -0.539864   686A     -0.539087   687A     -0.538472  
     688A     -0.537349   689A     -0.536518   690A     -0.536238  
     691A     -0.535790   692A     -0.534911   693A     -0.533896  
     694A     -0.533680   695A     -0.533275   696A     -0.533047  
     697A     -0.531745   698A     -0.530707   699A     -0.530133  
     700A     -0.529945   701A     -0.529092   702A     -0.525748  
     703A     -0.524514   704A     -0.523922   705A     -0.522818  
     706A     -0.521679   707A     -0.520747   708A     -0.520582  
     709A     -0.517947   710A     -0.517827   711A     -0.517300  
     712A     -0.515028   713A     -0.514528   714A     -0.514022  
     715A     -0.513646   716A     -0.513034   717A     -0.510299  
     718A     -0.508468   719A     -0.508401   720A     -0.507562  
     721A     -0.506724   722A     -0.506056   723A     -0.504484  
     724A     -0.504184   725A     -0.503191   726A     -0.503051  
     727A     -0.502892   728A     -0.500361   729A     -0.499087  
     730A     -0.498820   731A     -0.496914   732A     -0.492874  
     733A     -0.492356   734A     -0.491685   735A     -0.490770  
     736A     -0.490281   737A     -0.490146   738A     -0.489005  
     739A     -0.488569   740A     -0.487532   741A     -0.486995  
     742A     -0.486737   743A     -0.485053   744A     -0.484324  
     745A     -0.483350   746A     -0.483132   747A     -0.482254  
     748A     -0.480600   749A     -0.480434   750A     -0.480258  
     751A     -0.479212   752A     -0.477938   753A     -0.477316  
     754A     -0.477115   755A     -0.476589   756A     -0.474991  
     757A     -0.474129   758A     -0.472027   759A     -0.471895  
     760A     -0.470705   761A     -0.468527   762A     -0.468300  
     763A     -0.462399   764A     -0.462369   765A     -0.459715  
     766A     -0.457299   767A     -0.455910   768A     -0.455213  
     769A     -0.454304   770A     -0.452111   771A     -0.451999  
     772A     -0.450700   773A     -0.450197   774A     -0.449470  
     775A     -0.447651   776A     -0.446819   777A     -0.444970  
     778A     -0.444331   779A     -0.444192   780A     -0.442469  
     781A     -0.441481   782A     -0.441187   783A     -0.440589  
     784A     -0.438715   785A     -0.438176   786A     -0.436579  
     787A     -0.435529   788A     -0.430990   789A     -0.430934  
     790A     -0.429741   791A     -0.429343   792A     -0.428065  
     793A     -0.425696   794A     -0.425263   795A     -0.424043  
     796A     -0.422296   797A     -0.418468   798A     -0.416561  
     799A     -0.416294   800A     -0.416128   801A     -0.411919  
     802A     -0.411418   803A     -0.409364   804A     -0.408920  
     805A     -0.407267   806A     -0.406033   807A     -0.404685  
     808A     -0.402353   809A     -0.399642   810A     -0.399243  
     811A     -0.398306   812A     -0.392848   813A     -0.390186  
     814A     -0.390064   815A     -0.389628   816A     -0.389124  
     817A     -0.388525   818A     -0.380578   819A     -0.379121  
     820A     -0.376482   821A     -0.375751   822A     -0.375168  
     823A     -0.373401   824A     -0.372301   825A     -0.371185  
     826A     -0.371125   827A     -0.366043   828A     -0.365351  
     829A     -0.362878   830A     -0.360469   831A     -0.359481  
     832A     -0.351440   833A     -0.350615   834A     -0.350176  
     835A     -0.349194   836A     -0.348301   837A     -0.345695  
     838A     -0.343666   839A     -0.333442   840A     -0.332548  
     841A     -0.328404   842A     -0.324420   843A     -0.321845  
     844A     -0.320875   845A     -0.319624   846A     -0.316675  
     847A     -0.316538   848A     -0.311887   849A     -0.309390  
     850A     -0.308593   851A     -0.303383   852A     -0.302165  
     853A     -0.298588   854A     -0.292562   855A     -0.280908  
     856A     -0.273649   857A     -0.263033   858A     -0.259562  
     859A     -0.230044   860A     -0.219496   861A     -0.151211  
     862A     -0.136558   863A     -0.129099   864A     -0.117554  
     865A     -0.104063   866A     -0.102678   867A     -0.090890  
     868A     -0.087906   869A     -0.058417  

    Virtual:                                                              

     870A      0.085196   871A      0.104893   872A      0.110710  
     873A      0.141738   874A      0.142508   875A      0.146889  
     876A      0.147982   877A      0.153152   878A      0.153343  
     879A      0.161502   880A      0.163622   881A      0.165592  
     882A      0.167754   883A      0.170731   884A      0.172797  
     885A      0.178579   886A      0.180166   887A      0.182858  
     888A      0.189242   889A      0.190314   890A      0.191583  
     891A      0.197520   892A      0.211513   893A      0.217207  
     894A      0.217570   895A      0.221127   896A      0.231126  
     897A      0.232261   898A      0.237454   899A      0.247715  
     900A      0.250112   901A      0.251698   902A      0.253224  
     903A      0.254235   904A      0.272306   905A      0.274362  
     906A      0.279943   907A      0.280820   908A      0.283097  
     909A      0.283429   910A      0.285676   911A      0.289203  
     912A      0.299423   913A      0.301678   914A      0.321699  
     915A      0.323420   916A      0.329382   917A      0.352878  
     918A      0.353048   919A      0.375952   920A      0.377503  
     921A      0.380362   922A      0.382589   923A      0.385003  
     924A      0.389390   925A      0.391996   926A      0.393847  
     927A      0.394149   928A      0.398213   929A      0.400404  
     930A      0.401819   931A      0.409740   932A      0.411883  
     933A      0.413698   934A      0.416906   935A      0.423163  
     936A      0.426176   937A      0.426430   938A      0.428889  
     939A      0.432224   940A      0.434665   941A      0.442604  
     942A      0.444348   943A      0.446962   944A      0.449616  
     945A      0.451242   946A      0.452019   947A      0.453596  
     948A      0.454915   949A      0.455302   950A      0.457100  
     951A      0.459559   952A      0.460965   953A      0.463548  
     954A      0.466729   955A      0.468025   956A      0.469838  
     957A      0.472368   958A      0.476347   959A      0.476488  
     960A      0.480298   961A      0.482127   962A      0.485010  
     963A      0.485968   964A      0.486156   965A      0.492257  
     966A      0.494214   967A      0.494920   968A      0.496079  
     969A      0.496359   970A      0.499109   971A      0.500658  
     972A      0.502115   973A      0.503762   974A      0.505559  
     975A      0.505868   976A      0.510829   977A      0.513381  
     978A      0.514250   979A      0.515973   980A      0.516325  
     981A      0.517973   982A      0.519662   983A      0.520508  
     984A      0.521029   985A      0.521861   986A      0.523112  
     987A      0.523524   988A      0.524521   989A      0.527159  
     990A      0.529464   991A      0.530088   992A      0.531509  
     993A      0.532136   994A      0.532811   995A      0.533588  
     996A      0.535104   997A      0.536157   998A      0.536467  
     999A      0.538734  1000A      0.541156  1001A      0.541358  
    1002A      0.542097  1003A      0.542191  1004A      0.543959  
    1005A      0.544467  1006A      0.545260  1007A      0.547041  
    1008A      0.547806  1009A      0.548096  1010A      0.548505  
    1011A      0.550963  1012A      0.552196  1013A      0.552408  
    1014A      0.554098  1015A      0.556362  1016A      0.556485  
    1017A      0.557084  1018A      0.558716  1019A      0.560045  
    1020A      0.560744  1021A      0.561116  1022A      0.562778  
    1023A      0.564842  1024A      0.565598  1025A      0.566396  
    1026A      0.567031  1027A      0.568312  1028A      0.568717  
    1029A      0.569828  1030A      0.570292  1031A      0.570747  
    1032A      0.573409  1033A      0.574405  1034A      0.575670  
    1035A      0.578706  1036A      0.579555  1037A      0.580036  
    1038A      0.580705  1039A      0.582269  1040A      0.582597  
    1041A      0.584322  1042A      0.585224  1043A      0.585324  
    1044A      0.586846  1045A      0.588785  1046A      0.589988  
    1047A      0.590457  1048A      0.590869  1049A      0.591892  
    1050A      0.593529  1051A      0.594581  1052A      0.596014  
    1053A      0.597242  1054A      0.598014  1055A      0.599511  
    1056A      0.600959  1057A      0.601228  1058A      0.601948  
    1059A      0.602230  1060A      0.604706  1061A      0.605117  
    1062A      0.605799  1063A      0.607151  1064A      0.607542  
    1065A      0.608006  1066A      0.608811  1067A      0.609860  
    1068A      0.610330  1069A      0.610740  1070A      0.611413  
    1071A      0.612216  1072A      0.613759  1073A      0.614033  
    1074A      0.615375  1075A      0.615942  1076A      0.616494  
    1077A      0.618343  1078A      0.618574  1079A      0.618739  
    1080A      0.620069  1081A      0.620883  1082A      0.621001  
    1083A      0.621464  1084A      0.622154  1085A      0.622883  
    1086A      0.623775  1087A      0.624313  1088A      0.624980  
    1089A      0.625350  1090A      0.625985  1091A      0.628916  
    1092A      0.629567  1093A      0.629846  1094A      0.631434  
    1095A      0.632305  1096A      0.633700  1097A      0.634590  
    1098A      0.635523  1099A      0.635966  1100A      0.637966  
    1101A      0.639519  1102A      0.640139  1103A      0.640526  
    1104A      0.641572  1105A      0.641868  1106A      0.643245  
    1107A      0.643588  1108A      0.645509  1109A      0.645784  
    1110A      0.646948  1111A      0.646987  1112A      0.647645  
    1113A      0.648367  1114A      0.649074  1115A      0.649631  
    1116A      0.649913  1117A      0.651044  1118A      0.653003  
    1119A      0.653536  1120A      0.654485  1121A      0.654964  
    1122A      0.655532  1123A      0.655919  1124A      0.656638  
    1125A      0.657583  1126A      0.659049  1127A      0.659702  
    1128A      0.661459  1129A      0.661801  1130A      0.663132  
    1131A      0.663234  1132A      0.664533  1133A      0.666002  
    1134A      0.666561  1135A      0.667230  1136A      0.667727  
    1137A      0.668004  1138A      0.670169  1139A      0.670606  
    1140A      0.672065  1141A      0.673055  1142A      0.673944  
    1143A      0.674504  1144A      0.674734  1145A      0.677036  
    1146A      0.677987  1147A      0.679181  1148A      0.681624  
    1149A      0.682418  1150A      0.682788  1151A      0.683747  
    1152A      0.684814  1153A      0.685638  1154A      0.685753  
    1155A      0.687222  1156A      0.687823  1157A      0.688529  
    1158A      0.689488  1159A      0.689990  1160A      0.690760  
    1161A      0.691606  1162A      0.692384  1163A      0.693551  
    1164A      0.696341  1165A      0.696762  1166A      0.697716  
    1167A      0.697980  1168A      0.698512  1169A      0.698993  
    1170A      0.699460  1171A      0.700562  1172A      0.701202  
    1173A      0.702256  1174A      0.703513  1175A      0.705438  
    1176A      0.706596  1177A      0.707331  1178A      0.707702  
    1179A      0.708695  1180A      0.710045  1181A      0.710374  
    1182A      0.712754  1183A      0.713407  1184A      0.714264  
    1185A      0.715313  1186A      0.715636  1187A      0.716296  
    1188A      0.718120  1189A      0.718792  1190A      0.719176  
    1191A      0.719491  1192A      0.720360  1193A      0.721019  
    1194A      0.721310  1195A      0.722285  1196A      0.722665  
    1197A      0.723894  1198A      0.725114  1199A      0.725513  
    1200A      0.726116  1201A      0.727210  1202A      0.728382  
    1203A      0.728752  1204A      0.731347  1205A      0.731858  
    1206A      0.732441  1207A      0.732997  1208A      0.734832  
    1209A      0.735408  1210A      0.736075  1211A      0.737161  
    1212A      0.737838  1213A      0.738316  1214A      0.739096  
    1215A      0.739430  1216A      0.740071  1217A      0.740683  
    1218A      0.742091  1219A      0.743543  1220A      0.745390  
    1221A      0.746633  1222A      0.747476  1223A      0.748209  
    1224A      0.749094  1225A      0.751625  1226A      0.752270  
    1227A      0.752711  1228A      0.753870  1229A      0.754354  
    1230A      0.755282  1231A      0.757208  1232A      0.758109  
    1233A      0.759234  1234A      0.759846  1235A      0.762087  
    1236A      0.764099  1237A      0.765668  1238A      0.769411  
    1239A      0.770558  1240A      0.773005  1241A      0.774828  
    1242A      0.774973  1243A      0.775422  1244A      0.775863  
    1245A      0.779358  1246A      0.779895  1247A      0.782562  
    1248A      0.783347  1249A      0.785193  1250A      0.785934  
    1251A      0.788693  1252A      0.789305  1253A      0.790591  
    1254A      0.792825  1255A      0.792941  1256A      0.793702  
    1257A      0.794151  1258A      0.795283  1259A      0.796105  
    1260A      0.797497  1261A      0.797780  1262A      0.797954  
    1263A      0.799657  1264A      0.801444  1265A      0.804983  
    1266A      0.805754  1267A      0.807154  1268A      0.807697  
    1269A      0.808654  1270A      0.809296  1271A      0.810773  
    1272A      0.811417  1273A      0.813082  1274A      0.814322  
    1275A      0.814804  1276A      0.816237  1277A      0.817340  
    1278A      0.818524  1279A      0.821772  1280A      0.821901  
    1281A      0.822496  1282A      0.824927  1283A      0.825196  
    1284A      0.827492  1285A      0.829861  1286A      0.831051  
    1287A      0.833590  1288A      0.834844  1289A      0.836475  
    1290A      0.837995  1291A      0.838578  1292A      0.840250  
    1293A      0.840938  1294A      0.846283  1295A      0.848721  
    1296A      0.851219  1297A      0.852822  1298A      0.853292  
    1299A      0.854696  1300A      0.855606  1301A      0.856216  
    1302A      0.862210  1303A      0.862508  1304A      0.864191  
    1305A      0.867959  1306A      0.870494  1307A      0.871553  
    1308A      0.872412  1309A      0.874976  1310A      0.877304  
    1311A      0.878079  1312A      0.879343  1313A      0.881422  
    1314A      0.883086  1315A      0.885598  1316A      0.888169  
    1317A      0.891964  1318A      0.892767  1319A      0.893947  
    1320A      0.897372  1321A      0.897786  1322A      0.899673  
    1323A      0.901274  1324A      0.902674  1325A      0.903165  
    1326A      0.906571  1327A      0.910924  1328A      0.917253  
    1329A      0.919164  1330A      0.922423  1331A      0.923397  
    1332A      0.923664  1333A      0.924563  1334A      0.925323  
    1335A      0.925916  1336A      0.927303  1337A      0.929679  
    1338A      0.932242  1339A      0.934363  1340A      0.934423  
    1341A      0.936585  1342A      0.939822  1343A      0.940737  
    1344A      0.941512  1345A      0.943377  1346A      0.943612  
    1347A      0.946073  1348A      0.949015  1349A      0.949269  
    1350A      0.955807  1351A      0.956189  1352A      0.957717  
    1353A      0.958360  1354A      0.975185  1355A      0.982121  
    1356A      0.982306  1357A      0.985287  1358A      0.986634  
    1359A      0.986984  1360A      0.993504  1361A      0.998013  
    1362A      1.004018  1363A      1.006700  1364A      1.008048  
    1365A      1.015059  1366A      1.017696  1367A      1.020291  
    1368A      1.026501  1369A      1.027463  1370A      1.031957  
    1371A      1.035442  1372A      1.035480  1373A      1.039628  
    1374A      1.046490  1375A      1.052294  1376A      1.052789  
    1377A      1.068132  1378A      1.082407  1379A      1.083219  
    1380A      1.098137  1381A      1.104499  1382A      1.117078  
    1383A      1.120052  1384A      1.120869  1385A      1.159556  
    1386A      1.165307  1387A      1.165427  1388A      1.169388  
    1389A      1.213670  1390A      1.249013  1391A      1.249264  
    1392A      1.251943  1393A      1.258670  

    Final Occupation by Irrep:
              A 
    DOCC [   869 ]
    NA   [   869 ]
    NB   [   869 ]

  @DF-RHF Final Energy: -12059.64706501735964

   => Energetics <=

    Nuclear Repulsion Energy =          84226.6003922868403606
    One-Electron Energy =             -184711.7264542217599228
    Two-Electron Energy =               88429.9939018841687357
    Total Energy =                     -12059.6470650173614558

Computation Completed


Properties will be evaluated at   0.000000,   0.000000,   0.000000 [a0]

Properties computed using the SCF density matrix


 Multipole Moments:

 ------------------------------------------------------------------------------------
     Multipole            Electronic (a.u.)      Nuclear  (a.u.)        Total (a.u.)
 ------------------------------------------------------------------------------------

 L = 1.  Multiply by 2.5417464519 to convert [e a0] to [Debye]
 Dipole X            :      -9191.2783940         9154.6572723          -36.6211217
 Dipole Y            :    -155156.0842508       155037.6931314         -118.3911194
 Dipole Z            :    -163703.9226067       163669.8921527          -34.0304540
 Magnitude           :                                                  128.5131725

 ------------------------------------------------------------------------------------

*** tstop() called on atl1-1-01-010-4-0.pace.gatech.edu at Sat Nov 16 10:28:01 2024
Module time:
	user time   =   24516.61 seconds =     408.61 minutes
	system time =     837.90 seconds =      13.96 minutes
	total time  =       3051 seconds =      50.85 minutes
Total time:
	user time   =   24516.61 seconds =     408.61 minutes
	system time =     837.90 seconds =      13.96 minutes
	total time  =       3051 seconds =      50.85 minutes
Wall time: 3050.89 seconds
