# Supplementary material for: SparcleQC: Automated Input File Creation for QM/MM Studies of Protein:Ligand Complexes
Source: J Chem Inf Model. 2025 Jun 17;65(13):6433–40. doi: 10.1021/acs.jcim.5c00617 (PMC12264949; doi:10.1021/acs.jcim.5c00617)
Supplement: Supplementary file 2 [file ci5c00617_si_002.zip › si/convergence/ex1_1ABA/psi4_files/with_ee/cutoff_9_psi4_file_prot.out]

Scratch directory: /scratch/1875446/
  PE does not make use of molecular symmetry: further calculations in C1 point group.
  PE geometry must align with POTFILE keyword: resetting coordinates with fixed origin and orientation.
   => Libint2 <=

    Primary   basis highest AM E, G, H:  5, 4, 3
    Auxiliary basis highest AM E, G, H:  6, 5, 4
    Onebody   basis highest AM E, G, H:  6, 5, 4
    Solid Harmonics ordering:            gaussian

*** tstart() called on atl1-1-01-010-7-0.pace.gatech.edu
*** at Sat Nov 16 09:37:10 2024

   => Loading Basis Set <=

    Name: MINIX
    Role: ORBITAL
    Keyword: BASIS
    atoms 1, 4-5, 7-13, 25-26, 32-39, 50, 53-54, 56-58, 60, 70-71, 73-76, 92-93, 95, 102-103, 109-110, 112-114, 123-124, 130, 133-134, 136-137, 147-148, 150-153, 166-168, 170, 180, 183-184, 190-191, 193-195, 206-207, 209-215, 226-227, 229-230, 238-239, 241-242, 250-251, 253-255, 265-266, 268-271, 287-288, 290-293, 306-307, 309, 316-317, 319-321, 331-332, 334-337, 350-354, 366, 369-370, 372-375, 388-389, 395-396, 398-400, 402, 419-420, 422-423, 431-432, 434-435, 445-446, 448-450, 462-463, 465-468, 481-482, 488-489, 491-494, 507-508, 510-511, 521-522, 524-525, 527, 538-539, 541-543, 552-555 entry C          line    74 file /storage/hive/project/chem-sherrill/csargent30/.conda/envs/psi419/share/psi4/basis/minix.gbs 
    atoms 2, 6, 14, 27, 40, 51, 55, 72, 94, 104, 111, 131, 135, 139, 149, 181, 185, 192, 208, 228, 231-232, 240, 243-244, 252, 256-257, 267, 289, 308, 318, 322-323, 333, 367, 371, 390, 397, 421, 424-425, 433, 436, 447, 452, 464, 483, 490, 509, 512, 523, 540, 557                                                                                                                                                                                                                                                                                                                                              entry O          line   102 file /storage/hive/project/chem-sherrill/csargent30/.conda/envs/psi419/share/psi4/basis/minix.gbs 
    atoms 3, 24, 31, 52, 59, 61, 69, 77, 91, 101, 108, 122, 132, 138, 146, 165, 182, 189, 205, 225, 237, 249, 264, 272, 286, 305, 315, 330, 349, 368, 387, 394, 401, 403-404, 418, 430, 444, 451, 461, 480, 487, 506, 520, 537, 551, 556                                                                                                                                                                                                                                                                                                                                                                            entry N          line    88 file /storage/hive/project/chem-sherrill/csargent30/.conda/envs/psi419/share/psi4/basis/minix.gbs 
    atoms 15-23, 28-30, 41-49, 62-68, 78-90, 97-100, 105-107, 115-121, 126-129, 140-145, 154-164, 171-179, 186-188, 196-204, 216-224, 233-236, 245-248, 258-263, 273-285, 294-304, 310-314, 324-329, 338-348, 355-365, 376-386, 391-393, 405-417, 426-429, 437-443, 453-460, 469-479, 484-486, 495-505, 513-519, 528-536, 544-550, 558-575                                                                                                                                                                                                                                                                          entry H          line    24 file /storage/hive/project/chem-sherrill/csargent30/.conda/envs/psi419/share/psi4/basis/minix.gbs 
    atoms 96, 125, 169, 526                                                                                                                                                                                                                                                                                                                                                                                                                                                                                                                                                                                         entry S          line   256 file /storage/hive/project/chem-sherrill/csargent30/.conda/envs/psi419/share/psi4/basis/minix.gbs 

   => HF3C: Empirical Dispersion <=

    Grimme's -D3 (BJ-damping) Dispersion Correction
    Grimme S.; Ehrlich S.; Goerigk L. (2011), J. Comput. Chem., 32: 1456

        s6 =       1.000000
        s8 =       0.877700
        a1 =       0.417100
        a2 =       2.914900


         ---------------------------------------------------------
                                   SCF
               by Justin Turney, Rob Parrish, Andy Simmonett
                          and Daniel G. A. Smith
                              RHF Reference
                       10 Threads, 114440 MiB Core
         ---------------------------------------------------------

  ==> Geometry <==

    Molecular point group: c1
    Full point group: C1

    Geometry (in Angstrom), charge = -2, multiplicity = 1:

       Center              X                  Y                   Z               Mass       
    ------------   -----------------  -----------------  -----------------  -----------------
         C            9.479000000000    49.442000000000    55.784000000000    12.000000000000
         O            9.222000000000    50.616000000000    56.099000000000    15.994914619570
         N            8.831000000000    48.837000000000    54.788000000000    14.003074004430
         C            7.706000000000    49.436000000000    54.084000000000    12.000000000000
         C            6.456000000000    48.981000000000    54.822000000000    12.000000000000
         O            6.310000000000    47.784000000000    55.139000000000    15.994914619570
         C            7.599000000000    48.942000000000    52.633000000000    12.000000000000
         C            8.692000000000    49.472000000000    51.736000000000    12.000000000000
         C            9.959000000000    48.898000000000    51.781000000000    12.000000000000
         C            8.415000000000    50.537000000000    50.880000000000    12.000000000000
         C           10.961000000000    49.400000000000    50.960000000000    12.000000000000
         C            9.426000000000    51.032000000000    50.065000000000    12.000000000000
         C           10.685000000000    50.467000000000    50.116000000000    12.000000000000
         O           11.708000000000    50.978000000000    49.318000000000    15.994914619570
         H            9.079000000000    47.888000000000    54.547000000000     1.007825032230
         H            7.776000000000    50.522000000000    54.089000000000     1.007825032230
         H            7.626000000000    47.853000000000    52.619000000000     1.007825032230
         H            6.632000000000    49.250000000000    52.229000000000     1.007825032230
         H           10.166000000000    48.070000000000    52.442000000000     1.007825032230
         H            7.433000000000    50.987000000000    50.855000000000     1.007825032230
         H           11.952000000000    48.972000000000    50.989000000000     1.007825032230
         H            9.226000000000    51.857000000000    49.398000000000     1.007825032230
         H           11.449000000000    51.809000000000    48.903000000000     1.007825032230
         N            5.533000000000    49.874000000000    55.110000000000    14.003074004430
         C            4.317000000000    49.477000000000    55.789000000000    12.000000000000
         C            3.333000000000    50.620000000000    55.891000000000    12.000000000000
         O            3.372000000000    51.588000000000    55.127000000000    15.994914619570
         H            5.656000000000    50.845000000000    54.854000000000     1.007825032230
         H            3.844000000000    48.671000000000    55.232000000000     1.007825032230
         H            4.568000000000    49.120000000000    56.788000000000     1.007825032230
         N            2.442000000000    50.507000000000    56.862000000000    14.003074004430
         C            1.413000000000    51.506000000000    57.119000000000    12.000000000000
         C            0.005000000000    50.927000000000    57.232000000000    12.000000000000
         C           -0.521000000000    50.237000000000    56.001000000000    12.000000000000
         C           -0.985000000000    51.011000000000    54.951000000000    12.000000000000
         C           -0.569000000000    48.854000000000    55.936000000000    12.000000000000
         C           -1.502000000000    50.387000000000    53.835000000000    12.000000000000
         C           -1.086000000000    48.222000000000    54.817000000000    12.000000000000
         C           -1.549000000000    49.003000000000    53.779000000000    12.000000000000
         O           -2.106000000000    48.406000000000    52.664000000000    15.994914619570
         H            2.461000000000    49.695000000000    57.461000000000     1.007825032230
         H            1.413000000000    52.280000000000    56.353000000000     1.007825032230
         H           -0.024000000000    50.226000000000    58.065000000000     1.007825032230
         H           -0.676000000000    51.740000000000    57.481000000000     1.007825032230
         H           -0.942000000000    52.081000000000    55.009000000000     1.007825032230
         H           -0.222000000000    48.258000000000    56.765000000000     1.007825032230
         H           -1.884000000000    50.975000000000    53.022000000000     1.007825032230
         H           -1.195000000000    47.158000000000    54.813000000000     1.007825032230
         H           -2.573000000000    49.035000000000    52.085000000000     1.007825032230
         C           -4.489000000000    54.638000000000    59.165000000000    12.000000000000
         O           -5.677000000000    54.600000000000    58.838000000000    15.994914619570
         N           -3.764000000000    53.513000000000    59.144000000000    14.003074004430
         C           -4.323000000000    52.242000000000    58.734000000000    12.000000000000
         C           -3.681000000000    51.215000000000    59.641000000000    12.000000000000
         O           -2.469000000000    51.006000000000    59.589000000000    15.994914619570
         C           -3.962000000000    52.008000000000    57.296000000000    12.000000000000
         C           -4.635000000000    50.801000000000    56.669000000000    12.000000000000
         C           -4.176000000000    49.512000000000    56.726000000000    12.000000000000
         N           -5.696000000000    50.809000000000    55.872000000000    14.003074004430
         C           -5.895000000000    49.594000000000    55.423000000000    12.000000000000
         N           -4.976000000000    48.833000000000    55.943000000000    14.003074004430
         H           -2.787000000000    53.541000000000    59.402000000000     1.007825032230
         H           -5.407000000000    52.219000000000    58.853000000000     1.007825032230
         H           -4.268000000000    52.883000000000    56.723000000000     1.007825032230
         H           -2.884000000000    51.914000000000    57.183000000000     1.007825032230
         H           -3.307000000000    49.148000000000    57.251000000000     1.007825032230
         H           -6.680000000000    49.281000000000    54.753000000000     1.007825032230
         H           -4.889000000000    47.843000000000    55.762000000000     1.007825032230
         N           -4.454000000000    50.568000000000    60.487000000000    14.003074004430
         C           -3.913000000000    49.659000000000    61.489000000000    12.000000000000
         C           -3.055000000000    48.558000000000    60.876000000000    12.000000000000
         O           -3.491000000000    47.931000000000    59.898000000000    15.994914619570
         C           -5.077000000000    49.060000000000    62.264000000000    12.000000000000
         C           -4.581000000000    48.271000000000    63.463000000000    12.000000000000
         C           -5.696000000000    47.747000000000    64.361000000000    12.000000000000
         C           -5.125000000000    47.550000000000    65.754000000000    12.000000000000
         N           -6.117000000000    47.166000000000    66.752000000000    14.003074004430
         H           -5.445000000000    50.758000000000    60.497000000000     1.007825032230
         H           -3.303000000000    50.245000000000    62.177000000000     1.007825032230
         H           -5.716000000000    49.870000000000    62.620000000000     1.007825032230
         H           -5.665000000000    48.411000000000    61.613000000000     1.007825032230
         H           -3.977000000000    47.424000000000    63.135000000000     1.007825032230
         H           -3.941000000000    48.937000000000    64.045000000000     1.007825032230
         H           -6.500000000000    48.483000000000    64.416000000000     1.007825032230
         H           -6.089000000000    46.809000000000    63.966000000000     1.007825032230
         H           -4.350000000000    46.783000000000    65.706000000000     1.007825032230
         H           -4.658000000000    48.483000000000    66.075000000000     1.007825032230
         H           -5.671000000000    47.050000000000    67.652000000000     1.007825032230
         H           -6.823000000000    47.885000000000    66.828000000000     1.007825032230
         H           -6.559000000000    46.296000000000    66.488000000000     1.007825032230
         N           -1.840000000000    48.367000000000    61.392000000000    14.003074004430
         C           -0.992000000000    47.311000000000    60.887000000000    12.000000000000
         C           -0.176000000000    46.758000000000    62.031000000000    12.000000000000
         O            0.958000000000    47.176000000000    62.300000000000    15.994914619570
         C           -0.081000000000    47.849000000000    59.785000000000    12.000000000000
         S            0.906000000000    46.497000000000    59.054000000000    31.972071174400
         H           -1.503000000000    48.950000000000    62.146000000000     1.007825032230
         H           -1.597000000000    46.503000000000    60.474000000000     1.007825032230
         H           -0.695000000000    48.296000000000    59.004000000000     1.007825032230
         H            0.575000000000    48.619000000000    60.194000000000     1.007825032230
         N           -0.745000000000    45.803000000000    62.754000000000    14.003074004430
         C           -0.066000000000    45.169000000000    63.887000000000    12.000000000000
         C            1.297000000000    44.560000000000    63.509000000000    12.000000000000
         O            2.300000000000    44.868000000000    64.165000000000    15.994914619570
         H           -1.674000000000    45.489000000000    62.518000000000     1.007825032230
         H            0.086000000000    45.915000000000    64.668000000000     1.007825032230
         H           -0.704000000000    44.380000000000    64.284000000000     1.007825032230
         N            1.441000000000    43.750000000000    62.430000000000    14.003074004430
         C            2.722000000000    43.233000000000    61.953000000000    12.000000000000
         C            3.756000000000    44.331000000000    61.685000000000    12.000000000000
         O            4.949000000000    44.126000000000    61.944000000000    15.994914619570
         C            2.361000000000    42.431000000000    60.697000000000    12.000000000000
         C            0.961000000000    41.944000000000    60.950000000000    12.000000000000
         C            0.350000000000    43.177000000000    61.613000000000    12.000000000000
         H            3.115000000000    42.549000000000    62.706000000000     1.007825032230
         H            2.340000000000    43.084000000000    59.826000000000     1.007825032230
         H            3.052000000000    41.604000000000    60.534000000000     1.007825032230
         H            0.444000000000    41.681000000000    60.026000000000     1.007825032230
         H            0.975000000000    41.106000000000    61.649000000000     1.007825032230
         H            0.047000000000    43.896000000000    60.851000000000     1.007825032230
         H           -0.501000000000    42.890000000000    62.227000000000     1.007825032230
         N            3.322000000000    45.484000000000    61.134000000000    14.003074004430
         C            4.203000000000    46.620000000000    60.883000000000    12.000000000000
         C            3.465000000000    47.784000000000    60.221000000000    12.000000000000
         S            2.700000000000    47.388000000000    58.627000000000    31.972071174400
         H            2.340000000000    45.597000000000    60.928000000000     1.007825032230
         H            5.021000000000    46.302000000000    60.237000000000     1.007825032230
         H            2.704000000000    48.182000000000    60.889000000000     1.007825032230
         H            4.193000000000    48.576000000000    60.050000000000     1.007825032230
         C            6.973000000000    53.748000000000    54.671000000000    12.000000000000
         O            6.536000000000    52.594000000000    54.558000000000    15.994914619570
         N            6.166000000000    54.792000000000    54.866000000000    14.003074004430
         C            4.714000000000    54.653000000000    54.968000000000    12.000000000000
         C            4.103000000000    54.707000000000    53.574000000000    12.000000000000
         O            4.298000000000    55.692000000000    52.855000000000    15.994914619570
         C            4.122000000000    55.782000000000    55.827000000000    12.000000000000
         C            2.598000000000    55.732000000000    55.945000000000    12.000000000000
         N            2.013000000000    56.857000000000    56.341000000000    14.003074004430
         O            1.918000000000    54.728000000000    55.674000000000    15.994914619570
         H            6.560000000000    55.717000000000    54.959000000000     1.007825032230
         H            4.472000000000    53.706000000000    55.446000000000     1.007825032230
         H            4.546000000000    55.727000000000    56.830000000000     1.007825032230
         H            4.408000000000    56.743000000000    55.396000000000     1.007825032230
         H            1.004000000000    56.887000000000    56.415000000000     1.007825032230
         H            2.563000000000    57.680000000000    56.540000000000     1.007825032230
         N            3.358000000000    53.697000000000    53.143000000000    14.003074004430
         C            2.813000000000    53.718000000000    51.788000000000    12.000000000000
         C            1.415000000000    54.343000000000    51.725000000000    12.000000000000
         O            0.846000000000    54.490000000000    50.639000000000    15.994914619570
         C            2.765000000000    52.263000000000    51.154000000000    12.000000000000
         C            1.854000000000    51.314000000000    51.971000000000    12.000000000000
         C            4.222000000000    51.753000000000    51.018000000000    12.000000000000
         C            1.552000000000    49.957000000000    51.275000000000    12.000000000000
         H            3.192000000000    52.889000000000    53.732000000000     1.007825032230
         H            3.452000000000    54.316000000000    51.137000000000     1.007825032230
         H            2.353000000000    52.349000000000    50.147000000000     1.007825032230
         H            2.316000000000    51.103000000000    52.931000000000     1.007825032230
         H            0.895000000000    51.799000000000    52.157000000000     1.007825032230
         H            4.237000000000    50.819000000000    50.458000000000     1.007825032230
         H            4.822000000000    52.488000000000    50.480000000000     1.007825032230
         H            4.660000000000    51.586000000000    52.003000000000     1.007825032230
         H            0.882000000000    49.367000000000    51.899000000000     1.007825032230
         H            1.072000000000    50.139000000000    50.313000000000     1.007825032230
         H            2.475000000000    49.403000000000    51.115000000000     1.007825032230
         N            0.803000000000    54.699000000000    52.842000000000    14.003074004430
         C           -0.523000000000    55.306000000000    52.821000000000    12.000000000000
         C           -1.551000000000    54.355000000000    53.441000000000    12.000000000000
         C           -2.945000000000    54.929000000000    53.268000000000    12.000000000000
         S           -4.230000000000    53.864000000000    53.922000000000    31.972071174400
         C           -4.327000000000    52.868000000000    52.489000000000    12.000000000000
         H            1.262000000000    54.575000000000    53.734000000000     1.007825032230
         H           -0.851000000000    55.519000000000    51.809000000000     1.007825032230
         H           -1.485000000000    53.395000000000    52.930000000000     1.007825032230
         H           -1.345000000000    54.203000000000    54.500000000000     1.007825032230
         H           -2.995000000000    55.873000000000    53.806000000000     1.007825032230
         H           -3.144000000000    55.111000000000    52.215000000000     1.007825032230
         H           -4.917000000000    53.383000000000    51.726000000000     1.007825032230
         H           -3.337000000000    52.649000000000    52.088000000000     1.007825032230
         H           -4.818000000000    51.924000000000    52.740000000000     1.007825032230
         C           -7.234000000000    57.352000000000    53.418000000000    12.000000000000
         O           -7.586000000000    58.298000000000    52.725000000000    15.994914619570
         N           -7.092000000000    56.125000000000    52.927000000000    14.003074004430
         C           -7.542000000000    55.739000000000    51.597000000000    12.000000000000
         C           -6.706000000000    56.276000000000    50.425000000000    12.000000000000
         O           -7.110000000000    56.102000000000    49.266000000000    15.994914619570
         H           -6.694000000000    55.405000000000    53.513000000000     1.007825032230
         H           -7.539000000000    54.650000000000    51.541000000000     1.007825032230
         H           -8.571000000000    56.074000000000    51.467000000000     1.007825032230
         N           -5.539000000000    56.901000000000    50.662000000000    14.003074004430
         C           -4.668000000000    57.406000000000    49.617000000000    12.000000000000
         C           -3.305000000000    56.701000000000    49.689000000000    12.000000000000
         O           -2.574000000000    56.844000000000    50.663000000000    15.994914619570
         C           -4.477000000000    58.938000000000    49.771000000000    12.000000000000
         C           -3.520000000000    59.471000000000    48.683000000000    12.000000000000
         C           -5.826000000000    59.653000000000    49.617000000000    12.000000000000
         H           -5.240000000000    57.038000000000    51.620000000000     1.007825032230
         H           -5.101000000000    57.220000000000    48.633000000000     1.007825032230
         H           -4.053000000000    59.150000000000    50.749000000000     1.007825032230
         H           -2.519000000000    59.061000000000    48.814000000000     1.007825032230
         H           -3.891000000000    59.208000000000    47.691000000000     1.007825032230
         H           -3.447000000000    60.555000000000    48.759000000000     1.007825032230
         H           -5.692000000000    60.743000000000    49.681000000000     1.007825032230
         H           -6.288000000000    59.420000000000    48.647000000000     1.007825032230
         H           -6.522000000000    59.365000000000    50.415000000000     1.007825032230
         N           -2.981000000000    55.933000000000    48.650000000000    14.003074004430
         C           -1.694000000000    55.276000000000    48.503000000000    12.000000000000
         C           -0.689000000000    56.178000000000    47.833000000000    12.000000000000
         O           -1.007000000000    57.031000000000    46.986000000000    15.994914619570
         C           -1.807000000000    54.027000000000    47.654000000000    12.000000000000
         C           -2.448000000000    52.908000000000    48.447000000000    12.000000000000
         C           -1.674000000000    52.148000000000    49.313000000000    12.000000000000
         C           -3.793000000000    52.637000000000    48.293000000000    12.000000000000
         C           -2.246000000000    51.109000000000    50.022000000000    12.000000000000
         C           -4.359000000000    51.592000000000    49.009000000000    12.000000000000
         C           -3.585000000000    50.828000000000    49.870000000000    12.000000000000
         H           -3.624000000000    55.864000000000    47.875000000000     1.007825032230
         H           -1.320000000000    54.997000000000    49.487000000000     1.007825032230
         H           -2.385000000000    54.234000000000    46.752000000000     1.007825032230
         H           -0.814000000000    53.719000000000    47.343000000000     1.007825032230
         H           -0.633000000000    52.388000000000    49.469000000000     1.007825032230
         H           -4.401000000000    53.230000000000    47.628000000000     1.007825032230
         H           -1.641000000000    50.526000000000    50.697000000000     1.007825032230
         H           -5.409000000000    51.369000000000    48.890000000000     1.007825032230
         H           -4.032000000000    50.014000000000    50.419000000000     1.007825032230
         N            0.559000000000    55.981000000000    48.219000000000    14.003074004430
         C            1.648000000000    56.676000000000    47.609000000000    12.000000000000
         C            2.148000000000    55.749000000000    46.503000000000    12.000000000000
         O            2.969000000000    54.837000000000    46.727000000000    15.994914619570
         C            2.727000000000    56.921000000000    48.641000000000    12.000000000000
         C            3.851000000000    57.807000000000    48.123000000000    12.000000000000
         O            4.136000000000    57.836000000000    46.930000000000    15.994914619570
         O            4.466000000000    58.475000000000    48.937000000000    15.994914619570
         H            0.769000000000    55.281000000000    48.915000000000     1.007825032230
         H            1.334000000000    57.637000000000    47.201000000000     1.007825032230
         H            2.271000000000    57.429000000000    49.490000000000     1.007825032230
         H            3.140000000000    55.980000000000    49.007000000000     1.007825032230
         N            1.729000000000    56.044000000000    45.279000000000    14.003074004430
         C            2.074000000000    55.193000000000    44.152000000000    12.000000000000
         C            3.544000000000    55.165000000000    43.751000000000    12.000000000000
         O            4.028000000000    54.128000000000    43.262000000000    15.994914619570
         C            1.196000000000    55.606000000000    42.978000000000    12.000000000000
         C           -0.276000000000    55.169000000000    43.109000000000    12.000000000000
         O           -0.642000000000    54.440000000000    44.043000000000    15.994914619570
         O           -1.058000000000    55.533000000000    42.223000000000    15.994914619570
         H            1.074000000000    56.798000000000    45.136000000000     1.007825032230
         H            1.808000000000    54.169000000000    44.412000000000     1.007825032230
         H            1.247000000000    56.688000000000    42.844000000000     1.007825032230
         H            1.590000000000    55.142000000000    42.071000000000     1.007825032230
         N            4.295000000000    56.236000000000    44.041000000000    14.003074004430
         C            5.738000000000    56.262000000000    43.810000000000    12.000000000000
         C            6.419000000000    55.264000000000    44.753000000000    12.000000000000
         O            7.287000000000    54.507000000000    44.311000000000    15.994914619570
         C            6.285000000000    57.691000000000    44.060000000000    12.000000000000
         C            7.817000000000    57.877000000000    44.132000000000    12.000000000000
         C            8.325000000000    58.939000000000    45.136000000000    12.000000000000
         O            7.863000000000    60.082000000000    45.076000000000    15.994914619570
         O            9.188000000000    58.652000000000    45.976000000000    15.994914619570
         H            3.874000000000    57.029000000000    44.506000000000     1.007825032230
         H            5.951000000000    55.976000000000    42.780000000000     1.007825032230
         H            5.884000000000    58.364000000000    43.302000000000     1.007825032230
         H            5.897000000000    58.025000000000    45.021000000000     1.007825032230
         H            8.297000000000    56.937000000000    44.396000000000     1.007825032230
         H            8.177000000000    58.137000000000    43.135000000000     1.007825032230
         N            6.007000000000    55.188000000000    46.022000000000    14.003074004430
         C            6.595000000000    54.232000000000    46.948000000000    12.000000000000
         C            6.178000000000    52.810000000000    46.615000000000    12.000000000000
         O            7.003000000000    51.909000000000    46.780000000000    15.994914619570
         C            6.185000000000    54.544000000000    48.389000000000    12.000000000000
         C            6.770000000000    55.890000000000    48.845000000000    12.000000000000
         C            8.263000000000    55.770000000000    49.033000000000    12.000000000000
         C            9.097000000000    56.857000000000    48.364000000000    12.000000000000
         N            8.714000000000    58.206000000000    48.749000000000    14.003074004430
         H            5.274000000000    55.804000000000    46.352000000000     1.007825032230
         H            7.679000000000    54.285000000000    46.856000000000     1.007825032230
         H            5.097000000000    54.588000000000    48.454000000000     1.007825032230
         H            6.533000000000    53.753000000000    49.055000000000     1.007825032230
         H            6.532000000000    56.667000000000    48.119000000000     1.007825032230
         H            6.313000000000    56.167000000000    49.797000000000     1.007825032230
         H            8.466000000000    55.835000000000    50.097000000000     1.007825032230
         H            8.640000000000    54.803000000000    48.701000000000     1.007825032230
         H           10.149000000000    56.695000000000    48.601000000000     1.007825032230
         H            8.975000000000    56.751000000000    47.286000000000     1.007825032230
         H            7.727000000000    58.342000000000    48.569000000000     1.007825032230
         H            8.909000000000    58.370000000000    49.725000000000     1.007825032230
         H            9.224000000000    58.869000000000    48.178000000000     1.007825032230
         N            4.954000000000    52.544000000000    46.147000000000    14.003074004430
         C            4.574000000000    51.175000000000    45.767000000000    12.000000000000
         C            5.400000000000    50.768000000000    44.548000000000    12.000000000000
         O            5.935000000000    49.653000000000    44.554000000000    15.994914619570
         C            3.036000000000    51.092000000000    45.467000000000    12.000000000000
         C            2.286000000000    51.433000000000    46.777000000000    12.000000000000
         C            2.604000000000    49.685000000000    45.023000000000    12.000000000000
         C            0.773000000000    51.661000000000    46.639000000000    12.000000000000
         H            4.285000000000    53.293000000000    46.021000000000     1.007825032230
         H            4.805000000000    50.498000000000    46.591000000000     1.007825032230
         H            2.776000000000    51.815000000000    44.692000000000     1.007825032230
         H            2.449000000000    50.632000000000    47.501000000000     1.007825032230
         H            2.689000000000    52.341000000000    47.220000000000     1.007825032230
         H            3.139000000000    49.398000000000    44.118000000000     1.007825032230
         H            2.814000000000    48.957000000000    45.807000000000     1.007825032230
         H            1.541000000000    49.677000000000    44.789000000000     1.007825032230
         H            0.386000000000    51.889000000000    47.624000000000     1.007825032230
         H            0.586000000000    52.494000000000    45.961000000000     1.007825032230
         H            0.272000000000    50.768000000000    46.270000000000     1.007825032230
         N            5.592000000000    51.650000000000    43.542000000000    14.003074004430
         C            6.428000000000    51.322000000000    42.387000000000    12.000000000000
         C            7.875000000000    50.984000000000    42.805000000000    12.000000000000
         O            8.493000000000    50.019000000000    42.350000000000    15.994914619570
         C            6.431000000000    52.514000000000    41.431000000000    12.000000000000
         H            5.161000000000    52.565000000000    43.580000000000     1.007825032230
         H            6.004000000000    50.460000000000    41.870000000000     1.007825032230
         H            5.412000000000    52.731000000000    41.108000000000     1.007825032230
         H            6.847000000000    53.395000000000    41.921000000000     1.007825032230
         H            7.035000000000    52.276000000000    40.555000000000     1.007825032230
         N            8.420000000000    51.753000000000    43.762000000000    14.003074004430
         C            9.754000000000    51.519000000000    44.282000000000    12.000000000000
         C            9.824000000000    50.151000000000    44.980000000000    12.000000000000
         O           10.783000000000    49.382000000000    44.768000000000    15.994914619570
         C           10.071000000000    52.653000000000    45.226000000000    12.000000000000
         C           11.325000000000    52.457000000000    46.033000000000    12.000000000000
         C           11.503000000000    53.587000000000    47.030000000000    12.000000000000
         O           11.927000000000    54.654000000000    46.595000000000    15.994914619570
         O           11.218000000000    53.423000000000    48.217000000000    15.994914619570
         H            7.896000000000    52.538000000000    44.127000000000     1.007825032230
         H           10.474000000000    51.532000000000    43.461000000000     1.007825032230
         H           10.161000000000    53.577000000000    44.655000000000     1.007825032230
         H            9.253000000000    52.777000000000    45.933000000000     1.007825032230
         H           11.280000000000    51.520000000000    46.588000000000     1.007825032230
         H           12.188000000000    52.414000000000    45.366000000000     1.007825032230
         N            8.796000000000    49.803000000000    45.757000000000    14.003074004430
         C            8.772000000000    48.508000000000    46.402000000000    12.000000000000
         C            8.758000000000    47.383000000000    45.375000000000    12.000000000000
         O            9.544000000000    46.436000000000    45.473000000000    15.994914619570
         C            7.545000000000    48.399000000000    47.296000000000    12.000000000000
         C            7.324000000000    47.081000000000    48.078000000000    12.000000000000
         C            8.510000000000    46.703000000000    48.971000000000    12.000000000000
         C            6.091000000000    47.281000000000    48.927000000000    12.000000000000
         H            8.019000000000    50.436000000000    45.891000000000     1.007825032230
         H            9.669000000000    48.408000000000    47.015000000000     1.007825032230
         H            7.604000000000    49.216000000000    48.018000000000     1.007825032230
         H            6.657000000000    48.573000000000    46.691000000000     1.007825032230
         H            7.135000000000    46.270000000000    47.375000000000     1.007825032230
         H            8.281000000000    45.790000000000    49.518000000000     1.007825032230
         H            9.395000000000    46.525000000000    48.360000000000     1.007825032230
         H            8.715000000000    47.508000000000    49.676000000000     1.007825032230
         H            5.899000000000    46.363000000000    49.477000000000     1.007825032230
         H            6.238000000000    48.099000000000    49.634000000000     1.007825032230
         H            5.229000000000    47.498000000000    48.294000000000     1.007825032230
         N            7.912000000000    47.499000000000    44.338000000000    14.003074004430
         C            7.852000000000    46.455000000000    43.322000000000    12.000000000000
         C            6.783000000000    46.760000000000    42.296000000000    12.000000000000
         C            5.362000000000    46.760000000000    42.865000000000    12.000000000000
         C            4.409000000000    47.143000000000    41.755000000000    12.000000000000
         C            4.990000000000    45.393000000000    43.428000000000    12.000000000000
         H            7.305000000000    48.302000000000    44.255000000000     1.007825032230
         H            7.632000000000    45.505000000000    43.806000000000     1.007825032230
         H            6.990000000000    47.736000000000    41.854000000000     1.007825032230
         H            6.842000000000    46.016000000000    41.500000000000     1.007825032230
         H            5.269000000000    47.490000000000    43.662000000000     1.007825032230
         H            3.388000000000    47.175000000000    42.138000000000     1.007825032230
         H            4.663000000000    48.133000000000    41.373000000000     1.007825032230
         H            4.462000000000    46.419000000000    40.939000000000     1.007825032230
         H            3.944000000000    45.394000000000    43.728000000000     1.007825032230
         H            5.138000000000    44.620000000000    42.672000000000     1.007825032230
         H            5.586000000000    45.163000000000    44.310000000000     1.007825032230
         C           12.810000000000    44.733000000000    44.943000000000    12.000000000000
         O           13.706000000000    43.894000000000    45.089000000000    15.994914619570
         N           11.531000000000    44.377000000000    44.905000000000    14.003074004430
         C           11.130000000000    42.976000000000    44.972000000000    12.000000000000
         C           11.340000000000    42.248000000000    43.660000000000    12.000000000000
         O           11.424000000000    41.017000000000    43.683000000000    15.994914619570
         C            9.646000000000    42.848000000000    45.362000000000    12.000000000000
         C            9.265000000000    43.266000000000    46.773000000000    12.000000000000
         C            7.755000000000    43.294000000000    46.907000000000    12.000000000000
         C            9.881000000000    42.319000000000    47.757000000000    12.000000000000
         H           10.816000000000    45.081000000000    44.785000000000     1.007825032230
         H           11.734000000000    42.469000000000    45.722000000000     1.007825032230
         H            9.066000000000    43.441000000000    44.653000000000     1.007825032230
         H            9.345000000000    41.808000000000    45.234000000000     1.007825032230
         H            9.641000000000    44.269000000000    46.973000000000     1.007825032230
         H            7.509000000000    43.629000000000    47.916000000000     1.007825032230
         H            7.326000000000    43.997000000000    46.189000000000     1.007825032230
         H            7.334000000000    42.302000000000    46.734000000000     1.007825032230
         H            9.542000000000    42.582000000000    48.759000000000     1.007825032230
         H            9.583000000000    41.293000000000    47.541000000000     1.007825032230
         H           10.966000000000    42.395000000000    47.737000000000     1.007825032230
         N           11.455000000000    42.952000000000    42.525000000000    14.003074004430
         C           11.525000000000    42.334000000000    41.214000000000    12.000000000000
         C           10.164000000000    41.769000000000    40.833000000000    12.000000000000
         O           10.081000000000    40.762000000000    40.130000000000    15.994914619570
         H           11.421000000000    43.962000000000    42.561000000000     1.007825032230
         H           11.816000000000    43.084000000000    40.479000000000     1.007825032230
         H           12.266000000000    41.534000000000    41.216000000000     1.007825032230
         N            9.056000000000    42.383000000000    41.229000000000    14.003074004430
         C            7.732000000000    41.847000000000    40.950000000000    12.000000000000
         C            7.015000000000    42.653000000000    39.888000000000    12.000000000000
         O            7.168000000000    43.877000000000    39.827000000000    15.994914619570
         C            6.847000000000    41.867000000000    42.198000000000    12.000000000000
         C            7.270000000000    40.907000000000    43.286000000000    12.000000000000
         C            6.765000000000    39.494000000000    43.037000000000    12.000000000000
         N            5.309000000000    39.509000000000    42.945000000000    14.003074004430
         C            4.456000000000    39.277000000000    43.947000000000    12.000000000000
         N            4.847000000000    39.018000000000    45.181000000000    14.003074004430
         N            3.160000000000    39.333000000000    43.692000000000    14.003074004430
         H            9.125000000000    43.252000000000    41.740000000000     1.007825032230
         H            7.796000000000    40.815000000000    40.603000000000     1.007825032230
         H            6.900000000000    42.873000000000    42.618000000000     1.007825032230
         H            5.806000000000    41.713000000000    41.916000000000     1.007825032230
         H            8.355000000000    40.882000000000    43.365000000000     1.007825032230
         H            6.866000000000    41.254000000000    44.238000000000     1.007825032230
         H            7.178000000000    39.120000000000    42.099000000000     1.007825032230
         H            7.095000000000    38.838000000000    43.843000000000     1.007825032230
         H            4.918000000000    39.721000000000    42.039000000000     1.007825032230
         H            4.159000000000    38.844000000000    45.898000000000     1.007825032230
         H            5.831000000000    38.978000000000    45.395000000000     1.007825032230
         H            2.839000000000    39.545000000000    42.757000000000     1.007825032230
         H            2.491000000000    39.170000000000    44.430000000000     1.007825032230
         N            6.207000000000    41.956000000000    39.087000000000    14.003074004430
         C            5.293000000000    42.579000000000    38.150000000000    12.000000000000
         C            3.843000000000    42.635000000000    38.597000000000    12.000000000000
         O            3.041000000000    43.261000000000    37.909000000000    15.994914619570
         C            5.310000000000    41.860000000000    36.804000000000    12.000000000000
         C            6.551000000000    42.112000000000    35.946000000000    12.000000000000
         O            7.307000000000    43.063000000000    36.189000000000    15.994914619570
         O            6.749000000000    41.341000000000    35.013000000000    15.994914619570
         H            6.188000000000    40.951000000000    39.159000000000     1.007825032230
         H            5.602000000000    43.609000000000    37.970000000000     1.007825032230
         H            5.202000000000    40.787000000000    36.975000000000     1.007825032230
         H            4.461000000000    42.177000000000    36.199000000000     1.007825032230
         N            3.402000000000    41.944000000000    39.654000000000    14.003074004430
         C            2.003000000000    41.980000000000    40.075000000000    12.000000000000
         C            2.042000000000    42.251000000000    41.586000000000    12.000000000000
         O            3.101000000000    42.119000000000    42.211000000000    15.994914619570
         C            1.229000000000    40.623000000000    39.804000000000    12.000000000000
         C            1.480000000000    40.065000000000    38.389000000000    12.000000000000
         O            1.654000000000    39.648000000000    40.770000000000    15.994914619570
         H            4.056000000000    41.418000000000    40.214000000000     1.007825032230
         H            1.463000000000    42.793000000000    39.591000000000     1.007825032230
         H            0.162000000000    40.800000000000    39.925000000000     1.007825032230
         H            1.266000000000    38.799000000000    40.525000000000     1.007825032230
         H            0.844000000000    39.195000000000    38.219000000000     1.007825032230
         H            1.234000000000    40.829000000000    37.649000000000     1.007825032230
         H            2.524000000000    39.773000000000    38.268000000000     1.007825032230
         N            0.923000000000    42.587000000000    42.217000000000    14.003074004430
         C            0.860000000000    42.841000000000    43.647000000000    12.000000000000
         C            0.191000000000    41.696000000000    44.392000000000    12.000000000000
         O           -0.020000000000    41.755000000000    45.606000000000    15.994914619570
         C            0.083000000000    44.138000000000    43.892000000000    12.000000000000
         C            0.752000000000    45.382000000000    43.343000000000    12.000000000000
         C           -0.200000000000    46.571000000000    43.380000000000    12.000000000000
         N           -0.054000000000    47.428000000000    44.372000000000    14.003074004430
         O           -1.105000000000    46.721000000000    42.552000000000    15.994914619570
         H            0.075000000000    42.707000000000    41.683000000000     1.007825032230
         H            1.859000000000    42.968000000000    44.065000000000     1.007825032230
         H           -0.903000000000    44.036000000000    43.434000000000     1.007825032230
         H           -0.064000000000    44.278000000000    44.960000000000     1.007825032230
         H            1.643000000000    45.599000000000    43.933000000000     1.007825032230
         H            1.056000000000    45.226000000000    42.308000000000     1.007825032230
         H            0.671000000000    47.295000000000    45.061000000000     1.007825032230
         H           -0.693000000000    48.207000000000    44.447000000000     1.007825032230
         N           -0.126000000000    40.611000000000    43.683000000000    14.003074004430
         C           -0.846000000000    39.468000000000    44.218000000000    12.000000000000
         C           -0.127000000000    38.883000000000    45.417000000000    12.000000000000
         O            1.056000000000    38.530000000000    45.397000000000    15.994914619570
         C           -0.990000000000    38.374000000000    43.128000000000    12.000000000000
         C           -1.627000000000    38.920000000000    41.847000000000    12.000000000000
         C           -1.847000000000    37.233000000000    43.716000000000    12.000000000000
         C           -3.091000000000    39.330000000000    41.987000000000    12.000000000000
         H            0.103000000000    40.591000000000    42.700000000000     1.007825032230
         H           -1.834000000000    39.812000000000    44.520000000000     1.007825032230
         H           -0.002000000000    37.987000000000    42.874000000000     1.007825032230
         H           -1.065000000000    39.773000000000    41.475000000000     1.007825032230
         H           -1.567000000000    38.145000000000    41.081000000000     1.007825032230
         H           -2.116000000000    36.530000000000    42.927000000000     1.007825032230
         H           -1.278000000000    36.683000000000    44.467000000000     1.007825032230
         H           -2.757000000000    37.621000000000    44.176000000000     1.007825032230
         H           -3.428000000000    39.759000000000    41.043000000000     1.007825032230
         H           -3.717000000000    38.463000000000    42.205000000000     1.007825032230
         H           -3.211000000000    40.080000000000    42.769000000000     1.007825032230
         N           -0.881000000000    38.847000000000    46.502000000000    14.003074004430
         C           -0.441000000000    38.279000000000    47.754000000000    12.000000000000
         C            0.502000000000    39.140000000000    48.581000000000    12.000000000000
         O            0.972000000000    38.690000000000    49.632000000000    15.994914619570
         H           -1.830000000000    39.187000000000    46.453000000000     1.007825032230
         H           -1.321000000000    38.074000000000    48.364000000000     1.007825032230
         H            0.048000000000    37.325000000000    47.556000000000     1.007825032230
         N            0.859000000000    40.336000000000    48.132000000000    14.003074004430
         C            1.732000000000    41.190000000000    48.902000000000    12.000000000000
         C            1.034000000000    41.776000000000    50.121000000000    12.000000000000
         O           -0.031000000000    42.407000000000    50.002000000000    15.994914619570
         C            2.216000000000    42.332000000000    48.029000000000    12.000000000000
         C            3.407000000000    42.998000000000    47.384000000000    12.000000000000
         C            3.093000000000    44.447000000000    47.004000000000    12.000000000000
         C            4.542000000000    42.927000000000    48.387000000000    12.000000000000
         H            0.474000000000    40.689000000000    47.267000000000     1.007825032230
         H            2.605000000000    40.620000000000    49.224000000000     1.007825032230
         H            1.491000000000    42.395000000000    47.233000000000     1.007825032230
         H            1.911000000000    43.193000000000    48.633000000000     1.007825032230
         H            3.691000000000    42.448000000000    46.486000000000     1.007825032230
         H            3.945000000000    44.847000000000    46.451000000000     1.007825032230
         H            2.243000000000    44.491000000000    46.330000000000     1.007825032230
         H            2.998000000000    45.065000000000    47.892000000000     1.007825032230
         H            5.357000000000    43.553000000000    48.043000000000     1.007825032230
         H            4.220000000000    43.305000000000    49.363000000000     1.007825032230
         H            4.891000000000    41.897000000000    48.495000000000     1.007825032230
         N            1.609000000000    41.565000000000    51.285000000000    14.003074004430
         C            1.098000000000    42.152000000000    52.502000000000    12.000000000000
         C            2.197000000000    43.020000000000    53.128000000000    12.000000000000
         O            3.368000000000    42.991000000000    52.732000000000    15.994914619570
         C            0.678000000000    41.061000000000    53.494000000000    12.000000000000
         C           -0.525000000000    40.271000000000    53.005000000000    12.000000000000
         O            1.805000000000    40.199000000000    53.678000000000    15.994914619570
         H            2.467000000000    41.037000000000    51.337000000000     1.007825032230
         H            0.233000000000    42.784000000000    52.309000000000     1.007825032230
         H            0.424000000000    41.524000000000    54.448000000000     1.007825032230
         H            1.859000000000    39.609000000000    52.922000000000     1.007825032230
         H           -0.816000000000    39.549000000000    53.768000000000     1.007825032230
         H           -1.361000000000    40.947000000000    52.826000000000     1.007825032230
         H           -0.289000000000    39.739000000000    52.082000000000     1.007825032230
         N            1.761000000000    43.922000000000    53.995000000000    14.003074004430
         C            2.669000000000    44.782000000000    54.721000000000    12.000000000000
         C            2.899000000000    44.200000000000    56.110000000000    12.000000000000
         O            1.950000000000    43.687000000000    56.706000000000    15.994914619570
         C            2.071000000000    46.190000000000    54.846000000000    12.000000000000
         C            1.967000000000    46.894000000000    53.501000000000    12.000000000000
         S            3.577000000000    47.123000000000    52.682000000000    31.972071174400
         C            3.194000000000    46.290000000000    51.174000000000    12.000000000000
         H            0.797000000000    43.906000000000    54.295000000000     1.007825032230
         H            3.619000000000    44.850000000000    54.196000000000     1.007825032230
         H            1.084000000000    46.130000000000    55.304000000000     1.007825032230
         H            2.703000000000    46.788000000000    55.501000000000     1.007825032230
         H            1.304000000000    46.336000000000    52.841000000000     1.007825032230
         H            1.527000000000    47.877000000000    53.662000000000     1.007825032230
         H            2.866000000000    45.274000000000    51.387000000000     1.007825032230
         H            2.399000000000    46.824000000000    50.652000000000     1.007825032230
         H            4.076000000000    46.252000000000    50.544000000000     1.007825032230
         N            4.081000000000    44.299000000000    56.717000000000    14.003074004430
         C            5.246000000000    45.002000000000    56.188000000000    12.000000000000
         C            6.066000000000    44.193000000000    55.186000000000    12.000000000000
         O            5.934000000000    42.966000000000    55.087000000000    15.994914619570
         C            6.034000000000    45.354000000000    57.433000000000    12.000000000000
         C            5.875000000000    44.064000000000    58.208000000000    12.000000000000
         C            4.392000000000    43.743000000000    58.040000000000    12.000000000000
         H            4.916000000000    45.918000000000    55.705000000000     1.007825032230
         H            7.080000000000    45.571000000000    57.217000000000     1.007825032230
         H            5.564000000000    46.185000000000    57.961000000000     1.007825032230
         H            6.485000000000    43.270000000000    57.775000000000     1.007825032230
         H            6.133000000000    44.201000000000    59.258000000000     1.007825032230
         H            4.211000000000    42.669000000000    58.080000000000     1.007825032230
         H            3.818000000000    44.274000000000    58.794000000000     1.007825032230
         N            6.987000000000    44.867000000000    54.479000000000    14.003074004430
         C            8.000000000000    44.233000000000    53.656000000000    12.000000000000
         C            7.805000000000    44.569000000000    52.173000000000    12.000000000000
         C            6.630000000000    43.812000000000    51.545000000000    12.000000000000
         C            6.785000000000    42.295000000000    51.627000000000    12.000000000000
         N            5.768000000000    41.525000000000    51.936000000000    14.003074004430
         O            7.875000000000    41.758000000000    51.405000000000    15.994914619570
         H            7.049000000000    45.869000000000    54.598000000000     1.007825032230
         H            8.019000000000    43.154000000000    53.804000000000     1.007825032230
         H            7.638000000000    45.639000000000    52.053000000000     1.007825032230
         H            8.716000000000    44.310000000000    51.633000000000     1.007825032230
         H            5.711000000000    44.112000000000    52.046000000000     1.007825032230
         H            6.543000000000    44.095000000000    50.496000000000     1.007825032230
         H            5.908000000000    40.532000000000    52.053000000000     1.007825032230
         H            4.873000000000    41.945000000000    52.157000000000     1.007825032230
         H           10.263000000000    48.876000000000    56.307000000000     1.007825032230
         H            1.597000000000    51.945000000000    58.080000000000     1.007825032230
         H           -4.038000000000    55.583000000000    59.452000000000     1.007825032230
         H            4.613000000000    47.002000000000    61.822000000000     1.007825032230
         H            8.047000000000    53.957000000000    54.647000000000     1.007825032230
         H           -0.473000000000    56.239000000000    53.398000000000     1.007825032230
         H           -6.892000000000    57.514000000000    54.434000000000     1.007825032230
         H            8.807000000000    46.339000000000    42.815000000000     1.007825032230
         H           13.019000000000    45.797000000000    44.864000000000     1.007825032230
         H            8.935000000000    44.673000000000    54.016000000000     1.007825032230

  Running in c1 symmetry.

  Rotational constants: A =      0.00007  B =      0.00000  C =      0.00000 [cm^-1]
  Rotational constants: A =      2.17615  B =      0.02493  C =      0.02485 [MHz]
  Nuclear repulsion = 127667.816981102892896

  Charge       = -2
  Multiplicity = 1
  Electrons    = 2202
  Nalpha       = 1101
  Nbeta        = 1101

  ==> Algorithm <==

  SCF Algorithm Type is DF.
  DIIS enabled.
  MOM disabled.
  Fractional occupation disabled.
  Guess Type is SAD.
  Energy threshold   = 1.00e-06
  Density threshold  = 1.00e-06
  Integral threshold = 1.00e-12

  ==> Primary Basis <==

  Basis Set: MINIX
    Blend: MINIX
    Number of shells: 1159
    Number of basis functions: 1755
    Number of Cartesian functions: 1759
    Spherical Harmonics?: true
    Max angular momentum: 2

   => Loading Basis Set <=

    Name: (MINIX AUX)
    Role: JKFIT
    Keyword: DF_BASIS_SCF
    atoms 1, 4-5, 7-13, 25-26, 32-39, 50, 53-54, 56-58, 60, 70-71, 73-76, 92-93, 95, 102-103, 109-110, 112-114, 123-124, 130, 133-134, 136-137, 147-148, 150-153, 166-168, 170, 180, 183-184, 190-191, 193-195, 206-207, 209-215, 226-227, 229-230, 238-239, 241-242, 250-251, 253-255, 265-266, 268-271, 287-288, 290-293, 306-307, 309, 316-317, 319-321, 331-332, 334-337, 350-354, 366, 369-370, 372-375, 388-389, 395-396, 398-400, 402, 419-420, 422-423, 431-432, 434-435, 445-446, 448-450, 462-463, 465-468, 481-482, 488-489, 491-494, 507-508, 510-511, 521-522, 524-525, 527, 538-539, 541-543, 552-555 entry C          line   198 file /storage/hive/project/chem-sherrill/csargent30/.conda/envs/psi419/share/psi4/basis/def2-universal-jkfit.gbs 
    atoms 2, 6, 14, 27, 40, 51, 55, 72, 94, 104, 111, 131, 135, 139, 149, 181, 185, 192, 208, 228, 231-232, 240, 243-244, 252, 256-257, 267, 289, 308, 318, 322-323, 333, 367, 371, 390, 397, 421, 424-425, 433, 436, 447, 452, 464, 483, 490, 509, 512, 523, 540, 557                                                                                                                                                                                                                                                                                                                                              entry O          line   318 file /storage/hive/project/chem-sherrill/csargent30/.conda/envs/psi419/share/psi4/basis/def2-universal-jkfit.gbs 
    atoms 3, 24, 31, 52, 59, 61, 69, 77, 91, 101, 108, 122, 132, 138, 146, 165, 182, 189, 205, 225, 237, 249, 264, 272, 286, 305, 315, 330, 349, 368, 387, 394, 401, 403-404, 418, 430, 444, 451, 461, 480, 487, 506, 520, 537, 551, 556                                                                                                                                                                                                                                                                                                                                                                            entry N          line   258 file /storage/hive/project/chem-sherrill/csargent30/.conda/envs/psi419/share/psi4/basis/def2-universal-jkfit.gbs 
    atoms 15-23, 28-30, 41-49, 62-68, 78-90, 97-100, 105-107, 115-121, 126-129, 140-145, 154-164, 171-179, 186-188, 196-204, 216-224, 233-236, 245-248, 258-263, 273-285, 294-304, 310-314, 324-329, 338-348, 355-365, 376-386, 391-393, 405-417, 426-429, 437-443, 453-460, 469-479, 484-486, 495-505, 513-519, 528-536, 544-550, 558-575                                                                                                                                                                                                                                                                          entry H          line    18 file /storage/hive/project/chem-sherrill/csargent30/.conda/envs/psi419/share/psi4/basis/def2-universal-jkfit.gbs 
    atoms 96, 125, 169, 526                                                                                                                                                                                                                                                                                                                                                                                                                                                                                                                                                                                         entry S          line   903 file /storage/hive/project/chem-sherrill/csargent30/.conda/envs/psi419/share/psi4/basis/def2-universal-jkfit.gbs 

  ==> Integral Setup <==

  ==> DiskDFJK: Density-Fitted J/K Matrices <==

    J tasked:                  Yes
    K tasked:                  Yes
    wK tasked:                  No
    OpenMP threads:             10
    Integrals threads:          10
    Memory [MiB]:            85830
    Algorithm:                Core
    Integral Cache:           NONE
    Schwarz Cutoff:          1E-12
    Fitting Condition:       1E-10

   => Auxiliary Basis Set <=

  Basis Set: (MINIX AUX)
    Blend: DEF2-UNIVERSAL-JKFIT
    Number of shells: 8936
    Number of basis functions: 27066
    Number of Cartesian functions: 31902
    Spherical Harmonics?: true
    Max angular momentum: 4

   => External Potential Field:  <= 

    > Charges [e] [a0] < 

              Z          x          y          z
        0.59720   41.93680   95.60880  109.21483
       -0.56790   42.20514   95.82045  111.52975
       -0.36620   44.20258   95.55022  107.46872
        0.11230   45.40823   93.97230  107.94116
        0.11230   43.58653   95.35747  105.53365
        0.11230   45.27028   97.27932  107.65392
       -0.41570   39.69370   95.43684  108.27753
       -0.02370   37.39957   95.46707  109.71183
        0.59730   35.70638   93.49609  108.54776
       -0.56790   36.00306   92.99720  106.29332
        0.03420   36.07298   97.95773  109.48506
        0.00180   37.42036   99.97218  110.96661
       -0.27370   35.12434  102.45150  111.29164
       -0.05360   34.89568  103.12424  108.01864
        0.08800   37.75484   95.01354  111.69037
        0.02410   35.96527   98.43772  107.48384
        0.02410   34.16436   97.73664  110.23339
        0.04400   37.94381   99.27109  112.81854
        0.04400   39.08898  100.64114  109.96316
        0.06840   34.01507  104.97240  107.78431
        0.06840   36.76840  103.17716  107.16448
        0.06840   33.71460  101.73908  107.06054
        0.27190   39.54441   95.26676  106.38213
       -0.41570   34.08121   92.30367  110.04820
       -0.00240   32.08566   90.71063  109.00507
        0.59730   30.14680   92.55123  107.88446
       -0.56790   29.92381   94.69418  108.82744
       -0.03430   30.76285   89.22342  111.05731
        0.01180   32.24629   86.96709  111.99840
       -0.12560   34.29475   87.29401  113.59522
       -0.12560   31.51118   84.57091  111.24251
       -0.17040   35.59110   85.17563  114.42103
       -0.17040   32.81131   82.46198  112.06832
       -0.10720   34.85033   82.77000  113.66136
        0.27190   33.98483   92.75154  111.90391
        0.09780   32.81509   89.45586  107.54242
        0.02950   30.35656   90.46497  112.64846
        0.02950   28.95060   88.55635  110.33355
        0.13300   34.88245   89.15350  114.19048
        0.13300   29.92003   84.33092  109.98962
        0.14300   37.21060   85.37405  115.62100
        0.14300   32.23306   80.59115  111.51085
        0.12970   35.87267   81.13917  114.32654
       -0.34790   28.75029   91.83502  105.93427
       -0.24000   26.76608   93.41294  104.86279
        0.73410   24.31889   91.97108  105.16515
       -0.58940   24.13936   89.77900  104.40548
       -0.00940   27.08922   93.87404  102.07734
        0.01870   29.12635   95.75998  101.55577
       -0.04790   28.74084   96.57823   98.82512
       -0.01430   30.67781   98.60213   98.23930
       -0.38540   29.79909  100.12714   96.13793
        0.27470   28.98084   90.07946  105.21428
        0.14260   26.60167   95.21763  105.84356
        0.03620   27.50118   92.11659  101.09468
        0.03620   25.29398   94.60536  101.36680
        0.01030   28.91659   97.39082  102.80299
        0.01030   30.98395   94.90205  101.81655
        0.06210   28.97706   94.98519   97.53632
        0.06210   26.84734   97.37192   98.60969
        0.11350   30.89513   99.83423   99.88147
        0.11350   32.49573   97.73097   97.80467
        0.34000   31.05765  101.52743   95.80345
        0.34000   29.59878   99.04999   94.58079
        0.34000   28.12290  100.93027   96.59335
       -0.41570   22.41593   93.14460  106.27442
        0.29850   19.43016   91.95029  109.71750
       -0.31920   16.91305   90.63315  110.20883
       -0.31920   21.63547   90.71630  111.18960
        0.27190   22.64837   94.95307  106.85456
        0.09690   19.96118   89.98309  106.13836
       -0.02970   19.28466   93.89860  110.36567
        0.07910   16.55211   90.55568  112.23839
        0.07910   15.36347   91.65928  109.31688
        0.07910   16.96218   88.71319  109.46994
        0.07910   23.41749   91.72353  110.87590
        0.07910   21.22162   90.76921  113.21916
        0.07910   21.85468   88.74154  110.62457
       -0.56790    3.93819   97.16405  112.20816
       -0.51630    2.55680  100.87925  110.77197
        0.03810    2.60593  102.06789  113.22861
        0.53660    0.13606  101.14570  114.43237
       -0.58190   -1.91618  101.64081  113.44404
       -0.03030    2.58515  104.90815  112.89980
        0.79940    2.61727  106.45016  115.34699
       -0.80140    1.66296  105.66782  117.34254
       -0.80140    3.64906  108.52886  115.18070
        0.29360    1.88028  101.88458  109.29609
        0.08800    4.24244  101.48207  114.33410
       -0.01220    4.24055  105.42782  111.78486
       -0.01220    0.92408  105.44105  111.81509
       -0.41570    0.12094   99.95139  116.64335
       -0.02490   -2.21665   98.94228  117.70726
        0.59730   -4.10260  100.92838  118.61055
       -0.56790   -6.31169  100.31044  119.05653
        0.21170   -1.67052   97.19239  119.93147
       -0.65460   -0.57637   94.91716  119.03952
        0.27190    1.76500   99.55833  117.52585
        0.08430   -3.14261   97.80844  116.29564
        0.03520   -0.38550   98.12214  121.24861
        0.03520   -3.42229   96.72941  120.91413
        0.42750    0.75400   94.42961  120.18280
       -0.41570   -3.25600  103.26975  118.96960
        0.01430   -5.02478  105.31822  119.43447
        0.59730   -6.64806  105.78309  117.14034
       -0.56790   -8.74565  106.70150  117.43703
       -0.20410   -3.70008  107.80888  120.00517
        0.71300   -2.24688  107.62179  122.46748
       -0.91910    0.21354  108.16414  122.47693
       -0.59310   -3.27490  106.83756  124.41768
        0.27190   -1.42485  103.70250  118.62756
        0.10480   -6.24554  104.82689  121.02184
        0.07970   -2.42830  108.30209  118.45937
        0.07970   -5.09092  109.31688  120.19792
        0.41960    1.19242  108.04320  124.10587
        0.41960    1.08470  108.61201  120.83665
       -0.41570   -5.78823  105.28231  114.82543
        0.13030   -5.54824  106.81677  110.46016
       -0.04300   -4.57125  109.36223  111.31243
       -0.32040   -6.94096  107.03598  107.94872
       -0.06600   -2.19019  110.31276  109.98206
        0.27190   -4.04023  104.54154  114.61378
        0.08690   -8.78534  107.11535  112.92814
        0.01870   -3.95142  105.53553  110.21072
        0.02360   -6.06035  110.76819  111.08566
        0.02360   -4.09315  109.33388  113.30798
        0.08820   -5.71831  107.88824  106.52575
        0.08820   -7.48709  105.17082  107.26274
        0.08820   -8.62849  108.19249  108.17359
        0.01860   -2.53412  110.51874  107.96005
        0.01860   -1.63083  112.15147  110.74929
        0.01860   -0.63306  108.98995  110.25229
       -0.56790   11.32513   89.45208  117.70537
       -0.51630    7.42473   89.50877  119.45526
        0.03810    8.31479   90.42340  121.92324
        0.53660   10.01744   88.54123  123.23471
       -0.58190   11.96197   89.26121  124.31563
       -0.03030    6.14539   90.95252  123.68824
        0.79940    4.29913   92.92539  122.73204
       -0.80140    5.02856   94.62237  121.32420
       -0.80140    2.10515   92.69674  123.44825
        0.29360    5.55391   89.20263  119.21904
        0.08800    9.36548   92.17139  121.63600
       -0.01220    5.12305   89.19885  124.06052
       -0.01220    6.91829   91.62904  125.46270
       -0.41570    9.39383   86.10726  123.02873
        0.01430   10.98120   84.13250  124.09454
        0.59730   13.63248   84.04179  122.94369
       -0.56790   15.50898   83.62983  124.29674
       -0.20410    9.74154   81.56058  123.76194
        0.71300    7.48898   81.24500  125.52128
       -0.91910    5.92618   79.38362  125.07341
       -0.59310    7.00144   82.72465  127.25416
        0.27190    7.79890   85.60270  122.10276
        0.10480   11.21930   84.49154  126.11087
        0.07970    9.15950   81.29413  121.80419
        0.07970   11.10025   80.09415  124.24193
        0.41960    4.40306   79.17008  126.19780
        0.41960    6.25310   78.19309  123.62399
       -0.41570   13.84224   84.43107  120.45492
        0.03370   16.27054   84.51611  119.15479
        0.59730   17.89949   86.65528  120.20359
       -0.56790   20.11991   86.30190  120.78374
       -0.18250   15.83402   84.98476  116.34099
        0.27190   12.26432   84.72020  119.41746
        0.08230   17.27399   82.73977  119.41557
        0.06030   17.64815   85.30224  115.38479
        0.06030   14.93640   83.32558  115.48683
        0.06030   14.63971   86.63260  116.01407
       -0.34790   16.81667   88.91917  120.47760
       -0.24000   18.20373   91.06212  121.54718
        0.73410   19.11458   90.51599  124.21359
       -0.58940   21.35957   90.87126  124.78995
       -0.00940   16.53510   93.42806  121.61332
        0.01870   15.95307   94.26899  118.94881
       -0.04790   14.84758   96.89571  118.98472
       -0.01430   12.13204   96.93539  119.78407
       -0.38540   11.17017   99.48085  119.43258
        0.27470   14.99120   89.16484  119.97115
        0.14260   19.85913   91.44196  120.37555
        0.03620   14.78522   93.05200  122.63567
        0.03620   17.57256   94.91527  122.58842
        0.01030   17.70673   94.33324  117.86789
        0.01030   14.66050   92.96697  118.02096
        0.06210   15.96063   98.13159  120.20359
        0.06210   14.97041   97.64026  117.06853
        0.11350   11.05490   95.62014  118.61622
        0.11350   11.96386   96.38737  121.76261
        0.34000    9.32769   99.54510  119.94470
        0.34000   12.15850  100.72240  120.49272
        0.34000   11.30434   99.97218  117.59010
       -0.34790   17.45540   89.50310  125.82174
       -0.26370   18.30200   88.98153  128.38232
        0.73410   20.29755   86.93307  128.60342
       -0.58940   21.97374   87.13527  130.23992
       -0.00070   16.03244   88.33714  130.07363
        0.03900   15.23308   90.97897  130.92023
        0.04860   12.49298   91.25865  130.48559
       -0.52950   11.73520   93.89293  130.50449
        0.80760    9.29556   94.51087  130.33630
       -0.86270    7.43607   92.80634  130.10953
       -0.86270    8.70408   96.93917  130.37032
        0.27470   15.65260   89.14027  125.30396
        0.15600   19.29599   90.64449  129.09475
        0.03270   14.58869   87.30913  129.01727
        0.03270   16.60691   87.25054  131.72525
        0.02850   15.65638   91.22464  132.92334
        0.02850   16.14393   92.51532  129.88466
        0.06870   11.99409   90.48198  128.65255
        0.06870   11.47442   90.21553  131.94446
        0.34560   13.07124   95.24220  130.65755
        0.44780    7.84992   90.94307  130.08875
        0.44780    5.62760   93.37893  129.90922
        0.44780    6.88049   97.47396  130.23048
        0.44780   10.06846   98.25442  130.56874
       -0.41570   20.15582   84.97154  126.97826
       -0.05180   22.06822   82.98921  126.98582
        0.59730   24.63258   84.10226  126.21292
       -0.56790   26.55065   83.57125  127.45447
       -0.11020   21.31989   80.82548  125.18491
        0.35310   23.23229   78.62583  125.00160
       -0.41210   23.69339   77.58649  127.63588
       -0.41210   22.27987   76.57926  123.21203
        0.27190   18.75364   84.89028  125.68568
        0.09220   22.20428   82.25978  128.90767
        0.04570   19.50764   80.07337  125.81797
        0.04570   21.04777   81.60593  123.29518
       -0.03610   25.01808   79.33259  124.25516
        0.10000   24.86691   75.89707  127.50738
        0.10000   24.69494   78.95465  128.80184
        0.10000   21.90571   77.08760  128.53350
        0.10000   23.68772   75.08449  123.04952
        0.10000   20.52243   75.77424  123.92257
        0.10000   21.95106   77.38240  121.34498
       -0.41570   24.73463   85.74821  124.27784
       -0.05180   27.11946   86.92362  123.58431
        0.59730   28.07755   88.60737  125.70647
       -0.56790   30.36412   88.56579  126.18646
       -0.11020   26.71884   88.39572  121.13333
        0.35310   26.13869   86.73276  118.82220
       -0.41210   25.15037   88.35603  116.66602
       -0.41210   28.53864   85.30602  118.02473
        0.27190   23.15481   86.20364  123.30274
        0.09220   28.52731   85.45342  123.27439
        0.04570   25.16359   89.71475  121.42246
        0.04570   28.40825   89.51255  120.74405
       -0.03610   24.67793   85.37405  119.30597
        0.10000   24.56644   87.13905  115.10700
        0.10000   23.52520   89.47097  117.27829
        0.10000   26.63569   89.60136  115.99328
        0.10000   28.16826   84.20998  116.32209
        0.10000   30.06932   86.63260  117.64112
        0.10000   29.10745   84.01911  119.51762
       -0.41570   26.49018   90.03033  127.04440
       -0.03890   27.33300   91.49109  129.22325
        0.59730   28.35345   89.75065  131.28683
       -0.56790   30.43026   90.24198  132.21847
        0.36540   25.14470   93.06712  130.25693
       -0.24380   25.76453   94.49575  132.69279
       -0.67610   24.53053   94.78299  128.26705
        0.27190   24.63447   90.07002  126.58708
        0.10070   28.84856   92.76099  128.63555
        0.00430   23.52898   91.84447  130.61598
        0.41020   25.97995   95.83746  127.94769
        0.06420   24.20928   95.76754  133.15955
        0.06420   26.00830   93.17106  134.25370
        0.06420   27.49552   95.59369  132.45468
       -0.41570   27.12513   87.67006  131.99926
       -0.08750   28.15125   86.04490  133.99859
        0.59730   30.68537   84.84870  133.22380
       -0.56790   32.36156   84.52367  134.79227
        0.29850   26.12924   84.01344  134.65999
       -0.31920   27.22906   82.08592  136.47602
       -0.31920   23.92960   85.22287  136.06217
        0.27190   25.45083   87.21275  131.20368
        0.09690   28.49518   87.19574  135.67478
       -0.02970   25.45650   83.07047  132.95546
        0.07910   25.74941   80.80280  137.12042
        0.07910   28.65959   80.94642  135.53116
        0.07910   28.06621   83.02323  138.11063
        0.07910   23.07356   86.71197  134.93022
        0.07910   22.48396   83.81124  136.47035
        0.07910   24.57967   86.05246  137.83473
       -0.34790   31.06332   84.31580  130.78795
       -0.24000   33.44248   83.33692  129.82985
        0.73410   35.43803   85.37027  129.36498
       -0.58940   37.46571   84.81091  128.30862
       -0.00940   32.97383   81.94041  127.36376
        0.01870   31.21828   79.71054  127.64533
       -0.04790   32.36156   77.89262  129.51805
       -0.01430   30.83655   75.48700  129.60309
       -0.38540   32.56754   73.48200  130.33063
        0.27470   29.65925   84.64461  129.53317
        0.14260   34.27774   82.06703  131.21124
        0.03620   32.15747   83.24999  125.99371
        0.03620   34.75773   81.26011  126.59086
        0.01030   29.37201   80.25667  128.34075
        0.01030   31.00474   78.79024  125.81419
        0.06210   34.29664   77.48255  128.93223
        0.06210   32.36912   78.67308  131.42100
        0.11350   29.29264   75.66841  130.95802
        0.11350   30.08066   75.07693  127.72848
        0.34000   31.63402   71.81904  130.42134
        0.34000   33.95271   73.32893  129.02294
        0.34000   33.34422   73.86939  132.03138
       -0.34790   34.90702   87.76455  130.00749
       -0.24000   36.58699   89.91317  129.58608
        0.73410   37.39579   90.24009  126.84220
       -0.58940   39.59732   90.66528  126.19780
       -0.00940   38.90190   89.63538  131.26038
        0.01870   38.05530   89.70341  133.97969
       -0.04790   40.20203   88.51099  135.41399
       -0.01430   39.57653   88.30690  138.19756
       -0.38540   41.66468   87.00299  139.43911
        0.27470   33.21572   88.13305  130.81062
        0.14260   35.58543   91.62715  130.13788
        0.03620   39.90724   87.89683  130.79928
        0.03620   40.18692   91.22086  130.95235
        0.01030   37.74917   91.64794  134.59007
        0.01030   36.35833   88.59414  134.33685
        0.06210   40.54218   86.60426  134.69968
        0.06210   41.91224   89.64294  135.17778
        0.11350   39.33465   90.18907  138.99881
        0.11350   37.83043   87.23165  138.43567
        0.34000   43.27851   87.99699  139.20101
        0.34000   41.29619   86.84236  141.30616
        0.34000   41.88200   85.26066  138.69078
       -0.41570   35.57409   89.99632  125.13577
       -0.00310   36.03708   90.26466  122.44669
        0.59730   34.79931   92.67028  121.40168
       -0.56790   32.47683   92.94618  121.58120
       -0.00360   34.99206   87.93841  121.08420
       -0.06450   36.55864   85.63294  121.64167
        0.69510   39.26662   85.83703  120.69492
       -0.94070   41.00139   84.75611  122.11788
       -0.60860   39.91102   86.98409  118.75606
        0.27190   33.78641   89.65239  125.70836
        0.08500   38.05153   90.31379  122.06497
        0.01710   33.04375   87.60014  121.67002
        0.01710   34.99773   88.28045  119.05275
        0.03520   36.53785   85.25688  123.65990
        0.03520   35.68181   84.01533  120.71759
        0.42510   40.50061   83.88494  123.74116
        0.42510   42.82686   84.83925  121.57931
       -0.25480   36.19392   94.49009  120.31508
       -0.02660   35.14135   96.76154  119.17936
        0.58960   33.51996   96.02454  116.92869
       -0.57480   34.23806   94.31245  115.48683
       -0.00700   37.38445   98.33001  118.38378
        0.01890   39.40079   97.37948  120.17335
        0.01920   38.92269   94.55623  120.16579
        0.06410   34.03019   97.77065  120.59287
        0.02530   37.94192   97.87081  116.46004
        0.02530   37.03863  100.35013  118.60488
        0.02130   41.29241   97.82734  119.48738
        0.02130   39.10977   98.15426  122.06497
        0.03910   39.57275   93.69262  118.41213
        0.03910   39.82976   93.70774  121.80608
       -0.41570   31.37512   97.29822  116.59799
       -0.00240   29.78019   96.80689  114.42481
        0.59730   28.61990   99.26920  113.50640
       -0.56790   28.44416  101.13814  114.89913
       -0.03430   27.62024   94.92283  115.06542
        0.01180   25.78909   95.77510  117.13467
       -0.12560   23.67071   97.21129  116.53941
       -0.12560   26.29554   95.20629  119.64801
       -0.17040   22.10224   98.06545  118.44992
       -0.17040   24.69494   96.07746  121.53585
       -0.10720   22.60490   97.50798  120.95192
        0.27190   30.85545   98.67394  117.81309
        0.09780   30.92915   96.03210  112.91492
        0.02950   26.55443   94.50142  113.35333
        0.02950   28.51975   93.17862  115.67392
        0.13300   23.24930   97.66861  114.59677
        0.13300   27.93582   94.10080  120.14123
        0.14300   20.47329   99.19928  117.97749
        0.14300   25.10123   95.62581  123.47471
        0.12970   21.38225   98.19395  122.43158
       -0.51630   27.74874   99.22952  111.17070
        0.03970   26.36168  101.27609  110.02930
        0.53660   23.74630  100.17249  109.48506
       -0.58190   23.54410   98.10702  108.41548
        0.05600   27.71661  101.94883  107.65203
        0.01360   26.40514  103.83100  105.98151
        0.80540   27.83378  104.55099  103.56077
       -0.81880   29.86145  103.51164  103.00519
       -0.81880   26.87946  106.20450  102.21529
        0.29360   27.96228   97.63837  110.13513
        0.11050   26.21428  102.91826  111.26707
       -0.01730   29.55154  102.72551  108.16225
       -0.01730   28.03409  100.23674  106.54276
       -0.04250   24.57778  103.17716  105.60357
       -0.04250   26.16515  105.55821  107.08322
       -0.41570   21.70350  101.42538  110.13513
       -0.00240   19.17505  100.49186  109.55309
        0.59730   18.12058  102.06411  107.36290
       -0.56790   18.25097  104.39603  107.34967
       -0.03430   17.48564  100.73185  111.90580
        0.01180   14.87025   99.58857  111.53919
       -0.12560   14.52632   97.02421  111.90202
       -0.12560   12.85392  101.09846  110.81543
       -0.17040   12.16228   95.97730  111.54675
       -0.17040   10.49932  100.04021  110.46205
       -0.10720   10.17429   97.49097  110.82866
        0.27190   21.86035  103.13180  110.97228
        0.09780   19.22040   98.50764  109.02964
        0.02950   18.40404   99.76620  113.47805
        0.02950   17.29855  102.71984  112.41792
        0.13300   16.08913   95.84502  112.45382
        0.13300   13.12604  103.09590  110.49418
        0.14300   11.87882   93.97608  111.82265
        0.14300    8.92140  101.20050  109.89324
        0.12970    8.34125   96.65571  110.58110
       -0.41570   17.05289  100.85090  105.44294
        0.13030   17.27588  101.05877  100.81311
       -0.04300   20.04055  101.77309  100.69217
       -0.32040   15.96063  102.13025   98.52276
       -0.06600   21.35768  101.05877  103.11480
        0.27190   16.92817   98.95740  105.49396
        0.08690   16.30645  104.15415  103.32645
        0.01870   17.11147   99.00275  100.77909
        0.02360   20.91738  100.75831   99.12558
        0.02360   20.25786  103.80077  100.37658
        0.08820   16.99809  101.61813   96.81634
        0.08820   14.05389  101.36302   98.36024
        0.08820   15.85669  104.18249   98.67772
        0.01860   23.34568  100.86980  102.60646
        0.01860   21.20084  102.67827  104.32989
        0.01860   20.87391   99.18983  103.83856
       -0.56790   -1.19620  106.93771  103.64770
       -0.25480   -0.13039  109.12601  100.21785
       -0.02660    0.24566  111.50140  101.57845
        0.58960   -2.19397  112.51429  102.73685
       -0.57480   -2.05602  113.99773  104.52831
       -0.00700    1.40218  113.23806   99.60746
        0.01890    0.34015  112.23272   97.11681
        0.01920    0.56881  109.37168   97.55333
        0.06410    1.61761  111.21227  103.08834
        0.02530    0.88061  115.20904   99.91738
        0.02530    3.45442  113.03586   99.61313
        0.02130   -1.64028  112.76563   96.89760
        0.02130    1.45887  112.84500   95.49920
        0.03910   -0.62928  108.33800   96.25698
        0.03910    2.52656  108.77453   97.32656
       -0.51630   -4.43519  111.90580  101.77120
        0.03970   -6.76522  112.64279  103.00141
        0.53660   -8.73242  110.69260  102.27198
       -0.58190   -8.38094  109.17326  100.54099
        0.05600   -7.62693  115.31109  102.20773
        0.01360   -8.67006  115.54730   99.60557
        0.80540   -9.68674  118.17024   99.06700
       -0.81880  -11.69363  118.87700  100.00242
       -0.81880   -8.41684  119.46849   97.67238
        0.29360   -4.54479  110.75496  100.24997
        0.11050   -6.50822  112.58799  105.04610
       -0.01730   -9.09525  115.90257  103.52676
       -0.01730   -6.06035  116.63201  102.41371
       -0.04250   -7.16017  115.12023   98.27143
       -0.04250  -10.20830  114.21316   99.31834
       -0.34790  -10.78089  110.71716  103.70250
       -0.00940  -14.70963  109.86301  105.41081
        0.01870  -16.79400  108.30776  106.54654
       -0.04790  -18.06578  110.28442  108.24540
       -0.01430  -20.06889  109.15814  109.95371
       -0.38540  -20.97596  110.98739  111.79620
        0.27470  -10.92451  112.07021  105.03854
        0.14260  -12.02244  107.04921  104.39981
        0.03620  -13.62493  110.58299  107.01897
        0.03620  -15.54867  111.49951  104.46973
        0.01030  -18.09224  107.61990  105.10279
        0.01030  -16.01732  106.75819  107.66337
        0.06210  -16.67872  111.16881  109.48884
        0.06210  -18.94450  111.74517  107.08511
        0.11350  -21.64492  108.49296  108.80098
        0.11350  -19.26198  107.54809  110.95716
        0.34000  -21.72051  112.49729  110.89480
        0.34000  -22.31200  110.18993  112.90358
        0.34000  -19.51898  111.56376  112.89035
       -0.56790   18.11114   85.30035   80.04691
       -0.41570   18.71585   89.59381   80.09037
       -0.03890   21.20840   89.50877   78.88284
        0.59730   23.05844   88.02344   80.51745
       -0.56790   24.37558   86.30568   79.60660
        0.36540   22.23452   92.23186   78.45765
       -0.24380   24.87258   92.28855   77.29358
       -0.67610   20.47518   93.48286   76.82871
        0.27190   17.99964   91.29456   80.58170
        0.10070   21.04966   88.56201   77.05925
        0.00430   22.30066   93.24098   80.24722
        0.41020   18.86514   93.56601   77.66774
        0.06420   25.38469   94.23308   76.84193
        0.06420   26.25585   91.54022   78.62395
        0.06420   24.90092   91.16228   75.56826
       -0.34790   23.08678   88.60359   82.97598
       -0.00940   24.50030   88.53934   87.28456
        0.01870   25.76831   91.06212   87.54723
       -0.04790   25.67760   91.70085   90.34592
       -0.01430   27.51630   93.83057   90.93740
       -0.38540   26.97584   96.11147   89.48231
        0.27470   21.92838   89.97364   83.63739
        0.14260   26.70372   87.54912   84.06636
        0.03620   22.51042   88.70752   87.79668
        0.03620   25.37902   87.24299   88.62438
        0.01030   27.73173   90.90339   86.93874
        0.01030   24.80832   92.49642   86.42851
        0.06210   23.75953   92.23564   90.87126
        0.06210   26.24263   90.08135   91.49109
        0.11350   27.39725   94.26710   92.94807
        0.11350   29.42682   93.18995   90.50654
        0.34000   25.22784   96.75776   89.91695
        0.34000   28.26274   97.46640   89.86215
        0.34000   27.02875   95.70707   87.61526
       -0.56790   17.86169   87.09559  102.47796
       -0.41570   19.29788   83.08559  103.14881
       -0.08750   21.68650   83.84337  104.34123
        0.59730   23.95228   83.11015  102.73874
       -0.56790   23.98251   81.05224  101.63325
        0.29850   21.87547   82.58859  106.99062
       -0.31920   24.13558   83.69786  108.44004
       -0.31920   19.36780   82.98921  108.41359
        0.27190   18.92372   81.22043  103.02220
        0.09690   21.68839   85.88049  104.61335
       -0.02970   22.16082   80.55902  106.76953
        0.07910   24.14314   82.99299  110.37134
        0.07910   25.90059   83.15929  107.54431
        0.07910   24.01464   85.75010  108.48351
        0.07910   19.57189   82.35615  110.36379
        0.07910   18.87081   84.98476  108.41170
        0.07910   17.84279   81.89128  107.57266
       -0.41570   25.81555   84.79768  102.63858
       -0.00240   28.19471   84.44430  101.30066
        0.59730   30.33388   84.75422  103.21495
       -0.56790   30.23184   86.32269  104.93460
       -0.03430   28.50463   86.42096   99.17283
        0.01180   26.52609   86.00711   97.11114
       -0.12560   24.09023   86.94441   97.39648
       -0.12560   27.12702   84.59170   94.97197
       -0.17040   22.28932   86.43796   95.54644
       -0.17040   25.31099   84.10604   93.14649
       -0.10720   22.90348   85.02256   93.44129
        0.27190   25.61146   86.43040  103.60990
        0.09780   28.26841   82.55458  100.49375
        0.02950   28.31755   88.31446   99.94006
        0.02950   30.39247   86.23954   98.36402
        0.13300   23.58000   88.03289   99.04244
        0.13300   29.00730   83.83959   94.74142
        0.14300   20.39770   87.15417   95.76754
        0.14300   25.79476   83.01567   91.48920
        0.12970   21.49374   84.66162   92.00888
       -0.41570   32.21416   83.11204  102.97496
        0.03370   34.43837   83.06291  104.60768
        0.59730   36.16369   85.31736  104.00675
       -0.56790   35.89535   86.50032  101.98852
       -0.18250   35.78952   80.56280  104.10123
        0.27190   32.16125   81.84593  101.55010
        0.08230   33.83744   83.11771  106.57299
        0.06030   37.38445   80.33226  105.38247
        0.06030   34.51207   78.96977  104.33178
        0.06030   36.49250   80.56091  102.16804
       -0.25480   38.01940   85.94663  105.63758
       -0.02660   39.84299   87.99321  105.21050
        0.58960   41.28107   87.77589  102.71984
       -0.57480   41.97460   89.73553  101.69750
       -0.00700   41.60988   87.89683  107.44794
        0.01890   39.94881   86.89906  109.52286
        0.01920   38.44459   84.84681  108.14525
        0.06410   38.83576   89.77522  105.22373
        0.02530   43.15001   86.57024  107.10590
        0.02530   42.35632   89.76199  107.89958
        0.02130   41.04674   86.11860  111.08188
        0.02130   38.67702   88.37871  110.18804
        0.03910   39.56520   83.12716  107.97706
        0.03910   36.68336   84.48399  109.13735
       -0.51630   41.85554   85.49310  101.75230
        0.03810   43.13489   85.27011   99.31267
        0.53660   41.31508   85.46286   97.06389
       -0.58190   42.07664   84.99610   94.92661
       -0.03030   44.58053   82.73410   99.25598
        0.79940   42.95536   80.33793   99.03110
       -0.80140   40.74816   80.35682   99.73974
       -0.80140   43.87188   78.43308   98.09190
        0.29360   41.28485   83.89250  102.62158
        0.08800   44.53329   86.77433   99.13881
       -0.01220   45.87877   82.77945   97.65538
       -0.01220   45.73137   82.58670  100.96051
       -0.41570   38.85844   85.93719   97.46262
       -0.02520   36.95170   86.15450   95.51054
        0.59730   35.51551   83.71865   94.87370
       -0.56790   33.71082   83.79613   93.35436
        0.27190   38.28018   86.19608   99.26164
        0.06980   35.57220   87.55101   96.13037
        0.06980   37.81909   86.86504   93.78144
       -0.41570   36.20904   81.52279   95.88092
       -0.02490   34.82009   79.25889   95.16850
        0.59730   32.20093   79.25700   96.38926
       -0.56790   31.81543   80.37572   98.41127
        0.21170   36.31865   76.97610   95.95840
       -0.65460   36.74195   77.06114   98.58890
        0.27190   37.68681   81.39806   97.08846
        0.08430   34.61600   79.19275   93.11814
        0.03520   35.26796   75.26779   95.48597
        0.03520   38.12900   76.94965   94.97386
        0.42750   38.20081   78.10616   98.91960
       -0.34790   30.41514   78.02868   95.15716
       -0.13540   27.84134   77.84727   96.06423
        0.73410   27.59945   75.90841   98.18261
       -0.58940   28.44416   73.76168   97.85191
       -0.04140   26.17649   77.13106   93.84002
       -0.00120   23.41182   76.80792   94.55245
       -0.11410   21.91137   78.54836   95.79967
       -0.15130   22.02098   74.78780   94.06679
       -0.01700   19.74953   75.19976   94.94551
       -0.17180   19.70606   77.45420   95.96785
        0.27470   30.85356   77.14429   93.52633
        0.12120   27.23662   79.68408   96.76910
        0.08100   26.31444   78.58993   92.39249
        0.08100   26.85868   75.36606   93.01988
        0.38660   22.61624   73.20988   93.16917
        0.23170   22.43861   80.40596   96.45540
        0.26810   18.18861   73.89207   94.86614
        0.39110   18.16405   78.25545   96.75398
       -0.41570   26.48640   76.56792  100.33312
       -0.05970   26.04421   74.73867  102.31922
        0.59730   23.37402   73.71822  102.07356
       -0.56790   23.03765   71.42031  102.08867
        0.13030   26.44672   75.96888  104.94405
       -0.04300   29.25107   76.68320  105.21806
       -0.32040   25.60768   74.12829  107.04354
       -0.06600   29.88791   78.31025  107.54053
        0.27190   25.89114   78.35938  100.59012
        0.08690   27.35568   73.15319  102.16804
        0.01870   25.30532   77.67719  105.08578
        0.02360   30.37735   74.95977  105.28420
        0.02360   29.86145   77.75656  103.57022
        0.08820   26.02909   74.91441  108.89169
        0.08820   23.57244   73.83538  106.97173
        0.08820   26.57711   72.31982  106.84512
        0.01860   29.39091   77.33515  109.29420
        0.01860   31.91181   78.69009  107.59345
        0.01860   28.88068   80.10738  107.44983
       -0.41570   21.44272   75.32448  101.86569
       -0.02520   18.82356   74.50623  101.62947
        0.59730   17.23052   75.93486  103.56266
       -0.56790   17.73886   78.16285  104.09745
        0.27190   21.78287   77.20287  101.93372
        0.06980   18.10925   74.91819   99.75108
        0.06980   18.63648   72.48234  101.97340
       -0.41570   15.33513   74.72544  104.66059
       -0.02520   13.77988   75.97266  106.52953
        0.59730   14.77955   75.67408  109.19593
       -0.56790   16.94517   74.85205  109.63624
        0.27190   14.98553   72.88863  104.25052
        0.06980   13.64004   77.97955  106.12324
        0.06980   11.88638   75.16575  106.43127
       -0.41570   13.19785   76.23533  111.07432
       -0.00240   13.95374   76.05581  113.69726
        0.59730   14.58680   73.29870  114.35300
       -0.56790   16.45951   72.85839  115.65313
       -0.03430   11.87504   77.01390  115.44526
        0.01180   12.67061   76.80225  118.22127
       -0.12560   14.78711   78.02301  119.09432
       -0.12560   11.31757   75.26401  119.85777
       -0.17040   15.55056   77.72821  121.56230
       -0.17040   12.09047   74.98244  122.33520
       -0.10720   14.22397   76.20510  123.20447
        0.27190   11.44418   76.87217  110.67748
        0.09780   15.64315   77.20476  113.96938
        0.02950   11.48953   78.99055  115.01062
        0.02950   10.14783   75.93486  115.12212
        0.13300   15.88126   79.18519  117.83387
        0.13300    9.65650   74.27569  119.20392
        0.14300   17.21352   78.70520  122.21237
        0.14300   11.01899   73.80136  123.60321
        0.12970   14.84002   75.98022  125.13766
       -0.51630   13.20352   71.42031  113.44215
        0.03810   13.81579   68.78603  113.96182
        0.53660   16.50676   68.13974  113.03208
       -0.58190   17.96752   66.88497  114.38512
       -0.03030   11.83158   67.11173  112.62390
        0.79940   12.25298   64.27903  113.06798
       -0.80140   12.61959   63.50047  115.24495
       -0.80140   12.26999   62.89953  111.20849
        0.29360   11.70118   71.79447  112.33099
        0.08800   13.71374   68.44777  115.98950
       -0.01220    9.95886   67.60684  113.32877
       -0.01220   11.87126   67.50291  110.59811
       -0.41570   17.24753   69.02792  110.78708
       -0.00310   19.81567   68.58572  109.91781
        0.59730   21.79043   70.02947  111.43526
       -0.56790   23.89937   69.11484  111.82832
       -0.00360   20.16716   69.34350  107.20794
       -0.06450   19.11080   67.38952  105.39003
        0.69510   16.27999   67.43866  105.29176
       -0.94070   15.14427   65.22201  105.41459
       -0.60860   15.09324   69.44555  105.28798
        0.27190   16.06267   70.05215  109.69671
        0.08500   20.24653   66.57694  110.09922
        0.01710   19.36969   71.21055  106.85078
        0.01710   22.18916   69.44932  106.82055
        0.03520   19.81000   67.78070  103.49274
        0.03520   19.79110   65.51680  105.92671
        0.42510   16.17417   63.62330  105.56766
        0.42510   13.23942   65.13886  105.47506
       -0.41570   21.16304   72.25557  112.43115
       -0.05180   22.92616   73.72955  113.91269
        0.59730   23.35513   72.43320  116.46004
       -0.56790   25.47162   72.40108  117.44459
       -0.11020   21.85846   76.42619  114.26229
        0.35310   23.68394   78.22899  115.57376
       -0.41210   26.00641   78.61828  113.88623
       -0.41210   22.30255   80.65729  116.24650
        0.27190   19.41694   72.96422  112.12501
        0.09220   24.70628   73.81081  112.88846
        0.04570   21.35957   77.19720  112.41414
        0.04570   20.12936   76.30147  115.37534
       -0.03610   24.31700   77.39562  117.34443
        0.10000   27.17804   80.13195  114.64590
        0.10000   27.15725   76.90996  113.83899
        0.10000   25.43949   79.11149  111.96627
        0.10000   23.59701   81.91774  117.22538
        0.10000   21.61469   81.58704  114.54008
        0.10000   20.71707   80.24722  117.49939
       -0.34790   21.40304   71.38440  117.65813
       -0.26370   21.62414   69.90475  119.98060
        0.73410   23.53087   67.79392  119.51384
       -0.58940   25.23540   67.41976  121.05586
       -0.00070   19.18072   68.57060  120.71948
        0.03900   17.38926   69.83294  122.50150
        0.04860   15.60914   67.74857  123.43313
       -0.52950   14.06712   66.75269  121.38467
        0.80760   11.59158   67.12874  121.26373
       -0.86270   10.35570   68.40998  123.03818
       -0.86270   10.29712   66.20089  119.36077
        0.27470   19.68339   71.46755  116.83232
        0.15600   22.28932   71.08772  121.52829
        0.03270   18.16972   68.07738  118.99605
        0.03270   19.73063   66.78670  121.60388
        0.02850   18.43428   70.61151  124.09642
        0.02850   16.35369   71.32771  121.53774
        0.06870   16.70707   66.20655  124.24571
        0.06870   14.47530   68.51769  124.96759
        0.34560   14.92884   65.76247  119.99572
        0.44780   11.31568   69.18476  124.49138
        0.44780    8.45652   68.55926  122.94936
        0.44780    8.41684   66.45411  119.24550
        0.44780   11.19285   65.17287  118.01529
       -0.51630   23.31544   66.47112  117.36711
        0.03970   25.06155   64.43777  116.76807
        0.53660   27.72606   65.33161  116.26918
       -0.58190   29.51374   63.98046  116.92113
        0.05600   24.24141   62.99024  114.44370
        0.01360   21.83390   61.56917  114.99361
        0.80540   22.13058   59.56228  117.04586
       -0.81880   23.56866   57.76515  116.64335
       -0.81880   20.90982   59.83440  119.01495
        0.29360   21.89437   66.84150  116.14446
        0.11050   25.11824   63.11685  118.34977
       -0.01730   23.93527   64.27903  112.86767
       -0.01730   25.69839   61.63153  113.90891
       -0.04250   20.34101   62.87875  115.53030
       -0.04250   21.22540   60.63753  113.25696
       -0.41570   27.96039   67.59172  115.16180
       -0.00140   30.39624   68.64052  114.45315
        0.59730   32.21416   68.97311  116.63957
       -0.56790   34.49695   68.67454  116.23516
       -0.01520   29.95216   71.17464  113.11901
       -0.00110   32.18015   72.37084  111.75273
       -0.19060   32.66581   71.75290  109.26774
       -0.19060   33.67303   74.10750  113.01696
       -0.23410   34.67081   72.89808  108.03753
       -0.23410   35.66669   75.24323  111.79242
        0.32260   36.15235   74.63284  109.31499
       -0.55790   38.16113   75.81014  108.09233
        0.27190   26.39003   68.56493  114.68181
        0.08760   31.25985   67.35173  113.09633
        0.02950   28.46305   70.91953  111.72250
        0.02950   29.24729   72.53147  114.49473
        0.16990   31.49984   70.39419  108.28887
        0.16990   33.27997   74.57615  114.96338
        0.16560   35.07899   72.42942  106.09300
        0.16560   36.84399   76.58871  112.77130
        0.39920   38.36333   75.25834  106.36512
       -0.41570   31.29009   69.57027  118.90346
       -0.00240   32.96438   69.95766  121.02184
        0.59730   33.67303   67.55582  122.46559
       -0.56790   35.17536   67.66164  124.24571
       -0.03430   31.77952   71.87384  122.80007
        0.01180   31.89858   74.53836  121.66435
       -0.12560   34.20782   75.67219  121.17869
       -0.12560   29.67059   75.80069  121.13333
       -0.17040   34.28341   78.07592  120.16202
       -0.17040   29.77075   78.20632  120.11477
       -0.10720   32.07054   79.34204  119.63289
        0.27190   29.40792   69.77247  119.15101
        0.09780   34.73695   70.75135  120.33587
        0.02950   29.83311   71.33716  123.21581
        0.02950   32.82265   71.91731  124.57642
        0.13300   35.95015   74.69520  121.58876
        0.13300   27.86590   74.92008  121.49427
        0.14300   36.07676   78.95843  119.77084
        0.14300   28.03976   79.19653  119.67636
        0.12970   32.15180   81.19964  118.80708
       -0.34790   32.67525   65.37885  121.71348
       -0.24000   33.34611   63.00347  122.93424
        0.73410   35.76496   61.93955  121.77584
       -0.58940   35.99739   61.93010  119.48927
       -0.00940   31.16158   61.08729  122.62244
        0.01870   28.80510   61.94333  124.03406
       -0.04790   26.76041   60.04227  123.63911
       -0.01430   24.37369   61.12697  124.81452
       -0.38540   22.23830   59.45645  124.31185
        0.27470   31.54898   65.31649  120.17146
        0.14260   33.68248   63.29260  124.94491
        0.03620   30.74206   60.84729  120.61933
        0.03620   31.75685   59.26559  123.38211
        0.01030   29.22272   62.12097  126.04662
        0.01030   28.18715   63.76881  123.30085
        0.06210   26.45428   59.74558  121.61899
        0.06210   27.25741   58.25648  124.54051
        0.11350   24.64581   61.33295  126.84787
        0.11350   23.99574   62.97890  123.98682
        0.34000   22.59357   57.71413  125.00160
        0.34000   20.64526   60.15754  125.09042
        0.34000   21.98129   59.31850  122.41457
       -0.41570   37.53752   61.06272  123.20258
       -0.14900   39.82976   60.05550  122.07820
        0.27190   37.32965   61.07595  125.09987
        0.09760   39.53307   58.12042  121.50183
        0.09760   40.35132   61.16099  120.44169
        0.09760   41.35666   60.11597  123.43313
       -0.01937   21.19895   92.54178  106.53520
       -0.01937   19.70606   91.94273  108.25674
       -0.01937   19.97252   90.96008  106.46717
        0.28395    3.54702   97.82734  111.34077
        0.28395    2.85538   99.68494  110.62457
       -0.01010   -6.54034  105.51286  113.69537
       -0.01010   -6.41940  106.28009  111.51274
       -0.01010   -8.03889  106.42938  112.74673
        0.28395   10.17429   89.28011  117.61655
        0.28395    8.22409   89.30846  118.49339
       -0.01010   16.53132  101.48585  104.34690
       -0.01010   16.64282  101.58979  102.03198
       -0.01010   16.15716  103.13747  103.28865
        0.28395   -1.02612  106.95661  102.49308
        0.28395   -0.49322  108.05076  100.77909
       -0.03177  -11.77488  109.76285  103.66282
       -0.03177  -13.74020  109.33577  104.51697
       -0.03177  -12.39471  107.92793  104.01242
        0.28395   17.73319   86.39072   80.28690
        0.28395   18.03555   88.53745   80.30958
       -0.03177   23.92393   87.97242   83.84715
       -0.03177   24.63069   87.94029   86.00333
       -0.03177   25.73240   87.44519   84.39328
        0.28395   17.72185   85.92207  102.41182
        0.28395   18.43995   83.91707  102.74630

  Old nuclear repulsion        = 127667.816981102892896
  Additional nuclear repulsion =  220.546853838151861
  Total nuclear repulsion      = 127888.363834941046662

  Minimum eigenvalue in the overlap matrix is 1.6584803477E-01.
  Reciprocal condition number of the overlap matrix is 5.9020798437E-02.
    Using symmetric orthogonalization.

  ==> Pre-Iterations <==

  SCF Guess: Superposition of Atomic Densities via on-the-fly atomic UHF (no occupation information).

   -------------------------
    Irrep   Nso     Nmo    
   -------------------------
     A       1755    1755 
   -------------------------
    Total    1755    1755
   -------------------------

  ==> Iterations <==

                           Total Energy        Delta E     RMS |[F,P]|

   @DF-RHF iter SAD: -14986.30609885574268   -1.49863e+04   0.00000e+00 
   @DF-RHF iter   1: -15110.70305244089650   -1.24397e+02   1.83770e-03 DIIS/ADIIS
   @DF-RHF iter   2: -15114.49034302066866   -3.78729e+00   1.31409e-03 DIIS/ADIIS
   @DF-RHF iter   3: -15118.20893344189244   -3.71859e+00   2.80544e-04 DIIS/ADIIS
   @DF-RHF iter   4: -15118.40806383653580   -1.99130e-01   9.91318e-05 DIIS
   @DF-RHF iter   5: -15118.44826329726493   -4.01995e-02   3.61248e-05 DIIS
   @DF-RHF iter   6: -15118.45305412460038   -4.79083e-03   1.59563e-05 DIIS
   @DF-RHF iter   7: -15118.45388037791963   -8.26253e-04   6.48035e-06 DIIS
   @DF-RHF iter   8: -15118.45403848979731   -1.58112e-04   2.11391e-06 DIIS
   @DF-RHF iter   9: -15118.45405829285301   -1.98031e-05   6.97779e-07 DIIS
   @DF-RHF iter  10: -15118.45406016016932   -1.86732e-06   2.25804e-07 DIIS
   @DF-RHF iter  11: -15118.45406034913685   -1.88968e-07   6.48804e-08 DIIS
  Energy and wave function converged.


  ==> Post-Iterations <==

    Orbital Energies [Eh]
    ---------------------

    Doubly Occupied:                                                      

       1A    -91.422536     2A    -91.414500     3A    -91.315473  
       4A    -91.242328     5A    -20.415921     6A    -20.406715  
       7A    -20.396961     8A    -20.373918     9A    -20.370952  
      10A    -20.363990    11A    -20.359003    12A    -20.353892  
      13A    -20.346746    14A    -20.333559    15A    -20.333537  
      16A    -20.330310    17A    -20.322729    18A    -20.319799  
      19A    -20.317569    20A    -20.316802    21A    -20.312658  
      22A    -20.310068    23A    -20.308374    24A    -20.302196  
      25A    -20.282787    26A    -20.282589    27A    -20.278984  
      28A    -20.263235    29A    -20.256788    30A    -20.254898  
      31A    -20.254343    32A    -20.245081    33A    -20.242334  
      34A    -20.239275    35A    -20.233035    36A    -20.227782  
      37A    -20.223802    38A    -20.218385    39A    -20.213176  
      40A    -20.211290    41A    -20.207972    42A    -20.199127  
      43A    -20.196218    44A    -20.185857    45A    -20.165982  
      46A    -20.153856    47A    -20.140541    48A    -20.126204  
      49A    -20.059387    50A    -20.045907    51A    -19.946565  
      52A    -19.944970    53A    -19.943331    54A    -19.942559  
      55A    -19.940599    56A    -19.924228    57A    -19.915612  
      58A    -19.910782    59A    -15.887901    60A    -15.598560  
      61A    -15.590468    62A    -15.589417    63A    -15.580892  
      64A    -15.578922    65A    -15.565643    66A    -15.564840  
      67A    -15.558334    68A    -15.543263    69A    -15.536168  
      70A    -15.524128    71A    -15.519384    72A    -15.516581  
      73A    -15.514748    74A    -15.508260    75A    -15.498912  
      76A    -15.495463    77A    -15.494951    78A    -15.491832  
      79A    -15.488430    80A    -15.484543    81A    -15.480709  
      82A    -15.460342    83A    -15.448419    84A    -15.434857  
      85A    -15.430442    86A    -15.426316    87A    -15.418219  
      88A    -15.410593    89A    -15.408282    90A    -15.406448  
      91A    -15.406047    92A    -15.405567    93A    -15.403521  
      94A    -15.402212    95A    -15.396167    96A    -15.395229  
      97A    -15.375278    98A    -15.374474    99A    -15.372615  
     100A    -15.362966   101A    -15.359834   102A    -15.344404  
     103A    -15.323697   104A    -15.321219   105A    -15.319813  
     106A    -11.527957   107A    -11.476428   108A    -11.469761  
     109A    -11.455904   110A    -11.455369   111A    -11.416205  
     112A    -11.414207   113A    -11.404555   114A    -11.399348  
     115A    -11.391118   116A    -11.389726   117A    -11.385531  
     118A    -11.384655   119A    -11.383164   120A    -11.379998  
     121A    -11.378399   122A    -11.376475   123A    -11.374100  
     124A    -11.370585   125A    -11.366778   126A    -11.365701  
     127A    -11.360941   128A    -11.358802   129A    -11.357755  
     130A    -11.353820   131A    -11.337354   132A    -11.335540  
     133A    -11.334116   134A    -11.331907   135A    -11.326357  
     136A    -11.317198   137A    -11.315889   138A    -11.315495  
     139A    -11.314950   140A    -11.313234   141A    -11.310594  
     142A    -11.309121   143A    -11.308164   144A    -11.306490  
     145A    -11.305187   146A    -11.304095   147A    -11.303582  
     148A    -11.303390   149A    -11.302915   150A    -11.300994  
     151A    -11.300623   152A    -11.298924   153A    -11.297639  
     154A    -11.296956   155A    -11.295554   156A    -11.293227  
     157A    -11.293099   158A    -11.287799   159A    -11.285554  
     160A    -11.283658   161A    -11.282513   162A    -11.281040  
     163A    -11.280081   164A    -11.277952   165A    -11.277406  
     166A    -11.274293   167A    -11.273457   168A    -11.272836  
     169A    -11.269925   170A    -11.269874   171A    -11.268953  
     172A    -11.267374   173A    -11.266852   174A    -11.266839  
     175A    -11.264905   176A    -11.260621   177A    -11.258630  
     178A    -11.257536   179A    -11.248790   180A    -11.247118  
     181A    -11.246881   182A    -11.245375   183A    -11.242320  
     184A    -11.237156   185A    -11.231650   186A    -11.231373  
     187A    -11.229276   188A    -11.226088   189A    -11.225882  
     190A    -11.222720   191A    -11.220305   192A    -11.219228  
     193A    -11.219174   194A    -11.218827   195A    -11.217854  
     196A    -11.216862   197A    -11.216502   198A    -11.214135  
     199A    -11.213912   200A    -11.211926   201A    -11.210954  
     202A    -11.209546   203A    -11.207646   204A    -11.206351  
     205A    -11.205399   206A    -11.204906   207A    -11.204759  
     208A    -11.204689   209A    -11.203871   210A    -11.203524  
     211A    -11.203475   212A    -11.201854   213A    -11.199750  
     214A    -11.199476   215A    -11.198504   216A    -11.197843  
     217A    -11.196992   218A    -11.196861   219A    -11.196173  
     220A    -11.195945   221A    -11.195372   222A    -11.194476  
     223A    -11.194088   224A    -11.193739   225A    -11.191207  
     226A    -11.189560   227A    -11.189112   228A    -11.188782  
     229A    -11.188254   230A    -11.186528   231A    -11.186427  
     232A    -11.184844   233A    -11.184293   234A    -11.184286  
     235A    -11.184036   236A    -11.181256   237A    -11.170402  
     238A    -11.167190   239A    -11.166096   240A    -11.162126  
     241A    -11.161414   242A    -11.160841   243A    -11.153622  
     244A    -11.153519   245A    -11.153513   246A    -11.151191  
     247A    -11.151112   248A    -11.149022   249A    -11.148944  
     250A    -11.144875   251A    -11.144472   252A    -11.142026  
     253A    -11.140898   254A    -11.139874   255A    -11.139656  
     256A    -11.139481   257A    -11.134664   258A    -11.132611  
     259A    -11.130982   260A    -11.129899   261A    -11.127754  
     262A    -11.122848   263A    -11.118110   264A    -11.117111  
     265A    -11.113208   266A    -11.107757   267A    -11.106039  
     268A    -11.106035   269A    -11.105613   270A    -11.101417  
     271A    -11.099244   272A    -11.096125   273A    -11.095901  
     274A    -11.093569   275A    -11.093227   276A    -11.082247  
     277A    -11.080960   278A    -11.077161   279A    -11.060557  
     280A    -11.041048   281A    -11.037777   282A    -11.034835  
     283A    -11.033395   284A    -11.011077   285A    -10.995699  
     286A    -10.990267   287A     -9.034563   288A     -9.028847  
     289A     -8.933486   290A     -8.862163   291A     -6.684655  
     292A     -6.682320   293A     -6.680020   294A     -6.678000  
     295A     -6.676007   296A     -6.673801   297A     -6.583130  
     298A     -6.581333   299A     -6.578468   300A     -6.511748  
     301A     -6.510097   302A     -6.507201   303A     -1.602346  
     304A     -1.526465   305A     -1.511965   306A     -1.501908  
     307A     -1.475686   308A     -1.471503   309A     -1.470272  
     310A     -1.464141   311A     -1.453801   312A     -1.447888  
     313A     -1.446314   314A     -1.441404   315A     -1.437948  
     316A     -1.435060   317A     -1.429603   318A     -1.428005  
     319A     -1.427940   320A     -1.427327   321A     -1.418542  
     322A     -1.417593   323A     -1.407267   324A     -1.403046  
     325A     -1.402974   326A     -1.399563   327A     -1.386046  
     328A     -1.385852   329A     -1.375674   330A     -1.370837  
     331A     -1.365473   332A     -1.363178   333A     -1.361828  
     334A     -1.360658   335A     -1.355932   336A     -1.351243  
     337A     -1.348660   338A     -1.348336   339A     -1.344719  
     340A     -1.344330   341A     -1.342797   342A     -1.339368  
     343A     -1.336932   344A     -1.336555   345A     -1.335822  
     346A     -1.328026   347A     -1.327848   348A     -1.325322  
     349A     -1.324560   350A     -1.321971   351A     -1.314631  
     352A     -1.310797   353A     -1.309525   354A     -1.309179  
     355A     -1.307900   356A     -1.302977   357A     -1.300449  
     358A     -1.299357   359A     -1.297045   360A     -1.288464  
     361A     -1.288355   362A     -1.287611   363A     -1.283144  
     364A     -1.277307   365A     -1.269584   366A     -1.269365  
     367A     -1.265953   368A     -1.264480   369A     -1.264212  
     370A     -1.261291   371A     -1.247617   372A     -1.244835  
     373A     -1.239151   374A     -1.232564   375A     -1.219127  
     376A     -1.215899   377A     -1.214075   378A     -1.213196  
     379A     -1.211763   380A     -1.207866   381A     -1.206221  
     382A     -1.204516   383A     -1.199665   384A     -1.198816  
     385A     -1.195850   386A     -1.195629   387A     -1.192818  
     388A     -1.189962   389A     -1.189180   390A     -1.188290  
     391A     -1.186414   392A     -1.184420   393A     -1.183804  
     394A     -1.181799   395A     -1.180870   396A     -1.175040  
     397A     -1.174279   398A     -1.170935   399A     -1.166403  
     400A     -1.162750   401A     -1.162732   402A     -1.158480  
     403A     -1.156865   404A     -1.156344   405A     -1.151774  
     406A     -1.148273   407A     -1.147298   408A     -1.146526  
     409A     -1.144270   410A     -1.140426   411A     -1.138142  
     412A     -1.135020   413A     -1.132364   414A     -1.132207  
     415A     -1.131504   416A     -1.130510   417A     -1.125536  
     418A     -1.121906   419A     -1.117059   420A     -1.115879  
     421A     -1.113850   422A     -1.112073   423A     -1.106672  
     424A     -1.104423   425A     -1.100919   426A     -1.096374  
     427A     -1.095800   428A     -1.086258   429A     -1.085137  
     430A     -1.083512   431A     -1.077447   432A     -1.075849  
     433A     -1.071875   434A     -1.068810   435A     -1.067479  
     436A     -1.063441   437A     -1.059975   438A     -1.056905  
     439A     -1.056719   440A     -1.054094   441A     -1.051082  
     442A     -1.049404   443A     -1.048823   444A     -1.044123  
     445A     -1.043559   446A     -1.043382   447A     -1.041610  
     448A     -1.039094   449A     -1.037995   450A     -1.034717  
     451A     -1.032966   452A     -1.032087   453A     -1.031305  
     454A     -1.024648   455A     -1.023085   456A     -1.019505  
     457A     -1.014900   458A     -1.014793   459A     -1.012881  
     460A     -1.011373   461A     -1.008364   462A     -1.001422  
     463A     -0.999852   464A     -0.998202   465A     -0.994327  
     466A     -0.993243   467A     -0.992387   468A     -0.991929  
     469A     -0.987273   470A     -0.986267   471A     -0.984886  
     472A     -0.981018   473A     -0.978546   474A     -0.976324  
     475A     -0.971108   476A     -0.969039   477A     -0.968131  
     478A     -0.962401   479A     -0.961120   480A     -0.960590  
     481A     -0.958619   482A     -0.956895   483A     -0.955818  
     484A     -0.952826   485A     -0.952346   486A     -0.948683  
     487A     -0.946854   488A     -0.937615   489A     -0.936746  
     490A     -0.932541   491A     -0.931499   492A     -0.930235  
     493A     -0.927769   494A     -0.925998   495A     -0.922659  
     496A     -0.922113   497A     -0.921701   498A     -0.919354  
     499A     -0.915648   500A     -0.913192   501A     -0.912373  
     502A     -0.908128   503A     -0.906432   504A     -0.904224  
     505A     -0.902592   506A     -0.902133   507A     -0.901883  
     508A     -0.901560   509A     -0.897742   510A     -0.891468  
     511A     -0.891170   512A     -0.890336   513A     -0.889316  
     514A     -0.884707   515A     -0.881767   516A     -0.878980  
     517A     -0.874326   518A     -0.872060   519A     -0.869213  
     520A     -0.868740   521A     -0.865259   522A     -0.863851  
     523A     -0.861977   524A     -0.859484   525A     -0.859442  
     526A     -0.857544   527A     -0.855583   528A     -0.855474  
     529A     -0.849017   530A     -0.848446   531A     -0.844447  
     532A     -0.843980   533A     -0.841658   534A     -0.840467  
     535A     -0.840432   536A     -0.838065   537A     -0.836783  
     538A     -0.835256   539A     -0.834087   540A     -0.833292  
     541A     -0.832965   542A     -0.831971   543A     -0.831394  
     544A     -0.828232   545A     -0.827074   546A     -0.825509  
     547A     -0.824382   548A     -0.823076   549A     -0.821469  
     550A     -0.819514   551A     -0.817966   552A     -0.817256  
     553A     -0.815950   554A     -0.814931   555A     -0.812350  
     556A     -0.811984   557A     -0.809435   558A     -0.806933  
     559A     -0.805411   560A     -0.804773   561A     -0.804556  
     562A     -0.800215   563A     -0.799882   564A     -0.799156  
     565A     -0.797827   566A     -0.797460   567A     -0.793776  
     568A     -0.792283   569A     -0.790734   570A     -0.787620  
     571A     -0.785471   572A     -0.784711   573A     -0.784302  
     574A     -0.783901   575A     -0.782092   576A     -0.781356  
     577A     -0.780664   578A     -0.778687   579A     -0.775454  
     580A     -0.774649   581A     -0.774206   582A     -0.772908  
     583A     -0.770665   584A     -0.769499   585A     -0.767862  
     586A     -0.766893   587A     -0.766552   588A     -0.764965  
     589A     -0.764716   590A     -0.764181   591A     -0.763170  
     592A     -0.762602   593A     -0.761508   594A     -0.760014  
     595A     -0.758667   596A     -0.755186   597A     -0.754291  
     598A     -0.753170   599A     -0.753093   600A     -0.752287  
     601A     -0.752065   602A     -0.749071   603A     -0.748648  
     604A     -0.747740   605A     -0.746732   606A     -0.746555  
     607A     -0.745925   608A     -0.745780   609A     -0.744038  
     610A     -0.742571   611A     -0.742341   612A     -0.737898  
     613A     -0.737364   614A     -0.734022   615A     -0.733560  
     616A     -0.731790   617A     -0.730863   618A     -0.730607  
     619A     -0.729565   620A     -0.727954   621A     -0.726266  
     622A     -0.725757   623A     -0.725607   624A     -0.724529  
     625A     -0.723381   626A     -0.722446   627A     -0.721725  
     628A     -0.720670   629A     -0.720345   630A     -0.719132  
     631A     -0.717057   632A     -0.716535   633A     -0.714507  
     634A     -0.713604   635A     -0.712551   636A     -0.711805  
     637A     -0.710707   638A     -0.708014   639A     -0.707278  
     640A     -0.706491   641A     -0.705529   642A     -0.704896  
     643A     -0.704363   644A     -0.702970   645A     -0.702358  
     646A     -0.700109   647A     -0.699744   648A     -0.698070  
     649A     -0.697520   650A     -0.696777   651A     -0.695737  
     652A     -0.694313   653A     -0.694092   654A     -0.693648  
     655A     -0.693586   656A     -0.692683   657A     -0.690856  
     658A     -0.690269   659A     -0.685406   660A     -0.684999  
     661A     -0.684583   662A     -0.684032   663A     -0.683582  
     664A     -0.683182   665A     -0.682581   666A     -0.681769  
     667A     -0.681201   668A     -0.680469   669A     -0.679207  
     670A     -0.678814   671A     -0.677644   672A     -0.674332  
     673A     -0.672944   674A     -0.672481   675A     -0.672080  
     676A     -0.671402   677A     -0.670379   678A     -0.666990  
     679A     -0.666861   680A     -0.666494   681A     -0.665725  
     682A     -0.664670   683A     -0.664024   684A     -0.662546  
     685A     -0.662294   686A     -0.662043   687A     -0.660609  
     688A     -0.660543   689A     -0.660329   690A     -0.659436  
     691A     -0.657843   692A     -0.657124   693A     -0.656993  
     694A     -0.655915   695A     -0.655239   696A     -0.654871  
     697A     -0.653501   698A     -0.652731   699A     -0.649903  
     700A     -0.649408   701A     -0.649335   702A     -0.647587  
     703A     -0.646792   704A     -0.646056   705A     -0.645684  
     706A     -0.644315   707A     -0.644187   708A     -0.644093  
     709A     -0.643607   710A     -0.643150   711A     -0.640635  
     712A     -0.640508   713A     -0.639376   714A     -0.639010  
     715A     -0.637365   716A     -0.637327   717A     -0.637245  
     718A     -0.635804   719A     -0.634279   720A     -0.633230  
     721A     -0.632738   722A     -0.632521   723A     -0.631738  
     724A     -0.631308   725A     -0.630654   726A     -0.628598  
     727A     -0.628237   728A     -0.628057   729A     -0.627530  
     730A     -0.626937   731A     -0.626433   732A     -0.625344  
     733A     -0.624372   734A     -0.624261   735A     -0.622592  
     736A     -0.621882   737A     -0.621669   738A     -0.620969  
     739A     -0.620086   740A     -0.619330   741A     -0.618875  
     742A     -0.618628   743A     -0.617962   744A     -0.616976  
     745A     -0.615943   746A     -0.615018   747A     -0.614488  
     748A     -0.613367   749A     -0.612945   750A     -0.612043  
     751A     -0.611435   752A     -0.610740   753A     -0.609548  
     754A     -0.609100   755A     -0.608623   756A     -0.608066  
     757A     -0.607643   758A     -0.606933   759A     -0.606449  
     760A     -0.603741   761A     -0.602978   762A     -0.601864  
     763A     -0.601242   764A     -0.601196   765A     -0.600972  
     766A     -0.600582   767A     -0.600531   768A     -0.599632  
     769A     -0.599515   770A     -0.597200   771A     -0.596591  
     772A     -0.596213   773A     -0.595408   774A     -0.594146  
     775A     -0.592867   776A     -0.591504   777A     -0.591394  
     778A     -0.590542   779A     -0.590150   780A     -0.589170  
     781A     -0.588952   782A     -0.588264   783A     -0.587540  
     784A     -0.587108   785A     -0.586624   786A     -0.586217  
     787A     -0.584609   788A     -0.584283   789A     -0.583806  
     790A     -0.581878   791A     -0.581583   792A     -0.581326  
     793A     -0.580763   794A     -0.580129   795A     -0.579411  
     796A     -0.579037   797A     -0.578505   798A     -0.577190  
     799A     -0.577030   800A     -0.575372   801A     -0.574495  
     802A     -0.574193   803A     -0.573967   804A     -0.573885  
     805A     -0.573373   806A     -0.571566   807A     -0.570958  
     808A     -0.570448   809A     -0.570038   810A     -0.569063  
     811A     -0.568529   812A     -0.567854   813A     -0.567154  
     814A     -0.566592   815A     -0.566520   816A     -0.565758  
     817A     -0.565042   818A     -0.564661   819A     -0.564180  
     820A     -0.560329   821A     -0.560163   822A     -0.559762  
     823A     -0.557435   824A     -0.556029   825A     -0.555772  
     826A     -0.554866   827A     -0.554370   828A     -0.554009  
     829A     -0.553572   830A     -0.552012   831A     -0.550172  
     832A     -0.549948   833A     -0.549735   834A     -0.548326  
     835A     -0.547841   836A     -0.546502   837A     -0.545932  
     838A     -0.545730   839A     -0.545145   840A     -0.544590  
     841A     -0.544076   842A     -0.543382   843A     -0.541996  
     844A     -0.541198   845A     -0.540702   846A     -0.540634  
     847A     -0.539803   848A     -0.539308   849A     -0.538460  
     850A     -0.538233   851A     -0.537590   852A     -0.537136  
     853A     -0.536538   854A     -0.535947   855A     -0.535874  
     856A     -0.535539   857A     -0.534833   858A     -0.534341  
     859A     -0.533740   860A     -0.532921   861A     -0.532051  
     862A     -0.531866   863A     -0.531213   864A     -0.530380  
     865A     -0.529654   866A     -0.528735   867A     -0.528124  
     868A     -0.527787   869A     -0.527508   870A     -0.525692  
     871A     -0.525306   872A     -0.524870   873A     -0.522753  
     874A     -0.522300   875A     -0.521103   876A     -0.520805  
     877A     -0.519864   878A     -0.518169   879A     -0.517755  
     880A     -0.516811   881A     -0.516666   882A     -0.516036  
     883A     -0.515108   884A     -0.513577   885A     -0.512228  
     886A     -0.511634   887A     -0.511435   888A     -0.510914  
     889A     -0.510238   890A     -0.509753   891A     -0.508388  
     892A     -0.507654   893A     -0.507029   894A     -0.506211  
     895A     -0.505200   896A     -0.504421   897A     -0.503878  
     898A     -0.503226   899A     -0.502598   900A     -0.501800  
     901A     -0.500949   902A     -0.500530   903A     -0.499902  
     904A     -0.499589   905A     -0.498918   906A     -0.498851  
     907A     -0.496696   908A     -0.496601   909A     -0.495710  
     910A     -0.495203   911A     -0.494894   912A     -0.492351  
     913A     -0.491217   914A     -0.490849   915A     -0.490453  
     916A     -0.489991   917A     -0.489730   918A     -0.489553  
     919A     -0.488763   920A     -0.488413   921A     -0.487696  
     922A     -0.486280   923A     -0.485165   924A     -0.484617  
     925A     -0.482748   926A     -0.482540   927A     -0.482264  
     928A     -0.481179   929A     -0.480696   930A     -0.479417  
     931A     -0.479044   932A     -0.478782   933A     -0.477540  
     934A     -0.476840   935A     -0.476731   936A     -0.475260  
     937A     -0.474603   938A     -0.474563   939A     -0.472920  
     940A     -0.472286   941A     -0.471056   942A     -0.469409  
     943A     -0.469335   944A     -0.469221   945A     -0.467850  
     946A     -0.467515   947A     -0.467008   948A     -0.464921  
     949A     -0.464833   950A     -0.463320   951A     -0.460880  
     952A     -0.460582   953A     -0.459924   954A     -0.459479  
     955A     -0.459188   956A     -0.456395   957A     -0.455972  
     958A     -0.455667   959A     -0.454560   960A     -0.451816  
     961A     -0.451057   962A     -0.450646   963A     -0.448703  
     964A     -0.448568   965A     -0.448418   966A     -0.447764  
     967A     -0.446588   968A     -0.445441   969A     -0.444166  
     970A     -0.443081   971A     -0.442418   972A     -0.441226  
     973A     -0.440388   974A     -0.440154   975A     -0.439776  
     976A     -0.439381   977A     -0.437792   978A     -0.437045  
     979A     -0.437022   980A     -0.436106   981A     -0.434965  
     982A     -0.434148   983A     -0.433388   984A     -0.431752  
     985A     -0.431621   986A     -0.430203   987A     -0.429332  
     988A     -0.428483   989A     -0.427708   990A     -0.426747  
     991A     -0.425721   992A     -0.423455   993A     -0.422103  
     994A     -0.421234   995A     -0.420645   996A     -0.420145  
     997A     -0.419907   998A     -0.419701   999A     -0.419106  
    1000A     -0.418507  1001A     -0.414916  1002A     -0.414523  
    1003A     -0.414159  1004A     -0.413333  1005A     -0.412037  
    1006A     -0.411872  1007A     -0.411687  1008A     -0.409520  
    1009A     -0.408236  1010A     -0.405389  1011A     -0.403216  
    1012A     -0.402296  1013A     -0.401632  1014A     -0.399418  
    1015A     -0.397495  1016A     -0.395090  1017A     -0.394438  
    1018A     -0.393664  1019A     -0.393564  1020A     -0.389155  
    1021A     -0.389108  1022A     -0.386173  1023A     -0.384198  
    1024A     -0.383598  1025A     -0.383309  1026A     -0.381175  
    1027A     -0.380515  1028A     -0.377654  1029A     -0.376455  
    1030A     -0.376270  1031A     -0.376010  1032A     -0.372747  
    1033A     -0.372210  1034A     -0.371904  1035A     -0.371146  
    1036A     -0.370307  1037A     -0.369682  1038A     -0.368319  
    1039A     -0.368233  1040A     -0.363314  1041A     -0.359462  
    1042A     -0.357661  1043A     -0.357136  1044A     -0.356466  
    1045A     -0.356336  1046A     -0.354689  1047A     -0.352251  
    1048A     -0.350580  1049A     -0.349773  1050A     -0.349155  
    1051A     -0.348256  1052A     -0.343684  1053A     -0.339535  
    1054A     -0.335892  1055A     -0.332502  1056A     -0.329746  
    1057A     -0.329695  1058A     -0.327040  1059A     -0.325518  
    1060A     -0.323946  1061A     -0.323768  1062A     -0.320825  
    1063A     -0.316852  1064A     -0.315499  1065A     -0.315147  
    1066A     -0.314235  1067A     -0.313674  1068A     -0.312487  
    1069A     -0.312059  1070A     -0.310873  1071A     -0.308665  
    1072A     -0.305775  1073A     -0.303561  1074A     -0.300597  
    1075A     -0.300027  1076A     -0.299215  1077A     -0.296923  
    1078A     -0.293652  1079A     -0.288437  1080A     -0.278754  
    1081A     -0.276099  1082A     -0.272359  1083A     -0.267210  
    1084A     -0.253351  1085A     -0.247961  1086A     -0.244572  
    1087A     -0.235678  1088A     -0.233101  1089A     -0.208095  
    1090A     -0.148894  1091A     -0.148663  1092A     -0.142305  
    1093A     -0.137706  1094A     -0.134254  1095A     -0.128555  
    1096A     -0.119921  1097A     -0.108228  1098A     -0.105964  
    1099A     -0.100512  1100A     -0.100377  1101A     -0.073334  

    Virtual:                                                              

    1102A      0.077955  1103A      0.082249  1104A      0.100971  
    1105A      0.102852  1106A      0.113488  1107A      0.138395  
    1108A      0.144113  1109A      0.147098  1110A      0.154950  
    1111A      0.160714  1112A      0.161173  1113A      0.164653  
    1114A      0.167518  1115A      0.168932  1116A      0.169376  
    1117A      0.174467  1118A      0.174726  1119A      0.177433  
    1120A      0.184637  1121A      0.187006  1122A      0.189110  
    1123A      0.191451  1124A      0.192741  1125A      0.205837  
    1126A      0.208843  1127A      0.214662  1128A      0.215938  
    1129A      0.218088  1130A      0.222022  1131A      0.229856  
    1132A      0.231450  1133A      0.234633  1134A      0.246170  
    1135A      0.252476  1136A      0.253351  1137A      0.253685  
    1138A      0.259327  1139A      0.260358  1140A      0.262580  
    1141A      0.272586  1142A      0.276983  1143A      0.278291  
    1144A      0.279157  1145A      0.280558  1146A      0.283500  
    1147A      0.286374  1148A      0.287620  1149A      0.287894  
    1150A      0.288858  1151A      0.293550  1152A      0.297588  
    1153A      0.302377  1154A      0.311592  1155A      0.321379  
    1156A      0.323942  1157A      0.327300  1158A      0.328125  
    1159A      0.337739  1160A      0.340977  1161A      0.345546  
    1162A      0.354519  1163A      0.355131  1164A      0.366383  
    1165A      0.374072  1166A      0.376316  1167A      0.379371  
    1168A      0.386926  1169A      0.390877  1170A      0.393033  
    1171A      0.393940  1172A      0.396894  1173A      0.397189  
    1174A      0.400135  1175A      0.400416  1176A      0.402026  
    1177A      0.402934  1178A      0.404376  1179A      0.411742  
    1180A      0.412285  1181A      0.419515  1182A      0.421884  
    1183A      0.424084  1184A      0.427817  1185A      0.430583  
    1186A      0.431566  1187A      0.435103  1188A      0.437214  
    1189A      0.439951  1190A      0.443342  1191A      0.448549  
    1192A      0.451631  1193A      0.452668  1194A      0.453625  
    1195A      0.455797  1196A      0.457046  1197A      0.460244  
    1198A      0.460427  1199A      0.460627  1200A      0.461754  
    1201A      0.463335  1202A      0.463932  1203A      0.465107  
    1204A      0.468556  1205A      0.470153  1206A      0.471333  
    1207A      0.473426  1208A      0.477864  1209A      0.479154  
    1210A      0.480501  1211A      0.482733  1212A      0.483820  
    1213A      0.484929  1214A      0.487530  1215A      0.489171  
    1216A      0.491579  1217A      0.492390  1218A      0.495355  
    1219A      0.495977  1220A      0.496079  1221A      0.498664  
    1222A      0.499035  1223A      0.500133  1224A      0.501257  
    1225A      0.501410  1226A      0.502400  1227A      0.503526  
    1228A      0.504408  1229A      0.505259  1230A      0.507953  
    1231A      0.511199  1232A      0.511588  1233A      0.513361  
    1234A      0.515626  1235A      0.517815  1236A      0.518475  
    1237A      0.519675  1238A      0.520265  1239A      0.522270  
    1240A      0.523480  1241A      0.524933  1242A      0.525327  
    1243A      0.525711  1244A      0.526427  1245A      0.527337  
    1246A      0.529548  1247A      0.530124  1248A      0.530748  
    1249A      0.531190  1250A      0.532176  1251A      0.533603  
    1252A      0.533985  1253A      0.534579  1254A      0.535341  
    1255A      0.535709  1256A      0.537074  1257A      0.537959  
    1258A      0.538485  1259A      0.538753  1260A      0.540180  
    1261A      0.541779  1262A      0.542468  1263A      0.543662  
    1264A      0.546039  1265A      0.547128  1266A      0.547638  
    1267A      0.547856  1268A      0.549200  1269A      0.550930  
    1270A      0.551132  1271A      0.553042  1272A      0.553215  
    1273A      0.555146  1274A      0.555486  1275A      0.556549  
    1276A      0.557236  1277A      0.558935  1278A      0.559557  
    1279A      0.560175  1280A      0.560746  1281A      0.562452  
    1282A      0.562946  1283A      0.564396  1284A      0.565233  
    1285A      0.565685  1286A      0.565924  1287A      0.566973  
    1288A      0.567618  1289A      0.568348  1290A      0.568448  
    1291A      0.569340  1292A      0.571050  1293A      0.571428  
    1294A      0.572888  1295A      0.573031  1296A      0.574711  
    1297A      0.575618  1298A      0.575958  1299A      0.577049  
    1300A      0.577429  1301A      0.577688  1302A      0.578155  
    1303A      0.578477  1304A      0.578716  1305A      0.580197  
    1306A      0.582110  1307A      0.582714  1308A      0.584397  
    1309A      0.585080  1310A      0.587582  1311A      0.589564  
    1312A      0.589971  1313A      0.590707  1314A      0.591817  
    1315A      0.593510  1316A      0.594105  1317A      0.594614  
    1318A      0.595624  1319A      0.596047  1320A      0.596824  
    1321A      0.597250  1322A      0.597524  1323A      0.598239  
    1324A      0.598701  1325A      0.599647  1326A      0.599987  
    1327A      0.601657  1328A      0.602203  1329A      0.603059  
    1330A      0.603809  1331A      0.604057  1332A      0.604361  
    1333A      0.606401  1334A      0.606846  1335A      0.608738  
    1336A      0.609014  1337A      0.609354  1338A      0.609843  
    1339A      0.610081  1340A      0.611650  1341A      0.612324  
    1342A      0.612625  1343A      0.612826  1344A      0.613436  
    1345A      0.613984  1346A      0.614714  1347A      0.615685  
    1348A      0.616066  1349A      0.616989  1350A      0.617306  
    1351A      0.618076  1352A      0.618857  1353A      0.618983  
    1354A      0.619563  1355A      0.620227  1356A      0.620708  
    1357A      0.620977  1358A      0.622532  1359A      0.623790  
    1360A      0.624166  1361A      0.624676  1362A      0.624920  
    1363A      0.625441  1364A      0.627053  1365A      0.627410  
    1366A      0.628220  1367A      0.628358  1368A      0.629071  
    1369A      0.630348  1370A      0.631280  1371A      0.631459  
    1372A      0.631708  1373A      0.631957  1374A      0.634385  
    1375A      0.635529  1376A      0.635847  1377A      0.636550  
    1378A      0.637605  1379A      0.638843  1380A      0.639775  
    1381A      0.640215  1382A      0.640506  1383A      0.642141  
    1384A      0.642301  1385A      0.643473  1386A      0.643813  
    1387A      0.644348  1388A      0.645035  1389A      0.645611  
    1390A      0.645992  1391A      0.646423  1392A      0.647055  
    1393A      0.647844  1394A      0.648199  1395A      0.648881  
    1396A      0.649292  1397A      0.649620  1398A      0.650338  
    1399A      0.651086  1400A      0.651554  1401A      0.652366  
    1402A      0.653423  1403A      0.653586  1404A      0.653936  
    1405A      0.656255  1406A      0.656777  1407A      0.657526  
    1408A      0.659058  1409A      0.660081  1410A      0.660147  
    1411A      0.660567  1412A      0.661874  1413A      0.662173  
    1414A      0.662614  1415A      0.663396  1416A      0.664245  
    1417A      0.664909  1418A      0.666264  1419A      0.666395  
    1420A      0.666598  1421A      0.666851  1422A      0.667670  
    1423A      0.668453  1424A      0.669396  1425A      0.669629  
    1426A      0.670928  1427A      0.671782  1428A      0.672749  
    1429A      0.673692  1430A      0.674854  1431A      0.675568  
    1432A      0.676340  1433A      0.676616  1434A      0.676970  
    1435A      0.677271  1436A      0.678607  1437A      0.679037  
    1438A      0.680556  1439A      0.681191  1440A      0.682014  
    1441A      0.682317  1442A      0.682855  1443A      0.683873  
    1444A      0.684931  1445A      0.685989  1446A      0.687432  
    1447A      0.687904  1448A      0.688371  1449A      0.689799  
    1450A      0.691293  1451A      0.692316  1452A      0.693180  
    1453A      0.693744  1454A      0.694794  1455A      0.696287  
    1456A      0.697251  1457A      0.697453  1458A      0.698124  
    1459A      0.699092  1460A      0.699261  1461A      0.700319  
    1462A      0.700918  1463A      0.701337  1464A      0.702172  
    1465A      0.702459  1466A      0.703615  1467A      0.704198  
    1468A      0.705415  1469A      0.705534  1470A      0.706028  
    1471A      0.707108  1472A      0.708774  1473A      0.709136  
    1474A      0.709284  1475A      0.710264  1476A      0.710700  
    1477A      0.711195  1478A      0.711649  1479A      0.712278  
    1480A      0.713364  1481A      0.714290  1482A      0.714763  
    1483A      0.715029  1484A      0.716575  1485A      0.717239  
    1486A      0.717701  1487A      0.718318  1488A      0.719171  
    1489A      0.719565  1490A      0.720653  1491A      0.720974  
    1492A      0.721265  1493A      0.721727  1494A      0.722396  
    1495A      0.723711  1496A      0.724649  1497A      0.725029  
    1498A      0.725821  1499A      0.726180  1500A      0.727354  
    1501A      0.727409  1502A      0.727815  1503A      0.729741  
    1504A      0.730359  1505A      0.730773  1506A      0.731499  
    1507A      0.731887  1508A      0.732603  1509A      0.733624  
    1510A      0.734212  1511A      0.734669  1512A      0.734910  
    1513A      0.736034  1514A      0.736519  1515A      0.736777  
    1516A      0.737380  1517A      0.737714  1518A      0.738009  
    1519A      0.738686  1520A      0.739306  1521A      0.740303  
    1522A      0.741065  1523A      0.741780  1524A      0.742547  
    1525A      0.744101  1526A      0.744125  1527A      0.745434  
    1528A      0.746091  1529A      0.748139  1530A      0.748630  
    1531A      0.749020  1532A      0.749433  1533A      0.750450  
    1534A      0.751038  1535A      0.751851  1536A      0.753064  
    1537A      0.753740  1538A      0.754492  1539A      0.754950  
    1540A      0.755500  1541A      0.757083  1542A      0.758418  
    1543A      0.759669  1544A      0.759862  1545A      0.760549  
    1546A      0.761919  1547A      0.762565  1548A      0.762916  
    1549A      0.763993  1550A      0.765980  1551A      0.768891  
    1552A      0.770298  1553A      0.771618  1554A      0.772774  
    1555A      0.773439  1556A      0.775099  1557A      0.777755  
    1558A      0.779428  1559A      0.779989  1560A      0.780764  
    1561A      0.781518  1562A      0.781684  1563A      0.782281  
    1564A      0.783375  1565A      0.785350  1566A      0.785860  
    1567A      0.787437  1568A      0.788173  1569A      0.788984  
    1570A      0.789777  1571A      0.790027  1572A      0.791743  
    1573A      0.793464  1574A      0.794313  1575A      0.794742  
    1576A      0.795120  1577A      0.795535  1578A      0.796310  
    1579A      0.797149  1580A      0.797361  1581A      0.798417  
    1582A      0.799856  1583A      0.801723  1584A      0.803099  
    1585A      0.803805  1586A      0.805422  1587A      0.805897  
    1588A      0.806799  1589A      0.807052  1590A      0.809622  
    1591A      0.810335  1592A      0.811580  1593A      0.812110  
    1594A      0.812330  1595A      0.813602  1596A      0.815400  
    1597A      0.815599  1598A      0.816140  1599A      0.816321  
    1600A      0.817321  1601A      0.819294  1602A      0.820286  
    1603A      0.821958  1604A      0.822287  1605A      0.824262  
    1606A      0.825252  1607A      0.826115  1608A      0.827051  
    1609A      0.828445  1610A      0.828808  1611A      0.829770  
    1612A      0.830115  1613A      0.831612  1614A      0.831701  
    1615A      0.832238  1616A      0.832533  1617A      0.836663  
    1618A      0.837605  1619A      0.838575  1620A      0.840318  
    1621A      0.840675  1622A      0.841908  1623A      0.842632  
    1624A      0.843204  1625A      0.847495  1626A      0.847843  
    1627A      0.848082  1628A      0.848860  1629A      0.849280  
    1630A      0.850256  1631A      0.850482  1632A      0.851252  
    1633A      0.853827  1634A      0.854091  1635A      0.854529  
    1636A      0.856979  1637A      0.861108  1638A      0.867464  
    1639A      0.867712  1640A      0.868635  1641A      0.869467  
    1642A      0.870211  1643A      0.870344  1644A      0.871660  
    1645A      0.873071  1646A      0.873709  1647A      0.875724  
    1648A      0.875966  1649A      0.880616  1650A      0.881370  
    1651A      0.884830  1652A      0.885377  1653A      0.887348  
    1654A      0.889048  1655A      0.890248  1656A      0.892029  
    1657A      0.892969  1658A      0.893248  1659A      0.893691  
    1660A      0.894707  1661A      0.896207  1662A      0.900205  
    1663A      0.901412  1664A      0.901813  1665A      0.902127  
    1666A      0.904496  1667A      0.906101  1668A      0.906742  
    1669A      0.910477  1670A      0.913904  1671A      0.915424  
    1672A      0.918559  1673A      0.919014  1674A      0.919309  
    1675A      0.920025  1676A      0.922399  1677A      0.923043  
    1678A      0.923311  1679A      0.925800  1680A      0.926025  
    1681A      0.926825  1682A      0.926891  1683A      0.929366  
    1684A      0.929789  1685A      0.933964  1686A      0.936381  
    1687A      0.936726  1688A      0.941768  1689A      0.942911  
    1690A      0.943361  1691A      0.945835  1692A      0.946935  
    1693A      0.947746  1694A      0.950120  1695A      0.951579  
    1696A      0.951727  1697A      0.952337  1698A      0.956488  
    1699A      0.957515  1700A      0.958223  1701A      0.968877  
    1702A      0.970713  1703A      0.972410  1704A      0.973812  
    1705A      0.978880  1706A      0.984671  1707A      0.985319  
    1708A      0.985381  1709A      0.985592  1710A      0.988800  
    1711A      0.989239  1712A      0.992805  1713A      0.997986  
    1714A      1.003742  1715A      1.010369  1716A      1.011672  
    1717A      1.014312  1718A      1.015151  1719A      1.017519  
    1720A      1.022207  1721A      1.024175  1722A      1.025064  
    1723A      1.026689  1724A      1.033659  1725A      1.034104  
    1726A      1.035400  1727A      1.040543  1728A      1.043237  
    1729A      1.045579  1730A      1.051501  1731A      1.051849  
    1732A      1.053004  1733A      1.063930  1734A      1.069412  
    1735A      1.071545  1736A      1.083585  1737A      1.089949  
    1738A      1.097227  1739A      1.099032  1740A      1.100071  
    1741A      1.114206  1742A      1.118772  1743A      1.122358  
    1744A      1.133918  1745A      1.135730  1746A      1.143730  
    1747A      1.149330  1748A      1.166437  1749A      1.167663  
    1750A      1.211274  1751A      1.216005  1752A      1.231329  
    1753A      1.231794  1754A      1.250228  1755A      1.257586  

    Final Occupation by Irrep:
              A 
    DOCC [  1101 ]
    NA   [  1101 ]
    NB   [  1101 ]

  @DF-RHF Final Energy: -15118.45406034913685

   => Energetics <=

    Nuclear Repulsion Energy =         127888.3638349410466617
    One-Electron Energy =             -276181.6641979329870082
    Two-Electron Energy =              133180.7874890683451667
    Total Energy =                     -15118.4540603491277579

Computation Completed


Properties will be evaluated at   0.000000,   0.000000,   0.000000 [a0]

Properties computed using the SCF density matrix


 Multipole Moments:

 ------------------------------------------------------------------------------------
     Multipole            Electronic (a.u.)      Nuclear  (a.u.)        Total (a.u.)
 ------------------------------------------------------------------------------------

 L = 1.  Multiply by 2.5417464519 to convert [e a0] to [Debye]
 Dipole X            :     -12343.9147715        12282.1936942          -61.7210773
 Dipole Y            :    -201958.2130444       201744.2528654         -213.9601790
 Dipole Z            :    -208015.1714520       207899.7862752         -115.3851768
 Magnitude           :                                                  250.8030873

 ------------------------------------------------------------------------------------

*** tstop() called on atl1-1-01-010-7-0.pace.gatech.edu at Sat Nov 16 11:22:10 2024
Module time:
	user time   =   59798.91 seconds =     996.65 minutes
	system time =    1851.80 seconds =      30.86 minutes
	total time  =       6300 seconds =     105.00 minutes
Total time:
	user time   =   59798.91 seconds =     996.65 minutes
	system time =    1851.80 seconds =      30.86 minutes
	total time  =       6300 seconds =     105.00 minutes
Wall time: 6299.69 seconds
