# Supplementary material for: SparcleQC: Automated Input File Creation for QM/MM Studies of Protein:Ligand Complexes
Source: J Chem Inf Model. 2025 Jun 17;65(13):6433–40. doi: 10.1021/acs.jcim.5c00617 (PMC12264949; doi:10.1021/acs.jcim.5c00617)
Supplement: Supplementary file 2 [file ci5c00617_si_002.zip › si/convergence/ex1_1ABA/psi4_files/with_ee/cutoff_7.0_psi4_file_cx.out]

Scratch directory: /tmp/
  PE does not make use of molecular symmetry: further calculations in C1 point group.
  PE geometry must align with POTFILE keyword: resetting coordinates with fixed origin and orientation.
   => Libint2 <=

    Primary   basis highest AM E, G, H:  5, 4, 3
    Auxiliary basis highest AM E, G, H:  6, 5, 4
    Onebody   basis highest AM E, G, H:  6, 5, 4
    Solid Harmonics ordering:            gaussian

*** tstart() called on atl1-1-01-010-24-1.pace.gatech.edu
*** at Mon May 19 23:07:45 2025

   => Loading Basis Set <=

    Name: MINIX
    Role: ORBITAL
    Keyword: BASIS
    atoms 1-2, 4, 6, 27, 31, 39, 52, 65, 76, 80, 97, 125, 135, 139, 171, 175, 195, 198-199, 208-209, 215, 234, 238, 272, 276, 295, 302, 326, 329-330, 338, 341, 352, 357, 369, 388, 395, 414, 417, 428, 445, 462, 471, 474, 477, 480, 483, 486                                                                                                                                                                                                                                      entry O          line   102 file /storage/hive/project/chem-sherrill/csargent30/.conda/envs/psi419/share/psi4/basis/minix.gbs 
    atoms 3, 5, 8-11, 26, 29-30, 32-38, 50-51, 57-64, 75, 78-79, 81-83, 85, 95-96, 98-101, 117-118, 124, 127-128, 134, 137-138, 140-143, 156-158, 160, 170, 173-174, 176-182, 193-194, 196-197, 205-207, 214, 217-221, 233, 236-237, 239-242, 255-259, 271, 274-275, 277-280, 293-294, 300-301, 303-305, 307, 324-325, 327-328, 336-337, 339-340, 350-351, 353-355, 367-368, 370-373, 386-387, 393-394, 396-399, 412-413, 415-416, 426-427, 429-430, 432, 443-444, 446-448, 457-460 entry C          line    74 file /storage/hive/project/chem-sherrill/csargent30/.conda/envs/psi419/share/psi4/basis/minix.gbs 
    atoms 7, 28, 49, 56, 77, 84, 86, 94, 102, 116, 126, 136, 155, 172, 192, 204, 216, 235, 254, 273, 292, 299, 306, 308-309, 323, 335, 349, 356, 366, 385, 392, 411, 425, 442, 456, 461                                                                                                                                                                                                                                                                                             entry N          line    88 file /storage/hive/project/chem-sherrill/csargent30/.conda/envs/psi419/share/psi4/basis/minix.gbs 
    atoms 12, 119, 129, 159, 431                                                                                                                                                                                                                                                                                                                                                                                                                                                    entry S          line   256 file /storage/hive/project/chem-sherrill/csargent30/.conda/envs/psi419/share/psi4/basis/minix.gbs 
    atoms 13-25, 40-48, 53-55, 66-74, 87-93, 103-115, 120-123, 130-133, 144-154, 161-169, 183-191, 200-203, 210-213, 222-232, 243-253, 260-270, 281-291, 296-298, 310-322, 331-334, 342-348, 358-365, 374-384, 389-391, 400-410, 418-424, 433-441, 449-455, 463-470, 472-473, 475-476, 478-479, 481-482, 484-485, 487-504                                                                                                                                                           entry H          line    24 file /storage/hive/project/chem-sherrill/csargent30/.conda/envs/psi419/share/psi4/basis/minix.gbs 

   => HF3C: Empirical Dispersion <=

    Grimme's -D3 (BJ-damping) Dispersion Correction
    Grimme S.; Ehrlich S.; Goerigk L. (2011), J. Comput. Chem., 32: 1456

        s6 =       1.000000
        s8 =       0.877700
        a1 =       0.417100
        a2 =       2.914900


         ---------------------------------------------------------
                                   SCF
               by Justin Turney, Rob Parrish, Andy Simmonett
                          and Daniel G. A. Smith
                              RHF Reference
                       10 Threads, 114440 MiB Core
         ---------------------------------------------------------

  ==> Geometry <==

    Molecular point group: c1
    Full point group: C1

    Geometry (in Angstrom), charge = -1, multiplicity = 1:

       Center              X                  Y                   Z               Mass       
    ------------   -----------------  -----------------  -----------------  -----------------
         O            0.239000000000    46.905000000000    47.130000000000    15.994914619570
         O           -3.503000000000    46.132000000000    52.984000000000    15.994914619570
         C            0.283000000000    45.599000000000    47.738000000000    12.000000000000
         O           -2.852000000000    43.343000000000    52.881000000000    15.994914619570
         C           -0.860000000000    45.455000000000    48.481000000000    12.000000000000
         O           -0.834000000000    45.235000000000    53.590000000000    15.994914619570
         N           -0.870000000000    46.412000000000    49.496000000000    14.003074004430
         C           -0.997000000000    47.656000000000    48.915000000000    12.000000000000
         C            0.110000000000    47.928000000000    48.142000000000    12.000000000000
         C           -1.946000000000    46.213000000000    50.350000000000    12.000000000000
         C           -1.912000000000    45.057000000000    51.091000000000    12.000000000000
         S           -2.221000000000    44.980000000000    52.478000000000    31.972071174400
         H           -3.704000000000    46.727000000000    52.258000000000     1.007825032230
         H            1.167000000000    45.497000000000    48.368000000000     1.007825032230
         H            0.327000000000    44.830000000000    46.967000000000     1.007825032230
         H           -0.889000000000    44.457000000000    48.918000000000     1.007825032230
         H           -1.732000000000    45.592000000000    47.841000000000     1.007825032230
         H           -1.082000000000    48.410000000000    49.697000000000     1.007825032230
         H           -1.889000000000    47.674000000000    48.289000000000     1.007825032230
         H           -0.002000000000    48.903000000000    47.668000000000     1.007825032230
         H            1.001000000000    47.937000000000    48.769000000000     1.007825032230
         H           -2.823000000000    46.129000000000    49.708000000000     1.007825032230
         H           -1.985000000000    47.054000000000    51.042000000000     1.007825032230
         H           -0.840000000000    44.862000000000    51.112000000000     1.007825032230
         H           -2.601000000000    44.372000000000    50.598000000000     1.007825032230
         C            9.479000000000    49.442000000000    55.784000000000    12.000000000000
         O            9.222000000000    50.616000000000    56.099000000000    15.994914619570
         N            8.831000000000    48.837000000000    54.788000000000    14.003074004430
         C            7.706000000000    49.436000000000    54.084000000000    12.000000000000
         C            6.456000000000    48.981000000000    54.822000000000    12.000000000000
         O            6.310000000000    47.784000000000    55.139000000000    15.994914619570
         C            7.599000000000    48.942000000000    52.633000000000    12.000000000000
         C            8.692000000000    49.472000000000    51.736000000000    12.000000000000
         C            9.959000000000    48.898000000000    51.781000000000    12.000000000000
         C            8.415000000000    50.537000000000    50.880000000000    12.000000000000
         C           10.961000000000    49.400000000000    50.960000000000    12.000000000000
         C            9.426000000000    51.032000000000    50.065000000000    12.000000000000
         C           10.685000000000    50.467000000000    50.116000000000    12.000000000000
         O           11.708000000000    50.978000000000    49.318000000000    15.994914619570
         H            9.136000000000    47.916000000000    54.508000000000     1.007825032230
         H            7.783000000000    50.523000000000    54.107000000000     1.007825032230
         H            6.637000000000    49.260000000000    52.230000000000     1.007825032230
         H            7.639000000000    47.853000000000    52.629000000000     1.007825032230
         H           10.161000000000    48.072000000000    52.447000000000     1.007825032230
         H            7.427000000000    50.972000000000    50.851000000000     1.007825032230
         H           11.948000000000    48.963000000000    50.978000000000     1.007825032230
         H            9.228000000000    51.855000000000    49.395000000000     1.007825032230
         H           11.376000000000    51.721000000000    48.808000000000     1.007825032230
         N            5.533000000000    49.874000000000    55.110000000000    14.003074004430
         C            4.317000000000    49.477000000000    55.789000000000    12.000000000000
         C            3.333000000000    50.620000000000    55.891000000000    12.000000000000
         O            3.372000000000    51.588000000000    55.127000000000    15.994914619570
         H            5.674000000000    50.841000000000    54.856000000000     1.007825032230
         H            4.569000000000    49.137000000000    56.794000000000     1.007825032230
         H            3.854000000000    48.656000000000    55.241000000000     1.007825032230
         N            2.442000000000    50.507000000000    56.862000000000    14.003074004430
         C            1.413000000000    51.506000000000    57.119000000000    12.000000000000
         C            0.005000000000    50.927000000000    57.232000000000    12.000000000000
         C           -0.521000000000    50.237000000000    56.001000000000    12.000000000000
         C           -0.985000000000    51.011000000000    54.951000000000    12.000000000000
         C           -0.569000000000    48.854000000000    55.936000000000    12.000000000000
         C           -1.502000000000    50.387000000000    53.835000000000    12.000000000000
         C           -1.086000000000    48.222000000000    54.817000000000    12.000000000000
         C           -1.549000000000    49.003000000000    53.779000000000    12.000000000000
         O           -2.106000000000    48.406000000000    52.664000000000    15.994914619570
         H            2.477000000000    49.689000000000    57.454000000000     1.007825032230
         H            1.439000000000    52.275000000000    56.347000000000     1.007825032230
         H            0.006000000000    50.203000000000    58.047000000000     1.007825032230
         H           -0.679000000000    51.735000000000    57.492000000000     1.007825032230
         H           -0.943000000000    52.089000000000    55.005000000000     1.007825032230
         H           -0.201000000000    48.265000000000    56.763000000000     1.007825032230
         H           -1.869000000000    50.975000000000    53.007000000000     1.007825032230
         H           -1.126000000000    47.144000000000    54.759000000000     1.007825032230
         H           -2.740000000000    47.740000000000    52.940000000000     1.007825032230
         C           -4.489000000000    54.638000000000    59.165000000000    12.000000000000
         O           -5.677000000000    54.600000000000    58.838000000000    15.994914619570
         N           -3.764000000000    53.513000000000    59.144000000000    14.003074004430
         C           -4.323000000000    52.242000000000    58.734000000000    12.000000000000
         C           -3.681000000000    51.215000000000    59.641000000000    12.000000000000
         O           -2.469000000000    51.006000000000    59.589000000000    15.994914619570
         C           -3.962000000000    52.008000000000    57.296000000000    12.000000000000
         C           -4.635000000000    50.801000000000    56.669000000000    12.000000000000
         C           -4.176000000000    49.512000000000    56.726000000000    12.000000000000
         N           -5.696000000000    50.809000000000    55.872000000000    14.003074004430
         C           -5.895000000000    49.594000000000    55.423000000000    12.000000000000
         N           -4.976000000000    48.833000000000    55.943000000000    14.003074004430
         H           -2.794000000000    53.552000000000    59.424000000000     1.007825032230
         H           -5.406000000000    52.241000000000    58.862000000000     1.007825032230
         H           -2.883000000000    51.867000000000    57.234000000000     1.007825032230
         H           -4.231000000000    52.894000000000    56.721000000000     1.007825032230
         H           -6.258000000000    51.618000000000    55.648000000000     1.007825032230
         H           -3.337000000000    49.137000000000    57.293000000000     1.007825032230
         H           -6.677000000000    49.282000000000    54.747000000000     1.007825032230
         N           -4.454000000000    50.568000000000    60.487000000000    14.003074004430
         C           -3.913000000000    49.659000000000    61.489000000000    12.000000000000
         C           -3.055000000000    48.558000000000    60.876000000000    12.000000000000
         O           -3.491000000000    47.931000000000    59.898000000000    15.994914619570
         C           -5.077000000000    49.060000000000    62.264000000000    12.000000000000
         C           -4.581000000000    48.271000000000    63.463000000000    12.000000000000
         C           -5.696000000000    47.747000000000    64.361000000000    12.000000000000
         C           -5.125000000000    47.550000000000    65.754000000000    12.000000000000
         N           -6.117000000000    47.166000000000    66.752000000000    14.003074004430
         H           -5.453000000000    50.706000000000    60.440000000000     1.007825032230
         H           -3.296000000000    50.234000000000    62.180000000000     1.007825032230
         H           -5.727000000000    49.864000000000    62.610000000000     1.007825032230
         H           -5.643000000000    48.398000000000    61.608000000000     1.007825032230
         H           -4.005000000000    47.420000000000    63.099000000000     1.007825032230
         H           -3.926000000000    48.910000000000    64.055000000000     1.007825032230
         H           -6.513000000000    48.468000000000    64.395000000000     1.007825032230
         H           -6.062000000000    46.795000000000    63.976000000000     1.007825032230
         H           -4.367000000000    46.769000000000    65.706000000000     1.007825032230
         H           -4.651000000000    48.479000000000    66.072000000000     1.007825032230
         H           -5.667000000000    47.053000000000    67.649000000000     1.007825032230
         H           -6.548000000000    46.294000000000    66.480000000000     1.007825032230
         H           -6.824000000000    47.884000000000    66.818000000000     1.007825032230
         N           -1.840000000000    48.367000000000    61.392000000000    14.003074004430
         C           -0.992000000000    47.311000000000    60.887000000000    12.000000000000
         C           -0.081000000000    47.849000000000    59.785000000000    12.000000000000
         S            0.906000000000    46.497000000000    59.054000000000    31.972071174400
         H           -1.511000000000    48.963000000000    62.139000000000     1.007825032230
         H           -1.616000000000    46.517000000000    60.478000000000     1.007825032230
         H           -0.691000000000    48.308000000000    59.007000000000     1.007825032230
         H            0.590000000000    48.598000000000    60.206000000000     1.007825032230
         C            3.756000000000    44.331000000000    61.685000000000    12.000000000000
         O            4.949000000000    44.126000000000    61.944000000000    15.994914619570
         N            3.322000000000    45.484000000000    61.134000000000    14.003074004430
         C            4.203000000000    46.620000000000    60.883000000000    12.000000000000
         C            3.465000000000    47.784000000000    60.221000000000    12.000000000000
         S            2.700000000000    47.388000000000    58.627000000000    31.972071174400
         H            2.346000000000    45.564000000000    60.885000000000     1.007825032230
         H            5.022000000000    46.302000000000    60.238000000000     1.007825032230
         H            2.681000000000    48.119000000000    60.900000000000     1.007825032230
         H            4.169000000000    48.603000000000    60.074000000000     1.007825032230
         C            4.103000000000    54.707000000000    53.574000000000    12.000000000000
         O            4.298000000000    55.692000000000    52.855000000000    15.994914619570
         N            3.358000000000    53.697000000000    53.143000000000    14.003074004430
         C            2.813000000000    53.718000000000    51.788000000000    12.000000000000
         C            1.415000000000    54.343000000000    51.725000000000    12.000000000000
         O            0.846000000000    54.490000000000    50.639000000000    15.994914619570
         C            2.765000000000    52.263000000000    51.154000000000    12.000000000000
         C            1.854000000000    51.314000000000    51.971000000000    12.000000000000
         C            4.222000000000    51.753000000000    51.018000000000    12.000000000000
         C            1.552000000000    49.957000000000    51.275000000000    12.000000000000
         H            3.168000000000    52.914000000000    53.752000000000     1.007825032230
         H            3.476000000000    54.326000000000    51.173000000000     1.007825032230
         H            2.346000000000    52.349000000000    50.152000000000     1.007825032230
         H            2.343000000000    51.107000000000    52.923000000000     1.007825032230
         H            0.910000000000    51.822000000000    52.168000000000     1.007825032230
         H            4.218000000000    50.753000000000    50.584000000000     1.007825032230
         H            4.784000000000    52.427000000000    50.372000000000     1.007825032230
         H            4.689000000000    51.720000000000    52.002000000000     1.007825032230
         H            0.908000000000    49.355000000000    51.916000000000     1.007825032230
         H            2.486000000000    49.425000000000    51.096000000000     1.007825032230
         H            1.050000000000    50.140000000000    50.325000000000     1.007825032230
         N            0.803000000000    54.699000000000    52.842000000000    14.003074004430
         C           -0.523000000000    55.306000000000    52.821000000000    12.000000000000
         C           -1.551000000000    54.355000000000    53.441000000000    12.000000000000
         C           -2.945000000000    54.929000000000    53.268000000000    12.000000000000
         S           -4.230000000000    53.864000000000    53.922000000000    31.972071174400
         C           -4.327000000000    52.868000000000    52.489000000000    12.000000000000
         H            1.263000000000    54.547000000000    53.728000000000     1.007825032230
         H           -0.806000000000    55.528000000000    51.792000000000     1.007825032230
         H           -1.338000000000    54.233000000000    54.503000000000     1.007825032230
         H           -1.494000000000    53.386000000000    52.946000000000     1.007825032230
         H           -2.992000000000    55.887000000000    53.785000000000     1.007825032230
         H           -3.129000000000    55.092000000000    52.206000000000     1.007825032230
         H           -5.082000000000    52.095000000000    52.634000000000     1.007825032230
         H           -4.601000000000    53.487000000000    51.634000000000     1.007825032230
         H           -3.359000000000    52.401000000000    52.305000000000     1.007825032230
         C           -3.305000000000    56.701000000000    49.689000000000    12.000000000000
         O           -2.574000000000    56.844000000000    50.663000000000    15.994914619570
         N           -2.981000000000    55.933000000000    48.650000000000    14.003074004430
         C           -1.694000000000    55.276000000000    48.503000000000    12.000000000000
         C           -0.689000000000    56.178000000000    47.833000000000    12.000000000000
         O           -1.007000000000    57.031000000000    46.986000000000    15.994914619570
         C           -1.807000000000    54.027000000000    47.654000000000    12.000000000000
         C           -2.448000000000    52.908000000000    48.447000000000    12.000000000000
         C           -1.674000000000    52.148000000000    49.313000000000    12.000000000000
         C           -3.793000000000    52.637000000000    48.293000000000    12.000000000000
         C           -2.246000000000    51.109000000000    50.022000000000    12.000000000000
         C           -4.359000000000    51.592000000000    49.009000000000    12.000000000000
         C           -3.585000000000    50.828000000000    49.870000000000    12.000000000000
         H           -3.669000000000    55.800000000000    47.923000000000     1.007825032230
         H           -1.321000000000    55.001000000000    49.490000000000     1.007825032230
         H           -2.418000000000    54.242000000000    46.778000000000     1.007825032230
         H           -0.812000000000    53.718000000000    47.333000000000     1.007825032230
         H           -0.624000000000    52.369000000000    49.433000000000     1.007825032230
         H           -4.397000000000    53.231000000000    47.623000000000     1.007825032230
         H           -1.643000000000    50.518000000000    50.695000000000     1.007825032230
         H           -5.410000000000    51.372000000000    48.895000000000     1.007825032230
         H           -4.032000000000    50.014000000000    50.420000000000     1.007825032230
         N            0.559000000000    55.981000000000    48.219000000000    14.003074004430
         C            1.648000000000    56.676000000000    47.609000000000    12.000000000000
         C            2.148000000000    55.749000000000    46.503000000000    12.000000000000
         O            2.969000000000    54.837000000000    46.727000000000    15.994914619570
         C            2.727000000000    56.921000000000    48.641000000000    12.000000000000
         C            3.851000000000    57.807000000000    48.123000000000    12.000000000000
         O            4.136000000000    57.836000000000    46.930000000000    15.994914619570
         O            4.466000000000    58.475000000000    48.937000000000    15.994914619570
         H            0.748000000000    55.324000000000    48.962000000000     1.007825032230
         H            1.306000000000    57.621000000000    47.186000000000     1.007825032230
         H            3.149000000000    55.961000000000    48.937000000000     1.007825032230
         H            2.279000000000    57.394000000000    49.515000000000     1.007825032230
         N            1.729000000000    56.044000000000    45.279000000000    14.003074004430
         C            2.074000000000    55.193000000000    44.152000000000    12.000000000000
         C            1.196000000000    55.606000000000    42.978000000000    12.000000000000
         C           -0.276000000000    55.169000000000    43.109000000000    12.000000000000
         O           -0.642000000000    54.440000000000    44.043000000000    15.994914619570
         O           -1.058000000000    55.533000000000    42.223000000000    15.994914619570
         H            1.165000000000    56.868000000000    45.129000000000     1.007825032230
         H            1.794000000000    54.174000000000    44.420000000000     1.007825032230
         H            1.224000000000    56.692000000000    42.895000000000     1.007825032230
         H            1.608000000000    55.175000000000    42.065000000000     1.007825032230
         C            6.178000000000    52.810000000000    46.615000000000    12.000000000000
         O            7.003000000000    51.909000000000    46.780000000000    15.994914619570
         N            4.954000000000    52.544000000000    46.147000000000    14.003074004430
         C            4.574000000000    51.175000000000    45.767000000000    12.000000000000
         C            3.036000000000    51.092000000000    45.467000000000    12.000000000000
         C            2.286000000000    51.433000000000    46.777000000000    12.000000000000
         C            2.604000000000    49.685000000000    45.023000000000    12.000000000000
         C            0.773000000000    51.661000000000    46.639000000000    12.000000000000
         H            4.282000000000    53.292000000000    46.053000000000     1.007825032230
         H            4.809000000000    50.502000000000    46.592000000000     1.007825032230
         H            2.774000000000    51.816000000000    44.696000000000     1.007825032230
         H            2.438000000000    50.609000000000    47.474000000000     1.007825032230
         H            2.731000000000    52.331000000000    47.204000000000     1.007825032230
         H            3.120000000000    49.420000000000    44.100000000000     1.007825032230
         H            2.859000000000    48.965000000000    45.800000000000     1.007825032230
         H            1.527000000000    49.672000000000    44.854000000000     1.007825032230
         H            0.349000000000    51.893000000000    47.616000000000     1.007825032230
         H            0.592000000000    52.493000000000    45.958000000000     1.007825032230
         H            0.304000000000    50.760000000000    46.244000000000     1.007825032230
         C            9.824000000000    50.151000000000    44.980000000000    12.000000000000
         O           10.783000000000    49.382000000000    44.768000000000    15.994914619570
         N            8.796000000000    49.803000000000    45.757000000000    14.003074004430
         C            8.772000000000    48.508000000000    46.402000000000    12.000000000000
         C            8.758000000000    47.383000000000    45.375000000000    12.000000000000
         O            9.544000000000    46.436000000000    45.473000000000    15.994914619570
         C            7.545000000000    48.399000000000    47.296000000000    12.000000000000
         C            7.324000000000    47.081000000000    48.078000000000    12.000000000000
         C            8.510000000000    46.703000000000    48.971000000000    12.000000000000
         C            6.091000000000    47.281000000000    48.927000000000    12.000000000000
         H            8.031000000000    50.447000000000    45.895000000000     1.007825032230
         H            9.665000000000    48.408000000000    47.019000000000     1.007825032230
         H            7.607000000000    49.203000000000    48.029000000000     1.007825032230
         H            6.664000000000    48.575000000000    46.679000000000     1.007825032230
         H            7.141000000000    46.273000000000    47.369000000000     1.007825032230
         H            9.398000000000    46.559000000000    48.355000000000     1.007825032230
         H            8.284000000000    45.779000000000    49.503000000000     1.007825032230
         H            8.692000000000    47.501000000000    49.691000000000     1.007825032230
         H            5.893000000000    46.375000000000    49.500000000000     1.007825032230
         H            5.238000000000    47.497000000000    48.283000000000     1.007825032230
         H            6.252000000000    48.115000000000    49.610000000000     1.007825032230
         N            7.912000000000    47.499000000000    44.338000000000    14.003074004430
         C            7.852000000000    46.455000000000    43.322000000000    12.000000000000
         C            6.783000000000    46.760000000000    42.296000000000    12.000000000000
         C            5.362000000000    46.760000000000    42.865000000000    12.000000000000
         C            4.409000000000    47.143000000000    41.755000000000    12.000000000000
         C            4.990000000000    45.393000000000    43.428000000000    12.000000000000
         H            7.316000000000    48.311000000000    44.262000000000     1.007825032230
         H            7.603000000000    45.512000000000    43.810000000000     1.007825032230
         H            6.984000000000    47.744000000000    41.873000000000     1.007825032230
         H            6.841000000000    46.018000000000    41.499000000000     1.007825032230
         H            5.298000000000    47.502000000000    43.661000000000     1.007825032230
         H            3.388000000000    47.150000000000    42.138000000000     1.007825032230
         H            4.488000000000    46.420000000000    40.943000000000     1.007825032230
         H            4.664000000000    48.135000000000    41.383000000000     1.007825032230
         H            5.683000000000    45.128000000000    44.226000000000     1.007825032230
         H            3.975000000000    45.428000000000    43.824000000000     1.007825032230
         H            5.045000000000    44.646000000000    42.636000000000     1.007825032230
         C           12.810000000000    44.733000000000    44.943000000000    12.000000000000
         O           13.706000000000    43.894000000000    45.089000000000    15.994914619570
         N           11.531000000000    44.377000000000    44.905000000000    14.003074004430
         C           11.130000000000    42.976000000000    44.972000000000    12.000000000000
         C           11.340000000000    42.248000000000    43.660000000000    12.000000000000
         O           11.424000000000    41.017000000000    43.683000000000    15.994914619570
         C            9.646000000000    42.848000000000    45.362000000000    12.000000000000
         C            9.265000000000    43.266000000000    46.773000000000    12.000000000000
         C            7.755000000000    43.294000000000    46.907000000000    12.000000000000
         C            9.881000000000    42.319000000000    47.757000000000    12.000000000000
         H           10.821000000000    45.091000000000    44.828000000000     1.007825032230
         H           11.730000000000    42.484000000000    45.738000000000     1.007825032230
         H            9.070000000000    43.463000000000    44.670000000000     1.007825032230
         H            9.347000000000    41.809000000000    45.223000000000     1.007825032230
         H            9.653000000000    44.268000000000    46.959000000000     1.007825032230
         H            7.485000000000    43.594000000000    47.920000000000     1.007825032230
         H            7.340000000000    44.007000000000    46.194000000000     1.007825032230
         H            7.354000000000    42.301000000000    46.703000000000     1.007825032230
         H            9.608000000000    42.618000000000    48.769000000000     1.007825032230
         H           10.966000000000    42.341000000000    47.652000000000     1.007825032230
         H            9.518000000000    41.309000000000    47.566000000000     1.007825032230
         N           11.455000000000    42.952000000000    42.525000000000    14.003074004430
         C           11.525000000000    42.334000000000    41.214000000000    12.000000000000
         C           10.164000000000    41.769000000000    40.833000000000    12.000000000000
         O           10.081000000000    40.762000000000    40.130000000000    15.994914619570
         H           11.495000000000    43.959000000000    42.585000000000     1.007825032230
         H           11.825000000000    43.080000000000    40.478000000000     1.007825032230
         H           12.259000000000    41.529000000000    41.232000000000     1.007825032230
         N            9.056000000000    42.383000000000    41.229000000000    14.003074004430
         C            7.732000000000    41.847000000000    40.950000000000    12.000000000000
         C            7.015000000000    42.653000000000    39.888000000000    12.000000000000
         O            7.168000000000    43.877000000000    39.827000000000    15.994914619570
         C            6.847000000000    41.867000000000    42.198000000000    12.000000000000
         C            7.270000000000    40.907000000000    43.286000000000    12.000000000000
         C            6.765000000000    39.494000000000    43.037000000000    12.000000000000
         N            5.309000000000    39.509000000000    42.945000000000    14.003074004430
         C            4.456000000000    39.277000000000    43.947000000000    12.000000000000
         N            4.847000000000    39.018000000000    45.181000000000    14.003074004430
         N            3.160000000000    39.333000000000    43.692000000000    14.003074004430
         H            9.134000000000    43.250000000000    41.741000000000     1.007825032230
         H            7.833000000000    40.818000000000    40.605000000000     1.007825032230
         H            6.864000000000    42.876000000000    42.610000000000     1.007825032230
         H            5.825000000000    41.629000000000    41.903000000000     1.007825032230
         H            8.359000000000    40.887000000000    43.332000000000     1.007825032230
         H            6.881000000000    41.260000000000    44.241000000000     1.007825032230
         H            7.071000000000    38.848000000000    43.860000000000     1.007825032230
         H            7.184000000000    39.117000000000    42.104000000000     1.007825032230
         H            4.909000000000    39.714000000000    42.040000000000     1.007825032230
         H            5.832000000000    38.979000000000    45.401000000000     1.007825032230
         H            4.161000000000    38.858000000000    45.905000000000     1.007825032230
         H            2.838000000000    39.538000000000    42.757000000000     1.007825032230
         H            2.492000000000    39.171000000000    44.432000000000     1.007825032230
         N            6.207000000000    41.956000000000    39.087000000000    14.003074004430
         C            5.293000000000    42.579000000000    38.150000000000    12.000000000000
         C            3.843000000000    42.635000000000    38.597000000000    12.000000000000
         O            3.041000000000    43.261000000000    37.909000000000    15.994914619570
         C            5.310000000000    41.860000000000    36.804000000000    12.000000000000
         C            6.551000000000    42.112000000000    35.946000000000    12.000000000000
         O            7.307000000000    43.063000000000    36.189000000000    15.994914619570
         O            6.749000000000    41.341000000000    35.013000000000    15.994914619570
         H            6.233000000000    40.948000000000    39.136000000000     1.007825032230
         H            5.631000000000    43.602000000000    37.985000000000     1.007825032230
         H            5.243000000000    40.789000000000    36.993000000000     1.007825032230
         H            4.430000000000    42.166000000000    36.238000000000     1.007825032230
         N            3.402000000000    41.944000000000    39.654000000000    14.003074004430
         C            2.003000000000    41.980000000000    40.075000000000    12.000000000000
         C            2.042000000000    42.251000000000    41.586000000000    12.000000000000
         O            3.101000000000    42.119000000000    42.211000000000    15.994914619570
         C            1.229000000000    40.623000000000    39.804000000000    12.000000000000
         C            1.480000000000    40.065000000000    38.389000000000    12.000000000000
         O            1.654000000000    39.648000000000    40.770000000000    15.994914619570
         H            4.056000000000    41.380000000000    40.177000000000     1.007825032230
         H            1.491000000000    42.799000000000    39.570000000000     1.007825032230
         H            0.160000000000    40.798000000000    39.928000000000     1.007825032230
         H            0.891000000000    39.158000000000    41.087000000000     1.007825032230
         H            0.925000000000    39.136000000000    38.261000000000     1.007825032230
         H            1.148000000000    40.792000000000    37.648000000000     1.007825032230
         H            2.545000000000    39.873000000000    38.258000000000     1.007825032230
         N            0.923000000000    42.587000000000    42.217000000000    14.003074004430
         C            0.860000000000    42.841000000000    43.647000000000    12.000000000000
         C            0.191000000000    41.696000000000    44.392000000000    12.000000000000
         O           -0.020000000000    41.755000000000    45.606000000000    15.994914619570
         C            0.083000000000    44.138000000000    43.892000000000    12.000000000000
         C            0.752000000000    45.382000000000    43.343000000000    12.000000000000
         C           -0.200000000000    46.571000000000    43.380000000000    12.000000000000
         N           -0.054000000000    47.428000000000    44.372000000000    14.003074004430
         O           -1.105000000000    46.721000000000    42.552000000000    15.994914619570
         H            0.074000000000    42.670000000000    41.677000000000     1.007825032230
         H            1.874000000000    42.962000000000    44.027000000000     1.007825032230
         H           -0.896000000000    44.042000000000    43.423000000000     1.007825032230
         H           -0.056000000000    44.263000000000    44.966000000000     1.007825032230
         H            1.055000000000    45.199000000000    42.312000000000     1.007825032230
         H            1.634000000000    45.609000000000    43.942000000000     1.007825032230
         H            0.677000000000    47.290000000000    45.055000000000     1.007825032230
         H           -0.673000000000    48.222000000000    44.448000000000     1.007825032230
         N           -0.126000000000    40.611000000000    43.683000000000    14.003074004430
         C           -0.846000000000    39.468000000000    44.218000000000    12.000000000000
         C           -0.127000000000    38.883000000000    45.417000000000    12.000000000000
         O            1.056000000000    38.530000000000    45.397000000000    15.994914619570
         C           -0.990000000000    38.374000000000    43.128000000000    12.000000000000
         C           -1.627000000000    38.920000000000    41.847000000000    12.000000000000
         C           -1.847000000000    37.233000000000    43.716000000000    12.000000000000
         C           -3.091000000000    39.330000000000    41.987000000000    12.000000000000
         H            0.152000000000    40.582000000000    42.713000000000     1.007825032230
         H           -1.840000000000    39.791000000000    44.527000000000     1.007825032230
         H           -0.001000000000    37.983000000000    42.890000000000     1.007825032230
         H           -1.563000000000    38.148000000000    41.080000000000     1.007825032230
         H           -1.054000000000    39.786000000000    41.516000000000     1.007825032230
         H           -1.966000000000    36.446000000000    42.971000000000     1.007825032230
         H           -2.827000000000    37.621000000000    43.994000000000     1.007825032230
         H           -1.354000000000    36.826000000000    44.598000000000     1.007825032230
         H           -3.323000000000    40.106000000000    41.258000000000     1.007825032230
         H           -3.266000000000    39.713000000000    42.992000000000     1.007825032230
         H           -3.729000000000    38.464000000000    41.811000000000     1.007825032230
         N           -0.881000000000    38.847000000000    46.502000000000    14.003074004430
         C           -0.441000000000    38.279000000000    47.754000000000    12.000000000000
         C            0.502000000000    39.140000000000    48.581000000000    12.000000000000
         O            0.972000000000    38.690000000000    49.632000000000    15.994914619570
         H           -1.812000000000    39.236000000000    46.453000000000     1.007825032230
         H           -1.326000000000    38.078000000000    48.358000000000     1.007825032230
         H            0.054000000000    37.331000000000    47.545000000000     1.007825032230
         N            0.859000000000    40.336000000000    48.132000000000    14.003074004430
         C            1.732000000000    41.190000000000    48.902000000000    12.000000000000
         C            1.034000000000    41.776000000000    50.121000000000    12.000000000000
         O           -0.031000000000    42.407000000000    50.002000000000    15.994914619570
         C            2.216000000000    42.332000000000    48.029000000000    12.000000000000
         C            3.407000000000    42.998000000000    47.384000000000    12.000000000000
         C            3.093000000000    44.447000000000    47.004000000000    12.000000000000
         C            4.542000000000    42.927000000000    48.387000000000    12.000000000000
         H            0.515000000000    40.654000000000    47.237000000000     1.007825032230
         H            2.593000000000    40.609000000000    49.233000000000     1.007825032230
         H            1.601000000000    42.161000000000    47.146000000000     1.007825032230
         H            1.711000000000    43.184000000000    48.485000000000     1.007825032230
         H            3.686000000000    42.444000000000    46.487000000000     1.007825032230
         H            3.962000000000    44.893000000000    46.520000000000     1.007825032230
         H            2.245000000000    44.467000000000    46.319000000000     1.007825032230
         H            2.848000000000    45.013000000000    47.902000000000     1.007825032230
         H            5.430000000000    43.398000000000    47.965000000000     1.007825032230
         H            4.253000000000    43.448000000000    49.300000000000     1.007825032230
         H            4.758000000000    41.884000000000    48.618000000000     1.007825032230
         N            1.609000000000    41.565000000000    51.285000000000    14.003074004430
         C            1.098000000000    42.152000000000    52.502000000000    12.000000000000
         C            2.197000000000    43.020000000000    53.128000000000    12.000000000000
         O            3.368000000000    42.991000000000    52.732000000000    15.994914619570
         C            0.678000000000    41.061000000000    53.494000000000    12.000000000000
         C           -0.525000000000    40.271000000000    53.005000000000    12.000000000000
         O            1.805000000000    40.199000000000    53.678000000000    15.994914619570
         H            2.429000000000    40.977000000000    51.329000000000     1.007825032230
         H            0.236000000000    42.776000000000    52.267000000000     1.007825032230
         H            0.430000000000    41.527000000000    54.448000000000     1.007825032230
         H            1.577000000000    39.501000000000    54.296000000000     1.007825032230
         H           -0.785000000000    39.510000000000    53.741000000000     1.007825032230
         H           -1.370000000000    40.945000000000    52.866000000000     1.007825032230
         H           -0.283000000000    39.791000000000    52.057000000000     1.007825032230
         N            1.761000000000    43.922000000000    53.995000000000    14.003074004430
         C            2.669000000000    44.782000000000    54.721000000000    12.000000000000
         C            2.899000000000    44.200000000000    56.110000000000    12.000000000000
         O            1.950000000000    43.687000000000    56.706000000000    15.994914619570
         C            2.071000000000    46.190000000000    54.846000000000    12.000000000000
         C            1.967000000000    46.894000000000    53.501000000000    12.000000000000
         S            3.577000000000    47.123000000000    52.682000000000    31.972071174400
         C            3.194000000000    46.290000000000    51.174000000000    12.000000000000
         H            0.767000000000    44.011000000000    54.153000000000     1.007825032230
         H            3.619000000000    44.837000000000    54.189000000000     1.007825032230
         H            1.073000000000    46.110000000000    55.278000000000     1.007825032230
         H            2.699000000000    46.784000000000    55.510000000000     1.007825032230
         H            1.328000000000    46.300000000000    52.848000000000     1.007825032230
         H            1.506000000000    47.870000000000    53.650000000000     1.007825032230
         H            4.062000000000    46.314000000000    50.515000000000     1.007825032230
         H            2.929000000000    45.255000000000    51.388000000000     1.007825032230
         H            2.354000000000    46.787000000000    50.688000000000     1.007825032230
         N            4.081000000000    44.299000000000    56.717000000000    14.003074004430
         C            5.246000000000    45.002000000000    56.188000000000    12.000000000000
         C            6.066000000000    44.193000000000    55.186000000000    12.000000000000
         O            5.934000000000    42.966000000000    55.087000000000    15.994914619570
         C            6.034000000000    45.354000000000    57.433000000000    12.000000000000
         C            5.875000000000    44.064000000000    58.208000000000    12.000000000000
         C            4.392000000000    43.743000000000    58.040000000000    12.000000000000
         H            4.914000000000    45.923000000000    55.709000000000     1.007825032230
         H            7.079000000000    45.565000000000    57.206000000000     1.007825032230
         H            5.574000000000    46.188000000000    57.964000000000     1.007825032230
         H            6.497000000000    43.274000000000    57.786000000000     1.007825032230
         H            6.115000000000    44.218000000000    59.260000000000     1.007825032230
         H            3.797000000000    44.224000000000    58.816000000000     1.007825032230
         H            4.231000000000    42.665000000000    58.048000000000     1.007825032230
         N            6.987000000000    44.867000000000    54.479000000000    14.003074004430
         C            8.000000000000    44.233000000000    53.656000000000    12.000000000000
         C            7.805000000000    44.569000000000    52.173000000000    12.000000000000
         C            6.630000000000    43.812000000000    51.545000000000    12.000000000000
         C            6.785000000000    42.295000000000    51.627000000000    12.000000000000
         N            5.768000000000    41.525000000000    51.936000000000    14.003074004430
         O            7.875000000000    41.758000000000    51.405000000000    15.994914619570
         H            6.974000000000    45.876000000000    54.523000000000     1.007825032230
         H            7.999000000000    43.154000000000    53.809000000000     1.007825032230
         H            7.620000000000    45.639000000000    52.079000000000     1.007825032230
         H            8.717000000000    44.319000000000    51.631000000000     1.007825032230
         H            6.554000000000    44.097000000000    50.496000000000     1.007825032230
         H            5.711000000000    44.101000000000    52.056000000000     1.007825032230
         H            4.864000000000    41.934000000000    52.124000000000     1.007825032230
         H            5.890000000000    40.524000000000    51.986000000000     1.007825032230
         O           -4.494000000000    46.184000000000    55.356000000000    15.994914619570
         H           -3.983000000000    45.969000000000    54.576000000000     1.007825032230
         H           -4.883000000000    45.386000000000    55.713000000000     1.007825032230
         O           -0.810000000000    44.068000000000    57.031000000000    15.994914619570
         H            0.132000000000    43.938000000000    56.920000000000     1.007825032230
         H           -1.285000000000    43.430000000000    56.499000000000     1.007825032230
         O           -5.188000000000    43.599000000000    55.708000000000    15.994914619570
         H           -5.595000000000    43.266000000000    54.908000000000     1.007825032230
         H           -4.407000000000    43.083000000000    55.907000000000     1.007825032230
         O           -1.910000000000    49.551000000000    43.381000000000    15.994914619570
         H           -1.662000000000    49.802000000000    42.491000000000     1.007825032230
         H           -2.807000000000    49.216000000000    43.380000000000     1.007825032230
         O           -4.831000000000    48.504000000000    52.099000000000    15.994914619570
         H           -5.768000000000    48.538000000000    51.905000000000     1.007825032230
         H           -4.357000000000    48.187000000000    51.330000000000     1.007825032230
         O           -2.001000000000    42.627000000000    47.431000000000    15.994914619570
         H           -1.139000000000    42.734000000000    47.029000000000     1.007825032230
         H           -1.902000000000    42.534000000000    48.378000000000     1.007825032230
         H           10.263000000000    48.876000000000    56.307000000000     1.007825032230
         H            1.597000000000    51.945000000000    58.080000000000     1.007825032230
         H           -4.038000000000    55.583000000000    59.452000000000     1.007825032230
         H           -0.408000000000    46.915000000000    61.706000000000     1.007825032230
         H            3.015000000000    43.545000000000    61.877000000000     1.007825032230
         H            4.613000000000    47.002000000000    61.822000000000     1.007825032230
         H            4.541000000000    54.668000000000    54.572000000000     1.007825032230
         H           -0.473000000000    56.239000000000    53.398000000000     1.007825032230
         H           -4.281000000000    57.206000000000    49.637000000000     1.007825032230
         H            3.127000000000    55.173000000000    43.865000000000     1.007825032230
         H            6.477000000000    53.828000000000    46.853000000000     1.007825032230
         H            5.166000000000    50.884000000000    44.894000000000     1.007825032230
         H            9.774000000000    51.131000000000    44.480000000000     1.007825032230
         H            8.807000000000    46.339000000000    42.815000000000     1.007825032230
         H           13.019000000000    45.797000000000    44.864000000000     1.007825032230
         H            8.935000000000    44.673000000000    54.016000000000     1.007825032230

  Running in c1 symmetry.

  Rotational constants: A =      0.00011  B =      0.00000  C =      0.00000 [cm^-1]
  Rotational constants: A =      3.18773  B =      0.02983  C =      0.02978 [MHz]
  Nuclear repulsion = 101378.427345424104715

  Charge       = -1
  Multiplicity = 1
  Electrons    = 1902
  Nalpha       = 951
  Nbeta        = 951

  ==> Algorithm <==

  SCF Algorithm Type is DF.
  DIIS enabled.
  MOM disabled.
  Fractional occupation disabled.
  Guess Type is SAD.
  Energy threshold   = 1.00e-06
  Density threshold  = 1.00e-06
  Integral threshold = 1.00e-12

  ==> Primary Basis <==

  Basis Set: MINIX
    Blend: MINIX
    Number of shells: 1003
    Number of basis functions: 1517
    Number of Cartesian functions: 1522
    Spherical Harmonics?: true
    Max angular momentum: 2

   => Loading Basis Set <=

    Name: (MINIX AUX)
    Role: JKFIT
    Keyword: DF_BASIS_SCF
    atoms 1-2, 4, 6, 27, 31, 39, 52, 65, 76, 80, 97, 125, 135, 139, 171, 175, 195, 198-199, 208-209, 215, 234, 238, 272, 276, 295, 302, 326, 329-330, 338, 341, 352, 357, 369, 388, 395, 414, 417, 428, 445, 462, 471, 474, 477, 480, 483, 486                                                                                                                                                                                                                                      entry O          line   318 file /storage/hive/project/chem-sherrill/csargent30/.conda/envs/psi419/share/psi4/basis/def2-universal-jkfit.gbs 
    atoms 3, 5, 8-11, 26, 29-30, 32-38, 50-51, 57-64, 75, 78-79, 81-83, 85, 95-96, 98-101, 117-118, 124, 127-128, 134, 137-138, 140-143, 156-158, 160, 170, 173-174, 176-182, 193-194, 196-197, 205-207, 214, 217-221, 233, 236-237, 239-242, 255-259, 271, 274-275, 277-280, 293-294, 300-301, 303-305, 307, 324-325, 327-328, 336-337, 339-340, 350-351, 353-355, 367-368, 370-373, 386-387, 393-394, 396-399, 412-413, 415-416, 426-427, 429-430, 432, 443-444, 446-448, 457-460 entry C          line   198 file /storage/hive/project/chem-sherrill/csargent30/.conda/envs/psi419/share/psi4/basis/def2-universal-jkfit.gbs 
    atoms 7, 28, 49, 56, 77, 84, 86, 94, 102, 116, 126, 136, 155, 172, 192, 204, 216, 235, 254, 273, 292, 299, 306, 308-309, 323, 335, 349, 356, 366, 385, 392, 411, 425, 442, 456, 461                                                                                                                                                                                                                                                                                             entry N          line   258 file /storage/hive/project/chem-sherrill/csargent30/.conda/envs/psi419/share/psi4/basis/def2-universal-jkfit.gbs 
    atoms 12, 119, 129, 159, 431                                                                                                                                                                                                                                                                                                                                                                                                                                                    entry S          line   903 file /storage/hive/project/chem-sherrill/csargent30/.conda/envs/psi419/share/psi4/basis/def2-universal-jkfit.gbs 
    atoms 13-25, 40-48, 53-55, 66-74, 87-93, 103-115, 120-123, 130-133, 144-154, 161-169, 183-191, 200-203, 210-213, 222-232, 243-253, 260-270, 281-291, 296-298, 310-322, 331-334, 342-348, 358-365, 374-384, 389-391, 400-410, 418-424, 433-441, 449-455, 463-470, 472-473, 475-476, 478-479, 481-482, 484-485, 487-504                                                                                                                                                           entry H          line    18 file /storage/hive/project/chem-sherrill/csargent30/.conda/envs/psi419/share/psi4/basis/def2-universal-jkfit.gbs 

  ==> Integral Setup <==

  ==> DiskDFJK: Density-Fitted J/K Matrices <==

    J tasked:                  Yes
    K tasked:                  Yes
    wK tasked:                  No
    OpenMP threads:             10
    Integrals threads:          10
    Memory [MiB]:            85830
    Algorithm:                Core
    Integral Cache:           NONE
    Schwarz Cutoff:          1E-12
    Fitting Condition:       1E-10

   => Auxiliary Basis Set <=

  Basis Set: (MINIX AUX)
    Blend: DEF2-UNIVERSAL-JKFIT
    Number of shells: 7687
    Number of basis functions: 23305
    Number of Cartesian functions: 27456
    Spherical Harmonics?: true
    Max angular momentum: 4

   => External Potential Field:  <= 

    > Charges [e] [a0] < 

              Z          x          y          z
        0.59720   41.93869   95.60880  109.21105
       -0.56790   42.21081   95.82045  111.52597
       -0.36620   44.20069   95.55022  107.46117
        0.11230   45.40634   93.97041  107.92982
        0.11230   43.58086   95.35747  105.52609
        0.11230   45.27028   97.27743  107.64447
       -0.41570   39.69370   95.43684  108.27753
       -0.02370   37.39957   95.46707  109.71183
        0.59730   35.70638   93.49609  108.54776
       -0.56790   36.00306   92.99720  106.29332
        0.03420   36.07298   97.95773  109.48506
        0.00180   37.42036   99.97218  110.96661
       -0.27370   35.12434  102.45150  111.29164
       -0.05360   34.89568  103.12424  108.01864
        0.08800   37.77563   95.02299  111.68848
        0.02410   36.01251   98.50953  107.50085
        0.02410   34.14924   97.76687  110.19560
        0.04400   37.99105   99.25975  112.81287
        0.04400   39.06064  100.65059  109.92348
        0.06840   34.44971  105.11791  107.75596
        0.06840   36.69092  102.69717  107.10401
        0.06840   33.40658  101.97151  107.18338
        0.27190   39.54252   95.26676  106.38213
       -0.41570   34.08121   92.30367  110.04820
       -0.00240   32.08566   90.71063  109.00507
        0.59730   30.14680   92.55123  107.88446
       -0.56790   29.92381   94.69418  108.82744
       -0.03430   30.76285   89.22342  111.05731
        0.01180   32.24629   86.96709  111.99840
       -0.12560   34.29475   87.29401  113.59522
       -0.12560   31.51118   84.57091  111.24251
       -0.17040   35.59110   85.17563  114.42103
       -0.17040   32.81131   82.46198  112.06832
       -0.10720   34.85033   82.77000  113.66136
        0.27190   34.23050   92.50398  111.93982
        0.09780   32.83210   89.45586  107.55187
        0.02950   30.41892   90.48198  112.65035
        0.02950   28.95060   88.56579  110.33166
        0.13300   34.86923   89.16106  114.18481
        0.13300   29.90870   84.34982  109.99718
        0.14300   37.19359   85.39294  115.66636
        0.14300   32.23684   80.59682  111.47305
        0.12970   35.87834   81.13539  114.32276
       -0.34790   28.75029   91.83502  105.93427
       -0.24000   26.76608   93.41294  104.86279
        0.73410   24.31889   91.97108  105.16515
       -0.58940   24.13936   89.77900  104.40548
       -0.00940   27.08922   93.87404  102.07734
        0.01870   29.12635   95.75998  101.55577
       -0.04790   28.74084   96.57823   98.82512
       -0.01430   30.67781   98.60213   98.23930
       -0.38540   29.79909  100.12714   96.13793
        0.27470   29.07533   90.12293  105.15759
        0.14260   26.66215   95.20629  105.87191
        0.03620   27.57677   92.09580  101.15893
        0.03620   25.31288   94.56945  101.29877
        0.01030   28.95249   97.37570  102.82189
        0.01030   30.97639   94.88315  101.77687
        0.06210   26.83978   97.33601   98.58134
        0.06210   29.01485   94.96819   97.57034
        0.11350   30.94049   99.80022   99.89470
        0.11350   32.46927   97.71585   97.74230
        0.34000   29.35123  101.87514   96.76154
        0.34000   31.17859  100.25564   94.82457
        0.34000   28.25519   99.31456   95.36314
       -0.41570   22.41593   93.14460  106.27442
        0.29850   19.43016   91.95029  109.71750
       -0.31920   16.91305   90.63315  110.20883
       -0.31920   21.63547   90.71630  111.18960
        0.27190   22.65215   94.96819  106.78842
        0.09690   20.01031   89.99632  106.10623
       -0.02970   19.26198   93.90994  110.33166
        0.07910   16.51810   90.63504  112.23083
        0.07910   17.01131   88.69052  109.53042
        0.07910   15.41072   91.63093  109.21483
        0.07910   21.21596   90.74465  113.20593
        0.07910   21.87169   88.76800  110.56410
        0.07910   23.37213   91.76699  110.83433
       -0.56790    3.93819   97.16405  112.20816
       -0.51630    2.55680  100.87925  110.77197
        0.03810    2.60593  102.06789  113.22861
        0.53660    0.13606  101.14570  114.43237
       -0.58190   -1.91618  101.64081  113.44404
       -0.03030    2.58515  104.90815  112.89980
        0.79940    2.61727  106.45016  115.34699
       -0.80140    1.66296  105.66782  117.34254
       -0.80140    3.64906  108.52886  115.18070
        0.29360    2.05035  101.90915  109.24696
        0.08800    4.24244  101.45562  114.32087
       -0.01220    4.24621  105.43160  111.79998
       -0.01220    0.90518  105.42593  111.82643
       -0.41570    0.12094   99.95139  116.64335
       -0.02490   -2.21665   98.94228  117.70726
        0.59730   -4.10260  100.92838  118.61055
       -0.56790   -6.31169  100.31044  119.05653
        0.21170   -1.67052   97.19239  119.93147
       -0.65460   -0.57637   94.91716  119.03952
        0.27190    1.75556   99.73786  117.60522
        0.08430   -3.13884   97.82356  116.24272
        0.03520   -0.36472   98.11836  121.22782
        0.03520   -3.42796   96.76721  120.91791
        0.42750    0.17763   94.02521  120.42658
       -0.41570   -3.25600  103.26975  118.96960
        0.01430   -5.02478  105.31822  119.43447
        0.59730   -6.64806  105.78309  117.14034
       -0.56790   -8.74565  106.70150  117.43703
       -0.20410   -3.70008  107.80888  120.00517
        0.71300   -2.24688  107.62179  122.46748
       -0.91910    0.21354  108.16414  122.47693
       -0.59310   -3.27490  106.83756  124.41768
        0.27190   -1.38139  103.62313  118.91858
        0.10480   -6.23421  104.81744  121.02562
        0.07970   -5.10604  109.30554  120.15824
        0.07970   -2.39428  108.25296  118.47449
        0.41960    1.06958  108.74807  120.87255
        0.41960    1.22265  107.99218  124.08887
       -0.41570   -5.78823  105.28231  114.82543
        0.13030   -5.54824  106.81677  110.46016
       -0.04300   -4.57125  109.36223  111.31243
       -0.32040   -6.94096  107.03598  107.94872
       -0.06600   -2.19019  110.31276  109.98206
        0.27190   -4.03268  104.55855  114.63268
        0.08690   -8.77400  107.10968  112.99050
        0.01870   -3.94764  105.54309  110.21828
        0.02360   -6.06413  110.74740  110.99873
        0.02360   -4.18952  109.26585  113.33443
        0.08820   -7.62504  105.17838  107.37802
        0.08820   -8.53778  108.32099  108.15847
        0.08820   -5.65784  107.76730  106.51252
        0.01860   -1.66485  112.15147  110.74551
        0.01860   -0.65196  108.97673  110.29009
        0.01860   -2.55491  110.48662  107.96194
       -0.56790    1.81036   89.14972  117.72994
       -0.41570   -1.40785   86.55513  118.58787
       -0.02520   -0.12472   85.35704  120.72893
        0.59730    2.45097   84.20620  120.01462
       -0.56790    4.34637   84.78823  121.25428
        0.27190   -3.17285   85.98632  118.13623
        0.06980    0.17385   86.77622  122.19158
        0.06980   -1.33415   83.86794  121.48104
       -0.25480    2.72310   82.67552  117.97560
       -0.00700    4.46164   80.18297  114.70071
        0.01890    1.81603   79.26267  115.17881
        0.01920    0.66140   81.59270  116.43170
        0.06410    5.90350   80.40596  118.48772
        0.02530    4.52400   81.38295  113.02830
        0.02530    5.74477   78.58615  114.48150
        0.02130    0.84849   78.78646  113.42325
        0.02130    1.81981   77.66018  116.47327
        0.03910   -0.93163   81.05980  117.62222
        0.03910    0.05858   82.94575  114.99928
       -0.56790   11.32513   89.45208  117.70537
       -0.51630    7.42473   89.50877  119.45526
        0.03810    8.31479   90.42340  121.92324
        0.53660   10.01744   88.54123  123.23471
       -0.58190   11.96197   89.26121  124.31563
       -0.03030    6.14539   90.95252  123.68824
        0.79940    4.29913   92.92539  122.73204
       -0.80140    5.02856   94.62237  121.32420
       -0.80140    2.10515   92.69674  123.44825
        0.29360    5.56335   89.17429  119.20392
        0.08800    9.36737   92.16950  121.63411
       -0.01220    5.11360   89.19507  123.98682
       -0.01220    6.90506   91.58369  125.49482
       -0.41570    9.39383   86.10726  123.02873
        0.01430   10.98120   84.13250  124.09454
        0.59730   13.63248   84.04179  122.94369
       -0.56790   15.50898   83.62983  124.29674
       -0.20410    9.74154   81.56058  123.76194
        0.71300    7.48898   81.24500  125.52128
       -0.91910    5.92618   79.38362  125.07341
       -0.59310    7.00144   82.72465  127.25416
        0.27190    7.78945   85.62727  122.11599
        0.10480   11.17395   84.48966  126.11465
        0.07970    9.10092   81.37350  121.81364
        0.07970   11.12482   80.08659  124.16257
        0.41960    6.26255   78.18175  123.62966
        0.41960    4.38227   79.14929  126.17134
       -0.41570   13.84224   84.43107  120.45492
        0.03370   16.27054   84.51611  119.15479
        0.59730   17.89949   86.65528  120.20359
       -0.56790   20.11991   86.30190  120.78374
       -0.18250   15.83402   84.98476  116.34099
        0.27190   12.24920   84.67674  119.43258
        0.08230   17.24753   82.72087  119.40801
        0.06030   17.64626   85.04901  115.36589
        0.06030   14.68884   83.45975  115.56053
        0.06030   14.85325   86.77811  116.08777
       -0.34790   16.81667   88.91917  120.47760
       -0.24000   18.20373   91.06212  121.54718
        0.73410   19.11458   90.51599  124.21359
       -0.58940   21.35957   90.87126  124.78995
       -0.00940   16.53510   93.42806  121.61332
        0.01870   15.95307   94.26899  118.94881
       -0.04790   14.84758   96.89571  118.98472
       -0.01430   12.13204   96.93539  119.78407
       -0.38540   11.17017   99.48085  119.43258
        0.27470   15.00254   89.15728  119.93525
        0.14260   19.84212   91.44574  120.35855
        0.03620   14.77577   92.99720  122.59409
        0.03620   17.52343   94.93606  122.60732
        0.01030   17.68784   94.27277  117.83954
        0.01030   14.60002   92.96886  118.10032
        0.06210   15.93606   98.04844  120.29808
        0.06210   15.00065   97.71018  117.09877
        0.11350   11.98275   96.40249  121.76828
        0.11350   11.04923   95.61825  118.62756
        0.34000    9.45997   99.40526  118.58976
        0.34000   12.37771  100.47107  118.33276
        0.34000   11.00576  100.33879  121.12955
       -0.34790   17.45540   89.50310  125.82174
       -0.26370   18.30200   88.98153  128.38232
        0.73410   20.29755   86.93307  128.60342
       -0.58940   21.97374   87.13527  130.23992
       -0.00070   16.03244   88.33714  130.07363
        0.03900   15.23308   90.97897  130.92023
        0.04860   12.49298   91.25865  130.48559
       -0.52950   11.73520   93.89293  130.50449
        0.80760    9.29556   94.51087  130.33630
       -0.86270    7.43607   92.80634  130.10953
       -0.86270    8.70408   96.93917  130.37032
        0.27470   15.66961   89.11193  125.27561
        0.15600   19.13159   90.72008  129.11365
        0.03270   14.53955   87.39605  129.01349
        0.03270   16.61825   87.19574  131.68557
        0.02850   15.64693   91.22086  132.92334
        0.02850   16.25542   92.39438  129.82796
        0.06870   12.01866   90.44040  128.65633
        0.06870   11.46875   90.25143  131.96147
        0.34560   13.05612   95.26298  130.64433
        0.44780    7.84803   90.94307  130.06985
        0.44780    5.62194   93.38460  129.97914
        0.44780   10.07791   98.25442  130.52905
        0.44780    6.87860   97.47774  130.23615
       -0.41570   20.15582   84.97154  126.97826
       -0.05180   22.06822   82.98921  126.98582
        0.59730   24.63258   84.10226  126.21292
       -0.56790   26.55065   83.57125  127.45447
       -0.11020   21.31989   80.82548  125.18491
        0.35310   23.23229   78.62583  125.00160
       -0.41210   23.69339   77.58649  127.63588
       -0.41210   22.27987   76.57926  123.21203
        0.27190   18.70640   84.87705  125.74049
        0.09220   22.22696   82.23332  128.89444
        0.04570   19.52465   80.05258  125.83308
        0.04570   21.04777   81.61160  123.30085
       -0.03610   25.01053   79.36283  124.26839
        0.10000   25.04076   76.03124  127.53573
        0.10000   24.45306   79.07559  128.83775
        0.10000   21.91704   76.90618  128.42579
        0.10000   21.96996   77.38995  121.34309
        0.10000   20.50920   75.81014  123.93013
        0.10000   23.68016   75.07315  123.08353
       -0.41570   24.73463   85.74821  124.27784
       -0.05180   27.11946   86.92362  123.58431
        0.59730   28.07755   88.60737  125.70647
       -0.56790   30.36412   88.56579  126.18646
       -0.11020   26.71884   88.39572  121.13333
        0.35310   26.13869   86.73276  118.82220
       -0.41210   25.15037   88.35603  116.66602
       -0.41210   28.53864   85.30602  118.02473
        0.27190   23.14915   86.16962  123.30274
        0.09220   28.50841   85.44208  123.24227
        0.04570   25.14092   89.69018  121.40923
        0.04570   28.41392   89.49743  120.74216
       -0.03610   24.69116   85.36082  119.33809
        0.10000   24.74407   87.16173  115.03708
        0.10000   23.42693   89.31224  117.26129
        0.10000   26.57144   89.75632  116.15391
        0.10000   28.12479   84.12683  116.38634
        0.10000   29.17926   84.11738  119.57998
        0.10000   30.01452   86.66095  117.54285
       -0.41570   26.49018   90.03033  127.04440
       -0.03890   27.33300   91.49109  129.22325
        0.59730   28.35345   89.75065  131.28683
       -0.56790   30.43026   90.24198  132.21847
        0.36540   25.14470   93.06712  130.25693
       -0.24380   25.76453   94.49575  132.69279
       -0.67610   24.53053   94.78299  128.26705
        0.27190   24.65148   90.10025  126.53606
        0.10070   28.83911   92.76288  128.62421
        0.00430   23.53276   91.83124  130.59708
        0.41020   23.46284   93.95151  127.05952
        0.06420   24.11291   95.56723  133.30128
        0.06420   27.33300   95.78644  132.35075
        0.06420   26.28987   93.15216  134.16300
       -0.41570   27.12513   87.67006  131.99926
       -0.08750   28.15125   86.04490  133.99859
        0.59730   30.68537   84.84870  133.22380
       -0.56790   32.36156   84.52367  134.79227
        0.29850   26.12924   84.01344  134.65999
       -0.31920   27.22906   82.08592  136.47602
       -0.31920   23.92960   85.22287  136.06217
        0.27190   25.47540   87.20897  131.15644
        0.09690   28.47061   87.20519  135.67100
       -0.02970   25.46217   83.08370  132.94790
        0.07910   28.82777   81.13917  135.58785
        0.07910   25.78720   80.69509  136.95601
        0.07910   27.86212   83.03835  138.18811
        0.07910   23.04332   86.64016  134.85842
        0.07910   24.62313   86.12049  137.78182
        0.07910   22.54821   83.77534  136.55161
       -0.34790   31.06332   84.31580  130.78795
       -0.24000   33.44248   83.33692  129.82985
        0.73410   35.43803   85.37027  129.36498
       -0.58940   37.46571   84.81091  128.30862
       -0.00940   32.97383   81.94041  127.36376
        0.01870   31.21828   79.71054  127.64533
       -0.04790   32.36156   77.89262  129.51805
       -0.01430   30.83655   75.48700  129.60309
       -0.38540   32.56754   73.48200  130.33063
        0.27470   29.63280   84.60493  129.55773
        0.14260   34.19081   81.99522  131.20180
        0.03620   32.14613   83.25755  126.01450
        0.03620   34.77663   81.27712  126.62299
        0.01030   29.38524   80.35115  128.32941
        0.01030   30.98962   78.77512  125.82363
        0.06210   32.37290   78.75812  131.38699
        0.06210   34.29475   77.45609  128.95491
        0.11350   29.32288   75.65519  130.98826
        0.11350   30.04476   75.09016  127.74360
        0.34000   31.62457   71.82471  130.41189
        0.34000   33.96972   73.35350  129.04184
        0.34000   33.31209   73.87506  132.04272
       -0.34790   34.90702   87.76455  130.00749
       -0.24000   36.58699   89.91317  129.58608
        0.73410   37.39579   90.24009  126.84220
       -0.58940   39.59732   90.66528  126.19780
       -0.00940   38.90190   89.63538  131.26038
        0.01870   38.05530   89.70341  133.97969
       -0.04790   40.20203   88.51099  135.41399
       -0.01430   39.57653   88.30690  138.19756
       -0.38540   41.66468   87.00299  139.43911
        0.27470   33.22516   88.10470  130.84275
        0.14260   35.58921   91.62148  130.16056
        0.03620   39.83354   87.84203  130.86731
        0.03620   40.20770   91.18873  130.90133
        0.01030   37.75106   91.64416  134.60141
        0.01030   36.33376   88.59792  134.21969
        0.06210   41.89145   89.66750  135.18534
        0.06210   40.56108   86.62883  134.65810
        0.11350   39.34788   90.18907  139.00447
        0.11350   37.83799   87.22976  138.44323
        0.34000   41.29619   86.84047  141.30427
        0.34000   43.27284   88.00077  139.19345
        0.34000   41.87255   85.26444  138.67755
       -0.41570   35.57409   89.99632  125.13577
       -0.00310   36.03708   90.26466  122.44669
        0.59730   34.79931   92.67028  121.40168
       -0.56790   32.47683   92.94618  121.58120
       -0.00360   34.99206   87.93841  121.08420
       -0.06450   36.55864   85.63294  121.64167
        0.69510   39.26662   85.83703  120.69492
       -0.94070   41.00139   84.75611  122.11788
       -0.60860   39.91102   86.98409  118.75606
        0.27190   33.80153   89.61081  125.73104
        0.08500   38.06853   90.36670  122.12733
        0.01710   33.05887   87.60392  121.71159
        0.01710   34.99584   88.28423  119.05464
        0.03520   36.60022   85.34948  123.68069
        0.03520   35.66858   83.99644  120.76106
        0.42510   40.49305   83.84148  123.71281
        0.42510   42.84009   84.84303  121.61332
       -0.25480   36.19392   94.49009  120.31508
       -0.02660   35.14135   96.76154  119.17936
        0.58960   33.51996   96.02454  116.92869
       -0.57480   34.23806   94.31245  115.48683
       -0.00700   37.38445   98.33001  118.38378
        0.01890   39.40079   97.37948  120.17335
        0.01920   38.92269   94.55623  120.16579
        0.06410   34.01129   97.78766  120.56264
        0.02530   37.89279   97.97474  116.42036
        0.02530   37.01973  100.33312  118.69370
        0.02130   41.28863   97.81978  119.47604
        0.02130   39.12300   98.15804  122.05930
        0.03910   39.79196   93.63782  121.79096
        0.03910   39.58031   93.70774  118.40835
       -0.41570   31.37512   97.29822  116.59799
       -0.00240   29.78019   96.80689  114.42481
        0.59730   28.61990   99.26920  113.50640
       -0.56790   28.44416  101.13814  114.89913
       -0.03430   27.62024   94.92283  115.06542
        0.01180   25.78909   95.77510  117.13467
       -0.12560   23.67071   97.21129  116.53941
       -0.12560   26.29554   95.20629  119.64801
       -0.17040   22.10224   98.06545  118.44992
       -0.17040   24.69494   96.07746  121.53585
       -0.10720   22.60490   97.50798  120.95192
        0.27190   30.85356   98.61914  117.87356
        0.09780   30.93482   96.00943  112.91681
        0.02950   26.52987   94.60158  113.34766
        0.02950   28.46683   93.13515  115.64179
        0.13300   23.25119   97.65916  114.59299
        0.13300   27.93204   94.08757  120.13178
        0.14300   20.46195   99.18417  117.97938
        0.14300   25.09556   95.62581  123.48604
        0.12970   21.37280   98.18639  122.42969
       -0.51630   27.74874   99.22952  111.17070
        0.03970   26.36168  101.27609  110.02930
        0.53660   23.74630  100.17249  109.48506
       -0.58190   23.54410   98.10702  108.41548
        0.05600   27.71661  101.94883  107.65203
        0.01360   26.40514  103.83100  105.98151
        0.80540   27.83378  104.55099  103.56077
       -0.81880   29.86145  103.51164  103.00519
       -0.81880   26.87946  106.20450  102.21529
        0.29360   28.07377   97.67049  110.11812
        0.11050   26.23885  102.89181  111.29920
       -0.01730   27.98684  100.21974  106.56733
       -0.01730   29.56854  102.70095  108.14903
       -0.04250   24.58534  103.03543  105.43349
       -0.04250   26.06499  105.54498  107.07188
       -0.41570   21.70350  101.42538  110.13513
       -0.00240   19.17505  100.49186  109.55309
        0.59730   18.12058  102.06411  107.36290
       -0.56790   18.25097  104.39603  107.34967
       -0.03430   17.48564  100.73185  111.90580
        0.01180   14.87025   99.58857  111.53919
       -0.12560   14.52632   97.02421  111.90202
       -0.12560   12.85392  101.09846  110.81543
       -0.17040   12.16228   95.97730  111.54675
       -0.17040   10.49932  100.04021  110.46205
       -0.10720   10.17429   97.49097  110.82866
        0.27190   21.88870  103.08267  111.06487
        0.09780   19.28654   98.51520  108.98617
        0.02950   18.40782   99.76809  113.47616
        0.02950   17.27966  102.72551  112.37634
        0.13300   16.09669   95.84691  112.45949
        0.13300   13.12793  103.09968  110.52819
        0.14300   11.87504   93.97608  111.83210
        0.14300    8.92140  101.20806  109.90080
        0.12970    8.32991   96.66327  110.54898
       -0.41570   17.05289  100.85090  105.44294
       -0.05970   16.00976  102.12080  103.25086
        0.59730   13.17706  101.56900  103.31322
       -0.56790   12.35125   99.38826  103.09968
        0.13030   17.27588  101.05877  100.81311
       -0.04300   20.04055  101.77309  100.69217
       -0.32040   15.96063  102.13025   98.52276
       -0.06600   21.35768  101.05877  103.11480
        0.27190   16.96218   98.94606  105.51286
        0.08690   16.33668  104.15037  103.38881
        0.01870   17.10391   99.00653  100.79799
        0.02360   20.92872  100.78287   99.11991
        0.02360   20.20684  103.80455  100.39926
        0.08820   13.96319  101.63136   98.58134
        0.08820   16.15527  104.18060   98.51520
        0.08820   16.81289  101.35357   96.81634
        0.01860   23.38914  100.96429  102.79165
        0.01860   20.95706  102.47418  104.55666
        0.01860   20.67738   99.22196  103.74974
       -0.41570   11.65205  103.54187  103.68171
       -0.20410    7.78945  105.41270  105.49774
        0.71300    4.90951  105.31822  105.72073
       -0.91910    3.80402  107.44416  106.46906
       -0.59310    3.62449  103.42093  105.20861
        0.27190   12.42117  105.28231  103.83289
        0.10480    8.46030  101.46506  104.73996
        0.07970    8.59258  105.27853  107.38936
        0.07970    8.32991  107.22306  104.67571
        0.41960    4.86227  108.98240  106.86590
        0.41960    1.90484  107.52353  106.64102
       -0.56790   -1.19620  106.93771  103.64770
       -0.25480   -0.13039  109.12601  100.21785
       -0.02660    0.24566  111.50140  101.57845
        0.58960   -2.19397  112.51429  102.73685
       -0.57480   -2.05602  113.99773  104.52831
       -0.00700    1.40218  113.23806   99.60746
        0.01890    0.34015  112.23272   97.11681
        0.01920    0.56881  109.37168   97.55333
        0.06410    1.61950  111.19526  103.08267
        0.02530    0.82581  115.19015   99.91927
        0.02530    3.45631  113.08310   99.62825
        0.02130   -1.61950  112.80531   96.84091
        0.02130    1.50800  112.82799   95.52755
        0.03910    2.49444  108.71783   97.22452
        0.03910   -0.75967  108.34745   96.35714
       -0.51630   -4.43519  111.90580  101.77120
        0.03970   -6.76522  112.64279  103.00141
        0.53660   -8.73242  110.69260  102.27198
       -0.58190   -8.38094  109.17326  100.54099
        0.05600   -7.62693  115.31109  102.20773
        0.01360   -8.67006  115.54730   99.60557
        0.80540   -9.68674  118.17024   99.06700
       -0.81880  -11.69363  118.87700  100.00242
       -0.81880   -8.41684  119.46849   97.67238
        0.29360   -4.51267  110.90803  100.14604
        0.11050   -6.49499  112.59933  105.04232
       -0.01730   -5.99988  116.56776  102.35135
       -0.01730   -9.05935  115.95171  103.54187
       -0.04250   -7.17340  115.12778   98.25253
       -0.04250  -10.19129  114.17725   99.36747
       -0.34790  -10.78089  110.71716  103.70250
       -0.24000  -12.76888  108.80665  103.62502
        0.73410  -13.67028  108.37957  100.94539
       -0.58940  -14.33546  110.16725   99.63581
       -0.00940  -14.70963  109.86301  105.41081
        0.01870  -16.79400  108.30776  106.54654
       -0.04790  -18.06578  110.28442  108.24540
       -0.01430  -20.06889  109.15814  109.95371
       -0.38540  -20.97596  110.98739  111.79620
        0.27470  -10.98498  112.15902  104.93649
        0.14260  -12.03945  107.03787  104.38469
        0.03620  -13.65138  110.63591  107.00007
        0.03620  -15.60158  111.45416  104.45461
        0.01030  -18.08468  107.60101  105.10657
        0.01030  -16.02677  106.76008  107.66904
        0.06210  -16.62203  111.16881  109.41892
        0.06210  -18.93506  111.72439  107.05676
        0.11350  -21.65437  108.53075  108.79909
        0.11350  -19.27521  107.53864  110.94771
        0.34000  -22.30444  110.17481  112.89980
        0.34000  -19.51898  111.57321  112.88090
        0.34000  -21.73374  112.48406  110.88724
       -0.41570  -13.40194  106.06088  100.01753
       -0.02520  -14.25231  105.33144   97.50420
        0.59730  -12.67250  106.34623   95.28944
       -0.56790  -13.43595  106.01742   93.09925
        0.27190  -12.56668  104.73807  101.11169
        0.06980  -14.23342  103.27353   97.40404
        0.06980  -16.19495  105.97395   97.26420
       -0.41570  -10.46719  107.52731   95.73730
        0.29850   -8.46030  111.37668   94.05356
       -0.31920   -6.65184  112.38390   91.99754
       -0.31920  -11.00954  112.72783   93.76254
        0.27190   -9.92484  107.76352   97.55144
        0.09690   -9.67918  108.09422   91.92951
       -0.02970   -7.67796  111.78486   95.91494
        0.07910   -4.82447  111.44660   92.16950
        0.07910   -6.40617  114.41536   92.23564
        0.07910   -7.44741  112.00029   90.13616
        0.07910  -12.31723  112.04375   95.19873
        0.07910  -11.78055  112.34233   91.89171
        0.07910  -10.74120  114.75740   93.98931
       -0.58190    7.61182  102.28710   81.75333
       -0.51630    8.11637  106.27064   83.22543
        0.03970   10.84325  106.31977   82.78890
        0.53660   12.13015  104.43382   84.57091
       -0.58190   13.77043  103.00330   83.73565
        0.05600   11.87693  109.02019   83.26133
        0.01360   14.77199  109.37168   83.39739
        0.80540   15.73197  111.37857   85.29468
       -0.81880   14.85892  113.53853   85.18129
       -0.81880   17.36280  110.83622   86.88205
        0.29360    7.27356  107.81454   83.96620
        0.11050   11.22686  105.77931   80.83870
       -0.01730   11.18529  110.21639   81.73443
       -0.01730   11.07002  109.70994   85.02634
       -0.04250   15.42961  109.91214   81.52090
       -0.04250   15.62237  107.55943   83.88494
       -0.34790   11.35158  104.29021   86.96898
       -0.00940   11.68796  103.07322   91.44196
        0.01870   12.79345  105.61679   92.30367
       -0.04790   15.61481  105.39003   92.65894
       -0.01430   17.19084  107.44416   91.39471
       -0.38540   16.46707  109.99340   92.12226
        0.27470    9.96831  105.45617   87.57747
        0.14260   14.51310  102.61402   88.57902
        0.03620    9.63382  103.15826   91.55534
        0.03620   12.37582  101.57845   92.68162
        0.01030   12.40038  107.04921   90.87693
        0.01030   11.92228  106.17048   94.08568
        0.06210   16.00598  105.44294   94.68095
        0.06210   16.21952  103.56266   91.92573
        0.11350   19.16560  107.15692   91.90683
        0.11350   17.00376  107.25897   89.35192
        0.34000   17.09635  111.23306   90.81457
        0.34000   14.56601  110.10489   92.23942
        0.34000   17.23619  110.41292   93.81734
       -0.56790   11.21552   93.83057   84.19486
       -0.41570   10.56735   97.60435   82.28245
        0.03370   12.14716   96.98452   80.09982
        0.59730   14.88159   96.34580   80.88973
       -0.56790   16.04944   94.52221   80.02990
       -0.18250   12.15283   99.23708   78.29324
        0.27190    9.72831   99.31645   82.37127
        0.08230   11.33647   95.35747   79.13228
        0.06030   13.32446   98.80244   76.65485
        0.06030   12.91250  100.89059   79.26078
        0.06030   10.22720   99.62636   77.67530
       -0.51630   15.91149   97.79900   82.69819
        0.05600   19.03143   99.49975   85.46475
        0.01360   21.40115   99.12936   86.98976
        0.80540   21.73752  101.26475   88.87382
       -0.81880   22.53876  103.28109   88.05179
       -0.81880   21.19895  100.95484   91.11692
        0.29360   14.89293   99.25220   83.39928
        0.11050   19.77598   97.38515   82.11994
       -0.01730   19.24308  101.22129   84.35548
       -0.01730   17.44784   99.74163   86.75922
       -0.04250   21.27832   97.34357   88.00833
       -0.04250   23.02442   99.07834   85.72176
       -0.56790   18.11114   85.30035   80.04691
       -0.41570   18.71585   89.59381   80.09037
       -0.03890   21.20840   89.50877   78.88284
        0.59730   23.05844   88.02344   80.51745
       -0.56790   24.37558   86.30568   79.60660
        0.36540   22.23452   92.23186   78.45765
       -0.24380   24.87258   92.28855   77.29358
       -0.67610   20.47518   93.48286   76.82871
        0.27190   17.99586   91.28322   80.61005
        0.10070   21.03265   88.57146   77.05736
        0.00430   22.28365   93.21641   80.26612
        0.41020   19.09379   94.12915   77.81136
        0.06420   25.47351   94.24253   77.04791
        0.06420   26.19349   91.31535   78.53891
        0.06420   24.83478   91.34558   75.46243
       -0.34790   23.08678   88.60359   82.97598
       -0.00940   24.50030   88.53934   87.28456
        0.01870   25.76831   91.06212   87.54723
       -0.04790   25.67760   91.70085   90.34592
       -0.01430   27.51630   93.83057   90.93740
       -0.38540   26.97584   96.11147   89.48231
        0.27470   21.90948   89.95663   83.62794
        0.14260   26.69805   87.58692   84.07014
        0.03620   25.32044   87.26188   88.67540
        0.03620   22.49719   88.76611   87.70408
        0.01030   27.72039   90.95252   86.90095
        0.01030   24.74407   92.48320   86.46442
        0.06210   23.76898   92.29044   90.84669
        0.06210   26.18782   90.03411   91.44385
        0.11350   27.38780   94.27844   92.94429
        0.11350   29.43059   93.20129   90.51221
        0.34000   28.23818   97.47018   89.93396
        0.34000   25.21273   96.72185   89.88860
        0.34000   27.10056   95.72219   87.61904
       -0.56790   17.86169   87.09559  102.47796
       -0.41570   19.29788   83.08559  103.14881
       -0.08750   21.68650   83.84337  104.34123
        0.59730   23.95228   83.11015  102.73874
       -0.56790   23.98251   81.05224  101.63325
        0.29850   21.87547   82.58859  106.99062
       -0.31920   24.13558   83.69786  108.44004
       -0.31920   19.36780   82.98921  108.41359
        0.27190   18.93884   81.22421  102.92771
        0.09690   21.68272   85.88994  104.57933
       -0.02970   22.17783   80.56658  106.74307
        0.07910   24.26219   82.81347  110.29576
        0.07910   23.87669   85.72932  108.66303
        0.07910   25.87035   83.33692  107.38747
        0.07910   19.70795   82.89851  110.44315
        0.07910   18.59113   84.83359  107.92793
        0.07910   18.02988   81.51901  107.87502
       -0.41570   25.81555   84.79768  102.63858
       -0.00240   28.19471   84.44430  101.30066
        0.59730   30.33388   84.75422  103.21495
       -0.56790   30.23184   86.32269  104.93460
       -0.03430   28.50463   86.42096   99.17283
        0.01180   26.52609   86.00711   97.11114
       -0.12560   24.09023   86.94441   97.39648
       -0.12560   27.12702   84.59170   94.97197
       -0.17040   22.28932   86.43796   95.54644
       -0.17040   25.31099   84.10604   93.14649
       -0.10720   22.90348   85.02256   93.44129
        0.27190   25.56044   86.44930  103.56077
        0.09780   28.25896   82.54891  100.49564
        0.02950   28.27408   88.30879   99.96273
        0.02950   30.38680   86.25088   98.35458
        0.13300   23.59890   88.05557   99.03677
        0.13300   29.02052   83.86794   94.73575
        0.14300   20.39203   87.15984   95.75998
        0.14300   25.79098   83.00811   91.49487
        0.12970   21.48619   84.63705   92.02399
       -0.41570   32.21416   83.11204  102.97496
        0.03370   34.43837   83.06291  104.60768
        0.59730   36.16369   85.31736  104.00675
       -0.56790   35.89535   86.50032  101.98852
       -0.18250   35.78952   80.56280  104.10123
        0.27190   32.09889   81.81758  101.57845
        0.08230   33.85255   83.14606  106.58055
        0.06030   37.47138   80.43808  105.28420
        0.06030   36.33565   80.46832  102.11702
        0.06030   34.52530   78.99811  104.53965
       -0.25480   38.01940   85.94663  105.63758
       -0.02660   39.84299   87.99321  105.21050
        0.58960   41.28107   87.77589  102.71984
       -0.57480   41.97460   89.73553  101.69750
       -0.00700   41.60988   87.89683  107.44794
        0.01890   39.94881   86.89906  109.52286
        0.01920   38.44459   84.84681  108.14525
        0.06410   38.83765   89.79034  105.23885
        0.02530   42.32609   89.77333  107.90903
        0.02530   43.16701   86.59859  107.08322
        0.02130   41.06564   86.10537  111.06109
        0.02130   38.69403   88.37493  110.22206
        0.03910   36.65880   84.47454  109.09956
        0.03910   39.55575   83.11771  107.99407
       -0.51630   41.85554   85.49310  101.75230
        0.03810   43.13489   85.27011   99.31267
        0.53660   41.31508   85.46286   97.06389
       -0.58190   42.07664   84.99610   94.92661
       -0.03030   44.58053   82.73410   99.25598
        0.79940   42.95536   80.33793   99.03110
       -0.80140   40.74816   80.35682   99.73974
       -0.80140   43.87188   78.43308   98.09190
        0.29360   41.39634   83.91518  102.72362
        0.08800   44.50872   86.79890   99.16338
       -0.01220   45.67090   82.59237  100.99830
       -0.01220   45.89578   82.77378   97.67049
       -0.41570   38.85844   85.93719   97.46262
       -0.02520   36.95170   86.15450   95.51054
        0.59730   35.51551   83.71865   94.87370
       -0.56790   33.71082   83.79613   93.35436
        0.27190   38.29152   86.16206   99.27109
        0.06980   35.57409   87.55668   96.12659
        0.06980   37.85688   86.84236   93.79278
       -0.41570   36.20904   81.52279   95.88092
       -0.02490   34.82009   79.25889   95.16850
        0.59730   32.20093   79.25700   96.38926
       -0.56790   31.81543   80.37572   98.41127
        0.21170   36.31865   76.97610   95.95840
       -0.65460   36.74195   77.06114   98.58890
        0.27190   37.66602   81.42830   97.11114
        0.08430   34.59900   79.23244   93.12003
        0.03520   38.12711   76.96666   94.97197
        0.03520   35.26796   75.26779   95.48597
        0.42750   38.37467   77.78113   98.91582
       -0.41570   30.41514   78.02868   95.15716
       -0.05810   27.84134   77.84727   96.06423
        0.59730   27.59945   75.90841   98.18261
       -0.56790   28.44416   73.76168   97.85191
       -0.00740   26.17649   77.13106   93.84002
        0.18680   23.41182   76.80792   94.55245
       -0.22070   21.91137   78.54836   95.79967
       -0.54320   22.02098   74.78780   94.06679
        0.16350   19.74953   75.19976   94.94551
       -0.27950   19.70606   77.45420   95.96785
        0.27190   30.86301   77.17830   93.50932
        0.13600   27.25174   79.68975   96.77476
        0.03670   26.31633   78.61072   92.41517
        0.03670   26.86624   75.36606   93.03500
        0.18620   22.44428   80.39651   96.48186
        0.14350   18.17728   73.90341   94.84535
        0.33390   18.16972   78.24222   96.77854
       -0.41570   26.48640   76.56792  100.33312
       -0.05970   26.04421   74.73867  102.31922
        0.59730   23.37402   73.71822  102.07356
       -0.56790   23.03765   71.42031  102.08867
        0.13030   26.44672   75.96888  104.94405
       -0.04300   29.25107   76.68320  105.21806
       -0.32040   25.60768   74.12829  107.04354
       -0.06600   29.88791   78.31025  107.54053
        0.27190   25.93838   78.37828  100.58823
        0.08690   27.37646   73.18153  102.10001
        0.01870   25.30721   77.68097  105.06121
        0.02360   30.34333   74.94087  105.34089
        0.02360   29.83311   77.70365  103.52676
        0.08820   25.89681   75.00701  108.88413
        0.08820   23.61213   73.67853  106.80354
        0.08820   26.72073   72.39919  106.92637
        0.01860   31.90803   78.71276  107.56510
        0.01860   29.37012   77.29169  109.25452
        0.01860   28.83722   80.07903  107.44983
       -0.41570   21.44272   75.32448  101.86569
       -0.02520   18.82356   74.50623  101.62947
        0.59730   17.23052   75.93486  103.56266
       -0.56790   17.73886   78.16285  104.09745
        0.27190   21.81311   77.19720  101.87136
        0.06980   18.13948   74.91441   99.73030
        0.06980   18.69695   72.48234  101.99041
       -0.41570   15.33513   74.72544  104.66059
       -0.02520   13.77988   75.97266  106.52953
        0.59730   14.77955   75.67408  109.19593
       -0.56790   16.94517   74.85205  109.63624
        0.27190   14.97230   72.91319  104.18816
        0.06980   13.69862   77.98144  106.07978
        0.06980   11.87504   75.19220  106.44071
       -0.41570   13.19785   76.23533  111.07432
       -0.00240   13.95374   76.05581  113.69726
        0.59730   14.58680   73.29870  114.35300
       -0.56790   16.45951   72.85839  115.65313
       -0.03430   11.87504   77.01390  115.44526
        0.01180   12.67061   76.80225  118.22127
       -0.12560   14.78711   78.02301  119.09432
       -0.12560   11.31757   75.26401  119.85777
       -0.17040   15.55056   77.72821  121.56230
       -0.17040   12.09047   74.98244  122.33520
       -0.10720   14.22397   76.20510  123.20447
        0.27190   11.42339   76.80036  110.65669
        0.09780   15.63937   77.20665  113.98072
        0.02950   10.17429   75.89140  115.14479
        0.02950   11.47442   78.98488  115.00306
        0.13300   15.85858   79.22110  117.83765
        0.13300    9.65461   74.28324  119.19259
        0.14300   17.21541   78.70709  122.22182
        0.14300   11.01710   73.79569  123.60132
        0.12970   14.84191   75.97266  125.13577
       -0.51630   13.20352   71.42031  113.44215
        0.03810   13.81579   68.78603  113.96182
        0.53660   16.50676   68.13974  113.03208
       -0.58190   17.96752   66.88497  114.38512
       -0.03030   11.83158   67.11173  112.62390
        0.79940   12.25298   64.27903  113.06798
       -0.80140   12.61959   63.50047  115.24495
       -0.80140   12.26999   62.89953  111.20849
        0.29360   11.68418   71.82471  112.35934
        0.08800   13.70996   68.45911  115.99328
       -0.01220    9.96453   67.61629  113.33066
       -0.01220   11.89961   67.48590  110.60000
       -0.41570   17.24753   69.02792  110.78708
       -0.00310   19.81567   68.58572  109.91781
        0.59730   21.79043   70.02947  111.43526
       -0.56790   23.89937   69.11484  111.82832
       -0.00360   20.16716   69.34350  107.20794
       -0.06450   19.11080   67.38952  105.39003
        0.69510   16.27999   67.43866  105.29176
       -0.94070   15.14427   65.22201  105.41459
       -0.60860   15.09324   69.44555  105.28798
        0.27190   16.02488   70.00490  109.69482
        0.08500   20.21629   66.57316  110.08411
        0.01710   19.20151   71.13496  106.89047
        0.01710   22.17783   69.58916  106.83567
        0.03520   19.72118   65.51869  106.00041
        0.03520   19.85346   67.75613  103.50408
        0.42510   16.17984   63.62141  105.49018
        0.42510   13.23753   65.12563  105.43349
       -0.41570   21.16304   72.25557  112.43115
       -0.05180   22.92616   73.72955  113.91269
        0.59730   23.35513   72.43320  116.46004
       -0.56790   25.47162   72.40108  117.44459
       -0.11020   21.85846   76.42619  114.26229
        0.35310   23.68394   78.22899  115.57376
       -0.41210   26.00641   78.61828  113.88623
       -0.41210   22.30255   80.65729  116.24650
        0.27190   19.40371   72.93398  112.14391
        0.09220   24.71951   73.84294  112.90547
        0.04570   21.40682   77.19342  112.40469
        0.04570   20.12558   76.31470  115.37156
       -0.03610   24.30755   77.34271  117.32554
        0.10000   27.32166   79.90518  114.81220
        0.10000   25.41682   79.41952  112.08155
        0.10000   26.93238   76.80603  113.56309
        0.10000   23.60268   81.94986  117.18381
        0.10000   20.73219   80.22643  117.50884
        0.10000   21.58067   81.53601  114.52874
       -0.34790   21.40304   71.38440  117.65813
       -0.26370   21.62414   69.90475  119.98060
        0.73410   23.53087   67.79392  119.51384
       -0.58940   25.23540   67.41976  121.05586
       -0.00070   19.18072   68.57060  120.71948
        0.03900   17.38926   69.83294  122.50150
        0.04860   15.60914   67.74857  123.43313
       -0.52950   14.06712   66.75269  121.38467
        0.80760   11.59158   67.12874  121.26373
       -0.86270   10.35570   68.40998  123.03818
       -0.86270   10.29712   66.20089  119.36077
        0.27470   19.66260   71.62818  116.91547
        0.15600   22.26664   71.10661  121.52451
        0.03270   18.14137   68.21722  118.97716
        0.03270   19.68528   66.74513  121.52829
        0.02850   18.41538   70.66064  124.08320
        0.02850   16.31779   71.28803  121.51317
        0.06870   14.37137   68.52525  124.88633
        0.06870   16.72597   66.21978  124.24382
        0.34560   14.91183   65.73979  120.00517
        0.44780   11.30434   69.13563  124.52728
        0.44780    8.46786   68.65753  122.89645
        0.44780   11.18718   65.21256  117.99261
        0.44780    8.41117   66.47490  119.26628
       -0.51630   23.31544   66.47112  117.36711
        0.03970   25.06155   64.43777  116.76807
        0.53660   27.72606   65.33161  116.26918
       -0.58190   29.51374   63.98046  116.92113
        0.05600   24.24141   62.99024  114.44370
        0.01360   21.83390   61.56917  114.99361
        0.80540   22.13058   59.56228  117.04586
       -0.81880   23.56866   57.76515  116.64335
       -0.81880   20.90982   59.83440  119.01495
        0.29360   21.91326   66.89442  116.14257
        0.11050   25.10501   63.13197  118.36111
       -0.01730   25.71728   61.65609  113.91269
       -0.01730   23.92015   64.30738  112.89413
       -0.04250   20.40337   62.92032  115.60400
       -0.04250   21.19139   60.65832  113.26263
       -0.41570   27.96039   67.59172  115.16180
       -0.00140   30.39624   68.64052  114.45315
        0.59730   32.21416   68.97311  116.63957
       -0.56790   34.49695   68.67454  116.23516
       -0.01520   29.95216   71.17464  113.11901
       -0.00110   32.18015   72.37084  111.75273
       -0.19060   32.66581   71.75290  109.26774
       -0.19060   33.67303   74.10750  113.01696
       -0.23410   34.67081   72.89808  108.03753
       -0.23410   35.66669   75.24323  111.79242
        0.32260   36.15235   74.63284  109.31499
       -0.55790   38.16113   75.81014  108.09233
        0.27190   26.38436   68.60651  114.80464
        0.08760   31.26741   67.35740  113.09822
        0.02950   28.46117   70.88552  111.72817
        0.02950   29.26619   72.52013  114.51929
        0.16990   31.49607   70.39230  108.29454
        0.16990   33.27241   74.57048  114.96338
        0.16560   35.07710   72.43887  106.09111
        0.16560   36.83832   76.60005  112.76752
        0.39920   38.42569   75.03347  106.47473
       -0.41570   31.29009   69.57027  118.90346
       -0.00240   32.96438   69.95766  121.02184
        0.59730   33.67303   67.55582  122.46559
       -0.56790   35.17536   67.66164  124.24571
       -0.03430   31.77952   71.87384  122.80007
        0.01180   31.89858   74.53836  121.66435
       -0.12560   34.20782   75.67219  121.17869
       -0.12560   29.67059   75.80069  121.13333
       -0.17040   34.28341   78.07592  120.16202
       -0.17040   29.77075   78.20632  120.11477
       -0.10720   32.07054   79.34204  119.63289
        0.27190   29.40414   69.75357  119.13967
        0.09780   34.70671   70.78158  120.29430
        0.02950   29.81043   71.36551  123.12511
        0.02950   32.79242   71.85306  124.59342
        0.13300   35.94259   74.68009  121.59254
        0.13300   27.86968   74.91630  121.51128
        0.14300   36.08054   78.96410  119.78029
        0.14300   28.03976   79.20220  119.69336
        0.12970   32.13479   81.22232  118.84110
       -0.34790   32.67525   65.37885  121.71348
       -0.24000   33.34611   63.00347  122.93424
        0.73410   35.76496   61.93955  121.77584
       -0.58940   35.99739   61.93010  119.48927
       -0.00940   31.16158   61.08729  122.62244
        0.01870   28.80510   61.94333  124.03406
       -0.04790   26.76041   60.04227  123.63911
       -0.01430   24.37369   61.12697  124.81452
       -0.38540   22.23830   59.45645  124.31185
        0.27470   31.42804   65.36941  120.26784
        0.14260   33.65791   63.34551  124.94113
        0.03620   30.71372   60.90209  120.62122
        0.03620   31.75874   59.25614  123.35376
        0.01030   29.22272   62.10018  126.04473
        0.01030   28.19471   63.77259  123.31219
        0.06210   27.25741   58.26593  124.55752
        0.06210   26.47128   59.73235  121.62277
        0.11350   24.63636   61.30649  126.84976
        0.11350   23.99574   62.98268  124.00572
        0.34000   22.16271   59.06150  122.44669
        0.34000   22.45373   57.83507  125.29640
        0.34000   20.61880   60.31439  124.84665
       -0.41570   37.53752   61.06272  123.20258
       -0.14900   39.82976   60.05550  122.07820
        0.27190   37.32965   61.07595  125.09987
        0.09760   39.53307   58.12042  121.50183
        0.09760   40.35132   61.16099  120.44169
        0.09760   41.35666   60.11597  123.43313
        0.00000   33.72972   91.27944  100.69217
        0.67910   35.18103   90.23631  100.96807
        0.67910   33.10611   91.87659  102.28143
        0.00000   -1.07336  102.50819  107.03409
        0.67910    0.25322  103.16204  105.99285
        0.67910   -0.87305  103.12235  108.72350
        0.00000    6.14161   96.62359  116.83043
        0.67910    5.74288   95.90549  118.44236
        0.67910    6.42885   95.29700  115.63423
        0.00000    7.35103   87.70786  129.49726
        0.67910    8.02756   86.91228  130.97503
        0.67910    8.35070   87.25621  128.05918
        0.00000    1.95587   85.10571  127.56029
        0.67910    3.20120   83.90384  128.08564
        0.67910    2.39428   86.74410  128.18768
        0.00000    8.21653  110.06143   98.14671
        0.67910    8.84203  108.82744   99.31267
        0.67910    8.32235  109.40947   96.46296
        0.00000    0.49700  110.79275   84.83170
        0.67910    0.20976  109.96694   86.41529
        0.67910    2.24122  111.25007   84.69564
        0.00000    5.93563  112.11745   84.61627
        0.67910    6.57814  111.15369   86.00522
        0.67910    6.26444  113.87301   84.89784
        0.00000    9.45430   73.72200  100.94539
        0.67910    8.64550   73.77113   99.32778
        0.67910   11.23253   73.47822  100.72240
        0.00000   10.12137   64.18455  106.93204
        0.67910   10.90561   63.71590  108.49296
        0.67910    8.33558   63.91621  107.04921
        0.00000   16.59935   62.67655  118.44425
        0.67910   15.20663   62.96378  117.32554
        0.67910   15.97574   62.36285  120.11288
        0.00000   30.40191  101.52554  120.24705
        0.67910   31.02930  103.07511  119.55541
        0.67910   28.62368  101.67293  120.53807
        0.00000   40.76139   75.74589  104.02564
        0.67910   40.75761   77.07059  102.79354
        0.67910   42.43758   75.52290  104.66626
        0.00000    6.02256   71.42031   89.22531
        0.67910    4.69219   71.87951   88.08958
        0.67910    5.35170   70.40364   90.56135
        0.00000   23.31544   53.89688  120.21115
        0.67910   23.40237   55.22536  118.98661
        0.67910   24.47951   52.58730  119.76517
        0.00000  -13.84413   99.88147  107.14936
        0.67910  -12.91628  100.86413  108.35123
        0.67910  -15.33702   99.22385  107.93171
        0.00000    6.88805   74.26057   96.46296
        0.67910    8.01244   74.55725   95.07590
        0.67910    5.85248   72.82060   96.10391
        0.00000    1.90484   90.39316  128.66011
        0.67910    1.96909   91.12448  127.00660
        0.67910    0.39306   90.92795  129.49726
        0.00000  -15.76976  115.44526  100.24997
        0.67910  -14.38082  116.36745  100.95295
        0.67910  -15.40505  113.67459  100.30099
        0.00000   10.44452  114.27363   88.65839
        0.67910   10.12704  112.54453   88.23320
        0.67910   12.11314  114.72905   88.12738
        0.00000   14.04255   73.00768   98.01442
        0.67910   14.29389   74.78024   97.75175
        0.67910   13.86303   72.18187   96.41572
        0.00000   18.02799   61.50681  108.38713
        0.67910   16.90360   60.24825  109.03531
        0.67910   19.26765   60.72068  107.33077
        0.00000   28.24007  105.27853   96.67461
        0.67910   27.80732  105.60168   98.39993
        0.67910   26.80010  105.58467   95.62392
        0.00000    4.68274  101.21562  119.46849
        0.67910    4.40306  102.72740  120.42091
        0.67910    5.09092   99.85880  120.59476
        0.00000    2.58326  111.62612  119.70659
        0.67910    3.07080  110.90236  118.12300
        0.67910    4.05535  112.19871  120.58720
        0.00000    3.02356   95.63148  131.35864
        0.67910    3.36749   96.68406  132.78917
        0.67910    2.54924   96.66327  129.95080
        0.00000   -3.21064   91.39282  122.67346
        0.67910   -1.47210   91.81990  122.92668
        0.67910   -3.79079   90.37804  124.05485
        0.00000   21.83201  108.05076  104.24107
        0.67910   23.41938  107.63880  103.47951
        0.67910   20.74352  106.60701  104.18627
       -1.35820   33.86011   91.20574  100.95484
       -1.35820   -0.84660  102.69150  107.11346
       -1.35820    6.12271   96.33257  116.90413
       -1.35820    7.59103   87.52644  129.51805
       -1.35820    2.20342   85.15295  127.72659
       -1.35820    8.32424  109.78742   98.08623
       -1.35820    0.69542  110.73228   85.04901
       -1.35820    6.07736  112.21761   84.86193
       -1.35820    9.58091   73.69554  100.67327
       -1.35820    9.99098   64.07683  107.18149
       -1.35820   16.30456   62.67655  118.50850
       -1.35820   30.24885  101.77687  120.18469
       -1.35820   40.99383   75.91219  103.93116
       -1.35820    5.73154   71.34850   89.24043
       -1.35820   23.48930   53.91389  119.96548
       -1.35820  -13.91216   99.93628  107.43660
       -1.35820    6.91262   74.10561   96.20596
       -1.35820    1.70453   90.57646  128.52972
       -1.35820  -15.51276  115.33754  100.36146
       -1.35820   10.62782  114.07899   88.52044
       -1.35820   14.05578   73.15697   97.75364
       -1.35820   18.03177   61.21012  108.33800
       -1.35820   27.97551  105.36924   96.78610
       -1.35820    4.69786  101.25342  119.76706
       -1.35820    2.86105  111.59778  119.59321
       -1.35820    3.00844   95.93195  131.37754
       -1.35820   -3.03112   91.31535  122.90212
       -1.35820   21.91893  107.78809  104.12013
       -0.01937   21.19895   92.54178  106.53520
       -0.01937   19.70606   91.94273  108.25674
       -0.01937   19.99708   90.96764  106.45205
        0.28395    3.54702   97.82734  111.34077
        0.28395    2.85538   99.68494  110.62457
       -0.01010   -6.54034  105.51286  113.69537
       -0.01010   -6.41940  106.28009  111.51274
       -0.01010   -8.03323  106.42749  112.77697
        0.28395    0.73888   88.75477  117.47482
        0.28395   -0.87116   87.45841  117.90379
       -0.00393    3.93441   82.18797  117.52585
       -0.00393    4.80368   80.94075  115.88745
       -0.00393    5.52367   81.05224  117.78096
        0.28395   10.17429   89.28011  117.61655
        0.28395    8.22409   89.30846  118.49339
        0.01457   10.28011  103.40959  103.77809
        0.01457    8.34881  104.34690  104.68705
        0.01457    8.68518  102.37213  104.30721
        0.28395   -1.02612  106.95661  102.49308
        0.28395   -0.49322  108.05076  100.77909
       -0.01937   -9.64516  108.00541   94.74898
       -0.01937   -8.63983  109.92915   93.90805
       -0.01937   -9.25021  108.28698   92.84602
        0.29095    7.15450  103.26786   82.21631
        0.29095    7.40773  105.25775   82.95142
       -0.03177   11.90716  103.38692   87.84392
       -0.03177   12.07535  102.77842   90.08135
       -0.03177   13.48698  102.54977   88.64894
        0.28395   10.71097   94.88315   84.18919
        0.28395   10.38593   96.77099   83.23299
       -0.00187   17.17194   97.57790   83.18952
       -0.00187   18.73097   98.42827   84.57280
       -0.00187   19.10513   97.37003   82.90040
        0.28395   17.73319   86.39072   80.28690
        0.28395   18.03555   88.53745   80.30958
       -0.03177   23.92393   87.97242   83.84715
       -0.03177   24.63069   87.94029   86.00333
       -0.03177   25.72862   87.46408   84.39517
        0.28395   17.72185   85.92207  102.41182
        0.28395   18.43995   83.91707  102.74630

  Old nuclear repulsion        = 101378.427345424104715
  Additional nuclear repulsion =   24.943979922162367
  Total nuclear repulsion      = 101403.371325346262893

  Minimum eigenvalue in the overlap matrix is 1.0755406596E-01.
  Reciprocal condition number of the overlap matrix is 3.6268891586E-02.
    Using symmetric orthogonalization.

  ==> Pre-Iterations <==

  SCF Guess: Superposition of Atomic Densities via on-the-fly atomic UHF (no occupation information).

   -------------------------
    Irrep   Nso     Nmo    
   -------------------------
     A       1517    1517 
   -------------------------
    Total    1517    1517
   -------------------------

  ==> Iterations <==

                           Total Energy        Delta E     RMS |[F,P]|

   @DF-RHF iter SAD: -13379.21609989327953   -1.33792e+04   0.00000e+00 
   @DF-RHF iter   1: -13486.03136679096679   -1.06815e+02   1.95835e-03 DIIS/ADIIS
   @DF-RHF iter   2: -13489.20667495898306   -3.17531e+00   1.44888e-03 DIIS/ADIIS
   @DF-RHF iter   3: -13492.42922004079264   -3.22255e+00   3.68839e-04 DIIS/ADIIS
   @DF-RHF iter   4: -13492.65875373163726   -2.29534e-01   1.14891e-04 DIIS/ADIIS
   @DF-RHF iter   5: -13492.69900401976156   -4.02503e-02   4.46573e-05 DIIS
   @DF-RHF iter   6: -13492.70536394049122   -6.35992e-03   1.73637e-05 DIIS
   @DF-RHF iter   7: -13492.70634889745270   -9.84957e-04   7.94413e-06 DIIS
   @DF-RHF iter   8: -13492.70658718664527   -2.38289e-04   2.46527e-06 DIIS
   @DF-RHF iter   9: -13492.70661319350802   -2.60069e-05   1.00510e-06 DIIS
   @DF-RHF iter  10: -13492.70661743966048   -4.24615e-06   4.20657e-07 DIIS
   @DF-RHF iter  11: -13492.70661858926724   -1.14961e-06   2.65948e-07 DIIS
   @DF-RHF iter  12: -13492.70661920372368   -6.14456e-07   1.68205e-07 DIIS
  Energy and wave function converged.


  ==> Post-Iterations <==

    Orbital Energies [Eh]
    ---------------------

    Doubly Occupied:                                                      

       1A    -91.651787     2A    -91.370675     3A    -91.361802  
       4A    -91.266596     5A    -91.205394     6A    -20.417327  
       7A    -20.360502     8A    -20.337143     9A    -20.329203  
      10A    -20.325675    11A    -20.317105    12A    -20.316917  
      13A    -20.316436    14A    -20.316415    15A    -20.301116  
      16A    -20.300557    17A    -20.295524    18A    -20.292166  
      19A    -20.288710    20A    -20.284503    21A    -20.280159  
      22A    -20.277473    23A    -20.275264    24A    -20.273567  
      25A    -20.273303    26A    -20.269901    27A    -20.269111  
      28A    -20.263762    29A    -20.248060    30A    -20.246761  
      31A    -20.240331    32A    -20.235004    33A    -20.231546  
      34A    -20.223407    35A    -20.212868    36A    -20.211834  
      37A    -20.199832    38A    -20.196042    39A    -20.196021  
      40A    -20.192308    41A    -20.191604    42A    -20.186590  
      43A    -20.180120    44A    -20.173678    45A    -20.168946  
      46A    -20.166489    47A    -20.162486    48A    -20.124858  
      49A    -20.084764    50A    -19.947295    51A    -19.923595  
      52A    -19.913491    53A    -19.910807    54A    -19.857803  
      55A    -19.852950    56A    -15.859157    57A    -15.541225  
      58A    -15.532012    59A    -15.523249    60A    -15.523182  
      61A    -15.521764    62A    -15.496245    63A    -15.474408  
      64A    -15.473870    65A    -15.472381    66A    -15.472035  
      67A    -15.466134    68A    -15.464674    69A    -15.464287  
      70A    -15.458125    71A    -15.448002    72A    -15.447215  
      73A    -15.441186    74A    -15.427923    75A    -15.423087  
      76A    -15.422356    77A    -15.409769    78A    -15.394958  
      79A    -15.384489    80A    -15.381288    81A    -15.374568  
      82A    -15.370204    83A    -15.356949    84A    -15.355879  
      85A    -15.354739    86A    -15.352970    87A    -15.348817  
      88A    -15.338559    89A    -15.335302    90A    -15.326693  
      91A    -15.293432    92A    -15.274253    93A    -11.479491  
      94A    -11.444839    95A    -11.409748    96A    -11.406376  
      97A    -11.375129    98A    -11.367253    99A    -11.347208  
     100A    -11.346829   101A    -11.344111   102A    -11.343351  
     103A    -11.336671   104A    -11.335977   105A    -11.333592  
     106A    -11.330213   107A    -11.325518   108A    -11.323491  
     109A    -11.322780   110A    -11.321678   111A    -11.320265  
     112A    -11.306665   113A    -11.296163   114A    -11.293981  
     115A    -11.293208   116A    -11.283629   117A    -11.279599  
     118A    -11.279328   119A    -11.276884   120A    -11.273615  
     121A    -11.269531   122A    -11.266699   123A    -11.266013  
     124A    -11.265647   125A    -11.261738   126A    -11.260590  
     127A    -11.259584   128A    -11.255251   129A    -11.254683  
     130A    -11.254624   131A    -11.254210   132A    -11.252425  
     133A    -11.251948   134A    -11.250023   135A    -11.249927  
     136A    -11.247279   137A    -11.243073   138A    -11.242521  
     139A    -11.241201   140A    -11.241035   141A    -11.236499  
     142A    -11.236068   143A    -11.235939   144A    -11.235685  
     145A    -11.234658   146A    -11.234138   147A    -11.231366  
     148A    -11.230953   149A    -11.226186   150A    -11.225763  
     151A    -11.217189   152A    -11.216303   153A    -11.214767  
     154A    -11.213018   155A    -11.212576   156A    -11.211270  
     157A    -11.210007   158A    -11.206108   159A    -11.200332  
     160A    -11.195144   161A    -11.192219   162A    -11.191804  
     163A    -11.186974   164A    -11.186081   165A    -11.185938  
     166A    -11.185812   167A    -11.182089   168A    -11.181415  
     169A    -11.180304   170A    -11.177585   171A    -11.175068  
     172A    -11.174710   173A    -11.174626   174A    -11.173572  
     175A    -11.173025   176A    -11.172388   177A    -11.172372  
     178A    -11.169623   179A    -11.168214   180A    -11.168079  
     181A    -11.167199   182A    -11.163932   183A    -11.163221  
     184A    -11.161407   185A    -11.160950   186A    -11.156427  
     187A    -11.156050   188A    -11.155349   189A    -11.153734  
     190A    -11.150826   191A    -11.149563   192A    -11.147413  
     193A    -11.147048   194A    -11.144815   195A    -11.144027  
     196A    -11.142786   197A    -11.142147   198A    -11.141940  
     199A    -11.140775   200A    -11.138355   201A    -11.137882  
     202A    -11.136145   203A    -11.128719   204A    -11.127795  
     205A    -11.125131   206A    -11.124831   207A    -11.124797  
     208A    -11.123734   209A    -11.120019   210A    -11.117905  
     211A    -11.117680   212A    -11.117655   213A    -11.115481  
     214A    -11.114716   215A    -11.114677   216A    -11.114363  
     217A    -11.112590   218A    -11.112114   219A    -11.108547  
     220A    -11.106320   221A    -11.105081   222A    -11.104004  
     223A    -11.102760   224A    -11.101444   225A    -11.098303  
     226A    -11.096809   227A    -11.092189   228A    -11.091585  
     229A    -11.090704   230A    -11.087849   231A    -11.083288  
     232A    -11.074779   233A    -11.070452   234A    -11.065922  
     235A    -11.060329   236A    -11.059427   237A    -11.041290  
     238A    -11.038955   239A    -11.007562   240A    -11.004536  
     241A    -10.995943   242A    -10.933461   243A     -9.215974  
     244A     -8.983060   245A     -8.974615   246A     -8.885041  
     247A     -8.825995   248A     -6.872025   249A     -6.866956  
     250A     -6.864629   251A     -6.633028   252A     -6.630802  
     253A     -6.628336   254A     -6.623986   255A     -6.621841  
     256A     -6.619517   257A     -6.534664   258A     -6.532884  
     259A     -6.530023   260A     -6.475544   261A     -6.473943  
     262A     -6.471017   263A     -1.574638   264A     -1.462401  
     265A     -1.460268   266A     -1.432940   267A     -1.431930  
     268A     -1.426653   269A     -1.420036   270A     -1.411259  
     271A     -1.406057   272A     -1.400498   273A     -1.397296  
     274A     -1.389370   275A     -1.385976   276A     -1.385919  
     277A     -1.384449   278A     -1.380757   279A     -1.377456  
     280A     -1.373698   281A     -1.373696   282A     -1.369677  
     283A     -1.364182   284A     -1.355967   285A     -1.355935  
     286A     -1.346720   287A     -1.342240   288A     -1.338883  
     289A     -1.335033   290A     -1.330457   291A     -1.330427  
     292A     -1.328553   293A     -1.313713   294A     -1.311945  
     295A     -1.311740   296A     -1.308281   297A     -1.308073  
     298A     -1.307618   299A     -1.303469   300A     -1.300758  
     301A     -1.300043   302A     -1.295454   303A     -1.294676  
     304A     -1.293282   305A     -1.289469   306A     -1.287959  
     307A     -1.286022   308A     -1.281355   309A     -1.276796  
     310A     -1.271480   311A     -1.268017   312A     -1.266583  
     313A     -1.265882   314A     -1.257443   315A     -1.255898  
     316A     -1.254364   317A     -1.252100   318A     -1.249462  
     319A     -1.237448   320A     -1.233658   321A     -1.230892  
     322A     -1.227492   323A     -1.226648   324A     -1.224159  
     325A     -1.215275   326A     -1.210177   327A     -1.205817  
     328A     -1.200382   329A     -1.189367   330A     -1.188283  
     331A     -1.181383   332A     -1.181050   333A     -1.179032  
     334A     -1.172288   335A     -1.169035   336A     -1.164745  
     337A     -1.161600   338A     -1.161505   339A     -1.160445  
     340A     -1.156844   341A     -1.152874   342A     -1.150620  
     343A     -1.146405   344A     -1.136173   345A     -1.135693  
     346A     -1.133917   347A     -1.133000   348A     -1.130648  
     349A     -1.128621   350A     -1.128204   351A     -1.124739  
     352A     -1.124483   353A     -1.120291   354A     -1.113895  
     355A     -1.105807   356A     -1.104512   357A     -1.102827  
     358A     -1.099095   359A     -1.094340   360A     -1.089425  
     361A     -1.086757   362A     -1.085156   363A     -1.084287  
     364A     -1.080405   365A     -1.077612   366A     -1.077059  
     367A     -1.073340   368A     -1.061327   369A     -1.059158  
     370A     -1.057098   371A     -1.056492   372A     -1.056378  
     373A     -1.055271   374A     -1.053736   375A     -1.047967  
     376A     -1.047751   377A     -1.045289   378A     -1.043994  
     379A     -1.038847   380A     -1.036951   381A     -1.029825  
     382A     -1.029748   383A     -1.029396   384A     -1.021137  
     385A     -1.019588   386A     -1.017782   387A     -1.007960  
     388A     -1.003307   389A     -1.000504   390A     -0.998688  
     391A     -0.995165   392A     -0.991648   393A     -0.990884  
     394A     -0.990505   395A     -0.988341   396A     -0.988168  
     397A     -0.979690   398A     -0.979399   399A     -0.976717  
     400A     -0.971054   401A     -0.970793   402A     -0.963955  
     403A     -0.962507   404A     -0.961192   405A     -0.958062  
     406A     -0.956833   407A     -0.951533   408A     -0.946600  
     409A     -0.944578   410A     -0.943130   411A     -0.939024  
     412A     -0.938586   413A     -0.936658   414A     -0.931089  
     415A     -0.924601   416A     -0.922570   417A     -0.916861  
     418A     -0.915949   419A     -0.914320   420A     -0.912763  
     421A     -0.909127   422A     -0.906689   423A     -0.903283  
     424A     -0.898569   425A     -0.897526   426A     -0.897054  
     427A     -0.886146   428A     -0.882615   429A     -0.881911  
     430A     -0.880620   431A     -0.879487   432A     -0.878335  
     433A     -0.878247   434A     -0.870600   435A     -0.865936  
     436A     -0.863839   437A     -0.861490   438A     -0.858214  
     439A     -0.857661   440A     -0.853400   441A     -0.852975  
     442A     -0.852451   443A     -0.850866   444A     -0.846193  
     445A     -0.845486   446A     -0.843312   447A     -0.840249  
     448A     -0.839534   449A     -0.837018   450A     -0.834518  
     451A     -0.832959   452A     -0.831808   453A     -0.828809  
     454A     -0.826971   455A     -0.823088   456A     -0.822570  
     457A     -0.817910   458A     -0.816458   459A     -0.814330  
     460A     -0.812190   461A     -0.810737   462A     -0.810521  
     463A     -0.808856   464A     -0.808546   465A     -0.804073  
     466A     -0.802028   467A     -0.799500   468A     -0.793086  
     469A     -0.792706   470A     -0.791392   471A     -0.790483  
     472A     -0.788457   473A     -0.786301   474A     -0.785538  
     475A     -0.782926   476A     -0.781427   477A     -0.780514  
     478A     -0.775736   479A     -0.775259   480A     -0.774118  
     481A     -0.771875   482A     -0.771301   483A     -0.769904  
     484A     -0.769893   485A     -0.769764   486A     -0.768215  
     487A     -0.767022   488A     -0.763399   489A     -0.761805  
     490A     -0.761262   491A     -0.757132   492A     -0.757101  
     493A     -0.753033   494A     -0.752318   495A     -0.751966  
     496A     -0.751504   497A     -0.750344   498A     -0.749441  
     499A     -0.746259   500A     -0.743513   501A     -0.738612  
     502A     -0.735103   503A     -0.734587   504A     -0.732697  
     505A     -0.731578   506A     -0.731540   507A     -0.729753  
     508A     -0.729365   509A     -0.726203   510A     -0.725709  
     511A     -0.724944   512A     -0.723262   513A     -0.722353  
     514A     -0.722218   515A     -0.721136   516A     -0.719569  
     517A     -0.715955   518A     -0.715155   519A     -0.711801  
     520A     -0.711461   521A     -0.710274   522A     -0.708218  
     523A     -0.706618   524A     -0.705593   525A     -0.704794  
     526A     -0.703909   527A     -0.702806   528A     -0.700295  
     529A     -0.698622   530A     -0.697584   531A     -0.695131  
     532A     -0.693810   533A     -0.692782   534A     -0.692250  
     535A     -0.692121   536A     -0.690264   537A     -0.689691  
     538A     -0.688503   539A     -0.687720   540A     -0.686542  
     541A     -0.685205   542A     -0.684628   543A     -0.684091  
     544A     -0.682282   545A     -0.681220   546A     -0.680354  
     547A     -0.679257   548A     -0.678287   549A     -0.676277  
     550A     -0.675433   551A     -0.674511   552A     -0.674118  
     553A     -0.672419   554A     -0.669265   555A     -0.668164  
     556A     -0.667202   557A     -0.666330   558A     -0.664871  
     559A     -0.663622   560A     -0.661452   561A     -0.660488  
     562A     -0.659808   563A     -0.658521   564A     -0.658241  
     565A     -0.657834   566A     -0.656716   567A     -0.656389  
     568A     -0.652551   569A     -0.651488   570A     -0.650690  
     571A     -0.650450   572A     -0.648961   573A     -0.648785  
     574A     -0.647967   575A     -0.645686   576A     -0.644680  
     577A     -0.644356   578A     -0.643694   579A     -0.642776  
     580A     -0.642132   581A     -0.642004   582A     -0.639741  
     583A     -0.639228   584A     -0.639107   585A     -0.636479  
     586A     -0.634970   587A     -0.634897   588A     -0.633572  
     589A     -0.633262   590A     -0.627629   591A     -0.627212  
     592A     -0.626500   593A     -0.625942   594A     -0.625672  
     595A     -0.623889   596A     -0.622942   597A     -0.621768  
     598A     -0.618781   599A     -0.617285   600A     -0.616842  
     601A     -0.616489   602A     -0.615924   603A     -0.614062  
     604A     -0.612748   605A     -0.611394   606A     -0.611005  
     607A     -0.610532   608A     -0.609787   609A     -0.608476  
     610A     -0.606393   611A     -0.605444   612A     -0.604680  
     613A     -0.603818   614A     -0.603388   615A     -0.602384  
     616A     -0.601677   617A     -0.599877   618A     -0.598378  
     619A     -0.597633   620A     -0.596981   621A     -0.595612  
     622A     -0.595243   623A     -0.595043   624A     -0.594234  
     625A     -0.593282   626A     -0.592510   627A     -0.592058  
     628A     -0.591225   629A     -0.591113   630A     -0.590729  
     631A     -0.590288   632A     -0.589605   633A     -0.588835  
     634A     -0.587599   635A     -0.587412   636A     -0.586506  
     637A     -0.586308   638A     -0.585842   639A     -0.585156  
     640A     -0.584331   641A     -0.582245   642A     -0.580642  
     643A     -0.580092   644A     -0.578610   645A     -0.577987  
     646A     -0.577324   647A     -0.576815   648A     -0.576373  
     649A     -0.575076   650A     -0.574247   651A     -0.573489  
     652A     -0.573067   653A     -0.572071   654A     -0.571542  
     655A     -0.570664   656A     -0.569147   657A     -0.568982  
     658A     -0.568538   659A     -0.568297   660A     -0.567464  
     661A     -0.566693   662A     -0.566120   663A     -0.565655  
     664A     -0.564953   665A     -0.564339   666A     -0.563453  
     667A     -0.563096   668A     -0.561441   669A     -0.561002  
     670A     -0.560594   671A     -0.559939   672A     -0.559455  
     673A     -0.559022   674A     -0.557942   675A     -0.556279  
     676A     -0.554530   677A     -0.554401   678A     -0.553553  
     679A     -0.553012   680A     -0.552534   681A     -0.551566  
     682A     -0.551462   683A     -0.549981   684A     -0.548900  
     685A     -0.547600   686A     -0.546845   687A     -0.545850  
     688A     -0.544263   689A     -0.543202   690A     -0.542699  
     691A     -0.541994   692A     -0.541540   693A     -0.541135  
     694A     -0.540871   695A     -0.540431   696A     -0.539721  
     697A     -0.539271   698A     -0.538978   699A     -0.538474  
     700A     -0.535215   701A     -0.534935   702A     -0.534508  
     703A     -0.533560   704A     -0.532922   705A     -0.532190  
     706A     -0.530973   707A     -0.530215   708A     -0.529300  
     709A     -0.529022   710A     -0.527388   711A     -0.527335  
     712A     -0.527040   713A     -0.526514   714A     -0.524618  
     715A     -0.523796   716A     -0.523575   717A     -0.522719  
     718A     -0.522619   719A     -0.522111   720A     -0.521579  
     721A     -0.521101   722A     -0.518675   723A     -0.518320  
     724A     -0.516806   725A     -0.515832   726A     -0.515629  
     727A     -0.515456   728A     -0.515124   729A     -0.514512  
     730A     -0.513510   731A     -0.512796   732A     -0.512050  
     733A     -0.510951   734A     -0.509793   735A     -0.508790  
     736A     -0.507196   737A     -0.506950   738A     -0.506200  
     739A     -0.505545   740A     -0.504883   741A     -0.504610  
     742A     -0.503402   743A     -0.502801   744A     -0.500319  
     745A     -0.499989   746A     -0.498392   747A     -0.498001  
     748A     -0.497469   749A     -0.497131   750A     -0.496114  
     751A     -0.495758   752A     -0.495389   753A     -0.494181  
     754A     -0.493961   755A     -0.493369   756A     -0.492813  
     757A     -0.492269   758A     -0.492141   759A     -0.491013  
     760A     -0.489639   761A     -0.489302   762A     -0.487641  
     763A     -0.485613   764A     -0.484998   765A     -0.483213  
     766A     -0.482228   767A     -0.481204   768A     -0.480777  
     769A     -0.480509   770A     -0.479721   771A     -0.479166  
     772A     -0.478296   773A     -0.478096   774A     -0.477569  
     775A     -0.476433   776A     -0.476271   777A     -0.475834  
     778A     -0.475398   779A     -0.474815   780A     -0.474175  
     781A     -0.473228   782A     -0.471927   783A     -0.471080  
     784A     -0.470119   785A     -0.470081   786A     -0.469846  
     787A     -0.468989   788A     -0.467982   789A     -0.466439  
     790A     -0.465457   791A     -0.465151   792A     -0.464055  
     793A     -0.461218   794A     -0.460889   795A     -0.459236  
     796A     -0.457637   797A     -0.457541   798A     -0.457089  
     799A     -0.456587   800A     -0.454620   801A     -0.453635  
     802A     -0.452975   803A     -0.451826   804A     -0.451616  
     805A     -0.450181   806A     -0.449666   807A     -0.448316  
     808A     -0.447543   809A     -0.447105   810A     -0.446629  
     811A     -0.445673   812A     -0.443748   813A     -0.442261  
     814A     -0.442199   815A     -0.440922   816A     -0.440202  
     817A     -0.440054   818A     -0.438504   819A     -0.437050  
     820A     -0.435666   821A     -0.435168   822A     -0.435016  
     823A     -0.434124   824A     -0.432618   825A     -0.431029  
     826A     -0.429837   827A     -0.428256   828A     -0.428076  
     829A     -0.425412   830A     -0.425089   831A     -0.424555  
     832A     -0.424084   833A     -0.423284   834A     -0.422625  
     835A     -0.422552   836A     -0.421880   837A     -0.420847  
     838A     -0.420367   839A     -0.419564   840A     -0.419021  
     841A     -0.418526   842A     -0.417160   843A     -0.416584  
     844A     -0.416395   845A     -0.415733   846A     -0.414769  
     847A     -0.414212   848A     -0.412253   849A     -0.411772  
     850A     -0.411063   851A     -0.408657   852A     -0.407381  
     853A     -0.406837   854A     -0.405767   855A     -0.404431  
     856A     -0.402295   857A     -0.402035   858A     -0.400808  
     859A     -0.400116   860A     -0.399019   861A     -0.397290  
     862A     -0.396291   863A     -0.395305   864A     -0.394635  
     865A     -0.393932   866A     -0.393752   867A     -0.393301  
     868A     -0.392905   869A     -0.391421   870A     -0.390973  
     871A     -0.389404   872A     -0.386181   873A     -0.384667  
     874A     -0.383459   875A     -0.381193   876A     -0.379561  
     877A     -0.378519   878A     -0.377602   879A     -0.376400  
     880A     -0.376198   881A     -0.372886   882A     -0.372700  
     883A     -0.371123   884A     -0.368838   885A     -0.368215  
     886A     -0.366134   887A     -0.364043   888A     -0.362969  
     889A     -0.362606   890A     -0.360978   891A     -0.360779  
     892A     -0.360037   893A     -0.358902   894A     -0.356628  
     895A     -0.353009   896A     -0.353003   897A     -0.350505  
     898A     -0.350307   899A     -0.348660   900A     -0.347602  
     901A     -0.346843   902A     -0.332769   903A     -0.331447  
     904A     -0.327737   905A     -0.325896   906A     -0.325209  
     907A     -0.322354   908A     -0.322273   909A     -0.318913  
     910A     -0.317751   911A     -0.316070   912A     -0.313716  
     913A     -0.313625   914A     -0.313419   915A     -0.310791  
     916A     -0.310314   917A     -0.309194   918A     -0.306256  
     919A     -0.304444   920A     -0.297511   921A     -0.296516  
     922A     -0.295632   923A     -0.295617   924A     -0.294138  
     925A     -0.291200   926A     -0.288699   927A     -0.280834  
     928A     -0.279254   929A     -0.277542   930A     -0.277512  
     931A     -0.277383   932A     -0.272540   933A     -0.271310  
     934A     -0.267053   935A     -0.266724   936A     -0.264598  
     937A     -0.259710   938A     -0.241656   939A     -0.238362  
     940A     -0.224359   941A     -0.206542   942A     -0.202363  
     943A     -0.146313   944A     -0.138558   945A     -0.116349  
     946A     -0.110089   947A     -0.101548   948A     -0.067575  
     949A     -0.065221   950A     -0.051813   951A     -0.019350  

    Virtual:                                                              

     952A      0.118482   953A      0.137630   954A      0.145037  
     955A      0.154359   956A      0.161615   957A      0.184260  
     958A      0.189361   959A      0.193272   960A      0.196064  
     961A      0.196112   962A      0.201122   963A      0.207521  
     964A      0.212593   965A      0.221149   966A      0.221418  
     967A      0.222134   968A      0.223738   969A      0.225314  
     970A      0.227622   971A      0.229541   972A      0.233122  
     973A      0.233877   974A      0.235960   975A      0.242595  
     976A      0.249261   977A      0.249530   978A      0.254498  
     979A      0.258851   980A      0.263985   981A      0.264702  
     982A      0.279679   983A      0.284868   984A      0.287603  
     985A      0.294165   986A      0.301505   987A      0.302286  
     988A      0.306811   989A      0.312848   990A      0.315565  
     991A      0.316950   992A      0.318377   993A      0.321181  
     994A      0.322091   995A      0.327367   996A      0.328915  
     997A      0.335679   998A      0.349268   999A      0.362314  
    1000A      0.370647  1001A      0.370688  1002A      0.378772  
    1003A      0.385685  1004A      0.390928  1005A      0.400937  
    1006A      0.415017  1007A      0.416860  1008A      0.419261  
    1009A      0.430294  1010A      0.430295  1011A      0.432155  
    1012A      0.432783  1013A      0.439611  1014A      0.443109  
    1015A      0.445148  1016A      0.445240  1017A      0.445482  
    1018A      0.447996  1019A      0.453855  1020A      0.456117  
    1021A      0.456917  1022A      0.465859  1023A      0.466533  
    1024A      0.468196  1025A      0.469228  1026A      0.473522  
    1027A      0.475507  1028A      0.485672  1029A      0.486136  
    1030A      0.487546  1031A      0.488422  1032A      0.489386  
    1033A      0.491052  1034A      0.493797  1035A      0.494633  
    1036A      0.495265  1037A      0.495764  1038A      0.503012  
    1039A      0.503409  1040A      0.505018  1041A      0.505314  
    1042A      0.506977  1043A      0.510021  1044A      0.514062  
    1045A      0.517335  1046A      0.520343  1047A      0.521985  
    1048A      0.525388  1049A      0.525853  1050A      0.527871  
    1051A      0.529276  1052A      0.529448  1053A      0.530238  
    1054A      0.530349  1055A      0.531593  1056A      0.533113  
    1057A      0.533519  1058A      0.536571  1059A      0.537213  
    1060A      0.540058  1061A      0.541893  1062A      0.542142  
    1063A      0.542792  1064A      0.543880  1065A      0.547667  
    1066A      0.548349  1067A      0.549038  1068A      0.550489  
    1069A      0.553108  1070A      0.554060  1071A      0.555097  
    1072A      0.556090  1073A      0.559034  1074A      0.562738  
    1075A      0.563475  1076A      0.564003  1077A      0.565610  
    1078A      0.566715  1079A      0.567488  1080A      0.569805  
    1081A      0.571572  1082A      0.573125  1083A      0.574007  
    1084A      0.575348  1085A      0.576431  1086A      0.576618  
    1087A      0.576854  1088A      0.580875  1089A      0.581201  
    1090A      0.581809  1091A      0.583761  1092A      0.586621  
    1093A      0.590939  1094A      0.591422  1095A      0.592374  
    1096A      0.592769  1097A      0.593226  1098A      0.594007  
    1099A      0.595162  1100A      0.597275  1101A      0.597843  
    1102A      0.598488  1103A      0.598946  1104A      0.599600  
    1105A      0.599930  1106A      0.601544  1107A      0.602431  
    1108A      0.603312  1109A      0.603945  1110A      0.604782  
    1111A      0.608012  1112A      0.608634  1113A      0.609631  
    1114A      0.609803  1115A      0.611025  1116A      0.611859  
    1117A      0.612095  1118A      0.612660  1119A      0.613202  
    1120A      0.613651  1121A      0.614207  1122A      0.616269  
    1123A      0.618328  1124A      0.618571  1125A      0.618956  
    1126A      0.620287  1127A      0.622297  1128A      0.622347  
    1129A      0.625000  1130A      0.625664  1131A      0.626854  
    1132A      0.629483  1133A      0.629794  1134A      0.630901  
    1135A      0.631071  1136A      0.631581  1137A      0.633243  
    1138A      0.633820  1139A      0.634101  1140A      0.635404  
    1141A      0.636307  1142A      0.636696  1143A      0.639205  
    1144A      0.639896  1145A      0.640244  1146A      0.641458  
    1147A      0.643251  1148A      0.643935  1149A      0.645187  
    1150A      0.645548  1151A      0.647129  1152A      0.647925  
    1153A      0.648346  1154A      0.648689  1155A      0.649453  
    1156A      0.650366  1157A      0.650457  1158A      0.651555  
    1159A      0.651860  1160A      0.652508  1161A      0.652641  
    1162A      0.653995  1163A      0.654157  1164A      0.654537  
    1165A      0.656142  1166A      0.656458  1167A      0.657572  
    1168A      0.658970  1169A      0.660345  1170A      0.661087  
    1171A      0.661373  1172A      0.662377  1173A      0.662880  
    1174A      0.663358  1175A      0.663748  1176A      0.664959  
    1177A      0.665158  1178A      0.666196  1179A      0.667838  
    1180A      0.667984  1181A      0.668763  1182A      0.669351  
    1183A      0.670367  1184A      0.670858  1185A      0.672192  
    1186A      0.673380  1187A      0.673646  1188A      0.674196  
    1189A      0.675001  1190A      0.675110  1191A      0.675618  
    1192A      0.676409  1193A      0.677281  1194A      0.677750  
    1195A      0.678581  1196A      0.679116  1197A      0.680445  
    1198A      0.681238  1199A      0.681952  1200A      0.682449  
    1201A      0.683047  1202A      0.684105  1203A      0.685186  
    1204A      0.685544  1205A      0.686616  1206A      0.687019  
    1207A      0.687461  1208A      0.687767  1209A      0.688916  
    1210A      0.690311  1211A      0.691059  1212A      0.691296  
    1213A      0.692945  1214A      0.693790  1215A      0.694039  
    1216A      0.694136  1217A      0.695191  1218A      0.696614  
    1219A      0.697098  1220A      0.697942  1221A      0.698582  
    1222A      0.699232  1223A      0.700823  1224A      0.701491  
    1225A      0.702347  1226A      0.703035  1227A      0.704190  
    1228A      0.705084  1229A      0.706536  1230A      0.706609  
    1231A      0.708028  1232A      0.708268  1233A      0.708885  
    1234A      0.710820  1235A      0.711677  1236A      0.712160  
    1237A      0.712836  1238A      0.713191  1239A      0.713729  
    1240A      0.714854  1241A      0.715337  1242A      0.716558  
    1243A      0.717152  1244A      0.717780  1245A      0.718327  
    1246A      0.718854  1247A      0.719210  1248A      0.720275  
    1249A      0.721139  1250A      0.721490  1251A      0.723361  
    1252A      0.723838  1253A      0.724208  1254A      0.725749  
    1255A      0.726310  1256A      0.727577  1257A      0.727776  
    1258A      0.728707  1259A      0.729911  1260A      0.730482  
    1261A      0.730746  1262A      0.731804  1263A      0.733647  
    1264A      0.734540  1265A      0.735739  1266A      0.736432  
    1267A      0.737101  1268A      0.738550  1269A      0.740214  
    1270A      0.740729  1271A      0.741209  1272A      0.741583  
    1273A      0.741714  1274A      0.742468  1275A      0.744492  
    1276A      0.746793  1277A      0.747825  1278A      0.748318  
    1279A      0.750052  1280A      0.750628  1281A      0.750981  
    1282A      0.752098  1283A      0.752667  1284A      0.753276  
    1285A      0.753606  1286A      0.754033  1287A      0.754820  
    1288A      0.756054  1289A      0.756881  1290A      0.757713  
    1291A      0.758275  1292A      0.759534  1293A      0.760658  
    1294A      0.761416  1295A      0.761822  1296A      0.762417  
    1297A      0.763024  1298A      0.763856  1299A      0.764353  
    1300A      0.765449  1301A      0.766715  1302A      0.768608  
    1303A      0.769209  1304A      0.769592  1305A      0.769867  
    1306A      0.770215  1307A      0.770811  1308A      0.771164  
    1309A      0.772024  1310A      0.772398  1311A      0.772921  
    1312A      0.773471  1313A      0.774559  1314A      0.774883  
    1315A      0.775826  1316A      0.776854  1317A      0.777266  
    1318A      0.779795  1319A      0.780315  1320A      0.780564  
    1321A      0.781406  1322A      0.782913  1323A      0.783735  
    1324A      0.784983  1325A      0.785435  1326A      0.785720  
    1327A      0.786815  1328A      0.787854  1329A      0.788532  
    1330A      0.789814  1331A      0.790453  1332A      0.790778  
    1333A      0.791517  1334A      0.792189  1335A      0.792309  
    1336A      0.792815  1337A      0.793662  1338A      0.794052  
    1339A      0.794748  1340A      0.795498  1341A      0.796143  
    1342A      0.796573  1343A      0.797443  1344A      0.798482  
    1345A      0.802227  1346A      0.803169  1347A      0.805054  
    1348A      0.807597  1349A      0.807621  1350A      0.809476  
    1351A      0.811532  1352A      0.813729  1353A      0.815077  
    1354A      0.815590  1355A      0.815755  1356A      0.818260  
    1357A      0.820026  1358A      0.821822  1359A      0.822882  
    1360A      0.823750  1361A      0.824003  1362A      0.824925  
    1363A      0.826602  1364A      0.827184  1365A      0.827572  
    1366A      0.829096  1367A      0.830381  1368A      0.832111  
    1369A      0.832750  1370A      0.833648  1371A      0.834315  
    1372A      0.835510  1373A      0.836021  1374A      0.836834  
    1375A      0.837746  1376A      0.837892  1377A      0.840373  
    1378A      0.842154  1379A      0.842371  1380A      0.846567  
    1381A      0.848801  1382A      0.849392  1383A      0.850467  
    1384A      0.850743  1385A      0.851401  1386A      0.852075  
    1387A      0.853134  1388A      0.854356  1389A      0.855926  
    1390A      0.857852  1391A      0.859609  1392A      0.860962  
    1393A      0.861596  1394A      0.862583  1395A      0.863659  
    1396A      0.866239  1397A      0.867157  1398A      0.868677  
    1399A      0.870973  1400A      0.871278  1401A      0.874340  
    1402A      0.874461  1403A      0.874470  1404A      0.875113  
    1405A      0.876355  1406A      0.877203  1407A      0.878545  
    1408A      0.879385  1409A      0.883971  1410A      0.885448  
    1411A      0.885666  1412A      0.887986  1413A      0.891228  
    1414A      0.893509  1415A      0.895170  1416A      0.896207  
    1417A      0.896262  1418A      0.897291  1419A      0.898134  
    1420A      0.898953  1421A      0.900983  1422A      0.901786  
    1423A      0.903592  1424A      0.907376  1425A      0.907734  
    1426A      0.911601  1427A      0.912244  1428A      0.912866  
    1429A      0.913579  1430A      0.915524  1431A      0.918719  
    1432A      0.919605  1433A      0.919862  1434A      0.924953  
    1435A      0.926411  1436A      0.928910  1437A      0.929930  
    1438A      0.932589  1439A      0.937020  1440A      0.942120  
    1441A      0.942399  1442A      0.942583  1443A      0.946207  
    1444A      0.947546  1445A      0.948046  1446A      0.949532  
    1447A      0.951398  1448A      0.955060  1449A      0.957466  
    1450A      0.958017  1451A      0.958922  1452A      0.959443  
    1453A      0.960039  1454A      0.963063  1455A      0.964297  
    1456A      0.966661  1457A      0.967167  1458A      0.970692  
    1459A      0.972964  1460A      0.973211  1461A      0.974993  
    1462A      0.979247  1463A      0.980533  1464A      0.982324  
    1465A      0.983783  1466A      0.985779  1467A      0.990017  
    1468A      0.990390  1469A      0.990688  1470A      0.992125  
    1471A      0.997153  1472A      1.005208  1473A      1.006886  
    1474A      1.014329  1475A      1.025461  1476A      1.028579  
    1477A      1.029708  1478A      1.031457  1479A      1.032789  
    1480A      1.037973  1481A      1.040136  1482A      1.043627  
    1483A      1.044887  1484A      1.045436  1485A      1.045505  
    1486A      1.054783  1487A      1.056520  1488A      1.057058  
    1489A      1.066582  1490A      1.068111  1491A      1.074265  
    1492A      1.074742  1493A      1.077224  1494A      1.077987  
    1495A      1.079199  1496A      1.085951  1497A      1.085958  
    1498A      1.098831  1499A      1.114153  1500A      1.115542  
    1501A      1.125276  1502A      1.125627  1503A      1.129792  
    1504A      1.138584  1505A      1.147704  1506A      1.149028  
    1507A      1.154789  1508A      1.167811  1509A      1.198785  
    1510A      1.203692  1511A      1.215270  1512A      1.236130  
    1513A      1.247940  1514A      1.288008  1515A      1.292815  
    1516A      1.304517  1517A      1.409203  

    Final Occupation by Irrep:
              A 
    DOCC [   951 ]
    NA   [   951 ]
    NB   [   951 ]

  @DF-RHF Final Energy: -13492.70661920372368

   => Energetics <=

    Nuclear Repulsion Energy =         101403.3713253462628927
    One-Electron Energy =             -221103.8097520441515371
    Two-Electron Energy =              106212.5360093100753147
    Total Energy =                     -13492.7066192037291330

Computation Completed


Properties will be evaluated at   0.000000,   0.000000,   0.000000 [a0]

Properties computed using the SCF density matrix


 Multipole Moments:

 ------------------------------------------------------------------------------------
     Multipole            Electronic (a.u.)      Nuclear  (a.u.)        Total (a.u.)
 ------------------------------------------------------------------------------------

 L = 1.  Multiply by 2.5417464519 to convert [e a0] to [Debye]
 Dipole X            :      -8554.0323625         8516.8539180          -37.1784446
 Dipole Y            :    -169351.9513785       169232.9642968         -118.9870817
 Dipole Z            :    -179499.7762619       179463.3765119          -36.3997500
 Magnitude           :                                                  129.8657158

 ------------------------------------------------------------------------------------

*** tstop() called on atl1-1-01-010-24-1.pace.gatech.edu at Tue May 20 00:13:02 2025
Module time:
	user time   =   37678.99 seconds =     627.98 minutes
	system time =     645.96 seconds =      10.77 minutes
	total time  =       3917 seconds =      65.28 minutes
Total time:
	user time   =   37678.99 seconds =     627.98 minutes
	system time =     645.96 seconds =      10.77 minutes
	total time  =       3917 seconds =      65.28 minutes
Wall time: 3916.27 seconds
