# Supplementary material for: SparcleQC: Automated Input File Creation for QM/MM Studies of Protein:Ligand Complexes
Source: J Chem Inf Model. 2025 Jun 17;65(13):6433–40. doi: 10.1021/acs.jcim.5c00617 (PMC12264949; doi:10.1021/acs.jcim.5c00617)
Supplement: Supplementary file 2 [file ci5c00617_si_002.zip › si/convergence/ex1_1ABA/psi4_files/with_ee/cutoff_10.5_psi4_file_prot.out]

Scratch directory: /tmp/
  PE does not make use of molecular symmetry: further calculations in C1 point group.
  PE geometry must align with POTFILE keyword: resetting coordinates with fixed origin and orientation.
   => Libint2 <=

    Primary   basis highest AM E, G, H:  5, 4, 3
    Auxiliary basis highest AM E, G, H:  6, 5, 4
    Onebody   basis highest AM E, G, H:  6, 5, 4
    Solid Harmonics ordering:            gaussian

*** tstart() called on atl1-1-01-010-24-2.pace.gatech.edu
*** at Tue May 20 00:50:37 2025

   => Loading Basis Set <=

    Name: MINIX
    Role: ORBITAL
    Keyword: BASIS
    atoms 1, 4-5, 7-9, 20-21, 23-29, 41-42, 48-49, 51-57, 69-70, 72-73, 81-82, 84, 92-93, 95-96, 106-107, 109-112, 125-126, 128-130, 132, 142-143, 145-148, 164-165, 167, 174-175, 181-182, 184-186, 195-196, 198, 205-207, 214, 217-218, 220-226, 237-238, 240-243, 256-257, 259-260, 270-271, 273-276, 289-290, 292-293, 295, 306-309, 317, 320-321, 327-328, 330-332, 343-344, 346-352, 363-364, 366-367, 375-376, 378-379, 387-388, 390-392, 402-403, 405-408, 424-425, 427-430, 443-444, 446, 453-454, 456-458, 468-469, 471-474, 487-488, 490-493, 506-507, 509-510, 520-521, 523-526, 542-543, 545-548, 561-562, 568-569, 571-573, 575, 592-593, 595-596, 604-605, 607-608, 618-619, 621-623, 635-636, 638-641, 654-655, 661-662, 664-667, 680-681, 683-684, 694-695, 697-698, 700, 711-712, 714-716, 725-726, 728-730, 742-743, 745-747, 758-765, 775, 778-781, 783, 792, 795-796, 802-809 entry C          line    74 file /storage/hive/project/chem-sherrill/csargent30/.conda/envs/psi419/share/psi4/basis/minix.gbs 
    atoms 2, 6, 22, 30, 43, 50, 58, 71, 74-75, 83, 85, 94, 98, 108, 127, 144, 166, 176, 183, 197, 208-209, 215, 219, 239, 258, 262, 272, 291, 318, 322, 329, 345, 365, 368-369, 377, 380-381, 389, 393-394, 404, 426, 445, 455, 459-460, 470, 489, 508, 511, 522, 544, 563, 570, 594, 597-598, 606, 609, 620, 625, 637, 656, 663, 682, 685, 696, 713, 727, 732, 744, 776, 793, 797, 819, 822, 825, 828, 831, 834, 837, 840, 843, 846, 849, 852, 855, 858                                                                                                                                                                                                                                                                                                                                                                                                                                           entry O          line   102 file /storage/hive/project/chem-sherrill/csargent30/.conda/envs/psi419/share/psi4/basis/minix.gbs 
    atoms 3, 19, 40, 47, 68, 80, 91, 97, 105, 124, 131, 133, 141, 149, 163, 173, 180, 194, 204, 216, 236, 255, 261, 269, 288, 305, 319, 326, 342, 362, 374, 386, 401, 409, 423, 442, 452, 467, 486, 505, 519, 527, 541, 560, 567, 574, 576-577, 591, 603, 617, 624, 634, 653, 660, 679, 693, 710, 724, 731, 741, 757, 777, 782, 784, 794, 801                                                                                                                                                                                                                                                                                                                                                                                                                                                                                                                                                      entry N          line    88 file /storage/hive/project/chem-sherrill/csargent30/.conda/envs/psi419/share/psi4/basis/minix.gbs 
    atoms 10-18, 31-39, 44-46, 59-67, 76-79, 86-90, 99-104, 113-123, 134-140, 150-162, 169-172, 177-179, 187-193, 200-203, 210-213, 227-235, 244-254, 263-268, 277-287, 296-304, 310-316, 323-325, 333-341, 353-361, 370-373, 382-385, 395-400, 410-422, 431-441, 447-451, 461-466, 475-485, 494-504, 512-518, 528-540, 549-559, 564-566, 578-590, 599-602, 610-616, 626-633, 642-652, 657-659, 668-678, 686-692, 701-709, 717-723, 733-740, 748-756, 766-774, 785-791, 798-800, 810-818, 820-821, 823-824, 826-827, 829-830, 832-833, 835-836, 838-839, 841-842, 844-845, 847-848, 850-851, 853-854, 856-857, 859-870                                                                                                                                                                                                                                                                             entry H          line    24 file /storage/hive/project/chem-sherrill/csargent30/.conda/envs/psi419/share/psi4/basis/minix.gbs 
    atoms 168, 199, 294, 699                                                                                                                                                                                                                                                                                                                                                                                                                                                                                                                                                                                                                                                                                                                                                                                                                                                                       entry S          line   256 file /storage/hive/project/chem-sherrill/csargent30/.conda/envs/psi419/share/psi4/basis/minix.gbs 

   => HF3C: Empirical Dispersion <=

    Grimme's -D3 (BJ-damping) Dispersion Correction
    Grimme S.; Ehrlich S.; Goerigk L. (2011), J. Comput. Chem., 32: 1456

        s6 =       1.000000
        s8 =       0.877700
        a1 =       0.417100
        a2 =       2.914900


         ---------------------------------------------------------
                                   SCF
               by Justin Turney, Rob Parrish, Andy Simmonett
                          and Daniel G. A. Smith
                              RHF Reference
                       10 Threads, 114440 MiB Core
         ---------------------------------------------------------

  ==> Geometry <==

    Molecular point group: c1
    Full point group: C1

    Geometry (in Angstrom), charge = -3, multiplicity = 1:

       Center              X                  Y                   Z               Mass       
    ------------   -----------------  -----------------  -----------------  -----------------
         C           12.869000000000    48.669000000000    55.651000000000    12.000000000000
         O           12.774000000000    47.509000000000    55.249000000000    15.994914619570
         N           11.862000000000    49.290000000000    56.238000000000    14.003074004430
         C           10.574000000000    48.651000000000    56.514000000000    12.000000000000
         C            9.479000000000    49.442000000000    55.784000000000    12.000000000000
         O            9.222000000000    50.616000000000    56.099000000000    15.994914619570
         C           10.282000000000    48.658000000000    58.060000000000    12.000000000000
         C            8.950000000000    47.961000000000    58.320000000000    12.000000000000
         C           11.449000000000    48.005000000000    58.839000000000    12.000000000000
         H           11.987000000000    50.255000000000    56.510000000000     1.007825032230
         H           10.589000000000    47.624000000000    56.149000000000     1.007825032230
         H           10.193000000000    49.695000000000    58.385000000000     1.007825032230
         H            8.741000000000    47.962000000000    59.390000000000     1.007825032230
         H            9.002000000000    46.933000000000    57.961000000000     1.007825032230
         H            8.155000000000    48.489000000000    57.794000000000     1.007825032230
         H           11.227000000000    48.020000000000    59.906000000000     1.007825032230
         H           11.574000000000    46.974000000000    58.508000000000     1.007825032230
         H           12.368000000000    48.561000000000    58.651000000000     1.007825032230
         N            8.831000000000    48.837000000000    54.788000000000    14.003074004430
         C            7.706000000000    49.436000000000    54.084000000000    12.000000000000
         C            6.456000000000    48.981000000000    54.822000000000    12.000000000000
         O            6.310000000000    47.784000000000    55.139000000000    15.994914619570
         C            7.599000000000    48.942000000000    52.633000000000    12.000000000000
         C            8.692000000000    49.472000000000    51.736000000000    12.000000000000
         C            9.959000000000    48.898000000000    51.781000000000    12.000000000000
         C            8.415000000000    50.537000000000    50.880000000000    12.000000000000
         C           10.961000000000    49.400000000000    50.960000000000    12.000000000000
         C            9.426000000000    51.032000000000    50.065000000000    12.000000000000
         C           10.685000000000    50.467000000000    50.116000000000    12.000000000000
         O           11.708000000000    50.978000000000    49.318000000000    15.994914619570
         H            9.136000000000    47.916000000000    54.508000000000     1.007825032230
         H            7.783000000000    50.523000000000    54.107000000000     1.007825032230
         H            6.637000000000    49.260000000000    52.230000000000     1.007825032230
         H            7.639000000000    47.853000000000    52.629000000000     1.007825032230
         H           10.161000000000    48.072000000000    52.447000000000     1.007825032230
         H            7.427000000000    50.972000000000    50.851000000000     1.007825032230
         H           11.948000000000    48.963000000000    50.978000000000     1.007825032230
         H            9.228000000000    51.855000000000    49.395000000000     1.007825032230
         H           11.376000000000    51.721000000000    48.808000000000     1.007825032230
         N            5.533000000000    49.874000000000    55.110000000000    14.003074004430
         C            4.317000000000    49.477000000000    55.789000000000    12.000000000000
         C            3.333000000000    50.620000000000    55.891000000000    12.000000000000
         O            3.372000000000    51.588000000000    55.127000000000    15.994914619570
         H            5.674000000000    50.841000000000    54.856000000000     1.007825032230
         H            4.569000000000    49.137000000000    56.794000000000     1.007825032230
         H            3.854000000000    48.656000000000    55.241000000000     1.007825032230
         N            2.442000000000    50.507000000000    56.862000000000    14.003074004430
         C            1.413000000000    51.506000000000    57.119000000000    12.000000000000
         C            1.670000000000    52.119000000000    58.461000000000    12.000000000000
         O            2.084000000000    51.417000000000    59.378000000000    15.994914619570
         C            0.005000000000    50.927000000000    57.232000000000    12.000000000000
         C           -0.521000000000    50.237000000000    56.001000000000    12.000000000000
         C           -0.985000000000    51.011000000000    54.951000000000    12.000000000000
         C           -0.569000000000    48.854000000000    55.936000000000    12.000000000000
         C           -1.502000000000    50.387000000000    53.835000000000    12.000000000000
         C           -1.086000000000    48.222000000000    54.817000000000    12.000000000000
         C           -1.549000000000    49.003000000000    53.779000000000    12.000000000000
         O           -2.106000000000    48.406000000000    52.664000000000    15.994914619570
         H            2.477000000000    49.689000000000    57.454000000000     1.007825032230
         H            1.439000000000    52.275000000000    56.347000000000     1.007825032230
         H            0.006000000000    50.203000000000    58.047000000000     1.007825032230
         H           -0.679000000000    51.735000000000    57.492000000000     1.007825032230
         H           -0.943000000000    52.089000000000    55.005000000000     1.007825032230
         H           -0.201000000000    48.265000000000    56.763000000000     1.007825032230
         H           -1.869000000000    50.975000000000    53.007000000000     1.007825032230
         H           -1.126000000000    47.144000000000    54.759000000000     1.007825032230
         H           -2.740000000000    47.740000000000    52.940000000000     1.007825032230
         N            1.353000000000    53.383000000000    58.618000000000    14.003074004430
         C            1.379000000000    54.012000000000    59.918000000000    12.000000000000
         C            0.072000000000    53.524000000000    60.555000000000    12.000000000000
         O           -1.014000000000    53.786000000000    60.032000000000    15.994914619570
         C            1.368000000000    55.515000000000    59.744000000000    12.000000000000
         C            1.385000000000    56.331000000000    61.039000000000    12.000000000000
         O            0.880000000000    55.917000000000    62.095000000000    15.994914619570
         O            1.931000000000    57.431000000000    60.951000000000    15.994914619570
         H            1.085000000000    53.928000000000    57.811000000000     1.007825032230
         H            2.245000000000    53.688000000000    60.496000000000     1.007825032230
         H            2.247000000000    55.792000000000    59.162000000000     1.007825032230
         H            0.479000000000    55.789000000000    59.176000000000     1.007825032230
         N            0.064000000000    52.892000000000    61.725000000000    14.003074004430
         C           -1.173000000000    52.358000000000    62.288000000000    12.000000000000
         C           -2.171000000000    53.409000000000    62.766000000000    12.000000000000
         O           -3.340000000000    53.082000000000    63.002000000000    15.994914619570
         C           -0.884000000000    51.432000000000    63.465000000000    12.000000000000
         O           -0.305000000000    50.228000000000    62.993000000000    15.994914619570
         H            0.929000000000    52.779000000000    62.234000000000     1.007825032230
         H           -1.661000000000    51.766000000000    61.513000000000     1.007825032230
         H           -0.193000000000    51.922000000000    64.151000000000     1.007825032230
         H           -1.814000000000    51.207000000000    63.987000000000     1.007825032230
         H            0.094000000000    49.756000000000    63.727000000000     1.007825032230
         N           -1.723000000000    54.648000000000    62.956000000000    14.003074004430
         C           -2.659000000000    55.732000000000    63.202000000000    12.000000000000
         C           -3.518000000000    55.978000000000    61.988000000000    12.000000000000
         O           -4.628000000000    56.464000000000    62.145000000000    15.994914619570
         C           -1.958000000000    57.050000000000    63.504000000000    12.000000000000
         C           -1.189000000000    56.951000000000    64.807000000000    12.000000000000
         N            0.113000000000    57.238000000000    64.812000000000    14.003074004430
         O           -1.733000000000    56.536000000000    65.839000000000    15.994914619570
         H           -0.731000000000    54.835000000000    62.929000000000     1.007825032230
         H           -3.299000000000    55.467000000000    64.044000000000     1.007825032230
         H           -2.702000000000    57.842000000000    63.585000000000     1.007825032230
         H           -1.267000000000    57.285000000000    62.694000000000     1.007825032230
         H            0.566000000000    57.547000000000    63.963000000000     1.007825032230
         H            0.647000000000    57.147000000000    65.665000000000     1.007825032230
         N           -3.063000000000    55.713000000000    60.763000000000    14.003074004430
         C           -3.859000000000    55.957000000000    59.566000000000    12.000000000000
         C           -4.489000000000    54.638000000000    59.165000000000    12.000000000000
         O           -5.677000000000    54.600000000000    58.838000000000    15.994914619570
         C           -2.936000000000    56.525000000000    58.453000000000    12.000000000000
         C           -2.419000000000    57.872000000000    58.904000000000    12.000000000000
         C           -3.673000000000    56.641000000000    57.124000000000    12.000000000000
         C           -1.159000000000    58.375000000000    58.200000000000    12.000000000000
         H           -2.134000000000    55.330000000000    60.661000000000     1.007825032230
         H           -4.643000000000    56.680000000000    59.792000000000     1.007825032230
         H           -2.089000000000    55.851000000000    58.325000000000     1.007825032230
         H           -3.209000000000    58.605000000000    58.738000000000     1.007825032230
         H           -2.217000000000    57.821000000000    59.974000000000     1.007825032230
         H           -4.035000000000    55.658000000000    56.822000000000     1.007825032230
         H           -4.518000000000    57.321000000000    57.235000000000     1.007825032230
         H           -2.994000000000    57.028000000000    56.364000000000     1.007825032230
         H           -0.881000000000    59.348000000000    58.604000000000     1.007825032230
         H           -0.345000000000    57.668000000000    58.363000000000     1.007825032230
         H           -1.352000000000    58.467000000000    57.131000000000     1.007825032230
         N           -3.764000000000    53.513000000000    59.144000000000    14.003074004430
         C           -4.323000000000    52.242000000000    58.734000000000    12.000000000000
         C           -3.681000000000    51.215000000000    59.641000000000    12.000000000000
         O           -2.469000000000    51.006000000000    59.589000000000    15.994914619570
         C           -3.962000000000    52.008000000000    57.296000000000    12.000000000000
         C           -4.635000000000    50.801000000000    56.669000000000    12.000000000000
         C           -4.176000000000    49.512000000000    56.726000000000    12.000000000000
         N           -5.696000000000    50.809000000000    55.872000000000    14.003074004430
         C           -5.895000000000    49.594000000000    55.423000000000    12.000000000000
         N           -4.976000000000    48.833000000000    55.943000000000    14.003074004430
         H           -2.794000000000    53.552000000000    59.424000000000     1.007825032230
         H           -5.406000000000    52.241000000000    58.862000000000     1.007825032230
         H           -2.883000000000    51.867000000000    57.234000000000     1.007825032230
         H           -4.231000000000    52.894000000000    56.721000000000     1.007825032230
         H           -6.258000000000    51.618000000000    55.648000000000     1.007825032230
         H           -3.337000000000    49.137000000000    57.293000000000     1.007825032230
         H           -6.677000000000    49.282000000000    54.747000000000     1.007825032230
         N           -4.454000000000    50.568000000000    60.487000000000    14.003074004430
         C           -3.913000000000    49.659000000000    61.489000000000    12.000000000000
         C           -3.055000000000    48.558000000000    60.876000000000    12.000000000000
         O           -3.491000000000    47.931000000000    59.898000000000    15.994914619570
         C           -5.077000000000    49.060000000000    62.264000000000    12.000000000000
         C           -4.581000000000    48.271000000000    63.463000000000    12.000000000000
         C           -5.696000000000    47.747000000000    64.361000000000    12.000000000000
         C           -5.125000000000    47.550000000000    65.754000000000    12.000000000000
         N           -6.117000000000    47.166000000000    66.752000000000    14.003074004430
         H           -5.453000000000    50.706000000000    60.440000000000     1.007825032230
         H           -3.296000000000    50.234000000000    62.180000000000     1.007825032230
         H           -5.727000000000    49.864000000000    62.610000000000     1.007825032230
         H           -5.643000000000    48.398000000000    61.608000000000     1.007825032230
         H           -4.005000000000    47.420000000000    63.099000000000     1.007825032230
         H           -3.926000000000    48.910000000000    64.055000000000     1.007825032230
         H           -6.513000000000    48.468000000000    64.395000000000     1.007825032230
         H           -6.062000000000    46.795000000000    63.976000000000     1.007825032230
         H           -4.367000000000    46.769000000000    65.706000000000     1.007825032230
         H           -4.651000000000    48.479000000000    66.072000000000     1.007825032230
         H           -5.667000000000    47.053000000000    67.649000000000     1.007825032230
         H           -6.548000000000    46.294000000000    66.480000000000     1.007825032230
         H           -6.824000000000    47.884000000000    66.818000000000     1.007825032230
         N           -1.840000000000    48.367000000000    61.392000000000    14.003074004430
         C           -0.992000000000    47.311000000000    60.887000000000    12.000000000000
         C           -0.176000000000    46.758000000000    62.031000000000    12.000000000000
         O            0.958000000000    47.176000000000    62.300000000000    15.994914619570
         C           -0.081000000000    47.849000000000    59.785000000000    12.000000000000
         S            0.906000000000    46.497000000000    59.054000000000    31.972071174400
         H           -1.511000000000    48.963000000000    62.139000000000     1.007825032230
         H           -1.616000000000    46.517000000000    60.478000000000     1.007825032230
         H           -0.691000000000    48.308000000000    59.007000000000     1.007825032230
         H            0.590000000000    48.598000000000    60.206000000000     1.007825032230
         N           -0.745000000000    45.803000000000    62.754000000000    14.003074004430
         C           -0.066000000000    45.169000000000    63.887000000000    12.000000000000
         C            1.297000000000    44.560000000000    63.509000000000    12.000000000000
         O            2.300000000000    44.868000000000    64.165000000000    15.994914619570
         H           -1.679000000000    45.502000000000    62.515000000000     1.007825032230
         H            0.092000000000    45.920000000000    64.661000000000     1.007825032230
         H           -0.706000000000    44.381000000000    64.285000000000     1.007825032230
         N            1.441000000000    43.750000000000    62.430000000000    14.003074004430
         C            2.722000000000    43.233000000000    61.953000000000    12.000000000000
         C            3.756000000000    44.331000000000    61.685000000000    12.000000000000
         O            4.949000000000    44.126000000000    61.944000000000    15.994914619570
         C            2.361000000000    42.431000000000    60.697000000000    12.000000000000
         C            0.961000000000    41.944000000000    60.950000000000    12.000000000000
         C            0.350000000000    43.177000000000    61.613000000000    12.000000000000
         H            3.124000000000    42.549000000000    62.701000000000     1.007825032230
         H            2.394000000000    43.066000000000    59.812000000000     1.007825032230
         H            3.040000000000    41.586000000000    60.581000000000     1.007825032230
         H            0.449000000000    41.692000000000    60.021000000000     1.007825032230
         H            0.963000000000    41.096000000000    61.635000000000     1.007825032230
         H           -0.493000000000    42.895000000000    62.243000000000     1.007825032230
         H            0.031000000000    43.893000000000    60.855000000000     1.007825032230
         N            3.322000000000    45.484000000000    61.134000000000    14.003074004430
         C            4.203000000000    46.620000000000    60.883000000000    12.000000000000
         C            4.775000000000    47.153000000000    62.194000000000    12.000000000000
         O            5.993000000000    47.336000000000    62.287000000000    15.994914619570
         C            3.465000000000    47.784000000000    60.221000000000    12.000000000000
         S            2.700000000000    47.388000000000    58.627000000000    31.972071174400
         H            2.346000000000    45.564000000000    60.885000000000     1.007825032230
         H            5.022000000000    46.302000000000    60.238000000000     1.007825032230
         H            2.681000000000    48.119000000000    60.900000000000     1.007825032230
         H            4.169000000000    48.603000000000    60.074000000000     1.007825032230
         N            3.929000000000    47.366000000000    63.213000000000    14.003074004430
         C            4.400000000000    47.850000000000    64.519000000000    12.000000000000
         C            3.252000000000    48.130000000000    65.453000000000    12.000000000000
         C            2.275000000000    49.174000000000    64.947000000000    12.000000000000
         O            2.661000000000    50.072000000000    64.202000000000    15.994914619570
         O            1.114000000000    49.053000000000    65.326000000000    15.994914619570
         H            2.944000000000    47.189000000000    63.080000000000     1.007825032230
         H            4.957000000000    48.774000000000    64.366000000000     1.007825032230
         H            2.706000000000    47.200000000000    65.611000000000     1.007825032230
         H            3.654000000000    48.464000000000    66.409000000000     1.007825032230
         C           12.566000000000    53.009000000000    57.937000000000    12.000000000000
         O           12.459000000000    51.916000000000    57.371000000000    15.994914619570
         N           11.485000000000    53.672000000000    58.281000000000    14.003074004430
         C           10.147000000000    53.178000000000    57.973000000000    12.000000000000
         C            9.589000000000    54.010000000000    56.814000000000    12.000000000000
         O            9.658000000000    55.244000000000    56.807000000000    15.994914619570
         C            9.253000000000    53.305000000000    59.218000000000    12.000000000000
         C            7.869000000000    52.700000000000    59.024000000000    12.000000000000
         C            7.687000000000    51.343000000000    59.216000000000    12.000000000000
         C            6.802000000000    53.499000000000    58.641000000000    12.000000000000
         C            6.436000000000    50.789000000000    59.028000000000    12.000000000000
         C            5.556000000000    52.939000000000    58.454000000000    12.000000000000
         C            5.384000000000    51.590000000000    58.648000000000    12.000000000000
         H           11.583000000000    54.549000000000    58.773000000000     1.007825032230
         H           10.206000000000    52.132000000000    57.673000000000     1.007825032230
         H            9.741000000000    52.795000000000    60.049000000000     1.007825032230
         H            9.144000000000    54.360000000000    59.467000000000     1.007825032230
         H            8.518000000000    50.720000000000    59.511000000000     1.007825032230
         H            6.947000000000    54.558000000000    58.489000000000     1.007825032230
         H            6.284000000000    49.730000000000    59.179000000000     1.007825032230
         H            4.721000000000    53.557000000000    58.157000000000     1.007825032230
         H            4.408000000000    51.152000000000    58.500000000000     1.007825032230
         N            9.024000000000    53.368000000000    55.798000000000    14.003074004430
         C            8.472000000000    54.040000000000    54.638000000000    12.000000000000
         C            6.973000000000    53.748000000000    54.671000000000    12.000000000000
         O            6.536000000000    52.594000000000    54.558000000000    15.994914619570
         C            9.142000000000    53.478000000000    53.348000000000    12.000000000000
         C           10.605000000000    53.856000000000    53.284000000000    12.000000000000
         C            8.446000000000    54.045000000000    52.136000000000    12.000000000000
         C           11.302000000000    53.478000000000    54.566000000000    12.000000000000
         H            8.976000000000    52.360000000000    55.835000000000     1.007825032230
         H            8.645000000000    55.114000000000    54.711000000000     1.007825032230
         H            9.051000000000    52.392000000000    53.340000000000     1.007825032230
         H           11.075000000000    53.332000000000    52.452000000000     1.007825032230
         H           10.693000000000    54.931000000000    53.129000000000     1.007825032230
         H            7.389000000000    53.781000000000    52.167000000000     1.007825032230
         H            8.549000000000    55.130000000000    52.132000000000     1.007825032230
         H            8.897000000000    53.634000000000    51.233000000000     1.007825032230
         H           12.377000000000    53.428000000000    54.395000000000     1.007825032230
         H           11.090000000000    54.227000000000    55.329000000000     1.007825032230
         H           10.942000000000    52.506000000000    54.902000000000     1.007825032230
         N            6.166000000000    54.792000000000    54.866000000000    14.003074004430
         C            4.714000000000    54.653000000000    54.968000000000    12.000000000000
         C            4.103000000000    54.707000000000    53.574000000000    12.000000000000
         O            4.298000000000    55.692000000000    52.855000000000    15.994914619570
         C            4.122000000000    55.782000000000    55.827000000000    12.000000000000
         C            2.598000000000    55.732000000000    55.945000000000    12.000000000000
         N            2.013000000000    56.857000000000    56.341000000000    14.003074004430
         O            1.918000000000    54.728000000000    55.674000000000    15.994914619570
         H            6.573000000000    55.713000000000    54.946000000000     1.007825032230
         H            4.477000000000    53.693000000000    55.426000000000     1.007825032230
         H            4.547000000000    55.711000000000    56.828000000000     1.007825032230
         H            4.408000000000    56.740000000000    55.392000000000     1.007825032230
         H            2.573000000000    57.671000000000    56.551000000000     1.007825032230
         H            1.008000000000    56.899000000000    56.432000000000     1.007825032230
         N            3.358000000000    53.697000000000    53.143000000000    14.003074004430
         C            2.813000000000    53.718000000000    51.788000000000    12.000000000000
         C            1.415000000000    54.343000000000    51.725000000000    12.000000000000
         O            0.846000000000    54.490000000000    50.639000000000    15.994914619570
         C            2.765000000000    52.263000000000    51.154000000000    12.000000000000
         C            1.854000000000    51.314000000000    51.971000000000    12.000000000000
         C            4.222000000000    51.753000000000    51.018000000000    12.000000000000
         C            1.552000000000    49.957000000000    51.275000000000    12.000000000000
         H            3.168000000000    52.914000000000    53.752000000000     1.007825032230
         H            3.476000000000    54.326000000000    51.173000000000     1.007825032230
         H            2.346000000000    52.349000000000    50.152000000000     1.007825032230
         H            2.343000000000    51.107000000000    52.923000000000     1.007825032230
         H            0.910000000000    51.822000000000    52.168000000000     1.007825032230
         H            4.218000000000    50.753000000000    50.584000000000     1.007825032230
         H            4.784000000000    52.427000000000    50.372000000000     1.007825032230
         H            4.689000000000    51.720000000000    52.002000000000     1.007825032230
         H            0.908000000000    49.355000000000    51.916000000000     1.007825032230
         H            2.486000000000    49.425000000000    51.096000000000     1.007825032230
         H            1.050000000000    50.140000000000    50.325000000000     1.007825032230
         N            0.803000000000    54.699000000000    52.842000000000    14.003074004430
         C           -0.523000000000    55.306000000000    52.821000000000    12.000000000000
         C           -0.453000000000    56.609000000000    53.627000000000    12.000000000000
         O           -0.633000000000    56.589000000000    54.848000000000    15.994914619570
         C           -1.551000000000    54.355000000000    53.441000000000    12.000000000000
         C           -2.945000000000    54.929000000000    53.268000000000    12.000000000000
         S           -4.230000000000    53.864000000000    53.922000000000    31.972071174400
         C           -4.327000000000    52.868000000000    52.489000000000    12.000000000000
         H            1.263000000000    54.547000000000    53.728000000000     1.007825032230
         H           -0.806000000000    55.528000000000    51.792000000000     1.007825032230
         H           -1.338000000000    54.233000000000    54.503000000000     1.007825032230
         H           -1.494000000000    53.386000000000    52.946000000000     1.007825032230
         H           -2.992000000000    55.887000000000    53.785000000000     1.007825032230
         H           -3.129000000000    55.092000000000    52.206000000000     1.007825032230
         H           -5.082000000000    52.095000000000    52.634000000000     1.007825032230
         H           -4.601000000000    53.487000000000    51.634000000000     1.007825032230
         H           -3.359000000000    52.401000000000    52.305000000000     1.007825032230
         N           -0.069000000000    57.747000000000    53.033000000000    14.003074004430
         C            0.130000000000    59.004000000000    53.753000000000    12.000000000000
         C            0.742000000000    59.923000000000    52.710000000000    12.000000000000
         C            0.180000000000    59.391000000000    51.392000000000    12.000000000000
         C            0.301000000000    57.877000000000    51.623000000000    12.000000000000
         H            0.857000000000    58.842000000000    54.549000000000     1.007825032230
         H            0.437000000000    60.956000000000    52.875000000000     1.007825032230
         H            1.829000000000    59.841000000000    52.721000000000     1.007825032230
         H           -0.857000000000    59.694000000000    51.246000000000     1.007825032230
         H            0.798000000000    59.706000000000    50.551000000000     1.007825032230
         H            1.320000000000    57.531000000000    51.449000000000     1.007825032230
         H           -0.402000000000    57.335000000000    50.990000000000     1.007825032230
         C           -7.234000000000    57.352000000000    53.418000000000    12.000000000000
         O           -7.586000000000    58.298000000000    52.725000000000    15.994914619570
         N           -7.092000000000    56.125000000000    52.927000000000    14.003074004430
         C           -7.542000000000    55.739000000000    51.597000000000    12.000000000000
         C           -6.706000000000    56.276000000000    50.425000000000    12.000000000000
         O           -7.110000000000    56.102000000000    49.266000000000    15.994914619570
         H           -6.650000000000    55.425000000000    53.506000000000     1.007825032230
         H           -7.532000000000    54.650000000000    51.544000000000     1.007825032230
         H           -8.570000000000    56.079000000000    51.470000000000     1.007825032230
         N           -5.539000000000    56.901000000000    50.662000000000    14.003074004430
         C           -4.668000000000    57.406000000000    49.617000000000    12.000000000000
         C           -3.305000000000    56.701000000000    49.689000000000    12.000000000000
         O           -2.574000000000    56.844000000000    50.663000000000    15.994914619570
         C           -4.477000000000    58.938000000000    49.771000000000    12.000000000000
         C           -3.520000000000    59.471000000000    48.683000000000    12.000000000000
         C           -5.826000000000    59.653000000000    49.617000000000    12.000000000000
         H           -5.252000000000    57.026000000000    51.622000000000     1.007825032230
         H           -5.122000000000    57.201000000000    48.647000000000     1.007825032230
         H           -4.063000000000    59.154000000000    50.756000000000     1.007825032230
         H           -2.553000000000    58.975000000000    48.774000000000     1.007825032230
         H           -3.390000000000    60.546000000000    48.809000000000     1.007825032230
         H           -3.941000000000    59.268000000000    47.698000000000     1.007825032230
         H           -6.518000000000    59.291000000000    50.377000000000     1.007825032230
         H           -6.234000000000    59.449000000000    48.627000000000     1.007825032230
         H           -5.684000000000    60.727000000000    49.737000000000     1.007825032230
         N           -2.981000000000    55.933000000000    48.650000000000    14.003074004430
         C           -1.694000000000    55.276000000000    48.503000000000    12.000000000000
         C           -0.689000000000    56.178000000000    47.833000000000    12.000000000000
         O           -1.007000000000    57.031000000000    46.986000000000    15.994914619570
         C           -1.807000000000    54.027000000000    47.654000000000    12.000000000000
         C           -2.448000000000    52.908000000000    48.447000000000    12.000000000000
         C           -1.674000000000    52.148000000000    49.313000000000    12.000000000000
         C           -3.793000000000    52.637000000000    48.293000000000    12.000000000000
         C           -2.246000000000    51.109000000000    50.022000000000    12.000000000000
         C           -4.359000000000    51.592000000000    49.009000000000    12.000000000000
         C           -3.585000000000    50.828000000000    49.870000000000    12.000000000000
         H           -3.669000000000    55.800000000000    47.923000000000     1.007825032230
         H           -1.321000000000    55.001000000000    49.490000000000     1.007825032230
         H           -2.418000000000    54.242000000000    46.778000000000     1.007825032230
         H           -0.812000000000    53.718000000000    47.333000000000     1.007825032230
         H           -0.624000000000    52.369000000000    49.433000000000     1.007825032230
         H           -4.397000000000    53.231000000000    47.623000000000     1.007825032230
         H           -1.643000000000    50.518000000000    50.695000000000     1.007825032230
         H           -5.410000000000    51.372000000000    48.895000000000     1.007825032230
         H           -4.032000000000    50.014000000000    50.420000000000     1.007825032230
         N            0.559000000000    55.981000000000    48.219000000000    14.003074004430
         C            1.648000000000    56.676000000000    47.609000000000    12.000000000000
         C            2.148000000000    55.749000000000    46.503000000000    12.000000000000
         O            2.969000000000    54.837000000000    46.727000000000    15.994914619570
         C            2.727000000000    56.921000000000    48.641000000000    12.000000000000
         C            3.851000000000    57.807000000000    48.123000000000    12.000000000000
         O            4.136000000000    57.836000000000    46.930000000000    15.994914619570
         O            4.466000000000    58.475000000000    48.937000000000    15.994914619570
         H            0.748000000000    55.324000000000    48.962000000000     1.007825032230
         H            1.306000000000    57.621000000000    47.186000000000     1.007825032230
         H            3.149000000000    55.961000000000    48.937000000000     1.007825032230
         H            2.279000000000    57.394000000000    49.515000000000     1.007825032230
         N            1.729000000000    56.044000000000    45.279000000000    14.003074004430
         C            2.074000000000    55.193000000000    44.152000000000    12.000000000000
         C            3.544000000000    55.165000000000    43.751000000000    12.000000000000
         O            4.028000000000    54.128000000000    43.262000000000    15.994914619570
         C            1.196000000000    55.606000000000    42.978000000000    12.000000000000
         C           -0.276000000000    55.169000000000    43.109000000000    12.000000000000
         O           -0.642000000000    54.440000000000    44.043000000000    15.994914619570
         O           -1.058000000000    55.533000000000    42.223000000000    15.994914619570
         H            1.165000000000    56.868000000000    45.129000000000     1.007825032230
         H            1.794000000000    54.174000000000    44.420000000000     1.007825032230
         H            1.224000000000    56.692000000000    42.895000000000     1.007825032230
         H            1.608000000000    55.175000000000    42.065000000000     1.007825032230
         N            4.295000000000    56.236000000000    44.041000000000    14.003074004430
         C            5.738000000000    56.262000000000    43.810000000000    12.000000000000
         C            6.419000000000    55.264000000000    44.753000000000    12.000000000000
         O            7.287000000000    54.507000000000    44.311000000000    15.994914619570
         C            6.285000000000    57.691000000000    44.060000000000    12.000000000000
         C            7.817000000000    57.877000000000    44.132000000000    12.000000000000
         C            8.325000000000    58.939000000000    45.136000000000    12.000000000000
         O            7.863000000000    60.082000000000    45.076000000000    15.994914619570
         O            9.188000000000    58.652000000000    45.976000000000    15.994914619570
         H            3.849000000000    57.053000000000    44.433000000000     1.007825032230
         H            5.941000000000    55.976000000000    42.778000000000     1.007825032230
         H            5.919000000000    58.324000000000    43.252000000000     1.007825032230
         H            5.858000000000    58.056000000000    44.994000000000     1.007825032230
         H            8.165000000000    58.163000000000    43.139000000000     1.007825032230
         H            8.267000000000    56.918000000000    44.390000000000     1.007825032230
         N            6.007000000000    55.188000000000    46.022000000000    14.003074004430
         C            6.595000000000    54.232000000000    46.948000000000    12.000000000000
         C            6.178000000000    52.810000000000    46.615000000000    12.000000000000
         O            7.003000000000    51.909000000000    46.780000000000    15.994914619570
         C            6.185000000000    54.544000000000    48.389000000000    12.000000000000
         C            6.770000000000    55.890000000000    48.845000000000    12.000000000000
         C            8.263000000000    55.770000000000    49.033000000000    12.000000000000
         C            9.097000000000    56.857000000000    48.364000000000    12.000000000000
         N            8.714000000000    58.206000000000    48.749000000000    14.003074004430
         H            5.275000000000    55.805000000000    46.344000000000     1.007825032230
         H            7.680000000000    54.301000000000    46.874000000000     1.007825032230
         H            5.098000000000    54.589000000000    48.449000000000     1.007825032230
         H            6.549000000000    53.753000000000    49.045000000000     1.007825032230
         H            6.562000000000    56.648000000000    48.090000000000     1.007825032230
         H            6.309000000000    56.183000000000    49.788000000000     1.007825032230
         H            8.470000000000    55.798000000000    50.103000000000     1.007825032230
         H            8.583000000000    54.803000000000    48.645000000000     1.007825032230
         H           10.142000000000    56.705000000000    48.635000000000     1.007825032230
         H            8.998000000000    56.759000000000    47.283000000000     1.007825032230
         H            9.047000000000    58.862000000000    48.057000000000     1.007825032230
         H            7.708000000000    58.265000000000    48.811000000000     1.007825032230
         H            9.121000000000    58.428000000000    49.646000000000     1.007825032230
         N            4.954000000000    52.544000000000    46.147000000000    14.003074004430
         C            4.574000000000    51.175000000000    45.767000000000    12.000000000000
         C            5.400000000000    50.768000000000    44.548000000000    12.000000000000
         O            5.935000000000    49.653000000000    44.554000000000    15.994914619570
         C            3.036000000000    51.092000000000    45.467000000000    12.000000000000
         C            2.286000000000    51.433000000000    46.777000000000    12.000000000000
         C            2.604000000000    49.685000000000    45.023000000000    12.000000000000
         C            0.773000000000    51.661000000000    46.639000000000    12.000000000000
         H            4.282000000000    53.292000000000    46.053000000000     1.007825032230
         H            4.809000000000    50.502000000000    46.592000000000     1.007825032230
         H            2.774000000000    51.816000000000    44.696000000000     1.007825032230
         H            2.438000000000    50.609000000000    47.474000000000     1.007825032230
         H            2.731000000000    52.331000000000    47.204000000000     1.007825032230
         H            3.120000000000    49.420000000000    44.100000000000     1.007825032230
         H            2.859000000000    48.965000000000    45.800000000000     1.007825032230
         H            1.527000000000    49.672000000000    44.854000000000     1.007825032230
         H            0.349000000000    51.893000000000    47.616000000000     1.007825032230
         H            0.592000000000    52.493000000000    45.958000000000     1.007825032230
         H            0.304000000000    50.760000000000    46.244000000000     1.007825032230
         N            5.592000000000    51.650000000000    43.542000000000    14.003074004430
         C            6.428000000000    51.322000000000    42.387000000000    12.000000000000
         C            7.875000000000    50.984000000000    42.805000000000    12.000000000000
         O            8.493000000000    50.019000000000    42.350000000000    15.994914619570
         C            6.431000000000    52.514000000000    41.431000000000    12.000000000000
         H            5.148000000000    52.556000000000    43.589000000000     1.007825032230
         H            5.999000000000    50.461000000000    41.875000000000     1.007825032230
         H            7.051000000000    52.284000000000    40.564000000000     1.007825032230
         H            6.833000000000    53.389000000000    41.943000000000     1.007825032230
         H            5.412000000000    52.720000000000    41.104000000000     1.007825032230
         N            8.420000000000    51.753000000000    43.762000000000    14.003074004430
         C            9.754000000000    51.519000000000    44.282000000000    12.000000000000
         C            9.824000000000    50.151000000000    44.980000000000    12.000000000000
         O           10.783000000000    49.382000000000    44.768000000000    15.994914619570
         C           10.071000000000    52.653000000000    45.226000000000    12.000000000000
         C           11.325000000000    52.457000000000    46.033000000000    12.000000000000
         C           11.503000000000    53.587000000000    47.030000000000    12.000000000000
         O           11.927000000000    54.654000000000    46.595000000000    15.994914619570
         O           11.218000000000    53.423000000000    48.217000000000    15.994914619570
         H            7.881000000000    52.522000000000    44.133000000000     1.007825032230
         H           10.465000000000    51.534000000000    43.456000000000     1.007825032230
         H           10.183000000000    53.564000000000    44.639000000000     1.007825032230
         H            9.233000000000    52.781000000000    45.911000000000     1.007825032230
         H           11.260000000000    51.512000000000    46.572000000000     1.007825032230
         H           12.184000000000    52.430000000000    45.362000000000     1.007825032230
         N            8.796000000000    49.803000000000    45.757000000000    14.003074004430
         C            8.772000000000    48.508000000000    46.402000000000    12.000000000000
         C            8.758000000000    47.383000000000    45.375000000000    12.000000000000
         O            9.544000000000    46.436000000000    45.473000000000    15.994914619570
         C            7.545000000000    48.399000000000    47.296000000000    12.000000000000
         C            7.324000000000    47.081000000000    48.078000000000    12.000000000000
         C            8.510000000000    46.703000000000    48.971000000000    12.000000000000
         C            6.091000000000    47.281000000000    48.927000000000    12.000000000000
         H            8.031000000000    50.447000000000    45.895000000000     1.007825032230
         H            9.665000000000    48.408000000000    47.019000000000     1.007825032230
         H            7.607000000000    49.203000000000    48.029000000000     1.007825032230
         H            6.664000000000    48.575000000000    46.679000000000     1.007825032230
         H            7.141000000000    46.273000000000    47.369000000000     1.007825032230
         H            9.398000000000    46.559000000000    48.355000000000     1.007825032230
         H            8.284000000000    45.779000000000    49.503000000000     1.007825032230
         H            8.692000000000    47.501000000000    49.691000000000     1.007825032230
         H            5.893000000000    46.375000000000    49.500000000000     1.007825032230
         H            5.238000000000    47.497000000000    48.283000000000     1.007825032230
         H            6.252000000000    48.115000000000    49.610000000000     1.007825032230
         N            7.912000000000    47.499000000000    44.338000000000    14.003074004430
         C            7.852000000000    46.455000000000    43.322000000000    12.000000000000
         C            9.185000000000    46.293000000000    42.614000000000    12.000000000000
         O            9.584000000000    45.139000000000    42.359000000000    15.994914619570
         C            6.783000000000    46.760000000000    42.296000000000    12.000000000000
         C            5.362000000000    46.760000000000    42.865000000000    12.000000000000
         C            4.409000000000    47.143000000000    41.755000000000    12.000000000000
         C            4.990000000000    45.393000000000    43.428000000000    12.000000000000
         H            7.316000000000    48.311000000000    44.262000000000     1.007825032230
         H            7.603000000000    45.512000000000    43.810000000000     1.007825032230
         H            6.984000000000    47.744000000000    41.873000000000     1.007825032230
         H            6.841000000000    46.018000000000    41.499000000000     1.007825032230
         H            5.298000000000    47.502000000000    43.661000000000     1.007825032230
         H            3.388000000000    47.150000000000    42.138000000000     1.007825032230
         H            4.488000000000    46.420000000000    40.943000000000     1.007825032230
         H            4.664000000000    48.135000000000    41.383000000000     1.007825032230
         H            5.683000000000    45.128000000000    44.226000000000     1.007825032230
         H            3.975000000000    45.428000000000    43.824000000000     1.007825032230
         H            5.045000000000    44.646000000000    42.636000000000     1.007825032230
         N            9.904000000000    47.411000000000    42.382000000000    14.003074004430
         C           11.223000000000    47.366000000000    41.743000000000    12.000000000000
         C           12.202000000000    46.580000000000    42.608000000000    12.000000000000
         O           12.899000000000    45.671000000000    42.126000000000    15.994914619570
         C           11.766000000000    48.807000000000    41.518000000000    12.000000000000
         C           13.162000000000    48.837000000000    40.902000000000    12.000000000000
         O           10.835000000000    49.469000000000    40.656000000000    15.994914619570
         H            9.523000000000    48.305000000000    42.657000000000     1.007825032230
         H           11.130000000000    46.870000000000    40.777000000000     1.007825032230
         H           11.792000000000    49.328000000000    42.475000000000     1.007825032230
         H           10.104000000000    49.811000000000    41.176000000000     1.007825032230
         H           13.480000000000    49.871000000000    40.772000000000     1.007825032230
         H           13.861000000000    48.322000000000    41.561000000000     1.007825032230
         H           13.142000000000    48.338000000000    39.933000000000     1.007825032230
         N           12.217000000000    46.887000000000    43.909000000000    14.003074004430
         C           13.102000000000    46.219000000000    44.832000000000    12.000000000000
         C           12.810000000000    44.733000000000    44.943000000000    12.000000000000
         O           13.706000000000    43.894000000000    45.089000000000    15.994914619570
         C           12.965000000000    46.853000000000    46.189000000000    12.000000000000
         C           13.636000000000    48.188000000000    46.328000000000    12.000000000000
         C           13.588000000000    48.526000000000    47.809000000000    12.000000000000
         C           14.561000000000    49.653000000000    48.122000000000    12.000000000000
         N           14.275000000000    50.860000000000    47.352000000000    14.003074004430
         H           11.594000000000    47.603000000000    44.254000000000     1.007825032230
         H           14.128000000000    46.349000000000    44.488000000000     1.007825032230
         H           13.399000000000    46.177000000000    46.925000000000     1.007825032230
         H           11.905000000000    46.973000000000    46.411000000000     1.007825032230
         H           14.669000000000    48.130000000000    45.986000000000     1.007825032230
         H           13.094000000000    48.940000000000    45.755000000000     1.007825032230
         H           12.578000000000    48.838000000000    48.074000000000     1.007825032230
         H           13.858000000000    47.644000000000    48.390000000000     1.007825032230
         H           14.493000000000    49.890000000000    49.184000000000     1.007825032230
         H           15.574000000000    49.320000000000    47.897000000000     1.007825032230
         H           14.943000000000    51.579000000000    47.591000000000     1.007825032230
         H           13.342000000000    51.183000000000    47.567000000000     1.007825032230
         H           14.341000000000    50.654000000000    46.366000000000     1.007825032230
         N           11.531000000000    44.377000000000    44.905000000000    14.003074004430
         C           11.130000000000    42.976000000000    44.972000000000    12.000000000000
         C           11.340000000000    42.248000000000    43.660000000000    12.000000000000
         O           11.424000000000    41.017000000000    43.683000000000    15.994914619570
         C            9.646000000000    42.848000000000    45.362000000000    12.000000000000
         C            9.265000000000    43.266000000000    46.773000000000    12.000000000000
         C            7.755000000000    43.294000000000    46.907000000000    12.000000000000
         C            9.881000000000    42.319000000000    47.757000000000    12.000000000000
         H           10.821000000000    45.091000000000    44.828000000000     1.007825032230
         H           11.730000000000    42.484000000000    45.738000000000     1.007825032230
         H            9.070000000000    43.463000000000    44.670000000000     1.007825032230
         H            9.347000000000    41.809000000000    45.223000000000     1.007825032230
         H            9.653000000000    44.268000000000    46.959000000000     1.007825032230
         H            7.485000000000    43.594000000000    47.920000000000     1.007825032230
         H            7.340000000000    44.007000000000    46.194000000000     1.007825032230
         H            7.354000000000    42.301000000000    46.703000000000     1.007825032230
         H            9.608000000000    42.618000000000    48.769000000000     1.007825032230
         H           10.966000000000    42.341000000000    47.652000000000     1.007825032230
         H            9.518000000000    41.309000000000    47.566000000000     1.007825032230
         N           11.455000000000    42.952000000000    42.525000000000    14.003074004430
         C           11.525000000000    42.334000000000    41.214000000000    12.000000000000
         C           10.164000000000    41.769000000000    40.833000000000    12.000000000000
         O           10.081000000000    40.762000000000    40.130000000000    15.994914619570
         H           11.495000000000    43.959000000000    42.585000000000     1.007825032230
         H           11.825000000000    43.080000000000    40.478000000000     1.007825032230
         H           12.259000000000    41.529000000000    41.232000000000     1.007825032230
         N            9.056000000000    42.383000000000    41.229000000000    14.003074004430
         C            7.732000000000    41.847000000000    40.950000000000    12.000000000000
         C            7.015000000000    42.653000000000    39.888000000000    12.000000000000
         O            7.168000000000    43.877000000000    39.827000000000    15.994914619570
         C            6.847000000000    41.867000000000    42.198000000000    12.000000000000
         C            7.270000000000    40.907000000000    43.286000000000    12.000000000000
         C            6.765000000000    39.494000000000    43.037000000000    12.000000000000
         N            5.309000000000    39.509000000000    42.945000000000    14.003074004430
         C            4.456000000000    39.277000000000    43.947000000000    12.000000000000
         N            4.847000000000    39.018000000000    45.181000000000    14.003074004430
         N            3.160000000000    39.333000000000    43.692000000000    14.003074004430
         H            9.134000000000    43.250000000000    41.741000000000     1.007825032230
         H            7.833000000000    40.818000000000    40.605000000000     1.007825032230
         H            6.864000000000    42.876000000000    42.610000000000     1.007825032230
         H            5.825000000000    41.629000000000    41.903000000000     1.007825032230
         H            8.359000000000    40.887000000000    43.332000000000     1.007825032230
         H            6.881000000000    41.260000000000    44.241000000000     1.007825032230
         H            7.071000000000    38.848000000000    43.860000000000     1.007825032230
         H            7.184000000000    39.117000000000    42.104000000000     1.007825032230
         H            4.909000000000    39.714000000000    42.040000000000     1.007825032230
         H            5.832000000000    38.979000000000    45.401000000000     1.007825032230
         H            4.161000000000    38.858000000000    45.905000000000     1.007825032230
         H            2.838000000000    39.538000000000    42.757000000000     1.007825032230
         H            2.492000000000    39.171000000000    44.432000000000     1.007825032230
         N            6.207000000000    41.956000000000    39.087000000000    14.003074004430
         C            5.293000000000    42.579000000000    38.150000000000    12.000000000000
         C            3.843000000000    42.635000000000    38.597000000000    12.000000000000
         O            3.041000000000    43.261000000000    37.909000000000    15.994914619570
         C            5.310000000000    41.860000000000    36.804000000000    12.000000000000
         C            6.551000000000    42.112000000000    35.946000000000    12.000000000000
         O            7.307000000000    43.063000000000    36.189000000000    15.994914619570
         O            6.749000000000    41.341000000000    35.013000000000    15.994914619570
         H            6.233000000000    40.948000000000    39.136000000000     1.007825032230
         H            5.631000000000    43.602000000000    37.985000000000     1.007825032230
         H            5.243000000000    40.789000000000    36.993000000000     1.007825032230
         H            4.430000000000    42.166000000000    36.238000000000     1.007825032230
         N            3.402000000000    41.944000000000    39.654000000000    14.003074004430
         C            2.003000000000    41.980000000000    40.075000000000    12.000000000000
         C            2.042000000000    42.251000000000    41.586000000000    12.000000000000
         O            3.101000000000    42.119000000000    42.211000000000    15.994914619570
         C            1.229000000000    40.623000000000    39.804000000000    12.000000000000
         C            1.480000000000    40.065000000000    38.389000000000    12.000000000000
         O            1.654000000000    39.648000000000    40.770000000000    15.994914619570
         H            4.056000000000    41.380000000000    40.177000000000     1.007825032230
         H            1.491000000000    42.799000000000    39.570000000000     1.007825032230
         H            0.160000000000    40.798000000000    39.928000000000     1.007825032230
         H            0.891000000000    39.158000000000    41.087000000000     1.007825032230
         H            0.925000000000    39.136000000000    38.261000000000     1.007825032230
         H            1.148000000000    40.792000000000    37.648000000000     1.007825032230
         H            2.545000000000    39.873000000000    38.258000000000     1.007825032230
         N            0.923000000000    42.587000000000    42.217000000000    14.003074004430
         C            0.860000000000    42.841000000000    43.647000000000    12.000000000000
         C            0.191000000000    41.696000000000    44.392000000000    12.000000000000
         O           -0.020000000000    41.755000000000    45.606000000000    15.994914619570
         C            0.083000000000    44.138000000000    43.892000000000    12.000000000000
         C            0.752000000000    45.382000000000    43.343000000000    12.000000000000
         C           -0.200000000000    46.571000000000    43.380000000000    12.000000000000
         N           -0.054000000000    47.428000000000    44.372000000000    14.003074004430
         O           -1.105000000000    46.721000000000    42.552000000000    15.994914619570
         H            0.074000000000    42.670000000000    41.677000000000     1.007825032230
         H            1.874000000000    42.962000000000    44.027000000000     1.007825032230
         H           -0.896000000000    44.042000000000    43.423000000000     1.007825032230
         H           -0.056000000000    44.263000000000    44.966000000000     1.007825032230
         H            1.055000000000    45.199000000000    42.312000000000     1.007825032230
         H            1.634000000000    45.609000000000    43.942000000000     1.007825032230
         H            0.677000000000    47.290000000000    45.055000000000     1.007825032230
         H           -0.673000000000    48.222000000000    44.448000000000     1.007825032230
         N           -0.126000000000    40.611000000000    43.683000000000    14.003074004430
         C           -0.846000000000    39.468000000000    44.218000000000    12.000000000000
         C           -0.127000000000    38.883000000000    45.417000000000    12.000000000000
         O            1.056000000000    38.530000000000    45.397000000000    15.994914619570
         C           -0.990000000000    38.374000000000    43.128000000000    12.000000000000
         C           -1.627000000000    38.920000000000    41.847000000000    12.000000000000
         C           -1.847000000000    37.233000000000    43.716000000000    12.000000000000
         C           -3.091000000000    39.330000000000    41.987000000000    12.000000000000
         H            0.152000000000    40.582000000000    42.713000000000     1.007825032230
         H           -1.840000000000    39.791000000000    44.527000000000     1.007825032230
         H           -0.001000000000    37.983000000000    42.890000000000     1.007825032230
         H           -1.563000000000    38.148000000000    41.080000000000     1.007825032230
         H           -1.054000000000    39.786000000000    41.516000000000     1.007825032230
         H           -1.966000000000    36.446000000000    42.971000000000     1.007825032230
         H           -2.827000000000    37.621000000000    43.994000000000     1.007825032230
         H           -1.354000000000    36.826000000000    44.598000000000     1.007825032230
         H           -3.323000000000    40.106000000000    41.258000000000     1.007825032230
         H           -3.266000000000    39.713000000000    42.992000000000     1.007825032230
         H           -3.729000000000    38.464000000000    41.811000000000     1.007825032230
         N           -0.881000000000    38.847000000000    46.502000000000    14.003074004430
         C           -0.441000000000    38.279000000000    47.754000000000    12.000000000000
         C            0.502000000000    39.140000000000    48.581000000000    12.000000000000
         O            0.972000000000    38.690000000000    49.632000000000    15.994914619570
         H           -1.812000000000    39.236000000000    46.453000000000     1.007825032230
         H           -1.326000000000    38.078000000000    48.358000000000     1.007825032230
         H            0.054000000000    37.331000000000    47.545000000000     1.007825032230
         N            0.859000000000    40.336000000000    48.132000000000    14.003074004430
         C            1.732000000000    41.190000000000    48.902000000000    12.000000000000
         C            1.034000000000    41.776000000000    50.121000000000    12.000000000000
         O           -0.031000000000    42.407000000000    50.002000000000    15.994914619570
         C            2.216000000000    42.332000000000    48.029000000000    12.000000000000
         C            3.407000000000    42.998000000000    47.384000000000    12.000000000000
         C            3.093000000000    44.447000000000    47.004000000000    12.000000000000
         C            4.542000000000    42.927000000000    48.387000000000    12.000000000000
         H            0.515000000000    40.654000000000    47.237000000000     1.007825032230
         H            2.593000000000    40.609000000000    49.233000000000     1.007825032230
         H            1.601000000000    42.161000000000    47.146000000000     1.007825032230
         H            1.711000000000    43.184000000000    48.485000000000     1.007825032230
         H            3.686000000000    42.444000000000    46.487000000000     1.007825032230
         H            3.962000000000    44.893000000000    46.520000000000     1.007825032230
         H            2.245000000000    44.467000000000    46.319000000000     1.007825032230
         H            2.848000000000    45.013000000000    47.902000000000     1.007825032230
         H            5.430000000000    43.398000000000    47.965000000000     1.007825032230
         H            4.253000000000    43.448000000000    49.300000000000     1.007825032230
         H            4.758000000000    41.884000000000    48.618000000000     1.007825032230
         N            1.609000000000    41.565000000000    51.285000000000    14.003074004430
         C            1.098000000000    42.152000000000    52.502000000000    12.000000000000
         C            2.197000000000    43.020000000000    53.128000000000    12.000000000000
         O            3.368000000000    42.991000000000    52.732000000000    15.994914619570
         C            0.678000000000    41.061000000000    53.494000000000    12.000000000000
         C           -0.525000000000    40.271000000000    53.005000000000    12.000000000000
         O            1.805000000000    40.199000000000    53.678000000000    15.994914619570
         H            2.429000000000    40.977000000000    51.329000000000     1.007825032230
         H            0.236000000000    42.776000000000    52.267000000000     1.007825032230
         H            0.430000000000    41.527000000000    54.448000000000     1.007825032230
         H            1.577000000000    39.501000000000    54.296000000000     1.007825032230
         H           -0.785000000000    39.510000000000    53.741000000000     1.007825032230
         H           -1.370000000000    40.945000000000    52.866000000000     1.007825032230
         H           -0.283000000000    39.791000000000    52.057000000000     1.007825032230
         N            1.761000000000    43.922000000000    53.995000000000    14.003074004430
         C            2.669000000000    44.782000000000    54.721000000000    12.000000000000
         C            2.899000000000    44.200000000000    56.110000000000    12.000000000000
         O            1.950000000000    43.687000000000    56.706000000000    15.994914619570
         C            2.071000000000    46.190000000000    54.846000000000    12.000000000000
         C            1.967000000000    46.894000000000    53.501000000000    12.000000000000
         S            3.577000000000    47.123000000000    52.682000000000    31.972071174400
         C            3.194000000000    46.290000000000    51.174000000000    12.000000000000
         H            0.767000000000    44.011000000000    54.153000000000     1.007825032230
         H            3.619000000000    44.837000000000    54.189000000000     1.007825032230
         H            1.073000000000    46.110000000000    55.278000000000     1.007825032230
         H            2.699000000000    46.784000000000    55.510000000000     1.007825032230
         H            1.328000000000    46.300000000000    52.848000000000     1.007825032230
         H            1.506000000000    47.870000000000    53.650000000000     1.007825032230
         H            4.062000000000    46.314000000000    50.515000000000     1.007825032230
         H            2.929000000000    45.255000000000    51.388000000000     1.007825032230
         H            2.354000000000    46.787000000000    50.688000000000     1.007825032230
         N            4.081000000000    44.299000000000    56.717000000000    14.003074004430
         C            5.246000000000    45.002000000000    56.188000000000    12.000000000000
         C            6.066000000000    44.193000000000    55.186000000000    12.000000000000
         O            5.934000000000    42.966000000000    55.087000000000    15.994914619570
         C            6.034000000000    45.354000000000    57.433000000000    12.000000000000
         C            5.875000000000    44.064000000000    58.208000000000    12.000000000000
         C            4.392000000000    43.743000000000    58.040000000000    12.000000000000
         H            4.914000000000    45.923000000000    55.709000000000     1.007825032230
         H            7.079000000000    45.565000000000    57.206000000000     1.007825032230
         H            5.574000000000    46.188000000000    57.964000000000     1.007825032230
         H            6.497000000000    43.274000000000    57.786000000000     1.007825032230
         H            6.115000000000    44.218000000000    59.260000000000     1.007825032230
         H            3.797000000000    44.224000000000    58.816000000000     1.007825032230
         H            4.231000000000    42.665000000000    58.048000000000     1.007825032230
         N            6.987000000000    44.867000000000    54.479000000000    14.003074004430
         C            8.000000000000    44.233000000000    53.656000000000    12.000000000000
         C            9.305000000000    44.847000000000    54.159000000000    12.000000000000
         O            9.452000000000    46.089000000000    54.229000000000    15.994914619570
         C            7.805000000000    44.569000000000    52.173000000000    12.000000000000
         C            6.630000000000    43.812000000000    51.545000000000    12.000000000000
         C            6.785000000000    42.295000000000    51.627000000000    12.000000000000
         N            5.768000000000    41.525000000000    51.936000000000    14.003074004430
         O            7.875000000000    41.758000000000    51.405000000000    15.994914619570
         H            6.974000000000    45.876000000000    54.523000000000     1.007825032230
         H            7.999000000000    43.154000000000    53.809000000000     1.007825032230
         H            7.620000000000    45.639000000000    52.079000000000     1.007825032230
         H            8.717000000000    44.319000000000    51.631000000000     1.007825032230
         H            6.554000000000    44.097000000000    50.496000000000     1.007825032230
         H            5.711000000000    44.101000000000    52.056000000000     1.007825032230
         H            4.864000000000    41.934000000000    52.124000000000     1.007825032230
         H            5.890000000000    40.524000000000    51.986000000000     1.007825032230
         N           10.212000000000    43.967000000000    54.584000000000    14.003074004430
         C           11.476000000000    44.368000000000    55.215000000000    12.000000000000
         C           12.675000000000    43.980000000000    54.367000000000    12.000000000000
         O           12.691000000000    42.891000000000    53.782000000000    15.994914619570
         C           11.576000000000    43.704000000000    56.617000000000    12.000000000000
         C           12.772000000000    44.291000000000    57.384000000000    12.000000000000
         C           10.249000000000    43.916000000000    57.370000000000    12.000000000000
         H           10.022000000000    42.982000000000    54.467000000000     1.007825032230
         H           11.474000000000    45.451000000000    55.341000000000     1.007825032230
         H           11.736000000000    42.634000000000    56.486000000000     1.007825032230
         H           12.839000000000    43.823000000000    58.366000000000     1.007825032230
         H           12.635000000000    45.366000000000    57.502000000000     1.007825032230
         H           13.690000000000    44.100000000000    56.827000000000     1.007825032230
         H           10.429000000000    43.868000000000    58.444000000000     1.007825032230
         H            9.838000000000    44.892000000000    57.113000000000     1.007825032230
         H            9.541000000000    43.138000000000    57.085000000000     1.007825032230
         N           13.661000000000    44.873000000000    54.314000000000    14.003074004430
         C           14.920000000000    44.686000000000    53.606000000000    12.000000000000
         C           15.084000000000    45.732000000000    52.480000000000    12.000000000000
         C           14.037000000000    45.513000000000    51.389000000000    12.000000000000
         C           12.748000000000    46.009000000000    51.540000000000    12.000000000000
         C           14.355000000000    44.764000000000    50.257000000000    12.000000000000
         C           11.795000000000    45.741000000000    50.561000000000    12.000000000000
         C           13.394000000000    44.507000000000    49.291000000000    12.000000000000
         C           12.120000000000    44.992000000000    49.447000000000    12.000000000000
         H           13.526000000000    45.747000000000    54.802000000000     1.007825032230
         H           14.954000000000    43.683000000000    53.180000000000     1.007825032230
         H           14.962000000000    46.731000000000    52.898000000000     1.007825032230
         H           16.080000000000    45.642000000000    52.047000000000     1.007825032230
         H           12.488000000000    46.597000000000    52.408000000000     1.007825032230
         H           15.357000000000    44.381000000000    50.132000000000     1.007825032230
         H           10.791000000000    46.123000000000    50.674000000000     1.007825032230
         H           13.648000000000    43.926000000000    48.417000000000     1.007825032230
         H           11.370000000000    44.788000000000    48.697000000000     1.007825032230
         C           17.040000000000    41.941000000000    51.007000000000    12.000000000000
         O           16.836000000000    42.533000000000    52.077000000000    15.994914619570
         N           16.095000000000    41.291000000000    50.355000000000    14.003074004430
         C           14.733000000000    41.195000000000    50.835000000000    12.000000000000
         C           13.852000000000    40.816000000000    49.658000000000    12.000000000000
         C           12.389000000000    40.645000000000    50.035000000000    12.000000000000
         C           11.595000000000    41.566000000000    50.695000000000    12.000000000000
         N           11.653000000000    39.576000000000    49.778000000000    14.003074004430
         C           10.451000000000    39.794000000000    50.243000000000    12.000000000000
         N           10.428000000000    40.987000000000    50.784000000000    14.003074004430
         H           16.332000000000    40.841000000000    49.483000000000     1.007825032230
         H           14.421000000000    42.170000000000    51.211000000000     1.007825032230
         H           13.926000000000    41.599000000000    48.904000000000     1.007825032230
         H           14.217000000000    39.882000000000    49.232000000000     1.007825032230
         H           11.877000000000    42.544000000000    51.056000000000     1.007825032230
         H            9.619000000000    39.108000000000    50.190000000000     1.007825032230
         H            9.615000000000    41.404000000000    51.213000000000     1.007825032230
         C            9.118000000000    40.183000000000    54.803000000000    12.000000000000
         O            9.387000000000    41.362000000000    55.086000000000    15.994914619570
         N            8.115000000000    39.543000000000    55.384000000000    14.003074004430
         C            7.292000000000    40.203000000000    56.373000000000    12.000000000000
         C            7.821000000000    40.045000000000    57.784000000000    12.000000000000
         O            8.967000000000    39.610000000000    58.017000000000    15.994914619570
         H            7.923000000000    38.584000000000    55.134000000000     1.007825032230
         H            7.249000000000    41.266000000000    56.135000000000     1.007825032230
         H            6.284000000000    39.790000000000    56.326000000000     1.007825032230
         N            6.984000000000    40.342000000000    58.778000000000    14.003074004430
         C            7.384000000000    40.247000000000    60.166000000000    12.000000000000
         C            6.284000000000    40.754000000000    61.091000000000    12.000000000000
         C            6.705000000000    40.642000000000    62.560000000000    12.000000000000
         C            7.825000000000    41.288000000000    63.022000000000    12.000000000000
         C            5.989000000000    39.828000000000    63.426000000000    12.000000000000
         C            8.229000000000    41.132000000000    64.328000000000    12.000000000000
         C            6.398000000000    39.679000000000    64.737000000000    12.000000000000
         C            7.527000000000    40.326000000000    65.197000000000    12.000000000000
         H            6.045000000000    40.641000000000    58.557000000000     1.007825032230
         H            8.276000000000    40.856000000000    60.316000000000     1.007825032230
         H            5.384000000000    40.160000000000    60.932000000000     1.007825032230
         H            6.072000000000    41.797000000000    60.857000000000     1.007825032230
         H            8.392000000000    41.922000000000    62.357000000000     1.007825032230
         H            5.109000000000    39.309000000000    63.074000000000     1.007825032230
         H            9.110000000000    41.650000000000    64.677000000000     1.007825032230
         H            5.830000000000    39.051000000000    65.407000000000     1.007825032230
         H            7.854000000000    40.203000000000    66.219000000000     1.007825032230
         O           -4.494000000000    46.184000000000    55.356000000000    15.994914619570
         H           -3.983000000000    45.969000000000    54.576000000000     1.007825032230
         H           -4.883000000000    45.386000000000    55.713000000000     1.007825032230
         O           -0.568000000000    54.245000000000    56.640000000000    15.994914619570
         H            0.134000000000    54.591000000000    56.089000000000     1.007825032230
         H           -0.462000000000    54.570000000000    57.534000000000     1.007825032230
         O           -0.810000000000    44.068000000000    57.031000000000    15.994914619570
         H            0.132000000000    43.938000000000    56.920000000000     1.007825032230
         H           -1.285000000000    43.430000000000    56.499000000000     1.007825032230
         O           -5.188000000000    43.599000000000    55.708000000000    15.994914619570
         H           -5.595000000000    43.266000000000    54.908000000000     1.007825032230
         H           -4.407000000000    43.083000000000    55.907000000000     1.007825032230
         O            3.250000000000    51.131000000000    61.824000000000    15.994914619570
         H            3.039000000000    50.751000000000    62.677000000000     1.007825032230
         H            3.402000000000    50.429000000000    61.191000000000     1.007825032230
         O            0.263000000000    58.629000000000    44.891000000000    15.994914619570
         H            0.111000000000    58.192000000000    45.729000000000     1.007825032230
         H            1.186000000000    58.871000000000    44.819000000000     1.007825032230
         O            5.003000000000    39.012000000000    53.418000000000    15.994914619570
         H            4.575000000000    39.038000000000    52.562000000000     1.007825032230
         H            5.944000000000    38.883000000000    53.300000000000     1.007825032230
         O            3.187000000000    37.794000000000    47.216000000000    15.994914619570
         H            2.483000000000    38.037000000000    46.615000000000     1.007825032230
         H            2.832000000000    37.256000000000    47.923000000000     1.007825032230
         O           -7.326000000000    52.855000000000    56.701000000000    15.994914619570
         H           -6.835000000000    53.375000000000    57.337000000000     1.007825032230
         H           -8.116000000000    52.507000000000    57.115000000000     1.007825032230
         O            3.645000000000    39.297000000000    51.046000000000    15.994914619570
         H            4.240000000000    39.454000000000    50.312000000000     1.007825032230
         H            3.097000000000    38.535000000000    50.856000000000     1.007825032230
         O           -1.910000000000    49.551000000000    43.381000000000    15.994914619570
         H           -1.662000000000    49.802000000000    42.491000000000     1.007825032230
         H           -2.807000000000    49.216000000000    43.380000000000     1.007825032230
         O           -4.831000000000    48.504000000000    52.099000000000    15.994914619570
         H           -5.768000000000    48.538000000000    51.905000000000     1.007825032230
         H           -4.357000000000    48.187000000000    51.330000000000     1.007825032230
         O            7.431000000000    38.634000000000    51.867000000000    15.994914619570
         H            7.564000000000    39.572000000000    51.728000000000     1.007825032230
         H            7.336000000000    38.197000000000    51.021000000000     1.007825032230
         O           -2.001000000000    42.627000000000    47.431000000000    15.994914619570
         H           -1.139000000000    42.734000000000    47.029000000000     1.007825032230
         H           -1.902000000000    42.534000000000    48.378000000000     1.007825032230
         H           13.796000000000    49.215000000000    55.536000000000     1.007825032230
         H            5.045000000000    47.137000000000    65.016000000000     1.007825032230
         H           13.557000000000    53.427000000000    58.143000000000     1.007825032230
         H           -0.795000000000    59.388000000000    54.192000000000     1.007825032230
         H           -6.892000000000    57.514000000000    54.434000000000     1.007825032230
         H           15.731000000000    44.803000000000    54.331000000000     1.007825032230
         H           18.033000000000    41.942000000000    50.544000000000     1.007825032230
         H           14.641000000000    40.460000000000    51.638000000000     1.007825032230
         H            9.722000000000    39.642000000000    54.070000000000     1.007825032230
         H            7.624000000000    39.202000000000    60.415000000000     1.007825032230

  Running in c1 symmetry.

  Rotational constants: A =      0.00004  B =      0.00000  C =      0.00000 [cm^-1]
  Rotational constants: A =      1.24876  B =      0.01589  C =      0.01588 [MHz]
  Nuclear repulsion = 263831.997093711688649

  Charge       = -3
  Multiplicity = 1
  Electrons    = 3312
  Nalpha       = 1656
  Nbeta        = 1656

  ==> Algorithm <==

  SCF Algorithm Type is DF.
  DIIS enabled.
  MOM disabled.
  Fractional occupation disabled.
  Guess Type is SAD.
  Energy threshold   = 1.00e-06
  Density threshold  = 1.00e-06
  Integral threshold = 1.00e-12

  ==> Primary Basis <==

  Basis Set: MINIX
    Blend: MINIX
    Number of shells: 1742
    Number of basis functions: 2626
    Number of Cartesian functions: 2630
    Spherical Harmonics?: true
    Max angular momentum: 2

   => Loading Basis Set <=

    Name: (MINIX AUX)
    Role: JKFIT
    Keyword: DF_BASIS_SCF
    atoms 1, 4-5, 7-9, 20-21, 23-29, 41-42, 48-49, 51-57, 69-70, 72-73, 81-82, 84, 92-93, 95-96, 106-107, 109-112, 125-126, 128-130, 132, 142-143, 145-148, 164-165, 167, 174-175, 181-182, 184-186, 195-196, 198, 205-207, 214, 217-218, 220-226, 237-238, 240-243, 256-257, 259-260, 270-271, 273-276, 289-290, 292-293, 295, 306-309, 317, 320-321, 327-328, 330-332, 343-344, 346-352, 363-364, 366-367, 375-376, 378-379, 387-388, 390-392, 402-403, 405-408, 424-425, 427-430, 443-444, 446, 453-454, 456-458, 468-469, 471-474, 487-488, 490-493, 506-507, 509-510, 520-521, 523-526, 542-543, 545-548, 561-562, 568-569, 571-573, 575, 592-593, 595-596, 604-605, 607-608, 618-619, 621-623, 635-636, 638-641, 654-655, 661-662, 664-667, 680-681, 683-684, 694-695, 697-698, 700, 711-712, 714-716, 725-726, 728-730, 742-743, 745-747, 758-765, 775, 778-781, 783, 792, 795-796, 802-809 entry C          line   198 file /storage/hive/project/chem-sherrill/csargent30/.conda/envs/psi419/share/psi4/basis/def2-universal-jkfit.gbs 
    atoms 2, 6, 22, 30, 43, 50, 58, 71, 74-75, 83, 85, 94, 98, 108, 127, 144, 166, 176, 183, 197, 208-209, 215, 219, 239, 258, 262, 272, 291, 318, 322, 329, 345, 365, 368-369, 377, 380-381, 389, 393-394, 404, 426, 445, 455, 459-460, 470, 489, 508, 511, 522, 544, 563, 570, 594, 597-598, 606, 609, 620, 625, 637, 656, 663, 682, 685, 696, 713, 727, 732, 744, 776, 793, 797, 819, 822, 825, 828, 831, 834, 837, 840, 843, 846, 849, 852, 855, 858                                                                                                                                                                                                                                                                                                                                                                                                                                           entry O          line   318 file /storage/hive/project/chem-sherrill/csargent30/.conda/envs/psi419/share/psi4/basis/def2-universal-jkfit.gbs 
    atoms 3, 19, 40, 47, 68, 80, 91, 97, 105, 124, 131, 133, 141, 149, 163, 173, 180, 194, 204, 216, 236, 255, 261, 269, 288, 305, 319, 326, 342, 362, 374, 386, 401, 409, 423, 442, 452, 467, 486, 505, 519, 527, 541, 560, 567, 574, 576-577, 591, 603, 617, 624, 634, 653, 660, 679, 693, 710, 724, 731, 741, 757, 777, 782, 784, 794, 801                                                                                                                                                                                                                                                                                                                                                                                                                                                                                                                                                      entry N          line   258 file /storage/hive/project/chem-sherrill/csargent30/.conda/envs/psi419/share/psi4/basis/def2-universal-jkfit.gbs 
    atoms 10-18, 31-39, 44-46, 59-67, 76-79, 86-90, 99-104, 113-123, 134-140, 150-162, 169-172, 177-179, 187-193, 200-203, 210-213, 227-235, 244-254, 263-268, 277-287, 296-304, 310-316, 323-325, 333-341, 353-361, 370-373, 382-385, 395-400, 410-422, 431-441, 447-451, 461-466, 475-485, 494-504, 512-518, 528-540, 549-559, 564-566, 578-590, 599-602, 610-616, 626-633, 642-652, 657-659, 668-678, 686-692, 701-709, 717-723, 733-740, 748-756, 766-774, 785-791, 798-800, 810-818, 820-821, 823-824, 826-827, 829-830, 832-833, 835-836, 838-839, 841-842, 844-845, 847-848, 850-851, 853-854, 856-857, 859-870                                                                                                                                                                                                                                                                             entry H          line    18 file /storage/hive/project/chem-sherrill/csargent30/.conda/envs/psi419/share/psi4/basis/def2-universal-jkfit.gbs 
    atoms 168, 199, 294, 699                                                                                                                                                                                                                                                                                                                                                                                                                                                                                                                                                                                                                                                                                                                                                                                                                                                                       entry S          line   903 file /storage/hive/project/chem-sherrill/csargent30/.conda/envs/psi419/share/psi4/basis/def2-universal-jkfit.gbs 

  ==> Integral Setup <==

  ==> DiskDFJK: Density-Fitted J/K Matrices <==

    J tasked:                  Yes
    K tasked:                  Yes
    wK tasked:                  No
    OpenMP threads:             10
    Integrals threads:          10
    Memory [MiB]:            85830
    Algorithm:                Disk
    Integral Cache:           NONE
    Schwarz Cutoff:          1E-12
    Fitting Condition:       1E-10

   => Auxiliary Basis Set <=

  Basis Set: (MINIX AUX)
    Blend: DEF2-UNIVERSAL-JKFIT
    Number of shells: 13442
    Number of basis functions: 40698
    Number of Cartesian functions: 47966
    Spherical Harmonics?: true
    Max angular momentum: 4

   => External Potential Field:  <= 

    > Charges [e] [a0] < 

              Z          x          y          z
        0.59720   41.93869   95.60880  109.21105
       -0.56790   42.21081   95.82045  111.52597
       -0.36620   44.20069   95.55022  107.46117
        0.11230   45.40634   93.97041  107.92982
        0.11230   43.58086   95.35747  105.52609
        0.11230   45.27028   97.27743  107.64447
       -0.41570   39.69370   95.43684  108.27753
       -0.02370   37.39957   95.46707  109.71183
        0.59730   35.70638   93.49609  108.54776
       -0.56790   36.00306   92.99720  106.29332
        0.03420   36.07298   97.95773  109.48506
        0.00180   37.42036   99.97218  110.96661
       -0.27370   35.12434  102.45150  111.29164
       -0.05360   34.89568  103.12424  108.01864
        0.08800   37.77563   95.02299  111.68848
        0.02410   36.01251   98.50953  107.50085
        0.02410   34.14924   97.76687  110.19560
        0.04400   37.99105   99.25975  112.81287
        0.04400   39.06064  100.65059  109.92348
        0.06840   34.44971  105.11791  107.75596
        0.06840   36.69092  102.69717  107.10401
        0.06840   33.40658  101.97151  107.18338
        0.27190   39.54252   95.26676  106.38213
       -0.41570   34.08121   92.30367  110.04820
       -0.00240   32.08566   90.71063  109.00507
        0.59730   30.14680   92.55123  107.88446
       -0.56790   29.92381   94.69418  108.82744
       -0.03430   30.76285   89.22342  111.05731
        0.01180   32.24629   86.96709  111.99840
       -0.12560   34.29475   87.29401  113.59522
       -0.12560   31.51118   84.57091  111.24251
       -0.17040   35.59110   85.17563  114.42103
       -0.17040   32.81131   82.46198  112.06832
       -0.10720   34.85033   82.77000  113.66136
        0.27190   34.23050   92.50398  111.93982
        0.09780   32.83210   89.45586  107.55187
        0.02950   30.41892   90.48198  112.65035
        0.02950   28.95060   88.56579  110.33166
        0.13300   34.86923   89.16106  114.18481
        0.13300   29.90870   84.34982  109.99718
        0.14300   37.19359   85.39294  115.66636
        0.14300   32.23684   80.59682  111.47305
        0.12970   35.87834   81.13539  114.32276
       -0.34790   28.75029   91.83502  105.93427
       -0.00940   27.08922   93.87404  102.07734
        0.01870   29.12635   95.75998  101.55577
       -0.04790   28.74084   96.57823   98.82512
       -0.01430   30.67781   98.60213   98.23930
       -0.38540   29.79909  100.12714   96.13793
        0.27470   29.07533   90.12293  105.15759
        0.14260   26.66215   95.20629  105.87191
        0.03620   27.57677   92.09580  101.15893
        0.03620   25.31288   94.56945  101.29877
        0.01030   28.95249   97.37570  102.82189
        0.01030   30.97639   94.88315  101.77687
        0.06210   26.83978   97.33601   98.58134
        0.06210   29.01485   94.96819   97.57034
        0.11350   30.94049   99.80022   99.89470
        0.11350   32.46927   97.71585   97.74230
        0.34000   29.35123  101.87514   96.76154
        0.34000   31.17859  100.25564   94.82457
        0.34000   28.25519   99.31456   95.36314
       -0.58190   11.96197   89.26121  124.31563
       -0.41570    9.39383   86.10726  123.02873
        0.01430   10.98120   84.13250  124.09454
        0.59730   13.63248   84.04179  122.94369
       -0.56790   15.50898   83.62983  124.29674
       -0.20410    9.74154   81.56058  123.76194
        0.71300    7.48898   81.24500  125.52128
       -0.91910    5.92618   79.38362  125.07341
       -0.59310    7.00144   82.72465  127.25416
        0.27190    7.78945   85.62727  122.11599
        0.10480   11.17395   84.48966  126.11465
        0.07970    9.10092   81.37350  121.81364
        0.07970   11.12482   80.08659  124.16257
        0.41960    6.26255   78.18175  123.62966
        0.41960    4.38227   79.14929  126.17134
       -0.41570   13.84224   84.43107  120.45492
        0.03370   16.27054   84.51611  119.15479
        0.59730   17.89949   86.65528  120.20359
       -0.56790   20.11991   86.30190  120.78374
       -0.18250   15.83402   84.98476  116.34099
        0.27190   12.24920   84.67674  119.43258
        0.08230   17.24753   82.72087  119.40801
        0.06030   17.64626   85.04901  115.36589
        0.06030   14.68884   83.45975  115.56053
        0.06030   14.85325   86.77811  116.08777
       -0.34790   16.81667   88.91917  120.47760
       -0.24000   18.20373   91.06212  121.54718
        0.73410   19.11458   90.51599  124.21359
       -0.58940   21.35957   90.87126  124.78995
       -0.00940   16.53510   93.42806  121.61332
        0.01870   15.95307   94.26899  118.94881
       -0.04790   14.84758   96.89571  118.98472
       -0.01430   12.13204   96.93539  119.78407
       -0.38540   11.17017   99.48085  119.43258
        0.27470   15.00254   89.15728  119.93525
        0.14260   19.84212   91.44574  120.35855
        0.03620   14.77577   92.99720  122.59409
        0.03620   17.52343   94.93606  122.60732
        0.01030   17.68784   94.27277  117.83954
        0.01030   14.60002   92.96886  118.10032
        0.06210   15.93606   98.04844  120.29808
        0.06210   15.00065   97.71018  117.09877
        0.11350   11.98275   96.40249  121.76828
        0.11350   11.04923   95.61825  118.62756
        0.34000    9.45997   99.40526  118.58976
        0.34000   12.37771  100.47107  118.33276
        0.34000   11.00576  100.33879  121.12955
       -0.34790   17.45540   89.50310  125.82174
       -0.26370   18.30200   88.98153  128.38232
        0.73410   20.29755   86.93307  128.60342
       -0.58940   21.97374   87.13527  130.23992
       -0.00070   16.03244   88.33714  130.07363
        0.03900   15.23308   90.97897  130.92023
        0.04860   12.49298   91.25865  130.48559
       -0.52950   11.73520   93.89293  130.50449
        0.80760    9.29556   94.51087  130.33630
       -0.86270    7.43607   92.80634  130.10953
       -0.86270    8.70408   96.93917  130.37032
        0.27470   15.66961   89.11193  125.27561
        0.15600   19.13159   90.72008  129.11365
        0.03270   14.53955   87.39605  129.01349
        0.03270   16.61825   87.19574  131.68557
        0.02850   15.64693   91.22086  132.92334
        0.02850   16.25542   92.39438  129.82796
        0.06870   12.01866   90.44040  128.65633
        0.06870   11.46875   90.25143  131.96147
        0.34560   13.05612   95.26298  130.64433
        0.44780    7.84803   90.94307  130.06985
        0.44780    5.62194   93.38460  129.97914
        0.44780   10.07791   98.25442  130.52905
        0.44780    6.87860   97.47774  130.23615
       -0.41570   20.15582   84.97154  126.97826
       -0.05180   22.06822   82.98921  126.98582
        0.59730   24.63258   84.10226  126.21292
       -0.56790   26.55065   83.57125  127.45447
       -0.11020   21.31989   80.82548  125.18491
        0.35310   23.23229   78.62583  125.00160
       -0.41210   23.69339   77.58649  127.63588
       -0.41210   22.27987   76.57926  123.21203
        0.27190   18.70640   84.87705  125.74049
        0.09220   22.22696   82.23332  128.89444
        0.04570   19.52465   80.05258  125.83308
        0.04570   21.04777   81.61160  123.30085
       -0.03610   25.01053   79.36283  124.26839
        0.10000   25.04076   76.03124  127.53573
        0.10000   24.45306   79.07559  128.83775
        0.10000   21.91704   76.90618  128.42579
        0.10000   21.96996   77.38995  121.34309
        0.10000   20.50920   75.81014  123.93013
        0.10000   23.68016   75.07315  123.08353
       -0.41570   24.73463   85.74821  124.27784
       -0.05180   27.11946   86.92362  123.58431
        0.59730   28.07755   88.60737  125.70647
       -0.56790   30.36412   88.56579  126.18646
       -0.11020   26.71884   88.39572  121.13333
        0.35310   26.13869   86.73276  118.82220
       -0.41210   25.15037   88.35603  116.66602
       -0.41210   28.53864   85.30602  118.02473
        0.27190   23.14915   86.16962  123.30274
        0.09220   28.50841   85.44208  123.24227
        0.04570   25.14092   89.69018  121.40923
        0.04570   28.41392   89.49743  120.74216
       -0.03610   24.69116   85.36082  119.33809
        0.10000   24.74407   87.16173  115.03708
        0.10000   23.42693   89.31224  117.26129
        0.10000   26.57144   89.75632  116.15391
        0.10000   28.12479   84.12683  116.38634
        0.10000   29.17926   84.11738  119.57998
        0.10000   30.01452   86.66095  117.54285
       -0.41570   26.49018   90.03033  127.04440
       -0.03890   27.33300   91.49109  129.22325
        0.59730   28.35345   89.75065  131.28683
       -0.56790   30.43026   90.24198  132.21847
        0.36540   25.14470   93.06712  130.25693
       -0.24380   25.76453   94.49575  132.69279
       -0.67610   24.53053   94.78299  128.26705
        0.27190   24.65148   90.10025  126.53606
        0.10070   28.83911   92.76288  128.62421
        0.00430   23.53276   91.83124  130.59708
        0.41020   23.46284   93.95151  127.05952
        0.06420   24.11291   95.56723  133.30128
        0.06420   27.33300   95.78644  132.35075
        0.06420   26.28987   93.15216  134.16300
       -0.41570   27.12513   87.67006  131.99926
       -0.08750   28.15125   86.04490  133.99859
        0.59730   30.68537   84.84870  133.22380
       -0.56790   32.36156   84.52367  134.79227
        0.29850   26.12924   84.01344  134.65999
       -0.31920   27.22906   82.08592  136.47602
       -0.31920   23.92960   85.22287  136.06217
        0.27190   25.47540   87.20897  131.15644
        0.09690   28.47061   87.20519  135.67100
       -0.02970   25.46217   83.08370  132.94790
        0.07910   28.82777   81.13917  135.58785
        0.07910   25.78720   80.69509  136.95601
        0.07910   27.86212   83.03835  138.18811
        0.07910   23.04332   86.64016  134.85842
        0.07910   24.62313   86.12049  137.78182
        0.07910   22.54821   83.77534  136.55161
       -0.34790   31.06332   84.31580  130.78795
       -0.24000   33.44248   83.33692  129.82985
        0.73410   35.43803   85.37027  129.36498
       -0.58940   37.46571   84.81091  128.30862
       -0.00940   32.97383   81.94041  127.36376
        0.01870   31.21828   79.71054  127.64533
       -0.04790   32.36156   77.89262  129.51805
       -0.01430   30.83655   75.48700  129.60309
       -0.38540   32.56754   73.48200  130.33063
        0.27470   29.63280   84.60493  129.55773
        0.14260   34.19081   81.99522  131.20180
        0.03620   32.14613   83.25755  126.01450
        0.03620   34.77663   81.27712  126.62299
        0.01030   29.38524   80.35115  128.32941
        0.01030   30.98962   78.77512  125.82363
        0.06210   32.37290   78.75812  131.38699
        0.06210   34.29475   77.45609  128.95491
        0.11350   29.32288   75.65519  130.98826
        0.11350   30.04476   75.09016  127.74360
        0.34000   31.62457   71.82471  130.41189
        0.34000   33.96972   73.35350  129.04184
        0.34000   33.31209   73.87506  132.04272
       -0.34790   34.90702   87.76455  130.00749
       -0.24000   36.58699   89.91317  129.58608
        0.73410   37.39579   90.24009  126.84220
       -0.58940   39.59732   90.66528  126.19780
       -0.00940   38.90190   89.63538  131.26038
        0.01870   38.05530   89.70341  133.97969
       -0.04790   40.20203   88.51099  135.41399
       -0.01430   39.57653   88.30690  138.19756
       -0.38540   41.66468   87.00299  139.43911
        0.27470   33.22516   88.10470  130.84275
        0.14260   35.58921   91.62148  130.16056
        0.03620   39.83354   87.84203  130.86731
        0.03620   40.20770   91.18873  130.90133
        0.01030   37.75106   91.64416  134.60141
        0.01030   36.33376   88.59792  134.21969
        0.06210   41.89145   89.66750  135.18534
        0.06210   40.56108   86.62883  134.65810
        0.11350   39.34788   90.18907  139.00447
        0.11350   37.83799   87.22976  138.44323
        0.34000   41.29619   86.84047  141.30427
        0.34000   43.27284   88.00077  139.19345
        0.34000   41.87255   85.26444  138.67755
       -0.41570   35.57409   89.99632  125.13577
       -0.00310   36.03708   90.26466  122.44669
        0.59730   34.79931   92.67028  121.40168
       -0.56790   32.47683   92.94618  121.58120
       -0.00360   34.99206   87.93841  121.08420
       -0.06450   36.55864   85.63294  121.64167
        0.69510   39.26662   85.83703  120.69492
       -0.94070   41.00139   84.75611  122.11788
       -0.60860   39.91102   86.98409  118.75606
        0.27190   33.80153   89.61081  125.73104
        0.08500   38.06853   90.36670  122.12733
        0.01710   33.05887   87.60392  121.71159
        0.01710   34.99584   88.28423  119.05464
        0.03520   36.60022   85.34948  123.68069
        0.03520   35.66858   83.99644  120.76106
        0.42510   40.49305   83.84148  123.71281
        0.42510   42.84009   84.84303  121.61332
       -0.25480   36.19392   94.49009  120.31508
       -0.02660   35.14135   96.76154  119.17936
        0.58960   33.51996   96.02454  116.92869
       -0.57480   34.23806   94.31245  115.48683
       -0.00700   37.38445   98.33001  118.38378
        0.01890   39.40079   97.37948  120.17335
        0.01920   38.92269   94.55623  120.16579
        0.06410   34.01129   97.78766  120.56264
        0.02530   37.89279   97.97474  116.42036
        0.02530   37.01973  100.33312  118.69370
        0.02130   41.28863   97.81978  119.47604
        0.02130   39.12300   98.15804  122.05930
        0.03910   39.79196   93.63782  121.79096
        0.03910   39.58031   93.70774  118.40835
       -0.41570   31.37512   97.29822  116.59799
       -0.00240   29.78019   96.80689  114.42481
        0.59730   28.61990   99.26920  113.50640
       -0.56790   28.44416  101.13814  114.89913
       -0.03430   27.62024   94.92283  115.06542
        0.01180   25.78909   95.77510  117.13467
       -0.12560   23.67071   97.21129  116.53941
       -0.12560   26.29554   95.20629  119.64801
       -0.17040   22.10224   98.06545  118.44992
       -0.17040   24.69494   96.07746  121.53585
       -0.10720   22.60490   97.50798  120.95192
        0.27190   30.85356   98.61914  117.87356
        0.09780   30.93482   96.00943  112.91681
        0.02950   26.52987   94.60158  113.34766
        0.02950   28.46683   93.13515  115.64179
        0.13300   23.25119   97.65916  114.59299
        0.13300   27.93204   94.08757  120.13178
        0.14300   20.46195   99.18417  117.97938
        0.14300   25.09556   95.62581  123.48604
        0.12970   21.37280   98.18639  122.42969
       -0.51630   27.74874   99.22952  111.17070
        0.05600   27.71661  101.94883  107.65203
        0.01360   26.40514  103.83100  105.98151
        0.80540   27.83378  104.55099  103.56077
       -0.81880   29.86145  103.51164  103.00519
       -0.81880   26.87946  106.20450  102.21529
        0.29360   28.07377   97.67049  110.11812
        0.11050   26.23885  102.89181  111.29920
       -0.01730   27.98684  100.21974  106.56733
       -0.01730   29.56854  102.70095  108.14903
       -0.04250   24.58534  103.03543  105.43349
       -0.04250   26.06499  105.54498  107.07188
       -0.57480   -2.05602  113.99773  104.52831
       -0.51630   -4.43519  111.90580  101.77120
        0.03970   -6.76522  112.64279  103.00141
        0.53660   -8.73242  110.69260  102.27198
       -0.58190   -8.38094  109.17326  100.54099
        0.05600   -7.62693  115.31109  102.20773
        0.01360   -8.67006  115.54730   99.60557
        0.80540   -9.68674  118.17024   99.06700
       -0.81880  -11.69363  118.87700  100.00242
       -0.81880   -8.41684  119.46849   97.67238
        0.29360   -4.51267  110.90803  100.14604
        0.11050   -6.49499  112.59933  105.04232
       -0.01730   -5.99988  116.56776  102.35135
       -0.01730   -9.05935  115.95171  103.54187
       -0.04250   -7.17340  115.12778   98.25253
       -0.04250  -10.19129  114.17725   99.36747
       -0.34790  -10.78089  110.71716  103.70250
       -0.00940  -14.70963  109.86301  105.41081
        0.01870  -16.79400  108.30776  106.54654
       -0.04790  -18.06578  110.28442  108.24540
       -0.01430  -20.06889  109.15814  109.95371
       -0.38540  -20.97596  110.98739  111.79620
        0.27470  -10.98498  112.15902  104.93649
        0.14260  -12.03945  107.03787  104.38469
        0.03620  -13.65138  110.63591  107.00007
        0.03620  -15.60158  111.45416  104.45461
        0.01030  -18.08468  107.60101  105.10657
        0.01030  -16.02677  106.76008  107.66904
        0.06210  -16.62203  111.16881  109.41892
        0.06210  -18.93506  111.72439  107.05676
        0.11350  -21.65437  108.53075  108.79909
        0.11350  -19.27521  107.53864  110.94771
        0.34000  -22.30444  110.17481  112.89980
        0.34000  -19.51898  111.57321  112.88090
        0.34000  -21.73374  112.48406  110.88724
       -0.56790   30.23184   86.32269  104.93460
       -0.41570   32.21416   83.11204  102.97496
        0.03370   34.43837   83.06291  104.60768
        0.59730   36.16369   85.31736  104.00675
       -0.56790   35.89535   86.50032  101.98852
       -0.18250   35.78952   80.56280  104.10123
        0.27190   32.09889   81.81758  101.57845
        0.08230   33.85255   83.14606  106.58055
        0.06030   37.47138   80.43808  105.28420
        0.06030   36.33565   80.46832  102.11702
        0.06030   34.52530   78.99811  104.53965
       -0.25480   38.01940   85.94663  105.63758
       -0.02660   39.84299   87.99321  105.21050
        0.58960   41.28107   87.77589  102.71984
       -0.57480   41.97460   89.73553  101.69750
       -0.00700   41.60988   87.89683  107.44794
        0.01890   39.94881   86.89906  109.52286
        0.01920   38.44459   84.84681  108.14525
        0.06410   38.83765   89.79034  105.23885
        0.02530   42.32609   89.77333  107.90903
        0.02530   43.16701   86.59859  107.08322
        0.02130   41.06564   86.10537  111.06109
        0.02130   38.69403   88.37493  110.22206
        0.03910   36.65880   84.47454  109.09956
        0.03910   39.55575   83.11771  107.99407
       -0.51630   41.85554   85.49310  101.75230
        0.03810   43.13489   85.27011   99.31267
        0.53660   41.31508   85.46286   97.06389
       -0.58190   42.07664   84.99610   94.92661
       -0.03030   44.58053   82.73410   99.25598
        0.79940   42.95536   80.33793   99.03110
       -0.80140   40.74816   80.35682   99.73974
       -0.80140   43.87188   78.43308   98.09190
        0.29360   41.39634   83.91518  102.72362
        0.08800   44.50872   86.79890   99.16338
       -0.01220   45.67090   82.59237  100.99830
       -0.01220   45.89578   82.77378   97.67049
       -0.41570   38.85844   85.93719   97.46262
       -0.02520   36.95170   86.15450   95.51054
        0.59730   35.51551   83.71865   94.87370
       -0.56790   33.71082   83.79613   93.35436
        0.27190   38.29152   86.16206   99.27109
        0.06980   35.57409   87.55668   96.12659
        0.06980   37.85688   86.84236   93.79278
       -0.41570   36.20904   81.52279   95.88092
        0.21170   36.31865   76.97610   95.95840
       -0.65460   36.74195   77.06114   98.58890
        0.27190   37.66602   81.42830   97.11114
        0.08430   34.59900   79.23244   93.12003
        0.03520   38.12711   76.96666   94.97197
        0.03520   35.26796   75.26779   95.48597
        0.42750   38.37467   77.78113   98.91582
       -0.56790   28.44416   73.76168   97.85191
       -0.41570   26.48640   76.56792  100.33312
       -0.05970   26.04421   74.73867  102.31922
        0.59730   23.37402   73.71822  102.07356
       -0.56790   23.03765   71.42031  102.08867
        0.13030   26.44672   75.96888  104.94405
       -0.04300   29.25107   76.68320  105.21806
       -0.32040   25.60768   74.12829  107.04354
       -0.06600   29.88791   78.31025  107.54053
        0.27190   25.93838   78.37828  100.58823
        0.08690   27.37646   73.18153  102.10001
        0.01870   25.30721   77.68097  105.06121
        0.02360   30.34333   74.94087  105.34089
        0.02360   29.83311   77.70365  103.52676
        0.08820   25.89681   75.00701  108.88413
        0.08820   23.61213   73.67853  106.80354
        0.08820   26.72073   72.39919  106.92637
        0.01860   31.90803   78.71276  107.56510
        0.01860   29.37012   77.29169  109.25452
        0.01860   28.83722   80.07903  107.44983
       -0.41570   21.44272   75.32448  101.86569
        0.27190   21.81311   77.19720  101.87136
        0.06980   18.13948   74.91441   99.73030
        0.06980   18.69695   72.48234  101.99041
       -0.56790   16.45951   72.85839  115.65313
       -0.51630   13.20352   71.42031  113.44215
        0.03810   13.81579   68.78603  113.96182
        0.53660   16.50676   68.13974  113.03208
       -0.58190   17.96752   66.88497  114.38512
       -0.03030   11.83158   67.11173  112.62390
        0.79940   12.25298   64.27903  113.06798
       -0.80140   12.61959   63.50047  115.24495
       -0.80140   12.26999   62.89953  111.20849
        0.29360   11.68418   71.82471  112.35934
        0.08800   13.70996   68.45911  115.99328
       -0.01220    9.96453   67.61629  113.33066
       -0.01220   11.89961   67.48590  110.60000
       -0.41570   17.24753   69.02792  110.78708
       -0.00310   19.81567   68.58572  109.91781
        0.59730   21.79043   70.02947  111.43526
       -0.56790   23.89937   69.11484  111.82832
       -0.00360   20.16716   69.34350  107.20794
       -0.06450   19.11080   67.38952  105.39003
        0.69510   16.27999   67.43866  105.29176
       -0.94070   15.14427   65.22201  105.41459
       -0.60860   15.09324   69.44555  105.28798
        0.27190   16.02488   70.00490  109.69482
        0.08500   20.21629   66.57316  110.08411
        0.01710   19.20151   71.13496  106.89047
        0.01710   22.17783   69.58916  106.83567
        0.03520   19.72118   65.51869  106.00041
        0.03520   19.85346   67.75613  103.50408
        0.42510   16.17984   63.62141  105.49018
        0.42510   13.23753   65.12563  105.43349
       -0.41570   21.16304   72.25557  112.43115
       -0.05180   22.92616   73.72955  113.91269
        0.59730   23.35513   72.43320  116.46004
       -0.56790   25.47162   72.40108  117.44459
       -0.11020   21.85846   76.42619  114.26229
        0.35310   23.68394   78.22899  115.57376
       -0.41210   26.00641   78.61828  113.88623
       -0.41210   22.30255   80.65729  116.24650
        0.27190   19.40371   72.93398  112.14391
        0.09220   24.71951   73.84294  112.90547
        0.04570   21.40682   77.19342  112.40469
        0.04570   20.12558   76.31470  115.37156
       -0.03610   24.30755   77.34271  117.32554
        0.10000   27.32166   79.90518  114.81220
        0.10000   25.41682   79.41952  112.08155
        0.10000   26.93238   76.80603  113.56309
        0.10000   23.60268   81.94986  117.18381
        0.10000   20.73219   80.22643  117.50884
        0.10000   21.58067   81.53601  114.52874
       -0.34790   21.40304   71.38440  117.65813
       -0.26370   21.62414   69.90475  119.98060
        0.73410   23.53087   67.79392  119.51384
       -0.58940   25.23540   67.41976  121.05586
       -0.00070   19.18072   68.57060  120.71948
        0.03900   17.38926   69.83294  122.50150
        0.04860   15.60914   67.74857  123.43313
       -0.52950   14.06712   66.75269  121.38467
        0.80760   11.59158   67.12874  121.26373
       -0.86270   10.35570   68.40998  123.03818
       -0.86270   10.29712   66.20089  119.36077
        0.27470   19.66260   71.62818  116.91547
        0.15600   22.26664   71.10661  121.52451
        0.03270   18.14137   68.21722  118.97716
        0.03270   19.68528   66.74513  121.52829
        0.02850   18.41538   70.66064  124.08320
        0.02850   16.31779   71.28803  121.51317
        0.06870   14.37137   68.52525  124.88633
        0.06870   16.72597   66.21978  124.24382
        0.34560   14.91183   65.73979  120.00517
        0.44780   11.30434   69.13563  124.52728
        0.44780    8.46786   68.65753  122.89645
        0.44780   11.18718   65.21256  117.99261
        0.44780    8.41117   66.47490  119.26628
       -0.51630   23.31544   66.47112  117.36711
        0.03970   25.06155   64.43777  116.76807
        0.53660   27.72606   65.33161  116.26918
       -0.58190   29.51374   63.98046  116.92113
        0.05600   24.24141   62.99024  114.44370
        0.01360   21.83390   61.56917  114.99361
        0.80540   22.13058   59.56228  117.04586
       -0.81880   23.56866   57.76515  116.64335
       -0.81880   20.90982   59.83440  119.01495
        0.29360   21.91326   66.89442  116.14257
        0.11050   25.10501   63.13197  118.36111
       -0.01730   25.71728   61.65609  113.91269
       -0.01730   23.92015   64.30738  112.89413
       -0.04250   20.40337   62.92032  115.60400
       -0.04250   21.19139   60.65832  113.26263
       -0.41570   27.96039   67.59172  115.16180
       -0.00140   30.39624   68.64052  114.45315
        0.59730   32.21416   68.97311  116.63957
       -0.56790   34.49695   68.67454  116.23516
       -0.01520   29.95216   71.17464  113.11901
       -0.00110   32.18015   72.37084  111.75273
       -0.19060   32.66581   71.75290  109.26774
       -0.19060   33.67303   74.10750  113.01696
       -0.23410   34.67081   72.89808  108.03753
       -0.23410   35.66669   75.24323  111.79242
        0.32260   36.15235   74.63284  109.31499
       -0.55790   38.16113   75.81014  108.09233
        0.27190   26.38436   68.60651  114.80464
        0.08760   31.26741   67.35740  113.09822
        0.02950   28.46117   70.88552  111.72817
        0.02950   29.26619   72.52013  114.51929
        0.16990   31.49607   70.39230  108.29454
        0.16990   33.27241   74.57048  114.96338
        0.16560   35.07710   72.43887  106.09111
        0.16560   36.83832   76.60005  112.76752
        0.39920   38.42569   75.03347  106.47473
       -0.41570   31.29009   69.57027  118.90346
       -0.00240   32.96438   69.95766  121.02184
        0.59730   33.67303   67.55582  122.46559
       -0.56790   35.17536   67.66164  124.24571
       -0.03430   31.77952   71.87384  122.80007
        0.01180   31.89858   74.53836  121.66435
       -0.12560   34.20782   75.67219  121.17869
       -0.12560   29.67059   75.80069  121.13333
       -0.17040   34.28341   78.07592  120.16202
       -0.17040   29.77075   78.20632  120.11477
       -0.10720   32.07054   79.34204  119.63289
        0.27190   29.40414   69.75357  119.13967
        0.09780   34.70671   70.78158  120.29430
        0.02950   29.81043   71.36551  123.12511
        0.02950   32.79242   71.85306  124.59342
        0.13300   35.94259   74.68009  121.59254
        0.13300   27.86968   74.91630  121.51128
        0.14300   36.08054   78.96410  119.78029
        0.14300   28.03976   79.20220  119.69336
        0.12970   32.13479   81.22232  118.84110
       -0.34790   32.67525   65.37885  121.71348
       -0.24000   33.34611   63.00347  122.93424
        0.73410   35.76496   61.93955  121.77584
       -0.58940   35.99739   61.93010  119.48927
       -0.00940   31.16158   61.08729  122.62244
        0.01870   28.80510   61.94333  124.03406
       -0.04790   26.76041   60.04227  123.63911
       -0.01430   24.37369   61.12697  124.81452
       -0.38540   22.23830   59.45645  124.31185
        0.27470   31.42804   65.36941  120.26784
        0.14260   33.65791   63.34551  124.94113
        0.03620   30.71372   60.90209  120.62122
        0.03620   31.75874   59.25614  123.35376
        0.01030   29.22272   62.10018  126.04473
        0.01030   28.19471   63.77259  123.31219
        0.06210   27.25741   58.26593  124.55752
        0.06210   26.47128   59.73235  121.62277
        0.11350   24.63636   61.30649  126.84976
        0.11350   23.99574   62.98268  124.00572
        0.34000   22.16271   59.06150  122.44669
        0.34000   22.45373   57.83507  125.29640
        0.34000   20.61880   60.31439  124.84665
       -0.41570   37.53752   61.06272  123.20258
       -0.14900   39.82976   60.05550  122.07820
        0.27190   37.32965   61.07595  125.09987
        0.09760   39.53307   58.12042  121.50183
        0.09760   40.35132   61.16099  120.44169
        0.09760   41.35666   60.11597  123.43313
        0.00000   33.72972   91.27944  100.69217
        0.67910   35.18103   90.23631  100.96807
        0.67910   33.10611   91.87659  102.28143
        0.00000    7.35103   87.70786  129.49726
        0.67910    8.02756   86.91228  130.97503
        0.67910    8.35070   87.25621  128.05918
        0.00000    1.95587   85.10571  127.56029
        0.67910    3.20120   83.90384  128.08564
        0.67910    2.39428   86.74410  128.18768
        0.00000    8.21653  110.06143   98.14671
        0.67910    8.84203  108.82744   99.31267
        0.67910    8.32235  109.40947   96.46296
        0.00000    5.93563  112.11745   84.61627
        0.67910    6.57814  111.15369   86.00522
        0.67910    6.26444  113.87301   84.89784
        0.00000   10.12137   64.18455  106.93204
        0.67910   10.90561   63.71590  108.49296
        0.67910    8.33558   63.91621  107.04921
        0.00000   16.59935   62.67655  118.44425
        0.67910   15.20663   62.96378  117.32554
        0.67910   15.97574   62.36285  120.11288
        0.00000   30.40191  101.52554  120.24705
        0.67910   31.02930  103.07511  119.55541
        0.67910   28.62368  101.67293  120.53807
        0.00000   40.76139   75.74589  104.02564
        0.67910   40.75761   77.07059  102.79354
        0.67910   42.43758   75.52290  104.66626
        0.00000   23.31544   53.89688  120.21115
        0.67910   23.40237   55.22536  118.98661
        0.67910   24.47951   52.58730  119.76517
        0.00000    1.90484   90.39316  128.66011
        0.67910    1.96909   91.12448  127.00660
        0.67910    0.39306   90.92795  129.49726
        0.00000  -15.76976  115.44526  100.24997
        0.67910  -14.38082  116.36745  100.95295
        0.67910  -15.40505  113.67459  100.30099
        0.00000   10.44452  114.27363   88.65839
        0.67910   10.12704  112.54453   88.23320
        0.67910   12.11314  114.72905   88.12738
        0.00000   18.02799   61.50681  108.38713
        0.67910   16.90360   60.24825  109.03531
        0.67910   19.26765   60.72068  107.33077
        0.00000   28.24007  105.27853   96.67461
        0.67910   27.80732  105.60168   98.39993
        0.67910   26.80010  105.58467   95.62392
        0.00000    4.68274  101.21562  119.46849
        0.67910    4.40306  102.72740  120.42091
        0.67910    5.09092   99.85880  120.59476
        0.00000    2.58326  111.62612  119.70659
        0.67910    3.07080  110.90236  118.12300
        0.67910    4.05535  112.19871  120.58720
        0.00000    3.02356   95.63148  131.35864
        0.67910    3.36749   96.68406  132.78917
        0.67910    2.54924   96.66327  129.95080
        0.00000   -3.21064   91.39282  122.67346
        0.67910   -1.47210   91.81990  122.92668
        0.67910   -3.79079   90.37804  124.05485
        0.00000   21.83201  108.05076  104.24107
        0.67910   23.41938  107.63880  103.47951
        0.67910   20.74352  106.60701  104.18627
       -1.35820   33.86011   91.20574  100.95484
       -1.35820    7.59103   87.52644  129.51805
       -1.35820    2.20342   85.15295  127.72659
       -1.35820    8.32424  109.78742   98.08623
       -1.35820    6.07736  112.21761   84.86193
       -1.35820    9.99098   64.07683  107.18149
       -1.35820   16.30456   62.67655  118.50850
       -1.35820   30.24885  101.77687  120.18469
       -1.35820   40.99383   75.91219  103.93116
       -1.35820   23.48930   53.91389  119.96548
       -1.35820    1.70453   90.57646  128.52972
       -1.35820  -15.51276  115.33754  100.36146
       -1.35820   10.62782  114.07899   88.52044
       -1.35820   18.03177   61.21012  108.33800
       -1.35820   27.97551  105.36924   96.78610
       -1.35820    4.69786  101.25342  119.76706
       -1.35820    2.86105  111.59778  119.59321
       -1.35820    3.00844   95.93195  131.37754
       -1.35820   -3.03112   91.31535  122.90212
       -1.35820   21.91893  107.78809  104.12013
       -0.03177   27.75819   92.62304  105.39947
       -0.03177   26.92860   93.64349  103.47006
       -0.03177   26.71317   94.31056  105.36735
        0.29095   10.99065   88.90028  123.77517
        0.29095    9.70563   87.32424  123.13266
       -0.00187   27.05521  100.25375  110.60000
       -0.00187   27.03820  101.61246  108.84067
       -0.00187   26.30121  102.08301  110.66425
        0.28740   -2.12594  113.25696  103.63258
        0.28740   -3.31458  112.21005  102.25497
       -0.03177  -11.77488  109.76285  103.66282
       -0.03177  -13.74020  109.33577  104.51697
       -0.03177  -12.40416  107.92226  104.00486
        0.28395   30.28286   85.53845  104.07478
        0.28395   31.27497   83.93408  103.09401
        0.00150   35.51551   80.39084   95.52377
        0.00150   35.56843   78.11750   95.56345
        0.00150   34.70860   79.24567   94.14427
        0.28395   28.02275   74.83504   98.01631
        0.28395   27.04387   76.23722   99.25786
        0.00140   20.13314   74.91630  101.74852
        0.00140   18.48152   74.71032  100.68083
        0.00140   18.76120   73.49523  101.81088
        0.28395   15.52410   73.07760  115.00306
        0.28395   13.89516   72.35950  113.89757

  Old nuclear repulsion        = 263831.997093711688649
  Additional nuclear repulsion =  338.748973724326220
  Total nuclear repulsion      = 264170.746067436004523

  Minimum eigenvalue in the overlap matrix is 1.6423337146E-01.
  Reciprocal condition number of the overlap matrix is 5.8499500713E-02.
    Using symmetric orthogonalization.

  ==> Pre-Iterations <==

  SCF Guess: Superposition of Atomic Densities via on-the-fly atomic UHF (no occupation information).

   -------------------------
    Irrep   Nso     Nmo    
   -------------------------
     A       2626    2626 
   -------------------------
    Total    2626    2626
   -------------------------

  ==> Iterations <==

                           Total Energy        Delta E     RMS |[F,P]|

   @DF-RHF iter SAD: -22113.41410990748045   -2.21134e+04   0.00000e+00 
   @DF-RHF iter   1: -22302.05468862563794   -1.88641e+02   1.47668e-03 ADIIS/DIIS
   @DF-RHF iter   2: -22308.42787647794466   -6.37319e+00   9.91522e-04 ADIIS/DIIS
   @DF-RHF iter   3: -22312.81810808413502   -4.39023e+00   2.03456e-04 ADIIS/DIIS
   @DF-RHF iter   4: -22313.05573292056579   -2.37625e-01   6.97729e-05 DIIS
   @DF-RHF iter   5: -22313.09887334714222   -4.31404e-02   2.72212e-05 DIIS
   @DF-RHF iter   6: -22313.10488742778762   -6.01408e-03   1.21380e-05 DIIS
   @DF-RHF iter   7: -22313.10601951019999   -1.13208e-03   5.01114e-06 DIIS
   @DF-RHF iter   8: -22313.10624374267718   -2.24232e-04   1.56891e-06 DIIS
   @DF-RHF iter   9: -22313.10626860439879   -2.48617e-05   5.59083e-07 DIIS
   @DF-RHF iter  10: -22313.10627112863585   -2.52424e-06   1.82709e-07 DIIS
   @DF-RHF iter  11: -22313.10627140861834   -2.79982e-07   5.65758e-08 DIIS
  Energy and wave function converged.


  ==> Post-Iterations <==

    Orbital Energies [Eh]
    ---------------------

    Doubly Occupied:                                                      

       1A    -91.379484     2A    -91.369524     3A    -91.273000  
       4A    -91.207199     5A    -20.374043     6A    -20.364950  
       7A    -20.356457     8A    -20.356087     9A    -20.352973  
      10A    -20.352127    11A    -20.341110    12A    -20.330967  
      13A    -20.326634    14A    -20.326212    15A    -20.323120  
      16A    -20.313307    17A    -20.308669    18A    -20.307204  
      19A    -20.306413    20A    -20.306342    21A    -20.306195  
      22A    -20.302697    23A    -20.299341    24A    -20.296547  
      25A    -20.292434    26A    -20.282239    27A    -20.281523  
      28A    -20.277730    29A    -20.277460    30A    -20.275137  
      31A    -20.273214    32A    -20.272010    33A    -20.270877  
      34A    -20.269493    35A    -20.268796    36A    -20.265113  
      37A    -20.263570    38A    -20.257464    39A    -20.257404  
      40A    -20.257259    41A    -20.255583    42A    -20.252076  
      43A    -20.250143    44A    -20.247078    45A    -20.244029  
      46A    -20.242939    47A    -20.239380    48A    -20.238651  
      49A    -20.236603    50A    -20.236201    51A    -20.233930  
      52A    -20.229879    53A    -20.229653    54A    -20.227885  
      55A    -20.226236    56A    -20.223579    57A    -20.214833  
      58A    -20.208847    59A    -20.204922    60A    -20.204699  
      61A    -20.197451    62A    -20.193854    63A    -20.192103  
      64A    -20.191945    65A    -20.190608    66A    -20.190246  
      67A    -20.189096    68A    -20.185768    69A    -20.184916  
      70A    -20.184443    71A    -20.184209    72A    -20.181830  
      73A    -20.175883    74A    -20.174828    75A    -20.174289  
      76A    -20.167789    77A    -20.162021    78A    -20.161550  
      79A    -20.147632    80A    -20.136074    81A    -20.113358  
      82A    -20.105417    83A    -20.102144    84A    -20.065411  
      85A    -20.056229    86A    -20.029977    87A    -20.017508  
      88A    -19.964217    89A    -19.940292    90A    -19.938999  
      91A    -19.929465    92A    -19.910296    93A    -19.907876  
      94A    -19.876612    95A    -19.871723    96A    -15.857464  
      97A    -15.701473    98A    -15.572170    99A    -15.543321  
     100A    -15.539799   101A    -15.533089   102A    -15.526624  
     103A    -15.526604   104A    -15.521239   105A    -15.520945  
     106A    -15.518083   107A    -15.498122   108A    -15.492288  
     109A    -15.483492   110A    -15.480760   111A    -15.476987  
     112A    -15.472286   113A    -15.470471   114A    -15.469912  
     115A    -15.463936   116A    -15.461968   117A    -15.461917  
     118A    -15.461725   119A    -15.454159   120A    -15.447618  
     121A    -15.445281   122A    -15.440828   123A    -15.439970  
     124A    -15.436494   125A    -15.435718   126A    -15.430110  
     127A    -15.429115   128A    -15.426372   129A    -15.425136  
     130A    -15.422504   131A    -15.420755   132A    -15.410865  
     133A    -15.410459   134A    -15.407842   135A    -15.403827  
     136A    -15.402284   137A    -15.398577   138A    -15.392043  
     139A    -15.389592   140A    -15.379129   141A    -15.374091  
     142A    -15.373935   143A    -15.372855   144A    -15.360782  
     145A    -15.354094   146A    -15.352663   147A    -15.351575  
     148A    -15.349835   149A    -15.349631   150A    -15.347240  
     151A    -15.344361   152A    -15.342940   153A    -15.338540  
     154A    -15.338389   155A    -15.338127   156A    -15.334430  
     157A    -15.327961   158A    -15.326009   159A    -15.324191  
     160A    -15.302091   161A    -15.299534   162A    -15.289080  
     163A    -11.473769   164A    -11.443043   165A    -11.429621  
     166A    -11.424107   167A    -11.410897   168A    -11.409839  
     169A    -11.404622   170A    -11.370752   171A    -11.365729  
     172A    -11.361342   173A    -11.358609   174A    -11.358137  
     175A    -11.352147   176A    -11.347103   177A    -11.342043  
     178A    -11.338254   179A    -11.337949   180A    -11.337913  
     181A    -11.335204   182A    -11.332499   183A    -11.332334  
     184A    -11.332164   185A    -11.332117   186A    -11.331612  
     187A    -11.330791   188A    -11.329595   189A    -11.329224  
     190A    -11.328642   191A    -11.326533   192A    -11.323767  
     193A    -11.322940   194A    -11.317083   195A    -11.316114  
     196A    -11.315979   197A    -11.314299   198A    -11.313317  
     199A    -11.312926   200A    -11.312434   201A    -11.309696  
     202A    -11.307703   203A    -11.306753   204A    -11.306510  
     205A    -11.305978   206A    -11.303507   207A    -11.303153  
     208A    -11.301964   209A    -11.300294   210A    -11.300241  
     211A    -11.299430   212A    -11.298466   213A    -11.296510  
     214A    -11.293444   215A    -11.292223   216A    -11.284792  
     217A    -11.283694   218A    -11.281732   219A    -11.280499  
     220A    -11.279289   221A    -11.278271   222A    -11.276859  
     223A    -11.275663   224A    -11.275570   225A    -11.274826  
     226A    -11.269943   227A    -11.267320   228A    -11.263563  
     229A    -11.263369   230A    -11.262915   231A    -11.261572  
     232A    -11.260331   233A    -11.259042   234A    -11.258460  
     235A    -11.258022   236A    -11.254588   237A    -11.253458  
     238A    -11.252339   239A    -11.251722   240A    -11.250122  
     241A    -11.247311   242A    -11.247100   243A    -11.245136  
     244A    -11.244362   245A    -11.244352   246A    -11.243978  
     247A    -11.242218   248A    -11.240384   249A    -11.239552  
     250A    -11.239505   251A    -11.239393   252A    -11.239280  
     253A    -11.238718   254A    -11.238508   255A    -11.237811  
     256A    -11.236118   257A    -11.234207   258A    -11.232178  
     259A    -11.232076   260A    -11.231021   261A    -11.230084  
     262A    -11.230023   263A    -11.229855   264A    -11.227608  
     265A    -11.227356   266A    -11.225072   267A    -11.224943  
     268A    -11.224031   269A    -11.222272   270A    -11.221302  
     271A    -11.220159   272A    -11.219462   273A    -11.219156  
     274A    -11.218931   275A    -11.218265   276A    -11.217594  
     277A    -11.216135   278A    -11.215207   279A    -11.214259  
     280A    -11.211999   281A    -11.211286   282A    -11.210130  
     283A    -11.209592   284A    -11.209044   285A    -11.207834  
     286A    -11.206723   287A    -11.205992   288A    -11.201758  
     289A    -11.198168   290A    -11.196476   291A    -11.193885  
     292A    -11.193015   293A    -11.191252   294A    -11.189170  
     295A    -11.188739   296A    -11.186629   297A    -11.186298  
     298A    -11.184760   299A    -11.184459   300A    -11.183307  
     301A    -11.181728   302A    -11.181374   303A    -11.181133  
     304A    -11.181052   305A    -11.179755   306A    -11.179127  
     307A    -11.177023   308A    -11.176291   309A    -11.175838  
     310A    -11.175616   311A    -11.175041   312A    -11.171916  
     313A    -11.170497   314A    -11.170001   315A    -11.168590  
     316A    -11.164597   317A    -11.164302   318A    -11.163168  
     319A    -11.161775   320A    -11.161741   321A    -11.161258  
     322A    -11.160224   323A    -11.159959   324A    -11.159781  
     325A    -11.159671   326A    -11.159403   327A    -11.158875  
     328A    -11.158064   329A    -11.157858   330A    -11.157693  
     331A    -11.157324   332A    -11.157008   333A    -11.156347  
     334A    -11.155209   335A    -11.155208   336A    -11.155075  
     337A    -11.154304   338A    -11.153430   339A    -11.152895  
     340A    -11.152635   341A    -11.151981   342A    -11.151620  
     343A    -11.150842   344A    -11.150645   345A    -11.147951  
     346A    -11.147644   347A    -11.147502   348A    -11.147267  
     349A    -11.146560   350A    -11.145098   351A    -11.144652  
     352A    -11.139427   353A    -11.138597   354A    -11.138382  
     355A    -11.136244   356A    -11.135402   357A    -11.135348  
     358A    -11.134576   359A    -11.134361   360A    -11.133882  
     361A    -11.133779   362A    -11.131802   363A    -11.130888  
     364A    -11.129809   365A    -11.128306   366A    -11.127513  
     367A    -11.121751   368A    -11.121749   369A    -11.121579  
     370A    -11.121221   371A    -11.120630   372A    -11.120051  
     373A    -11.119741   374A    -11.119277   375A    -11.118245  
     376A    -11.117899   377A    -11.116699   378A    -11.116223  
     379A    -11.114836   380A    -11.113124   381A    -11.113081  
     382A    -11.112012   383A    -11.111849   384A    -11.110837  
     385A    -11.110685   386A    -11.108671   387A    -11.107189  
     388A    -11.106018   389A    -11.105386   390A    -11.104829  
     391A    -11.104016   392A    -11.102241   393A    -11.102095  
     394A    -11.101135   395A    -11.100928   396A    -11.099227  
     397A    -11.098584   398A    -11.097752   399A    -11.097690  
     400A    -11.097540   401A    -11.096197   402A    -11.096174  
     403A    -11.094612   404A    -11.093376   405A    -11.092947  
     406A    -11.092001   407A    -11.089414   408A    -11.088613  
     409A    -11.081837   410A    -11.081490   411A    -11.075354  
     412A    -11.074907   413A    -11.070130   414A    -11.069959  
     415A    -11.069043   416A    -11.066631   417A    -11.065371  
     418A    -11.064321   419A    -11.057346   420A    -11.057267  
     421A    -11.052549   422A    -11.043591   423A    -11.022467  
     424A    -11.022190   425A    -11.012910   426A    -11.011918  
     427A    -11.007950   428A    -11.004451   429A    -10.981629  
     430A    -10.957410   431A     -8.991639   432A     -8.983088  
     433A     -8.891062   434A     -8.827553   435A     -6.641607  
     436A     -6.639380   437A     -6.636910   438A     -6.632443  
     439A     -6.630319   440A     -6.628032   441A     -6.540692  
     442A     -6.538919   443A     -6.536038   444A     -6.477133  
     445A     -6.475546   446A     -6.472623   447A     -1.572918  
     448A     -1.487388   449A     -1.474732   450A     -1.467265  
     451A     -1.463675   452A     -1.460695   453A     -1.428607  
     454A     -1.425153   455A     -1.421529   456A     -1.420973  
     457A     -1.419419   458A     -1.419102   459A     -1.413117  
     460A     -1.411787   461A     -1.411198   462A     -1.394536  
     463A     -1.391556   464A     -1.390475   465A     -1.389570  
     466A     -1.389411   467A     -1.388712   468A     -1.387124  
     469A     -1.382544   470A     -1.381388   471A     -1.380416  
     472A     -1.375479   473A     -1.375182   474A     -1.373719  
     475A     -1.372301   476A     -1.371035   477A     -1.369660  
     478A     -1.369157   479A     -1.368560   480A     -1.368099  
     481A     -1.367373   482A     -1.366412   483A     -1.365760  
     484A     -1.364453   485A     -1.364205   486A     -1.362830  
     487A     -1.357317   488A     -1.354588   489A     -1.354137  
     490A     -1.349487   491A     -1.344872   492A     -1.342601  
     493A     -1.337911   494A     -1.337455   495A     -1.336333  
     496A     -1.333989   497A     -1.328885   498A     -1.327972  
     499A     -1.327090   500A     -1.326573   501A     -1.322006  
     502A     -1.321798   503A     -1.316621   504A     -1.315176  
     505A     -1.314959   506A     -1.310890   507A     -1.310818  
     508A     -1.309680   509A     -1.307905   510A     -1.305571  
     511A     -1.303898   512A     -1.303881   513A     -1.302448  
     514A     -1.302190   515A     -1.300011   516A     -1.294938  
     517A     -1.294332   518A     -1.292234   519A     -1.291934  
     520A     -1.290778   521A     -1.288037   522A     -1.286720  
     523A     -1.286483   524A     -1.286088   525A     -1.283985  
     526A     -1.283758   527A     -1.281855   528A     -1.281836  
     529A     -1.279807   530A     -1.278182   531A     -1.277670  
     532A     -1.272576   533A     -1.272410   534A     -1.271543  
     535A     -1.268432   536A     -1.267450   537A     -1.265803  
     538A     -1.264755   539A     -1.264201   540A     -1.254445  
     541A     -1.254193   542A     -1.252995   543A     -1.251448  
     544A     -1.250468   545A     -1.246374   546A     -1.245935  
     547A     -1.244210   548A     -1.242411   549A     -1.239098  
     550A     -1.237458   551A     -1.236103   552A     -1.235917  
     553A     -1.230414   554A     -1.229131   555A     -1.228772  
     556A     -1.228765   557A     -1.226355   558A     -1.224398  
     559A     -1.224341   560A     -1.222586   561A     -1.221248  
     562A     -1.218448   563A     -1.218010   564A     -1.216786  
     565A     -1.206860   566A     -1.205275   567A     -1.197929  
     568A     -1.197030   569A     -1.194150   570A     -1.190835  
     571A     -1.187877   572A     -1.187666   573A     -1.186068  
     574A     -1.183131   575A     -1.179667   576A     -1.179136  
     577A     -1.178180   578A     -1.168384   579A     -1.168329  
     580A     -1.166682   581A     -1.166330   582A     -1.165073  
     583A     -1.164973   584A     -1.161462   585A     -1.159908  
     586A     -1.157733   587A     -1.154765   588A     -1.153752  
     589A     -1.149427   590A     -1.148350   591A     -1.148128  
     592A     -1.147178   593A     -1.145776   594A     -1.145610  
     595A     -1.144617   596A     -1.144171   597A     -1.144031  
     598A     -1.137813   599A     -1.136822   600A     -1.135208  
     601A     -1.134817   602A     -1.134602   603A     -1.132799  
     604A     -1.131239   605A     -1.131069   606A     -1.130842  
     607A     -1.127371   608A     -1.126098   609A     -1.124738  
     610A     -1.124317   611A     -1.123542   612A     -1.123349  
     613A     -1.123183   614A     -1.121814   615A     -1.118668  
     616A     -1.116293   617A     -1.108246   618A     -1.108117  
     619A     -1.107833   620A     -1.104169   621A     -1.104136  
     622A     -1.101661   623A     -1.098542   624A     -1.097188  
     625A     -1.095948   626A     -1.094901   627A     -1.092851  
     628A     -1.090437   629A     -1.089964   630A     -1.089439  
     631A     -1.084039   632A     -1.081031   633A     -1.078337  
     634A     -1.075458   635A     -1.073755   636A     -1.069977  
     637A     -1.069530   638A     -1.067692   639A     -1.067649  
     640A     -1.066596   641A     -1.065984   642A     -1.064595  
     643A     -1.057055   644A     -1.056816   645A     -1.054223  
     646A     -1.047048   647A     -1.046282   648A     -1.045510  
     649A     -1.043493   650A     -1.042958   651A     -1.042346  
     652A     -1.042163   653A     -1.041791   654A     -1.039860  
     655A     -1.039059   656A     -1.035844   657A     -1.030459  
     658A     -1.028295   659A     -1.028008   660A     -1.023962  
     661A     -1.021351   662A     -1.019962   663A     -1.017027  
     664A     -1.016044   665A     -1.014141   666A     -1.009809  
     667A     -1.008509   668A     -1.007037   669A     -1.006782  
     670A     -1.006327   671A     -1.005261   672A     -1.002491  
     673A     -0.999170   674A     -0.998450   675A     -0.996676  
     676A     -0.994844   677A     -0.991771   678A     -0.991399  
     679A     -0.990097   680A     -0.988490   681A     -0.987238  
     682A     -0.985765   683A     -0.983830   684A     -0.980169  
     685A     -0.979630   686A     -0.978496   687A     -0.978008  
     688A     -0.977747   689A     -0.974310   690A     -0.973419  
     691A     -0.973403   692A     -0.971494   693A     -0.969631  
     694A     -0.969268   695A     -0.962863   696A     -0.962593  
     697A     -0.961727   698A     -0.961304   699A     -0.960180  
     700A     -0.957131   701A     -0.956807   702A     -0.953793  
     703A     -0.953778   704A     -0.953538   705A     -0.950644  
     706A     -0.948740   707A     -0.946271   708A     -0.945911  
     709A     -0.945446   710A     -0.943080   711A     -0.942251  
     712A     -0.939421   713A     -0.939179   714A     -0.938829  
     715A     -0.936494   716A     -0.934144   717A     -0.932083  
     718A     -0.929902   719A     -0.924819   720A     -0.923267  
     721A     -0.921076   722A     -0.918526   723A     -0.918465  
     724A     -0.917264   725A     -0.916000   726A     -0.913372  
     727A     -0.912599   728A     -0.908753   729A     -0.907728  
     730A     -0.906382   731A     -0.902118   732A     -0.899501  
     733A     -0.898499   734A     -0.898138   735A     -0.897305  
     736A     -0.896261   737A     -0.892839   738A     -0.889659  
     739A     -0.888088   740A     -0.887497   741A     -0.881877  
     742A     -0.880611   743A     -0.880220   744A     -0.878491  
     745A     -0.878342   746A     -0.877279   747A     -0.877026  
     748A     -0.876425   749A     -0.875854   750A     -0.875209  
     751A     -0.873962   752A     -0.872390   753A     -0.872214  
     754A     -0.871567   755A     -0.867489   756A     -0.865743  
     757A     -0.863934   758A     -0.859552   759A     -0.857374  
     760A     -0.856935   761A     -0.854444   762A     -0.852347  
     763A     -0.850831   764A     -0.850695   765A     -0.849579  
     766A     -0.848498   767A     -0.844398   768A     -0.843924  
     769A     -0.842494   770A     -0.839862   771A     -0.839836  
     772A     -0.833844   773A     -0.833631   774A     -0.833147  
     775A     -0.831681   776A     -0.831535   777A     -0.830657  
     778A     -0.829884   779A     -0.828944   780A     -0.826173  
     781A     -0.824826   782A     -0.824338   783A     -0.823761  
     784A     -0.822722   785A     -0.822190   786A     -0.819988  
     787A     -0.819554   788A     -0.818213   789A     -0.815906  
     790A     -0.814213   791A     -0.812370   792A     -0.811799  
     793A     -0.810320   794A     -0.809813   795A     -0.808507  
     796A     -0.806618   797A     -0.806570   798A     -0.805883  
     799A     -0.805430   800A     -0.802758   801A     -0.802639  
     802A     -0.801875   803A     -0.800996   804A     -0.799979  
     805A     -0.797525   806A     -0.796715   807A     -0.795193  
     808A     -0.793497   809A     -0.792100   810A     -0.791196  
     811A     -0.790799   812A     -0.790546   813A     -0.786505  
     814A     -0.785558   815A     -0.785057   816A     -0.784972  
     817A     -0.783817   818A     -0.782676   819A     -0.782262  
     820A     -0.781226   821A     -0.780151   822A     -0.779026  
     823A     -0.778809   824A     -0.777450   825A     -0.776901  
     826A     -0.776860   827A     -0.776168   828A     -0.775848  
     829A     -0.774981   830A     -0.771415   831A     -0.770985  
     832A     -0.769692   833A     -0.768304   834A     -0.767984  
     835A     -0.766046   836A     -0.765823   837A     -0.765203  
     838A     -0.764747   839A     -0.764125   840A     -0.763365  
     841A     -0.762165   842A     -0.760729   843A     -0.760390  
     844A     -0.760079   845A     -0.759865   846A     -0.759664  
     847A     -0.758569   848A     -0.758322   849A     -0.757910  
     850A     -0.756612   851A     -0.755440   852A     -0.754977  
     853A     -0.754673   854A     -0.754025   855A     -0.750462  
     856A     -0.750067   857A     -0.748548   858A     -0.747865  
     859A     -0.747054   860A     -0.746995   861A     -0.745367  
     862A     -0.745226   863A     -0.741119   864A     -0.740815  
     865A     -0.740086   866A     -0.739821   867A     -0.739454  
     868A     -0.737765   869A     -0.737566   870A     -0.737304  
     871A     -0.737172   872A     -0.733459   873A     -0.731840  
     874A     -0.731055   875A     -0.730110   876A     -0.729514  
     877A     -0.728514   878A     -0.728477   879A     -0.727993  
     880A     -0.727938   881A     -0.726839   882A     -0.725850  
     883A     -0.725378   884A     -0.724144   885A     -0.723703  
     886A     -0.723254   887A     -0.722517   888A     -0.721805  
     889A     -0.720896   890A     -0.720787   891A     -0.719831  
     892A     -0.719325   893A     -0.719066   894A     -0.718141  
     895A     -0.718128   896A     -0.717655   897A     -0.717311  
     898A     -0.714950   899A     -0.714663   900A     -0.714129  
     901A     -0.714052   902A     -0.713193   903A     -0.712087  
     904A     -0.710733   905A     -0.710682   906A     -0.709642  
     907A     -0.709308   908A     -0.708316   909A     -0.706710  
     910A     -0.706648   911A     -0.706241   912A     -0.705279  
     913A     -0.705164   914A     -0.704887   915A     -0.703303  
     916A     -0.702487   917A     -0.702071   918A     -0.701890  
     919A     -0.701107   920A     -0.700509   921A     -0.700403  
     922A     -0.698253   923A     -0.697012   924A     -0.696224  
     925A     -0.695120   926A     -0.694934   927A     -0.692787  
     928A     -0.692620   929A     -0.691883   930A     -0.691064  
     931A     -0.690161   932A     -0.688876   933A     -0.688450  
     934A     -0.688285   935A     -0.687766   936A     -0.687701  
     937A     -0.687232   938A     -0.685931   939A     -0.685198  
     940A     -0.684261   941A     -0.683781   942A     -0.683579  
     943A     -0.683092   944A     -0.682972   945A     -0.681728  
     946A     -0.681308   947A     -0.680907   948A     -0.680074  
     949A     -0.678604   950A     -0.678046   951A     -0.678032  
     952A     -0.677009   953A     -0.676549   954A     -0.675521  
     955A     -0.674472   956A     -0.674006   957A     -0.673832  
     958A     -0.672645   959A     -0.672547   960A     -0.671580  
     961A     -0.671404   962A     -0.670482   963A     -0.669590  
     964A     -0.668382   965A     -0.668159   966A     -0.667565  
     967A     -0.667243   968A     -0.665880   969A     -0.665178  
     970A     -0.664652   971A     -0.664357   972A     -0.664132  
     973A     -0.663984   974A     -0.663387   975A     -0.662718  
     976A     -0.661528   977A     -0.659438   978A     -0.659191  
     979A     -0.657974   980A     -0.657529   981A     -0.656154  
     982A     -0.655990   983A     -0.655515   984A     -0.654640  
     985A     -0.653746   986A     -0.653250   987A     -0.652599  
     988A     -0.652286   989A     -0.651736   990A     -0.650685  
     991A     -0.650434   992A     -0.649489   993A     -0.648861  
     994A     -0.648169   995A     -0.647785   996A     -0.647670  
     997A     -0.646933   998A     -0.646518   999A     -0.646330  
    1000A     -0.645471  1001A     -0.644375  1002A     -0.641907  
    1003A     -0.641589  1004A     -0.641282  1005A     -0.640866  
    1006A     -0.640740  1007A     -0.638986  1008A     -0.638835  
    1009A     -0.638684  1010A     -0.638427  1011A     -0.638204  
    1012A     -0.637784  1013A     -0.637080  1014A     -0.636582  
    1015A     -0.636159  1016A     -0.634429  1017A     -0.634076  
    1018A     -0.633394  1019A     -0.633109  1020A     -0.632538  
    1021A     -0.631218  1022A     -0.630200  1023A     -0.630003  
    1024A     -0.628359  1025A     -0.627945  1026A     -0.627742  
    1027A     -0.627672  1028A     -0.626489  1029A     -0.626102  
    1030A     -0.625049  1031A     -0.624752  1032A     -0.624390  
    1033A     -0.623948  1034A     -0.623884  1035A     -0.622868  
    1036A     -0.622621  1037A     -0.621802  1038A     -0.621700  
    1039A     -0.621356  1040A     -0.620665  1041A     -0.620162  
    1042A     -0.619514  1043A     -0.619462  1044A     -0.617220  
    1045A     -0.617199  1046A     -0.616358  1047A     -0.615973  
    1048A     -0.614377  1049A     -0.613995  1050A     -0.612837  
    1051A     -0.612196  1052A     -0.612116  1053A     -0.611307  
    1054A     -0.610579  1055A     -0.610418  1056A     -0.610201  
    1057A     -0.609015  1058A     -0.608543  1059A     -0.607662  
    1060A     -0.607388  1061A     -0.606470  1062A     -0.606336  
    1063A     -0.606104  1064A     -0.605155  1065A     -0.605054  
    1066A     -0.604582  1067A     -0.604412  1068A     -0.604239  
    1069A     -0.603506  1070A     -0.602501  1071A     -0.601756  
    1072A     -0.601204  1073A     -0.600457  1074A     -0.600199  
    1075A     -0.600131  1076A     -0.598612  1077A     -0.598273  
    1078A     -0.597838  1079A     -0.597033  1080A     -0.596637  
    1081A     -0.596157  1082A     -0.595806  1083A     -0.595537  
    1084A     -0.594857  1085A     -0.594680  1086A     -0.594529  
    1087A     -0.594376  1088A     -0.593457  1089A     -0.593057  
    1090A     -0.592712  1091A     -0.592486  1092A     -0.591903  
    1093A     -0.591793  1094A     -0.591265  1095A     -0.590369  
    1096A     -0.590095  1097A     -0.589938  1098A     -0.589345  
    1099A     -0.589036  1100A     -0.587885  1101A     -0.587687  
    1102A     -0.586147  1103A     -0.585999  1104A     -0.585768  
    1105A     -0.585380  1106A     -0.585273  1107A     -0.584919  
    1108A     -0.584383  1109A     -0.584077  1110A     -0.583691  
    1111A     -0.583520  1112A     -0.583124  1113A     -0.583081  
    1114A     -0.582616  1115A     -0.582283  1116A     -0.581247  
    1117A     -0.580841  1118A     -0.580584  1119A     -0.580070  
    1120A     -0.579720  1121A     -0.579113  1122A     -0.578908  
    1123A     -0.578289  1124A     -0.577520  1125A     -0.576952  
    1126A     -0.576324  1127A     -0.575975  1128A     -0.575651  
    1129A     -0.575440  1130A     -0.574993  1131A     -0.574642  
    1132A     -0.574202  1133A     -0.573973  1134A     -0.573301  
    1135A     -0.572484  1136A     -0.572034  1137A     -0.571391  
    1138A     -0.570172  1139A     -0.569838  1140A     -0.569714  
    1141A     -0.569464  1142A     -0.568298  1143A     -0.567999  
    1144A     -0.567768  1145A     -0.567338  1146A     -0.567083  
    1147A     -0.566824  1148A     -0.566343  1149A     -0.565404  
    1150A     -0.565266  1151A     -0.564722  1152A     -0.564398  
    1153A     -0.564196  1154A     -0.564098  1155A     -0.563938  
    1156A     -0.562582  1157A     -0.561947  1158A     -0.560868  
    1159A     -0.560464  1160A     -0.560190  1161A     -0.559900  
    1162A     -0.559487  1163A     -0.559267  1164A     -0.558223  
    1165A     -0.557697  1166A     -0.557346  1167A     -0.557249  
    1168A     -0.556956  1169A     -0.556775  1170A     -0.556342  
    1171A     -0.556173  1172A     -0.555967  1173A     -0.555762  
    1174A     -0.555244  1175A     -0.554073  1176A     -0.553824  
    1177A     -0.553535  1178A     -0.553505  1179A     -0.552827  
    1180A     -0.551711  1181A     -0.551316  1182A     -0.550575  
    1183A     -0.550478  1184A     -0.549756  1185A     -0.549235  
    1186A     -0.548670  1187A     -0.548355  1188A     -0.547986  
    1189A     -0.547840  1190A     -0.547312  1191A     -0.546675  
    1192A     -0.546433  1193A     -0.546232  1194A     -0.546026  
    1195A     -0.545120  1196A     -0.544836  1197A     -0.543792  
    1198A     -0.542413  1199A     -0.542292  1200A     -0.541314  
    1201A     -0.541031  1202A     -0.540807  1203A     -0.539982  
    1204A     -0.538796  1205A     -0.538134  1206A     -0.537361  
    1207A     -0.537242  1208A     -0.536948  1209A     -0.536762  
    1210A     -0.536571  1211A     -0.535989  1212A     -0.535243  
    1213A     -0.535112  1214A     -0.534616  1215A     -0.534400  
    1216A     -0.533879  1217A     -0.533470  1218A     -0.533101  
    1219A     -0.532306  1220A     -0.531953  1221A     -0.531256  
    1222A     -0.531089  1223A     -0.530837  1224A     -0.530296  
    1225A     -0.530054  1226A     -0.529706  1227A     -0.529597  
    1228A     -0.528557  1229A     -0.528173  1230A     -0.527718  
    1231A     -0.527146  1232A     -0.526514  1233A     -0.525532  
    1234A     -0.525353  1235A     -0.525153  1236A     -0.525012  
    1237A     -0.523867  1238A     -0.523464  1239A     -0.523200  
    1240A     -0.522572  1241A     -0.522356  1242A     -0.521688  
    1243A     -0.521523  1244A     -0.521315  1245A     -0.520845  
    1246A     -0.520378  1247A     -0.519794  1248A     -0.519089  
    1249A     -0.518634  1250A     -0.516862  1251A     -0.516374  
    1252A     -0.516097  1253A     -0.515862  1254A     -0.515492  
    1255A     -0.515195  1256A     -0.515076  1257A     -0.514962  
    1258A     -0.514535  1259A     -0.514163  1260A     -0.513915  
    1261A     -0.513610  1262A     -0.513277  1263A     -0.513053  
    1264A     -0.512519  1265A     -0.512418  1266A     -0.511908  
    1267A     -0.511524  1268A     -0.511036  1269A     -0.510966  
    1270A     -0.510401  1271A     -0.510043  1272A     -0.509951  
    1273A     -0.508873  1274A     -0.508607  1275A     -0.508232  
    1276A     -0.507857  1277A     -0.507780  1278A     -0.506511  
    1279A     -0.506311  1280A     -0.505731  1281A     -0.504964  
    1282A     -0.504290  1283A     -0.504145  1284A     -0.503743  
    1285A     -0.503532  1286A     -0.502885  1287A     -0.502433  
    1288A     -0.501532  1289A     -0.500990  1290A     -0.500527  
    1291A     -0.500416  1292A     -0.500069  1293A     -0.499571  
    1294A     -0.499417  1295A     -0.499009  1296A     -0.498727  
    1297A     -0.498059  1298A     -0.497678  1299A     -0.497482  
    1300A     -0.496749  1301A     -0.496345  1302A     -0.496125  
    1303A     -0.495708  1304A     -0.495138  1305A     -0.494851  
    1306A     -0.494639  1307A     -0.494235  1308A     -0.494000  
    1309A     -0.492764  1310A     -0.492725  1311A     -0.492491  
    1312A     -0.491778  1313A     -0.491574  1314A     -0.490812  
    1315A     -0.490310  1316A     -0.489919  1317A     -0.489629  
    1318A     -0.489182  1319A     -0.488927  1320A     -0.488710  
    1321A     -0.488040  1322A     -0.487679  1323A     -0.486866  
    1324A     -0.486321  1325A     -0.485860  1326A     -0.485777  
    1327A     -0.485121  1328A     -0.484776  1329A     -0.484310  
    1330A     -0.483920  1331A     -0.483354  1332A     -0.483295  
    1333A     -0.482864  1334A     -0.481906  1335A     -0.481730  
    1336A     -0.481707  1337A     -0.480777  1338A     -0.480284  
    1339A     -0.480003  1340A     -0.479533  1341A     -0.479074  
    1342A     -0.478766  1343A     -0.477920  1344A     -0.477412  
    1345A     -0.477168  1346A     -0.477037  1347A     -0.476638  
    1348A     -0.476116  1349A     -0.475637  1350A     -0.475605  
    1351A     -0.475075  1352A     -0.474507  1353A     -0.473985  
    1354A     -0.473900  1355A     -0.473601  1356A     -0.473421  
    1357A     -0.472916  1358A     -0.472760  1359A     -0.472206  
    1360A     -0.471099  1361A     -0.470319  1362A     -0.469868  
    1363A     -0.469490  1364A     -0.469315  1365A     -0.468880  
    1366A     -0.467896  1367A     -0.467828  1368A     -0.466868  
    1369A     -0.466584  1370A     -0.466152  1371A     -0.466025  
    1372A     -0.465381  1373A     -0.464205  1374A     -0.463849  
    1375A     -0.462997  1376A     -0.462100  1377A     -0.461904  
    1378A     -0.461526  1379A     -0.461352  1380A     -0.460770  
    1381A     -0.459549  1382A     -0.459228  1383A     -0.459136  
    1384A     -0.458246  1385A     -0.457734  1386A     -0.456973  
    1387A     -0.456755  1388A     -0.455251  1389A     -0.455056  
    1390A     -0.454644  1391A     -0.454526  1392A     -0.454275  
    1393A     -0.453652  1394A     -0.453558  1395A     -0.452644  
    1396A     -0.452066  1397A     -0.451678  1398A     -0.450544  
    1399A     -0.450155  1400A     -0.449546  1401A     -0.449061  
    1402A     -0.447952  1403A     -0.447101  1404A     -0.445809  
    1405A     -0.445571  1406A     -0.444425  1407A     -0.443777  
    1408A     -0.443660  1409A     -0.443084  1410A     -0.442790  
    1411A     -0.441807  1412A     -0.440445  1413A     -0.440436  
    1414A     -0.439925  1415A     -0.439849  1416A     -0.439601  
    1417A     -0.439297  1418A     -0.439175  1419A     -0.438964  
    1420A     -0.438863  1421A     -0.438571  1422A     -0.438362  
    1423A     -0.437529  1424A     -0.437296  1425A     -0.436875  
    1426A     -0.436406  1427A     -0.436244  1428A     -0.434834  
    1429A     -0.434545  1430A     -0.433594  1431A     -0.433145  
    1432A     -0.433048  1433A     -0.432814  1434A     -0.432108  
    1435A     -0.431125  1436A     -0.430568  1437A     -0.430323  
    1438A     -0.429823  1439A     -0.429184  1440A     -0.428859  
    1441A     -0.428497  1442A     -0.427828  1443A     -0.427270  
    1444A     -0.427068  1445A     -0.426857  1446A     -0.426065  
    1447A     -0.425508  1448A     -0.424364  1449A     -0.424030  
    1450A     -0.423396  1451A     -0.422561  1452A     -0.422253  
    1453A     -0.421853  1454A     -0.421544  1455A     -0.421129  
    1456A     -0.420929  1457A     -0.420061  1458A     -0.419562  
    1459A     -0.418486  1460A     -0.418033  1461A     -0.417685  
    1462A     -0.416772  1463A     -0.416032  1464A     -0.415860  
    1465A     -0.414845  1466A     -0.414682  1467A     -0.413901  
    1468A     -0.412804  1469A     -0.412608  1470A     -0.412450  
    1471A     -0.411526  1472A     -0.410739  1473A     -0.410024  
    1474A     -0.409783  1475A     -0.409334  1476A     -0.409201  
    1477A     -0.409016  1478A     -0.408913  1479A     -0.408723  
    1480A     -0.408431  1481A     -0.406474  1482A     -0.406012  
    1483A     -0.405306  1484A     -0.404884  1485A     -0.404739  
    1486A     -0.403770  1487A     -0.403671  1488A     -0.402476  
    1489A     -0.401963  1490A     -0.401721  1491A     -0.401493  
    1492A     -0.399115  1493A     -0.399029  1494A     -0.398827  
    1495A     -0.398271  1496A     -0.397543  1497A     -0.397045  
    1498A     -0.396576  1499A     -0.396061  1500A     -0.395658  
    1501A     -0.395335  1502A     -0.394639  1503A     -0.394291  
    1504A     -0.393300  1505A     -0.392802  1506A     -0.392666  
    1507A     -0.392035  1508A     -0.391639  1509A     -0.391636  
    1510A     -0.390676  1511A     -0.390032  1512A     -0.389837  
    1513A     -0.388866  1514A     -0.388678  1515A     -0.388541  
    1516A     -0.386630  1517A     -0.386537  1518A     -0.386125  
    1519A     -0.383162  1520A     -0.382567  1521A     -0.382439  
    1522A     -0.382294  1523A     -0.381705  1524A     -0.381619  
    1525A     -0.380647  1526A     -0.380306  1527A     -0.380137  
    1528A     -0.378322  1529A     -0.378017  1530A     -0.377450  
    1531A     -0.377259  1532A     -0.376065  1533A     -0.372373  
    1534A     -0.372187  1535A     -0.371982  1536A     -0.371508  
    1537A     -0.371374  1538A     -0.370570  1539A     -0.368049  
    1540A     -0.367908  1541A     -0.365337  1542A     -0.365022  
    1543A     -0.364726  1544A     -0.363742  1545A     -0.362880  
    1546A     -0.361325  1547A     -0.361151  1548A     -0.360266  
    1549A     -0.357992  1550A     -0.355125  1551A     -0.354580  
    1552A     -0.354312  1553A     -0.353062  1554A     -0.352754  
    1555A     -0.351567  1556A     -0.350393  1557A     -0.349954  
    1558A     -0.349916  1559A     -0.347884  1560A     -0.346889  
    1561A     -0.346273  1562A     -0.344699  1563A     -0.342947  
    1564A     -0.342762  1565A     -0.340385  1566A     -0.340173  
    1567A     -0.339866  1568A     -0.339283  1569A     -0.338875  
    1570A     -0.337250  1571A     -0.336314  1572A     -0.336209  
    1573A     -0.335499  1574A     -0.334349  1575A     -0.333543  
    1576A     -0.331741  1577A     -0.330917  1578A     -0.329248  
    1579A     -0.328812  1580A     -0.328723  1581A     -0.327445  
    1582A     -0.326165  1583A     -0.325133  1584A     -0.324462  
    1585A     -0.323884  1586A     -0.322868  1587A     -0.319560  
    1588A     -0.318845  1589A     -0.318136  1590A     -0.317381  
    1591A     -0.315616  1592A     -0.315108  1593A     -0.310816  
    1594A     -0.310223  1595A     -0.309818  1596A     -0.308471  
    1597A     -0.306191  1598A     -0.305399  1599A     -0.302471  
    1600A     -0.302441  1601A     -0.301731  1602A     -0.300789  
    1603A     -0.296862  1604A     -0.294982  1605A     -0.294303  
    1606A     -0.294057  1607A     -0.292174  1608A     -0.291181  
    1609A     -0.290035  1610A     -0.289156  1611A     -0.287904  
    1612A     -0.284957  1613A     -0.282789  1614A     -0.281912  
    1615A     -0.281604  1616A     -0.280857  1617A     -0.275898  
    1618A     -0.275729  1619A     -0.274898  1620A     -0.274669  
    1621A     -0.273592  1622A     -0.271492  1623A     -0.268056  
    1624A     -0.266992  1625A     -0.266972  1626A     -0.265373  
    1627A     -0.263497  1628A     -0.263059  1629A     -0.262330  
    1630A     -0.260637  1631A     -0.259575  1632A     -0.257576  
    1633A     -0.255445  1634A     -0.255427  1635A     -0.250310  
    1636A     -0.244166  1637A     -0.239822  1638A     -0.229627  
    1639A     -0.226511  1640A     -0.220761  1641A     -0.218448  
    1642A     -0.211943  1643A     -0.208784  1644A     -0.180406  
    1645A     -0.161653  1646A     -0.153830  1647A     -0.141969  
    1648A     -0.129788  1649A     -0.125708  1650A     -0.113296  
    1651A     -0.104226  1652A     -0.098504  1653A     -0.081570  
    1654A     -0.067371  1655A     -0.064524  1656A     -0.034688  

    Virtual:                                                              

    1657A      0.062980  1658A      0.064188  1659A      0.116179  
    1660A      0.125115  1661A      0.133742  1662A      0.140589  
    1663A      0.146390  1664A      0.147411  1665A      0.148311  
    1666A      0.156342  1667A      0.166861  1668A      0.188500  
    1669A      0.193393  1670A      0.196438  1671A      0.197331  
    1672A      0.197567  1673A      0.201477  1674A      0.203600  
    1675A      0.206543  1676A      0.210540  1677A      0.210769  
    1678A      0.213094  1679A      0.215502  1680A      0.221113  
    1681A      0.223735  1682A      0.224357  1683A      0.225489  
    1684A      0.226429  1685A      0.227561  1686A      0.229199  
    1687A      0.230838  1688A      0.233761  1689A      0.234602  
    1690A      0.236442  1691A      0.237003  1692A      0.237434  
    1693A      0.239037  1694A      0.243964  1695A      0.247547  
    1696A      0.247674  1697A      0.248586  1698A      0.250331  
    1699A      0.254798  1700A      0.255639  1701A      0.257840  
    1702A      0.259429  1703A      0.260014  1704A      0.263102  
    1705A      0.263375  1706A      0.266185  1707A      0.273172  
    1708A      0.281202  1709A      0.282817  1710A      0.283747  
    1711A      0.286460  1712A      0.292515  1713A      0.293188  
    1714A      0.294421  1715A      0.295368  1716A      0.299857  
    1717A      0.301750  1718A      0.306341  1719A      0.306834  
    1720A      0.311688  1721A      0.314418  1722A      0.315047  
    1723A      0.317348  1724A      0.319378  1725A      0.319493  
    1726A      0.319575  1727A      0.320043  1728A      0.320094  
    1729A      0.322328  1730A      0.327427  1731A      0.329113  
    1732A      0.329896  1733A      0.344614  1734A      0.345939  
    1735A      0.349138  1736A      0.349233  1737A      0.360713  
    1738A      0.361494  1739A      0.365381  1740A      0.371927  
    1741A      0.373145  1742A      0.373781  1743A      0.375046  
    1744A      0.379541  1745A      0.384150  1746A      0.388406  
    1747A      0.388607  1748A      0.388882  1749A      0.391348  
    1750A      0.405295  1751A      0.415600  1752A      0.416352  
    1753A      0.419471  1754A      0.420736  1755A      0.420952  
    1756A      0.421648  1757A      0.430470  1758A      0.430925  
    1759A      0.434724  1760A      0.436724  1761A      0.438188  
    1762A      0.442023  1763A      0.444391  1764A      0.445487  
    1765A      0.445702  1766A      0.449362  1767A      0.450534  
    1768A      0.453322  1769A      0.455915  1770A      0.456858  
    1771A      0.459993  1772A      0.460921  1773A      0.461506  
    1774A      0.462513  1775A      0.462900  1776A      0.464137  
    1777A      0.467271  1778A      0.468654  1779A      0.469660  
    1780A      0.470164  1781A      0.470548  1782A      0.471751  
    1783A      0.473693  1784A      0.474092  1785A      0.474735  
    1786A      0.477275  1787A      0.480892  1788A      0.482206  
    1789A      0.486381  1790A      0.488335  1791A      0.488443  
    1792A      0.489830  1793A      0.491071  1794A      0.491283  
    1795A      0.491444  1796A      0.492006  1797A      0.494231  
    1798A      0.494322  1799A      0.494437  1800A      0.496011  
    1801A      0.496811  1802A      0.497742  1803A      0.501021  
    1804A      0.503329  1805A      0.504078  1806A      0.504564  
    1807A      0.505135  1808A      0.509574  1809A      0.511359  
    1810A      0.512197  1811A      0.513421  1812A      0.515546  
    1813A      0.517781  1814A      0.518162  1815A      0.519099  
    1816A      0.519565  1817A      0.521646  1818A      0.521684  
    1819A      0.522768  1820A      0.523696  1821A      0.524327  
    1822A      0.525125  1823A      0.526764  1824A      0.528247  
    1825A      0.528509  1826A      0.529588  1827A      0.529802  
    1828A      0.530889  1829A      0.531509  1830A      0.532478  
    1831A      0.532550  1832A      0.533523  1833A      0.533778  
    1834A      0.534103  1835A      0.534969  1836A      0.535395  
    1837A      0.536987  1838A      0.538510  1839A      0.538969  
    1840A      0.539513  1841A      0.539737  1842A      0.540274  
    1843A      0.541255  1844A      0.541545  1845A      0.543232  
    1846A      0.544778  1847A      0.544946  1848A      0.545352  
    1849A      0.547675  1850A      0.548504  1851A      0.548894  
    1852A      0.548901  1853A      0.550471  1854A      0.552019  
    1855A      0.552712  1856A      0.553284  1857A      0.554062  
    1858A      0.556212  1859A      0.556561  1860A      0.557704  
    1861A      0.557988  1862A      0.559360  1863A      0.560376  
    1864A      0.561031  1865A      0.561171  1866A      0.561761  
    1867A      0.562446  1868A      0.563585  1869A      0.564329  
    1870A      0.564597  1871A      0.566154  1872A      0.566587  
    1873A      0.567115  1874A      0.568298  1875A      0.568895  
    1876A      0.569565  1877A      0.570109  1878A      0.570907  
    1879A      0.571225  1880A      0.571839  1881A      0.572033  
    1882A      0.572543  1883A      0.572677  1884A      0.573885  
    1885A      0.575100  1886A      0.575554  1887A      0.576026  
    1888A      0.576173  1889A      0.577710  1890A      0.577758  
    1891A      0.578645  1892A      0.579078  1893A      0.579776  
    1894A      0.580216  1895A      0.580783  1896A      0.581058  
    1897A      0.581576  1898A      0.581800  1899A      0.582622  
    1900A      0.582946  1901A      0.583887  1902A      0.584496  
    1903A      0.585626  1904A      0.586408  1905A      0.586684  
    1906A      0.587708  1907A      0.588407  1908A      0.590239  
    1909A      0.590632  1910A      0.590977  1911A      0.591404  
    1912A      0.591722  1913A      0.592988  1914A      0.593533  
    1915A      0.594014  1916A      0.594597  1917A      0.595167  
    1918A      0.596113  1919A      0.596535  1920A      0.597095  
    1921A      0.598185  1922A      0.598497  1923A      0.599745  
    1924A      0.600036  1925A      0.601607  1926A      0.601953  
    1927A      0.602224  1928A      0.602755  1929A      0.604112  
    1930A      0.604383  1931A      0.604754  1932A      0.604921  
    1933A      0.605094  1934A      0.605825  1935A      0.606493  
    1936A      0.606832  1937A      0.607757  1938A      0.608718  
    1939A      0.608807  1940A      0.610015  1941A      0.610317  
    1942A      0.610772  1943A      0.611634  1944A      0.611967  
    1945A      0.613337  1946A      0.614090  1947A      0.614588  
    1948A      0.615284  1949A      0.615320  1950A      0.615990  
    1951A      0.616947  1952A      0.617353  1953A      0.617784  
    1954A      0.618207  1955A      0.618545  1956A      0.619329  
    1957A      0.619551  1958A      0.620449  1959A      0.620755  
    1960A      0.621479  1961A      0.622181  1962A      0.622465  
    1963A      0.622908  1964A      0.623201  1965A      0.623519  
    1966A      0.624401  1967A      0.625096  1968A      0.625161  
    1969A      0.625574  1970A      0.625881  1971A      0.626151  
    1972A      0.626813  1973A      0.627043  1974A      0.627402  
    1975A      0.628125  1976A      0.628306  1977A      0.629133  
    1978A      0.629483  1979A      0.630143  1980A      0.631536  
    1981A      0.631770  1982A      0.631901  1983A      0.634064  
    1984A      0.634399  1985A      0.635035  1986A      0.635214  
    1987A      0.636134  1988A      0.636666  1989A      0.637358  
    1990A      0.637537  1991A      0.637750  1992A      0.638417  
    1993A      0.638881  1994A      0.639496  1995A      0.640276  
    1996A      0.640682  1997A      0.641174  1998A      0.641470  
    1999A      0.641779  2000A      0.642491  2001A      0.642713  
    2002A      0.642899  2003A      0.643094  2004A      0.643858  
    2005A      0.644357  2006A      0.644613  2007A      0.645488  
    2008A      0.645694  2009A      0.645964  2010A      0.646652  
    2011A      0.646743  2012A      0.647240  2013A      0.647767  
    2014A      0.648462  2015A      0.649042  2016A      0.649644  
    2017A      0.649949  2018A      0.650503  2019A      0.650630  
    2020A      0.650762  2021A      0.652382  2022A      0.652639  
    2023A      0.653251  2024A      0.653694  2025A      0.653923  
    2026A      0.654479  2027A      0.654943  2028A      0.655055  
    2029A      0.655362  2030A      0.655656  2031A      0.655911  
    2032A      0.657579  2033A      0.657664  2034A      0.658131  
    2035A      0.658518  2036A      0.658599  2037A      0.658801  
    2038A      0.659491  2039A      0.659803  2040A      0.660267  
    2041A      0.660547  2042A      0.660937  2043A      0.661246  
    2044A      0.661564  2045A      0.661881  2046A      0.662889  
    2047A      0.663485  2048A      0.663977  2049A      0.664155  
    2050A      0.664551  2051A      0.664707  2052A      0.665743  
    2053A      0.666270  2054A      0.666492  2055A      0.666660  
    2056A      0.667063  2057A      0.667261  2058A      0.667555  
    2059A      0.668710  2060A      0.669414  2061A      0.670532  
    2062A      0.671176  2063A      0.672276  2064A      0.672859  
    2065A      0.672896  2066A      0.673288  2067A      0.673923  
    2068A      0.674575  2069A      0.674982  2070A      0.675516  
    2071A      0.676093  2072A      0.676254  2073A      0.676553  
    2074A      0.676652  2075A      0.677640  2076A      0.677927  
    2077A      0.678690  2078A      0.678807  2079A      0.679333  
    2080A      0.680032  2081A      0.680379  2082A      0.680717  
    2083A      0.680793  2084A      0.681121  2085A      0.681796  
    2086A      0.682233  2087A      0.682961  2088A      0.683274  
    2089A      0.683680  2090A      0.684305  2091A      0.684814  
    2092A      0.685221  2093A      0.685768  2094A      0.685822  
    2095A      0.686278  2096A      0.686895  2097A      0.687304  
    2098A      0.687575  2099A      0.688179  2100A      0.688541  
    2101A      0.688779  2102A      0.689328  2103A      0.689584  
    2104A      0.689737  2105A      0.690272  2106A      0.690792  
    2107A      0.691113  2108A      0.691518  2109A      0.692109  
    2110A      0.692322  2111A      0.692900  2112A      0.693363  
    2113A      0.693737  2114A      0.693961  2115A      0.694452  
    2116A      0.694584  2117A      0.694868  2118A      0.695761  
    2119A      0.695890  2120A      0.696082  2121A      0.696315  
    2122A      0.697325  2123A      0.697863  2124A      0.698178  
    2125A      0.698521  2126A      0.698839  2127A      0.699430  
    2128A      0.699722  2129A      0.700961  2130A      0.701312  
    2131A      0.701696  2132A      0.702202  2133A      0.702487  
    2134A      0.703206  2135A      0.703737  2136A      0.704139  
    2137A      0.704499  2138A      0.705461  2139A      0.706234  
    2140A      0.706873  2141A      0.707719  2142A      0.708682  
    2143A      0.708716  2144A      0.709373  2145A      0.709620  
    2146A      0.709736  2147A      0.710928  2148A      0.711185  
    2149A      0.711435  2150A      0.711806  2151A      0.712276  
    2152A      0.712550  2153A      0.713051  2154A      0.714600  
    2155A      0.714918  2156A      0.715127  2157A      0.715671  
    2158A      0.716364  2159A      0.716471  2160A      0.716537  
    2161A      0.717080  2162A      0.717294  2163A      0.717444  
    2164A      0.718073  2165A      0.718731  2166A      0.720122  
    2167A      0.720779  2168A      0.721669  2169A      0.721847  
    2170A      0.722384  2171A      0.722863  2172A      0.723266  
    2173A      0.723945  2174A      0.724075  2175A      0.724481  
    2176A      0.724742  2177A      0.724905  2178A      0.725418  
    2179A      0.725727  2180A      0.726078  2181A      0.726202  
    2182A      0.726676  2183A      0.727169  2184A      0.727398  
    2185A      0.728487  2186A      0.729131  2187A      0.729341  
    2188A      0.729953  2189A      0.730323  2190A      0.730457  
    2191A      0.731058  2192A      0.731908  2193A      0.732163  
    2194A      0.732777  2195A      0.733392  2196A      0.733783  
    2197A      0.734607  2198A      0.734902  2199A      0.735591  
    2200A      0.735715  2201A      0.735944  2202A      0.736323  
    2203A      0.737278  2204A      0.737737  2205A      0.738080  
    2206A      0.738555  2207A      0.739359  2208A      0.739509  
    2209A      0.739627  2210A      0.739955  2211A      0.740420  
    2212A      0.740674  2213A      0.741107  2214A      0.741568  
    2215A      0.741942  2216A      0.742812  2217A      0.743515  
    2218A      0.743617  2219A      0.743926  2220A      0.744036  
    2221A      0.744862  2222A      0.745225  2223A      0.745582  
    2224A      0.746352  2225A      0.747003  2226A      0.747757  
    2227A      0.748403  2228A      0.748784  2229A      0.749537  
    2230A      0.749724  2231A      0.750033  2232A      0.750691  
    2233A      0.751052  2234A      0.751807  2235A      0.752420  
    2236A      0.752639  2237A      0.752709  2238A      0.753451  
    2239A      0.753888  2240A      0.754204  2241A      0.754445  
    2242A      0.754763  2243A      0.755416  2244A      0.755745  
    2245A      0.755961  2246A      0.756536  2247A      0.756767  
    2248A      0.757440  2249A      0.757820  2250A      0.758273  
    2251A      0.758424  2252A      0.758848  2253A      0.759233  
    2254A      0.759340  2255A      0.759870  2256A      0.760238  
    2257A      0.761041  2258A      0.761748  2259A      0.761893  
    2260A      0.762252  2261A      0.762395  2262A      0.763040  
    2263A      0.764273  2264A      0.764904  2265A      0.765501  
    2266A      0.766051  2267A      0.766880  2268A      0.767272  
    2269A      0.767495  2270A      0.768224  2271A      0.768281  
    2272A      0.768483  2273A      0.768688  2274A      0.769336  
    2275A      0.769482  2276A      0.769893  2277A      0.770436  
    2278A      0.770844  2279A      0.771877  2280A      0.772872  
    2281A      0.772965  2282A      0.773325  2283A      0.774056  
    2284A      0.774647  2285A      0.774993  2286A      0.775324  
    2287A      0.775796  2288A      0.776288  2289A      0.776878  
    2290A      0.777766  2291A      0.778673  2292A      0.779312  
    2293A      0.779720  2294A      0.780239  2295A      0.780900  
    2296A      0.781049  2297A      0.781933  2298A      0.782236  
    2299A      0.782863  2300A      0.783036  2301A      0.783621  
    2302A      0.784022  2303A      0.784366  2304A      0.784733  
    2305A      0.785349  2306A      0.785706  2307A      0.786352  
    2308A      0.787622  2309A      0.787803  2310A      0.788011  
    2311A      0.788339  2312A      0.788865  2313A      0.789289  
    2314A      0.789937  2315A      0.790166  2316A      0.790581  
    2317A      0.791019  2318A      0.791253  2319A      0.792789  
    2320A      0.793757  2321A      0.793806  2322A      0.795250  
    2323A      0.795522  2324A      0.796132  2325A      0.796527  
    2326A      0.797000  2327A      0.797690  2328A      0.797869  
    2329A      0.798039  2330A      0.798236  2331A      0.798701  
    2332A      0.799583  2333A      0.800731  2334A      0.801288  
    2335A      0.801824  2336A      0.802718  2337A      0.803105  
    2338A      0.803695  2339A      0.804423  2340A      0.805609  
    2341A      0.806262  2342A      0.807514  2343A      0.808894  
    2344A      0.809084  2345A      0.809965  2346A      0.809998  
    2347A      0.810428  2348A      0.810995  2349A      0.812902  
    2350A      0.812946  2351A      0.814730  2352A      0.815568  
    2353A      0.816487  2354A      0.817313  2355A      0.817575  
    2356A      0.818229  2357A      0.818303  2358A      0.818631  
    2359A      0.819008  2360A      0.820091  2361A      0.820193  
    2362A      0.822101  2363A      0.822228  2364A      0.822956  
    2365A      0.823133  2366A      0.823704  2367A      0.824349  
    2368A      0.824812  2369A      0.825456  2370A      0.825936  
    2371A      0.827023  2372A      0.827400  2373A      0.827712  
    2374A      0.827899  2375A      0.828259  2376A      0.829184  
    2377A      0.829413  2378A      0.829591  2379A      0.830872  
    2380A      0.831768  2381A      0.832356  2382A      0.833578  
    2383A      0.833940  2384A      0.834709  2385A      0.836488  
    2386A      0.836609  2387A      0.836757  2388A      0.837658  
    2389A      0.838495  2390A      0.839255  2391A      0.840138  
    2392A      0.841475  2393A      0.843785  2394A      0.845073  
    2395A      0.845469  2396A      0.846551  2397A      0.847726  
    2398A      0.847847  2399A      0.848086  2400A      0.849993  
    2401A      0.850523  2402A      0.851298  2403A      0.851395  
    2404A      0.852175  2405A      0.854583  2406A      0.854876  
    2407A      0.855811  2408A      0.855937  2409A      0.856264  
    2410A      0.856780  2411A      0.857771  2412A      0.858128  
    2413A      0.858454  2414A      0.859390  2415A      0.859700  
    2416A      0.861439  2417A      0.861729  2418A      0.861838  
    2419A      0.862014  2420A      0.863420  2421A      0.864733  
    2422A      0.865724  2423A      0.865963  2424A      0.866945  
    2425A      0.867603  2426A      0.867968  2427A      0.868091  
    2428A      0.869037  2429A      0.869260  2430A      0.869781  
    2431A      0.869985  2432A      0.870591  2433A      0.872469  
    2434A      0.872709  2435A      0.872952  2436A      0.873238  
    2437A      0.876512  2438A      0.877786  2439A      0.877985  
    2440A      0.879250  2441A      0.880186  2442A      0.880747  
    2443A      0.881108  2444A      0.882052  2445A      0.883503  
    2446A      0.883637  2447A      0.884064  2448A      0.884359  
    2449A      0.885317  2450A      0.887186  2451A      0.887694  
    2452A      0.888206  2453A      0.888615  2454A      0.888710  
    2455A      0.889026  2456A      0.891326  2457A      0.891440  
    2458A      0.893845  2459A      0.894941  2460A      0.895652  
    2461A      0.895704  2462A      0.898403  2463A      0.898470  
    2464A      0.899026  2465A      0.899694  2466A      0.900206  
    2467A      0.902053  2468A      0.903334  2469A      0.904077  
    2470A      0.905585  2471A      0.906010  2472A      0.906121  
    2473A      0.909042  2474A      0.909797  2475A      0.909865  
    2476A      0.911125  2477A      0.912263  2478A      0.915623  
    2479A      0.916280  2480A      0.916641  2481A      0.916728  
    2482A      0.918174  2483A      0.920461  2484A      0.921658  
    2485A      0.922544  2486A      0.923440  2487A      0.924254  
    2488A      0.924727  2489A      0.926750  2490A      0.926977  
    2491A      0.930938  2492A      0.932015  2493A      0.932292  
    2494A      0.932762  2495A      0.932968  2496A      0.933086  
    2497A      0.933693  2498A      0.934999  2499A      0.937117  
    2500A      0.937333  2501A      0.937406  2502A      0.939066  
    2503A      0.939807  2504A      0.941346  2505A      0.941940  
    2506A      0.943505  2507A      0.944168  2508A      0.944685  
    2509A      0.944819  2510A      0.949423  2511A      0.949863  
    2512A      0.951300  2513A      0.951612  2514A      0.953575  
    2515A      0.954241  2516A      0.957116  2517A      0.957937  
    2518A      0.958072  2519A      0.959081  2520A      0.960260  
    2521A      0.961493  2522A      0.961873  2523A      0.963400  
    2524A      0.964003  2525A      0.964774  2526A      0.966666  
    2527A      0.968182  2528A      0.968657  2529A      0.969107  
    2530A      0.969693  2531A      0.969881  2532A      0.974737  
    2533A      0.974784  2534A      0.977049  2535A      0.978084  
    2536A      0.978265  2537A      0.979706  2538A      0.983243  
    2539A      0.985333  2540A      0.987869  2541A      0.988251  
    2542A      0.988445  2543A      0.990568  2544A      0.991471  
    2545A      0.991991  2546A      0.996210  2547A      0.996914  
    2548A      0.997058  2549A      0.999531  2550A      1.001108  
    2551A      1.001635  2552A      1.001924  2553A      1.002289  
    2554A      1.005526  2555A      1.007432  2556A      1.008925  
    2557A      1.011185  2558A      1.012457  2559A      1.012996  
    2560A      1.016345  2561A      1.016931  2562A      1.017580  
    2563A      1.018385  2564A      1.019851  2565A      1.021924  
    2566A      1.026167  2567A      1.028362  2568A      1.029019  
    2569A      1.034110  2570A      1.035653  2571A      1.035908  
    2572A      1.040046  2573A      1.040715  2574A      1.042915  
    2575A      1.044304  2576A      1.044751  2577A      1.045898  
    2578A      1.046306  2579A      1.049832  2580A      1.051673  
    2581A      1.053190  2582A      1.055686  2583A      1.059834  
    2584A      1.063677  2585A      1.065977  2586A      1.067199  
    2587A      1.069713  2588A      1.070073  2589A      1.073743  
    2590A      1.073898  2591A      1.076462  2592A      1.077679  
    2593A      1.083779  2594A      1.088886  2595A      1.091739  
    2596A      1.092334  2597A      1.096192  2598A      1.099063  
    2599A      1.099300  2600A      1.103232  2601A      1.105212  
    2602A      1.106438  2603A      1.113521  2604A      1.114863  
    2605A      1.116054  2606A      1.127924  2607A      1.128647  
    2608A      1.132715  2609A      1.135856  2610A      1.139326  
    2611A      1.139701  2612A      1.146890  2613A      1.156365  
    2614A      1.157295  2615A      1.157837  2616A      1.164277  
    2617A      1.172806  2618A      1.182384  2619A      1.210081  
    2620A      1.212224  2621A      1.213724  2622A      1.223202  
    2623A      1.251005  2624A      1.270017  2625A      1.291744  
    2626A      1.296068  

    Final Occupation by Irrep:
              A 
    DOCC [  1656 ]
    NA   [  1656 ]
    NB   [  1656 ]

  @DF-RHF Final Energy: -22313.10627140861834

   => Energetics <=

    Nuclear Repulsion Energy =         264170.7460674360045232
    One-Electron Energy =             -558559.3446773681789637
    Two-Electron Energy =              272084.4087297229561955
    Total Energy =                     -22313.1062714086110645

Computation Completed


Properties will be evaluated at   0.000000,   0.000000,   0.000000 [a0]

Properties computed using the SCF density matrix


 Multipole Moments:

 ------------------------------------------------------------------------------------
     Multipole            Electronic (a.u.)      Nuclear  (a.u.)        Total (a.u.)
 ------------------------------------------------------------------------------------

 L = 1.  Multiply by 2.5417464519 to convert [e a0] to [Debye]
 Dipole X            :     -25201.4152991        25160.7584974          -40.6568017
 Dipole Y            :    -304155.1198964       303839.4695728         -315.6503236
 Dipole Z            :    -324404.2094303       324137.6547241         -266.5547062
 Magnitude           :                                                  415.1379454

 ------------------------------------------------------------------------------------

*** tstop() called on atl1-1-01-010-24-2.pace.gatech.edu at Tue May 20 10:02:26 2025
Module time:
	user time   =  260410.23 seconds =    4340.17 minutes
	system time =    7581.63 seconds =     126.36 minutes
	total time  =      33109 seconds =     551.82 minutes
Total time:
	user time   =  260410.23 seconds =    4340.17 minutes
	system time =    7581.63 seconds =     126.36 minutes
	total time  =      33109 seconds =     551.82 minutes
Wall time: 33109.02 seconds
