# Supplementary material for: SparcleQC: Automated Input File Creation for QM/MM Studies of Protein:Ligand Complexes
Source: J Chem Inf Model. 2025 Jun 17;65(13):6433–40. doi: 10.1021/acs.jcim.5c00617 (PMC12264949; doi:10.1021/acs.jcim.5c00617)
Supplement: Supplementary file 2 [file ci5c00617_si_002.zip › si/convergence/ex1_1ABA/psi4_files/with_ee/cutoff_8_psi4_file_prot.out]

Scratch directory: /scratch/1875460/
  PE does not make use of molecular symmetry: further calculations in C1 point group.
  PE geometry must align with POTFILE keyword: resetting coordinates with fixed origin and orientation.
   => Libint2 <=

    Primary   basis highest AM E, G, H:  5, 4, 3
    Auxiliary basis highest AM E, G, H:  6, 5, 4
    Onebody   basis highest AM E, G, H:  6, 5, 4
    Solid Harmonics ordering:            gaussian

*** tstart() called on atl1-1-01-010-6-0.pace.gatech.edu
*** at Sat Nov 16 09:37:10 2024

   => Loading Basis Set <=

    Name: MINIX
    Role: ORBITAL
    Keyword: BASIS
    atoms 1, 4-5, 7-13, 25-26, 32-39, 50, 53-54, 56-58, 60, 70-71, 73-76, 92-93, 95, 102-103, 109-110, 112-114, 123-124, 130, 133-134, 136-139, 152-154, 156, 166, 169-170, 172-178, 189-190, 192-193, 201-202, 204-205, 213-214, 216-218, 228-229, 231-234, 250-251, 253-256, 269-270, 272, 279-280, 282-284, 294-295, 297-300, 313-317, 329, 332-333, 335-338, 351-352, 358-359, 361-363, 365, 382-383, 385-386, 394-395, 397-398, 408-409, 411-413, 425-426, 428-431, 444-445, 451-452, 454-457, 470-471, 473-474, 484-485, 487-488, 490, 501-502, 504-506, 515-518 entry C          line    74 file /storage/hive/project/chem-sherrill/csargent30/.conda/envs/psi419/share/psi4/basis/minix.gbs 
    atoms 2, 6, 14, 27, 40, 51, 55, 72, 94, 104, 111, 131, 135, 167, 171, 191, 194-195, 203, 206-207, 215, 219-220, 230, 252, 271, 281, 285-286, 296, 330, 334, 353, 360, 384, 387-388, 396, 399, 410, 415, 427, 446, 453, 472, 475, 486, 503, 520                                                                                                                                                                                                                                                                                                                     entry O          line   102 file /storage/hive/project/chem-sherrill/csargent30/.conda/envs/psi419/share/psi4/basis/minix.gbs 
    atoms 3, 24, 31, 52, 59, 61, 69, 77, 91, 101, 108, 122, 132, 151, 168, 188, 200, 212, 227, 235, 249, 268, 278, 293, 312, 331, 350, 357, 364, 366-367, 381, 393, 407, 414, 424, 443, 450, 469, 483, 500, 514, 519                                                                                                                                                                                                                                                                                                                                                   entry N          line    88 file /storage/hive/project/chem-sherrill/csargent30/.conda/envs/psi419/share/psi4/basis/minix.gbs 
    atoms 15-23, 28-30, 41-49, 62-68, 78-90, 97-100, 105-107, 115-121, 126-129, 140-150, 157-165, 179-187, 196-199, 208-211, 221-226, 236-248, 257-267, 273-277, 287-292, 301-311, 318-328, 339-349, 354-356, 368-380, 389-392, 400-406, 416-423, 432-442, 447-449, 458-468, 476-482, 491-499, 507-513, 521-538                                                                                                                                                                                                                                                        entry H          line    24 file /storage/hive/project/chem-sherrill/csargent30/.conda/envs/psi419/share/psi4/basis/minix.gbs 
    atoms 96, 125, 155, 489                                                                                                                                                                                                                                                                                                                                                                                                                                                                                                                                            entry S          line   256 file /storage/hive/project/chem-sherrill/csargent30/.conda/envs/psi419/share/psi4/basis/minix.gbs 

   => HF3C: Empirical Dispersion <=

    Grimme's -D3 (BJ-damping) Dispersion Correction
    Grimme S.; Ehrlich S.; Goerigk L. (2011), J. Comput. Chem., 32: 1456

        s6 =       1.000000
        s8 =       0.877700
        a1 =       0.417100
        a2 =       2.914900


         ---------------------------------------------------------
                                   SCF
               by Justin Turney, Rob Parrish, Andy Simmonett
                          and Daniel G. A. Smith
                              RHF Reference
                       10 Threads, 114440 MiB Core
         ---------------------------------------------------------

  ==> Geometry <==

    Molecular point group: c1
    Full point group: C1

    Geometry (in Angstrom), charge = -2, multiplicity = 1:

       Center              X                  Y                   Z               Mass       
    ------------   -----------------  -----------------  -----------------  -----------------
         C            9.479000000000    49.442000000000    55.784000000000    12.000000000000
         O            9.222000000000    50.616000000000    56.099000000000    15.994914619570
         N            8.831000000000    48.837000000000    54.788000000000    14.003074004430
         C            7.706000000000    49.436000000000    54.084000000000    12.000000000000
         C            6.456000000000    48.981000000000    54.822000000000    12.000000000000
         O            6.310000000000    47.784000000000    55.139000000000    15.994914619570
         C            7.599000000000    48.942000000000    52.633000000000    12.000000000000
         C            8.692000000000    49.472000000000    51.736000000000    12.000000000000
         C            9.959000000000    48.898000000000    51.781000000000    12.000000000000
         C            8.415000000000    50.537000000000    50.880000000000    12.000000000000
         C           10.961000000000    49.400000000000    50.960000000000    12.000000000000
         C            9.426000000000    51.032000000000    50.065000000000    12.000000000000
         C           10.685000000000    50.467000000000    50.116000000000    12.000000000000
         O           11.708000000000    50.978000000000    49.318000000000    15.994914619570
         H            9.079000000000    47.888000000000    54.547000000000     1.007825032230
         H            7.776000000000    50.522000000000    54.089000000000     1.007825032230
         H            7.626000000000    47.853000000000    52.619000000000     1.007825032230
         H            6.632000000000    49.250000000000    52.229000000000     1.007825032230
         H           10.166000000000    48.070000000000    52.442000000000     1.007825032230
         H            7.433000000000    50.987000000000    50.855000000000     1.007825032230
         H           11.952000000000    48.972000000000    50.989000000000     1.007825032230
         H            9.226000000000    51.857000000000    49.398000000000     1.007825032230
         H           11.449000000000    51.809000000000    48.903000000000     1.007825032230
         N            5.533000000000    49.874000000000    55.110000000000    14.003074004430
         C            4.317000000000    49.477000000000    55.789000000000    12.000000000000
         C            3.333000000000    50.620000000000    55.891000000000    12.000000000000
         O            3.372000000000    51.588000000000    55.127000000000    15.994914619570
         H            5.656000000000    50.845000000000    54.854000000000     1.007825032230
         H            3.844000000000    48.671000000000    55.232000000000     1.007825032230
         H            4.568000000000    49.120000000000    56.788000000000     1.007825032230
         N            2.442000000000    50.507000000000    56.862000000000    14.003074004430
         C            1.413000000000    51.506000000000    57.119000000000    12.000000000000
         C            0.005000000000    50.927000000000    57.232000000000    12.000000000000
         C           -0.521000000000    50.237000000000    56.001000000000    12.000000000000
         C           -0.985000000000    51.011000000000    54.951000000000    12.000000000000
         C           -0.569000000000    48.854000000000    55.936000000000    12.000000000000
         C           -1.502000000000    50.387000000000    53.835000000000    12.000000000000
         C           -1.086000000000    48.222000000000    54.817000000000    12.000000000000
         C           -1.549000000000    49.003000000000    53.779000000000    12.000000000000
         O           -2.106000000000    48.406000000000    52.664000000000    15.994914619570
         H            2.461000000000    49.695000000000    57.461000000000     1.007825032230
         H            1.413000000000    52.280000000000    56.353000000000     1.007825032230
         H           -0.024000000000    50.226000000000    58.065000000000     1.007825032230
         H           -0.676000000000    51.740000000000    57.481000000000     1.007825032230
         H           -0.942000000000    52.081000000000    55.009000000000     1.007825032230
         H           -0.222000000000    48.258000000000    56.765000000000     1.007825032230
         H           -1.884000000000    50.975000000000    53.022000000000     1.007825032230
         H           -1.195000000000    47.158000000000    54.813000000000     1.007825032230
         H           -2.573000000000    49.035000000000    52.085000000000     1.007825032230
         C           -4.489000000000    54.638000000000    59.165000000000    12.000000000000
         O           -5.677000000000    54.600000000000    58.838000000000    15.994914619570
         N           -3.764000000000    53.513000000000    59.144000000000    14.003074004430
         C           -4.323000000000    52.242000000000    58.734000000000    12.000000000000
         C           -3.681000000000    51.215000000000    59.641000000000    12.000000000000
         O           -2.469000000000    51.006000000000    59.589000000000    15.994914619570
         C           -3.962000000000    52.008000000000    57.296000000000    12.000000000000
         C           -4.635000000000    50.801000000000    56.669000000000    12.000000000000
         C           -4.176000000000    49.512000000000    56.726000000000    12.000000000000
         N           -5.696000000000    50.809000000000    55.872000000000    14.003074004430
         C           -5.895000000000    49.594000000000    55.423000000000    12.000000000000
         N           -4.976000000000    48.833000000000    55.943000000000    14.003074004430
         H           -2.787000000000    53.541000000000    59.402000000000     1.007825032230
         H           -5.407000000000    52.219000000000    58.853000000000     1.007825032230
         H           -4.268000000000    52.883000000000    56.723000000000     1.007825032230
         H           -2.884000000000    51.914000000000    57.183000000000     1.007825032230
         H           -3.307000000000    49.148000000000    57.251000000000     1.007825032230
         H           -6.680000000000    49.281000000000    54.753000000000     1.007825032230
         H           -4.889000000000    47.843000000000    55.762000000000     1.007825032230
         N           -4.454000000000    50.568000000000    60.487000000000    14.003074004430
         C           -3.913000000000    49.659000000000    61.489000000000    12.000000000000
         C           -3.055000000000    48.558000000000    60.876000000000    12.000000000000
         O           -3.491000000000    47.931000000000    59.898000000000    15.994914619570
         C           -5.077000000000    49.060000000000    62.264000000000    12.000000000000
         C           -4.581000000000    48.271000000000    63.463000000000    12.000000000000
         C           -5.696000000000    47.747000000000    64.361000000000    12.000000000000
         C           -5.125000000000    47.550000000000    65.754000000000    12.000000000000
         N           -6.117000000000    47.166000000000    66.752000000000    14.003074004430
         H           -5.445000000000    50.758000000000    60.497000000000     1.007825032230
         H           -3.303000000000    50.245000000000    62.177000000000     1.007825032230
         H           -5.716000000000    49.870000000000    62.620000000000     1.007825032230
         H           -5.665000000000    48.411000000000    61.613000000000     1.007825032230
         H           -3.977000000000    47.424000000000    63.135000000000     1.007825032230
         H           -3.941000000000    48.937000000000    64.045000000000     1.007825032230
         H           -6.500000000000    48.483000000000    64.416000000000     1.007825032230
         H           -6.089000000000    46.809000000000    63.966000000000     1.007825032230
         H           -4.350000000000    46.783000000000    65.706000000000     1.007825032230
         H           -4.658000000000    48.483000000000    66.075000000000     1.007825032230
         H           -5.671000000000    47.050000000000    67.652000000000     1.007825032230
         H           -6.823000000000    47.885000000000    66.828000000000     1.007825032230
         H           -6.559000000000    46.296000000000    66.488000000000     1.007825032230
         N           -1.840000000000    48.367000000000    61.392000000000    14.003074004430
         C           -0.992000000000    47.311000000000    60.887000000000    12.000000000000
         C           -0.176000000000    46.758000000000    62.031000000000    12.000000000000
         O            0.958000000000    47.176000000000    62.300000000000    15.994914619570
         C           -0.081000000000    47.849000000000    59.785000000000    12.000000000000
         S            0.906000000000    46.497000000000    59.054000000000    31.972071174400
         H           -1.503000000000    48.950000000000    62.146000000000     1.007825032230
         H           -1.597000000000    46.503000000000    60.474000000000     1.007825032230
         H           -0.695000000000    48.296000000000    59.004000000000     1.007825032230
         H            0.575000000000    48.619000000000    60.194000000000     1.007825032230
         N           -0.745000000000    45.803000000000    62.754000000000    14.003074004430
         C           -0.066000000000    45.169000000000    63.887000000000    12.000000000000
         C            1.297000000000    44.560000000000    63.509000000000    12.000000000000
         O            2.300000000000    44.868000000000    64.165000000000    15.994914619570
         H           -1.674000000000    45.489000000000    62.518000000000     1.007825032230
         H            0.086000000000    45.915000000000    64.668000000000     1.007825032230
         H           -0.704000000000    44.380000000000    64.284000000000     1.007825032230
         N            1.441000000000    43.750000000000    62.430000000000    14.003074004430
         C            2.722000000000    43.233000000000    61.953000000000    12.000000000000
         C            3.756000000000    44.331000000000    61.685000000000    12.000000000000
         O            4.949000000000    44.126000000000    61.944000000000    15.994914619570
         C            2.361000000000    42.431000000000    60.697000000000    12.000000000000
         C            0.961000000000    41.944000000000    60.950000000000    12.000000000000
         C            0.350000000000    43.177000000000    61.613000000000    12.000000000000
         H            3.115000000000    42.549000000000    62.706000000000     1.007825032230
         H            2.340000000000    43.084000000000    59.826000000000     1.007825032230
         H            3.052000000000    41.604000000000    60.534000000000     1.007825032230
         H            0.444000000000    41.681000000000    60.026000000000     1.007825032230
         H            0.975000000000    41.106000000000    61.649000000000     1.007825032230
         H            0.047000000000    43.896000000000    60.851000000000     1.007825032230
         H           -0.501000000000    42.890000000000    62.227000000000     1.007825032230
         N            3.322000000000    45.484000000000    61.134000000000    14.003074004430
         C            4.203000000000    46.620000000000    60.883000000000    12.000000000000
         C            3.465000000000    47.784000000000    60.221000000000    12.000000000000
         S            2.700000000000    47.388000000000    58.627000000000    31.972071174400
         H            2.340000000000    45.597000000000    60.928000000000     1.007825032230
         H            5.021000000000    46.302000000000    60.237000000000     1.007825032230
         H            2.704000000000    48.182000000000    60.889000000000     1.007825032230
         H            4.193000000000    48.576000000000    60.050000000000     1.007825032230
         C            4.103000000000    54.707000000000    53.574000000000    12.000000000000
         O            4.298000000000    55.692000000000    52.855000000000    15.994914619570
         N            3.358000000000    53.697000000000    53.143000000000    14.003074004430
         C            2.813000000000    53.718000000000    51.788000000000    12.000000000000
         C            1.415000000000    54.343000000000    51.725000000000    12.000000000000
         O            0.846000000000    54.490000000000    50.639000000000    15.994914619570
         C            2.765000000000    52.263000000000    51.154000000000    12.000000000000
         C            1.854000000000    51.314000000000    51.971000000000    12.000000000000
         C            4.222000000000    51.753000000000    51.018000000000    12.000000000000
         C            1.552000000000    49.957000000000    51.275000000000    12.000000000000
         H            3.192000000000    52.889000000000    53.732000000000     1.007825032230
         H            3.452000000000    54.316000000000    51.137000000000     1.007825032230
         H            2.353000000000    52.349000000000    50.147000000000     1.007825032230
         H            2.316000000000    51.103000000000    52.931000000000     1.007825032230
         H            0.895000000000    51.799000000000    52.157000000000     1.007825032230
         H            4.237000000000    50.819000000000    50.458000000000     1.007825032230
         H            4.822000000000    52.488000000000    50.480000000000     1.007825032230
         H            4.660000000000    51.586000000000    52.003000000000     1.007825032230
         H            0.882000000000    49.367000000000    51.899000000000     1.007825032230
         H            1.072000000000    50.139000000000    50.313000000000     1.007825032230
         H            2.475000000000    49.403000000000    51.115000000000     1.007825032230
         N            0.803000000000    54.699000000000    52.842000000000    14.003074004430
         C           -0.523000000000    55.306000000000    52.821000000000    12.000000000000
         C           -1.551000000000    54.355000000000    53.441000000000    12.000000000000
         C           -2.945000000000    54.929000000000    53.268000000000    12.000000000000
         S           -4.230000000000    53.864000000000    53.922000000000    31.972071174400
         C           -4.327000000000    52.868000000000    52.489000000000    12.000000000000
         H            1.262000000000    54.575000000000    53.734000000000     1.007825032230
         H           -0.851000000000    55.519000000000    51.809000000000     1.007825032230
         H           -1.485000000000    53.395000000000    52.930000000000     1.007825032230
         H           -1.345000000000    54.203000000000    54.500000000000     1.007825032230
         H           -2.995000000000    55.873000000000    53.806000000000     1.007825032230
         H           -3.144000000000    55.111000000000    52.215000000000     1.007825032230
         H           -4.917000000000    53.383000000000    51.726000000000     1.007825032230
         H           -3.337000000000    52.649000000000    52.088000000000     1.007825032230
         H           -4.818000000000    51.924000000000    52.740000000000     1.007825032230
         C           -3.305000000000    56.701000000000    49.689000000000    12.000000000000
         O           -2.574000000000    56.844000000000    50.663000000000    15.994914619570
         N           -2.981000000000    55.933000000000    48.650000000000    14.003074004430
         C           -1.694000000000    55.276000000000    48.503000000000    12.000000000000
         C           -0.689000000000    56.178000000000    47.833000000000    12.000000000000
         O           -1.007000000000    57.031000000000    46.986000000000    15.994914619570
         C           -1.807000000000    54.027000000000    47.654000000000    12.000000000000
         C           -2.448000000000    52.908000000000    48.447000000000    12.000000000000
         C           -1.674000000000    52.148000000000    49.313000000000    12.000000000000
         C           -3.793000000000    52.637000000000    48.293000000000    12.000000000000
         C           -2.246000000000    51.109000000000    50.022000000000    12.000000000000
         C           -4.359000000000    51.592000000000    49.009000000000    12.000000000000
         C           -3.585000000000    50.828000000000    49.870000000000    12.000000000000
         H           -3.624000000000    55.864000000000    47.875000000000     1.007825032230
         H           -1.320000000000    54.997000000000    49.487000000000     1.007825032230
         H           -2.385000000000    54.234000000000    46.752000000000     1.007825032230
         H           -0.814000000000    53.719000000000    47.343000000000     1.007825032230
         H           -0.633000000000    52.388000000000    49.469000000000     1.007825032230
         H           -4.401000000000    53.230000000000    47.628000000000     1.007825032230
         H           -1.641000000000    50.526000000000    50.697000000000     1.007825032230
         H           -5.409000000000    51.369000000000    48.890000000000     1.007825032230
         H           -4.032000000000    50.014000000000    50.419000000000     1.007825032230
         N            0.559000000000    55.981000000000    48.219000000000    14.003074004430
         C            1.648000000000    56.676000000000    47.609000000000    12.000000000000
         C            2.148000000000    55.749000000000    46.503000000000    12.000000000000
         O            2.969000000000    54.837000000000    46.727000000000    15.994914619570
         C            2.727000000000    56.921000000000    48.641000000000    12.000000000000
         C            3.851000000000    57.807000000000    48.123000000000    12.000000000000
         O            4.136000000000    57.836000000000    46.930000000000    15.994914619570
         O            4.466000000000    58.475000000000    48.937000000000    15.994914619570
         H            0.769000000000    55.281000000000    48.915000000000     1.007825032230
         H            1.334000000000    57.637000000000    47.201000000000     1.007825032230
         H            2.271000000000    57.429000000000    49.490000000000     1.007825032230
         H            3.140000000000    55.980000000000    49.007000000000     1.007825032230
         N            1.729000000000    56.044000000000    45.279000000000    14.003074004430
         C            2.074000000000    55.193000000000    44.152000000000    12.000000000000
         C            3.544000000000    55.165000000000    43.751000000000    12.000000000000
         O            4.028000000000    54.128000000000    43.262000000000    15.994914619570
         C            1.196000000000    55.606000000000    42.978000000000    12.000000000000
         C           -0.276000000000    55.169000000000    43.109000000000    12.000000000000
         O           -0.642000000000    54.440000000000    44.043000000000    15.994914619570
         O           -1.058000000000    55.533000000000    42.223000000000    15.994914619570
         H            1.074000000000    56.798000000000    45.136000000000     1.007825032230
         H            1.808000000000    54.169000000000    44.412000000000     1.007825032230
         H            1.247000000000    56.688000000000    42.844000000000     1.007825032230
         H            1.590000000000    55.142000000000    42.071000000000     1.007825032230
         N            4.295000000000    56.236000000000    44.041000000000    14.003074004430
         C            5.738000000000    56.262000000000    43.810000000000    12.000000000000
         C            6.419000000000    55.264000000000    44.753000000000    12.000000000000
         O            7.287000000000    54.507000000000    44.311000000000    15.994914619570
         C            6.285000000000    57.691000000000    44.060000000000    12.000000000000
         C            7.817000000000    57.877000000000    44.132000000000    12.000000000000
         C            8.325000000000    58.939000000000    45.136000000000    12.000000000000
         O            7.863000000000    60.082000000000    45.076000000000    15.994914619570
         O            9.188000000000    58.652000000000    45.976000000000    15.994914619570
         H            3.874000000000    57.029000000000    44.506000000000     1.007825032230
         H            5.951000000000    55.976000000000    42.780000000000     1.007825032230
         H            5.884000000000    58.364000000000    43.302000000000     1.007825032230
         H            5.897000000000    58.025000000000    45.021000000000     1.007825032230
         H            8.297000000000    56.937000000000    44.396000000000     1.007825032230
         H            8.177000000000    58.137000000000    43.135000000000     1.007825032230
         N            6.007000000000    55.188000000000    46.022000000000    14.003074004430
         C            6.595000000000    54.232000000000    46.948000000000    12.000000000000
         C            6.178000000000    52.810000000000    46.615000000000    12.000000000000
         O            7.003000000000    51.909000000000    46.780000000000    15.994914619570
         C            6.185000000000    54.544000000000    48.389000000000    12.000000000000
         C            6.770000000000    55.890000000000    48.845000000000    12.000000000000
         C            8.263000000000    55.770000000000    49.033000000000    12.000000000000
         C            9.097000000000    56.857000000000    48.364000000000    12.000000000000
         N            8.714000000000    58.206000000000    48.749000000000    14.003074004430
         H            5.274000000000    55.804000000000    46.352000000000     1.007825032230
         H            7.679000000000    54.285000000000    46.856000000000     1.007825032230
         H            5.097000000000    54.588000000000    48.454000000000     1.007825032230
         H            6.533000000000    53.753000000000    49.055000000000     1.007825032230
         H            6.532000000000    56.667000000000    48.119000000000     1.007825032230
         H            6.313000000000    56.167000000000    49.797000000000     1.007825032230
         H            8.466000000000    55.835000000000    50.097000000000     1.007825032230
         H            8.640000000000    54.803000000000    48.701000000000     1.007825032230
         H           10.149000000000    56.695000000000    48.601000000000     1.007825032230
         H            8.975000000000    56.751000000000    47.286000000000     1.007825032230
         H            7.727000000000    58.342000000000    48.569000000000     1.007825032230
         H            8.909000000000    58.370000000000    49.725000000000     1.007825032230
         H            9.224000000000    58.869000000000    48.178000000000     1.007825032230
         N            4.954000000000    52.544000000000    46.147000000000    14.003074004430
         C            4.574000000000    51.175000000000    45.767000000000    12.000000000000
         C            5.400000000000    50.768000000000    44.548000000000    12.000000000000
         O            5.935000000000    49.653000000000    44.554000000000    15.994914619570
         C            3.036000000000    51.092000000000    45.467000000000    12.000000000000
         C            2.286000000000    51.433000000000    46.777000000000    12.000000000000
         C            2.604000000000    49.685000000000    45.023000000000    12.000000000000
         C            0.773000000000    51.661000000000    46.639000000000    12.000000000000
         H            4.285000000000    53.293000000000    46.021000000000     1.007825032230
         H            4.805000000000    50.498000000000    46.591000000000     1.007825032230
         H            2.776000000000    51.815000000000    44.692000000000     1.007825032230
         H            2.449000000000    50.632000000000    47.501000000000     1.007825032230
         H            2.689000000000    52.341000000000    47.220000000000     1.007825032230
         H            3.139000000000    49.398000000000    44.118000000000     1.007825032230
         H            2.814000000000    48.957000000000    45.807000000000     1.007825032230
         H            1.541000000000    49.677000000000    44.789000000000     1.007825032230
         H            0.386000000000    51.889000000000    47.624000000000     1.007825032230
         H            0.586000000000    52.494000000000    45.961000000000     1.007825032230
         H            0.272000000000    50.768000000000    46.270000000000     1.007825032230
         N            5.592000000000    51.650000000000    43.542000000000    14.003074004430
         C            6.428000000000    51.322000000000    42.387000000000    12.000000000000
         C            7.875000000000    50.984000000000    42.805000000000    12.000000000000
         O            8.493000000000    50.019000000000    42.350000000000    15.994914619570
         C            6.431000000000    52.514000000000    41.431000000000    12.000000000000
         H            5.161000000000    52.565000000000    43.580000000000     1.007825032230
         H            6.004000000000    50.460000000000    41.870000000000     1.007825032230
         H            5.412000000000    52.731000000000    41.108000000000     1.007825032230
         H            6.847000000000    53.395000000000    41.921000000000     1.007825032230
         H            7.035000000000    52.276000000000    40.555000000000     1.007825032230
         N            8.420000000000    51.753000000000    43.762000000000    14.003074004430
         C            9.754000000000    51.519000000000    44.282000000000    12.000000000000
         C            9.824000000000    50.151000000000    44.980000000000    12.000000000000
         O           10.783000000000    49.382000000000    44.768000000000    15.994914619570
         C           10.071000000000    52.653000000000    45.226000000000    12.000000000000
         C           11.325000000000    52.457000000000    46.033000000000    12.000000000000
         C           11.503000000000    53.587000000000    47.030000000000    12.000000000000
         O           11.927000000000    54.654000000000    46.595000000000    15.994914619570
         O           11.218000000000    53.423000000000    48.217000000000    15.994914619570
         H            7.896000000000    52.538000000000    44.127000000000     1.007825032230
         H           10.474000000000    51.532000000000    43.461000000000     1.007825032230
         H           10.161000000000    53.577000000000    44.655000000000     1.007825032230
         H            9.253000000000    52.777000000000    45.933000000000     1.007825032230
         H           11.280000000000    51.520000000000    46.588000000000     1.007825032230
         H           12.188000000000    52.414000000000    45.366000000000     1.007825032230
         N            8.796000000000    49.803000000000    45.757000000000    14.003074004430
         C            8.772000000000    48.508000000000    46.402000000000    12.000000000000
         C            8.758000000000    47.383000000000    45.375000000000    12.000000000000
         O            9.544000000000    46.436000000000    45.473000000000    15.994914619570
         C            7.545000000000    48.399000000000    47.296000000000    12.000000000000
         C            7.324000000000    47.081000000000    48.078000000000    12.000000000000
         C            8.510000000000    46.703000000000    48.971000000000    12.000000000000
         C            6.091000000000    47.281000000000    48.927000000000    12.000000000000
         H            8.019000000000    50.436000000000    45.891000000000     1.007825032230
         H            9.669000000000    48.408000000000    47.015000000000     1.007825032230
         H            7.604000000000    49.216000000000    48.018000000000     1.007825032230
         H            6.657000000000    48.573000000000    46.691000000000     1.007825032230
         H            7.135000000000    46.270000000000    47.375000000000     1.007825032230
         H            8.281000000000    45.790000000000    49.518000000000     1.007825032230
         H            9.395000000000    46.525000000000    48.360000000000     1.007825032230
         H            8.715000000000    47.508000000000    49.676000000000     1.007825032230
         H            5.899000000000    46.363000000000    49.477000000000     1.007825032230
         H            6.238000000000    48.099000000000    49.634000000000     1.007825032230
         H            5.229000000000    47.498000000000    48.294000000000     1.007825032230
         N            7.912000000000    47.499000000000    44.338000000000    14.003074004430
         C            7.852000000000    46.455000000000    43.322000000000    12.000000000000
         C            6.783000000000    46.760000000000    42.296000000000    12.000000000000
         C            5.362000000000    46.760000000000    42.865000000000    12.000000000000
         C            4.409000000000    47.143000000000    41.755000000000    12.000000000000
         C            4.990000000000    45.393000000000    43.428000000000    12.000000000000
         H            7.305000000000    48.302000000000    44.255000000000     1.007825032230
         H            7.632000000000    45.505000000000    43.806000000000     1.007825032230
         H            6.990000000000    47.736000000000    41.854000000000     1.007825032230
         H            6.842000000000    46.016000000000    41.500000000000     1.007825032230
         H            5.269000000000    47.490000000000    43.662000000000     1.007825032230
         H            3.388000000000    47.175000000000    42.138000000000     1.007825032230
         H            4.663000000000    48.133000000000    41.373000000000     1.007825032230
         H            4.462000000000    46.419000000000    40.939000000000     1.007825032230
         H            3.944000000000    45.394000000000    43.728000000000     1.007825032230
         H            5.138000000000    44.620000000000    42.672000000000     1.007825032230
         H            5.586000000000    45.163000000000    44.310000000000     1.007825032230
         C           12.810000000000    44.733000000000    44.943000000000    12.000000000000
         O           13.706000000000    43.894000000000    45.089000000000    15.994914619570
         N           11.531000000000    44.377000000000    44.905000000000    14.003074004430
         C           11.130000000000    42.976000000000    44.972000000000    12.000000000000
         C           11.340000000000    42.248000000000    43.660000000000    12.000000000000
         O           11.424000000000    41.017000000000    43.683000000000    15.994914619570
         C            9.646000000000    42.848000000000    45.362000000000    12.000000000000
         C            9.265000000000    43.266000000000    46.773000000000    12.000000000000
         C            7.755000000000    43.294000000000    46.907000000000    12.000000000000
         C            9.881000000000    42.319000000000    47.757000000000    12.000000000000
         H           10.816000000000    45.081000000000    44.785000000000     1.007825032230
         H           11.734000000000    42.469000000000    45.722000000000     1.007825032230
         H            9.066000000000    43.441000000000    44.653000000000     1.007825032230
         H            9.345000000000    41.808000000000    45.234000000000     1.007825032230
         H            9.641000000000    44.269000000000    46.973000000000     1.007825032230
         H            7.509000000000    43.629000000000    47.916000000000     1.007825032230
         H            7.326000000000    43.997000000000    46.189000000000     1.007825032230
         H            7.334000000000    42.302000000000    46.734000000000     1.007825032230
         H            9.542000000000    42.582000000000    48.759000000000     1.007825032230
         H            9.583000000000    41.293000000000    47.541000000000     1.007825032230
         H           10.966000000000    42.395000000000    47.737000000000     1.007825032230
         N           11.455000000000    42.952000000000    42.525000000000    14.003074004430
         C           11.525000000000    42.334000000000    41.214000000000    12.000000000000
         C           10.164000000000    41.769000000000    40.833000000000    12.000000000000
         O           10.081000000000    40.762000000000    40.130000000000    15.994914619570
         H           11.421000000000    43.962000000000    42.561000000000     1.007825032230
         H           11.816000000000    43.084000000000    40.479000000000     1.007825032230
         H           12.266000000000    41.534000000000    41.216000000000     1.007825032230
         N            9.056000000000    42.383000000000    41.229000000000    14.003074004430
         C            7.732000000000    41.847000000000    40.950000000000    12.000000000000
         C            7.015000000000    42.653000000000    39.888000000000    12.000000000000
         O            7.168000000000    43.877000000000    39.827000000000    15.994914619570
         C            6.847000000000    41.867000000000    42.198000000000    12.000000000000
         C            7.270000000000    40.907000000000    43.286000000000    12.000000000000
         C            6.765000000000    39.494000000000    43.037000000000    12.000000000000
         N            5.309000000000    39.509000000000    42.945000000000    14.003074004430
         C            4.456000000000    39.277000000000    43.947000000000    12.000000000000
         N            4.847000000000    39.018000000000    45.181000000000    14.003074004430
         N            3.160000000000    39.333000000000    43.692000000000    14.003074004430
         H            9.125000000000    43.252000000000    41.740000000000     1.007825032230
         H            7.796000000000    40.815000000000    40.603000000000     1.007825032230
         H            6.900000000000    42.873000000000    42.618000000000     1.007825032230
         H            5.806000000000    41.713000000000    41.916000000000     1.007825032230
         H            8.355000000000    40.882000000000    43.365000000000     1.007825032230
         H            6.866000000000    41.254000000000    44.238000000000     1.007825032230
         H            7.178000000000    39.120000000000    42.099000000000     1.007825032230
         H            7.095000000000    38.838000000000    43.843000000000     1.007825032230
         H            4.918000000000    39.721000000000    42.039000000000     1.007825032230
         H            4.159000000000    38.844000000000    45.898000000000     1.007825032230
         H            5.831000000000    38.978000000000    45.395000000000     1.007825032230
         H            2.839000000000    39.545000000000    42.757000000000     1.007825032230
         H            2.491000000000    39.170000000000    44.430000000000     1.007825032230
         N            6.207000000000    41.956000000000    39.087000000000    14.003074004430
         C            5.293000000000    42.579000000000    38.150000000000    12.000000000000
         C            3.843000000000    42.635000000000    38.597000000000    12.000000000000
         O            3.041000000000    43.261000000000    37.909000000000    15.994914619570
         C            5.310000000000    41.860000000000    36.804000000000    12.000000000000
         C            6.551000000000    42.112000000000    35.946000000000    12.000000000000
         O            7.307000000000    43.063000000000    36.189000000000    15.994914619570
         O            6.749000000000    41.341000000000    35.013000000000    15.994914619570
         H            6.188000000000    40.951000000000    39.159000000000     1.007825032230
         H            5.602000000000    43.609000000000    37.970000000000     1.007825032230
         H            5.202000000000    40.787000000000    36.975000000000     1.007825032230
         H            4.461000000000    42.177000000000    36.199000000000     1.007825032230
         N            3.402000000000    41.944000000000    39.654000000000    14.003074004430
         C            2.003000000000    41.980000000000    40.075000000000    12.000000000000
         C            2.042000000000    42.251000000000    41.586000000000    12.000000000000
         O            3.101000000000    42.119000000000    42.211000000000    15.994914619570
         C            1.229000000000    40.623000000000    39.804000000000    12.000000000000
         C            1.480000000000    40.065000000000    38.389000000000    12.000000000000
         O            1.654000000000    39.648000000000    40.770000000000    15.994914619570
         H            4.056000000000    41.418000000000    40.214000000000     1.007825032230
         H            1.463000000000    42.793000000000    39.591000000000     1.007825032230
         H            0.162000000000    40.800000000000    39.925000000000     1.007825032230
         H            1.266000000000    38.799000000000    40.525000000000     1.007825032230
         H            0.844000000000    39.195000000000    38.219000000000     1.007825032230
         H            1.234000000000    40.829000000000    37.649000000000     1.007825032230
         H            2.524000000000    39.773000000000    38.268000000000     1.007825032230
         N            0.923000000000    42.587000000000    42.217000000000    14.003074004430
         C            0.860000000000    42.841000000000    43.647000000000    12.000000000000
         C            0.191000000000    41.696000000000    44.392000000000    12.000000000000
         O           -0.020000000000    41.755000000000    45.606000000000    15.994914619570
         C            0.083000000000    44.138000000000    43.892000000000    12.000000000000
         C            0.752000000000    45.382000000000    43.343000000000    12.000000000000
         C           -0.200000000000    46.571000000000    43.380000000000    12.000000000000
         N           -0.054000000000    47.428000000000    44.372000000000    14.003074004430
         O           -1.105000000000    46.721000000000    42.552000000000    15.994914619570
         H            0.075000000000    42.707000000000    41.683000000000     1.007825032230
         H            1.859000000000    42.968000000000    44.065000000000     1.007825032230
         H           -0.903000000000    44.036000000000    43.434000000000     1.007825032230
         H           -0.064000000000    44.278000000000    44.960000000000     1.007825032230
         H            1.643000000000    45.599000000000    43.933000000000     1.007825032230
         H            1.056000000000    45.226000000000    42.308000000000     1.007825032230
         H            0.671000000000    47.295000000000    45.061000000000     1.007825032230
         H           -0.693000000000    48.207000000000    44.447000000000     1.007825032230
         N           -0.126000000000    40.611000000000    43.683000000000    14.003074004430
         C           -0.846000000000    39.468000000000    44.218000000000    12.000000000000
         C           -0.127000000000    38.883000000000    45.417000000000    12.000000000000
         O            1.056000000000    38.530000000000    45.397000000000    15.994914619570
         C           -0.990000000000    38.374000000000    43.128000000000    12.000000000000
         C           -1.627000000000    38.920000000000    41.847000000000    12.000000000000
         C           -1.847000000000    37.233000000000    43.716000000000    12.000000000000
         C           -3.091000000000    39.330000000000    41.987000000000    12.000000000000
         H            0.103000000000    40.591000000000    42.700000000000     1.007825032230
         H           -1.834000000000    39.812000000000    44.520000000000     1.007825032230
         H           -0.002000000000    37.987000000000    42.874000000000     1.007825032230
         H           -1.065000000000    39.773000000000    41.475000000000     1.007825032230
         H           -1.567000000000    38.145000000000    41.081000000000     1.007825032230
         H           -2.116000000000    36.530000000000    42.927000000000     1.007825032230
         H           -1.278000000000    36.683000000000    44.467000000000     1.007825032230
         H           -2.757000000000    37.621000000000    44.176000000000     1.007825032230
         H           -3.428000000000    39.759000000000    41.043000000000     1.007825032230
         H           -3.717000000000    38.463000000000    42.205000000000     1.007825032230
         H           -3.211000000000    40.080000000000    42.769000000000     1.007825032230
         N           -0.881000000000    38.847000000000    46.502000000000    14.003074004430
         C           -0.441000000000    38.279000000000    47.754000000000    12.000000000000
         C            0.502000000000    39.140000000000    48.581000000000    12.000000000000
         O            0.972000000000    38.690000000000    49.632000000000    15.994914619570
         H           -1.830000000000    39.187000000000    46.453000000000     1.007825032230
         H           -1.321000000000    38.074000000000    48.364000000000     1.007825032230
         H            0.048000000000    37.325000000000    47.556000000000     1.007825032230
         N            0.859000000000    40.336000000000    48.132000000000    14.003074004430
         C            1.732000000000    41.190000000000    48.902000000000    12.000000000000
         C            1.034000000000    41.776000000000    50.121000000000    12.000000000000
         O           -0.031000000000    42.407000000000    50.002000000000    15.994914619570
         C            2.216000000000    42.332000000000    48.029000000000    12.000000000000
         C            3.407000000000    42.998000000000    47.384000000000    12.000000000000
         C            3.093000000000    44.447000000000    47.004000000000    12.000000000000
         C            4.542000000000    42.927000000000    48.387000000000    12.000000000000
         H            0.474000000000    40.689000000000    47.267000000000     1.007825032230
         H            2.605000000000    40.620000000000    49.224000000000     1.007825032230
         H            1.491000000000    42.395000000000    47.233000000000     1.007825032230
         H            1.911000000000    43.193000000000    48.633000000000     1.007825032230
         H            3.691000000000    42.448000000000    46.486000000000     1.007825032230
         H            3.945000000000    44.847000000000    46.451000000000     1.007825032230
         H            2.243000000000    44.491000000000    46.330000000000     1.007825032230
         H            2.998000000000    45.065000000000    47.892000000000     1.007825032230
         H            5.357000000000    43.553000000000    48.043000000000     1.007825032230
         H            4.220000000000    43.305000000000    49.363000000000     1.007825032230
         H            4.891000000000    41.897000000000    48.495000000000     1.007825032230
         N            1.609000000000    41.565000000000    51.285000000000    14.003074004430
         C            1.098000000000    42.152000000000    52.502000000000    12.000000000000
         C            2.197000000000    43.020000000000    53.128000000000    12.000000000000
         O            3.368000000000    42.991000000000    52.732000000000    15.994914619570
         C            0.678000000000    41.061000000000    53.494000000000    12.000000000000
         C           -0.525000000000    40.271000000000    53.005000000000    12.000000000000
         O            1.805000000000    40.199000000000    53.678000000000    15.994914619570
         H            2.467000000000    41.037000000000    51.337000000000     1.007825032230
         H            0.233000000000    42.784000000000    52.309000000000     1.007825032230
         H            0.424000000000    41.524000000000    54.448000000000     1.007825032230
         H            1.859000000000    39.609000000000    52.922000000000     1.007825032230
         H           -0.816000000000    39.549000000000    53.768000000000     1.007825032230
         H           -1.361000000000    40.947000000000    52.826000000000     1.007825032230
         H           -0.289000000000    39.739000000000    52.082000000000     1.007825032230
         N            1.761000000000    43.922000000000    53.995000000000    14.003074004430
         C            2.669000000000    44.782000000000    54.721000000000    12.000000000000
         C            2.899000000000    44.200000000000    56.110000000000    12.000000000000
         O            1.950000000000    43.687000000000    56.706000000000    15.994914619570
         C            2.071000000000    46.190000000000    54.846000000000    12.000000000000
         C            1.967000000000    46.894000000000    53.501000000000    12.000000000000
         S            3.577000000000    47.123000000000    52.682000000000    31.972071174400
         C            3.194000000000    46.290000000000    51.174000000000    12.000000000000
         H            0.797000000000    43.906000000000    54.295000000000     1.007825032230
         H            3.619000000000    44.850000000000    54.196000000000     1.007825032230
         H            1.084000000000    46.130000000000    55.304000000000     1.007825032230
         H            2.703000000000    46.788000000000    55.501000000000     1.007825032230
         H            1.304000000000    46.336000000000    52.841000000000     1.007825032230
         H            1.527000000000    47.877000000000    53.662000000000     1.007825032230
         H            2.866000000000    45.274000000000    51.387000000000     1.007825032230
         H            2.399000000000    46.824000000000    50.652000000000     1.007825032230
         H            4.076000000000    46.252000000000    50.544000000000     1.007825032230
         N            4.081000000000    44.299000000000    56.717000000000    14.003074004430
         C            5.246000000000    45.002000000000    56.188000000000    12.000000000000
         C            6.066000000000    44.193000000000    55.186000000000    12.000000000000
         O            5.934000000000    42.966000000000    55.087000000000    15.994914619570
         C            6.034000000000    45.354000000000    57.433000000000    12.000000000000
         C            5.875000000000    44.064000000000    58.208000000000    12.000000000000
         C            4.392000000000    43.743000000000    58.040000000000    12.000000000000
         H            4.916000000000    45.918000000000    55.705000000000     1.007825032230
         H            7.080000000000    45.571000000000    57.217000000000     1.007825032230
         H            5.564000000000    46.185000000000    57.961000000000     1.007825032230
         H            6.485000000000    43.270000000000    57.775000000000     1.007825032230
         H            6.133000000000    44.201000000000    59.258000000000     1.007825032230
         H            4.211000000000    42.669000000000    58.080000000000     1.007825032230
         H            3.818000000000    44.274000000000    58.794000000000     1.007825032230
         N            6.987000000000    44.867000000000    54.479000000000    14.003074004430
         C            8.000000000000    44.233000000000    53.656000000000    12.000000000000
         C            7.805000000000    44.569000000000    52.173000000000    12.000000000000
         C            6.630000000000    43.812000000000    51.545000000000    12.000000000000
         C            6.785000000000    42.295000000000    51.627000000000    12.000000000000
         N            5.768000000000    41.525000000000    51.936000000000    14.003074004430
         O            7.875000000000    41.758000000000    51.405000000000    15.994914619570
         H            7.049000000000    45.869000000000    54.598000000000     1.007825032230
         H            8.019000000000    43.154000000000    53.804000000000     1.007825032230
         H            7.638000000000    45.639000000000    52.053000000000     1.007825032230
         H            8.716000000000    44.310000000000    51.633000000000     1.007825032230
         H            5.711000000000    44.112000000000    52.046000000000     1.007825032230
         H            6.543000000000    44.095000000000    50.496000000000     1.007825032230
         H            5.908000000000    40.532000000000    52.053000000000     1.007825032230
         H            4.873000000000    41.945000000000    52.157000000000     1.007825032230
         H           10.263000000000    48.876000000000    56.307000000000     1.007825032230
         H            1.597000000000    51.945000000000    58.080000000000     1.007825032230
         H           -4.038000000000    55.583000000000    59.452000000000     1.007825032230
         H            4.613000000000    47.002000000000    61.822000000000     1.007825032230
         H            4.541000000000    54.668000000000    54.572000000000     1.007825032230
         H           -0.473000000000    56.239000000000    53.398000000000     1.007825032230
         H           -4.281000000000    57.206000000000    49.637000000000     1.007825032230
         H            8.807000000000    46.339000000000    42.815000000000     1.007825032230
         H           13.019000000000    45.797000000000    44.864000000000     1.007825032230
         H            8.935000000000    44.673000000000    54.016000000000     1.007825032230

  Running in c1 symmetry.

  Rotational constants: A =      0.00008  B =      0.00000  C =      0.00000 [cm^-1]
  Rotational constants: A =      2.39398  B =      0.02709  C =      0.02698 [MHz]
  Nuclear repulsion = 113762.041754119825782

  Charge       = -2
  Multiplicity = 1
  Electrons    = 2058
  Nalpha       = 1029
  Nbeta        = 1029

  ==> Algorithm <==

  SCF Algorithm Type is DF.
  DIIS enabled.
  MOM disabled.
  Fractional occupation disabled.
  Guess Type is SAD.
  Energy threshold   = 1.00e-06
  Density threshold  = 1.00e-06
  Integral threshold = 1.00e-12

  ==> Primary Basis <==

  Basis Set: MINIX
    Blend: MINIX
    Number of shells: 1084
    Number of basis functions: 1642
    Number of Cartesian functions: 1646
    Spherical Harmonics?: true
    Max angular momentum: 2

   => Loading Basis Set <=

    Name: (MINIX AUX)
    Role: JKFIT
    Keyword: DF_BASIS_SCF
    atoms 1, 4-5, 7-13, 25-26, 32-39, 50, 53-54, 56-58, 60, 70-71, 73-76, 92-93, 95, 102-103, 109-110, 112-114, 123-124, 130, 133-134, 136-139, 152-154, 156, 166, 169-170, 172-178, 189-190, 192-193, 201-202, 204-205, 213-214, 216-218, 228-229, 231-234, 250-251, 253-256, 269-270, 272, 279-280, 282-284, 294-295, 297-300, 313-317, 329, 332-333, 335-338, 351-352, 358-359, 361-363, 365, 382-383, 385-386, 394-395, 397-398, 408-409, 411-413, 425-426, 428-431, 444-445, 451-452, 454-457, 470-471, 473-474, 484-485, 487-488, 490, 501-502, 504-506, 515-518 entry C          line   198 file /storage/hive/project/chem-sherrill/csargent30/.conda/envs/psi419/share/psi4/basis/def2-universal-jkfit.gbs 
    atoms 2, 6, 14, 27, 40, 51, 55, 72, 94, 104, 111, 131, 135, 167, 171, 191, 194-195, 203, 206-207, 215, 219-220, 230, 252, 271, 281, 285-286, 296, 330, 334, 353, 360, 384, 387-388, 396, 399, 410, 415, 427, 446, 453, 472, 475, 486, 503, 520                                                                                                                                                                                                                                                                                                                     entry O          line   318 file /storage/hive/project/chem-sherrill/csargent30/.conda/envs/psi419/share/psi4/basis/def2-universal-jkfit.gbs 
    atoms 3, 24, 31, 52, 59, 61, 69, 77, 91, 101, 108, 122, 132, 151, 168, 188, 200, 212, 227, 235, 249, 268, 278, 293, 312, 331, 350, 357, 364, 366-367, 381, 393, 407, 414, 424, 443, 450, 469, 483, 500, 514, 519                                                                                                                                                                                                                                                                                                                                                   entry N          line   258 file /storage/hive/project/chem-sherrill/csargent30/.conda/envs/psi419/share/psi4/basis/def2-universal-jkfit.gbs 
    atoms 15-23, 28-30, 41-49, 62-68, 78-90, 97-100, 105-107, 115-121, 126-129, 140-150, 157-165, 179-187, 196-199, 208-211, 221-226, 236-248, 257-267, 273-277, 287-292, 301-311, 318-328, 339-349, 354-356, 368-380, 389-392, 400-406, 416-423, 432-442, 447-449, 458-468, 476-482, 491-499, 507-513, 521-538                                                                                                                                                                                                                                                        entry H          line    18 file /storage/hive/project/chem-sherrill/csargent30/.conda/envs/psi419/share/psi4/basis/def2-universal-jkfit.gbs 
    atoms 96, 125, 155, 489                                                                                                                                                                                                                                                                                                                                                                                                                                                                                                                                            entry S          line   903 file /storage/hive/project/chem-sherrill/csargent30/.conda/envs/psi419/share/psi4/basis/def2-universal-jkfit.gbs 

  ==> Integral Setup <==

  ==> DiskDFJK: Density-Fitted J/K Matrices <==

    J tasked:                  Yes
    K tasked:                  Yes
    wK tasked:                  No
    OpenMP threads:             10
    Integrals threads:          10
    Memory [MiB]:            85830
    Algorithm:                Core
    Integral Cache:           NONE
    Schwarz Cutoff:          1E-12
    Fitting Condition:       1E-10

   => Auxiliary Basis Set <=

  Basis Set: (MINIX AUX)
    Blend: DEF2-UNIVERSAL-JKFIT
    Number of shells: 8353
    Number of basis functions: 25301
    Number of Cartesian functions: 29819
    Spherical Harmonics?: true
    Max angular momentum: 4

   => External Potential Field:  <= 

    > Charges [e] [a0] < 

              Z          x          y          z
        0.59720   41.93680   95.60880  109.21483
       -0.56790   42.20514   95.82045  111.52975
       -0.36620   44.20258   95.55022  107.46872
        0.11230   45.40823   93.97230  107.94116
        0.11230   43.58653   95.35747  105.53365
        0.11230   45.27028   97.27932  107.65392
       -0.41570   39.69370   95.43684  108.27753
       -0.02370   37.39957   95.46707  109.71183
        0.59730   35.70638   93.49609  108.54776
       -0.56790   36.00306   92.99720  106.29332
        0.03420   36.07298   97.95773  109.48506
        0.00180   37.42036   99.97218  110.96661
       -0.27370   35.12434  102.45150  111.29164
       -0.05360   34.89568  103.12424  108.01864
        0.08800   37.75484   95.01354  111.69037
        0.02410   35.96527   98.43772  107.48384
        0.02410   34.16436   97.73664  110.23339
        0.04400   37.94381   99.27109  112.81854
        0.04400   39.08898  100.64114  109.96316
        0.06840   34.01507  104.97240  107.78431
        0.06840   36.76840  103.17716  107.16448
        0.06840   33.71460  101.73908  107.06054
        0.27190   39.54441   95.26676  106.38213
       -0.41570   34.08121   92.30367  110.04820
       -0.00240   32.08566   90.71063  109.00507
        0.59730   30.14680   92.55123  107.88446
       -0.56790   29.92381   94.69418  108.82744
       -0.03430   30.76285   89.22342  111.05731
        0.01180   32.24629   86.96709  111.99840
       -0.12560   34.29475   87.29401  113.59522
       -0.12560   31.51118   84.57091  111.24251
       -0.17040   35.59110   85.17563  114.42103
       -0.17040   32.81131   82.46198  112.06832
       -0.10720   34.85033   82.77000  113.66136
        0.27190   33.98483   92.75154  111.90391
        0.09780   32.81509   89.45586  107.54242
        0.02950   30.35656   90.46497  112.64846
        0.02950   28.95060   88.55635  110.33355
        0.13300   34.88245   89.15350  114.19048
        0.13300   29.92003   84.33092  109.98962
        0.14300   37.21060   85.37405  115.62100
        0.14300   32.23306   80.59115  111.51085
        0.12970   35.87267   81.13917  114.32654
       -0.34790   28.75029   91.83502  105.93427
       -0.24000   26.76608   93.41294  104.86279
        0.73410   24.31889   91.97108  105.16515
       -0.58940   24.13936   89.77900  104.40548
       -0.00940   27.08922   93.87404  102.07734
        0.01870   29.12635   95.75998  101.55577
       -0.04790   28.74084   96.57823   98.82512
       -0.01430   30.67781   98.60213   98.23930
       -0.38540   29.79909  100.12714   96.13793
        0.27470   28.98084   90.07946  105.21428
        0.14260   26.60167   95.21763  105.84356
        0.03620   27.50118   92.11659  101.09468
        0.03620   25.29398   94.60536  101.36680
        0.01030   28.91659   97.39082  102.80299
        0.01030   30.98395   94.90205  101.81655
        0.06210   28.97706   94.98519   97.53632
        0.06210   26.84734   97.37192   98.60969
        0.11350   30.89513   99.83423   99.88147
        0.11350   32.49573   97.73097   97.80467
        0.34000   31.05765  101.52743   95.80345
        0.34000   29.59878   99.04999   94.58079
        0.34000   28.12290  100.93027   96.59335
       -0.41570   22.41593   93.14460  106.27442
        0.29850   19.43016   91.95029  109.71750
       -0.31920   16.91305   90.63315  110.20883
       -0.31920   21.63547   90.71630  111.18960
        0.27190   22.64837   94.95307  106.85456
        0.09690   19.96118   89.98309  106.13836
       -0.02970   19.28466   93.89860  110.36567
        0.07910   16.55211   90.55568  112.23839
        0.07910   15.36347   91.65928  109.31688
        0.07910   16.96218   88.71319  109.46994
        0.07910   23.41749   91.72353  110.87590
        0.07910   21.22162   90.76921  113.21916
        0.07910   21.85468   88.74154  110.62457
       -0.56790    3.93819   97.16405  112.20816
       -0.51630    2.55680  100.87925  110.77197
        0.03810    2.60593  102.06789  113.22861
        0.53660    0.13606  101.14570  114.43237
       -0.58190   -1.91618  101.64081  113.44404
       -0.03030    2.58515  104.90815  112.89980
        0.79940    2.61727  106.45016  115.34699
       -0.80140    1.66296  105.66782  117.34254
       -0.80140    3.64906  108.52886  115.18070
        0.29360    1.88028  101.88458  109.29609
        0.08800    4.24244  101.48207  114.33410
       -0.01220    4.24055  105.42782  111.78486
       -0.01220    0.92408  105.44105  111.81509
       -0.41570    0.12094   99.95139  116.64335
       -0.02490   -2.21665   98.94228  117.70726
        0.59730   -4.10260  100.92838  118.61055
       -0.56790   -6.31169  100.31044  119.05653
        0.21170   -1.67052   97.19239  119.93147
       -0.65460   -0.57637   94.91716  119.03952
        0.27190    1.76500   99.55833  117.52585
        0.08430   -3.14261   97.80844  116.29564
        0.03520   -0.38550   98.12214  121.24861
        0.03520   -3.42229   96.72941  120.91413
        0.42750    0.75400   94.42961  120.18280
       -0.41570   -3.25600  103.26975  118.96960
        0.01430   -5.02478  105.31822  119.43447
        0.59730   -6.64806  105.78309  117.14034
       -0.56790   -8.74565  106.70150  117.43703
       -0.20410   -3.70008  107.80888  120.00517
        0.71300   -2.24688  107.62179  122.46748
       -0.91910    0.21354  108.16414  122.47693
       -0.59310   -3.27490  106.83756  124.41768
        0.27190   -1.42485  103.70250  118.62756
        0.10480   -6.24554  104.82689  121.02184
        0.07970   -2.42830  108.30209  118.45937
        0.07970   -5.09092  109.31688  120.19792
        0.41960    1.19242  108.04320  124.10587
        0.41960    1.08470  108.61201  120.83665
       -0.41570   -5.78823  105.28231  114.82543
        0.13030   -5.54824  106.81677  110.46016
       -0.04300   -4.57125  109.36223  111.31243
       -0.32040   -6.94096  107.03598  107.94872
       -0.06600   -2.19019  110.31276  109.98206
        0.27190   -4.04023  104.54154  114.61378
        0.08690   -8.78534  107.11535  112.92814
        0.01870   -3.95142  105.53553  110.21072
        0.02360   -6.06035  110.76819  111.08566
        0.02360   -4.09315  109.33388  113.30798
        0.08820   -5.71831  107.88824  106.52575
        0.08820   -7.48709  105.17082  107.26274
        0.08820   -8.62849  108.19249  108.17359
        0.01860   -2.53412  110.51874  107.96005
        0.01860   -1.63083  112.15147  110.74929
        0.01860   -0.63306  108.98995  110.25229
       -0.56790   11.32513   89.45208  117.70537
       -0.51630    7.42473   89.50877  119.45526
        0.03810    8.31479   90.42340  121.92324
        0.53660   10.01744   88.54123  123.23471
       -0.58190   11.96197   89.26121  124.31563
       -0.03030    6.14539   90.95252  123.68824
        0.79940    4.29913   92.92539  122.73204
       -0.80140    5.02856   94.62237  121.32420
       -0.80140    2.10515   92.69674  123.44825
        0.29360    5.55391   89.20263  119.21904
        0.08800    9.36548   92.17139  121.63600
       -0.01220    5.12305   89.19885  124.06052
       -0.01220    6.91829   91.62904  125.46270
       -0.41570    9.39383   86.10726  123.02873
        0.01430   10.98120   84.13250  124.09454
        0.59730   13.63248   84.04179  122.94369
       -0.56790   15.50898   83.62983  124.29674
       -0.20410    9.74154   81.56058  123.76194
        0.71300    7.48898   81.24500  125.52128
       -0.91910    5.92618   79.38362  125.07341
       -0.59310    7.00144   82.72465  127.25416
        0.27190    7.79890   85.60270  122.10276
        0.10480   11.21930   84.49154  126.11087
        0.07970    9.15950   81.29413  121.80419
        0.07970   11.10025   80.09415  124.24193
        0.41960    4.40306   79.17008  126.19780
        0.41960    6.25310   78.19309  123.62399
       -0.41570   13.84224   84.43107  120.45492
        0.03370   16.27054   84.51611  119.15479
        0.59730   17.89949   86.65528  120.20359
       -0.56790   20.11991   86.30190  120.78374
       -0.18250   15.83402   84.98476  116.34099
        0.27190   12.26432   84.72020  119.41746
        0.08230   17.27399   82.73977  119.41557
        0.06030   17.64815   85.30224  115.38479
        0.06030   14.93640   83.32558  115.48683
        0.06030   14.63971   86.63260  116.01407
       -0.34790   16.81667   88.91917  120.47760
       -0.24000   18.20373   91.06212  121.54718
        0.73410   19.11458   90.51599  124.21359
       -0.58940   21.35957   90.87126  124.78995
       -0.00940   16.53510   93.42806  121.61332
        0.01870   15.95307   94.26899  118.94881
       -0.04790   14.84758   96.89571  118.98472
       -0.01430   12.13204   96.93539  119.78407
       -0.38540   11.17017   99.48085  119.43258
        0.27470   14.99120   89.16484  119.97115
        0.14260   19.85913   91.44196  120.37555
        0.03620   14.78522   93.05200  122.63567
        0.03620   17.57256   94.91527  122.58842
        0.01030   17.70673   94.33324  117.86789
        0.01030   14.66050   92.96697  118.02096
        0.06210   15.96063   98.13159  120.20359
        0.06210   14.97041   97.64026  117.06853
        0.11350   11.05490   95.62014  118.61622
        0.11350   11.96386   96.38737  121.76261
        0.34000    9.32769   99.54510  119.94470
        0.34000   12.15850  100.72240  120.49272
        0.34000   11.30434   99.97218  117.59010
       -0.34790   17.45540   89.50310  125.82174
       -0.26370   18.30200   88.98153  128.38232
        0.73410   20.29755   86.93307  128.60342
       -0.58940   21.97374   87.13527  130.23992
       -0.00070   16.03244   88.33714  130.07363
        0.03900   15.23308   90.97897  130.92023
        0.04860   12.49298   91.25865  130.48559
       -0.52950   11.73520   93.89293  130.50449
        0.80760    9.29556   94.51087  130.33630
       -0.86270    7.43607   92.80634  130.10953
       -0.86270    8.70408   96.93917  130.37032
        0.27470   15.65260   89.14027  125.30396
        0.15600   19.29599   90.64449  129.09475
        0.03270   14.58869   87.30913  129.01727
        0.03270   16.60691   87.25054  131.72525
        0.02850   15.65638   91.22464  132.92334
        0.02850   16.14393   92.51532  129.88466
        0.06870   11.99409   90.48198  128.65255
        0.06870   11.47442   90.21553  131.94446
        0.34560   13.07124   95.24220  130.65755
        0.44780    7.84992   90.94307  130.08875
        0.44780    5.62760   93.37893  129.90922
        0.44780    6.88049   97.47396  130.23048
        0.44780   10.06846   98.25442  130.56874
       -0.41570   20.15582   84.97154  126.97826
       -0.05180   22.06822   82.98921  126.98582
        0.59730   24.63258   84.10226  126.21292
       -0.56790   26.55065   83.57125  127.45447
       -0.11020   21.31989   80.82548  125.18491
        0.35310   23.23229   78.62583  125.00160
       -0.41210   23.69339   77.58649  127.63588
       -0.41210   22.27987   76.57926  123.21203
        0.27190   18.75364   84.89028  125.68568
        0.09220   22.20428   82.25978  128.90767
        0.04570   19.50764   80.07337  125.81797
        0.04570   21.04777   81.60593  123.29518
       -0.03610   25.01808   79.33259  124.25516
        0.10000   24.86691   75.89707  127.50738
        0.10000   24.69494   78.95465  128.80184
        0.10000   21.90571   77.08760  128.53350
        0.10000   23.68772   75.08449  123.04952
        0.10000   20.52243   75.77424  123.92257
        0.10000   21.95106   77.38240  121.34498
       -0.41570   24.73463   85.74821  124.27784
       -0.05180   27.11946   86.92362  123.58431
        0.59730   28.07755   88.60737  125.70647
       -0.56790   30.36412   88.56579  126.18646
       -0.11020   26.71884   88.39572  121.13333
        0.35310   26.13869   86.73276  118.82220
       -0.41210   25.15037   88.35603  116.66602
       -0.41210   28.53864   85.30602  118.02473
        0.27190   23.15481   86.20364  123.30274
        0.09220   28.52731   85.45342  123.27439
        0.04570   25.16359   89.71475  121.42246
        0.04570   28.40825   89.51255  120.74405
       -0.03610   24.67793   85.37405  119.30597
        0.10000   24.56644   87.13905  115.10700
        0.10000   23.52520   89.47097  117.27829
        0.10000   26.63569   89.60136  115.99328
        0.10000   28.16826   84.20998  116.32209
        0.10000   30.06932   86.63260  117.64112
        0.10000   29.10745   84.01911  119.51762
       -0.41570   26.49018   90.03033  127.04440
       -0.03890   27.33300   91.49109  129.22325
        0.59730   28.35345   89.75065  131.28683
       -0.56790   30.43026   90.24198  132.21847
        0.36540   25.14470   93.06712  130.25693
       -0.24380   25.76453   94.49575  132.69279
       -0.67610   24.53053   94.78299  128.26705
        0.27190   24.63447   90.07002  126.58708
        0.10070   28.84856   92.76099  128.63555
        0.00430   23.52898   91.84447  130.61598
        0.41020   25.97995   95.83746  127.94769
        0.06420   24.20928   95.76754  133.15955
        0.06420   26.00830   93.17106  134.25370
        0.06420   27.49552   95.59369  132.45468
       -0.41570   27.12513   87.67006  131.99926
       -0.08750   28.15125   86.04490  133.99859
        0.59730   30.68537   84.84870  133.22380
       -0.56790   32.36156   84.52367  134.79227
        0.29850   26.12924   84.01344  134.65999
       -0.31920   27.22906   82.08592  136.47602
       -0.31920   23.92960   85.22287  136.06217
        0.27190   25.45083   87.21275  131.20368
        0.09690   28.49518   87.19574  135.67478
       -0.02970   25.45650   83.07047  132.95546
        0.07910   25.74941   80.80280  137.12042
        0.07910   28.65959   80.94642  135.53116
        0.07910   28.06621   83.02323  138.11063
        0.07910   23.07356   86.71197  134.93022
        0.07910   22.48396   83.81124  136.47035
        0.07910   24.57967   86.05246  137.83473
       -0.34790   31.06332   84.31580  130.78795
       -0.24000   33.44248   83.33692  129.82985
        0.73410   35.43803   85.37027  129.36498
       -0.58940   37.46571   84.81091  128.30862
       -0.00940   32.97383   81.94041  127.36376
        0.01870   31.21828   79.71054  127.64533
       -0.04790   32.36156   77.89262  129.51805
       -0.01430   30.83655   75.48700  129.60309
       -0.38540   32.56754   73.48200  130.33063
        0.27470   29.65925   84.64461  129.53317
        0.14260   34.27774   82.06703  131.21124
        0.03620   32.15747   83.24999  125.99371
        0.03620   34.75773   81.26011  126.59086
        0.01030   29.37201   80.25667  128.34075
        0.01030   31.00474   78.79024  125.81419
        0.06210   34.29664   77.48255  128.93223
        0.06210   32.36912   78.67308  131.42100
        0.11350   29.29264   75.66841  130.95802
        0.11350   30.08066   75.07693  127.72848
        0.34000   31.63402   71.81904  130.42134
        0.34000   33.95271   73.32893  129.02294
        0.34000   33.34422   73.86939  132.03138
       -0.34790   34.90702   87.76455  130.00749
       -0.24000   36.58699   89.91317  129.58608
        0.73410   37.39579   90.24009  126.84220
       -0.58940   39.59732   90.66528  126.19780
       -0.00940   38.90190   89.63538  131.26038
        0.01870   38.05530   89.70341  133.97969
       -0.04790   40.20203   88.51099  135.41399
       -0.01430   39.57653   88.30690  138.19756
       -0.38540   41.66468   87.00299  139.43911
        0.27470   33.21572   88.13305  130.81062
        0.14260   35.58543   91.62715  130.13788
        0.03620   39.90724   87.89683  130.79928
        0.03620   40.18692   91.22086  130.95235
        0.01030   37.74917   91.64794  134.59007
        0.01030   36.35833   88.59414  134.33685
        0.06210   40.54218   86.60426  134.69968
        0.06210   41.91224   89.64294  135.17778
        0.11350   39.33465   90.18907  138.99881
        0.11350   37.83043   87.23165  138.43567
        0.34000   43.27851   87.99699  139.20101
        0.34000   41.29619   86.84236  141.30616
        0.34000   41.88200   85.26066  138.69078
       -0.41570   35.57409   89.99632  125.13577
       -0.00310   36.03708   90.26466  122.44669
        0.59730   34.79931   92.67028  121.40168
       -0.56790   32.47683   92.94618  121.58120
       -0.00360   34.99206   87.93841  121.08420
       -0.06450   36.55864   85.63294  121.64167
        0.69510   39.26662   85.83703  120.69492
       -0.94070   41.00139   84.75611  122.11788
       -0.60860   39.91102   86.98409  118.75606
        0.27190   33.78641   89.65239  125.70836
        0.08500   38.05153   90.31379  122.06497
        0.01710   33.04375   87.60014  121.67002
        0.01710   34.99773   88.28045  119.05275
        0.03520   36.53785   85.25688  123.65990
        0.03520   35.68181   84.01533  120.71759
        0.42510   40.50061   83.88494  123.74116
        0.42510   42.82686   84.83925  121.57931
       -0.25480   36.19392   94.49009  120.31508
       -0.02660   35.14135   96.76154  119.17936
        0.58960   33.51996   96.02454  116.92869
       -0.57480   34.23806   94.31245  115.48683
       -0.00700   37.38445   98.33001  118.38378
        0.01890   39.40079   97.37948  120.17335
        0.01920   38.92269   94.55623  120.16579
        0.06410   34.03019   97.77065  120.59287
        0.02530   37.94192   97.87081  116.46004
        0.02530   37.03863  100.35013  118.60488
        0.02130   41.29241   97.82734  119.48738
        0.02130   39.10977   98.15426  122.06497
        0.03910   39.57275   93.69262  118.41213
        0.03910   39.82976   93.70774  121.80608
       -0.41570   31.37512   97.29822  116.59799
       -0.00240   29.78019   96.80689  114.42481
        0.59730   28.61990   99.26920  113.50640
       -0.56790   28.44416  101.13814  114.89913
       -0.03430   27.62024   94.92283  115.06542
        0.01180   25.78909   95.77510  117.13467
       -0.12560   23.67071   97.21129  116.53941
       -0.12560   26.29554   95.20629  119.64801
       -0.17040   22.10224   98.06545  118.44992
       -0.17040   24.69494   96.07746  121.53585
       -0.10720   22.60490   97.50798  120.95192
        0.27190   30.85545   98.67394  117.81309
        0.09780   30.92915   96.03210  112.91492
        0.02950   26.55443   94.50142  113.35333
        0.02950   28.51975   93.17862  115.67392
        0.13300   23.24930   97.66861  114.59677
        0.13300   27.93582   94.10080  120.14123
        0.14300   20.47329   99.19928  117.97749
        0.14300   25.10123   95.62581  123.47471
        0.12970   21.38225   98.19395  122.43158
       -0.51630   27.74874   99.22952  111.17070
        0.03970   26.36168  101.27609  110.02930
        0.53660   23.74630  100.17249  109.48506
       -0.58190   23.54410   98.10702  108.41548
        0.05600   27.71661  101.94883  107.65203
        0.01360   26.40514  103.83100  105.98151
        0.80540   27.83378  104.55099  103.56077
       -0.81880   29.86145  103.51164  103.00519
       -0.81880   26.87946  106.20450  102.21529
        0.29360   27.96228   97.63837  110.13513
        0.11050   26.21428  102.91826  111.26707
       -0.01730   29.55154  102.72551  108.16225
       -0.01730   28.03409  100.23674  106.54276
       -0.04250   24.57778  103.17716  105.60357
       -0.04250   26.16515  105.55821  107.08322
       -0.41570   21.70350  101.42538  110.13513
       -0.00240   19.17505  100.49186  109.55309
        0.59730   18.12058  102.06411  107.36290
       -0.56790   18.25097  104.39603  107.34967
       -0.03430   17.48564  100.73185  111.90580
        0.01180   14.87025   99.58857  111.53919
       -0.12560   14.52632   97.02421  111.90202
       -0.12560   12.85392  101.09846  110.81543
       -0.17040   12.16228   95.97730  111.54675
       -0.17040   10.49932  100.04021  110.46205
       -0.10720   10.17429   97.49097  110.82866
        0.27190   21.86035  103.13180  110.97228
        0.09780   19.22040   98.50764  109.02964
        0.02950   18.40404   99.76620  113.47805
        0.02950   17.29855  102.71984  112.41792
        0.13300   16.08913   95.84502  112.45382
        0.13300   13.12604  103.09590  110.49418
        0.14300   11.87882   93.97608  111.82265
        0.14300    8.92140  101.20050  109.89324
        0.12970    8.34125   96.65571  110.58110
       -0.41570   17.05289  100.85090  105.44294
       -0.05970   16.00976  102.12080  103.25086
        0.59730   13.17706  101.56900  103.31322
       -0.56790   12.35125   99.38826  103.09968
        0.13030   17.27588  101.05877  100.81311
       -0.04300   20.04055  101.77309  100.69217
       -0.32040   15.96063  102.13025   98.52276
       -0.06600   21.35768  101.05877  103.11480
        0.27190   16.92817   98.95740  105.49396
        0.08690   16.30645  104.15415  103.32645
        0.01870   17.11147   99.00275  100.77909
        0.02360   20.91738  100.75831   99.12558
        0.02360   20.25786  103.80077  100.37658
        0.08820   16.99809  101.61813   96.81634
        0.08820   14.05389  101.36302   98.36024
        0.08820   15.85669  104.18249   98.67772
        0.01860   23.34568  100.86980  102.60646
        0.01860   21.20084  102.67827  104.32989
        0.01860   20.87391   99.18983  103.83856
       -0.41570   11.65205  103.54187  103.68171
       -0.20410    7.78945  105.41270  105.49774
        0.71300    4.90951  105.31822  105.72073
       -0.91910    3.80402  107.44416  106.46906
       -0.59310    3.62449  103.42093  105.20861
        0.27190   12.39660  105.28987  103.85746
        0.10480    8.45086  101.48963  104.77775
        0.07970    8.59069  105.30877  107.39314
        0.07970    8.32991  107.22873  104.68327
        0.41960    1.89729  107.50085  106.60890
        0.41960    4.84337  108.99940  106.84512
       -0.56790   -1.19620  106.93771  103.64770
       -0.25480   -0.13039  109.12601  100.21785
       -0.02660    0.24566  111.50140  101.57845
        0.58960   -2.19397  112.51429  102.73685
       -0.57480   -2.05602  113.99773  104.52831
       -0.00700    1.40218  113.23806   99.60746
        0.01890    0.34015  112.23272   97.11681
        0.01920    0.56881  109.37168   97.55333
        0.06410    1.61761  111.21227  103.08834
        0.02530    0.88061  115.20904   99.91738
        0.02530    3.45442  113.03586   99.61313
        0.02130   -1.64028  112.76563   96.89760
        0.02130    1.45887  112.84500   95.49920
        0.03910   -0.62928  108.33800   96.25698
        0.03910    2.52656  108.77453   97.32656
       -0.51630   -4.43519  111.90580  101.77120
        0.03970   -6.76522  112.64279  103.00141
        0.53660   -8.73242  110.69260  102.27198
       -0.58190   -8.38094  109.17326  100.54099
        0.05600   -7.62693  115.31109  102.20773
        0.01360   -8.67006  115.54730   99.60557
        0.80540   -9.68674  118.17024   99.06700
       -0.81880  -11.69363  118.87700  100.00242
       -0.81880   -8.41684  119.46849   97.67238
        0.29360   -4.54479  110.75496  100.24997
        0.11050   -6.50822  112.58799  105.04610
       -0.01730   -9.09525  115.90257  103.52676
       -0.01730   -6.06035  116.63201  102.41371
       -0.04250   -7.16017  115.12023   98.27143
       -0.04250  -10.20830  114.21316   99.31834
       -0.34790  -10.78089  110.71716  103.70250
       -0.24000  -12.76888  108.80665  103.62502
        0.73410  -13.67028  108.37957  100.94539
       -0.58940  -14.33546  110.16725   99.63581
       -0.00940  -14.70963  109.86301  105.41081
        0.01870  -16.79400  108.30776  106.54654
       -0.04790  -18.06578  110.28442  108.24540
       -0.01430  -20.06889  109.15814  109.95371
       -0.38540  -20.97596  110.98739  111.79620
        0.27470  -10.92451  112.07021  105.03854
        0.14260  -12.02244  107.04921  104.39981
        0.03620  -13.62493  110.58299  107.01897
        0.03620  -15.54867  111.49951  104.46973
        0.01030  -18.09224  107.61990  105.10279
        0.01030  -16.01732  106.75819  107.66337
        0.06210  -16.67872  111.16881  109.48884
        0.06210  -18.94450  111.74517  107.08511
        0.11350  -21.64492  108.49296  108.80098
        0.11350  -19.26198  107.54809  110.95716
        0.34000  -21.72051  112.49729  110.89480
        0.34000  -22.31200  110.18993  112.90358
        0.34000  -19.51898  111.56376  112.89035
       -0.41570  -13.40194  106.06088  100.01753
       -0.02520  -14.25231  105.33144   97.50420
        0.59730  -12.67250  106.34623   95.28944
       -0.56790  -13.43595  106.01742   93.09925
        0.27190  -12.64983  104.70028  101.12491
        0.06980  -14.24665  103.27353   97.39837
        0.06980  -16.19684  105.96450   97.25853
       -0.41570  -10.46719  107.52731   95.73730
        0.29850   -8.46030  111.37668   94.05356
       -0.31920   -6.65184  112.38390   91.99754
       -0.31920  -11.00954  112.72783   93.76254
        0.27190   -9.90216  107.78620   97.54766
        0.09690   -9.63949  108.13013   91.90305
       -0.02970   -7.65906  111.77730   95.90171
        0.07910   -4.76022  111.60911   92.24509
        0.07910   -7.35292  111.88690   90.12293
        0.07910   -6.51389  114.43237   92.14116
        0.07910  -10.75632  114.78763   93.88348
        0.07910  -11.88260  112.28753   91.92951
        0.07910  -12.32479  112.18359   95.27054
       -0.56790   18.11114   85.30035   80.04691
       -0.41570   18.71585   89.59381   80.09037
       -0.03890   21.20840   89.50877   78.88284
        0.59730   23.05844   88.02344   80.51745
       -0.56790   24.37558   86.30568   79.60660
        0.36540   22.23452   92.23186   78.45765
       -0.24380   24.87258   92.28855   77.29358
       -0.67610   20.47518   93.48286   76.82871
        0.27190   17.99964   91.29456   80.58170
        0.10070   21.04966   88.56201   77.05925
        0.00430   22.30066   93.24098   80.24722
        0.41020   18.86514   93.56601   77.66774
        0.06420   25.38469   94.23308   76.84193
        0.06420   26.25585   91.54022   78.62395
        0.06420   24.90092   91.16228   75.56826
       -0.34790   23.08678   88.60359   82.97598
       -0.00940   24.50030   88.53934   87.28456
        0.01870   25.76831   91.06212   87.54723
       -0.04790   25.67760   91.70085   90.34592
       -0.01430   27.51630   93.83057   90.93740
       -0.38540   26.97584   96.11147   89.48231
        0.27470   21.92838   89.97364   83.63739
        0.14260   26.70372   87.54912   84.06636
        0.03620   22.51042   88.70752   87.79668
        0.03620   25.37902   87.24299   88.62438
        0.01030   27.73173   90.90339   86.93874
        0.01030   24.80832   92.49642   86.42851
        0.06210   23.75953   92.23564   90.87126
        0.06210   26.24263   90.08135   91.49109
        0.11350   27.39725   94.26710   92.94807
        0.11350   29.42682   93.18995   90.50654
        0.34000   25.22784   96.75776   89.91695
        0.34000   28.26274   97.46640   89.86215
        0.34000   27.02875   95.70707   87.61526
       -0.56790   17.86169   87.09559  102.47796
       -0.41570   19.29788   83.08559  103.14881
       -0.08750   21.68650   83.84337  104.34123
        0.59730   23.95228   83.11015  102.73874
       -0.56790   23.98251   81.05224  101.63325
        0.29850   21.87547   82.58859  106.99062
       -0.31920   24.13558   83.69786  108.44004
       -0.31920   19.36780   82.98921  108.41359
        0.27190   18.92372   81.22043  103.02220
        0.09690   21.68839   85.88049  104.61335
       -0.02970   22.16082   80.55902  106.76953
        0.07910   24.14314   82.99299  110.37134
        0.07910   25.90059   83.15929  107.54431
        0.07910   24.01464   85.75010  108.48351
        0.07910   19.57189   82.35615  110.36379
        0.07910   18.87081   84.98476  108.41170
        0.07910   17.84279   81.89128  107.57266
       -0.41570   25.81555   84.79768  102.63858
       -0.00240   28.19471   84.44430  101.30066
        0.59730   30.33388   84.75422  103.21495
       -0.56790   30.23184   86.32269  104.93460
       -0.03430   28.50463   86.42096   99.17283
        0.01180   26.52609   86.00711   97.11114
       -0.12560   24.09023   86.94441   97.39648
       -0.12560   27.12702   84.59170   94.97197
       -0.17040   22.28932   86.43796   95.54644
       -0.17040   25.31099   84.10604   93.14649
       -0.10720   22.90348   85.02256   93.44129
        0.27190   25.61146   86.43040  103.60990
        0.09780   28.26841   82.55458  100.49375
        0.02950   28.31755   88.31446   99.94006
        0.02950   30.39247   86.23954   98.36402
        0.13300   23.58000   88.03289   99.04244
        0.13300   29.00730   83.83959   94.74142
        0.14300   20.39770   87.15417   95.76754
        0.14300   25.79476   83.01567   91.48920
        0.12970   21.49374   84.66162   92.00888
       -0.41570   32.21416   83.11204  102.97496
        0.03370   34.43837   83.06291  104.60768
        0.59730   36.16369   85.31736  104.00675
       -0.56790   35.89535   86.50032  101.98852
       -0.18250   35.78952   80.56280  104.10123
        0.27190   32.16125   81.84593  101.55010
        0.08230   33.83744   83.11771  106.57299
        0.06030   37.38445   80.33226  105.38247
        0.06030   34.51207   78.96977  104.33178
        0.06030   36.49250   80.56091  102.16804
       -0.25480   38.01940   85.94663  105.63758
       -0.02660   39.84299   87.99321  105.21050
        0.58960   41.28107   87.77589  102.71984
       -0.57480   41.97460   89.73553  101.69750
       -0.00700   41.60988   87.89683  107.44794
        0.01890   39.94881   86.89906  109.52286
        0.01920   38.44459   84.84681  108.14525
        0.06410   38.83576   89.77522  105.22373
        0.02530   43.15001   86.57024  107.10590
        0.02530   42.35632   89.76199  107.89958
        0.02130   41.04674   86.11860  111.08188
        0.02130   38.67702   88.37871  110.18804
        0.03910   39.56520   83.12716  107.97706
        0.03910   36.68336   84.48399  109.13735
       -0.51630   41.85554   85.49310  101.75230
        0.03810   43.13489   85.27011   99.31267
        0.53660   41.31508   85.46286   97.06389
       -0.58190   42.07664   84.99610   94.92661
       -0.03030   44.58053   82.73410   99.25598
        0.79940   42.95536   80.33793   99.03110
       -0.80140   40.74816   80.35682   99.73974
       -0.80140   43.87188   78.43308   98.09190
        0.29360   41.28485   83.89250  102.62158
        0.08800   44.53329   86.77433   99.13881
       -0.01220   45.87877   82.77945   97.65538
       -0.01220   45.73137   82.58670  100.96051
       -0.41570   38.85844   85.93719   97.46262
       -0.02520   36.95170   86.15450   95.51054
        0.59730   35.51551   83.71865   94.87370
       -0.56790   33.71082   83.79613   93.35436
        0.27190   38.28018   86.19608   99.26164
        0.06980   35.57220   87.55101   96.13037
        0.06980   37.81909   86.86504   93.78144
       -0.41570   36.20904   81.52279   95.88092
       -0.02490   34.82009   79.25889   95.16850
        0.59730   32.20093   79.25700   96.38926
       -0.56790   31.81543   80.37572   98.41127
        0.21170   36.31865   76.97610   95.95840
       -0.65460   36.74195   77.06114   98.58890
        0.27190   37.68681   81.39806   97.08846
        0.08430   34.61600   79.19275   93.11814
        0.03520   35.26796   75.26779   95.48597
        0.03520   38.12900   76.94965   94.97386
        0.42750   38.20081   78.10616   98.91960
       -0.34790   30.41514   78.02868   95.15716
       -0.13540   27.84134   77.84727   96.06423
        0.73410   27.59945   75.90841   98.18261
       -0.58940   28.44416   73.76168   97.85191
       -0.04140   26.17649   77.13106   93.84002
       -0.00120   23.41182   76.80792   94.55245
       -0.11410   21.91137   78.54836   95.79967
       -0.15130   22.02098   74.78780   94.06679
       -0.01700   19.74953   75.19976   94.94551
       -0.17180   19.70606   77.45420   95.96785
        0.27470   30.85356   77.14429   93.52633
        0.12120   27.23662   79.68408   96.76910
        0.08100   26.31444   78.58993   92.39249
        0.08100   26.85868   75.36606   93.01988
        0.38660   22.61624   73.20988   93.16917
        0.23170   22.43861   80.40596   96.45540
        0.26810   18.18861   73.89207   94.86614
        0.39110   18.16405   78.25545   96.75398
       -0.41570   26.48640   76.56792  100.33312
       -0.05970   26.04421   74.73867  102.31922
        0.59730   23.37402   73.71822  102.07356
       -0.56790   23.03765   71.42031  102.08867
        0.13030   26.44672   75.96888  104.94405
       -0.04300   29.25107   76.68320  105.21806
       -0.32040   25.60768   74.12829  107.04354
       -0.06600   29.88791   78.31025  107.54053
        0.27190   25.89114   78.35938  100.59012
        0.08690   27.35568   73.15319  102.16804
        0.01870   25.30532   77.67719  105.08578
        0.02360   30.37735   74.95977  105.28420
        0.02360   29.86145   77.75656  103.57022
        0.08820   26.02909   74.91441  108.89169
        0.08820   23.57244   73.83538  106.97173
        0.08820   26.57711   72.31982  106.84512
        0.01860   29.39091   77.33515  109.29420
        0.01860   31.91181   78.69009  107.59345
        0.01860   28.88068   80.10738  107.44983
       -0.41570   21.44272   75.32448  101.86569
       -0.02520   18.82356   74.50623  101.62947
        0.59730   17.23052   75.93486  103.56266
       -0.56790   17.73886   78.16285  104.09745
        0.27190   21.78287   77.20287  101.93372
        0.06980   18.10925   74.91819   99.75108
        0.06980   18.63648   72.48234  101.97340
       -0.41570   15.33513   74.72544  104.66059
       -0.02520   13.77988   75.97266  106.52953
        0.59730   14.77955   75.67408  109.19593
       -0.56790   16.94517   74.85205  109.63624
        0.27190   14.98553   72.88863  104.25052
        0.06980   13.64004   77.97955  106.12324
        0.06980   11.88638   75.16575  106.43127
       -0.41570   13.19785   76.23533  111.07432
       -0.00240   13.95374   76.05581  113.69726
        0.59730   14.58680   73.29870  114.35300
       -0.56790   16.45951   72.85839  115.65313
       -0.03430   11.87504   77.01390  115.44526
        0.01180   12.67061   76.80225  118.22127
       -0.12560   14.78711   78.02301  119.09432
       -0.12560   11.31757   75.26401  119.85777
       -0.17040   15.55056   77.72821  121.56230
       -0.17040   12.09047   74.98244  122.33520
       -0.10720   14.22397   76.20510  123.20447
        0.27190   11.44418   76.87217  110.67748
        0.09780   15.64315   77.20476  113.96938
        0.02950   11.48953   78.99055  115.01062
        0.02950   10.14783   75.93486  115.12212
        0.13300   15.88126   79.18519  117.83387
        0.13300    9.65650   74.27569  119.20392
        0.14300   17.21352   78.70520  122.21237
        0.14300   11.01899   73.80136  123.60321
        0.12970   14.84002   75.98022  125.13766
       -0.51630   13.20352   71.42031  113.44215
        0.03810   13.81579   68.78603  113.96182
        0.53660   16.50676   68.13974  113.03208
       -0.58190   17.96752   66.88497  114.38512
       -0.03030   11.83158   67.11173  112.62390
        0.79940   12.25298   64.27903  113.06798
       -0.80140   12.61959   63.50047  115.24495
       -0.80140   12.26999   62.89953  111.20849
        0.29360   11.70118   71.79447  112.33099
        0.08800   13.71374   68.44777  115.98950
       -0.01220    9.95886   67.60684  113.32877
       -0.01220   11.87126   67.50291  110.59811
       -0.41570   17.24753   69.02792  110.78708
       -0.00310   19.81567   68.58572  109.91781
        0.59730   21.79043   70.02947  111.43526
       -0.56790   23.89937   69.11484  111.82832
       -0.00360   20.16716   69.34350  107.20794
       -0.06450   19.11080   67.38952  105.39003
        0.69510   16.27999   67.43866  105.29176
       -0.94070   15.14427   65.22201  105.41459
       -0.60860   15.09324   69.44555  105.28798
        0.27190   16.06267   70.05215  109.69671
        0.08500   20.24653   66.57694  110.09922
        0.01710   19.36969   71.21055  106.85078
        0.01710   22.18916   69.44932  106.82055
        0.03520   19.81000   67.78070  103.49274
        0.03520   19.79110   65.51680  105.92671
        0.42510   16.17417   63.62330  105.56766
        0.42510   13.23942   65.13886  105.47506
       -0.41570   21.16304   72.25557  112.43115
       -0.05180   22.92616   73.72955  113.91269
        0.59730   23.35513   72.43320  116.46004
       -0.56790   25.47162   72.40108  117.44459
       -0.11020   21.85846   76.42619  114.26229
        0.35310   23.68394   78.22899  115.57376
       -0.41210   26.00641   78.61828  113.88623
       -0.41210   22.30255   80.65729  116.24650
        0.27190   19.41694   72.96422  112.12501
        0.09220   24.70628   73.81081  112.88846
        0.04570   21.35957   77.19720  112.41414
        0.04570   20.12936   76.30147  115.37534
       -0.03610   24.31700   77.39562  117.34443
        0.10000   27.17804   80.13195  114.64590
        0.10000   27.15725   76.90996  113.83899
        0.10000   25.43949   79.11149  111.96627
        0.10000   23.59701   81.91774  117.22538
        0.10000   21.61469   81.58704  114.54008
        0.10000   20.71707   80.24722  117.49939
       -0.34790   21.40304   71.38440  117.65813
       -0.26370   21.62414   69.90475  119.98060
        0.73410   23.53087   67.79392  119.51384
       -0.58940   25.23540   67.41976  121.05586
       -0.00070   19.18072   68.57060  120.71948
        0.03900   17.38926   69.83294  122.50150
        0.04860   15.60914   67.74857  123.43313
       -0.52950   14.06712   66.75269  121.38467
        0.80760   11.59158   67.12874  121.26373
       -0.86270   10.35570   68.40998  123.03818
       -0.86270   10.29712   66.20089  119.36077
        0.27470   19.68339   71.46755  116.83232
        0.15600   22.28932   71.08772  121.52829
        0.03270   18.16972   68.07738  118.99605
        0.03270   19.73063   66.78670  121.60388
        0.02850   18.43428   70.61151  124.09642
        0.02850   16.35369   71.32771  121.53774
        0.06870   16.70707   66.20655  124.24571
        0.06870   14.47530   68.51769  124.96759
        0.34560   14.92884   65.76247  119.99572
        0.44780   11.31568   69.18476  124.49138
        0.44780    8.45652   68.55926  122.94936
        0.44780    8.41684   66.45411  119.24550
        0.44780   11.19285   65.17287  118.01529
       -0.51630   23.31544   66.47112  117.36711
        0.03970   25.06155   64.43777  116.76807
        0.53660   27.72606   65.33161  116.26918
       -0.58190   29.51374   63.98046  116.92113
        0.05600   24.24141   62.99024  114.44370
        0.01360   21.83390   61.56917  114.99361
        0.80540   22.13058   59.56228  117.04586
       -0.81880   23.56866   57.76515  116.64335
       -0.81880   20.90982   59.83440  119.01495
        0.29360   21.89437   66.84150  116.14446
        0.11050   25.11824   63.11685  118.34977
       -0.01730   23.93527   64.27903  112.86767
       -0.01730   25.69839   61.63153  113.90891
       -0.04250   20.34101   62.87875  115.53030
       -0.04250   21.22540   60.63753  113.25696
       -0.41570   27.96039   67.59172  115.16180
       -0.00140   30.39624   68.64052  114.45315
        0.59730   32.21416   68.97311  116.63957
       -0.56790   34.49695   68.67454  116.23516
       -0.01520   29.95216   71.17464  113.11901
       -0.00110   32.18015   72.37084  111.75273
       -0.19060   32.66581   71.75290  109.26774
       -0.19060   33.67303   74.10750  113.01696
       -0.23410   34.67081   72.89808  108.03753
       -0.23410   35.66669   75.24323  111.79242
        0.32260   36.15235   74.63284  109.31499
       -0.55790   38.16113   75.81014  108.09233
        0.27190   26.39003   68.56493  114.68181
        0.08760   31.25985   67.35173  113.09633
        0.02950   28.46305   70.91953  111.72250
        0.02950   29.24729   72.53147  114.49473
        0.16990   31.49984   70.39419  108.28887
        0.16990   33.27997   74.57615  114.96338
        0.16560   35.07899   72.42942  106.09300
        0.16560   36.84399   76.58871  112.77130
        0.39920   38.36333   75.25834  106.36512
       -0.41570   31.29009   69.57027  118.90346
       -0.00240   32.96438   69.95766  121.02184
        0.59730   33.67303   67.55582  122.46559
       -0.56790   35.17536   67.66164  124.24571
       -0.03430   31.77952   71.87384  122.80007
        0.01180   31.89858   74.53836  121.66435
       -0.12560   34.20782   75.67219  121.17869
       -0.12560   29.67059   75.80069  121.13333
       -0.17040   34.28341   78.07592  120.16202
       -0.17040   29.77075   78.20632  120.11477
       -0.10720   32.07054   79.34204  119.63289
        0.27190   29.40792   69.77247  119.15101
        0.09780   34.73695   70.75135  120.33587
        0.02950   29.83311   71.33716  123.21581
        0.02950   32.82265   71.91731  124.57642
        0.13300   35.95015   74.69520  121.58876
        0.13300   27.86590   74.92008  121.49427
        0.14300   36.07676   78.95843  119.77084
        0.14300   28.03976   79.19653  119.67636
        0.12970   32.15180   81.19964  118.80708
       -0.34790   32.67525   65.37885  121.71348
       -0.24000   33.34611   63.00347  122.93424
        0.73410   35.76496   61.93955  121.77584
       -0.58940   35.99739   61.93010  119.48927
       -0.00940   31.16158   61.08729  122.62244
        0.01870   28.80510   61.94333  124.03406
       -0.04790   26.76041   60.04227  123.63911
       -0.01430   24.37369   61.12697  124.81452
       -0.38540   22.23830   59.45645  124.31185
        0.27470   31.54898   65.31649  120.17146
        0.14260   33.68248   63.29260  124.94491
        0.03620   30.74206   60.84729  120.61933
        0.03620   31.75685   59.26559  123.38211
        0.01030   29.22272   62.12097  126.04662
        0.01030   28.18715   63.76881  123.30085
        0.06210   26.45428   59.74558  121.61899
        0.06210   27.25741   58.25648  124.54051
        0.11350   24.64581   61.33295  126.84787
        0.11350   23.99574   62.97890  123.98682
        0.34000   22.59357   57.71413  125.00160
        0.34000   20.64526   60.15754  125.09042
        0.34000   21.98129   59.31850  122.41457
       -0.41570   37.53752   61.06272  123.20258
       -0.14900   39.82976   60.05550  122.07820
        0.27190   37.32965   61.07595  125.09987
        0.09760   39.53307   58.12042  121.50183
        0.09760   40.35132   61.16099  120.44169
        0.09760   41.35666   60.11597  123.43313
       -0.01937   21.19895   92.54178  106.53520
       -0.01937   19.70606   91.94273  108.25674
       -0.01937   19.97252   90.96008  106.46717
        0.28395    3.54702   97.82734  111.34077
        0.28395    2.85538   99.68494  110.62457
       -0.01010   -6.54034  105.51286  113.69537
       -0.01010   -6.41940  106.28009  111.51274
       -0.01010   -8.03889  106.42938  112.74673
        0.28395   10.17429   89.28011  117.61655
        0.28395    8.22409   89.30846  118.49339
        0.01457   10.28011  103.40959  103.77809
        0.01457    8.34881  104.34690  104.68705
        0.01457    8.67951  102.38536  104.32611
        0.28395   -1.02612  106.95661  102.49308
        0.28395   -0.49322  108.05076  100.77909
       -0.01937   -9.64516  108.00541   94.74898
       -0.01937   -8.63983  109.92915   93.90805
       -0.01937   -9.23131  108.30587   92.83280
        0.28395   17.73319   86.39072   80.28690
        0.28395   18.03555   88.53745   80.30958
       -0.03177   23.92393   87.97242   83.84715
       -0.03177   24.63069   87.94029   86.00333
       -0.03177   25.73240   87.44519   84.39328
        0.28395   17.72185   85.92207  102.41182
        0.28395   18.43995   83.91707  102.74630

  Old nuclear repulsion        = 113762.041754119825782
  Additional nuclear repulsion =  208.182019832620995
  Total nuclear repulsion      = 113970.223773952442571

  Minimum eigenvalue in the overlap matrix is 1.6584803892E-01.
  Reciprocal condition number of the overlap matrix is 5.9020799942E-02.
    Using symmetric orthogonalization.

  ==> Pre-Iterations <==

  SCF Guess: Superposition of Atomic Densities via on-the-fly atomic UHF (no occupation information).

   -------------------------
    Irrep   Nso     Nmo    
   -------------------------
     A       1642    1642 
   -------------------------
    Total    1642    1642
   -------------------------

  ==> Iterations <==

                           Total Energy        Delta E     RMS |[F,P]|

   @DF-RHF iter SAD: -14056.82721931818742   -1.40568e+04   0.00000e+00 
   @DF-RHF iter   1: -14173.06743952872239   -1.16240e+02   1.89053e-03 ADIIS/DIIS
   @DF-RHF iter   2: -14176.47593618116844   -3.40850e+00   1.35562e-03 ADIIS/DIIS
   @DF-RHF iter   3: -14180.00650528843835   -3.53057e+00   2.96545e-04 ADIIS/DIIS
   @DF-RHF iter   4: -14180.19924099163472   -1.92736e-01   1.05004e-04 ADIIS/DIIS
   @DF-RHF iter   5: -14180.23821081774986   -3.89698e-02   3.79149e-05 DIIS
   @DF-RHF iter   6: -14180.24283413463672   -4.62332e-03   1.65113e-05 DIIS
   @DF-RHF iter   7: -14180.24360037355109   -7.66239e-04   6.69840e-06 DIIS
   @DF-RHF iter   8: -14180.24374632076797   -1.45947e-04   2.19834e-06 DIIS
   @DF-RHF iter   9: -14180.24376500268227   -1.86819e-05   7.30417e-07 DIIS
   @DF-RHF iter  10: -14180.24376680890600   -1.80622e-06   2.36051e-07 DIIS
   @DF-RHF iter  11: -14180.24376699013010   -1.81224e-07   6.76805e-08 DIIS
  Energy and wave function converged.


  ==> Post-Iterations <==

    Orbital Energies [Eh]
    ---------------------

    Doubly Occupied:                                                      

       1A    -91.423386     2A    -91.415408     3A    -91.316655  
       4A    -91.244036     5A    -20.416427     6A    -20.407234  
       7A    -20.397616     8A    -20.374584     9A    -20.372096  
      10A    -20.364393    11A    -20.359317    12A    -20.354329  
      13A    -20.347623    14A    -20.334655    15A    -20.333962  
      16A    -20.331604    17A    -20.323382    18A    -20.320312  
      19A    -20.319395    20A    -20.316969    21A    -20.314883  
      22A    -20.310436    23A    -20.308861    24A    -20.302983  
      25A    -20.288390    26A    -20.278270    27A    -20.257291  
      28A    -20.255160    29A    -20.246361    30A    -20.242645  
      31A    -20.239535    32A    -20.233292    33A    -20.228056  
      34A    -20.224046    35A    -20.218568    36A    -20.213761  
      37A    -20.211471    38A    -20.208077    39A    -20.199130  
      40A    -20.197097    41A    -20.165805    42A    -20.154681  
      43A    -20.140505    44A    -20.126235    45A    -20.059311  
      46A    -20.045820    47A    -19.946768    48A    -19.944467  
      49A    -19.943532    50A    -19.942158    51A    -19.939886  
      52A    -19.923826    53A    -19.915889    54A    -19.910974  
      55A    -15.888092    56A    -15.598923    57A    -15.589913  
      58A    -15.589697    59A    -15.581233    60A    -15.579435  
      61A    -15.566618    62A    -15.565198    63A    -15.559012  
      64A    -15.543745    65A    -15.536609    66A    -15.525060  
      67A    -15.520448    68A    -15.517267    69A    -15.514995  
      70A    -15.508692    71A    -15.499648    72A    -15.495993  
      73A    -15.495341    74A    -15.493108    75A    -15.490256  
      76A    -15.489502    77A    -15.486913    78A    -15.447879  
      79A    -15.430732    80A    -15.426836    81A    -15.418485  
      82A    -15.408529    83A    -15.406508    84A    -15.406271  
      85A    -15.403986    86A    -15.403825    87A    -15.402459  
      88A    -15.398056    89A    -15.396418    90A    -15.375377  
      91A    -15.374567    92A    -15.372788    93A    -15.366317  
      94A    -15.344230    95A    -15.323630    96A    -15.321258  
      97A    -15.320306    98A    -11.528310    99A    -11.476644  
     100A    -11.470239   101A    -11.456531   102A    -11.455905  
     103A    -11.416632   104A    -11.414642   105A    -11.405415  
     106A    -11.400111   107A    -11.392145   108A    -11.390173  
     109A    -11.386038   110A    -11.385840   111A    -11.383611  
     112A    -11.382424   113A    -11.379051   114A    -11.376720  
     115A    -11.374667   116A    -11.370780   117A    -11.367572  
     118A    -11.367138   119A    -11.362693   120A    -11.361538  
     121A    -11.359583   122A    -11.354357   123A    -11.334415  
     124A    -11.332176   125A    -11.325509   126A    -11.317691  
     127A    -11.316583   128A    -11.316072   129A    -11.315832  
     130A    -11.313795   131A    -11.311008   132A    -11.309875  
     133A    -11.308631   134A    -11.307576   135A    -11.306153  
     136A    -11.304846   137A    -11.304411   138A    -11.303963  
     139A    -11.303676   140A    -11.301310   141A    -11.301211  
     142A    -11.299187   143A    -11.297887   144A    -11.296311  
     145A    -11.294323   146A    -11.293538   147A    -11.287973  
     148A    -11.287479   149A    -11.287013   150A    -11.285866  
     151A    -11.281641   152A    -11.280316   153A    -11.278828  
     154A    -11.278207   155A    -11.277673   156A    -11.273664  
     157A    -11.272961   158A    -11.270651   159A    -11.270197  
     160A    -11.270038   161A    -11.268570   162A    -11.267963  
     163A    -11.267464   164A    -11.264918   165A    -11.259010  
     166A    -11.258551   167A    -11.249669   168A    -11.248336  
     169A    -11.246333   170A    -11.242177   171A    -11.238382  
     172A    -11.231945   173A    -11.231944   174A    -11.229644  
     175A    -11.226731   176A    -11.225737   177A    -11.223620  
     178A    -11.220647   179A    -11.220371   180A    -11.219545  
     181A    -11.219094   182A    -11.218324   183A    -11.217566  
     184A    -11.217178   185A    -11.216362   186A    -11.214963  
     187A    -11.212993   188A    -11.212015   189A    -11.209553  
     190A    -11.208583   191A    -11.206439   192A    -11.205789  
     193A    -11.205748   194A    -11.205160   195A    -11.204412  
     196A    -11.204247   197A    -11.203817   198A    -11.202818  
     199A    -11.199747   200A    -11.198307   201A    -11.198302  
     202A    -11.197840   203A    -11.197457   204A    -11.196535  
     205A    -11.196398   206A    -11.195785   207A    -11.194786  
     208A    -11.194314   209A    -11.193832   210A    -11.191641  
     211A    -11.190048   212A    -11.189410   213A    -11.188870  
     214A    -11.188819   215A    -11.186868   216A    -11.186423  
     217A    -11.185081   218A    -11.184944   219A    -11.184635  
     220A    -11.184323   221A    -11.181389   222A    -11.170215  
     223A    -11.167869   224A    -11.166710   225A    -11.162370  
     226A    -11.161478   227A    -11.161287   228A    -11.156186  
     229A    -11.155806   230A    -11.155090   231A    -11.152731  
     232A    -11.152635   233A    -11.150592   234A    -11.149520  
     235A    -11.145779   236A    -11.142770   237A    -11.142400  
     238A    -11.141437   239A    -11.140265   240A    -11.139973  
     241A    -11.135004   242A    -11.132735   243A    -11.131334  
     244A    -11.129242   245A    -11.128040   246A    -11.122690  
     247A    -11.117753   248A    -11.117121   249A    -11.113595  
     250A    -11.109230   251A    -11.106345   252A    -11.105548  
     253A    -11.105438   254A    -11.101851   255A    -11.099332  
     256A    -11.096214   257A    -11.095891   258A    -11.093427  
     259A    -11.092950   260A    -11.082826   261A    -11.080557  
     262A    -11.060804   263A    -11.041270   264A    -11.033130  
     265A    -11.010591   266A    -10.995830   267A    -10.989960  
     268A     -9.035450   269A     -9.029749   270A     -8.934704  
     271A     -8.864136   272A     -6.685543   273A     -6.683208  
     274A     -6.680911   275A     -6.678900   276A     -6.676907  
     277A     -6.674702   278A     -6.584348   279A     -6.582552  
     280A     -6.579688   281A     -6.513688   282A     -6.512033  
     283A     -6.509145   284A     -1.602538   285A     -1.526967  
     286A     -1.512490   287A     -1.502526   288A     -1.476052  
     289A     -1.471924   290A     -1.470713   291A     -1.465061  
     292A     -1.454771   293A     -1.448332   294A     -1.447059  
     295A     -1.441988   296A     -1.439085   297A     -1.435283  
     298A     -1.430242   299A     -1.429860   300A     -1.428911  
     301A     -1.428373   302A     -1.421294   303A     -1.418259  
     304A     -1.410635   305A     -1.403502   306A     -1.403366  
     307A     -1.400693   308A     -1.385062   309A     -1.371336  
     310A     -1.365776   311A     -1.363586   312A     -1.362085  
     313A     -1.361157   314A     -1.351496   315A     -1.349348  
     316A     -1.348610   317A     -1.346915   318A     -1.344516  
     319A     -1.343872   320A     -1.339612   321A     -1.337422  
     322A     -1.336716   323A     -1.334906   324A     -1.328197  
     325A     -1.328120   326A     -1.325577   327A     -1.324996  
     328A     -1.322101   329A     -1.315573   330A     -1.311048  
     331A     -1.309951   332A     -1.308408   333A     -1.303337  
     334A     -1.301945   335A     -1.300046   336A     -1.297281  
     337A     -1.289707   338A     -1.288219   339A     -1.288130  
     340A     -1.283558   341A     -1.279151   342A     -1.272033  
     343A     -1.269266   344A     -1.269097   345A     -1.266240  
     346A     -1.265212   347A     -1.261482   348A     -1.247729  
     349A     -1.244461   350A     -1.233110   351A     -1.219399  
     352A     -1.216192   353A     -1.214732   354A     -1.213460  
     355A     -1.212715   356A     -1.208283   357A     -1.207260  
     358A     -1.199982   359A     -1.199917   360A     -1.196107  
     361A     -1.193331   362A     -1.190561   363A     -1.189434  
     364A     -1.189215   365A     -1.187484   366A     -1.184701  
     367A     -1.184169   368A     -1.181947   369A     -1.180076  
     370A     -1.174448   371A     -1.174343   372A     -1.171609  
     373A     -1.167411   374A     -1.163364   375A     -1.162932  
     376A     -1.158585   377A     -1.156809   378A     -1.155923  
     379A     -1.152766   380A     -1.148662   381A     -1.147886  
     382A     -1.144145   383A     -1.142056   384A     -1.138930  
     385A     -1.135329   386A     -1.132644   387A     -1.132604  
     388A     -1.131401   389A     -1.130788   390A     -1.125941  
     391A     -1.122454   392A     -1.117780   393A     -1.117027  
     394A     -1.114902   395A     -1.112602   396A     -1.108515  
     397A     -1.105063   398A     -1.100942   399A     -1.096870  
     400A     -1.096772   401A     -1.086778   402A     -1.083826  
     403A     -1.079510   404A     -1.077770   405A     -1.077210  
     406A     -1.070003   407A     -1.067819   408A     -1.065772  
     409A     -1.060477   410A     -1.057096   411A     -1.056194  
     412A     -1.054383   413A     -1.051374   414A     -1.050165  
     415A     -1.049540   416A     -1.044668   417A     -1.044279  
     418A     -1.044047   419A     -1.041759   420A     -1.039723  
     421A     -1.038313   422A     -1.034690   423A     -1.033675  
     424A     -1.033515   425A     -1.030669   426A     -1.024847  
     427A     -1.024061   428A     -1.019796   429A     -1.015176  
     430A     -1.014480   431A     -1.013238   432A     -1.012397  
     433A     -1.010392   434A     -1.000185   435A     -0.999931  
     436A     -0.994263   437A     -0.992650   438A     -0.992492  
     439A     -0.992450   440A     -0.987114   441A     -0.986681  
     442A     -0.985248   443A     -0.981345   444A     -0.979151  
     445A     -0.977367   446A     -0.971491   447A     -0.970312  
     448A     -0.968409   449A     -0.962719   450A     -0.961749  
     451A     -0.959211   452A     -0.957394   453A     -0.953138  
     454A     -0.952857   455A     -0.948567   456A     -0.947308  
     457A     -0.945916   458A     -0.938069   459A     -0.937796  
     460A     -0.934450   461A     -0.931798   462A     -0.927551  
     463A     -0.926091   464A     -0.923134   465A     -0.922798  
     466A     -0.921909   467A     -0.919805   468A     -0.915978  
     469A     -0.914648   470A     -0.913379   471A     -0.908683  
     472A     -0.906767   473A     -0.905246   474A     -0.904922  
     475A     -0.902275   476A     -0.902165   477A     -0.902107  
     478A     -0.897578   479A     -0.892039   480A     -0.891775  
     481A     -0.890713   482A     -0.889956   483A     -0.885769  
     484A     -0.882448   485A     -0.874663   486A     -0.872355  
     487A     -0.870817   488A     -0.868975   489A     -0.865658  
     490A     -0.864873   491A     -0.862934   492A     -0.861065  
     493A     -0.860401   494A     -0.858364   495A     -0.856097  
     496A     -0.855928   497A     -0.849377   498A     -0.849125  
     499A     -0.844765   500A     -0.844630   501A     -0.843142  
     502A     -0.842407   503A     -0.841341   504A     -0.840117  
     505A     -0.838560   506A     -0.838235   507A     -0.835064  
     508A     -0.833830   509A     -0.833410   510A     -0.832794  
     511A     -0.828577   512A     -0.827572   513A     -0.825648  
     514A     -0.825274   515A     -0.824435   516A     -0.821449  
     517A     -0.819847   518A     -0.816979   519A     -0.816240  
     520A     -0.816126   521A     -0.812536   522A     -0.812282  
     523A     -0.809833   524A     -0.807833   525A     -0.806549  
     526A     -0.805852   527A     -0.805337   528A     -0.800623  
     529A     -0.800299   530A     -0.799736   531A     -0.798162  
     532A     -0.797845   533A     -0.796666   534A     -0.794356  
     535A     -0.793306   536A     -0.788327   537A     -0.785918  
     538A     -0.785337   539A     -0.784778   540A     -0.784262  
     541A     -0.782452   542A     -0.782136   543A     -0.779152  
     544A     -0.776231   545A     -0.773579   546A     -0.773246  
     547A     -0.770913   548A     -0.769948   549A     -0.768269  
     550A     -0.767890   551A     -0.767439   552A     -0.766969  
     553A     -0.765255   554A     -0.764828   555A     -0.764523  
     556A     -0.763492   557A     -0.762763   558A     -0.760345  
     559A     -0.759387   560A     -0.757705   561A     -0.754876  
     562A     -0.753975   563A     -0.753607   564A     -0.753293  
     565A     -0.752489   566A     -0.749427   567A     -0.748504  
     568A     -0.748085   569A     -0.747021   570A     -0.746726  
     571A     -0.745842   572A     -0.744490   573A     -0.743492  
     574A     -0.742878   575A     -0.738754   576A     -0.738244  
     577A     -0.734496   578A     -0.734409   579A     -0.733356  
     580A     -0.731570   581A     -0.731009   582A     -0.730719  
     583A     -0.730338   584A     -0.729022   585A     -0.728378  
     586A     -0.726203   587A     -0.724212   588A     -0.723756  
     589A     -0.722594   590A     -0.720879   591A     -0.720485  
     592A     -0.719672   593A     -0.717731   594A     -0.717234  
     595A     -0.714795   596A     -0.714064   597A     -0.712927  
     598A     -0.711515   599A     -0.711056   600A     -0.708402  
     601A     -0.707639   602A     -0.707278   603A     -0.706234  
     604A     -0.705298   605A     -0.704854   606A     -0.702775  
     607A     -0.700485   608A     -0.699993   609A     -0.698388  
     610A     -0.697957   611A     -0.697175   612A     -0.694724  
     613A     -0.694487   614A     -0.693760   615A     -0.692210  
     616A     -0.690833   617A     -0.689688   618A     -0.685901  
     619A     -0.684949   620A     -0.684917   621A     -0.684556  
     622A     -0.683959   623A     -0.683592   624A     -0.682792  
     625A     -0.682296   626A     -0.681812   627A     -0.679982  
     628A     -0.679478   629A     -0.679141   630A     -0.677711  
     631A     -0.674849   632A     -0.673630   633A     -0.672776  
     634A     -0.672340   635A     -0.670841   636A     -0.668118  
     637A     -0.667293   638A     -0.667200   639A     -0.666204  
     640A     -0.665124   641A     -0.664890   642A     -0.662895  
     643A     -0.662703   644A     -0.662374   645A     -0.661411  
     646A     -0.660937   647A     -0.660488   648A     -0.660305  
     649A     -0.657610   650A     -0.657456   651A     -0.657236  
     652A     -0.656135   653A     -0.655464   654A     -0.654272  
     655A     -0.654166   656A     -0.653355   657A     -0.650752  
     658A     -0.649755   659A     -0.649672   660A     -0.647786  
     661A     -0.646834   662A     -0.646304   663A     -0.645340  
     664A     -0.644719   665A     -0.644475   666A     -0.644254  
     667A     -0.643531   668A     -0.641703   669A     -0.641533  
     670A     -0.639700   671A     -0.638987   672A     -0.637942  
     673A     -0.637800   674A     -0.637021   675A     -0.636185  
     676A     -0.635034   677A     -0.634321   678A     -0.633374  
     679A     -0.633195   680A     -0.631925   681A     -0.631271  
     682A     -0.631020   683A     -0.629745   684A     -0.628873  
     685A     -0.628276   686A     -0.628093   687A     -0.626762  
     688A     -0.625699   689A     -0.624831   690A     -0.624274  
     691A     -0.623211   692A     -0.622616   693A     -0.622117  
     694A     -0.621535   695A     -0.620874   696A     -0.620292  
     697A     -0.620022   698A     -0.619162   699A     -0.618911  
     700A     -0.617976   701A     -0.617537   702A     -0.615440  
     703A     -0.615412   704A     -0.614355   705A     -0.613365  
     706A     -0.612280   707A     -0.612105   708A     -0.611203  
     709A     -0.610181   710A     -0.609499   711A     -0.609025  
     712A     -0.608578   713A     -0.608234   714A     -0.606752  
     715A     -0.604464   716A     -0.603574   717A     -0.602651  
     718A     -0.601989   719A     -0.601576   720A     -0.601257  
     721A     -0.601067   722A     -0.600012   723A     -0.599786  
     724A     -0.598094   725A     -0.597397   726A     -0.596505  
     727A     -0.595823   728A     -0.594999   729A     -0.593430  
     730A     -0.592162   731A     -0.591702   732A     -0.591395  
     733A     -0.590390   734A     -0.589528   735A     -0.589432  
     736A     -0.588605   737A     -0.588313   738A     -0.587325  
     739A     -0.586445   740A     -0.585767   741A     -0.585011  
     742A     -0.584594   743A     -0.583919   744A     -0.582495  
     745A     -0.581758   746A     -0.581419   747A     -0.581128  
     748A     -0.579885   749A     -0.579433   750A     -0.578271  
     751A     -0.577394   752A     -0.576969   753A     -0.575571  
     754A     -0.575159   755A     -0.574781   756A     -0.574279  
     757A     -0.573874   758A     -0.572462   759A     -0.571538  
     760A     -0.570367   761A     -0.569844   762A     -0.569588  
     763A     -0.568828   764A     -0.568626   765A     -0.567587  
     766A     -0.566902   767A     -0.566580   768A     -0.565914  
     769A     -0.564789   770A     -0.564521   771A     -0.561426  
     772A     -0.560541   773A     -0.559814   774A     -0.559297  
     775A     -0.557724   776A     -0.556449   777A     -0.554699  
     778A     -0.553877   779A     -0.553369   780A     -0.551343  
     781A     -0.550588   782A     -0.550459   783A     -0.550429  
     784A     -0.549949   785A     -0.548207   786A     -0.547813  
     787A     -0.546696   788A     -0.545709   789A     -0.545463  
     790A     -0.544726   791A     -0.543709   792A     -0.542834  
     793A     -0.541891   794A     -0.541293   795A     -0.541038  
     796A     -0.540997   797A     -0.539953   798A     -0.538870  
     799A     -0.538381   800A     -0.537730   801A     -0.536696  
     802A     -0.536483   803A     -0.536328   804A     -0.536283  
     805A     -0.535578   806A     -0.535244   807A     -0.535165  
     808A     -0.533273   809A     -0.532738   810A     -0.532125  
     811A     -0.531674   812A     -0.530933   813A     -0.529537  
     814A     -0.529033   815A     -0.528999   816A     -0.528068  
     817A     -0.527760   818A     -0.525553   819A     -0.525179  
     820A     -0.522767   821A     -0.521537   822A     -0.519994  
     823A     -0.519422   824A     -0.518086   825A     -0.517859  
     826A     -0.517084   827A     -0.516987   828A     -0.516037  
     829A     -0.514693   830A     -0.513984   831A     -0.512666  
     832A     -0.512171   833A     -0.512061   834A     -0.511446  
     835A     -0.509708   836A     -0.509071   837A     -0.507800  
     838A     -0.506746   839A     -0.505994   840A     -0.505189  
     841A     -0.504780   842A     -0.503523   843A     -0.503299  
     844A     -0.502058   845A     -0.501591   846A     -0.500895  
     847A     -0.500631   848A     -0.500139   849A     -0.499653  
     850A     -0.499319   851A     -0.498281   852A     -0.496631  
     853A     -0.496074   854A     -0.495284   855A     -0.492949  
     856A     -0.492713   857A     -0.491986   858A     -0.491377  
     859A     -0.490895   860A     -0.490355   861A     -0.490128  
     862A     -0.489235   863A     -0.488897   864A     -0.488517  
     865A     -0.488015   866A     -0.487028   867A     -0.485450  
     868A     -0.485295   869A     -0.484574   870A     -0.483309  
     871A     -0.482614   872A     -0.481592   873A     -0.481020  
     874A     -0.479666   875A     -0.479251   876A     -0.477946  
     877A     -0.477725   878A     -0.477243   879A     -0.475996  
     880A     -0.475776   881A     -0.474736   882A     -0.473975  
     883A     -0.473239   884A     -0.473148   885A     -0.471670  
     886A     -0.470510   887A     -0.469642   888A     -0.467743  
     889A     -0.467277   890A     -0.465625   891A     -0.465369  
     892A     -0.464227   893A     -0.463007   894A     -0.461197  
     895A     -0.460543   896A     -0.459430   897A     -0.459122  
     898A     -0.457622   899A     -0.456793   900A     -0.456550  
     901A     -0.454977   902A     -0.452607   903A     -0.452177  
     904A     -0.451685   905A     -0.451249   906A     -0.449184  
     907A     -0.448655   908A     -0.447855   909A     -0.446009  
     910A     -0.444565   911A     -0.443670   912A     -0.442881  
     913A     -0.440787   914A     -0.440699   915A     -0.440205  
     916A     -0.439627   917A     -0.438101   918A     -0.438021  
     919A     -0.437496   920A     -0.436095   921A     -0.435413  
     922A     -0.434399   923A     -0.433474   924A     -0.432000  
     925A     -0.431538   926A     -0.430680   927A     -0.429292  
     928A     -0.428752   929A     -0.428316   930A     -0.426903  
     931A     -0.424201   932A     -0.421900   933A     -0.421713  
     934A     -0.421561   935A     -0.420789   936A     -0.419831  
     937A     -0.419317   938A     -0.418386   939A     -0.415560  
     940A     -0.415106   941A     -0.414559   942A     -0.414455  
     943A     -0.413516   944A     -0.412219   945A     -0.411614  
     946A     -0.411171   947A     -0.409688   948A     -0.403585  
     949A     -0.402956   950A     -0.402668   951A     -0.401992  
     952A     -0.394968   953A     -0.394758   954A     -0.394696  
     955A     -0.393498   956A     -0.389400   957A     -0.388732  
     958A     -0.386377   959A     -0.383849   960A     -0.382959  
     961A     -0.381007   962A     -0.377381   963A     -0.376976  
     964A     -0.376175   965A     -0.374862   966A     -0.372879  
     967A     -0.372430   968A     -0.372247   969A     -0.372146  
     970A     -0.368490   971A     -0.368488   972A     -0.363822  
     973A     -0.359489   974A     -0.357089   975A     -0.356716  
     976A     -0.354870   977A     -0.352415   978A     -0.351363  
     979A     -0.350240   980A     -0.350069   981A     -0.348532  
     982A     -0.343650   983A     -0.339799   984A     -0.336125  
     985A     -0.333313   986A     -0.329909   987A     -0.329551  
     988A     -0.328588   989A     -0.325965   990A     -0.324705  
     991A     -0.324184   992A     -0.319565   993A     -0.317093  
     994A     -0.315335   995A     -0.315093   996A     -0.314783  
     997A     -0.313898   998A     -0.312143   999A     -0.310854  
    1000A     -0.308948  1001A     -0.308202  1002A     -0.303692  
    1003A     -0.303115  1004A     -0.300822  1005A     -0.299577  
    1006A     -0.296742  1007A     -0.293647  1008A     -0.288594  
    1009A     -0.278833  1010A     -0.276136  1011A     -0.268369  
    1012A     -0.253272  1013A     -0.247852  1014A     -0.244628  
    1015A     -0.235554  1016A     -0.233343  1017A     -0.207955  
    1018A     -0.149093  1019A     -0.148070  1020A     -0.141893  
    1021A     -0.137026  1022A     -0.134449  1023A     -0.128130  
    1024A     -0.120179  1025A     -0.107551  1026A     -0.106233  
    1027A     -0.100570  1028A     -0.100074  1029A     -0.073620  

    Virtual:                                                              

    1030A      0.077435  1031A      0.081345  1032A      0.100413  
    1033A      0.102263  1034A      0.113134  1035A      0.137928  
    1036A      0.143686  1037A      0.146023  1038A      0.154062  
    1039A      0.159629  1040A      0.160486  1041A      0.163653  
    1042A      0.166001  1043A      0.167707  1044A      0.168926  
    1045A      0.173790  1046A      0.174050  1047A      0.176560  
    1048A      0.184048  1049A      0.185131  1050A      0.188919  
    1051A      0.190942  1052A      0.191091  1053A      0.202140  
    1054A      0.207962  1055A      0.213097  1056A      0.215010  
    1057A      0.216546  1058A      0.231283  1059A      0.235367  
    1060A      0.245880  1061A      0.251157  1062A      0.252860  
    1063A      0.253426  1064A      0.260104  1065A      0.262383  
    1066A      0.270313  1067A      0.272407  1068A      0.278037  
    1069A      0.278945  1070A      0.280358  1071A      0.283233  
    1072A      0.286181  1073A      0.286988  1074A      0.287380  
    1075A      0.288749  1076A      0.293488  1077A      0.302193  
    1078A      0.311048  1079A      0.318222  1080A      0.322689  
    1081A      0.325504  1082A      0.328229  1083A      0.337190  
    1084A      0.340500  1085A      0.345504  1086A      0.353941  
    1087A      0.354522  1088A      0.366083  1089A      0.373574  
    1090A      0.376004  1091A      0.378332  1092A      0.385859  
    1093A      0.390573  1094A      0.391953  1095A      0.394028  
    1096A      0.396538  1097A      0.396643  1098A      0.399748  
    1099A      0.399976  1100A      0.401261  1101A      0.402656  
    1102A      0.403254  1103A      0.411376  1104A      0.411543  
    1105A      0.419155  1106A      0.419859  1107A      0.423574  
    1108A      0.427370  1109A      0.428708  1110A      0.429807  
    1111A      0.434039  1112A      0.436850  1113A      0.439350  
    1114A      0.443000  1115A      0.447659  1116A      0.451219  
    1117A      0.451578  1118A      0.453141  1119A      0.454671  
    1120A      0.456510  1121A      0.458144  1122A      0.459000  
    1123A      0.460098  1124A      0.461426  1125A      0.461709  
    1126A      0.464558  1127A      0.468204  1128A      0.469043  
    1129A      0.470897  1130A      0.472978  1131A      0.477478  
    1132A      0.478739  1133A      0.480202  1134A      0.481741  
    1135A      0.483012  1136A      0.484199  1137A      0.487113  
    1138A      0.487147  1139A      0.488855  1140A      0.492052  
    1141A      0.494786  1142A      0.495716  1143A      0.496372  
    1144A      0.498159  1145A      0.498461  1146A      0.499733  
    1147A      0.501463  1148A      0.501877  1149A      0.503360  
    1150A      0.504031  1151A      0.504913  1152A      0.507662  
    1153A      0.510246  1154A      0.511221  1155A      0.511397  
    1156A      0.513139  1157A      0.516203  1158A      0.517231  
    1159A      0.518617  1160A      0.519242  1161A      0.521728  
    1162A      0.522420  1163A      0.524619  1164A      0.524690  
    1165A      0.526036  1166A      0.526310  1167A      0.526393  
    1168A      0.527680  1169A      0.528670  1170A      0.529834  
    1171A      0.530514  1172A      0.531327  1173A      0.532773  
    1174A      0.533441  1175A      0.533909  1176A      0.535135  
    1177A      0.536249  1178A      0.537675  1179A      0.538106  
    1180A      0.538435  1181A      0.539609  1182A      0.540687  
    1183A      0.542041  1184A      0.542771  1185A      0.545171  
    1186A      0.546610  1187A      0.546869  1188A      0.547067  
    1189A      0.548430  1190A      0.550728  1191A      0.552346  
    1192A      0.552700  1193A      0.554448  1194A      0.554992  
    1195A      0.556103  1196A      0.556553  1197A      0.558523  
    1198A      0.559393  1199A      0.559925  1200A      0.560350  
    1201A      0.561570  1202A      0.562272  1203A      0.563740  
    1204A      0.564633  1205A      0.565135  1206A      0.565922  
    1207A      0.566493  1208A      0.566968  1209A      0.567542  
    1210A      0.567984  1211A      0.568577  1212A      0.570614  
    1213A      0.570793  1214A      0.572523  1215A      0.572683  
    1216A      0.574661  1217A      0.574976  1218A      0.575584  
    1219A      0.576349  1220A      0.577314  1221A      0.577475  
    1222A      0.577902  1223A      0.578122  1224A      0.579532  
    1225A      0.580118  1226A      0.581328  1227A      0.581718  
    1228A      0.583736  1229A      0.584695  1230A      0.587113  
    1231A      0.588849  1232A      0.589437  1233A      0.591375  
    1234A      0.592192  1235A      0.593221  1236A      0.593548  
    1237A      0.594871  1238A      0.595985  1239A      0.596300  
    1240A      0.596857  1241A      0.597377  1242A      0.597947  
    1243A      0.599502  1244A      0.600692  1245A      0.601153  
    1246A      0.602620  1247A      0.602640  1248A      0.603397  
    1249A      0.603665  1250A      0.604369  1251A      0.606394  
    1252A      0.608025  1253A      0.608494  1254A      0.609038  
    1255A      0.609186  1256A      0.609528  1257A      0.610752  
    1258A      0.612085  1259A      0.612587  1260A      0.612816  
    1261A      0.613698  1262A      0.614182  1263A      0.614367  
    1264A      0.615322  1265A      0.616014  1266A      0.616560  
    1267A      0.616950  1268A      0.617351  1269A      0.617691  
    1270A      0.618367  1271A      0.619488  1272A      0.619936  
    1273A      0.620287  1274A      0.620751  1275A      0.622099  
    1276A      0.623266  1277A      0.623826  1278A      0.624676  
    1279A      0.624983  1280A      0.626416  1281A      0.627286  
    1282A      0.627905  1283A      0.628737  1284A      0.629646  
    1285A      0.630838  1286A      0.631326  1287A      0.631499  
    1288A      0.632272  1289A      0.634385  1290A      0.635152  
    1291A      0.635443  1292A      0.636674  1293A      0.637268  
    1294A      0.637812  1295A      0.639390  1296A      0.639889  
    1297A      0.641471  1298A      0.641907  1299A      0.642461  
    1300A      0.643180  1301A      0.643832  1302A      0.644166  
    1303A      0.644521  1304A      0.644935  1305A      0.645172  
    1306A      0.646006  1307A      0.646827  1308A      0.647651  
    1309A      0.647807  1310A      0.648516  1311A      0.648966  
    1312A      0.649717  1313A      0.650018  1314A      0.650873  
    1315A      0.651126  1316A      0.652073  1317A      0.653109  
    1318A      0.653797  1319A      0.655780  1320A      0.655884  
    1321A      0.656608  1322A      0.658568  1323A      0.659477  
    1324A      0.659773  1325A      0.660314  1326A      0.661208  
    1327A      0.661729  1328A      0.662241  1329A      0.663580  
    1330A      0.664748  1331A      0.665435  1332A      0.665815  
    1333A      0.666068  1334A      0.666155  1335A      0.666590  
    1336A      0.668004  1337A      0.668991  1338A      0.669162  
    1339A      0.669271  1340A      0.670972  1341A      0.673629  
    1342A      0.674232  1343A      0.674875  1344A      0.675889  
    1345A      0.676051  1346A      0.676739  1347A      0.677452  
    1348A      0.678107  1349A      0.678464  1350A      0.680328  
    1351A      0.680476  1352A      0.681674  1353A      0.682201  
    1354A      0.683327  1355A      0.684481  1356A      0.685066  
    1357A      0.685797  1358A      0.687330  1359A      0.688029  
    1360A      0.689390  1361A      0.690855  1362A      0.691962  
    1363A      0.692663  1364A      0.693404  1365A      0.694923  
    1366A      0.696831  1367A      0.697194  1368A      0.697673  
    1369A      0.698259  1370A      0.700024  1371A      0.701015  
    1372A      0.701455  1373A      0.701831  1374A      0.702852  
    1375A      0.703699  1376A      0.704818  1377A      0.704981  
    1378A      0.705536  1379A      0.706395  1380A      0.708376  
    1381A      0.708607  1382A      0.708796  1383A      0.709488  
    1384A      0.710066  1385A      0.710724  1386A      0.711800  
    1387A      0.712216  1388A      0.712436  1389A      0.713668  
    1390A      0.714277  1391A      0.714543  1392A      0.715415  
    1393A      0.716044  1394A      0.717350  1395A      0.717980  
    1396A      0.718208  1397A      0.719514  1398A      0.720195  
    1399A      0.720376  1400A      0.721150  1401A      0.721784  
    1402A      0.722992  1403A      0.723968  1404A      0.724263  
    1405A      0.725381  1406A      0.725967  1407A      0.726669  
    1408A      0.727503  1409A      0.729336  1410A      0.729730  
    1411A      0.729950  1412A      0.731115  1413A      0.731615  
    1414A      0.732238  1415A      0.733326  1416A      0.734118  
    1417A      0.735290  1418A      0.735691  1419A      0.735937  
    1420A      0.736709  1421A      0.737232  1422A      0.737301  
    1423A      0.737436  1424A      0.738109  1425A      0.739192  
    1426A      0.739880  1427A      0.741180  1428A      0.741319  
    1429A      0.743779  1430A      0.744195  1431A      0.745184  
    1432A      0.745254  1433A      0.747587  1434A      0.748142  
    1435A      0.748594  1436A      0.748750  1437A      0.750020  
    1438A      0.750363  1439A      0.751064  1440A      0.752681  
    1441A      0.753642  1442A      0.754626  1443A      0.754975  
    1444A      0.755231  1445A      0.757046  1446A      0.757870  
    1447A      0.758764  1448A      0.759557  1449A      0.760006  
    1450A      0.761417  1451A      0.763524  1452A      0.765369  
    1453A      0.768123  1454A      0.770458  1455A      0.771392  
    1456A      0.772358  1457A      0.772730  1458A      0.774718  
    1459A      0.777275  1460A      0.779291  1461A      0.779535  
    1462A      0.780227  1463A      0.781196  1464A      0.781993  
    1465A      0.783067  1466A      0.785203  1467A      0.785606  
    1468A      0.786782  1469A      0.787815  1470A      0.788422  
    1471A      0.789301  1472A      0.789937  1473A      0.791494  
    1474A      0.792867  1475A      0.793464  1476A      0.793988  
    1477A      0.794567  1478A      0.794866  1479A      0.795795  
    1480A      0.796470  1481A      0.796901  1482A      0.797565  
    1483A      0.799505  1484A      0.801090  1485A      0.801642  
    1486A      0.803003  1487A      0.805343  1488A      0.805722  
    1489A      0.806449  1490A      0.806717  1491A      0.808925  
    1492A      0.810009  1493A      0.811002  1494A      0.811452  
    1495A      0.812180  1496A      0.813331  1497A      0.815499  
    1498A      0.815701  1499A      0.815809  1500A      0.817206  
    1501A      0.818731  1502A      0.819776  1503A      0.821241  
    1504A      0.821699  1505A      0.823755  1506A      0.825042  
    1507A      0.826220  1508A      0.826604  1509A      0.827931  
    1510A      0.829014  1511A      0.829622  1512A      0.830000  
    1513A      0.831610  1514A      0.831638  1515A      0.832086  
    1516A      0.835413  1517A      0.835788  1518A      0.837430  
    1519A      0.840337  1520A      0.840854  1521A      0.842442  
    1522A      0.843194  1523A      0.846624  1524A      0.846914  
    1525A      0.847509  1526A      0.848364  1527A      0.848618  
    1528A      0.848997  1529A      0.850557  1530A      0.852675  
    1531A      0.853465  1532A      0.853833  1533A      0.856731  
    1534A      0.866225  1535A      0.867049  1536A      0.867719  
    1537A      0.869100  1538A      0.869582  1539A      0.869956  
    1540A      0.872862  1541A      0.873455  1542A      0.874843  
    1543A      0.875481  1544A      0.880394  1545A      0.880617  
    1546A      0.883063  1547A      0.884480  1548A      0.886682  
    1549A      0.888830  1550A      0.889747  1551A      0.892034  
    1552A      0.892700  1553A      0.893381  1554A      0.893607  
    1555A      0.895302  1556A      0.896679  1557A      0.899163  
    1558A      0.901164  1559A      0.901744  1560A      0.904095  
    1561A      0.905964  1562A      0.906540  1563A      0.910288  
    1564A      0.913090  1565A      0.917688  1566A      0.918700  
    1567A      0.918955  1568A      0.919720  1569A      0.921193  
    1570A      0.922073  1571A      0.923064  1572A      0.925717  
    1573A      0.926659  1574A      0.927532  1575A      0.928726  
    1576A      0.931969  1577A      0.935894  1578A      0.936489  
    1579A      0.936871  1580A      0.938737  1581A      0.941015  
    1582A      0.941868  1583A      0.943136  1584A      0.945585  
    1585A      0.947199  1586A      0.949908  1587A      0.950920  
    1588A      0.951613  1589A      0.953077  1590A      0.955575  
    1591A      0.956943  1592A      0.971575  1593A      0.972296  
    1594A      0.983386  1595A      0.983950  1596A      0.984458  
    1597A      0.984847  1598A      0.985349  1599A      0.988992  
    1600A      0.990333  1601A      0.997724  1602A      0.999936  
    1603A      1.009085  1604A      1.010695  1605A      1.011544  
    1606A      1.012009  1607A      1.017335  1608A      1.021958  
    1609A      1.023253  1610A      1.023259  1611A      1.024385  
    1612A      1.032707  1613A      1.034121  1614A      1.035369  
    1615A      1.041955  1616A      1.042981  1617A      1.044510  
    1618A      1.050583  1619A      1.051679  1620A      1.052306  
    1621A      1.064858  1622A      1.069725  1623A      1.079233  
    1624A      1.089941  1625A      1.096015  1626A      1.096270  
    1627A      1.098269  1628A      1.112187  1629A      1.118631  
    1630A      1.122162  1631A      1.134341  1632A      1.135816  
    1633A      1.143461  1634A      1.149969  1635A      1.164891  
    1636A      1.166379  1637A      1.211669  1638A      1.215803  
    1639A      1.231556  1640A      1.231941  1641A      1.249303  
    1642A      1.255466  

    Final Occupation by Irrep:
              A 
    DOCC [  1029 ]
    NA   [  1029 ]
    NB   [  1029 ]

  @DF-RHF Final Energy: -14180.24376699013010

   => Energetics <=

    Nuclear Repulsion Energy =         113970.2237739524425706
    One-Electron Energy =             -247073.6947827454423532
    Two-Electron Energy =              118928.7512582833296619
    Total Energy =                     -14180.2437669901319168

Computation Completed


Properties will be evaluated at   0.000000,   0.000000,   0.000000 [a0]

Properties computed using the SCF density matrix


 Multipole Moments:

 ------------------------------------------------------------------------------------
     Multipole            Electronic (a.u.)      Nuclear  (a.u.)        Total (a.u.)
 ------------------------------------------------------------------------------------

 L = 1.  Multiply by 2.5417464519 to convert [e a0] to [Debye]
 Dipole X            :     -12821.3048156        12757.6582360          -63.6465796
 Dipole Y            :    -186599.6322980       186382.7693470         -216.8629510
 Dipole Z            :    -193673.6191903       193555.6727213         -117.9464691
 Magnitude           :                                                  254.9348861

 ------------------------------------------------------------------------------------

*** tstop() called on atl1-1-01-010-6-0.pace.gatech.edu at Sat Nov 16 11:00:47 2024
Module time:
	user time   =   47534.19 seconds =     792.24 minutes
	system time =    1391.42 seconds =      23.19 minutes
	total time  =       5017 seconds =      83.62 minutes
Total time:
	user time   =   47534.19 seconds =     792.24 minutes
	system time =    1391.42 seconds =      23.19 minutes
	total time  =       5017 seconds =      83.62 minutes
Wall time: 5016.90 seconds
