# Supplementary material for: SparcleQC: Automated Input File Creation for QM/MM Studies of Protein:Ligand Complexes
Source: J Chem Inf Model. 2025 Jun 17;65(13):6433–40. doi: 10.1021/acs.jcim.5c00617 (PMC12264949; doi:10.1021/acs.jcim.5c00617)
Supplement: Supplementary file 2 [file ci5c00617_si_002.zip › si/convergence/ex1_1ABA/psi4_files/with_ee/cutoff_9.0_psi4_file_prot.out]

Scratch directory: /tmp/
  PE does not make use of molecular symmetry: further calculations in C1 point group.
  PE geometry must align with POTFILE keyword: resetting coordinates with fixed origin and orientation.
   => Libint2 <=

    Primary   basis highest AM E, G, H:  5, 4, 3
    Auxiliary basis highest AM E, G, H:  6, 5, 4
    Onebody   basis highest AM E, G, H:  6, 5, 4
    Solid Harmonics ordering:            gaussian

*** tstart() called on atl1-1-01-010-23-1.pace.gatech.edu
*** at Mon May 19 23:25:46 2025

   => Loading Basis Set <=

    Name: MINIX
    Role: ORBITAL
    Keyword: BASIS
    atoms 1, 4-5, 7-13, 25-26, 32-39, 50, 53-54, 56-58, 60, 70-71, 73-76, 92-93, 95, 102-103, 109-110, 112-114, 123-124, 130, 133-134, 136-137, 147-148, 150-153, 166-168, 170, 180, 183-184, 190-191, 193-195, 206-207, 209-215, 226-227, 229-230, 238-239, 241-242, 250-251, 253-255, 265-266, 268-271, 287-288, 290-293, 306-307, 309, 316-317, 319-321, 331-332, 334-337, 350-354, 366, 369-370, 372-375, 388-389, 395-396, 398-400, 402, 419-420, 422-423, 431-432, 434-435, 445-446, 448-450, 462-463, 465-468, 481-482, 488-489, 491-494, 507-508, 510-511, 521-522, 524-525, 527, 538-539, 541-543, 552-555 entry C          line    74 file /storage/hive/project/chem-sherrill/csargent30/.conda/envs/psi419/share/psi4/basis/minix.gbs 
    atoms 2, 6, 14, 27, 40, 51, 55, 72, 94, 104, 111, 131, 135, 139, 149, 181, 185, 192, 208, 228, 231-232, 240, 243-244, 252, 256-257, 267, 289, 308, 318, 322-323, 333, 367, 371, 390, 397, 421, 424-425, 433, 436, 447, 452, 464, 483, 490, 509, 512, 523, 540, 557, 566, 569, 572, 575, 578, 581, 584, 587, 590, 593, 596                                                                                                                                                                                                                                                                                       entry O          line   102 file /storage/hive/project/chem-sherrill/csargent30/.conda/envs/psi419/share/psi4/basis/minix.gbs 
    atoms 3, 24, 31, 52, 59, 61, 69, 77, 91, 101, 108, 122, 132, 138, 146, 165, 182, 189, 205, 225, 237, 249, 264, 272, 286, 305, 315, 330, 349, 368, 387, 394, 401, 403-404, 418, 430, 444, 451, 461, 480, 487, 506, 520, 537, 551, 556                                                                                                                                                                                                                                                                                                                                                                            entry N          line    88 file /storage/hive/project/chem-sherrill/csargent30/.conda/envs/psi419/share/psi4/basis/minix.gbs 
    atoms 15-23, 28-30, 41-49, 62-68, 78-90, 97-100, 105-107, 115-121, 126-129, 140-145, 154-164, 171-179, 186-188, 196-204, 216-224, 233-236, 245-248, 258-263, 273-285, 294-304, 310-314, 324-329, 338-348, 355-365, 376-386, 391-393, 405-417, 426-429, 437-443, 453-460, 469-479, 484-486, 495-505, 513-519, 528-536, 544-550, 558-565, 567-568, 570-571, 573-574, 576-577, 579-580, 582-583, 585-586, 588-589, 591-592, 594-595, 597-608                                                                                                                                                                       entry H          line    24 file /storage/hive/project/chem-sherrill/csargent30/.conda/envs/psi419/share/psi4/basis/minix.gbs 
    atoms 96, 125, 169, 526                                                                                                                                                                                                                                                                                                                                                                                                                                                                                                                                                                                         entry S          line   256 file /storage/hive/project/chem-sherrill/csargent30/.conda/envs/psi419/share/psi4/basis/minix.gbs 

   => HF3C: Empirical Dispersion <=

    Grimme's -D3 (BJ-damping) Dispersion Correction
    Grimme S.; Ehrlich S.; Goerigk L. (2011), J. Comput. Chem., 32: 1456

        s6 =       1.000000
        s8 =       0.877700
        a1 =       0.417100
        a2 =       2.914900


         ---------------------------------------------------------
                                   SCF
               by Justin Turney, Rob Parrish, Andy Simmonett
                          and Daniel G. A. Smith
                              RHF Reference
                       10 Threads, 114440 MiB Core
         ---------------------------------------------------------

  ==> Geometry <==

    Molecular point group: c1
    Full point group: C1

    Geometry (in Angstrom), charge = -2, multiplicity = 1:

       Center              X                  Y                   Z               Mass       
    ------------   -----------------  -----------------  -----------------  -----------------
         C            9.479000000000    49.442000000000    55.784000000000    12.000000000000
         O            9.222000000000    50.616000000000    56.099000000000    15.994914619570
         N            8.831000000000    48.837000000000    54.788000000000    14.003074004430
         C            7.706000000000    49.436000000000    54.084000000000    12.000000000000
         C            6.456000000000    48.981000000000    54.822000000000    12.000000000000
         O            6.310000000000    47.784000000000    55.139000000000    15.994914619570
         C            7.599000000000    48.942000000000    52.633000000000    12.000000000000
         C            8.692000000000    49.472000000000    51.736000000000    12.000000000000
         C            9.959000000000    48.898000000000    51.781000000000    12.000000000000
         C            8.415000000000    50.537000000000    50.880000000000    12.000000000000
         C           10.961000000000    49.400000000000    50.960000000000    12.000000000000
         C            9.426000000000    51.032000000000    50.065000000000    12.000000000000
         C           10.685000000000    50.467000000000    50.116000000000    12.000000000000
         O           11.708000000000    50.978000000000    49.318000000000    15.994914619570
         H            9.136000000000    47.916000000000    54.508000000000     1.007825032230
         H            7.783000000000    50.523000000000    54.107000000000     1.007825032230
         H            6.637000000000    49.260000000000    52.230000000000     1.007825032230
         H            7.639000000000    47.853000000000    52.629000000000     1.007825032230
         H           10.161000000000    48.072000000000    52.447000000000     1.007825032230
         H            7.427000000000    50.972000000000    50.851000000000     1.007825032230
         H           11.948000000000    48.963000000000    50.978000000000     1.007825032230
         H            9.228000000000    51.855000000000    49.395000000000     1.007825032230
         H           11.376000000000    51.721000000000    48.808000000000     1.007825032230
         N            5.533000000000    49.874000000000    55.110000000000    14.003074004430
         C            4.317000000000    49.477000000000    55.789000000000    12.000000000000
         C            3.333000000000    50.620000000000    55.891000000000    12.000000000000
         O            3.372000000000    51.588000000000    55.127000000000    15.994914619570
         H            5.674000000000    50.841000000000    54.856000000000     1.007825032230
         H            4.569000000000    49.137000000000    56.794000000000     1.007825032230
         H            3.854000000000    48.656000000000    55.241000000000     1.007825032230
         N            2.442000000000    50.507000000000    56.862000000000    14.003074004430
         C            1.413000000000    51.506000000000    57.119000000000    12.000000000000
         C            0.005000000000    50.927000000000    57.232000000000    12.000000000000
         C           -0.521000000000    50.237000000000    56.001000000000    12.000000000000
         C           -0.985000000000    51.011000000000    54.951000000000    12.000000000000
         C           -0.569000000000    48.854000000000    55.936000000000    12.000000000000
         C           -1.502000000000    50.387000000000    53.835000000000    12.000000000000
         C           -1.086000000000    48.222000000000    54.817000000000    12.000000000000
         C           -1.549000000000    49.003000000000    53.779000000000    12.000000000000
         O           -2.106000000000    48.406000000000    52.664000000000    15.994914619570
         H            2.477000000000    49.689000000000    57.454000000000     1.007825032230
         H            1.439000000000    52.275000000000    56.347000000000     1.007825032230
         H            0.006000000000    50.203000000000    58.047000000000     1.007825032230
         H           -0.679000000000    51.735000000000    57.492000000000     1.007825032230
         H           -0.943000000000    52.089000000000    55.005000000000     1.007825032230
         H           -0.201000000000    48.265000000000    56.763000000000     1.007825032230
         H           -1.869000000000    50.975000000000    53.007000000000     1.007825032230
         H           -1.126000000000    47.144000000000    54.759000000000     1.007825032230
         H           -2.740000000000    47.740000000000    52.940000000000     1.007825032230
         C           -4.489000000000    54.638000000000    59.165000000000    12.000000000000
         O           -5.677000000000    54.600000000000    58.838000000000    15.994914619570
         N           -3.764000000000    53.513000000000    59.144000000000    14.003074004430
         C           -4.323000000000    52.242000000000    58.734000000000    12.000000000000
         C           -3.681000000000    51.215000000000    59.641000000000    12.000000000000
         O           -2.469000000000    51.006000000000    59.589000000000    15.994914619570
         C           -3.962000000000    52.008000000000    57.296000000000    12.000000000000
         C           -4.635000000000    50.801000000000    56.669000000000    12.000000000000
         C           -4.176000000000    49.512000000000    56.726000000000    12.000000000000
         N           -5.696000000000    50.809000000000    55.872000000000    14.003074004430
         C           -5.895000000000    49.594000000000    55.423000000000    12.000000000000
         N           -4.976000000000    48.833000000000    55.943000000000    14.003074004430
         H           -2.794000000000    53.552000000000    59.424000000000     1.007825032230
         H           -5.406000000000    52.241000000000    58.862000000000     1.007825032230
         H           -2.883000000000    51.867000000000    57.234000000000     1.007825032230
         H           -4.231000000000    52.894000000000    56.721000000000     1.007825032230
         H           -6.258000000000    51.618000000000    55.648000000000     1.007825032230
         H           -3.337000000000    49.137000000000    57.293000000000     1.007825032230
         H           -6.677000000000    49.282000000000    54.747000000000     1.007825032230
         N           -4.454000000000    50.568000000000    60.487000000000    14.003074004430
         C           -3.913000000000    49.659000000000    61.489000000000    12.000000000000
         C           -3.055000000000    48.558000000000    60.876000000000    12.000000000000
         O           -3.491000000000    47.931000000000    59.898000000000    15.994914619570
         C           -5.077000000000    49.060000000000    62.264000000000    12.000000000000
         C           -4.581000000000    48.271000000000    63.463000000000    12.000000000000
         C           -5.696000000000    47.747000000000    64.361000000000    12.000000000000
         C           -5.125000000000    47.550000000000    65.754000000000    12.000000000000
         N           -6.117000000000    47.166000000000    66.752000000000    14.003074004430
         H           -5.453000000000    50.706000000000    60.440000000000     1.007825032230
         H           -3.296000000000    50.234000000000    62.180000000000     1.007825032230
         H           -5.727000000000    49.864000000000    62.610000000000     1.007825032230
         H           -5.643000000000    48.398000000000    61.608000000000     1.007825032230
         H           -4.005000000000    47.420000000000    63.099000000000     1.007825032230
         H           -3.926000000000    48.910000000000    64.055000000000     1.007825032230
         H           -6.513000000000    48.468000000000    64.395000000000     1.007825032230
         H           -6.062000000000    46.795000000000    63.976000000000     1.007825032230
         H           -4.367000000000    46.769000000000    65.706000000000     1.007825032230
         H           -4.651000000000    48.479000000000    66.072000000000     1.007825032230
         H           -5.667000000000    47.053000000000    67.649000000000     1.007825032230
         H           -6.548000000000    46.294000000000    66.480000000000     1.007825032230
         H           -6.824000000000    47.884000000000    66.818000000000     1.007825032230
         N           -1.840000000000    48.367000000000    61.392000000000    14.003074004430
         C           -0.992000000000    47.311000000000    60.887000000000    12.000000000000
         C           -0.176000000000    46.758000000000    62.031000000000    12.000000000000
         O            0.958000000000    47.176000000000    62.300000000000    15.994914619570
         C           -0.081000000000    47.849000000000    59.785000000000    12.000000000000
         S            0.906000000000    46.497000000000    59.054000000000    31.972071174400
         H           -1.511000000000    48.963000000000    62.139000000000     1.007825032230
         H           -1.616000000000    46.517000000000    60.478000000000     1.007825032230
         H           -0.691000000000    48.308000000000    59.007000000000     1.007825032230
         H            0.590000000000    48.598000000000    60.206000000000     1.007825032230
         N           -0.745000000000    45.803000000000    62.754000000000    14.003074004430
         C           -0.066000000000    45.169000000000    63.887000000000    12.000000000000
         C            1.297000000000    44.560000000000    63.509000000000    12.000000000000
         O            2.300000000000    44.868000000000    64.165000000000    15.994914619570
         H           -1.679000000000    45.502000000000    62.515000000000     1.007825032230
         H            0.092000000000    45.920000000000    64.661000000000     1.007825032230
         H           -0.706000000000    44.381000000000    64.285000000000     1.007825032230
         N            1.441000000000    43.750000000000    62.430000000000    14.003074004430
         C            2.722000000000    43.233000000000    61.953000000000    12.000000000000
         C            3.756000000000    44.331000000000    61.685000000000    12.000000000000
         O            4.949000000000    44.126000000000    61.944000000000    15.994914619570
         C            2.361000000000    42.431000000000    60.697000000000    12.000000000000
         C            0.961000000000    41.944000000000    60.950000000000    12.000000000000
         C            0.350000000000    43.177000000000    61.613000000000    12.000000000000
         H            3.124000000000    42.549000000000    62.701000000000     1.007825032230
         H            2.394000000000    43.066000000000    59.812000000000     1.007825032230
         H            3.040000000000    41.586000000000    60.581000000000     1.007825032230
         H            0.449000000000    41.692000000000    60.021000000000     1.007825032230
         H            0.963000000000    41.096000000000    61.635000000000     1.007825032230
         H           -0.493000000000    42.895000000000    62.243000000000     1.007825032230
         H            0.031000000000    43.893000000000    60.855000000000     1.007825032230
         N            3.322000000000    45.484000000000    61.134000000000    14.003074004430
         C            4.203000000000    46.620000000000    60.883000000000    12.000000000000
         C            3.465000000000    47.784000000000    60.221000000000    12.000000000000
         S            2.700000000000    47.388000000000    58.627000000000    31.972071174400
         H            2.346000000000    45.564000000000    60.885000000000     1.007825032230
         H            5.022000000000    46.302000000000    60.238000000000     1.007825032230
         H            2.681000000000    48.119000000000    60.900000000000     1.007825032230
         H            4.169000000000    48.603000000000    60.074000000000     1.007825032230
         C            6.973000000000    53.748000000000    54.671000000000    12.000000000000
         O            6.536000000000    52.594000000000    54.558000000000    15.994914619570
         N            6.166000000000    54.792000000000    54.866000000000    14.003074004430
         C            4.714000000000    54.653000000000    54.968000000000    12.000000000000
         C            4.103000000000    54.707000000000    53.574000000000    12.000000000000
         O            4.298000000000    55.692000000000    52.855000000000    15.994914619570
         C            4.122000000000    55.782000000000    55.827000000000    12.000000000000
         C            2.598000000000    55.732000000000    55.945000000000    12.000000000000
         N            2.013000000000    56.857000000000    56.341000000000    14.003074004430
         O            1.918000000000    54.728000000000    55.674000000000    15.994914619570
         H            6.573000000000    55.713000000000    54.946000000000     1.007825032230
         H            4.477000000000    53.693000000000    55.426000000000     1.007825032230
         H            4.547000000000    55.711000000000    56.828000000000     1.007825032230
         H            4.408000000000    56.740000000000    55.392000000000     1.007825032230
         H            2.573000000000    57.671000000000    56.551000000000     1.007825032230
         H            1.008000000000    56.899000000000    56.432000000000     1.007825032230
         N            3.358000000000    53.697000000000    53.143000000000    14.003074004430
         C            2.813000000000    53.718000000000    51.788000000000    12.000000000000
         C            1.415000000000    54.343000000000    51.725000000000    12.000000000000
         O            0.846000000000    54.490000000000    50.639000000000    15.994914619570
         C            2.765000000000    52.263000000000    51.154000000000    12.000000000000
         C            1.854000000000    51.314000000000    51.971000000000    12.000000000000
         C            4.222000000000    51.753000000000    51.018000000000    12.000000000000
         C            1.552000000000    49.957000000000    51.275000000000    12.000000000000
         H            3.168000000000    52.914000000000    53.752000000000     1.007825032230
         H            3.476000000000    54.326000000000    51.173000000000     1.007825032230
         H            2.346000000000    52.349000000000    50.152000000000     1.007825032230
         H            2.343000000000    51.107000000000    52.923000000000     1.007825032230
         H            0.910000000000    51.822000000000    52.168000000000     1.007825032230
         H            4.218000000000    50.753000000000    50.584000000000     1.007825032230
         H            4.784000000000    52.427000000000    50.372000000000     1.007825032230
         H            4.689000000000    51.720000000000    52.002000000000     1.007825032230
         H            0.908000000000    49.355000000000    51.916000000000     1.007825032230
         H            2.486000000000    49.425000000000    51.096000000000     1.007825032230
         H            1.050000000000    50.140000000000    50.325000000000     1.007825032230
         N            0.803000000000    54.699000000000    52.842000000000    14.003074004430
         C           -0.523000000000    55.306000000000    52.821000000000    12.000000000000
         C           -1.551000000000    54.355000000000    53.441000000000    12.000000000000
         C           -2.945000000000    54.929000000000    53.268000000000    12.000000000000
         S           -4.230000000000    53.864000000000    53.922000000000    31.972071174400
         C           -4.327000000000    52.868000000000    52.489000000000    12.000000000000
         H            1.263000000000    54.547000000000    53.728000000000     1.007825032230
         H           -0.806000000000    55.528000000000    51.792000000000     1.007825032230
         H           -1.338000000000    54.233000000000    54.503000000000     1.007825032230
         H           -1.494000000000    53.386000000000    52.946000000000     1.007825032230
         H           -2.992000000000    55.887000000000    53.785000000000     1.007825032230
         H           -3.129000000000    55.092000000000    52.206000000000     1.007825032230
         H           -5.082000000000    52.095000000000    52.634000000000     1.007825032230
         H           -4.601000000000    53.487000000000    51.634000000000     1.007825032230
         H           -3.359000000000    52.401000000000    52.305000000000     1.007825032230
         C           -7.234000000000    57.352000000000    53.418000000000    12.000000000000
         O           -7.586000000000    58.298000000000    52.725000000000    15.994914619570
         N           -7.092000000000    56.125000000000    52.927000000000    14.003074004430
         C           -7.542000000000    55.739000000000    51.597000000000    12.000000000000
         C           -6.706000000000    56.276000000000    50.425000000000    12.000000000000
         O           -7.110000000000    56.102000000000    49.266000000000    15.994914619570
         H           -6.650000000000    55.425000000000    53.506000000000     1.007825032230
         H           -7.532000000000    54.650000000000    51.544000000000     1.007825032230
         H           -8.570000000000    56.079000000000    51.470000000000     1.007825032230
         N           -5.539000000000    56.901000000000    50.662000000000    14.003074004430
         C           -4.668000000000    57.406000000000    49.617000000000    12.000000000000
         C           -3.305000000000    56.701000000000    49.689000000000    12.000000000000
         O           -2.574000000000    56.844000000000    50.663000000000    15.994914619570
         C           -4.477000000000    58.938000000000    49.771000000000    12.000000000000
         C           -3.520000000000    59.471000000000    48.683000000000    12.000000000000
         C           -5.826000000000    59.653000000000    49.617000000000    12.000000000000
         H           -5.252000000000    57.026000000000    51.622000000000     1.007825032230
         H           -5.122000000000    57.201000000000    48.647000000000     1.007825032230
         H           -4.063000000000    59.154000000000    50.756000000000     1.007825032230
         H           -2.553000000000    58.975000000000    48.774000000000     1.007825032230
         H           -3.390000000000    60.546000000000    48.809000000000     1.007825032230
         H           -3.941000000000    59.268000000000    47.698000000000     1.007825032230
         H           -6.518000000000    59.291000000000    50.377000000000     1.007825032230
         H           -6.234000000000    59.449000000000    48.627000000000     1.007825032230
         H           -5.684000000000    60.727000000000    49.737000000000     1.007825032230
         N           -2.981000000000    55.933000000000    48.650000000000    14.003074004430
         C           -1.694000000000    55.276000000000    48.503000000000    12.000000000000
         C           -0.689000000000    56.178000000000    47.833000000000    12.000000000000
         O           -1.007000000000    57.031000000000    46.986000000000    15.994914619570
         C           -1.807000000000    54.027000000000    47.654000000000    12.000000000000
         C           -2.448000000000    52.908000000000    48.447000000000    12.000000000000
         C           -1.674000000000    52.148000000000    49.313000000000    12.000000000000
         C           -3.793000000000    52.637000000000    48.293000000000    12.000000000000
         C           -2.246000000000    51.109000000000    50.022000000000    12.000000000000
         C           -4.359000000000    51.592000000000    49.009000000000    12.000000000000
         C           -3.585000000000    50.828000000000    49.870000000000    12.000000000000
         H           -3.669000000000    55.800000000000    47.923000000000     1.007825032230
         H           -1.321000000000    55.001000000000    49.490000000000     1.007825032230
         H           -2.418000000000    54.242000000000    46.778000000000     1.007825032230
         H           -0.812000000000    53.718000000000    47.333000000000     1.007825032230
         H           -0.624000000000    52.369000000000    49.433000000000     1.007825032230
         H           -4.397000000000    53.231000000000    47.623000000000     1.007825032230
         H           -1.643000000000    50.518000000000    50.695000000000     1.007825032230
         H           -5.410000000000    51.372000000000    48.895000000000     1.007825032230
         H           -4.032000000000    50.014000000000    50.420000000000     1.007825032230
         N            0.559000000000    55.981000000000    48.219000000000    14.003074004430
         C            1.648000000000    56.676000000000    47.609000000000    12.000000000000
         C            2.148000000000    55.749000000000    46.503000000000    12.000000000000
         O            2.969000000000    54.837000000000    46.727000000000    15.994914619570
         C            2.727000000000    56.921000000000    48.641000000000    12.000000000000
         C            3.851000000000    57.807000000000    48.123000000000    12.000000000000
         O            4.136000000000    57.836000000000    46.930000000000    15.994914619570
         O            4.466000000000    58.475000000000    48.937000000000    15.994914619570
         H            0.748000000000    55.324000000000    48.962000000000     1.007825032230
         H            1.306000000000    57.621000000000    47.186000000000     1.007825032230
         H            3.149000000000    55.961000000000    48.937000000000     1.007825032230
         H            2.279000000000    57.394000000000    49.515000000000     1.007825032230
         N            1.729000000000    56.044000000000    45.279000000000    14.003074004430
         C            2.074000000000    55.193000000000    44.152000000000    12.000000000000
         C            3.544000000000    55.165000000000    43.751000000000    12.000000000000
         O            4.028000000000    54.128000000000    43.262000000000    15.994914619570
         C            1.196000000000    55.606000000000    42.978000000000    12.000000000000
         C           -0.276000000000    55.169000000000    43.109000000000    12.000000000000
         O           -0.642000000000    54.440000000000    44.043000000000    15.994914619570
         O           -1.058000000000    55.533000000000    42.223000000000    15.994914619570
         H            1.165000000000    56.868000000000    45.129000000000     1.007825032230
         H            1.794000000000    54.174000000000    44.420000000000     1.007825032230
         H            1.224000000000    56.692000000000    42.895000000000     1.007825032230
         H            1.608000000000    55.175000000000    42.065000000000     1.007825032230
         N            4.295000000000    56.236000000000    44.041000000000    14.003074004430
         C            5.738000000000    56.262000000000    43.810000000000    12.000000000000
         C            6.419000000000    55.264000000000    44.753000000000    12.000000000000
         O            7.287000000000    54.507000000000    44.311000000000    15.994914619570
         C            6.285000000000    57.691000000000    44.060000000000    12.000000000000
         C            7.817000000000    57.877000000000    44.132000000000    12.000000000000
         C            8.325000000000    58.939000000000    45.136000000000    12.000000000000
         O            7.863000000000    60.082000000000    45.076000000000    15.994914619570
         O            9.188000000000    58.652000000000    45.976000000000    15.994914619570
         H            3.849000000000    57.053000000000    44.433000000000     1.007825032230
         H            5.941000000000    55.976000000000    42.778000000000     1.007825032230
         H            5.919000000000    58.324000000000    43.252000000000     1.007825032230
         H            5.858000000000    58.056000000000    44.994000000000     1.007825032230
         H            8.165000000000    58.163000000000    43.139000000000     1.007825032230
         H            8.267000000000    56.918000000000    44.390000000000     1.007825032230
         N            6.007000000000    55.188000000000    46.022000000000    14.003074004430
         C            6.595000000000    54.232000000000    46.948000000000    12.000000000000
         C            6.178000000000    52.810000000000    46.615000000000    12.000000000000
         O            7.003000000000    51.909000000000    46.780000000000    15.994914619570
         C            6.185000000000    54.544000000000    48.389000000000    12.000000000000
         C            6.770000000000    55.890000000000    48.845000000000    12.000000000000
         C            8.263000000000    55.770000000000    49.033000000000    12.000000000000
         C            9.097000000000    56.857000000000    48.364000000000    12.000000000000
         N            8.714000000000    58.206000000000    48.749000000000    14.003074004430
         H            5.275000000000    55.805000000000    46.344000000000     1.007825032230
         H            7.680000000000    54.301000000000    46.874000000000     1.007825032230
         H            5.098000000000    54.589000000000    48.449000000000     1.007825032230
         H            6.549000000000    53.753000000000    49.045000000000     1.007825032230
         H            6.562000000000    56.648000000000    48.090000000000     1.007825032230
         H            6.309000000000    56.183000000000    49.788000000000     1.007825032230
         H            8.470000000000    55.798000000000    50.103000000000     1.007825032230
         H            8.583000000000    54.803000000000    48.645000000000     1.007825032230
         H           10.142000000000    56.705000000000    48.635000000000     1.007825032230
         H            8.998000000000    56.759000000000    47.283000000000     1.007825032230
         H            9.047000000000    58.862000000000    48.057000000000     1.007825032230
         H            7.708000000000    58.265000000000    48.811000000000     1.007825032230
         H            9.121000000000    58.428000000000    49.646000000000     1.007825032230
         N            4.954000000000    52.544000000000    46.147000000000    14.003074004430
         C            4.574000000000    51.175000000000    45.767000000000    12.000000000000
         C            5.400000000000    50.768000000000    44.548000000000    12.000000000000
         O            5.935000000000    49.653000000000    44.554000000000    15.994914619570
         C            3.036000000000    51.092000000000    45.467000000000    12.000000000000
         C            2.286000000000    51.433000000000    46.777000000000    12.000000000000
         C            2.604000000000    49.685000000000    45.023000000000    12.000000000000
         C            0.773000000000    51.661000000000    46.639000000000    12.000000000000
         H            4.282000000000    53.292000000000    46.053000000000     1.007825032230
         H            4.809000000000    50.502000000000    46.592000000000     1.007825032230
         H            2.774000000000    51.816000000000    44.696000000000     1.007825032230
         H            2.438000000000    50.609000000000    47.474000000000     1.007825032230
         H            2.731000000000    52.331000000000    47.204000000000     1.007825032230
         H            3.120000000000    49.420000000000    44.100000000000     1.007825032230
         H            2.859000000000    48.965000000000    45.800000000000     1.007825032230
         H            1.527000000000    49.672000000000    44.854000000000     1.007825032230
         H            0.349000000000    51.893000000000    47.616000000000     1.007825032230
         H            0.592000000000    52.493000000000    45.958000000000     1.007825032230
         H            0.304000000000    50.760000000000    46.244000000000     1.007825032230
         N            5.592000000000    51.650000000000    43.542000000000    14.003074004430
         C            6.428000000000    51.322000000000    42.387000000000    12.000000000000
         C            7.875000000000    50.984000000000    42.805000000000    12.000000000000
         O            8.493000000000    50.019000000000    42.350000000000    15.994914619570
         C            6.431000000000    52.514000000000    41.431000000000    12.000000000000
         H            5.148000000000    52.556000000000    43.589000000000     1.007825032230
         H            5.999000000000    50.461000000000    41.875000000000     1.007825032230
         H            7.051000000000    52.284000000000    40.564000000000     1.007825032230
         H            6.833000000000    53.389000000000    41.943000000000     1.007825032230
         H            5.412000000000    52.720000000000    41.104000000000     1.007825032230
         N            8.420000000000    51.753000000000    43.762000000000    14.003074004430
         C            9.754000000000    51.519000000000    44.282000000000    12.000000000000
         C            9.824000000000    50.151000000000    44.980000000000    12.000000000000
         O           10.783000000000    49.382000000000    44.768000000000    15.994914619570
         C           10.071000000000    52.653000000000    45.226000000000    12.000000000000
         C           11.325000000000    52.457000000000    46.033000000000    12.000000000000
         C           11.503000000000    53.587000000000    47.030000000000    12.000000000000
         O           11.927000000000    54.654000000000    46.595000000000    15.994914619570
         O           11.218000000000    53.423000000000    48.217000000000    15.994914619570
         H            7.881000000000    52.522000000000    44.133000000000     1.007825032230
         H           10.465000000000    51.534000000000    43.456000000000     1.007825032230
         H           10.183000000000    53.564000000000    44.639000000000     1.007825032230
         H            9.233000000000    52.781000000000    45.911000000000     1.007825032230
         H           11.260000000000    51.512000000000    46.572000000000     1.007825032230
         H           12.184000000000    52.430000000000    45.362000000000     1.007825032230
         N            8.796000000000    49.803000000000    45.757000000000    14.003074004430
         C            8.772000000000    48.508000000000    46.402000000000    12.000000000000
         C            8.758000000000    47.383000000000    45.375000000000    12.000000000000
         O            9.544000000000    46.436000000000    45.473000000000    15.994914619570
         C            7.545000000000    48.399000000000    47.296000000000    12.000000000000
         C            7.324000000000    47.081000000000    48.078000000000    12.000000000000
         C            8.510000000000    46.703000000000    48.971000000000    12.000000000000
         C            6.091000000000    47.281000000000    48.927000000000    12.000000000000
         H            8.031000000000    50.447000000000    45.895000000000     1.007825032230
         H            9.665000000000    48.408000000000    47.019000000000     1.007825032230
         H            7.607000000000    49.203000000000    48.029000000000     1.007825032230
         H            6.664000000000    48.575000000000    46.679000000000     1.007825032230
         H            7.141000000000    46.273000000000    47.369000000000     1.007825032230
         H            9.398000000000    46.559000000000    48.355000000000     1.007825032230
         H            8.284000000000    45.779000000000    49.503000000000     1.007825032230
         H            8.692000000000    47.501000000000    49.691000000000     1.007825032230
         H            5.893000000000    46.375000000000    49.500000000000     1.007825032230
         H            5.238000000000    47.497000000000    48.283000000000     1.007825032230
         H            6.252000000000    48.115000000000    49.610000000000     1.007825032230
         N            7.912000000000    47.499000000000    44.338000000000    14.003074004430
         C            7.852000000000    46.455000000000    43.322000000000    12.000000000000
         C            6.783000000000    46.760000000000    42.296000000000    12.000000000000
         C            5.362000000000    46.760000000000    42.865000000000    12.000000000000
         C            4.409000000000    47.143000000000    41.755000000000    12.000000000000
         C            4.990000000000    45.393000000000    43.428000000000    12.000000000000
         H            7.316000000000    48.311000000000    44.262000000000     1.007825032230
         H            7.603000000000    45.512000000000    43.810000000000     1.007825032230
         H            6.984000000000    47.744000000000    41.873000000000     1.007825032230
         H            6.841000000000    46.018000000000    41.499000000000     1.007825032230
         H            5.298000000000    47.502000000000    43.661000000000     1.007825032230
         H            3.388000000000    47.150000000000    42.138000000000     1.007825032230
         H            4.488000000000    46.420000000000    40.943000000000     1.007825032230
         H            4.664000000000    48.135000000000    41.383000000000     1.007825032230
         H            5.683000000000    45.128000000000    44.226000000000     1.007825032230
         H            3.975000000000    45.428000000000    43.824000000000     1.007825032230
         H            5.045000000000    44.646000000000    42.636000000000     1.007825032230
         C           12.810000000000    44.733000000000    44.943000000000    12.000000000000
         O           13.706000000000    43.894000000000    45.089000000000    15.994914619570
         N           11.531000000000    44.377000000000    44.905000000000    14.003074004430
         C           11.130000000000    42.976000000000    44.972000000000    12.000000000000
         C           11.340000000000    42.248000000000    43.660000000000    12.000000000000
         O           11.424000000000    41.017000000000    43.683000000000    15.994914619570
         C            9.646000000000    42.848000000000    45.362000000000    12.000000000000
         C            9.265000000000    43.266000000000    46.773000000000    12.000000000000
         C            7.755000000000    43.294000000000    46.907000000000    12.000000000000
         C            9.881000000000    42.319000000000    47.757000000000    12.000000000000
         H           10.821000000000    45.091000000000    44.828000000000     1.007825032230
         H           11.730000000000    42.484000000000    45.738000000000     1.007825032230
         H            9.070000000000    43.463000000000    44.670000000000     1.007825032230
         H            9.347000000000    41.809000000000    45.223000000000     1.007825032230
         H            9.653000000000    44.268000000000    46.959000000000     1.007825032230
         H            7.485000000000    43.594000000000    47.920000000000     1.007825032230
         H            7.340000000000    44.007000000000    46.194000000000     1.007825032230
         H            7.354000000000    42.301000000000    46.703000000000     1.007825032230
         H            9.608000000000    42.618000000000    48.769000000000     1.007825032230
         H           10.966000000000    42.341000000000    47.652000000000     1.007825032230
         H            9.518000000000    41.309000000000    47.566000000000     1.007825032230
         N           11.455000000000    42.952000000000    42.525000000000    14.003074004430
         C           11.525000000000    42.334000000000    41.214000000000    12.000000000000
         C           10.164000000000    41.769000000000    40.833000000000    12.000000000000
         O           10.081000000000    40.762000000000    40.130000000000    15.994914619570
         H           11.495000000000    43.959000000000    42.585000000000     1.007825032230
         H           11.825000000000    43.080000000000    40.478000000000     1.007825032230
         H           12.259000000000    41.529000000000    41.232000000000     1.007825032230
         N            9.056000000000    42.383000000000    41.229000000000    14.003074004430
         C            7.732000000000    41.847000000000    40.950000000000    12.000000000000
         C            7.015000000000    42.653000000000    39.888000000000    12.000000000000
         O            7.168000000000    43.877000000000    39.827000000000    15.994914619570
         C            6.847000000000    41.867000000000    42.198000000000    12.000000000000
         C            7.270000000000    40.907000000000    43.286000000000    12.000000000000
         C            6.765000000000    39.494000000000    43.037000000000    12.000000000000
         N            5.309000000000    39.509000000000    42.945000000000    14.003074004430
         C            4.456000000000    39.277000000000    43.947000000000    12.000000000000
         N            4.847000000000    39.018000000000    45.181000000000    14.003074004430
         N            3.160000000000    39.333000000000    43.692000000000    14.003074004430
         H            9.134000000000    43.250000000000    41.741000000000     1.007825032230
         H            7.833000000000    40.818000000000    40.605000000000     1.007825032230
         H            6.864000000000    42.876000000000    42.610000000000     1.007825032230
         H            5.825000000000    41.629000000000    41.903000000000     1.007825032230
         H            8.359000000000    40.887000000000    43.332000000000     1.007825032230
         H            6.881000000000    41.260000000000    44.241000000000     1.007825032230
         H            7.071000000000    38.848000000000    43.860000000000     1.007825032230
         H            7.184000000000    39.117000000000    42.104000000000     1.007825032230
         H            4.909000000000    39.714000000000    42.040000000000     1.007825032230
         H            5.832000000000    38.979000000000    45.401000000000     1.007825032230
         H            4.161000000000    38.858000000000    45.905000000000     1.007825032230
         H            2.838000000000    39.538000000000    42.757000000000     1.007825032230
         H            2.492000000000    39.171000000000    44.432000000000     1.007825032230
         N            6.207000000000    41.956000000000    39.087000000000    14.003074004430
         C            5.293000000000    42.579000000000    38.150000000000    12.000000000000
         C            3.843000000000    42.635000000000    38.597000000000    12.000000000000
         O            3.041000000000    43.261000000000    37.909000000000    15.994914619570
         C            5.310000000000    41.860000000000    36.804000000000    12.000000000000
         C            6.551000000000    42.112000000000    35.946000000000    12.000000000000
         O            7.307000000000    43.063000000000    36.189000000000    15.994914619570
         O            6.749000000000    41.341000000000    35.013000000000    15.994914619570
         H            6.233000000000    40.948000000000    39.136000000000     1.007825032230
         H            5.631000000000    43.602000000000    37.985000000000     1.007825032230
         H            5.243000000000    40.789000000000    36.993000000000     1.007825032230
         H            4.430000000000    42.166000000000    36.238000000000     1.007825032230
         N            3.402000000000    41.944000000000    39.654000000000    14.003074004430
         C            2.003000000000    41.980000000000    40.075000000000    12.000000000000
         C            2.042000000000    42.251000000000    41.586000000000    12.000000000000
         O            3.101000000000    42.119000000000    42.211000000000    15.994914619570
         C            1.229000000000    40.623000000000    39.804000000000    12.000000000000
         C            1.480000000000    40.065000000000    38.389000000000    12.000000000000
         O            1.654000000000    39.648000000000    40.770000000000    15.994914619570
         H            4.056000000000    41.380000000000    40.177000000000     1.007825032230
         H            1.491000000000    42.799000000000    39.570000000000     1.007825032230
         H            0.160000000000    40.798000000000    39.928000000000     1.007825032230
         H            0.891000000000    39.158000000000    41.087000000000     1.007825032230
         H            0.925000000000    39.136000000000    38.261000000000     1.007825032230
         H            1.148000000000    40.792000000000    37.648000000000     1.007825032230
         H            2.545000000000    39.873000000000    38.258000000000     1.007825032230
         N            0.923000000000    42.587000000000    42.217000000000    14.003074004430
         C            0.860000000000    42.841000000000    43.647000000000    12.000000000000
         C            0.191000000000    41.696000000000    44.392000000000    12.000000000000
         O           -0.020000000000    41.755000000000    45.606000000000    15.994914619570
         C            0.083000000000    44.138000000000    43.892000000000    12.000000000000
         C            0.752000000000    45.382000000000    43.343000000000    12.000000000000
         C           -0.200000000000    46.571000000000    43.380000000000    12.000000000000
         N           -0.054000000000    47.428000000000    44.372000000000    14.003074004430
         O           -1.105000000000    46.721000000000    42.552000000000    15.994914619570
         H            0.074000000000    42.670000000000    41.677000000000     1.007825032230
         H            1.874000000000    42.962000000000    44.027000000000     1.007825032230
         H           -0.896000000000    44.042000000000    43.423000000000     1.007825032230
         H           -0.056000000000    44.263000000000    44.966000000000     1.007825032230
         H            1.055000000000    45.199000000000    42.312000000000     1.007825032230
         H            1.634000000000    45.609000000000    43.942000000000     1.007825032230
         H            0.677000000000    47.290000000000    45.055000000000     1.007825032230
         H           -0.673000000000    48.222000000000    44.448000000000     1.007825032230
         N           -0.126000000000    40.611000000000    43.683000000000    14.003074004430
         C           -0.846000000000    39.468000000000    44.218000000000    12.000000000000
         C           -0.127000000000    38.883000000000    45.417000000000    12.000000000000
         O            1.056000000000    38.530000000000    45.397000000000    15.994914619570
         C           -0.990000000000    38.374000000000    43.128000000000    12.000000000000
         C           -1.627000000000    38.920000000000    41.847000000000    12.000000000000
         C           -1.847000000000    37.233000000000    43.716000000000    12.000000000000
         C           -3.091000000000    39.330000000000    41.987000000000    12.000000000000
         H            0.152000000000    40.582000000000    42.713000000000     1.007825032230
         H           -1.840000000000    39.791000000000    44.527000000000     1.007825032230
         H           -0.001000000000    37.983000000000    42.890000000000     1.007825032230
         H           -1.563000000000    38.148000000000    41.080000000000     1.007825032230
         H           -1.054000000000    39.786000000000    41.516000000000     1.007825032230
         H           -1.966000000000    36.446000000000    42.971000000000     1.007825032230
         H           -2.827000000000    37.621000000000    43.994000000000     1.007825032230
         H           -1.354000000000    36.826000000000    44.598000000000     1.007825032230
         H           -3.323000000000    40.106000000000    41.258000000000     1.007825032230
         H           -3.266000000000    39.713000000000    42.992000000000     1.007825032230
         H           -3.729000000000    38.464000000000    41.811000000000     1.007825032230
         N           -0.881000000000    38.847000000000    46.502000000000    14.003074004430
         C           -0.441000000000    38.279000000000    47.754000000000    12.000000000000
         C            0.502000000000    39.140000000000    48.581000000000    12.000000000000
         O            0.972000000000    38.690000000000    49.632000000000    15.994914619570
         H           -1.812000000000    39.236000000000    46.453000000000     1.007825032230
         H           -1.326000000000    38.078000000000    48.358000000000     1.007825032230
         H            0.054000000000    37.331000000000    47.545000000000     1.007825032230
         N            0.859000000000    40.336000000000    48.132000000000    14.003074004430
         C            1.732000000000    41.190000000000    48.902000000000    12.000000000000
         C            1.034000000000    41.776000000000    50.121000000000    12.000000000000
         O           -0.031000000000    42.407000000000    50.002000000000    15.994914619570
         C            2.216000000000    42.332000000000    48.029000000000    12.000000000000
         C            3.407000000000    42.998000000000    47.384000000000    12.000000000000
         C            3.093000000000    44.447000000000    47.004000000000    12.000000000000
         C            4.542000000000    42.927000000000    48.387000000000    12.000000000000
         H            0.515000000000    40.654000000000    47.237000000000     1.007825032230
         H            2.593000000000    40.609000000000    49.233000000000     1.007825032230
         H            1.601000000000    42.161000000000    47.146000000000     1.007825032230
         H            1.711000000000    43.184000000000    48.485000000000     1.007825032230
         H            3.686000000000    42.444000000000    46.487000000000     1.007825032230
         H            3.962000000000    44.893000000000    46.520000000000     1.007825032230
         H            2.245000000000    44.467000000000    46.319000000000     1.007825032230
         H            2.848000000000    45.013000000000    47.902000000000     1.007825032230
         H            5.430000000000    43.398000000000    47.965000000000     1.007825032230
         H            4.253000000000    43.448000000000    49.300000000000     1.007825032230
         H            4.758000000000    41.884000000000    48.618000000000     1.007825032230
         N            1.609000000000    41.565000000000    51.285000000000    14.003074004430
         C            1.098000000000    42.152000000000    52.502000000000    12.000000000000
         C            2.197000000000    43.020000000000    53.128000000000    12.000000000000
         O            3.368000000000    42.991000000000    52.732000000000    15.994914619570
         C            0.678000000000    41.061000000000    53.494000000000    12.000000000000
         C           -0.525000000000    40.271000000000    53.005000000000    12.000000000000
         O            1.805000000000    40.199000000000    53.678000000000    15.994914619570
         H            2.429000000000    40.977000000000    51.329000000000     1.007825032230
         H            0.236000000000    42.776000000000    52.267000000000     1.007825032230
         H            0.430000000000    41.527000000000    54.448000000000     1.007825032230
         H            1.577000000000    39.501000000000    54.296000000000     1.007825032230
         H           -0.785000000000    39.510000000000    53.741000000000     1.007825032230
         H           -1.370000000000    40.945000000000    52.866000000000     1.007825032230
         H           -0.283000000000    39.791000000000    52.057000000000     1.007825032230
         N            1.761000000000    43.922000000000    53.995000000000    14.003074004430
         C            2.669000000000    44.782000000000    54.721000000000    12.000000000000
         C            2.899000000000    44.200000000000    56.110000000000    12.000000000000
         O            1.950000000000    43.687000000000    56.706000000000    15.994914619570
         C            2.071000000000    46.190000000000    54.846000000000    12.000000000000
         C            1.967000000000    46.894000000000    53.501000000000    12.000000000000
         S            3.577000000000    47.123000000000    52.682000000000    31.972071174400
         C            3.194000000000    46.290000000000    51.174000000000    12.000000000000
         H            0.767000000000    44.011000000000    54.153000000000     1.007825032230
         H            3.619000000000    44.837000000000    54.189000000000     1.007825032230
         H            1.073000000000    46.110000000000    55.278000000000     1.007825032230
         H            2.699000000000    46.784000000000    55.510000000000     1.007825032230
         H            1.328000000000    46.300000000000    52.848000000000     1.007825032230
         H            1.506000000000    47.870000000000    53.650000000000     1.007825032230
         H            4.062000000000    46.314000000000    50.515000000000     1.007825032230
         H            2.929000000000    45.255000000000    51.388000000000     1.007825032230
         H            2.354000000000    46.787000000000    50.688000000000     1.007825032230
         N            4.081000000000    44.299000000000    56.717000000000    14.003074004430
         C            5.246000000000    45.002000000000    56.188000000000    12.000000000000
         C            6.066000000000    44.193000000000    55.186000000000    12.000000000000
         O            5.934000000000    42.966000000000    55.087000000000    15.994914619570
         C            6.034000000000    45.354000000000    57.433000000000    12.000000000000
         C            5.875000000000    44.064000000000    58.208000000000    12.000000000000
         C            4.392000000000    43.743000000000    58.040000000000    12.000000000000
         H            4.914000000000    45.923000000000    55.709000000000     1.007825032230
         H            7.079000000000    45.565000000000    57.206000000000     1.007825032230
         H            5.574000000000    46.188000000000    57.964000000000     1.007825032230
         H            6.497000000000    43.274000000000    57.786000000000     1.007825032230
         H            6.115000000000    44.218000000000    59.260000000000     1.007825032230
         H            3.797000000000    44.224000000000    58.816000000000     1.007825032230
         H            4.231000000000    42.665000000000    58.048000000000     1.007825032230
         N            6.987000000000    44.867000000000    54.479000000000    14.003074004430
         C            8.000000000000    44.233000000000    53.656000000000    12.000000000000
         C            7.805000000000    44.569000000000    52.173000000000    12.000000000000
         C            6.630000000000    43.812000000000    51.545000000000    12.000000000000
         C            6.785000000000    42.295000000000    51.627000000000    12.000000000000
         N            5.768000000000    41.525000000000    51.936000000000    14.003074004430
         O            7.875000000000    41.758000000000    51.405000000000    15.994914619570
         H            6.974000000000    45.876000000000    54.523000000000     1.007825032230
         H            7.999000000000    43.154000000000    53.809000000000     1.007825032230
         H            7.620000000000    45.639000000000    52.079000000000     1.007825032230
         H            8.717000000000    44.319000000000    51.631000000000     1.007825032230
         H            6.554000000000    44.097000000000    50.496000000000     1.007825032230
         H            5.711000000000    44.101000000000    52.056000000000     1.007825032230
         H            4.864000000000    41.934000000000    52.124000000000     1.007825032230
         H            5.890000000000    40.524000000000    51.986000000000     1.007825032230
         O           -4.494000000000    46.184000000000    55.356000000000    15.994914619570
         H           -3.983000000000    45.969000000000    54.576000000000     1.007825032230
         H           -4.883000000000    45.386000000000    55.713000000000     1.007825032230
         O           -0.568000000000    54.245000000000    56.640000000000    15.994914619570
         H            0.134000000000    54.591000000000    56.089000000000     1.007825032230
         H           -0.462000000000    54.570000000000    57.534000000000     1.007825032230
         O           -0.810000000000    44.068000000000    57.031000000000    15.994914619570
         H            0.132000000000    43.938000000000    56.920000000000     1.007825032230
         H           -1.285000000000    43.430000000000    56.499000000000     1.007825032230
         O           -5.188000000000    43.599000000000    55.708000000000    15.994914619570
         H           -5.595000000000    43.266000000000    54.908000000000     1.007825032230
         H           -4.407000000000    43.083000000000    55.907000000000     1.007825032230
         O            5.003000000000    39.012000000000    53.418000000000    15.994914619570
         H            4.575000000000    39.038000000000    52.562000000000     1.007825032230
         H            5.944000000000    38.883000000000    53.300000000000     1.007825032230
         O            3.187000000000    37.794000000000    47.216000000000    15.994914619570
         H            2.483000000000    38.037000000000    46.615000000000     1.007825032230
         H            2.832000000000    37.256000000000    47.923000000000     1.007825032230
         O           -7.326000000000    52.855000000000    56.701000000000    15.994914619570
         H           -6.835000000000    53.375000000000    57.337000000000     1.007825032230
         H           -8.116000000000    52.507000000000    57.115000000000     1.007825032230
         O            3.645000000000    39.297000000000    51.046000000000    15.994914619570
         H            4.240000000000    39.454000000000    50.312000000000     1.007825032230
         H            3.097000000000    38.535000000000    50.856000000000     1.007825032230
         O           -1.910000000000    49.551000000000    43.381000000000    15.994914619570
         H           -1.662000000000    49.802000000000    42.491000000000     1.007825032230
         H           -2.807000000000    49.216000000000    43.380000000000     1.007825032230
         O           -4.831000000000    48.504000000000    52.099000000000    15.994914619570
         H           -5.768000000000    48.538000000000    51.905000000000     1.007825032230
         H           -4.357000000000    48.187000000000    51.330000000000     1.007825032230
         O           -2.001000000000    42.627000000000    47.431000000000    15.994914619570
         H           -1.139000000000    42.734000000000    47.029000000000     1.007825032230
         H           -1.902000000000    42.534000000000    48.378000000000     1.007825032230
         H           10.263000000000    48.876000000000    56.307000000000     1.007825032230
         H            1.597000000000    51.945000000000    58.080000000000     1.007825032230
         H           -4.038000000000    55.583000000000    59.452000000000     1.007825032230
         H            4.613000000000    47.002000000000    61.822000000000     1.007825032230
         H            8.047000000000    53.957000000000    54.647000000000     1.007825032230
         H           -0.473000000000    56.239000000000    53.398000000000     1.007825032230
         H           -6.892000000000    57.514000000000    54.434000000000     1.007825032230
         H            8.807000000000    46.339000000000    42.815000000000     1.007825032230
         H           13.019000000000    45.797000000000    44.864000000000     1.007825032230
         H            8.935000000000    44.673000000000    54.016000000000     1.007825032230

  Running in c1 symmetry.

  Rotational constants: A =      0.00007  B =      0.00000  C =      0.00000 [cm^-1]
  Rotational constants: A =      2.06342  B =      0.02381  C =      0.02374 [MHz]
  Nuclear repulsion = 139596.819685596565250

  Charge       = -2
  Multiplicity = 1
  Electrons    = 2312
  Nalpha       = 1156
  Nbeta        = 1156

  ==> Algorithm <==

  SCF Algorithm Type is DF.
  DIIS enabled.
  MOM disabled.
  Fractional occupation disabled.
  Guess Type is SAD.
  Energy threshold   = 1.00e-06
  Density threshold  = 1.00e-06
  Integral threshold = 1.00e-12

  ==> Primary Basis <==

  Basis Set: MINIX
    Blend: MINIX
    Number of shells: 1214
    Number of basis functions: 1832
    Number of Cartesian functions: 1836
    Spherical Harmonics?: true
    Max angular momentum: 2

   => Loading Basis Set <=

    Name: (MINIX AUX)
    Role: JKFIT
    Keyword: DF_BASIS_SCF
    atoms 1, 4-5, 7-13, 25-26, 32-39, 50, 53-54, 56-58, 60, 70-71, 73-76, 92-93, 95, 102-103, 109-110, 112-114, 123-124, 130, 133-134, 136-137, 147-148, 150-153, 166-168, 170, 180, 183-184, 190-191, 193-195, 206-207, 209-215, 226-227, 229-230, 238-239, 241-242, 250-251, 253-255, 265-266, 268-271, 287-288, 290-293, 306-307, 309, 316-317, 319-321, 331-332, 334-337, 350-354, 366, 369-370, 372-375, 388-389, 395-396, 398-400, 402, 419-420, 422-423, 431-432, 434-435, 445-446, 448-450, 462-463, 465-468, 481-482, 488-489, 491-494, 507-508, 510-511, 521-522, 524-525, 527, 538-539, 541-543, 552-555 entry C          line   198 file /storage/hive/project/chem-sherrill/csargent30/.conda/envs/psi419/share/psi4/basis/def2-universal-jkfit.gbs 
    atoms 2, 6, 14, 27, 40, 51, 55, 72, 94, 104, 111, 131, 135, 139, 149, 181, 185, 192, 208, 228, 231-232, 240, 243-244, 252, 256-257, 267, 289, 308, 318, 322-323, 333, 367, 371, 390, 397, 421, 424-425, 433, 436, 447, 452, 464, 483, 490, 509, 512, 523, 540, 557, 566, 569, 572, 575, 578, 581, 584, 587, 590, 593, 596                                                                                                                                                                                                                                                                                       entry O          line   318 file /storage/hive/project/chem-sherrill/csargent30/.conda/envs/psi419/share/psi4/basis/def2-universal-jkfit.gbs 
    atoms 3, 24, 31, 52, 59, 61, 69, 77, 91, 101, 108, 122, 132, 138, 146, 165, 182, 189, 205, 225, 237, 249, 264, 272, 286, 305, 315, 330, 349, 368, 387, 394, 401, 403-404, 418, 430, 444, 451, 461, 480, 487, 506, 520, 537, 551, 556                                                                                                                                                                                                                                                                                                                                                                            entry N          line   258 file /storage/hive/project/chem-sherrill/csargent30/.conda/envs/psi419/share/psi4/basis/def2-universal-jkfit.gbs 
    atoms 15-23, 28-30, 41-49, 62-68, 78-90, 97-100, 105-107, 115-121, 126-129, 140-145, 154-164, 171-179, 186-188, 196-204, 216-224, 233-236, 245-248, 258-263, 273-285, 294-304, 310-314, 324-329, 338-348, 355-365, 376-386, 391-393, 405-417, 426-429, 437-443, 453-460, 469-479, 484-486, 495-505, 513-519, 528-536, 544-550, 558-565, 567-568, 570-571, 573-574, 576-577, 579-580, 582-583, 585-586, 588-589, 591-592, 594-595, 597-608                                                                                                                                                                       entry H          line    18 file /storage/hive/project/chem-sherrill/csargent30/.conda/envs/psi419/share/psi4/basis/def2-universal-jkfit.gbs 
    atoms 96, 125, 169, 526                                                                                                                                                                                                                                                                                                                                                                                                                                                                                                                                                                                         entry S          line   903 file /storage/hive/project/chem-sherrill/csargent30/.conda/envs/psi419/share/psi4/basis/def2-universal-jkfit.gbs 

  ==> Integral Setup <==

  ==> DiskDFJK: Density-Fitted J/K Matrices <==

    J tasked:                  Yes
    K tasked:                  Yes
    wK tasked:                  No
    OpenMP threads:             10
    Integrals threads:          10
    Memory [MiB]:            85830
    Algorithm:                Core
    Integral Cache:           NONE
    Schwarz Cutoff:          1E-12
    Fitting Condition:       1E-10

   => Auxiliary Basis Set <=

  Basis Set: (MINIX AUX)
    Blend: DEF2-UNIVERSAL-JKFIT
    Number of shells: 9343
    Number of basis functions: 28309
    Number of Cartesian functions: 33365
    Spherical Harmonics?: true
    Max angular momentum: 4

   => External Potential Field:  <= 

    > Charges [e] [a0] < 

              Z          x          y          z
        0.59720   41.93869   95.60880  109.21105
       -0.56790   42.21081   95.82045  111.52597
       -0.36620   44.20069   95.55022  107.46117
        0.11230   45.40634   93.97041  107.92982
        0.11230   43.58086   95.35747  105.52609
        0.11230   45.27028   97.27743  107.64447
       -0.41570   39.69370   95.43684  108.27753
       -0.02370   37.39957   95.46707  109.71183
        0.59730   35.70638   93.49609  108.54776
       -0.56790   36.00306   92.99720  106.29332
        0.03420   36.07298   97.95773  109.48506
        0.00180   37.42036   99.97218  110.96661
       -0.27370   35.12434  102.45150  111.29164
       -0.05360   34.89568  103.12424  108.01864
        0.08800   37.77563   95.02299  111.68848
        0.02410   36.01251   98.50953  107.50085
        0.02410   34.14924   97.76687  110.19560
        0.04400   37.99105   99.25975  112.81287
        0.04400   39.06064  100.65059  109.92348
        0.06840   34.44971  105.11791  107.75596
        0.06840   36.69092  102.69717  107.10401
        0.06840   33.40658  101.97151  107.18338
        0.27190   39.54252   95.26676  106.38213
       -0.41570   34.08121   92.30367  110.04820
       -0.00240   32.08566   90.71063  109.00507
        0.59730   30.14680   92.55123  107.88446
       -0.56790   29.92381   94.69418  108.82744
       -0.03430   30.76285   89.22342  111.05731
        0.01180   32.24629   86.96709  111.99840
       -0.12560   34.29475   87.29401  113.59522
       -0.12560   31.51118   84.57091  111.24251
       -0.17040   35.59110   85.17563  114.42103
       -0.17040   32.81131   82.46198  112.06832
       -0.10720   34.85033   82.77000  113.66136
        0.27190   34.23050   92.50398  111.93982
        0.09780   32.83210   89.45586  107.55187
        0.02950   30.41892   90.48198  112.65035
        0.02950   28.95060   88.56579  110.33166
        0.13300   34.86923   89.16106  114.18481
        0.13300   29.90870   84.34982  109.99718
        0.14300   37.19359   85.39294  115.66636
        0.14300   32.23684   80.59682  111.47305
        0.12970   35.87834   81.13539  114.32276
       -0.34790   28.75029   91.83502  105.93427
       -0.24000   26.76608   93.41294  104.86279
        0.73410   24.31889   91.97108  105.16515
       -0.58940   24.13936   89.77900  104.40548
       -0.00940   27.08922   93.87404  102.07734
        0.01870   29.12635   95.75998  101.55577
       -0.04790   28.74084   96.57823   98.82512
       -0.01430   30.67781   98.60213   98.23930
       -0.38540   29.79909  100.12714   96.13793
        0.27470   29.07533   90.12293  105.15759
        0.14260   26.66215   95.20629  105.87191
        0.03620   27.57677   92.09580  101.15893
        0.03620   25.31288   94.56945  101.29877
        0.01030   28.95249   97.37570  102.82189
        0.01030   30.97639   94.88315  101.77687
        0.06210   26.83978   97.33601   98.58134
        0.06210   29.01485   94.96819   97.57034
        0.11350   30.94049   99.80022   99.89470
        0.11350   32.46927   97.71585   97.74230
        0.34000   29.35123  101.87514   96.76154
        0.34000   31.17859  100.25564   94.82457
        0.34000   28.25519   99.31456   95.36314
       -0.41570   22.41593   93.14460  106.27442
        0.29850   19.43016   91.95029  109.71750
       -0.31920   16.91305   90.63315  110.20883
       -0.31920   21.63547   90.71630  111.18960
        0.27190   22.65215   94.96819  106.78842
        0.09690   20.01031   89.99632  106.10623
       -0.02970   19.26198   93.90994  110.33166
        0.07910   16.51810   90.63504  112.23083
        0.07910   17.01131   88.69052  109.53042
        0.07910   15.41072   91.63093  109.21483
        0.07910   21.21596   90.74465  113.20593
        0.07910   21.87169   88.76800  110.56410
        0.07910   23.37213   91.76699  110.83433
       -0.56790    3.93819   97.16405  112.20816
       -0.51630    2.55680  100.87925  110.77197
        0.03810    2.60593  102.06789  113.22861
        0.53660    0.13606  101.14570  114.43237
       -0.58190   -1.91618  101.64081  113.44404
       -0.03030    2.58515  104.90815  112.89980
        0.79940    2.61727  106.45016  115.34699
       -0.80140    1.66296  105.66782  117.34254
       -0.80140    3.64906  108.52886  115.18070
        0.29360    2.05035  101.90915  109.24696
        0.08800    4.24244  101.45562  114.32087
       -0.01220    4.24621  105.43160  111.79998
       -0.01220    0.90518  105.42593  111.82643
       -0.41570    0.12094   99.95139  116.64335
       -0.02490   -2.21665   98.94228  117.70726
        0.59730   -4.10260  100.92838  118.61055
       -0.56790   -6.31169  100.31044  119.05653
        0.21170   -1.67052   97.19239  119.93147
       -0.65460   -0.57637   94.91716  119.03952
        0.27190    1.75556   99.73786  117.60522
        0.08430   -3.13884   97.82356  116.24272
        0.03520   -0.36472   98.11836  121.22782
        0.03520   -3.42796   96.76721  120.91791
        0.42750    0.17763   94.02521  120.42658
       -0.41570   -3.25600  103.26975  118.96960
        0.01430   -5.02478  105.31822  119.43447
        0.59730   -6.64806  105.78309  117.14034
       -0.56790   -8.74565  106.70150  117.43703
       -0.20410   -3.70008  107.80888  120.00517
        0.71300   -2.24688  107.62179  122.46748
       -0.91910    0.21354  108.16414  122.47693
       -0.59310   -3.27490  106.83756  124.41768
        0.27190   -1.38139  103.62313  118.91858
        0.10480   -6.23421  104.81744  121.02562
        0.07970   -5.10604  109.30554  120.15824
        0.07970   -2.39428  108.25296  118.47449
        0.41960    1.06958  108.74807  120.87255
        0.41960    1.22265  107.99218  124.08887
       -0.41570   -5.78823  105.28231  114.82543
        0.13030   -5.54824  106.81677  110.46016
       -0.04300   -4.57125  109.36223  111.31243
       -0.32040   -6.94096  107.03598  107.94872
       -0.06600   -2.19019  110.31276  109.98206
        0.27190   -4.03268  104.55855  114.63268
        0.08690   -8.77400  107.10968  112.99050
        0.01870   -3.94764  105.54309  110.21828
        0.02360   -6.06413  110.74740  110.99873
        0.02360   -4.18952  109.26585  113.33443
        0.08820   -7.62504  105.17838  107.37802
        0.08820   -8.53778  108.32099  108.15847
        0.08820   -5.65784  107.76730  106.51252
        0.01860   -1.66485  112.15147  110.74551
        0.01860   -0.65196  108.97673  110.29009
        0.01860   -2.55491  110.48662  107.96194
       -0.56790   11.32513   89.45208  117.70537
       -0.51630    7.42473   89.50877  119.45526
        0.03810    8.31479   90.42340  121.92324
        0.53660   10.01744   88.54123  123.23471
       -0.58190   11.96197   89.26121  124.31563
       -0.03030    6.14539   90.95252  123.68824
        0.79940    4.29913   92.92539  122.73204
       -0.80140    5.02856   94.62237  121.32420
       -0.80140    2.10515   92.69674  123.44825
        0.29360    5.56335   89.17429  119.20392
        0.08800    9.36737   92.16950  121.63411
       -0.01220    5.11360   89.19507  123.98682
       -0.01220    6.90506   91.58369  125.49482
       -0.41570    9.39383   86.10726  123.02873
        0.01430   10.98120   84.13250  124.09454
        0.59730   13.63248   84.04179  122.94369
       -0.56790   15.50898   83.62983  124.29674
       -0.20410    9.74154   81.56058  123.76194
        0.71300    7.48898   81.24500  125.52128
       -0.91910    5.92618   79.38362  125.07341
       -0.59310    7.00144   82.72465  127.25416
        0.27190    7.78945   85.62727  122.11599
        0.10480   11.17395   84.48966  126.11465
        0.07970    9.10092   81.37350  121.81364
        0.07970   11.12482   80.08659  124.16257
        0.41960    6.26255   78.18175  123.62966
        0.41960    4.38227   79.14929  126.17134
       -0.41570   13.84224   84.43107  120.45492
        0.03370   16.27054   84.51611  119.15479
        0.59730   17.89949   86.65528  120.20359
       -0.56790   20.11991   86.30190  120.78374
       -0.18250   15.83402   84.98476  116.34099
        0.27190   12.24920   84.67674  119.43258
        0.08230   17.24753   82.72087  119.40801
        0.06030   17.64626   85.04901  115.36589
        0.06030   14.68884   83.45975  115.56053
        0.06030   14.85325   86.77811  116.08777
       -0.34790   16.81667   88.91917  120.47760
       -0.24000   18.20373   91.06212  121.54718
        0.73410   19.11458   90.51599  124.21359
       -0.58940   21.35957   90.87126  124.78995
       -0.00940   16.53510   93.42806  121.61332
        0.01870   15.95307   94.26899  118.94881
       -0.04790   14.84758   96.89571  118.98472
       -0.01430   12.13204   96.93539  119.78407
       -0.38540   11.17017   99.48085  119.43258
        0.27470   15.00254   89.15728  119.93525
        0.14260   19.84212   91.44574  120.35855
        0.03620   14.77577   92.99720  122.59409
        0.03620   17.52343   94.93606  122.60732
        0.01030   17.68784   94.27277  117.83954
        0.01030   14.60002   92.96886  118.10032
        0.06210   15.93606   98.04844  120.29808
        0.06210   15.00065   97.71018  117.09877
        0.11350   11.98275   96.40249  121.76828
        0.11350   11.04923   95.61825  118.62756
        0.34000    9.45997   99.40526  118.58976
        0.34000   12.37771  100.47107  118.33276
        0.34000   11.00576  100.33879  121.12955
       -0.34790   17.45540   89.50310  125.82174
       -0.26370   18.30200   88.98153  128.38232
        0.73410   20.29755   86.93307  128.60342
       -0.58940   21.97374   87.13527  130.23992
       -0.00070   16.03244   88.33714  130.07363
        0.03900   15.23308   90.97897  130.92023
        0.04860   12.49298   91.25865  130.48559
       -0.52950   11.73520   93.89293  130.50449
        0.80760    9.29556   94.51087  130.33630
       -0.86270    7.43607   92.80634  130.10953
       -0.86270    8.70408   96.93917  130.37032
        0.27470   15.66961   89.11193  125.27561
        0.15600   19.13159   90.72008  129.11365
        0.03270   14.53955   87.39605  129.01349
        0.03270   16.61825   87.19574  131.68557
        0.02850   15.64693   91.22086  132.92334
        0.02850   16.25542   92.39438  129.82796
        0.06870   12.01866   90.44040  128.65633
        0.06870   11.46875   90.25143  131.96147
        0.34560   13.05612   95.26298  130.64433
        0.44780    7.84803   90.94307  130.06985
        0.44780    5.62194   93.38460  129.97914
        0.44780   10.07791   98.25442  130.52905
        0.44780    6.87860   97.47774  130.23615
       -0.41570   20.15582   84.97154  126.97826
       -0.05180   22.06822   82.98921  126.98582
        0.59730   24.63258   84.10226  126.21292
       -0.56790   26.55065   83.57125  127.45447
       -0.11020   21.31989   80.82548  125.18491
        0.35310   23.23229   78.62583  125.00160
       -0.41210   23.69339   77.58649  127.63588
       -0.41210   22.27987   76.57926  123.21203
        0.27190   18.70640   84.87705  125.74049
        0.09220   22.22696   82.23332  128.89444
        0.04570   19.52465   80.05258  125.83308
        0.04570   21.04777   81.61160  123.30085
       -0.03610   25.01053   79.36283  124.26839
        0.10000   25.04076   76.03124  127.53573
        0.10000   24.45306   79.07559  128.83775
        0.10000   21.91704   76.90618  128.42579
        0.10000   21.96996   77.38995  121.34309
        0.10000   20.50920   75.81014  123.93013
        0.10000   23.68016   75.07315  123.08353
       -0.41570   24.73463   85.74821  124.27784
       -0.05180   27.11946   86.92362  123.58431
        0.59730   28.07755   88.60737  125.70647
       -0.56790   30.36412   88.56579  126.18646
       -0.11020   26.71884   88.39572  121.13333
        0.35310   26.13869   86.73276  118.82220
       -0.41210   25.15037   88.35603  116.66602
       -0.41210   28.53864   85.30602  118.02473
        0.27190   23.14915   86.16962  123.30274
        0.09220   28.50841   85.44208  123.24227
        0.04570   25.14092   89.69018  121.40923
        0.04570   28.41392   89.49743  120.74216
       -0.03610   24.69116   85.36082  119.33809
        0.10000   24.74407   87.16173  115.03708
        0.10000   23.42693   89.31224  117.26129
        0.10000   26.57144   89.75632  116.15391
        0.10000   28.12479   84.12683  116.38634
        0.10000   29.17926   84.11738  119.57998
        0.10000   30.01452   86.66095  117.54285
       -0.41570   26.49018   90.03033  127.04440
       -0.03890   27.33300   91.49109  129.22325
        0.59730   28.35345   89.75065  131.28683
       -0.56790   30.43026   90.24198  132.21847
        0.36540   25.14470   93.06712  130.25693
       -0.24380   25.76453   94.49575  132.69279
       -0.67610   24.53053   94.78299  128.26705
        0.27190   24.65148   90.10025  126.53606
        0.10070   28.83911   92.76288  128.62421
        0.00430   23.53276   91.83124  130.59708
        0.41020   23.46284   93.95151  127.05952
        0.06420   24.11291   95.56723  133.30128
        0.06420   27.33300   95.78644  132.35075
        0.06420   26.28987   93.15216  134.16300
       -0.41570   27.12513   87.67006  131.99926
       -0.08750   28.15125   86.04490  133.99859
        0.59730   30.68537   84.84870  133.22380
       -0.56790   32.36156   84.52367  134.79227
        0.29850   26.12924   84.01344  134.65999
       -0.31920   27.22906   82.08592  136.47602
       -0.31920   23.92960   85.22287  136.06217
        0.27190   25.47540   87.20897  131.15644
        0.09690   28.47061   87.20519  135.67100
       -0.02970   25.46217   83.08370  132.94790
        0.07910   28.82777   81.13917  135.58785
        0.07910   25.78720   80.69509  136.95601
        0.07910   27.86212   83.03835  138.18811
        0.07910   23.04332   86.64016  134.85842
        0.07910   24.62313   86.12049  137.78182
        0.07910   22.54821   83.77534  136.55161
       -0.34790   31.06332   84.31580  130.78795
       -0.24000   33.44248   83.33692  129.82985
        0.73410   35.43803   85.37027  129.36498
       -0.58940   37.46571   84.81091  128.30862
       -0.00940   32.97383   81.94041  127.36376
        0.01870   31.21828   79.71054  127.64533
       -0.04790   32.36156   77.89262  129.51805
       -0.01430   30.83655   75.48700  129.60309
       -0.38540   32.56754   73.48200  130.33063
        0.27470   29.63280   84.60493  129.55773
        0.14260   34.19081   81.99522  131.20180
        0.03620   32.14613   83.25755  126.01450
        0.03620   34.77663   81.27712  126.62299
        0.01030   29.38524   80.35115  128.32941
        0.01030   30.98962   78.77512  125.82363
        0.06210   32.37290   78.75812  131.38699
        0.06210   34.29475   77.45609  128.95491
        0.11350   29.32288   75.65519  130.98826
        0.11350   30.04476   75.09016  127.74360
        0.34000   31.62457   71.82471  130.41189
        0.34000   33.96972   73.35350  129.04184
        0.34000   33.31209   73.87506  132.04272
       -0.34790   34.90702   87.76455  130.00749
       -0.24000   36.58699   89.91317  129.58608
        0.73410   37.39579   90.24009  126.84220
       -0.58940   39.59732   90.66528  126.19780
       -0.00940   38.90190   89.63538  131.26038
        0.01870   38.05530   89.70341  133.97969
       -0.04790   40.20203   88.51099  135.41399
       -0.01430   39.57653   88.30690  138.19756
       -0.38540   41.66468   87.00299  139.43911
        0.27470   33.22516   88.10470  130.84275
        0.14260   35.58921   91.62148  130.16056
        0.03620   39.83354   87.84203  130.86731
        0.03620   40.20770   91.18873  130.90133
        0.01030   37.75106   91.64416  134.60141
        0.01030   36.33376   88.59792  134.21969
        0.06210   41.89145   89.66750  135.18534
        0.06210   40.56108   86.62883  134.65810
        0.11350   39.34788   90.18907  139.00447
        0.11350   37.83799   87.22976  138.44323
        0.34000   41.29619   86.84047  141.30427
        0.34000   43.27284   88.00077  139.19345
        0.34000   41.87255   85.26444  138.67755
       -0.41570   35.57409   89.99632  125.13577
       -0.00310   36.03708   90.26466  122.44669
        0.59730   34.79931   92.67028  121.40168
       -0.56790   32.47683   92.94618  121.58120
       -0.00360   34.99206   87.93841  121.08420
       -0.06450   36.55864   85.63294  121.64167
        0.69510   39.26662   85.83703  120.69492
       -0.94070   41.00139   84.75611  122.11788
       -0.60860   39.91102   86.98409  118.75606
        0.27190   33.80153   89.61081  125.73104
        0.08500   38.06853   90.36670  122.12733
        0.01710   33.05887   87.60392  121.71159
        0.01710   34.99584   88.28423  119.05464
        0.03520   36.60022   85.34948  123.68069
        0.03520   35.66858   83.99644  120.76106
        0.42510   40.49305   83.84148  123.71281
        0.42510   42.84009   84.84303  121.61332
       -0.25480   36.19392   94.49009  120.31508
       -0.02660   35.14135   96.76154  119.17936
        0.58960   33.51996   96.02454  116.92869
       -0.57480   34.23806   94.31245  115.48683
       -0.00700   37.38445   98.33001  118.38378
        0.01890   39.40079   97.37948  120.17335
        0.01920   38.92269   94.55623  120.16579
        0.06410   34.01129   97.78766  120.56264
        0.02530   37.89279   97.97474  116.42036
        0.02530   37.01973  100.33312  118.69370
        0.02130   41.28863   97.81978  119.47604
        0.02130   39.12300   98.15804  122.05930
        0.03910   39.79196   93.63782  121.79096
        0.03910   39.58031   93.70774  118.40835
       -0.41570   31.37512   97.29822  116.59799
       -0.00240   29.78019   96.80689  114.42481
        0.59730   28.61990   99.26920  113.50640
       -0.56790   28.44416  101.13814  114.89913
       -0.03430   27.62024   94.92283  115.06542
        0.01180   25.78909   95.77510  117.13467
       -0.12560   23.67071   97.21129  116.53941
       -0.12560   26.29554   95.20629  119.64801
       -0.17040   22.10224   98.06545  118.44992
       -0.17040   24.69494   96.07746  121.53585
       -0.10720   22.60490   97.50798  120.95192
        0.27190   30.85356   98.61914  117.87356
        0.09780   30.93482   96.00943  112.91681
        0.02950   26.52987   94.60158  113.34766
        0.02950   28.46683   93.13515  115.64179
        0.13300   23.25119   97.65916  114.59299
        0.13300   27.93204   94.08757  120.13178
        0.14300   20.46195   99.18417  117.97938
        0.14300   25.09556   95.62581  123.48604
        0.12970   21.37280   98.18639  122.42969
       -0.51630   27.74874   99.22952  111.17070
        0.03970   26.36168  101.27609  110.02930
        0.53660   23.74630  100.17249  109.48506
       -0.58190   23.54410   98.10702  108.41548
        0.05600   27.71661  101.94883  107.65203
        0.01360   26.40514  103.83100  105.98151
        0.80540   27.83378  104.55099  103.56077
       -0.81880   29.86145  103.51164  103.00519
       -0.81880   26.87946  106.20450  102.21529
        0.29360   28.07377   97.67049  110.11812
        0.11050   26.23885  102.89181  111.29920
       -0.01730   27.98684  100.21974  106.56733
       -0.01730   29.56854  102.70095  108.14903
       -0.04250   24.58534  103.03543  105.43349
       -0.04250   26.06499  105.54498  107.07188
       -0.41570   21.70350  101.42538  110.13513
       -0.00240   19.17505  100.49186  109.55309
        0.59730   18.12058  102.06411  107.36290
       -0.56790   18.25097  104.39603  107.34967
       -0.03430   17.48564  100.73185  111.90580
        0.01180   14.87025   99.58857  111.53919
       -0.12560   14.52632   97.02421  111.90202
       -0.12560   12.85392  101.09846  110.81543
       -0.17040   12.16228   95.97730  111.54675
       -0.17040   10.49932  100.04021  110.46205
       -0.10720   10.17429   97.49097  110.82866
        0.27190   21.88870  103.08267  111.06487
        0.09780   19.28654   98.51520  108.98617
        0.02950   18.40782   99.76809  113.47616
        0.02950   17.27966  102.72551  112.37634
        0.13300   16.09669   95.84691  112.45949
        0.13300   13.12793  103.09968  110.52819
        0.14300   11.87504   93.97608  111.83210
        0.14300    8.92140  101.20806  109.90080
        0.12970    8.32991   96.66327  110.54898
       -0.41570   17.05289  100.85090  105.44294
        0.13030   17.27588  101.05877  100.81311
       -0.04300   20.04055  101.77309  100.69217
       -0.32040   15.96063  102.13025   98.52276
       -0.06600   21.35768  101.05877  103.11480
        0.27190   16.96218   98.94606  105.51286
        0.08690   16.33668  104.15037  103.38881
        0.01870   17.10391   99.00653  100.79799
        0.02360   20.92872  100.78287   99.11991
        0.02360   20.20684  103.80455  100.39926
        0.08820   13.96319  101.63136   98.58134
        0.08820   16.15527  104.18060   98.51520
        0.08820   16.81289  101.35357   96.81634
        0.01860   23.38914  100.96429  102.79165
        0.01860   20.95706  102.47418  104.55666
        0.01860   20.67738   99.22196  103.74974
       -0.56790   -1.19620  106.93771  103.64770
       -0.25480   -0.13039  109.12601  100.21785
       -0.02660    0.24566  111.50140  101.57845
        0.58960   -2.19397  112.51429  102.73685
       -0.57480   -2.05602  113.99773  104.52831
       -0.00700    1.40218  113.23806   99.60746
        0.01890    0.34015  112.23272   97.11681
        0.01920    0.56881  109.37168   97.55333
        0.06410    1.61950  111.19526  103.08267
        0.02530    0.82581  115.19015   99.91927
        0.02530    3.45631  113.08310   99.62825
        0.02130   -1.61950  112.80531   96.84091
        0.02130    1.50800  112.82799   95.52755
        0.03910    2.49444  108.71783   97.22452
        0.03910   -0.75967  108.34745   96.35714
       -0.51630   -4.43519  111.90580  101.77120
        0.03970   -6.76522  112.64279  103.00141
        0.53660   -8.73242  110.69260  102.27198
       -0.58190   -8.38094  109.17326  100.54099
        0.05600   -7.62693  115.31109  102.20773
        0.01360   -8.67006  115.54730   99.60557
        0.80540   -9.68674  118.17024   99.06700
       -0.81880  -11.69363  118.87700  100.00242
       -0.81880   -8.41684  119.46849   97.67238
        0.29360   -4.51267  110.90803  100.14604
        0.11050   -6.49499  112.59933  105.04232
       -0.01730   -5.99988  116.56776  102.35135
       -0.01730   -9.05935  115.95171  103.54187
       -0.04250   -7.17340  115.12778   98.25253
       -0.04250  -10.19129  114.17725   99.36747
       -0.34790  -10.78089  110.71716  103.70250
       -0.00940  -14.70963  109.86301  105.41081
        0.01870  -16.79400  108.30776  106.54654
       -0.04790  -18.06578  110.28442  108.24540
       -0.01430  -20.06889  109.15814  109.95371
       -0.38540  -20.97596  110.98739  111.79620
        0.27470  -10.98498  112.15902  104.93649
        0.14260  -12.03945  107.03787  104.38469
        0.03620  -13.65138  110.63591  107.00007
        0.03620  -15.60158  111.45416  104.45461
        0.01030  -18.08468  107.60101  105.10657
        0.01030  -16.02677  106.76008  107.66904
        0.06210  -16.62203  111.16881  109.41892
        0.06210  -18.93506  111.72439  107.05676
        0.11350  -21.65437  108.53075  108.79909
        0.11350  -19.27521  107.53864  110.94771
        0.34000  -22.30444  110.17481  112.89980
        0.34000  -19.51898  111.57321  112.88090
        0.34000  -21.73374  112.48406  110.88724
       -0.56790   18.11114   85.30035   80.04691
       -0.41570   18.71585   89.59381   80.09037
       -0.03890   21.20840   89.50877   78.88284
        0.59730   23.05844   88.02344   80.51745
       -0.56790   24.37558   86.30568   79.60660
        0.36540   22.23452   92.23186   78.45765
       -0.24380   24.87258   92.28855   77.29358
       -0.67610   20.47518   93.48286   76.82871
        0.27190   17.99586   91.28322   80.61005
        0.10070   21.03265   88.57146   77.05736
        0.00430   22.28365   93.21641   80.26612
        0.41020   19.09379   94.12915   77.81136
        0.06420   25.47351   94.24253   77.04791
        0.06420   26.19349   91.31535   78.53891
        0.06420   24.83478   91.34558   75.46243
       -0.34790   23.08678   88.60359   82.97598
       -0.00940   24.50030   88.53934   87.28456
        0.01870   25.76831   91.06212   87.54723
       -0.04790   25.67760   91.70085   90.34592
       -0.01430   27.51630   93.83057   90.93740
       -0.38540   26.97584   96.11147   89.48231
        0.27470   21.90948   89.95663   83.62794
        0.14260   26.69805   87.58692   84.07014
        0.03620   25.32044   87.26188   88.67540
        0.03620   22.49719   88.76611   87.70408
        0.01030   27.72039   90.95252   86.90095
        0.01030   24.74407   92.48320   86.46442
        0.06210   23.76898   92.29044   90.84669
        0.06210   26.18782   90.03411   91.44385
        0.11350   27.38780   94.27844   92.94429
        0.11350   29.43059   93.20129   90.51221
        0.34000   28.23818   97.47018   89.93396
        0.34000   25.21273   96.72185   89.88860
        0.34000   27.10056   95.72219   87.61904
       -0.56790   17.86169   87.09559  102.47796
       -0.41570   19.29788   83.08559  103.14881
       -0.08750   21.68650   83.84337  104.34123
        0.59730   23.95228   83.11015  102.73874
       -0.56790   23.98251   81.05224  101.63325
        0.29850   21.87547   82.58859  106.99062
       -0.31920   24.13558   83.69786  108.44004
       -0.31920   19.36780   82.98921  108.41359
        0.27190   18.93884   81.22421  102.92771
        0.09690   21.68272   85.88994  104.57933
       -0.02970   22.17783   80.56658  106.74307
        0.07910   24.26219   82.81347  110.29576
        0.07910   23.87669   85.72932  108.66303
        0.07910   25.87035   83.33692  107.38747
        0.07910   19.70795   82.89851  110.44315
        0.07910   18.59113   84.83359  107.92793
        0.07910   18.02988   81.51901  107.87502
       -0.41570   25.81555   84.79768  102.63858
       -0.00240   28.19471   84.44430  101.30066
        0.59730   30.33388   84.75422  103.21495
       -0.56790   30.23184   86.32269  104.93460
       -0.03430   28.50463   86.42096   99.17283
        0.01180   26.52609   86.00711   97.11114
       -0.12560   24.09023   86.94441   97.39648
       -0.12560   27.12702   84.59170   94.97197
       -0.17040   22.28932   86.43796   95.54644
       -0.17040   25.31099   84.10604   93.14649
       -0.10720   22.90348   85.02256   93.44129
        0.27190   25.56044   86.44930  103.56077
        0.09780   28.25896   82.54891  100.49564
        0.02950   28.27408   88.30879   99.96273
        0.02950   30.38680   86.25088   98.35458
        0.13300   23.59890   88.05557   99.03677
        0.13300   29.02052   83.86794   94.73575
        0.14300   20.39203   87.15984   95.75998
        0.14300   25.79098   83.00811   91.49487
        0.12970   21.48619   84.63705   92.02399
       -0.41570   32.21416   83.11204  102.97496
        0.03370   34.43837   83.06291  104.60768
        0.59730   36.16369   85.31736  104.00675
       -0.56790   35.89535   86.50032  101.98852
       -0.18250   35.78952   80.56280  104.10123
        0.27190   32.09889   81.81758  101.57845
        0.08230   33.85255   83.14606  106.58055
        0.06030   37.47138   80.43808  105.28420
        0.06030   36.33565   80.46832  102.11702
        0.06030   34.52530   78.99811  104.53965
       -0.25480   38.01940   85.94663  105.63758
       -0.02660   39.84299   87.99321  105.21050
        0.58960   41.28107   87.77589  102.71984
       -0.57480   41.97460   89.73553  101.69750
       -0.00700   41.60988   87.89683  107.44794
        0.01890   39.94881   86.89906  109.52286
        0.01920   38.44459   84.84681  108.14525
        0.06410   38.83765   89.79034  105.23885
        0.02530   42.32609   89.77333  107.90903
        0.02530   43.16701   86.59859  107.08322
        0.02130   41.06564   86.10537  111.06109
        0.02130   38.69403   88.37493  110.22206
        0.03910   36.65880   84.47454  109.09956
        0.03910   39.55575   83.11771  107.99407
       -0.51630   41.85554   85.49310  101.75230
        0.03810   43.13489   85.27011   99.31267
        0.53660   41.31508   85.46286   97.06389
       -0.58190   42.07664   84.99610   94.92661
       -0.03030   44.58053   82.73410   99.25598
        0.79940   42.95536   80.33793   99.03110
       -0.80140   40.74816   80.35682   99.73974
       -0.80140   43.87188   78.43308   98.09190
        0.29360   41.39634   83.91518  102.72362
        0.08800   44.50872   86.79890   99.16338
       -0.01220   45.67090   82.59237  100.99830
       -0.01220   45.89578   82.77378   97.67049
       -0.41570   38.85844   85.93719   97.46262
       -0.02520   36.95170   86.15450   95.51054
        0.59730   35.51551   83.71865   94.87370
       -0.56790   33.71082   83.79613   93.35436
        0.27190   38.29152   86.16206   99.27109
        0.06980   35.57409   87.55668   96.12659
        0.06980   37.85688   86.84236   93.79278
       -0.41570   36.20904   81.52279   95.88092
       -0.02490   34.82009   79.25889   95.16850
        0.59730   32.20093   79.25700   96.38926
       -0.56790   31.81543   80.37572   98.41127
        0.21170   36.31865   76.97610   95.95840
       -0.65460   36.74195   77.06114   98.58890
        0.27190   37.66602   81.42830   97.11114
        0.08430   34.59900   79.23244   93.12003
        0.03520   38.12711   76.96666   94.97197
        0.03520   35.26796   75.26779   95.48597
        0.42750   38.37467   77.78113   98.91582
       -0.41570   30.41514   78.02868   95.15716
       -0.05810   27.84134   77.84727   96.06423
        0.59730   27.59945   75.90841   98.18261
       -0.56790   28.44416   73.76168   97.85191
       -0.00740   26.17649   77.13106   93.84002
        0.18680   23.41182   76.80792   94.55245
       -0.22070   21.91137   78.54836   95.79967
       -0.54320   22.02098   74.78780   94.06679
        0.16350   19.74953   75.19976   94.94551
       -0.27950   19.70606   77.45420   95.96785
        0.27190   30.86301   77.17830   93.50932
        0.13600   27.25174   79.68975   96.77476
        0.03670   26.31633   78.61072   92.41517
        0.03670   26.86624   75.36606   93.03500
        0.18620   22.44428   80.39651   96.48186
        0.14350   18.17728   73.90341   94.84535
        0.33390   18.16972   78.24222   96.77854
       -0.41570   26.48640   76.56792  100.33312
       -0.05970   26.04421   74.73867  102.31922
        0.59730   23.37402   73.71822  102.07356
       -0.56790   23.03765   71.42031  102.08867
        0.13030   26.44672   75.96888  104.94405
       -0.04300   29.25107   76.68320  105.21806
       -0.32040   25.60768   74.12829  107.04354
       -0.06600   29.88791   78.31025  107.54053
        0.27190   25.93838   78.37828  100.58823
        0.08690   27.37646   73.18153  102.10001
        0.01870   25.30721   77.68097  105.06121
        0.02360   30.34333   74.94087  105.34089
        0.02360   29.83311   77.70365  103.52676
        0.08820   25.89681   75.00701  108.88413
        0.08820   23.61213   73.67853  106.80354
        0.08820   26.72073   72.39919  106.92637
        0.01860   31.90803   78.71276  107.56510
        0.01860   29.37012   77.29169  109.25452
        0.01860   28.83722   80.07903  107.44983
       -0.41570   21.44272   75.32448  101.86569
       -0.02520   18.82356   74.50623  101.62947
        0.59730   17.23052   75.93486  103.56266
       -0.56790   17.73886   78.16285  104.09745
        0.27190   21.81311   77.19720  101.87136
        0.06980   18.13948   74.91441   99.73030
        0.06980   18.69695   72.48234  101.99041
       -0.41570   15.33513   74.72544  104.66059
       -0.02520   13.77988   75.97266  106.52953
        0.59730   14.77955   75.67408  109.19593
       -0.56790   16.94517   74.85205  109.63624
        0.27190   14.97230   72.91319  104.18816
        0.06980   13.69862   77.98144  106.07978
        0.06980   11.87504   75.19220  106.44071
       -0.41570   13.19785   76.23533  111.07432
       -0.00240   13.95374   76.05581  113.69726
        0.59730   14.58680   73.29870  114.35300
       -0.56790   16.45951   72.85839  115.65313
       -0.03430   11.87504   77.01390  115.44526
        0.01180   12.67061   76.80225  118.22127
       -0.12560   14.78711   78.02301  119.09432
       -0.12560   11.31757   75.26401  119.85777
       -0.17040   15.55056   77.72821  121.56230
       -0.17040   12.09047   74.98244  122.33520
       -0.10720   14.22397   76.20510  123.20447
        0.27190   11.42339   76.80036  110.65669
        0.09780   15.63937   77.20665  113.98072
        0.02950   10.17429   75.89140  115.14479
        0.02950   11.47442   78.98488  115.00306
        0.13300   15.85858   79.22110  117.83765
        0.13300    9.65461   74.28324  119.19259
        0.14300   17.21541   78.70709  122.22182
        0.14300   11.01710   73.79569  123.60132
        0.12970   14.84191   75.97266  125.13577
       -0.51630   13.20352   71.42031  113.44215
        0.03810   13.81579   68.78603  113.96182
        0.53660   16.50676   68.13974  113.03208
       -0.58190   17.96752   66.88497  114.38512
       -0.03030   11.83158   67.11173  112.62390
        0.79940   12.25298   64.27903  113.06798
       -0.80140   12.61959   63.50047  115.24495
       -0.80140   12.26999   62.89953  111.20849
        0.29360   11.68418   71.82471  112.35934
        0.08800   13.70996   68.45911  115.99328
       -0.01220    9.96453   67.61629  113.33066
       -0.01220   11.89961   67.48590  110.60000
       -0.41570   17.24753   69.02792  110.78708
       -0.00310   19.81567   68.58572  109.91781
        0.59730   21.79043   70.02947  111.43526
       -0.56790   23.89937   69.11484  111.82832
       -0.00360   20.16716   69.34350  107.20794
       -0.06450   19.11080   67.38952  105.39003
        0.69510   16.27999   67.43866  105.29176
       -0.94070   15.14427   65.22201  105.41459
       -0.60860   15.09324   69.44555  105.28798
        0.27190   16.02488   70.00490  109.69482
        0.08500   20.21629   66.57316  110.08411
        0.01710   19.20151   71.13496  106.89047
        0.01710   22.17783   69.58916  106.83567
        0.03520   19.72118   65.51869  106.00041
        0.03520   19.85346   67.75613  103.50408
        0.42510   16.17984   63.62141  105.49018
        0.42510   13.23753   65.12563  105.43349
       -0.41570   21.16304   72.25557  112.43115
       -0.05180   22.92616   73.72955  113.91269
        0.59730   23.35513   72.43320  116.46004
       -0.56790   25.47162   72.40108  117.44459
       -0.11020   21.85846   76.42619  114.26229
        0.35310   23.68394   78.22899  115.57376
       -0.41210   26.00641   78.61828  113.88623
       -0.41210   22.30255   80.65729  116.24650
        0.27190   19.40371   72.93398  112.14391
        0.09220   24.71951   73.84294  112.90547
        0.04570   21.40682   77.19342  112.40469
        0.04570   20.12558   76.31470  115.37156
       -0.03610   24.30755   77.34271  117.32554
        0.10000   27.32166   79.90518  114.81220
        0.10000   25.41682   79.41952  112.08155
        0.10000   26.93238   76.80603  113.56309
        0.10000   23.60268   81.94986  117.18381
        0.10000   20.73219   80.22643  117.50884
        0.10000   21.58067   81.53601  114.52874
       -0.34790   21.40304   71.38440  117.65813
       -0.26370   21.62414   69.90475  119.98060
        0.73410   23.53087   67.79392  119.51384
       -0.58940   25.23540   67.41976  121.05586
       -0.00070   19.18072   68.57060  120.71948
        0.03900   17.38926   69.83294  122.50150
        0.04860   15.60914   67.74857  123.43313
       -0.52950   14.06712   66.75269  121.38467
        0.80760   11.59158   67.12874  121.26373
       -0.86270   10.35570   68.40998  123.03818
       -0.86270   10.29712   66.20089  119.36077
        0.27470   19.66260   71.62818  116.91547
        0.15600   22.26664   71.10661  121.52451
        0.03270   18.14137   68.21722  118.97716
        0.03270   19.68528   66.74513  121.52829
        0.02850   18.41538   70.66064  124.08320
        0.02850   16.31779   71.28803  121.51317
        0.06870   14.37137   68.52525  124.88633
        0.06870   16.72597   66.21978  124.24382
        0.34560   14.91183   65.73979  120.00517
        0.44780   11.30434   69.13563  124.52728
        0.44780    8.46786   68.65753  122.89645
        0.44780   11.18718   65.21256  117.99261
        0.44780    8.41117   66.47490  119.26628
       -0.51630   23.31544   66.47112  117.36711
        0.03970   25.06155   64.43777  116.76807
        0.53660   27.72606   65.33161  116.26918
       -0.58190   29.51374   63.98046  116.92113
        0.05600   24.24141   62.99024  114.44370
        0.01360   21.83390   61.56917  114.99361
        0.80540   22.13058   59.56228  117.04586
       -0.81880   23.56866   57.76515  116.64335
       -0.81880   20.90982   59.83440  119.01495
        0.29360   21.91326   66.89442  116.14257
        0.11050   25.10501   63.13197  118.36111
       -0.01730   25.71728   61.65609  113.91269
       -0.01730   23.92015   64.30738  112.89413
       -0.04250   20.40337   62.92032  115.60400
       -0.04250   21.19139   60.65832  113.26263
       -0.41570   27.96039   67.59172  115.16180
       -0.00140   30.39624   68.64052  114.45315
        0.59730   32.21416   68.97311  116.63957
       -0.56790   34.49695   68.67454  116.23516
       -0.01520   29.95216   71.17464  113.11901
       -0.00110   32.18015   72.37084  111.75273
       -0.19060   32.66581   71.75290  109.26774
       -0.19060   33.67303   74.10750  113.01696
       -0.23410   34.67081   72.89808  108.03753
       -0.23410   35.66669   75.24323  111.79242
        0.32260   36.15235   74.63284  109.31499
       -0.55790   38.16113   75.81014  108.09233
        0.27190   26.38436   68.60651  114.80464
        0.08760   31.26741   67.35740  113.09822
        0.02950   28.46117   70.88552  111.72817
        0.02950   29.26619   72.52013  114.51929
        0.16990   31.49607   70.39230  108.29454
        0.16990   33.27241   74.57048  114.96338
        0.16560   35.07710   72.43887  106.09111
        0.16560   36.83832   76.60005  112.76752
        0.39920   38.42569   75.03347  106.47473
       -0.41570   31.29009   69.57027  118.90346
       -0.00240   32.96438   69.95766  121.02184
        0.59730   33.67303   67.55582  122.46559
       -0.56790   35.17536   67.66164  124.24571
       -0.03430   31.77952   71.87384  122.80007
        0.01180   31.89858   74.53836  121.66435
       -0.12560   34.20782   75.67219  121.17869
       -0.12560   29.67059   75.80069  121.13333
       -0.17040   34.28341   78.07592  120.16202
       -0.17040   29.77075   78.20632  120.11477
       -0.10720   32.07054   79.34204  119.63289
        0.27190   29.40414   69.75357  119.13967
        0.09780   34.70671   70.78158  120.29430
        0.02950   29.81043   71.36551  123.12511
        0.02950   32.79242   71.85306  124.59342
        0.13300   35.94259   74.68009  121.59254
        0.13300   27.86968   74.91630  121.51128
        0.14300   36.08054   78.96410  119.78029
        0.14300   28.03976   79.20220  119.69336
        0.12970   32.13479   81.22232  118.84110
       -0.34790   32.67525   65.37885  121.71348
       -0.24000   33.34611   63.00347  122.93424
        0.73410   35.76496   61.93955  121.77584
       -0.58940   35.99739   61.93010  119.48927
       -0.00940   31.16158   61.08729  122.62244
        0.01870   28.80510   61.94333  124.03406
       -0.04790   26.76041   60.04227  123.63911
       -0.01430   24.37369   61.12697  124.81452
       -0.38540   22.23830   59.45645  124.31185
        0.27470   31.42804   65.36941  120.26784
        0.14260   33.65791   63.34551  124.94113
        0.03620   30.71372   60.90209  120.62122
        0.03620   31.75874   59.25614  123.35376
        0.01030   29.22272   62.10018  126.04473
        0.01030   28.19471   63.77259  123.31219
        0.06210   27.25741   58.26593  124.55752
        0.06210   26.47128   59.73235  121.62277
        0.11350   24.63636   61.30649  126.84976
        0.11350   23.99574   62.98268  124.00572
        0.34000   22.16271   59.06150  122.44669
        0.34000   22.45373   57.83507  125.29640
        0.34000   20.61880   60.31439  124.84665
       -0.41570   37.53752   61.06272  123.20258
       -0.14900   39.82976   60.05550  122.07820
        0.27190   37.32965   61.07595  125.09987
        0.09760   39.53307   58.12042  121.50183
        0.09760   40.35132   61.16099  120.44169
        0.09760   41.35666   60.11597  123.43313
        0.00000   33.72972   91.27944  100.69217
        0.67910   35.18103   90.23631  100.96807
        0.67910   33.10611   91.87659  102.28143
        0.00000    6.14161   96.62359  116.83043
        0.67910    5.74288   95.90549  118.44236
        0.67910    6.42885   95.29700  115.63423
        0.00000    7.35103   87.70786  129.49726
        0.67910    8.02756   86.91228  130.97503
        0.67910    8.35070   87.25621  128.05918
        0.00000    1.95587   85.10571  127.56029
        0.67910    3.20120   83.90384  128.08564
        0.67910    2.39428   86.74410  128.18768
        0.00000    8.21653  110.06143   98.14671
        0.67910    8.84203  108.82744   99.31267
        0.67910    8.32235  109.40947   96.46296
        0.00000    0.49700  110.79275   84.83170
        0.67910    0.20976  109.96694   86.41529
        0.67910    2.24122  111.25007   84.69564
        0.00000    5.93563  112.11745   84.61627
        0.67910    6.57814  111.15369   86.00522
        0.67910    6.26444  113.87301   84.89784
        0.00000   10.12137   64.18455  106.93204
        0.67910   10.90561   63.71590  108.49296
        0.67910    8.33558   63.91621  107.04921
        0.00000   16.59935   62.67655  118.44425
        0.67910   15.20663   62.96378  117.32554
        0.67910   15.97574   62.36285  120.11288
        0.00000   30.40191  101.52554  120.24705
        0.67910   31.02930  103.07511  119.55541
        0.67910   28.62368  101.67293  120.53807
        0.00000   40.76139   75.74589  104.02564
        0.67910   40.75761   77.07059  102.79354
        0.67910   42.43758   75.52290  104.66626
        0.00000   23.31544   53.89688  120.21115
        0.67910   23.40237   55.22536  118.98661
        0.67910   24.47951   52.58730  119.76517
        0.00000    1.90484   90.39316  128.66011
        0.67910    1.96909   91.12448  127.00660
        0.67910    0.39306   90.92795  129.49726
        0.00000  -15.76976  115.44526  100.24997
        0.67910  -14.38082  116.36745  100.95295
        0.67910  -15.40505  113.67459  100.30099
        0.00000   10.44452  114.27363   88.65839
        0.67910   10.12704  112.54453   88.23320
        0.67910   12.11314  114.72905   88.12738
        0.00000   14.04255   73.00768   98.01442
        0.67910   14.29389   74.78024   97.75175
        0.67910   13.86303   72.18187   96.41572
        0.00000   18.02799   61.50681  108.38713
        0.67910   16.90360   60.24825  109.03531
        0.67910   19.26765   60.72068  107.33077
        0.00000   28.24007  105.27853   96.67461
        0.67910   27.80732  105.60168   98.39993
        0.67910   26.80010  105.58467   95.62392
        0.00000    4.68274  101.21562  119.46849
        0.67910    4.40306  102.72740  120.42091
        0.67910    5.09092   99.85880  120.59476
        0.00000    2.58326  111.62612  119.70659
        0.67910    3.07080  110.90236  118.12300
        0.67910    4.05535  112.19871  120.58720
        0.00000    3.02356   95.63148  131.35864
        0.67910    3.36749   96.68406  132.78917
        0.67910    2.54924   96.66327  129.95080
        0.00000   -3.21064   91.39282  122.67346
        0.67910   -1.47210   91.81990  122.92668
        0.67910   -3.79079   90.37804  124.05485
        0.00000   21.83201  108.05076  104.24107
        0.67910   23.41938  107.63880  103.47951
        0.67910   20.74352  106.60701  104.18627
       -1.35820   33.86011   91.20574  100.95484
       -1.35820    6.12271   96.33257  116.90413
       -1.35820    7.59103   87.52644  129.51805
       -1.35820    2.20342   85.15295  127.72659
       -1.35820    8.32424  109.78742   98.08623
       -1.35820    0.69542  110.73228   85.04901
       -1.35820    6.07736  112.21761   84.86193
       -1.35820    9.99098   64.07683  107.18149
       -1.35820   16.30456   62.67655  118.50850
       -1.35820   30.24885  101.77687  120.18469
       -1.35820   40.99383   75.91219  103.93116
       -1.35820   23.48930   53.91389  119.96548
       -1.35820    1.70453   90.57646  128.52972
       -1.35820  -15.51276  115.33754  100.36146
       -1.35820   10.62782  114.07899   88.52044
       -1.35820   14.05578   73.15697   97.75364
       -1.35820   18.03177   61.21012  108.33800
       -1.35820   27.97551  105.36924   96.78610
       -1.35820    4.69786  101.25342  119.76706
       -1.35820    2.86105  111.59778  119.59321
       -1.35820    3.00844   95.93195  131.37754
       -1.35820   -3.03112   91.31535  122.90212
       -1.35820   21.91893  107.78809  104.12013
       -0.01937   21.19895   92.54178  106.53520
       -0.01937   19.70606   91.94273  108.25674
       -0.01937   19.99708   90.96764  106.45205
        0.28395    3.54702   97.82734  111.34077
        0.28395    2.85538   99.68494  110.62457
       -0.01010   -6.54034  105.51286  113.69537
       -0.01010   -6.41940  106.28009  111.51274
       -0.01010   -8.03323  106.42749  112.77697
        0.28395   10.17429   89.28011  117.61655
        0.28395    8.22409   89.30846  118.49339
       -0.01010   16.53132  101.48585  104.34690
       -0.01010   16.64282  101.58979  102.03198
       -0.01010   16.17228  103.13558  103.31889
        0.28395   -1.02612  106.95661  102.49308
        0.28395   -0.49322  108.05076  100.77909
       -0.03177  -11.77488  109.76285  103.66282
       -0.03177  -13.74020  109.33577  104.51697
       -0.03177  -12.40416  107.92226  104.00486
        0.28395   17.73319   86.39072   80.28690
        0.28395   18.03555   88.53745   80.30958
       -0.03177   23.92393   87.97242   83.84715
       -0.03177   24.63069   87.94029   86.00333
       -0.03177   25.72862   87.46408   84.39517
        0.28395   17.72185   85.92207  102.41182
        0.28395   18.43995   83.91707  102.74630

  Old nuclear repulsion        = 139596.819685596565250
  Additional nuclear repulsion =  148.596540383817342
  Total nuclear repulsion      = 139745.416225980385207

  Minimum eigenvalue in the overlap matrix is 1.6583662687E-01.
  Reciprocal condition number of the overlap matrix is 5.9078879314E-02.
    Using symmetric orthogonalization.

  ==> Pre-Iterations <==

  SCF Guess: Superposition of Atomic Densities via on-the-fly atomic UHF (no occupation information).

   -------------------------
    Irrep   Nso     Nmo    
   -------------------------
     A       1832    1832 
   -------------------------
    Total    1832    1832
   -------------------------

  ==> Iterations <==

                           Total Energy        Delta E     RMS |[F,P]|

   @DF-RHF iter SAD: -15809.76166946928970   -1.58098e+04   0.00000e+00 
   @DF-RHF iter   1: -15941.06775937301973   -1.31306e+02   1.79994e-03 DIIS/ADIIS
   @DF-RHF iter   2: -15945.20822642714120   -4.14047e+00   1.25152e-03 DIIS/ADIIS
   @DF-RHF iter   3: -15948.89919982791434   -3.69097e+00   2.76482e-04 DIIS/ADIIS
   @DF-RHF iter   4: -15949.10880823155094   -2.09608e-01   9.48788e-05 DIIS
   @DF-RHF iter   5: -15949.14777331635014   -3.89651e-02   3.54037e-05 DIIS
   @DF-RHF iter   6: -15949.15278287651745   -5.00956e-03   1.52742e-05 DIIS
   @DF-RHF iter   7: -15949.15361347542603   -8.30599e-04   6.26136e-06 DIIS
   @DF-RHF iter   8: -15949.15377387292392   -1.60397e-04   2.03563e-06 DIIS
   @DF-RHF iter   9: -15949.15379395018499   -2.00773e-05   6.92207e-07 DIIS
   @DF-RHF iter  10: -15949.15379594019760   -1.99001e-06   2.22923e-07 DIIS
   @DF-RHF iter  11: -15949.15379614378435   -2.03587e-07   6.31401e-08 DIIS
  Energy and wave function converged.


  ==> Post-Iterations <==

    Orbital Energies [Eh]
    ---------------------

    Doubly Occupied:                                                      

       1A    -91.379414     2A    -91.370155     3A    -91.270193  
       4A    -91.204570     5A    -20.372707     6A    -20.359928  
       7A    -20.355955     8A    -20.355604     9A    -20.349189  
      10A    -20.340106    11A    -20.328554    12A    -20.326100  
      13A    -20.325564    14A    -20.313715    15A    -20.312193  
      16A    -20.309119    17A    -20.303843    18A    -20.299312  
      19A    -20.297913    20A    -20.294080    21A    -20.291130  
      22A    -20.278841    23A    -20.276997    24A    -20.276773  
      25A    -20.275541    26A    -20.272173    27A    -20.270438  
      28A    -20.270401    29A    -20.268587    30A    -20.264202  
      31A    -20.258052    32A    -20.255910    33A    -20.252535  
      34A    -20.241862    35A    -20.238046    36A    -20.230936  
      37A    -20.227203    38A    -20.226970    39A    -20.224130  
      40A    -20.220993    41A    -20.212727    42A    -20.206709  
      43A    -20.196351    44A    -20.189142    45A    -20.188964  
      46A    -20.187657    47A    -20.185792    48A    -20.180952  
      49A    -20.176859    50A    -20.175088    51A    -20.174660  
      52A    -20.172968    53A    -20.171550    54A    -20.168905  
      55A    -20.156936    56A    -20.145246    57A    -20.128787  
      58A    -20.111639    59A    -20.102319    60A    -20.024397  
      61A    -20.012284    62A    -19.962696    63A    -19.938392  
      64A    -19.937301    65A    -19.927879    66A    -19.910632  
      67A    -19.908161    68A    -19.873270    69A    -19.868179  
      70A    -15.861305    71A    -15.570688    72A    -15.543643  
      73A    -15.538169    74A    -15.533299    75A    -15.526985  
      76A    -15.522334    77A    -15.520246    78A    -15.518110  
      79A    -15.491211    80A    -15.488839    81A    -15.481193  
      82A    -15.477944    83A    -15.472091    84A    -15.471144  
      85A    -15.470694    86A    -15.460871    87A    -15.459370  
      88A    -15.443528    89A    -15.443062    90A    -15.440143  
      91A    -15.439550    92A    -15.429425    93A    -15.427530  
      94A    -15.425204    95A    -15.421420    96A    -15.397014  
      97A    -15.391720    98A    -15.386606    99A    -15.370727  
     100A    -15.367323   101A    -15.366020   102A    -15.355217  
     103A    -15.350794   104A    -15.349267   105A    -15.348296  
     106A    -15.343684   107A    -15.343660   108A    -15.342123  
     109A    -15.337506   110A    -15.334971   111A    -15.333302  
     112A    -15.328472   113A    -15.323255   114A    -15.299263  
     115A    -15.297657   116A    -15.291534   117A    -11.474000  
     118A    -11.447417   119A    -11.428300   120A    -11.419176  
     121A    -11.410672   122A    -11.403707   123A    -11.369529  
     124A    -11.364248   125A    -11.359055   126A    -11.358383  
     127A    -11.355646   128A    -11.339486   129A    -11.338457  
     130A    -11.337631   131A    -11.335807   132A    -11.335730  
     133A    -11.331727   134A    -11.330691   135A    -11.329951  
     136A    -11.326001   137A    -11.325963   138A    -11.325002  
     139A    -11.321890   140A    -11.315178   141A    -11.313699  
     142A    -11.312103   143A    -11.309829   144A    -11.309718  
     145A    -11.292529   146A    -11.291031   147A    -11.287098  
     148A    -11.284086   149A    -11.282394   150A    -11.281029  
     151A    -11.277022   152A    -11.275389   153A    -11.274688  
     154A    -11.273247   155A    -11.272821   156A    -11.267462  
     157A    -11.264643   158A    -11.262027   159A    -11.261612  
     160A    -11.261606   161A    -11.258147   162A    -11.255489  
     163A    -11.255037   164A    -11.254105   165A    -11.251182  
     166A    -11.249181   167A    -11.246202   168A    -11.245414  
     169A    -11.242259   170A    -11.239386   171A    -11.238265  
     172A    -11.237953   173A    -11.237247   174A    -11.236808  
     175A    -11.236723   176A    -11.235294   177A    -11.233448  
     178A    -11.233319   179A    -11.231567   180A    -11.231453  
     181A    -11.230494   182A    -11.230043   183A    -11.229681  
     184A    -11.228971   185A    -11.226497   186A    -11.221857  
     187A    -11.220916   188A    -11.219056   189A    -11.215907  
     190A    -11.213349   191A    -11.209393   192A    -11.204179  
     193A    -11.203122   194A    -11.197436   195A    -11.193729  
     196A    -11.192966   197A    -11.189276   198A    -11.186666  
     199A    -11.185767   200A    -11.183139   201A    -11.182548  
     202A    -11.179575   203A    -11.179361   204A    -11.179207  
     205A    -11.178561   206A    -11.176718   207A    -11.176483  
     208A    -11.175463   209A    -11.175011   210A    -11.173460  
     211A    -11.172217   212A    -11.171771   213A    -11.167874  
     214A    -11.161783   215A    -11.160284   216A    -11.159821  
     217A    -11.158440   218A    -11.158117   219A    -11.158110  
     220A    -11.158022   221A    -11.156992   222A    -11.156317  
     223A    -11.155252   224A    -11.155000   225A    -11.154190  
     226A    -11.153430   227A    -11.152613   228A    -11.152241  
     229A    -11.150731   230A    -11.150642   231A    -11.149516  
     232A    -11.148180   233A    -11.147868   234A    -11.147375  
     235A    -11.146812   236A    -11.145235   237A    -11.145180  
     238A    -11.144680   239A    -11.142687   240A    -11.140711  
     241A    -11.140209   242A    -11.137106   243A    -11.135746  
     244A    -11.126506   245A    -11.123523   246A    -11.121829  
     247A    -11.121768   248A    -11.121389   249A    -11.117618  
     250A    -11.117257   251A    -11.114870   252A    -11.114114  
     253A    -11.114012   254A    -11.113192   255A    -11.109480  
     256A    -11.108707   257A    -11.108653   258A    -11.108548  
     259A    -11.105804   260A    -11.104344   261A    -11.102697  
     262A    -11.102061   263A    -11.101834   264A    -11.099381  
     265A    -11.099108   266A    -11.098940   267A    -11.098290  
     268A    -11.096640   269A    -11.095201   270A    -11.094745  
     271A    -11.094184   272A    -11.093920   273A    -11.093319  
     274A    -11.092937   275A    -11.091988   276A    -11.085537  
     277A    -11.085421   278A    -11.080913   279A    -11.080201  
     280A    -11.072061   281A    -11.071501   282A    -11.065082  
     283A    -11.064774   284A    -11.064761   285A    -11.063550  
     286A    -11.062291   287A    -11.057587   288A    -11.048523  
     289A    -11.040664   290A    -11.020433   291A    -11.019271  
     292A    -11.009221   293A    -11.008474   294A    -11.006647  
     295A    -11.004676   296A    -10.979796   297A    -10.954588  
     298A     -8.991610   299A     -8.983576   300A     -8.888259  
     301A     -8.825178   302A     -6.641594   303A     -6.639354  
     304A     -6.636897   305A     -6.632918   306A     -6.630807  
     307A     -6.628509   308A     -6.537890   309A     -6.536118  
     310A     -6.533236   311A     -6.474748   312A     -6.473160  
     313A     -6.470244   314A     -1.576771   315A     -1.484770  
     316A     -1.468675   317A     -1.464383   318A     -1.459745  
     319A     -1.427438   320A     -1.422741   321A     -1.421687  
     322A     -1.417558   323A     -1.416738   324A     -1.408438  
     325A     -1.393643   326A     -1.392231   327A     -1.387276  
     328A     -1.385113   329A     -1.380701   330A     -1.378073  
     331A     -1.372238   332A     -1.371736   333A     -1.370488  
     334A     -1.368711   335A     -1.367403   336A     -1.367158  
     337A     -1.366017   338A     -1.363886   339A     -1.363259  
     340A     -1.362436   341A     -1.353992   342A     -1.345538  
     343A     -1.339796   344A     -1.335849   345A     -1.334692  
     346A     -1.329377   347A     -1.329133   348A     -1.324781  
     349A     -1.320552   350A     -1.318151   351A     -1.314586  
     352A     -1.312621   353A     -1.310541   354A     -1.308663  
     355A     -1.308398   356A     -1.306235   357A     -1.301980  
     358A     -1.299918   359A     -1.295330   360A     -1.295122  
     361A     -1.293478   362A     -1.289738   363A     -1.289626  
     364A     -1.287945   365A     -1.285135   366A     -1.283358  
     367A     -1.282761   368A     -1.282568   369A     -1.280333  
     370A     -1.276852   371A     -1.273346   372A     -1.271918  
     373A     -1.271528   374A     -1.269625   375A     -1.265530  
     376A     -1.262620   377A     -1.259249   378A     -1.259183  
     379A     -1.257517   380A     -1.253272   381A     -1.252360  
     382A     -1.251362   383A     -1.248102   384A     -1.243630  
     385A     -1.237376   386A     -1.233872   387A     -1.232720  
     388A     -1.228441   389A     -1.227272   390A     -1.226639  
     391A     -1.223158   392A     -1.223058   393A     -1.219043  
     394A     -1.218392   395A     -1.192621   396A     -1.191048  
     397A     -1.189067   398A     -1.186163   399A     -1.183009  
     400A     -1.181535   401A     -1.177804   402A     -1.172967  
     403A     -1.171293   404A     -1.168519   405A     -1.165497  
     406A     -1.156133   407A     -1.153959   408A     -1.153333  
     409A     -1.150879   410A     -1.147517   411A     -1.146626  
     412A     -1.146156   413A     -1.145598   414A     -1.143460  
     415A     -1.142439   416A     -1.142048   417A     -1.141603  
     418A     -1.140965   419A     -1.131838   420A     -1.129083  
     421A     -1.127900   422A     -1.126885   423A     -1.126574  
     424A     -1.124343   425A     -1.122533   426A     -1.122196  
     427A     -1.120849   428A     -1.119499   429A     -1.105654  
     430A     -1.102967   431A     -1.100331   432A     -1.099124  
     433A     -1.095630   434A     -1.095054   435A     -1.093820  
     436A     -1.092842   437A     -1.088015   438A     -1.087769  
     439A     -1.087152   440A     -1.080348   441A     -1.072777  
     442A     -1.072152   443A     -1.070265   444A     -1.067343  
     445A     -1.063838   446A     -1.062741   447A     -1.061912  
     448A     -1.059969   449A     -1.055604   450A     -1.055320  
     451A     -1.051428   452A     -1.043787   453A     -1.043517  
     454A     -1.041214   455A     -1.040881   456A     -1.039329  
     457A     -1.038268   458A     -1.034504   459A     -1.033292  
     460A     -1.031829   461A     -1.017769   462A     -1.016301  
     463A     -1.015774   464A     -1.014443   465A     -1.007934  
     466A     -1.007483   467A     -1.007026   468A     -1.001614  
     469A     -0.998814   470A     -0.998519   471A     -0.995051  
     472A     -0.992145   473A     -0.988886   474A     -0.986176  
     475A     -0.985695   476A     -0.984692   477A     -0.983383  
     478A     -0.976484   479A     -0.976385   480A     -0.974416  
     481A     -0.974293   482A     -0.971140   483A     -0.966406  
     484A     -0.964970   485A     -0.960947   486A     -0.957764  
     487A     -0.957227   488A     -0.956964   489A     -0.951000  
     490A     -0.950165   491A     -0.943395   492A     -0.940876  
     493A     -0.939689   494A     -0.939538   495A     -0.937270  
     496A     -0.935711   497A     -0.934538   498A     -0.930859  
     499A     -0.929679   500A     -0.927817   501A     -0.927086  
     502A     -0.919050   503A     -0.918572   504A     -0.915061  
     505A     -0.913977   506A     -0.906940   507A     -0.904722  
     508A     -0.904444   509A     -0.903893   510A     -0.901834  
     511A     -0.897798   512A     -0.895141   513A     -0.890809  
     514A     -0.890088   515A     -0.889524   516A     -0.885012  
     517A     -0.884081   518A     -0.879327   519A     -0.876544  
     520A     -0.876343   521A     -0.876245   522A     -0.872427  
     523A     -0.871972   524A     -0.869174   525A     -0.868406  
     526A     -0.864382   527A     -0.862606   528A     -0.858501  
     529A     -0.856510   530A     -0.854677   531A     -0.850806  
     532A     -0.849219   533A     -0.849057   534A     -0.844988  
     535A     -0.842445   536A     -0.839927   537A     -0.838591  
     538A     -0.835998   539A     -0.833857   540A     -0.832837  
     541A     -0.828468   542A     -0.827871   543A     -0.827414  
     544A     -0.822423   545A     -0.820486   546A     -0.819076  
     547A     -0.817828   548A     -0.816094   549A     -0.815858  
     550A     -0.813960   551A     -0.812689   552A     -0.809071  
     553A     -0.808575   554A     -0.804299   555A     -0.804249  
     556A     -0.802815   557A     -0.800102   558A     -0.798371  
     559A     -0.798276   560A     -0.796687   561A     -0.795776  
     562A     -0.794680   563A     -0.789546   564A     -0.788450  
     565A     -0.787949   566A     -0.785436   567A     -0.784597  
     568A     -0.783448   569A     -0.782030   570A     -0.781175  
     571A     -0.780501   572A     -0.779890   573A     -0.779301  
     574A     -0.777093   575A     -0.776433   576A     -0.774838  
     577A     -0.769105   578A     -0.768552   579A     -0.767818  
     580A     -0.766697   581A     -0.766023   582A     -0.765265  
     583A     -0.764220   584A     -0.763216   585A     -0.761422  
     586A     -0.757325   587A     -0.757009   588A     -0.756959  
     589A     -0.755293   590A     -0.753591   591A     -0.752757  
     592A     -0.751613   593A     -0.749952   594A     -0.747827  
     595A     -0.747238   596A     -0.746859   597A     -0.744414  
     598A     -0.743834   599A     -0.739074   600A     -0.736841  
     601A     -0.735973   602A     -0.735729   603A     -0.731136  
     604A     -0.730955   605A     -0.730643   606A     -0.730083  
     607A     -0.729085   608A     -0.727604   609A     -0.727541  
     610A     -0.725966   611A     -0.724258   612A     -0.723653  
     613A     -0.722301   614A     -0.721743   615A     -0.721347  
     616A     -0.720271   617A     -0.719785   618A     -0.718340  
     619A     -0.717193   620A     -0.716768   621A     -0.716209  
     622A     -0.715013   623A     -0.713938   624A     -0.713518  
     625A     -0.712676   626A     -0.711178   627A     -0.709542  
     628A     -0.708585   629A     -0.707910   630A     -0.706631  
     631A     -0.706526   632A     -0.704612   633A     -0.704269  
     634A     -0.702234   635A     -0.700935   636A     -0.700672  
     637A     -0.699083   638A     -0.698810   639A     -0.698679  
     640A     -0.695559   641A     -0.694766   642A     -0.694688  
     643A     -0.691824   644A     -0.690969   645A     -0.690497  
     646A     -0.689603   647A     -0.688477   648A     -0.687286  
     649A     -0.686870   650A     -0.685157   651A     -0.684414  
     652A     -0.683849   653A     -0.682752   654A     -0.682463  
     655A     -0.680988   656A     -0.680345   657A     -0.679537  
     658A     -0.677588   659A     -0.676884   660A     -0.676749  
     661A     -0.674731   662A     -0.672148   663A     -0.671437  
     664A     -0.670508   665A     -0.669617   666A     -0.669198  
     667A     -0.667990   668A     -0.667555   669A     -0.665758  
     670A     -0.665696   671A     -0.664433   672A     -0.664208  
     673A     -0.663397   674A     -0.662666   675A     -0.662456  
     676A     -0.662007   677A     -0.660904   678A     -0.659096  
     679A     -0.658780   680A     -0.657521   681A     -0.656259  
     682A     -0.654690   683A     -0.653635   684A     -0.651887  
     685A     -0.650553   686A     -0.648648   687A     -0.647778  
     688A     -0.646715   689A     -0.646511   690A     -0.646189  
     691A     -0.645224   692A     -0.643192   693A     -0.642762  
     694A     -0.640314   695A     -0.639481   696A     -0.639003  
     697A     -0.638952   698A     -0.638575   699A     -0.638186  
     700A     -0.636497   701A     -0.636429   702A     -0.635690  
     703A     -0.634283   704A     -0.634214   705A     -0.633335  
     706A     -0.630742   707A     -0.630351   708A     -0.629196  
     709A     -0.628574   710A     -0.626524   711A     -0.625085  
     712A     -0.625001   713A     -0.624795   714A     -0.623085  
     715A     -0.622162   716A     -0.621192   717A     -0.620255  
     718A     -0.619446   719A     -0.617882   720A     -0.617539  
     721A     -0.616278   722A     -0.615624   723A     -0.614100  
     724A     -0.613333   725A     -0.611220   726A     -0.611191  
     727A     -0.610198   728A     -0.609203   729A     -0.608434  
     730A     -0.607270   731A     -0.606813   732A     -0.605810  
     733A     -0.604846   734A     -0.604601   735A     -0.604173  
     736A     -0.603523   737A     -0.602606   738A     -0.600988  
     739A     -0.600254   740A     -0.600088   741A     -0.598939  
     742A     -0.598284   743A     -0.598027   744A     -0.596242  
     745A     -0.596039   746A     -0.595479   747A     -0.594870  
     748A     -0.594066   749A     -0.593869   750A     -0.593679  
     751A     -0.593198   752A     -0.591905   753A     -0.591762  
     754A     -0.591298   755A     -0.590577   756A     -0.590500  
     757A     -0.589958   758A     -0.589663   759A     -0.588042  
     760A     -0.587560   761A     -0.586641   762A     -0.586280  
     763A     -0.584960   764A     -0.584176   765A     -0.583473  
     766A     -0.582873   767A     -0.581939   768A     -0.581330  
     769A     -0.580161   770A     -0.579556   771A     -0.579128  
     772A     -0.578553   773A     -0.577839   774A     -0.577243  
     775A     -0.576396   776A     -0.576315   777A     -0.575440  
     778A     -0.574360   779A     -0.573553   780A     -0.573363  
     781A     -0.572751   782A     -0.572381   783A     -0.572006  
     784A     -0.571644   785A     -0.570220   786A     -0.569410  
     787A     -0.567894   788A     -0.567515   789A     -0.566078  
     790A     -0.565973   791A     -0.564811   792A     -0.564114  
     793A     -0.563619   794A     -0.563340   795A     -0.563026  
     796A     -0.562376   797A     -0.560815   798A     -0.560658  
     799A     -0.560329   800A     -0.559539   801A     -0.558511  
     802A     -0.558074   803A     -0.557801   804A     -0.556917  
     805A     -0.555656   806A     -0.555339   807A     -0.555040  
     808A     -0.554694   809A     -0.554193   810A     -0.553674  
     811A     -0.552820   812A     -0.552616   813A     -0.552378  
     814A     -0.551379   815A     -0.551132   816A     -0.550612  
     817A     -0.549917   818A     -0.548389   819A     -0.547424  
     820A     -0.547257   821A     -0.546392   822A     -0.544737  
     823A     -0.544169   824A     -0.543080   825A     -0.542415  
     826A     -0.541554   827A     -0.541351   828A     -0.540578  
     829A     -0.538980   830A     -0.538878   831A     -0.538552  
     832A     -0.537910   833A     -0.537265   834A     -0.536599  
     835A     -0.536246   836A     -0.535618   837A     -0.535469  
     838A     -0.534507   839A     -0.533828   840A     -0.533383  
     841A     -0.532653   842A     -0.531578   843A     -0.531404  
     844A     -0.531317   845A     -0.530785   846A     -0.530170  
     847A     -0.529629   848A     -0.529215   849A     -0.528012  
     850A     -0.527828   851A     -0.526007   852A     -0.525513  
     853A     -0.525040   854A     -0.524972   855A     -0.523648  
     856A     -0.523386   857A     -0.521810   858A     -0.521344  
     859A     -0.521222   860A     -0.520532   861A     -0.519385  
     862A     -0.518782   863A     -0.518247   864A     -0.516811  
     865A     -0.515719   866A     -0.513589   867A     -0.513540  
     868A     -0.512886   869A     -0.512827   870A     -0.512487  
     871A     -0.512246   872A     -0.511475   873A     -0.511073  
     874A     -0.510622   875A     -0.510347   876A     -0.509812  
     877A     -0.509754   878A     -0.508976   879A     -0.508435  
     880A     -0.508153   881A     -0.507612   882A     -0.507301  
     883A     -0.506515   884A     -0.505766   885A     -0.504146  
     886A     -0.503449   887A     -0.501845   888A     -0.501678  
     889A     -0.501236   890A     -0.499613   891A     -0.499065  
     892A     -0.498253   893A     -0.498127   894A     -0.496736  
     895A     -0.496690   896A     -0.495659   897A     -0.494918  
     898A     -0.494733   899A     -0.493664   900A     -0.493317  
     901A     -0.492566   902A     -0.492161   903A     -0.491611  
     904A     -0.491365   905A     -0.490780   906A     -0.490553  
     907A     -0.490348   908A     -0.489675   909A     -0.489152  
     910A     -0.487613   911A     -0.487399   912A     -0.487322  
     913A     -0.486497   914A     -0.485698   915A     -0.484477  
     916A     -0.483987   917A     -0.482754   918A     -0.481791  
     919A     -0.481685   920A     -0.480511   921A     -0.479781  
     922A     -0.479228   923A     -0.479026   924A     -0.478021  
     925A     -0.477380   926A     -0.476418   927A     -0.475762  
     928A     -0.475278   929A     -0.475123   930A     -0.473142  
     931A     -0.472783   932A     -0.472348   933A     -0.472072  
     934A     -0.471932   935A     -0.471574   936A     -0.470327  
     937A     -0.469787   938A     -0.468751   939A     -0.468053  
     940A     -0.467826   941A     -0.466143   942A     -0.465213  
     943A     -0.464833   944A     -0.464145   945A     -0.462875  
     946A     -0.462177   947A     -0.461788   948A     -0.461431  
     949A     -0.461395   950A     -0.460162   951A     -0.459920  
     952A     -0.457544   953A     -0.456531   954A     -0.456004  
     955A     -0.455822   956A     -0.454080   957A     -0.453906  
     958A     -0.452737   959A     -0.452011   960A     -0.451778  
     961A     -0.451169   962A     -0.451008   963A     -0.450713  
     964A     -0.449299   965A     -0.449122   966A     -0.448337  
     967A     -0.446666   968A     -0.445735   969A     -0.444691  
     970A     -0.444304   971A     -0.444003   972A     -0.442857  
     973A     -0.442425   974A     -0.441786   975A     -0.441115  
     976A     -0.440698   977A     -0.439731   978A     -0.439554  
     979A     -0.438929   980A     -0.438870   981A     -0.438410  
     982A     -0.437456   983A     -0.436814   984A     -0.436657  
     985A     -0.436158   986A     -0.435310   987A     -0.435084  
     988A     -0.434682   989A     -0.431980   990A     -0.431447  
     991A     -0.428843   992A     -0.428582   993A     -0.428147  
     994A     -0.427672   995A     -0.426788   996A     -0.426109  
     997A     -0.425775   998A     -0.425107   999A     -0.424210  
    1000A     -0.423374  1001A     -0.422069  1002A     -0.421326  
    1003A     -0.419796  1004A     -0.419229  1005A     -0.418999  
    1006A     -0.418025  1007A     -0.417698  1008A     -0.417446  
    1009A     -0.417277  1010A     -0.417075  1011A     -0.415914  
    1012A     -0.415681  1013A     -0.415411  1014A     -0.414766  
    1015A     -0.414409  1016A     -0.413988  1017A     -0.412226  
    1018A     -0.411420  1019A     -0.411339  1020A     -0.410860  
    1021A     -0.408663  1022A     -0.408124  1023A     -0.407657  
    1024A     -0.407008  1025A     -0.406699  1026A     -0.406647  
    1027A     -0.405835  1028A     -0.404981  1029A     -0.403374  
    1030A     -0.403200  1031A     -0.402516  1032A     -0.402399  
    1033A     -0.400987  1034A     -0.399742  1035A     -0.399316  
    1036A     -0.398822  1037A     -0.398772  1038A     -0.398077  
    1039A     -0.397362  1040A     -0.395657  1041A     -0.395607  
    1042A     -0.393344  1043A     -0.392265  1044A     -0.390466  
    1045A     -0.389813  1046A     -0.389795  1047A     -0.389000  
    1048A     -0.388436  1049A     -0.387241  1050A     -0.386467  
    1051A     -0.385568  1052A     -0.384248  1053A     -0.383731  
    1054A     -0.382234  1055A     -0.381558  1056A     -0.381210  
    1057A     -0.380534  1058A     -0.379255  1059A     -0.378350  
    1060A     -0.378219  1061A     -0.377095  1062A     -0.375113  
    1063A     -0.374599  1064A     -0.373549  1065A     -0.370812  
    1066A     -0.369588  1067A     -0.368629  1068A     -0.368320  
    1069A     -0.368113  1070A     -0.365591  1071A     -0.364850  
    1072A     -0.363273  1073A     -0.362338  1074A     -0.360948  
    1075A     -0.357958  1076A     -0.357824  1077A     -0.356053  
    1078A     -0.353561  1079A     -0.352856  1080A     -0.350948  
    1081A     -0.350245  1082A     -0.348005  1083A     -0.343469  
    1084A     -0.343169  1085A     -0.340234  1086A     -0.337273  
    1087A     -0.335622  1088A     -0.335264  1089A     -0.334197  
    1090A     -0.333845  1091A     -0.333443  1092A     -0.329380  
    1093A     -0.328536  1094A     -0.325815  1095A     -0.324306  
    1096A     -0.323936  1097A     -0.322839  1098A     -0.320289  
    1099A     -0.318532  1100A     -0.316165  1101A     -0.315575  
    1102A     -0.315063  1103A     -0.313069  1104A     -0.311984  
    1105A     -0.310479  1106A     -0.309056  1107A     -0.308450  
    1108A     -0.301447  1109A     -0.298914  1110A     -0.298261  
    1111A     -0.297810  1112A     -0.295010  1113A     -0.293998  
    1114A     -0.292707  1115A     -0.292445  1116A     -0.291389  
    1117A     -0.290983  1118A     -0.282436  1119A     -0.280758  
    1120A     -0.279348  1121A     -0.278829  1122A     -0.277199  
    1123A     -0.276186  1124A     -0.275796  1125A     -0.274465  
    1126A     -0.271675  1127A     -0.270249  1128A     -0.269224  
    1129A     -0.267944  1130A     -0.264920  1131A     -0.262904  
    1132A     -0.262289  1133A     -0.261124  1134A     -0.254697  
    1135A     -0.252139  1136A     -0.246711  1137A     -0.242018  
    1138A     -0.236826  1139A     -0.227396  1140A     -0.217117  
    1141A     -0.215617  1142A     -0.210640  1143A     -0.203919  
    1144A     -0.175725  1145A     -0.160030  1146A     -0.152051  
    1147A     -0.140325  1148A     -0.128210  1149A     -0.124014  
    1150A     -0.113622  1151A     -0.102663  1152A     -0.098847  
    1153A     -0.078268  1154A     -0.064886  1155A     -0.063953  
    1156A     -0.031246  

    Virtual:                                                              

    1157A      0.119466  1158A      0.127305  1159A      0.139463  
    1160A      0.146865  1161A      0.157269  1162A      0.166695  
    1163A      0.189714  1164A      0.191473  1165A      0.196032  
    1166A      0.198836  1167A      0.202051  1168A      0.206419  
    1169A      0.208724  1170A      0.214313  1171A      0.220054  
    1172A      0.221683  1173A      0.223270  1174A      0.226025  
    1175A      0.226845  1176A      0.227319  1177A      0.228448  
    1178A      0.234597  1179A      0.237234  1180A      0.244200  
    1181A      0.247658  1182A      0.250835  1183A      0.253598  
    1184A      0.255149  1185A      0.260600  1186A      0.262007  
    1187A      0.266071  1188A      0.274715  1189A      0.285181  
    1190A      0.285286  1191A      0.290930  1192A      0.296419  
    1193A      0.298132  1194A      0.302138  1195A      0.307063  
    1196A      0.308906  1197A      0.310579  1198A      0.316254  
    1199A      0.320208  1200A      0.320631  1201A      0.321309  
    1202A      0.322486  1203A      0.325381  1204A      0.325475  
    1205A      0.325809  1206A      0.327530  1207A      0.340156  
    1208A      0.349647  1209A      0.351901  1210A      0.352583  
    1211A      0.362303  1212A      0.363729  1213A      0.368163  
    1214A      0.374210  1215A      0.374617  1216A      0.378197  
    1217A      0.390091  1218A      0.390548  1219A      0.395482  
    1220A      0.411335  1221A      0.416815  1222A      0.422558  
    1223A      0.422897  1224A      0.426722  1225A      0.426795  
    1226A      0.433413  1227A      0.435689  1228A      0.435837  
    1229A      0.440097  1230A      0.441593  1231A      0.442873  
    1232A      0.445200  1233A      0.446251  1234A      0.449206  
    1235A      0.449992  1236A      0.454284  1237A      0.457689  
    1238A      0.469661  1239A      0.470287  1240A      0.470922  
    1241A      0.475304  1242A      0.477235  1243A      0.477659  
    1244A      0.479151  1245A      0.479191  1246A      0.484454  
    1247A      0.489397  1248A      0.489970  1249A      0.490405  
    1250A      0.493290  1251A      0.493613  1252A      0.494653  
    1253A      0.497643  1254A      0.498419  1255A      0.500036  
    1256A      0.502555  1257A      0.505892  1258A      0.506165  
    1259A      0.511155  1260A      0.512283  1261A      0.515596  
    1262A      0.516543  1263A      0.517510  1264A      0.520108  
    1265A      0.520570  1266A      0.521332  1267A      0.522908  
    1268A      0.524191  1269A      0.525023  1270A      0.525213  
    1271A      0.526341  1272A      0.527592  1273A      0.530080  
    1274A      0.530588  1275A      0.531463  1276A      0.532954  
    1277A      0.533424  1278A      0.534294  1279A      0.534312  
    1280A      0.535677  1281A      0.536992  1282A      0.540329  
    1283A      0.541070  1284A      0.541537  1285A      0.542159  
    1286A      0.542842  1287A      0.545359  1288A      0.546923  
    1289A      0.547470  1290A      0.549736  1291A      0.550494  
    1292A      0.550818  1293A      0.553039  1294A      0.554444  
    1295A      0.555182  1296A      0.556075  1297A      0.558676  
    1298A      0.563977  1299A      0.564797  1300A      0.565584  
    1301A      0.567501  1302A      0.568055  1303A      0.568148  
    1304A      0.569265  1305A      0.569797  1306A      0.570487  
    1307A      0.573875  1308A      0.573985  1309A      0.575056  
    1310A      0.576569  1311A      0.577662  1312A      0.578843  
    1313A      0.579463  1314A      0.580002  1315A      0.580516  
    1316A      0.581259  1317A      0.581450  1318A      0.582001  
    1319A      0.582875  1320A      0.583941  1321A      0.587261  
    1322A      0.588051  1323A      0.588124  1324A      0.589232  
    1325A      0.590885  1326A      0.591676  1327A      0.592825  
    1328A      0.593984  1329A      0.595351  1330A      0.596236  
    1331A      0.596886  1332A      0.597354  1333A      0.597725  
    1334A      0.599786  1335A      0.600302  1336A      0.601202  
    1337A      0.602519  1338A      0.604238  1339A      0.604612  
    1340A      0.605513  1341A      0.606489  1342A      0.607383  
    1343A      0.607504  1344A      0.607665  1345A      0.608378  
    1346A      0.609225  1347A      0.611134  1348A      0.611866  
    1349A      0.612725  1350A      0.612997  1351A      0.613240  
    1352A      0.615410  1353A      0.615945  1354A      0.616211  
    1355A      0.616490  1356A      0.617988  1357A      0.618353  
    1358A      0.618640  1359A      0.619399  1360A      0.619946  
    1361A      0.621106  1362A      0.622721  1363A      0.623044  
    1364A      0.624453  1365A      0.625673  1366A      0.626157  
    1367A      0.626253  1368A      0.626412  1369A      0.626517  
    1370A      0.627042  1371A      0.628188  1372A      0.628534  
    1373A      0.628869  1374A      0.630352  1375A      0.632914  
    1376A      0.633851  1377A      0.634265  1378A      0.634805  
    1379A      0.636842  1380A      0.637264  1381A      0.638153  
    1382A      0.638966  1383A      0.640093  1384A      0.640807  
    1385A      0.641406  1386A      0.642854  1387A      0.643068  
    1388A      0.644157  1389A      0.644584  1390A      0.644776  
    1391A      0.645323  1392A      0.646878  1393A      0.647161  
    1394A      0.647785  1395A      0.648795  1396A      0.650199  
    1397A      0.650412  1398A      0.651205  1399A      0.651418  
    1400A      0.652742  1401A      0.652764  1402A      0.653330  
    1403A      0.654487  1404A      0.654725  1405A      0.654922  
    1406A      0.655556  1407A      0.655798  1408A      0.656361  
    1409A      0.656407  1410A      0.657183  1411A      0.657431  
    1412A      0.658189  1413A      0.658401  1414A      0.658790  
    1415A      0.659423  1416A      0.659492  1417A      0.660026  
    1418A      0.660782  1419A      0.660944  1420A      0.661760  
    1421A      0.663149  1422A      0.664556  1423A      0.664918  
    1424A      0.665169  1425A      0.665322  1426A      0.666639  
    1427A      0.667874  1428A      0.667975  1429A      0.668174  
    1430A      0.668996  1431A      0.670134  1432A      0.670254  
    1433A      0.670851  1434A      0.671611  1435A      0.672728  
    1436A      0.673911  1437A      0.675357  1438A      0.676780  
    1439A      0.677428  1440A      0.678075  1441A      0.678620  
    1442A      0.679176  1443A      0.680153  1444A      0.680852  
    1445A      0.681330  1446A      0.681910  1447A      0.682118  
    1448A      0.682178  1449A      0.682390  1450A      0.683646  
    1451A      0.684488  1452A      0.684687  1453A      0.685064  
    1454A      0.685260  1455A      0.686327  1456A      0.686355  
    1457A      0.688651  1458A      0.689128  1459A      0.689402  
    1460A      0.689460  1461A      0.689932  1462A      0.690617  
    1463A      0.691044  1464A      0.692170  1465A      0.693030  
    1466A      0.693425  1467A      0.693643  1468A      0.694700  
    1469A      0.694880  1470A      0.695986  1471A      0.696296  
    1472A      0.696702  1473A      0.696748  1474A      0.698216  
    1475A      0.698954  1476A      0.699564  1477A      0.700614  
    1478A      0.700831  1479A      0.702661  1480A      0.703649  
    1481A      0.704986  1482A      0.705276  1483A      0.705523  
    1484A      0.706158  1485A      0.706450  1486A      0.707977  
    1487A      0.708845  1488A      0.709376  1489A      0.709902  
    1490A      0.709987  1491A      0.711060  1492A      0.712103  
    1493A      0.712441  1494A      0.714152  1495A      0.714327  
    1496A      0.715198  1497A      0.715736  1498A      0.716220  
    1499A      0.716792  1500A      0.717669  1501A      0.718895  
    1502A      0.719742  1503A      0.720152  1504A      0.721282  
    1505A      0.722093  1506A      0.722716  1507A      0.723117  
    1508A      0.724732  1509A      0.724877  1510A      0.725415  
    1511A      0.726268  1512A      0.727033  1513A      0.727214  
    1514A      0.727730  1515A      0.728034  1516A      0.728814  
    1517A      0.729521  1518A      0.730427  1519A      0.730814  
    1520A      0.731804  1521A      0.732086  1522A      0.732847  
    1523A      0.733114  1524A      0.733822  1525A      0.733985  
    1526A      0.735005  1527A      0.735405  1528A      0.737002  
    1529A      0.737883  1530A      0.739044  1531A      0.739437  
    1532A      0.739792  1533A      0.740364  1534A      0.740549  
    1535A      0.741238  1536A      0.743319  1537A      0.744107  
    1538A      0.745082  1539A      0.745988  1540A      0.746440  
    1541A      0.747196  1542A      0.747744  1543A      0.748285  
    1544A      0.749397  1545A      0.750017  1546A      0.751386  
    1547A      0.751945  1548A      0.752648  1549A      0.752974  
    1550A      0.753853  1551A      0.754458  1552A      0.755344  
    1553A      0.756005  1554A      0.756646  1555A      0.757025  
    1556A      0.757671  1557A      0.757927  1558A      0.758465  
    1559A      0.759066  1560A      0.759370  1561A      0.759853  
    1562A      0.760544  1563A      0.761199  1564A      0.761418  
    1565A      0.762000  1566A      0.762592  1567A      0.763356  
    1568A      0.764220  1569A      0.764785  1570A      0.765528  
    1571A      0.766367  1572A      0.766963  1573A      0.767967  
    1574A      0.769258  1575A      0.770092  1576A      0.770700  
    1577A      0.771362  1578A      0.771524  1579A      0.773134  
    1580A      0.773989  1581A      0.774423  1582A      0.775093  
    1583A      0.775291  1584A      0.775378  1585A      0.776314  
    1586A      0.777708  1587A      0.778378  1588A      0.779523  
    1589A      0.780157  1590A      0.780381  1591A      0.781101  
    1592A      0.781630  1593A      0.782779  1594A      0.782905  
    1595A      0.784604  1596A      0.786343  1597A      0.786616  
    1598A      0.787121  1599A      0.787235  1600A      0.787462  
    1601A      0.788315  1602A      0.788920  1603A      0.789496  
    1604A      0.789840  1605A      0.790184  1606A      0.790732  
    1607A      0.791625  1608A      0.792821  1609A      0.793090  
    1610A      0.794221  1611A      0.795352  1612A      0.795715  
    1613A      0.796751  1614A      0.797613  1615A      0.798348  
    1616A      0.798820  1617A      0.799429  1618A      0.799879  
    1619A      0.800456  1620A      0.801219  1621A      0.803498  
    1622A      0.804092  1623A      0.805376  1624A      0.806293  
    1625A      0.806591  1626A      0.807958  1627A      0.809243  
    1628A      0.810267  1629A      0.811101  1630A      0.812598  
    1631A      0.812846  1632A      0.813567  1633A      0.817456  
    1634A      0.818302  1635A      0.819045  1636A      0.820116  
    1637A      0.820756  1638A      0.821655  1639A      0.822736  
    1640A      0.825077  1641A      0.825557  1642A      0.825882  
    1643A      0.826845  1644A      0.827155  1645A      0.828428  
    1646A      0.828777  1647A      0.829818  1648A      0.831202  
    1649A      0.831364  1650A      0.832388  1651A      0.832976  
    1652A      0.833528  1653A      0.833998  1654A      0.835812  
    1655A      0.836448  1656A      0.836763  1657A      0.837609  
    1658A      0.838021  1659A      0.838533  1660A      0.840448  
    1661A      0.841108  1662A      0.841432  1663A      0.842736  
    1664A      0.843475  1665A      0.845049  1666A      0.845206  
    1667A      0.846949  1668A      0.848314  1669A      0.848453  
    1670A      0.848708  1671A      0.849966  1672A      0.851634  
    1673A      0.852121  1674A      0.853514  1675A      0.854324  
    1676A      0.857174  1677A      0.858572  1678A      0.859581  
    1679A      0.861393  1680A      0.861646  1681A      0.861958  
    1682A      0.864319  1683A      0.865281  1684A      0.866000  
    1685A      0.866622  1686A      0.866870  1687A      0.867211  
    1688A      0.867375  1689A      0.869961  1690A      0.870383  
    1691A      0.870494  1692A      0.871506  1693A      0.872162  
    1694A      0.872853  1695A      0.875866  1696A      0.876435  
    1697A      0.877113  1698A      0.879351  1699A      0.881621  
    1700A      0.883521  1701A      0.883980  1702A      0.884547  
    1703A      0.887655  1704A      0.888265  1705A      0.888668  
    1706A      0.890663  1707A      0.891193  1708A      0.892562  
    1709A      0.893941  1710A      0.894949  1711A      0.896324  
    1712A      0.897878  1713A      0.898211  1714A      0.899051  
    1715A      0.902129  1716A      0.902807  1717A      0.904053  
    1718A      0.904291  1719A      0.907488  1720A      0.907720  
    1721A      0.909503  1722A      0.911783  1723A      0.912539  
    1724A      0.912659  1725A      0.913359  1726A      0.916864  
    1727A      0.917259  1728A      0.919796  1729A      0.920729  
    1730A      0.921312  1731A      0.925280  1732A      0.926503  
    1733A      0.929185  1734A      0.930954  1735A      0.932470  
    1736A      0.934728  1737A      0.934914  1738A      0.935477  
    1739A      0.936438  1740A      0.938189  1741A      0.939203  
    1742A      0.939457  1743A      0.943498  1744A      0.944519  
    1745A      0.945992  1746A      0.946485  1747A      0.947939  
    1748A      0.950204  1749A      0.951228  1750A      0.955596  
    1751A      0.956439  1752A      0.957957  1753A      0.959112  
    1754A      0.960720  1755A      0.961171  1756A      0.963112  
    1757A      0.965793  1758A      0.967732  1759A      0.969919  
    1760A      0.970119  1761A      0.970409  1762A      0.970648  
    1763A      0.970984  1764A      0.977092  1765A      0.977981  
    1766A      0.979298  1767A      0.981132  1768A      0.981388  
    1769A      0.981676  1770A      0.984867  1771A      0.987974  
    1772A      0.990389  1773A      0.993644  1774A      0.995786  
    1775A      0.996596  1776A      0.996807  1777A      0.998041  
    1778A      1.003285  1779A      1.007832  1780A      1.011501  
    1781A      1.015550  1782A      1.019099  1783A      1.020582  
    1784A      1.027660  1785A      1.027696  1786A      1.028605  
    1787A      1.029017  1788A      1.036157  1789A      1.036590  
    1790A      1.040885  1791A      1.044907  1792A      1.048716  
    1793A      1.051333  1794A      1.052441  1795A      1.054485  
    1796A      1.060631  1797A      1.064785  1798A      1.066555  
    1799A      1.068853  1800A      1.069287  1801A      1.069399  
    1802A      1.075825  1803A      1.077021  1804A      1.078896  
    1805A      1.086439  1806A      1.090461  1807A      1.092911  
    1808A      1.093504  1809A      1.097389  1810A      1.101335  
    1811A      1.109588  1812A      1.113476  1813A      1.117455  
    1814A      1.127202  1815A      1.127300  1816A      1.134305  
    1817A      1.137405  1818A      1.139641  1819A      1.145449  
    1820A      1.157490  1821A      1.159074  1822A      1.161199  
    1823A      1.169349  1824A      1.185827  1825A      1.212870  
    1826A      1.214989  1827A      1.215380  1828A      1.224421  
    1829A      1.250687  1830A      1.273375  1831A      1.293479  
    1832A      1.295564  

    Final Occupation by Irrep:
              A 
    DOCC [  1156 ]
    NA   [  1156 ]
    NB   [  1156 ]

  @DF-RHF Final Energy: -15949.15379614378435

   => Energetics <=

    Nuclear Repulsion Energy =         139745.4162259803852066
    One-Electron Energy =             -301131.9969330136082135
    Two-Electron Energy =              145443.4951318898529280
    Total Energy =                     -15949.1537961437843478

Computation Completed


Properties will be evaluated at   0.000000,   0.000000,   0.000000 [a0]

Properties computed using the SCF density matrix


 Multipole Moments:

 ------------------------------------------------------------------------------------
     Multipole            Electronic (a.u.)      Nuclear  (a.u.)        Total (a.u.)
 ------------------------------------------------------------------------------------

 L = 1.  Multiply by 2.5417464519 to convert [e a0] to [Debye]
 Dipole X            :     -12053.0465962        11991.3950791          -61.6515171
 Dipole Y            :    -211364.2765697       211147.7625020         -216.5140677
 Dipole Z            :    -218898.6285477       218782.4960440         -116.1325036
 Magnitude           :                                                  253.3101054

 ------------------------------------------------------------------------------------

*** tstop() called on atl1-1-01-010-23-1.pace.gatech.edu at Tue May 20 01:21:28 2025
Module time:
	user time   =   67071.18 seconds =    1117.85 minutes
	system time =    1076.76 seconds =      17.95 minutes
	total time  =       6942 seconds =     115.70 minutes
Total time:
	user time   =   67071.18 seconds =    1117.85 minutes
	system time =    1076.76 seconds =      17.95 minutes
	total time  =       6942 seconds =     115.70 minutes
Wall time: 6942.26 seconds
