# Supplementary material for: SparcleQC: Automated Input File Creation for QM/MM Studies of Protein:Ligand Complexes
Source: J Chem Inf Model. 2025 Jun 17;65(13):6433–40. doi: 10.1021/acs.jcim.5c00617 (PMC12264949; doi:10.1021/acs.jcim.5c00617)
Supplement: Supplementary file 2 [file ci5c00617_si_002.zip › si/convergence/ex1_1ABA/psi4_files/with_ee/cutoff_11.0_psi4_file_cx.out]

Scratch directory: /tmp/
  PE does not make use of molecular symmetry: further calculations in C1 point group.
  PE geometry must align with POTFILE keyword: resetting coordinates with fixed origin and orientation.
   => Libint2 <=

    Primary   basis highest AM E, G, H:  5, 4, 3
    Auxiliary basis highest AM E, G, H:  6, 5, 4
    Onebody   basis highest AM E, G, H:  6, 5, 4
    Solid Harmonics ordering:            gaussian

*** tstart() called on atl1-1-01-010-26-2.pace.gatech.edu
*** at Tue May 20 01:02:58 2025

   => Loading Basis Set <=

    Name: MINIX
    Role: ORBITAL
    Keyword: BASIS
    atoms 1-2, 4, 6, 27, 31, 47, 55, 68, 75, 83, 96, 99-100, 108, 110, 119, 123, 133, 152, 169, 191, 201, 208, 222, 233-234, 240, 244, 264, 283, 287, 297, 316, 333, 347, 351-352, 362, 384, 391, 407, 427, 430-431, 439, 442-443, 451, 455-456, 466, 488, 507, 517, 521-522, 532, 551, 570, 573, 584, 606, 625, 632, 656, 659-660, 668, 671, 682, 687, 699, 718, 725, 744, 747, 758, 775, 789, 794, 806, 838, 855, 859, 881, 884, 887, 890, 893, 896, 899, 902, 905, 908, 911, 914, 917, 920, 923, 926                                                                                                                                                                                                                                                                                                                                                                                                                                                            entry O          line   102 file /storage/hive/project/chem-sherrill/csargent30/.conda/envs/psi419/share/psi4/basis/minix.gbs 
    atoms 3, 5, 8-11, 26, 29-30, 32-34, 45-46, 48-54, 66-67, 73-74, 76-82, 94-95, 97-98, 106-107, 109, 117-118, 120-121, 131-132, 134-137, 150-151, 153-155, 157, 167-168, 170-173, 189-190, 192, 199-200, 206-207, 209-211, 220-221, 223, 230-232, 239, 242-243, 245-251, 262-263, 265-268, 281-282, 284-285, 295-296, 298-301, 314-315, 317-318, 320, 331-332, 334-336, 345-346, 348-350, 360-361, 363-366, 382-383, 389-390, 392-394, 405-406, 408-414, 425-426, 428-429, 437-438, 440-441, 449-450, 452-454, 464-465, 467-470, 486-487, 489-492, 505-506, 508, 515-516, 518-520, 530-531, 533-536, 549-550, 552-555, 568-569, 571-572, 582-583, 585-588, 604-605, 607-610, 623-624, 630-631, 633-635, 637, 654-655, 657-658, 666-667, 669-670, 680-681, 683-685, 697-698, 700-703, 716-717, 723-724, 726-729, 742-743, 745-746, 756-757, 759-760, 762, 773-774, 776-778, 787-788, 790-792, 804-805, 807-809, 820-827, 837, 840-843, 845, 854, 857-858, 864-871 entry C          line    74 file /storage/hive/project/chem-sherrill/csargent30/.conda/envs/psi419/share/psi4/basis/minix.gbs 
    atoms 7, 28, 44, 65, 72, 93, 105, 116, 122, 130, 149, 156, 158, 166, 174, 188, 198, 205, 219, 229, 241, 261, 280, 286, 294, 313, 330, 344, 359, 367, 381, 388, 404, 424, 436, 448, 463, 471, 485, 504, 514, 529, 548, 567, 581, 589, 603, 622, 629, 636, 638-639, 653, 665, 679, 686, 696, 715, 722, 741, 755, 772, 786, 793, 803, 819, 839, 844, 846, 856, 863                                                                                                                                                                                                                                                                                                                                                                                                                                                                                                                                                                                                entry N          line    88 file /storage/hive/project/chem-sherrill/csargent30/.conda/envs/psi419/share/psi4/basis/minix.gbs 
    atoms 12, 193, 224, 319, 761                                                                                                                                                                                                                                                                                                                                                                                                                                                                                                                                                                                                                                                                                                                                                                                                                                                                                                                                   entry S          line   256 file /storage/hive/project/chem-sherrill/csargent30/.conda/envs/psi419/share/psi4/basis/minix.gbs 
    atoms 13-25, 35-43, 56-64, 69-71, 84-92, 101-104, 111-115, 124-129, 138-148, 159-165, 175-187, 194-197, 202-204, 212-218, 225-228, 235-238, 252-260, 269-279, 288-293, 302-312, 321-329, 337-343, 353-358, 368-380, 385-387, 395-403, 415-423, 432-435, 444-447, 457-462, 472-484, 493-503, 509-513, 523-528, 537-547, 556-566, 574-580, 590-602, 611-621, 626-628, 640-652, 661-664, 672-678, 688-695, 704-714, 719-721, 730-740, 748-754, 763-771, 779-785, 795-802, 810-818, 828-836, 847-853, 860-862, 872-880, 882-883, 885-886, 888-889, 891-892, 894-895, 897-898, 900-901, 903-904, 906-907, 909-910, 912-913, 915-916, 918-919, 921-922, 924-925, 927-936                                                                                                                                                                                                                                                                                             entry H          line    24 file /storage/hive/project/chem-sherrill/csargent30/.conda/envs/psi419/share/psi4/basis/minix.gbs 

   => HF3C: Empirical Dispersion <=

    Grimme's -D3 (BJ-damping) Dispersion Correction
    Grimme S.; Ehrlich S.; Goerigk L. (2011), J. Comput. Chem., 32: 1456

        s6 =       1.000000
        s8 =       0.877700
        a1 =       0.417100
        a2 =       2.914900


         ---------------------------------------------------------
                                   SCF
               by Justin Turney, Rob Parrish, Andy Simmonett
                          and Daniel G. A. Smith
                              RHF Reference
                       10 Threads, 114440 MiB Core
         ---------------------------------------------------------

  ==> Geometry <==

    Molecular point group: c1
    Full point group: C1

    Geometry (in Angstrom), charge = -3, multiplicity = 1:

       Center              X                  Y                   Z               Mass       
    ------------   -----------------  -----------------  -----------------  -----------------
         O            0.239000000000    46.905000000000    47.130000000000    15.994914619570
         O           -3.503000000000    46.132000000000    52.984000000000    15.994914619570
         C            0.283000000000    45.599000000000    47.738000000000    12.000000000000
         O           -2.852000000000    43.343000000000    52.881000000000    15.994914619570
         C           -0.860000000000    45.455000000000    48.481000000000    12.000000000000
         O           -0.834000000000    45.235000000000    53.590000000000    15.994914619570
         N           -0.870000000000    46.412000000000    49.496000000000    14.003074004430
         C           -0.997000000000    47.656000000000    48.915000000000    12.000000000000
         C            0.110000000000    47.928000000000    48.142000000000    12.000000000000
         C           -1.946000000000    46.213000000000    50.350000000000    12.000000000000
         C           -1.912000000000    45.057000000000    51.091000000000    12.000000000000
         S           -2.221000000000    44.980000000000    52.478000000000    31.972071174400
         H           -3.704000000000    46.727000000000    52.258000000000     1.007825032230
         H            1.167000000000    45.497000000000    48.368000000000     1.007825032230
         H            0.327000000000    44.830000000000    46.967000000000     1.007825032230
         H           -0.889000000000    44.457000000000    48.918000000000     1.007825032230
         H           -1.732000000000    45.592000000000    47.841000000000     1.007825032230
         H           -1.082000000000    48.410000000000    49.697000000000     1.007825032230
         H           -1.889000000000    47.674000000000    48.289000000000     1.007825032230
         H           -0.002000000000    48.903000000000    47.668000000000     1.007825032230
         H            1.001000000000    47.937000000000    48.769000000000     1.007825032230
         H           -2.823000000000    46.129000000000    49.708000000000     1.007825032230
         H           -1.985000000000    47.054000000000    51.042000000000     1.007825032230
         H           -0.840000000000    44.862000000000    51.112000000000     1.007825032230
         H           -2.601000000000    44.372000000000    50.598000000000     1.007825032230
         C           12.869000000000    48.669000000000    55.651000000000    12.000000000000
         O           12.774000000000    47.509000000000    55.249000000000    15.994914619570
         N           11.862000000000    49.290000000000    56.238000000000    14.003074004430
         C           10.574000000000    48.651000000000    56.514000000000    12.000000000000
         C            9.479000000000    49.442000000000    55.784000000000    12.000000000000
         O            9.222000000000    50.616000000000    56.099000000000    15.994914619570
         C           10.282000000000    48.658000000000    58.060000000000    12.000000000000
         C            8.950000000000    47.961000000000    58.320000000000    12.000000000000
         C           11.449000000000    48.005000000000    58.839000000000    12.000000000000
         H           11.987000000000    50.255000000000    56.510000000000     1.007825032230
         H           10.589000000000    47.624000000000    56.149000000000     1.007825032230
         H           10.193000000000    49.695000000000    58.385000000000     1.007825032230
         H            8.741000000000    47.962000000000    59.390000000000     1.007825032230
         H            9.002000000000    46.933000000000    57.961000000000     1.007825032230
         H            8.155000000000    48.489000000000    57.794000000000     1.007825032230
         H           11.227000000000    48.020000000000    59.906000000000     1.007825032230
         H           11.574000000000    46.974000000000    58.508000000000     1.007825032230
         H           12.368000000000    48.561000000000    58.651000000000     1.007825032230
         N            8.831000000000    48.837000000000    54.788000000000    14.003074004430
         C            7.706000000000    49.436000000000    54.084000000000    12.000000000000
         C            6.456000000000    48.981000000000    54.822000000000    12.000000000000
         O            6.310000000000    47.784000000000    55.139000000000    15.994914619570
         C            7.599000000000    48.942000000000    52.633000000000    12.000000000000
         C            8.692000000000    49.472000000000    51.736000000000    12.000000000000
         C            9.959000000000    48.898000000000    51.781000000000    12.000000000000
         C            8.415000000000    50.537000000000    50.880000000000    12.000000000000
         C           10.961000000000    49.400000000000    50.960000000000    12.000000000000
         C            9.426000000000    51.032000000000    50.065000000000    12.000000000000
         C           10.685000000000    50.467000000000    50.116000000000    12.000000000000
         O           11.708000000000    50.978000000000    49.318000000000    15.994914619570
         H            9.136000000000    47.916000000000    54.508000000000     1.007825032230
         H            7.783000000000    50.523000000000    54.107000000000     1.007825032230
         H            6.637000000000    49.260000000000    52.230000000000     1.007825032230
         H            7.639000000000    47.853000000000    52.629000000000     1.007825032230
         H           10.161000000000    48.072000000000    52.447000000000     1.007825032230
         H            7.427000000000    50.972000000000    50.851000000000     1.007825032230
         H           11.948000000000    48.963000000000    50.978000000000     1.007825032230
         H            9.228000000000    51.855000000000    49.395000000000     1.007825032230
         H           11.376000000000    51.721000000000    48.808000000000     1.007825032230
         N            5.533000000000    49.874000000000    55.110000000000    14.003074004430
         C            4.317000000000    49.477000000000    55.789000000000    12.000000000000
         C            3.333000000000    50.620000000000    55.891000000000    12.000000000000
         O            3.372000000000    51.588000000000    55.127000000000    15.994914619570
         H            5.674000000000    50.841000000000    54.856000000000     1.007825032230
         H            4.569000000000    49.137000000000    56.794000000000     1.007825032230
         H            3.854000000000    48.656000000000    55.241000000000     1.007825032230
         N            2.442000000000    50.507000000000    56.862000000000    14.003074004430
         C            1.413000000000    51.506000000000    57.119000000000    12.000000000000
         C            1.670000000000    52.119000000000    58.461000000000    12.000000000000
         O            2.084000000000    51.417000000000    59.378000000000    15.994914619570
         C            0.005000000000    50.927000000000    57.232000000000    12.000000000000
         C           -0.521000000000    50.237000000000    56.001000000000    12.000000000000
         C           -0.985000000000    51.011000000000    54.951000000000    12.000000000000
         C           -0.569000000000    48.854000000000    55.936000000000    12.000000000000
         C           -1.502000000000    50.387000000000    53.835000000000    12.000000000000
         C           -1.086000000000    48.222000000000    54.817000000000    12.000000000000
         C           -1.549000000000    49.003000000000    53.779000000000    12.000000000000
         O           -2.106000000000    48.406000000000    52.664000000000    15.994914619570
         H            2.477000000000    49.689000000000    57.454000000000     1.007825032230
         H            1.439000000000    52.275000000000    56.347000000000     1.007825032230
         H            0.006000000000    50.203000000000    58.047000000000     1.007825032230
         H           -0.679000000000    51.735000000000    57.492000000000     1.007825032230
         H           -0.943000000000    52.089000000000    55.005000000000     1.007825032230
         H           -0.201000000000    48.265000000000    56.763000000000     1.007825032230
         H           -1.869000000000    50.975000000000    53.007000000000     1.007825032230
         H           -1.126000000000    47.144000000000    54.759000000000     1.007825032230
         H           -2.740000000000    47.740000000000    52.940000000000     1.007825032230
         N            1.353000000000    53.383000000000    58.618000000000    14.003074004430
         C            1.379000000000    54.012000000000    59.918000000000    12.000000000000
         C            0.072000000000    53.524000000000    60.555000000000    12.000000000000
         O           -1.014000000000    53.786000000000    60.032000000000    15.994914619570
         C            1.368000000000    55.515000000000    59.744000000000    12.000000000000
         C            1.385000000000    56.331000000000    61.039000000000    12.000000000000
         O            0.880000000000    55.917000000000    62.095000000000    15.994914619570
         O            1.931000000000    57.431000000000    60.951000000000    15.994914619570
         H            1.085000000000    53.928000000000    57.811000000000     1.007825032230
         H            2.245000000000    53.688000000000    60.496000000000     1.007825032230
         H            2.247000000000    55.792000000000    59.162000000000     1.007825032230
         H            0.479000000000    55.789000000000    59.176000000000     1.007825032230
         N            0.064000000000    52.892000000000    61.725000000000    14.003074004430
         C           -1.173000000000    52.358000000000    62.288000000000    12.000000000000
         C           -2.171000000000    53.409000000000    62.766000000000    12.000000000000
         O           -3.340000000000    53.082000000000    63.002000000000    15.994914619570
         C           -0.884000000000    51.432000000000    63.465000000000    12.000000000000
         O           -0.305000000000    50.228000000000    62.993000000000    15.994914619570
         H            0.929000000000    52.779000000000    62.234000000000     1.007825032230
         H           -1.661000000000    51.766000000000    61.513000000000     1.007825032230
         H           -0.193000000000    51.922000000000    64.151000000000     1.007825032230
         H           -1.814000000000    51.207000000000    63.987000000000     1.007825032230
         H            0.094000000000    49.756000000000    63.727000000000     1.007825032230
         N           -1.723000000000    54.648000000000    62.956000000000    14.003074004430
         C           -2.659000000000    55.732000000000    63.202000000000    12.000000000000
         C           -3.518000000000    55.978000000000    61.988000000000    12.000000000000
         O           -4.628000000000    56.464000000000    62.145000000000    15.994914619570
         C           -1.958000000000    57.050000000000    63.504000000000    12.000000000000
         C           -1.189000000000    56.951000000000    64.807000000000    12.000000000000
         N            0.113000000000    57.238000000000    64.812000000000    14.003074004430
         O           -1.733000000000    56.536000000000    65.839000000000    15.994914619570
         H           -0.731000000000    54.835000000000    62.929000000000     1.007825032230
         H           -3.299000000000    55.467000000000    64.044000000000     1.007825032230
         H           -2.702000000000    57.842000000000    63.585000000000     1.007825032230
         H           -1.267000000000    57.285000000000    62.694000000000     1.007825032230
         H            0.566000000000    57.547000000000    63.963000000000     1.007825032230
         H            0.647000000000    57.147000000000    65.665000000000     1.007825032230
         N           -3.063000000000    55.713000000000    60.763000000000    14.003074004430
         C           -3.859000000000    55.957000000000    59.566000000000    12.000000000000
         C           -4.489000000000    54.638000000000    59.165000000000    12.000000000000
         O           -5.677000000000    54.600000000000    58.838000000000    15.994914619570
         C           -2.936000000000    56.525000000000    58.453000000000    12.000000000000
         C           -2.419000000000    57.872000000000    58.904000000000    12.000000000000
         C           -3.673000000000    56.641000000000    57.124000000000    12.000000000000
         C           -1.159000000000    58.375000000000    58.200000000000    12.000000000000
         H           -2.134000000000    55.330000000000    60.661000000000     1.007825032230
         H           -4.643000000000    56.680000000000    59.792000000000     1.007825032230
         H           -2.089000000000    55.851000000000    58.325000000000     1.007825032230
         H           -3.209000000000    58.605000000000    58.738000000000     1.007825032230
         H           -2.217000000000    57.821000000000    59.974000000000     1.007825032230
         H           -4.035000000000    55.658000000000    56.822000000000     1.007825032230
         H           -4.518000000000    57.321000000000    57.235000000000     1.007825032230
         H           -2.994000000000    57.028000000000    56.364000000000     1.007825032230
         H           -0.881000000000    59.348000000000    58.604000000000     1.007825032230
         H           -0.345000000000    57.668000000000    58.363000000000     1.007825032230
         H           -1.352000000000    58.467000000000    57.131000000000     1.007825032230
         N           -3.764000000000    53.513000000000    59.144000000000    14.003074004430
         C           -4.323000000000    52.242000000000    58.734000000000    12.000000000000
         C           -3.681000000000    51.215000000000    59.641000000000    12.000000000000
         O           -2.469000000000    51.006000000000    59.589000000000    15.994914619570
         C           -3.962000000000    52.008000000000    57.296000000000    12.000000000000
         C           -4.635000000000    50.801000000000    56.669000000000    12.000000000000
         C           -4.176000000000    49.512000000000    56.726000000000    12.000000000000
         N           -5.696000000000    50.809000000000    55.872000000000    14.003074004430
         C           -5.895000000000    49.594000000000    55.423000000000    12.000000000000
         N           -4.976000000000    48.833000000000    55.943000000000    14.003074004430
         H           -2.794000000000    53.552000000000    59.424000000000     1.007825032230
         H           -5.406000000000    52.241000000000    58.862000000000     1.007825032230
         H           -2.883000000000    51.867000000000    57.234000000000     1.007825032230
         H           -4.231000000000    52.894000000000    56.721000000000     1.007825032230
         H           -6.258000000000    51.618000000000    55.648000000000     1.007825032230
         H           -3.337000000000    49.137000000000    57.293000000000     1.007825032230
         H           -6.677000000000    49.282000000000    54.747000000000     1.007825032230
         N           -4.454000000000    50.568000000000    60.487000000000    14.003074004430
         C           -3.913000000000    49.659000000000    61.489000000000    12.000000000000
         C           -3.055000000000    48.558000000000    60.876000000000    12.000000000000
         O           -3.491000000000    47.931000000000    59.898000000000    15.994914619570
         C           -5.077000000000    49.060000000000    62.264000000000    12.000000000000
         C           -4.581000000000    48.271000000000    63.463000000000    12.000000000000
         C           -5.696000000000    47.747000000000    64.361000000000    12.000000000000
         C           -5.125000000000    47.550000000000    65.754000000000    12.000000000000
         N           -6.117000000000    47.166000000000    66.752000000000    14.003074004430
         H           -5.453000000000    50.706000000000    60.440000000000     1.007825032230
         H           -3.296000000000    50.234000000000    62.180000000000     1.007825032230
         H           -5.727000000000    49.864000000000    62.610000000000     1.007825032230
         H           -5.643000000000    48.398000000000    61.608000000000     1.007825032230
         H           -4.005000000000    47.420000000000    63.099000000000     1.007825032230
         H           -3.926000000000    48.910000000000    64.055000000000     1.007825032230
         H           -6.513000000000    48.468000000000    64.395000000000     1.007825032230
         H           -6.062000000000    46.795000000000    63.976000000000     1.007825032230
         H           -4.367000000000    46.769000000000    65.706000000000     1.007825032230
         H           -4.651000000000    48.479000000000    66.072000000000     1.007825032230
         H           -5.667000000000    47.053000000000    67.649000000000     1.007825032230
         H           -6.548000000000    46.294000000000    66.480000000000     1.007825032230
         H           -6.824000000000    47.884000000000    66.818000000000     1.007825032230
         N           -1.840000000000    48.367000000000    61.392000000000    14.003074004430
         C           -0.992000000000    47.311000000000    60.887000000000    12.000000000000
         C           -0.176000000000    46.758000000000    62.031000000000    12.000000000000
         O            0.958000000000    47.176000000000    62.300000000000    15.994914619570
         C           -0.081000000000    47.849000000000    59.785000000000    12.000000000000
         S            0.906000000000    46.497000000000    59.054000000000    31.972071174400
         H           -1.511000000000    48.963000000000    62.139000000000     1.007825032230
         H           -1.616000000000    46.517000000000    60.478000000000     1.007825032230
         H           -0.691000000000    48.308000000000    59.007000000000     1.007825032230
         H            0.590000000000    48.598000000000    60.206000000000     1.007825032230
         N           -0.745000000000    45.803000000000    62.754000000000    14.003074004430
         C           -0.066000000000    45.169000000000    63.887000000000    12.000000000000
         C            1.297000000000    44.560000000000    63.509000000000    12.000000000000
         O            2.300000000000    44.868000000000    64.165000000000    15.994914619570
         H           -1.679000000000    45.502000000000    62.515000000000     1.007825032230
         H            0.092000000000    45.920000000000    64.661000000000     1.007825032230
         H           -0.706000000000    44.381000000000    64.285000000000     1.007825032230
         N            1.441000000000    43.750000000000    62.430000000000    14.003074004430
         C            2.722000000000    43.233000000000    61.953000000000    12.000000000000
         C            3.756000000000    44.331000000000    61.685000000000    12.000000000000
         O            4.949000000000    44.126000000000    61.944000000000    15.994914619570
         C            2.361000000000    42.431000000000    60.697000000000    12.000000000000
         C            0.961000000000    41.944000000000    60.950000000000    12.000000000000
         C            0.350000000000    43.177000000000    61.613000000000    12.000000000000
         H            3.124000000000    42.549000000000    62.701000000000     1.007825032230
         H            2.394000000000    43.066000000000    59.812000000000     1.007825032230
         H            3.040000000000    41.586000000000    60.581000000000     1.007825032230
         H            0.449000000000    41.692000000000    60.021000000000     1.007825032230
         H            0.963000000000    41.096000000000    61.635000000000     1.007825032230
         H           -0.493000000000    42.895000000000    62.243000000000     1.007825032230
         H            0.031000000000    43.893000000000    60.855000000000     1.007825032230
         N            3.322000000000    45.484000000000    61.134000000000    14.003074004430
         C            4.203000000000    46.620000000000    60.883000000000    12.000000000000
         C            4.775000000000    47.153000000000    62.194000000000    12.000000000000
         O            5.993000000000    47.336000000000    62.287000000000    15.994914619570
         C            3.465000000000    47.784000000000    60.221000000000    12.000000000000
         S            2.700000000000    47.388000000000    58.627000000000    31.972071174400
         H            2.346000000000    45.564000000000    60.885000000000     1.007825032230
         H            5.022000000000    46.302000000000    60.238000000000     1.007825032230
         H            2.681000000000    48.119000000000    60.900000000000     1.007825032230
         H            4.169000000000    48.603000000000    60.074000000000     1.007825032230
         N            3.929000000000    47.366000000000    63.213000000000    14.003074004430
         C            4.400000000000    47.850000000000    64.519000000000    12.000000000000
         C            3.252000000000    48.130000000000    65.453000000000    12.000000000000
         C            2.275000000000    49.174000000000    64.947000000000    12.000000000000
         O            2.661000000000    50.072000000000    64.202000000000    15.994914619570
         O            1.114000000000    49.053000000000    65.326000000000    15.994914619570
         H            2.944000000000    47.189000000000    63.080000000000     1.007825032230
         H            4.957000000000    48.774000000000    64.366000000000     1.007825032230
         H            2.706000000000    47.200000000000    65.611000000000     1.007825032230
         H            3.654000000000    48.464000000000    66.409000000000     1.007825032230
         C           12.566000000000    53.009000000000    57.937000000000    12.000000000000
         O           12.459000000000    51.916000000000    57.371000000000    15.994914619570
         N           11.485000000000    53.672000000000    58.281000000000    14.003074004430
         C           10.147000000000    53.178000000000    57.973000000000    12.000000000000
         C            9.589000000000    54.010000000000    56.814000000000    12.000000000000
         O            9.658000000000    55.244000000000    56.807000000000    15.994914619570
         C            9.253000000000    53.305000000000    59.218000000000    12.000000000000
         C            7.869000000000    52.700000000000    59.024000000000    12.000000000000
         C            7.687000000000    51.343000000000    59.216000000000    12.000000000000
         C            6.802000000000    53.499000000000    58.641000000000    12.000000000000
         C            6.436000000000    50.789000000000    59.028000000000    12.000000000000
         C            5.556000000000    52.939000000000    58.454000000000    12.000000000000
         C            5.384000000000    51.590000000000    58.648000000000    12.000000000000
         H           11.583000000000    54.549000000000    58.773000000000     1.007825032230
         H           10.206000000000    52.132000000000    57.673000000000     1.007825032230
         H            9.741000000000    52.795000000000    60.049000000000     1.007825032230
         H            9.144000000000    54.360000000000    59.467000000000     1.007825032230
         H            8.518000000000    50.720000000000    59.511000000000     1.007825032230
         H            6.947000000000    54.558000000000    58.489000000000     1.007825032230
         H            6.284000000000    49.730000000000    59.179000000000     1.007825032230
         H            4.721000000000    53.557000000000    58.157000000000     1.007825032230
         H            4.408000000000    51.152000000000    58.500000000000     1.007825032230
         N            9.024000000000    53.368000000000    55.798000000000    14.003074004430
         C            8.472000000000    54.040000000000    54.638000000000    12.000000000000
         C            6.973000000000    53.748000000000    54.671000000000    12.000000000000
         O            6.536000000000    52.594000000000    54.558000000000    15.994914619570
         C            9.142000000000    53.478000000000    53.348000000000    12.000000000000
         C           10.605000000000    53.856000000000    53.284000000000    12.000000000000
         C            8.446000000000    54.045000000000    52.136000000000    12.000000000000
         C           11.302000000000    53.478000000000    54.566000000000    12.000000000000
         H            8.976000000000    52.360000000000    55.835000000000     1.007825032230
         H            8.645000000000    55.114000000000    54.711000000000     1.007825032230
         H            9.051000000000    52.392000000000    53.340000000000     1.007825032230
         H           11.075000000000    53.332000000000    52.452000000000     1.007825032230
         H           10.693000000000    54.931000000000    53.129000000000     1.007825032230
         H            7.389000000000    53.781000000000    52.167000000000     1.007825032230
         H            8.549000000000    55.130000000000    52.132000000000     1.007825032230
         H            8.897000000000    53.634000000000    51.233000000000     1.007825032230
         H           12.377000000000    53.428000000000    54.395000000000     1.007825032230
         H           11.090000000000    54.227000000000    55.329000000000     1.007825032230
         H           10.942000000000    52.506000000000    54.902000000000     1.007825032230
         N            6.166000000000    54.792000000000    54.866000000000    14.003074004430
         C            4.714000000000    54.653000000000    54.968000000000    12.000000000000
         C            4.103000000000    54.707000000000    53.574000000000    12.000000000000
         O            4.298000000000    55.692000000000    52.855000000000    15.994914619570
         C            4.122000000000    55.782000000000    55.827000000000    12.000000000000
         C            2.598000000000    55.732000000000    55.945000000000    12.000000000000
         N            2.013000000000    56.857000000000    56.341000000000    14.003074004430
         O            1.918000000000    54.728000000000    55.674000000000    15.994914619570
         H            6.573000000000    55.713000000000    54.946000000000     1.007825032230
         H            4.477000000000    53.693000000000    55.426000000000     1.007825032230
         H            4.547000000000    55.711000000000    56.828000000000     1.007825032230
         H            4.408000000000    56.740000000000    55.392000000000     1.007825032230
         H            2.573000000000    57.671000000000    56.551000000000     1.007825032230
         H            1.008000000000    56.899000000000    56.432000000000     1.007825032230
         N            3.358000000000    53.697000000000    53.143000000000    14.003074004430
         C            2.813000000000    53.718000000000    51.788000000000    12.000000000000
         C            1.415000000000    54.343000000000    51.725000000000    12.000000000000
         O            0.846000000000    54.490000000000    50.639000000000    15.994914619570
         C            2.765000000000    52.263000000000    51.154000000000    12.000000000000
         C            1.854000000000    51.314000000000    51.971000000000    12.000000000000
         C            4.222000000000    51.753000000000    51.018000000000    12.000000000000
         C            1.552000000000    49.957000000000    51.275000000000    12.000000000000
         H            3.168000000000    52.914000000000    53.752000000000     1.007825032230
         H            3.476000000000    54.326000000000    51.173000000000     1.007825032230
         H            2.346000000000    52.349000000000    50.152000000000     1.007825032230
         H            2.343000000000    51.107000000000    52.923000000000     1.007825032230
         H            0.910000000000    51.822000000000    52.168000000000     1.007825032230
         H            4.218000000000    50.753000000000    50.584000000000     1.007825032230
         H            4.784000000000    52.427000000000    50.372000000000     1.007825032230
         H            4.689000000000    51.720000000000    52.002000000000     1.007825032230
         H            0.908000000000    49.355000000000    51.916000000000     1.007825032230
         H            2.486000000000    49.425000000000    51.096000000000     1.007825032230
         H            1.050000000000    50.140000000000    50.325000000000     1.007825032230
         N            0.803000000000    54.699000000000    52.842000000000    14.003074004430
         C           -0.523000000000    55.306000000000    52.821000000000    12.000000000000
         C           -0.453000000000    56.609000000000    53.627000000000    12.000000000000
         O           -0.633000000000    56.589000000000    54.848000000000    15.994914619570
         C           -1.551000000000    54.355000000000    53.441000000000    12.000000000000
         C           -2.945000000000    54.929000000000    53.268000000000    12.000000000000
         S           -4.230000000000    53.864000000000    53.922000000000    31.972071174400
         C           -4.327000000000    52.868000000000    52.489000000000    12.000000000000
         H            1.263000000000    54.547000000000    53.728000000000     1.007825032230
         H           -0.806000000000    55.528000000000    51.792000000000     1.007825032230
         H           -1.338000000000    54.233000000000    54.503000000000     1.007825032230
         H           -1.494000000000    53.386000000000    52.946000000000     1.007825032230
         H           -2.992000000000    55.887000000000    53.785000000000     1.007825032230
         H           -3.129000000000    55.092000000000    52.206000000000     1.007825032230
         H           -5.082000000000    52.095000000000    52.634000000000     1.007825032230
         H           -4.601000000000    53.487000000000    51.634000000000     1.007825032230
         H           -3.359000000000    52.401000000000    52.305000000000     1.007825032230
         N           -0.069000000000    57.747000000000    53.033000000000    14.003074004430
         C            0.130000000000    59.004000000000    53.753000000000    12.000000000000
         C           -1.161000000000    59.540000000000    54.366000000000    12.000000000000
         O           -1.088000000000    60.325000000000    55.314000000000    15.994914619570
         C            0.742000000000    59.923000000000    52.710000000000    12.000000000000
         C            0.180000000000    59.391000000000    51.392000000000    12.000000000000
         C            0.301000000000    57.877000000000    51.623000000000    12.000000000000
         H            0.857000000000    58.842000000000    54.549000000000     1.007825032230
         H            0.437000000000    60.956000000000    52.875000000000     1.007825032230
         H            1.829000000000    59.841000000000    52.721000000000     1.007825032230
         H           -0.857000000000    59.694000000000    51.246000000000     1.007825032230
         H            0.798000000000    59.706000000000    50.551000000000     1.007825032230
         H            1.320000000000    57.531000000000    51.449000000000     1.007825032230
         H           -0.402000000000    57.335000000000    50.990000000000     1.007825032230
         N           -2.347000000000    59.218000000000    53.855000000000    14.003074004430
         C           -3.580000000000    59.608000000000    54.506000000000    12.000000000000
         C           -4.621000000000    58.576000000000    54.120000000000    12.000000000000
         O           -4.435000000000    57.772000000000    53.204000000000    15.994914619570
         C           -4.036000000000    61.020000000000    54.086000000000    12.000000000000
         C           -4.588000000000    61.145000000000    52.709000000000    12.000000000000
         C           -5.126000000000    62.533000000000    52.424000000000    12.000000000000
         O           -6.188000000000    62.907000000000    52.919000000000    15.994914619570
         O           -4.454000000000    63.220000000000    51.686000000000    15.994914619570
         H           -2.388000000000    58.690000000000    52.995000000000     1.007825032230
         H           -3.437000000000    59.585000000000    55.586000000000     1.007825032230
         H           -3.175000000000    61.685000000000    54.162000000000     1.007825032230
         H           -4.794000000000    61.359000000000    54.792000000000     1.007825032230
         H           -3.796000000000    60.923000000000    51.993000000000     1.007825032230
         H           -5.393000000000    60.420000000000    52.583000000000     1.007825032230
         N           -5.705000000000    58.589000000000    54.877000000000    14.003074004430
         C           -6.757000000000    57.578000000000    54.836000000000    12.000000000000
         C           -7.234000000000    57.352000000000    53.418000000000    12.000000000000
         O           -7.586000000000    58.298000000000    52.725000000000    15.994914619570
         C           -7.784000000000    58.137000000000    55.781000000000    12.000000000000
         C           -8.887000000000    57.314000000000    56.382000000000    12.000000000000
         C           -9.560000000000    58.360000000000    57.281000000000    12.000000000000
         C          -10.620000000000    57.764000000000    58.185000000000    12.000000000000
         N          -11.100000000000    58.732000000000    59.160000000000    14.003074004430
         H           -5.813000000000    59.352000000000    55.530000000000     1.007825032230
         H           -6.371000000000    56.642000000000    55.238000000000     1.007825032230
         H           -7.224000000000    58.546000000000    56.622000000000     1.007825032230
         H           -8.256000000000    58.979000000000    55.275000000000     1.007825032230
         H           -9.570000000000    56.940000000000    55.620000000000     1.007825032230
         H           -8.481000000000    56.495000000000    56.976000000000     1.007825032230
         H           -8.796000000000    58.828000000000    57.902000000000     1.007825032230
         H          -10.020000000000    59.122000000000    56.652000000000     1.007825032230
         H          -11.459000000000    57.432000000000    57.574000000000     1.007825032230
         H          -10.200000000000    56.907000000000    58.711000000000     1.007825032230
         H          -11.803000000000    58.302000000000    59.744000000000     1.007825032230
         H          -10.329000000000    59.042000000000    59.734000000000     1.007825032230
         H          -11.501000000000    59.524000000000    58.679000000000     1.007825032230
         N           -7.092000000000    56.125000000000    52.927000000000    14.003074004430
         C           -7.542000000000    55.739000000000    51.597000000000    12.000000000000
         C           -6.706000000000    56.276000000000    50.425000000000    12.000000000000
         O           -7.110000000000    56.102000000000    49.266000000000    15.994914619570
         H           -6.650000000000    55.425000000000    53.506000000000     1.007825032230
         H           -7.532000000000    54.650000000000    51.544000000000     1.007825032230
         H           -8.570000000000    56.079000000000    51.470000000000     1.007825032230
         N           -5.539000000000    56.901000000000    50.662000000000    14.003074004430
         C           -4.668000000000    57.406000000000    49.617000000000    12.000000000000
         C           -3.305000000000    56.701000000000    49.689000000000    12.000000000000
         O           -2.574000000000    56.844000000000    50.663000000000    15.994914619570
         C           -4.477000000000    58.938000000000    49.771000000000    12.000000000000
         C           -3.520000000000    59.471000000000    48.683000000000    12.000000000000
         C           -5.826000000000    59.653000000000    49.617000000000    12.000000000000
         H           -5.252000000000    57.026000000000    51.622000000000     1.007825032230
         H           -5.122000000000    57.201000000000    48.647000000000     1.007825032230
         H           -4.063000000000    59.154000000000    50.756000000000     1.007825032230
         H           -2.553000000000    58.975000000000    48.774000000000     1.007825032230
         H           -3.390000000000    60.546000000000    48.809000000000     1.007825032230
         H           -3.941000000000    59.268000000000    47.698000000000     1.007825032230
         H           -6.518000000000    59.291000000000    50.377000000000     1.007825032230
         H           -6.234000000000    59.449000000000    48.627000000000     1.007825032230
         H           -5.684000000000    60.727000000000    49.737000000000     1.007825032230
         N           -2.981000000000    55.933000000000    48.650000000000    14.003074004430
         C           -1.694000000000    55.276000000000    48.503000000000    12.000000000000
         C           -0.689000000000    56.178000000000    47.833000000000    12.000000000000
         O           -1.007000000000    57.031000000000    46.986000000000    15.994914619570
         C           -1.807000000000    54.027000000000    47.654000000000    12.000000000000
         C           -2.448000000000    52.908000000000    48.447000000000    12.000000000000
         C           -1.674000000000    52.148000000000    49.313000000000    12.000000000000
         C           -3.793000000000    52.637000000000    48.293000000000    12.000000000000
         C           -2.246000000000    51.109000000000    50.022000000000    12.000000000000
         C           -4.359000000000    51.592000000000    49.009000000000    12.000000000000
         C           -3.585000000000    50.828000000000    49.870000000000    12.000000000000
         H           -3.669000000000    55.800000000000    47.923000000000     1.007825032230
         H           -1.321000000000    55.001000000000    49.490000000000     1.007825032230
         H           -2.418000000000    54.242000000000    46.778000000000     1.007825032230
         H           -0.812000000000    53.718000000000    47.333000000000     1.007825032230
         H           -0.624000000000    52.369000000000    49.433000000000     1.007825032230
         H           -4.397000000000    53.231000000000    47.623000000000     1.007825032230
         H           -1.643000000000    50.518000000000    50.695000000000     1.007825032230
         H           -5.410000000000    51.372000000000    48.895000000000     1.007825032230
         H           -4.032000000000    50.014000000000    50.420000000000     1.007825032230
         N            0.559000000000    55.981000000000    48.219000000000    14.003074004430
         C            1.648000000000    56.676000000000    47.609000000000    12.000000000000
         C            2.148000000000    55.749000000000    46.503000000000    12.000000000000
         O            2.969000000000    54.837000000000    46.727000000000    15.994914619570
         C            2.727000000000    56.921000000000    48.641000000000    12.000000000000
         C            3.851000000000    57.807000000000    48.123000000000    12.000000000000
         O            4.136000000000    57.836000000000    46.930000000000    15.994914619570
         O            4.466000000000    58.475000000000    48.937000000000    15.994914619570
         H            0.748000000000    55.324000000000    48.962000000000     1.007825032230
         H            1.306000000000    57.621000000000    47.186000000000     1.007825032230
         H            3.149000000000    55.961000000000    48.937000000000     1.007825032230
         H            2.279000000000    57.394000000000    49.515000000000     1.007825032230
         N            1.729000000000    56.044000000000    45.279000000000    14.003074004430
         C            2.074000000000    55.193000000000    44.152000000000    12.000000000000
         C            3.544000000000    55.165000000000    43.751000000000    12.000000000000
         O            4.028000000000    54.128000000000    43.262000000000    15.994914619570
         C            1.196000000000    55.606000000000    42.978000000000    12.000000000000
         C           -0.276000000000    55.169000000000    43.109000000000    12.000000000000
         O           -0.642000000000    54.440000000000    44.043000000000    15.994914619570
         O           -1.058000000000    55.533000000000    42.223000000000    15.994914619570
         H            1.165000000000    56.868000000000    45.129000000000     1.007825032230
         H            1.794000000000    54.174000000000    44.420000000000     1.007825032230
         H            1.224000000000    56.692000000000    42.895000000000     1.007825032230
         H            1.608000000000    55.175000000000    42.065000000000     1.007825032230
         N            4.295000000000    56.236000000000    44.041000000000    14.003074004430
         C            5.738000000000    56.262000000000    43.810000000000    12.000000000000
         C            6.419000000000    55.264000000000    44.753000000000    12.000000000000
         O            7.287000000000    54.507000000000    44.311000000000    15.994914619570
         C            6.285000000000    57.691000000000    44.060000000000    12.000000000000
         C            7.817000000000    57.877000000000    44.132000000000    12.000000000000
         C            8.325000000000    58.939000000000    45.136000000000    12.000000000000
         O            7.863000000000    60.082000000000    45.076000000000    15.994914619570
         O            9.188000000000    58.652000000000    45.976000000000    15.994914619570
         H            3.849000000000    57.053000000000    44.433000000000     1.007825032230
         H            5.941000000000    55.976000000000    42.778000000000     1.007825032230
         H            5.919000000000    58.324000000000    43.252000000000     1.007825032230
         H            5.858000000000    58.056000000000    44.994000000000     1.007825032230
         H            8.165000000000    58.163000000000    43.139000000000     1.007825032230
         H            8.267000000000    56.918000000000    44.390000000000     1.007825032230
         N            6.007000000000    55.188000000000    46.022000000000    14.003074004430
         C            6.595000000000    54.232000000000    46.948000000000    12.000000000000
         C            6.178000000000    52.810000000000    46.615000000000    12.000000000000
         O            7.003000000000    51.909000000000    46.780000000000    15.994914619570
         C            6.185000000000    54.544000000000    48.389000000000    12.000000000000
         C            6.770000000000    55.890000000000    48.845000000000    12.000000000000
         C            8.263000000000    55.770000000000    49.033000000000    12.000000000000
         C            9.097000000000    56.857000000000    48.364000000000    12.000000000000
         N            8.714000000000    58.206000000000    48.749000000000    14.003074004430
         H            5.275000000000    55.805000000000    46.344000000000     1.007825032230
         H            7.680000000000    54.301000000000    46.874000000000     1.007825032230
         H            5.098000000000    54.589000000000    48.449000000000     1.007825032230
         H            6.549000000000    53.753000000000    49.045000000000     1.007825032230
         H            6.562000000000    56.648000000000    48.090000000000     1.007825032230
         H            6.309000000000    56.183000000000    49.788000000000     1.007825032230
         H            8.470000000000    55.798000000000    50.103000000000     1.007825032230
         H            8.583000000000    54.803000000000    48.645000000000     1.007825032230
         H           10.142000000000    56.705000000000    48.635000000000     1.007825032230
         H            8.998000000000    56.759000000000    47.283000000000     1.007825032230
         H            9.047000000000    58.862000000000    48.057000000000     1.007825032230
         H            7.708000000000    58.265000000000    48.811000000000     1.007825032230
         H            9.121000000000    58.428000000000    49.646000000000     1.007825032230
         N            4.954000000000    52.544000000000    46.147000000000    14.003074004430
         C            4.574000000000    51.175000000000    45.767000000000    12.000000000000
         C            5.400000000000    50.768000000000    44.548000000000    12.000000000000
         O            5.935000000000    49.653000000000    44.554000000000    15.994914619570
         C            3.036000000000    51.092000000000    45.467000000000    12.000000000000
         C            2.286000000000    51.433000000000    46.777000000000    12.000000000000
         C            2.604000000000    49.685000000000    45.023000000000    12.000000000000
         C            0.773000000000    51.661000000000    46.639000000000    12.000000000000
         H            4.282000000000    53.292000000000    46.053000000000     1.007825032230
         H            4.809000000000    50.502000000000    46.592000000000     1.007825032230
         H            2.774000000000    51.816000000000    44.696000000000     1.007825032230
         H            2.438000000000    50.609000000000    47.474000000000     1.007825032230
         H            2.731000000000    52.331000000000    47.204000000000     1.007825032230
         H            3.120000000000    49.420000000000    44.100000000000     1.007825032230
         H            2.859000000000    48.965000000000    45.800000000000     1.007825032230
         H            1.527000000000    49.672000000000    44.854000000000     1.007825032230
         H            0.349000000000    51.893000000000    47.616000000000     1.007825032230
         H            0.592000000000    52.493000000000    45.958000000000     1.007825032230
         H            0.304000000000    50.760000000000    46.244000000000     1.007825032230
         N            5.592000000000    51.650000000000    43.542000000000    14.003074004430
         C            6.428000000000    51.322000000000    42.387000000000    12.000000000000
         C            7.875000000000    50.984000000000    42.805000000000    12.000000000000
         O            8.493000000000    50.019000000000    42.350000000000    15.994914619570
         C            6.431000000000    52.514000000000    41.431000000000    12.000000000000
         H            5.148000000000    52.556000000000    43.589000000000     1.007825032230
         H            5.999000000000    50.461000000000    41.875000000000     1.007825032230
         H            7.051000000000    52.284000000000    40.564000000000     1.007825032230
         H            6.833000000000    53.389000000000    41.943000000000     1.007825032230
         H            5.412000000000    52.720000000000    41.104000000000     1.007825032230
         N            8.420000000000    51.753000000000    43.762000000000    14.003074004430
         C            9.754000000000    51.519000000000    44.282000000000    12.000000000000
         C            9.824000000000    50.151000000000    44.980000000000    12.000000000000
         O           10.783000000000    49.382000000000    44.768000000000    15.994914619570
         C           10.071000000000    52.653000000000    45.226000000000    12.000000000000
         C           11.325000000000    52.457000000000    46.033000000000    12.000000000000
         C           11.503000000000    53.587000000000    47.030000000000    12.000000000000
         O           11.927000000000    54.654000000000    46.595000000000    15.994914619570
         O           11.218000000000    53.423000000000    48.217000000000    15.994914619570
         H            7.881000000000    52.522000000000    44.133000000000     1.007825032230
         H           10.465000000000    51.534000000000    43.456000000000     1.007825032230
         H           10.183000000000    53.564000000000    44.639000000000     1.007825032230
         H            9.233000000000    52.781000000000    45.911000000000     1.007825032230
         H           11.260000000000    51.512000000000    46.572000000000     1.007825032230
         H           12.184000000000    52.430000000000    45.362000000000     1.007825032230
         N            8.796000000000    49.803000000000    45.757000000000    14.003074004430
         C            8.772000000000    48.508000000000    46.402000000000    12.000000000000
         C            8.758000000000    47.383000000000    45.375000000000    12.000000000000
         O            9.544000000000    46.436000000000    45.473000000000    15.994914619570
         C            7.545000000000    48.399000000000    47.296000000000    12.000000000000
         C            7.324000000000    47.081000000000    48.078000000000    12.000000000000
         C            8.510000000000    46.703000000000    48.971000000000    12.000000000000
         C            6.091000000000    47.281000000000    48.927000000000    12.000000000000
         H            8.031000000000    50.447000000000    45.895000000000     1.007825032230
         H            9.665000000000    48.408000000000    47.019000000000     1.007825032230
         H            7.607000000000    49.203000000000    48.029000000000     1.007825032230
         H            6.664000000000    48.575000000000    46.679000000000     1.007825032230
         H            7.141000000000    46.273000000000    47.369000000000     1.007825032230
         H            9.398000000000    46.559000000000    48.355000000000     1.007825032230
         H            8.284000000000    45.779000000000    49.503000000000     1.007825032230
         H            8.692000000000    47.501000000000    49.691000000000     1.007825032230
         H            5.893000000000    46.375000000000    49.500000000000     1.007825032230
         H            5.238000000000    47.497000000000    48.283000000000     1.007825032230
         H            6.252000000000    48.115000000000    49.610000000000     1.007825032230
         N            7.912000000000    47.499000000000    44.338000000000    14.003074004430
         C            7.852000000000    46.455000000000    43.322000000000    12.000000000000
         C            9.185000000000    46.293000000000    42.614000000000    12.000000000000
         O            9.584000000000    45.139000000000    42.359000000000    15.994914619570
         C            6.783000000000    46.760000000000    42.296000000000    12.000000000000
         C            5.362000000000    46.760000000000    42.865000000000    12.000000000000
         C            4.409000000000    47.143000000000    41.755000000000    12.000000000000
         C            4.990000000000    45.393000000000    43.428000000000    12.000000000000
         H            7.316000000000    48.311000000000    44.262000000000     1.007825032230
         H            7.603000000000    45.512000000000    43.810000000000     1.007825032230
         H            6.984000000000    47.744000000000    41.873000000000     1.007825032230
         H            6.841000000000    46.018000000000    41.499000000000     1.007825032230
         H            5.298000000000    47.502000000000    43.661000000000     1.007825032230
         H            3.388000000000    47.150000000000    42.138000000000     1.007825032230
         H            4.488000000000    46.420000000000    40.943000000000     1.007825032230
         H            4.664000000000    48.135000000000    41.383000000000     1.007825032230
         H            5.683000000000    45.128000000000    44.226000000000     1.007825032230
         H            3.975000000000    45.428000000000    43.824000000000     1.007825032230
         H            5.045000000000    44.646000000000    42.636000000000     1.007825032230
         N            9.904000000000    47.411000000000    42.382000000000    14.003074004430
         C           11.223000000000    47.366000000000    41.743000000000    12.000000000000
         C           12.202000000000    46.580000000000    42.608000000000    12.000000000000
         O           12.899000000000    45.671000000000    42.126000000000    15.994914619570
         C           11.766000000000    48.807000000000    41.518000000000    12.000000000000
         C           13.162000000000    48.837000000000    40.902000000000    12.000000000000
         O           10.835000000000    49.469000000000    40.656000000000    15.994914619570
         H            9.523000000000    48.305000000000    42.657000000000     1.007825032230
         H           11.130000000000    46.870000000000    40.777000000000     1.007825032230
         H           11.792000000000    49.328000000000    42.475000000000     1.007825032230
         H           10.104000000000    49.811000000000    41.176000000000     1.007825032230
         H           13.480000000000    49.871000000000    40.772000000000     1.007825032230
         H           13.861000000000    48.322000000000    41.561000000000     1.007825032230
         H           13.142000000000    48.338000000000    39.933000000000     1.007825032230
         N           12.217000000000    46.887000000000    43.909000000000    14.003074004430
         C           13.102000000000    46.219000000000    44.832000000000    12.000000000000
         C           12.810000000000    44.733000000000    44.943000000000    12.000000000000
         O           13.706000000000    43.894000000000    45.089000000000    15.994914619570
         C           12.965000000000    46.853000000000    46.189000000000    12.000000000000
         C           13.636000000000    48.188000000000    46.328000000000    12.000000000000
         C           13.588000000000    48.526000000000    47.809000000000    12.000000000000
         C           14.561000000000    49.653000000000    48.122000000000    12.000000000000
         N           14.275000000000    50.860000000000    47.352000000000    14.003074004430
         H           11.594000000000    47.603000000000    44.254000000000     1.007825032230
         H           14.128000000000    46.349000000000    44.488000000000     1.007825032230
         H           13.399000000000    46.177000000000    46.925000000000     1.007825032230
         H           11.905000000000    46.973000000000    46.411000000000     1.007825032230
         H           14.669000000000    48.130000000000    45.986000000000     1.007825032230
         H           13.094000000000    48.940000000000    45.755000000000     1.007825032230
         H           12.578000000000    48.838000000000    48.074000000000     1.007825032230
         H           13.858000000000    47.644000000000    48.390000000000     1.007825032230
         H           14.493000000000    49.890000000000    49.184000000000     1.007825032230
         H           15.574000000000    49.320000000000    47.897000000000     1.007825032230
         H           14.943000000000    51.579000000000    47.591000000000     1.007825032230
         H           13.342000000000    51.183000000000    47.567000000000     1.007825032230
         H           14.341000000000    50.654000000000    46.366000000000     1.007825032230
         N           11.531000000000    44.377000000000    44.905000000000    14.003074004430
         C           11.130000000000    42.976000000000    44.972000000000    12.000000000000
         C           11.340000000000    42.248000000000    43.660000000000    12.000000000000
         O           11.424000000000    41.017000000000    43.683000000000    15.994914619570
         C            9.646000000000    42.848000000000    45.362000000000    12.000000000000
         C            9.265000000000    43.266000000000    46.773000000000    12.000000000000
         C            7.755000000000    43.294000000000    46.907000000000    12.000000000000
         C            9.881000000000    42.319000000000    47.757000000000    12.000000000000
         H           10.821000000000    45.091000000000    44.828000000000     1.007825032230
         H           11.730000000000    42.484000000000    45.738000000000     1.007825032230
         H            9.070000000000    43.463000000000    44.670000000000     1.007825032230
         H            9.347000000000    41.809000000000    45.223000000000     1.007825032230
         H            9.653000000000    44.268000000000    46.959000000000     1.007825032230
         H            7.485000000000    43.594000000000    47.920000000000     1.007825032230
         H            7.340000000000    44.007000000000    46.194000000000     1.007825032230
         H            7.354000000000    42.301000000000    46.703000000000     1.007825032230
         H            9.608000000000    42.618000000000    48.769000000000     1.007825032230
         H           10.966000000000    42.341000000000    47.652000000000     1.007825032230
         H            9.518000000000    41.309000000000    47.566000000000     1.007825032230
         N           11.455000000000    42.952000000000    42.525000000000    14.003074004430
         C           11.525000000000    42.334000000000    41.214000000000    12.000000000000
         C           10.164000000000    41.769000000000    40.833000000000    12.000000000000
         O           10.081000000000    40.762000000000    40.130000000000    15.994914619570
         H           11.495000000000    43.959000000000    42.585000000000     1.007825032230
         H           11.825000000000    43.080000000000    40.478000000000     1.007825032230
         H           12.259000000000    41.529000000000    41.232000000000     1.007825032230
         N            9.056000000000    42.383000000000    41.229000000000    14.003074004430
         C            7.732000000000    41.847000000000    40.950000000000    12.000000000000
         C            7.015000000000    42.653000000000    39.888000000000    12.000000000000
         O            7.168000000000    43.877000000000    39.827000000000    15.994914619570
         C            6.847000000000    41.867000000000    42.198000000000    12.000000000000
         C            7.270000000000    40.907000000000    43.286000000000    12.000000000000
         C            6.765000000000    39.494000000000    43.037000000000    12.000000000000
         N            5.309000000000    39.509000000000    42.945000000000    14.003074004430
         C            4.456000000000    39.277000000000    43.947000000000    12.000000000000
         N            4.847000000000    39.018000000000    45.181000000000    14.003074004430
         N            3.160000000000    39.333000000000    43.692000000000    14.003074004430
         H            9.134000000000    43.250000000000    41.741000000000     1.007825032230
         H            7.833000000000    40.818000000000    40.605000000000     1.007825032230
         H            6.864000000000    42.876000000000    42.610000000000     1.007825032230
         H            5.825000000000    41.629000000000    41.903000000000     1.007825032230
         H            8.359000000000    40.887000000000    43.332000000000     1.007825032230
         H            6.881000000000    41.260000000000    44.241000000000     1.007825032230
         H            7.071000000000    38.848000000000    43.860000000000     1.007825032230
         H            7.184000000000    39.117000000000    42.104000000000     1.007825032230
         H            4.909000000000    39.714000000000    42.040000000000     1.007825032230
         H            5.832000000000    38.979000000000    45.401000000000     1.007825032230
         H            4.161000000000    38.858000000000    45.905000000000     1.007825032230
         H            2.838000000000    39.538000000000    42.757000000000     1.007825032230
         H            2.492000000000    39.171000000000    44.432000000000     1.007825032230
         N            6.207000000000    41.956000000000    39.087000000000    14.003074004430
         C            5.293000000000    42.579000000000    38.150000000000    12.000000000000
         C            3.843000000000    42.635000000000    38.597000000000    12.000000000000
         O            3.041000000000    43.261000000000    37.909000000000    15.994914619570
         C            5.310000000000    41.860000000000    36.804000000000    12.000000000000
         C            6.551000000000    42.112000000000    35.946000000000    12.000000000000
         O            7.307000000000    43.063000000000    36.189000000000    15.994914619570
         O            6.749000000000    41.341000000000    35.013000000000    15.994914619570
         H            6.233000000000    40.948000000000    39.136000000000     1.007825032230
         H            5.631000000000    43.602000000000    37.985000000000     1.007825032230
         H            5.243000000000    40.789000000000    36.993000000000     1.007825032230
         H            4.430000000000    42.166000000000    36.238000000000     1.007825032230
         N            3.402000000000    41.944000000000    39.654000000000    14.003074004430
         C            2.003000000000    41.980000000000    40.075000000000    12.000000000000
         C            2.042000000000    42.251000000000    41.586000000000    12.000000000000
         O            3.101000000000    42.119000000000    42.211000000000    15.994914619570
         C            1.229000000000    40.623000000000    39.804000000000    12.000000000000
         C            1.480000000000    40.065000000000    38.389000000000    12.000000000000
         O            1.654000000000    39.648000000000    40.770000000000    15.994914619570
         H            4.056000000000    41.380000000000    40.177000000000     1.007825032230
         H            1.491000000000    42.799000000000    39.570000000000     1.007825032230
         H            0.160000000000    40.798000000000    39.928000000000     1.007825032230
         H            0.891000000000    39.158000000000    41.087000000000     1.007825032230
         H            0.925000000000    39.136000000000    38.261000000000     1.007825032230
         H            1.148000000000    40.792000000000    37.648000000000     1.007825032230
         H            2.545000000000    39.873000000000    38.258000000000     1.007825032230
         N            0.923000000000    42.587000000000    42.217000000000    14.003074004430
         C            0.860000000000    42.841000000000    43.647000000000    12.000000000000
         C            0.191000000000    41.696000000000    44.392000000000    12.000000000000
         O           -0.020000000000    41.755000000000    45.606000000000    15.994914619570
         C            0.083000000000    44.138000000000    43.892000000000    12.000000000000
         C            0.752000000000    45.382000000000    43.343000000000    12.000000000000
         C           -0.200000000000    46.571000000000    43.380000000000    12.000000000000
         N           -0.054000000000    47.428000000000    44.372000000000    14.003074004430
         O           -1.105000000000    46.721000000000    42.552000000000    15.994914619570
         H            0.074000000000    42.670000000000    41.677000000000     1.007825032230
         H            1.874000000000    42.962000000000    44.027000000000     1.007825032230
         H           -0.896000000000    44.042000000000    43.423000000000     1.007825032230
         H           -0.056000000000    44.263000000000    44.966000000000     1.007825032230
         H            1.055000000000    45.199000000000    42.312000000000     1.007825032230
         H            1.634000000000    45.609000000000    43.942000000000     1.007825032230
         H            0.677000000000    47.290000000000    45.055000000000     1.007825032230
         H           -0.673000000000    48.222000000000    44.448000000000     1.007825032230
         N           -0.126000000000    40.611000000000    43.683000000000    14.003074004430
         C           -0.846000000000    39.468000000000    44.218000000000    12.000000000000
         C           -0.127000000000    38.883000000000    45.417000000000    12.000000000000
         O            1.056000000000    38.530000000000    45.397000000000    15.994914619570
         C           -0.990000000000    38.374000000000    43.128000000000    12.000000000000
         C           -1.627000000000    38.920000000000    41.847000000000    12.000000000000
         C           -1.847000000000    37.233000000000    43.716000000000    12.000000000000
         C           -3.091000000000    39.330000000000    41.987000000000    12.000000000000
         H            0.152000000000    40.582000000000    42.713000000000     1.007825032230
         H           -1.840000000000    39.791000000000    44.527000000000     1.007825032230
         H           -0.001000000000    37.983000000000    42.890000000000     1.007825032230
         H           -1.563000000000    38.148000000000    41.080000000000     1.007825032230
         H           -1.054000000000    39.786000000000    41.516000000000     1.007825032230
         H           -1.966000000000    36.446000000000    42.971000000000     1.007825032230
         H           -2.827000000000    37.621000000000    43.994000000000     1.007825032230
         H           -1.354000000000    36.826000000000    44.598000000000     1.007825032230
         H           -3.323000000000    40.106000000000    41.258000000000     1.007825032230
         H           -3.266000000000    39.713000000000    42.992000000000     1.007825032230
         H           -3.729000000000    38.464000000000    41.811000000000     1.007825032230
         N           -0.881000000000    38.847000000000    46.502000000000    14.003074004430
         C           -0.441000000000    38.279000000000    47.754000000000    12.000000000000
         C            0.502000000000    39.140000000000    48.581000000000    12.000000000000
         O            0.972000000000    38.690000000000    49.632000000000    15.994914619570
         H           -1.812000000000    39.236000000000    46.453000000000     1.007825032230
         H           -1.326000000000    38.078000000000    48.358000000000     1.007825032230
         H            0.054000000000    37.331000000000    47.545000000000     1.007825032230
         N            0.859000000000    40.336000000000    48.132000000000    14.003074004430
         C            1.732000000000    41.190000000000    48.902000000000    12.000000000000
         C            1.034000000000    41.776000000000    50.121000000000    12.000000000000
         O           -0.031000000000    42.407000000000    50.002000000000    15.994914619570
         C            2.216000000000    42.332000000000    48.029000000000    12.000000000000
         C            3.407000000000    42.998000000000    47.384000000000    12.000000000000
         C            3.093000000000    44.447000000000    47.004000000000    12.000000000000
         C            4.542000000000    42.927000000000    48.387000000000    12.000000000000
         H            0.515000000000    40.654000000000    47.237000000000     1.007825032230
         H            2.593000000000    40.609000000000    49.233000000000     1.007825032230
         H            1.601000000000    42.161000000000    47.146000000000     1.007825032230
         H            1.711000000000    43.184000000000    48.485000000000     1.007825032230
         H            3.686000000000    42.444000000000    46.487000000000     1.007825032230
         H            3.962000000000    44.893000000000    46.520000000000     1.007825032230
         H            2.245000000000    44.467000000000    46.319000000000     1.007825032230
         H            2.848000000000    45.013000000000    47.902000000000     1.007825032230
         H            5.430000000000    43.398000000000    47.965000000000     1.007825032230
         H            4.253000000000    43.448000000000    49.300000000000     1.007825032230
         H            4.758000000000    41.884000000000    48.618000000000     1.007825032230
         N            1.609000000000    41.565000000000    51.285000000000    14.003074004430
         C            1.098000000000    42.152000000000    52.502000000000    12.000000000000
         C            2.197000000000    43.020000000000    53.128000000000    12.000000000000
         O            3.368000000000    42.991000000000    52.732000000000    15.994914619570
         C            0.678000000000    41.061000000000    53.494000000000    12.000000000000
         C           -0.525000000000    40.271000000000    53.005000000000    12.000000000000
         O            1.805000000000    40.199000000000    53.678000000000    15.994914619570
         H            2.429000000000    40.977000000000    51.329000000000     1.007825032230
         H            0.236000000000    42.776000000000    52.267000000000     1.007825032230
         H            0.430000000000    41.527000000000    54.448000000000     1.007825032230
         H            1.577000000000    39.501000000000    54.296000000000     1.007825032230
         H           -0.785000000000    39.510000000000    53.741000000000     1.007825032230
         H           -1.370000000000    40.945000000000    52.866000000000     1.007825032230
         H           -0.283000000000    39.791000000000    52.057000000000     1.007825032230
         N            1.761000000000    43.922000000000    53.995000000000    14.003074004430
         C            2.669000000000    44.782000000000    54.721000000000    12.000000000000
         C            2.899000000000    44.200000000000    56.110000000000    12.000000000000
         O            1.950000000000    43.687000000000    56.706000000000    15.994914619570
         C            2.071000000000    46.190000000000    54.846000000000    12.000000000000
         C            1.967000000000    46.894000000000    53.501000000000    12.000000000000
         S            3.577000000000    47.123000000000    52.682000000000    31.972071174400
         C            3.194000000000    46.290000000000    51.174000000000    12.000000000000
         H            0.767000000000    44.011000000000    54.153000000000     1.007825032230
         H            3.619000000000    44.837000000000    54.189000000000     1.007825032230
         H            1.073000000000    46.110000000000    55.278000000000     1.007825032230
         H            2.699000000000    46.784000000000    55.510000000000     1.007825032230
         H            1.328000000000    46.300000000000    52.848000000000     1.007825032230
         H            1.506000000000    47.870000000000    53.650000000000     1.007825032230
         H            4.062000000000    46.314000000000    50.515000000000     1.007825032230
         H            2.929000000000    45.255000000000    51.388000000000     1.007825032230
         H            2.354000000000    46.787000000000    50.688000000000     1.007825032230
         N            4.081000000000    44.299000000000    56.717000000000    14.003074004430
         C            5.246000000000    45.002000000000    56.188000000000    12.000000000000
         C            6.066000000000    44.193000000000    55.186000000000    12.000000000000
         O            5.934000000000    42.966000000000    55.087000000000    15.994914619570
         C            6.034000000000    45.354000000000    57.433000000000    12.000000000000
         C            5.875000000000    44.064000000000    58.208000000000    12.000000000000
         C            4.392000000000    43.743000000000    58.040000000000    12.000000000000
         H            4.914000000000    45.923000000000    55.709000000000     1.007825032230
         H            7.079000000000    45.565000000000    57.206000000000     1.007825032230
         H            5.574000000000    46.188000000000    57.964000000000     1.007825032230
         H            6.497000000000    43.274000000000    57.786000000000     1.007825032230
         H            6.115000000000    44.218000000000    59.260000000000     1.007825032230
         H            3.797000000000    44.224000000000    58.816000000000     1.007825032230
         H            4.231000000000    42.665000000000    58.048000000000     1.007825032230
         N            6.987000000000    44.867000000000    54.479000000000    14.003074004430
         C            8.000000000000    44.233000000000    53.656000000000    12.000000000000
         C            9.305000000000    44.847000000000    54.159000000000    12.000000000000
         O            9.452000000000    46.089000000000    54.229000000000    15.994914619570
         C            7.805000000000    44.569000000000    52.173000000000    12.000000000000
         C            6.630000000000    43.812000000000    51.545000000000    12.000000000000
         C            6.785000000000    42.295000000000    51.627000000000    12.000000000000
         N            5.768000000000    41.525000000000    51.936000000000    14.003074004430
         O            7.875000000000    41.758000000000    51.405000000000    15.994914619570
         H            6.974000000000    45.876000000000    54.523000000000     1.007825032230
         H            7.999000000000    43.154000000000    53.809000000000     1.007825032230
         H            7.620000000000    45.639000000000    52.079000000000     1.007825032230
         H            8.717000000000    44.319000000000    51.631000000000     1.007825032230
         H            6.554000000000    44.097000000000    50.496000000000     1.007825032230
         H            5.711000000000    44.101000000000    52.056000000000     1.007825032230
         H            4.864000000000    41.934000000000    52.124000000000     1.007825032230
         H            5.890000000000    40.524000000000    51.986000000000     1.007825032230
         N           10.212000000000    43.967000000000    54.584000000000    14.003074004430
         C           11.476000000000    44.368000000000    55.215000000000    12.000000000000
         C           12.675000000000    43.980000000000    54.367000000000    12.000000000000
         O           12.691000000000    42.891000000000    53.782000000000    15.994914619570
         C           11.576000000000    43.704000000000    56.617000000000    12.000000000000
         C           12.772000000000    44.291000000000    57.384000000000    12.000000000000
         C           10.249000000000    43.916000000000    57.370000000000    12.000000000000
         H           10.022000000000    42.982000000000    54.467000000000     1.007825032230
         H           11.474000000000    45.451000000000    55.341000000000     1.007825032230
         H           11.736000000000    42.634000000000    56.486000000000     1.007825032230
         H           12.839000000000    43.823000000000    58.366000000000     1.007825032230
         H           12.635000000000    45.366000000000    57.502000000000     1.007825032230
         H           13.690000000000    44.100000000000    56.827000000000     1.007825032230
         H           10.429000000000    43.868000000000    58.444000000000     1.007825032230
         H            9.838000000000    44.892000000000    57.113000000000     1.007825032230
         H            9.541000000000    43.138000000000    57.085000000000     1.007825032230
         N           13.661000000000    44.873000000000    54.314000000000    14.003074004430
         C           14.920000000000    44.686000000000    53.606000000000    12.000000000000
         C           15.084000000000    45.732000000000    52.480000000000    12.000000000000
         C           14.037000000000    45.513000000000    51.389000000000    12.000000000000
         C           12.748000000000    46.009000000000    51.540000000000    12.000000000000
         C           14.355000000000    44.764000000000    50.257000000000    12.000000000000
         C           11.795000000000    45.741000000000    50.561000000000    12.000000000000
         C           13.394000000000    44.507000000000    49.291000000000    12.000000000000
         C           12.120000000000    44.992000000000    49.447000000000    12.000000000000
         H           13.526000000000    45.747000000000    54.802000000000     1.007825032230
         H           14.954000000000    43.683000000000    53.180000000000     1.007825032230
         H           14.962000000000    46.731000000000    52.898000000000     1.007825032230
         H           16.080000000000    45.642000000000    52.047000000000     1.007825032230
         H           12.488000000000    46.597000000000    52.408000000000     1.007825032230
         H           15.357000000000    44.381000000000    50.132000000000     1.007825032230
         H           10.791000000000    46.123000000000    50.674000000000     1.007825032230
         H           13.648000000000    43.926000000000    48.417000000000     1.007825032230
         H           11.370000000000    44.788000000000    48.697000000000     1.007825032230
         C           17.040000000000    41.941000000000    51.007000000000    12.000000000000
         O           16.836000000000    42.533000000000    52.077000000000    15.994914619570
         N           16.095000000000    41.291000000000    50.355000000000    14.003074004430
         C           14.733000000000    41.195000000000    50.835000000000    12.000000000000
         C           13.852000000000    40.816000000000    49.658000000000    12.000000000000
         C           12.389000000000    40.645000000000    50.035000000000    12.000000000000
         C           11.595000000000    41.566000000000    50.695000000000    12.000000000000
         N           11.653000000000    39.576000000000    49.778000000000    14.003074004430
         C           10.451000000000    39.794000000000    50.243000000000    12.000000000000
         N           10.428000000000    40.987000000000    50.784000000000    14.003074004430
         H           16.332000000000    40.841000000000    49.483000000000     1.007825032230
         H           14.421000000000    42.170000000000    51.211000000000     1.007825032230
         H           13.926000000000    41.599000000000    48.904000000000     1.007825032230
         H           14.217000000000    39.882000000000    49.232000000000     1.007825032230
         H           11.877000000000    42.544000000000    51.056000000000     1.007825032230
         H            9.619000000000    39.108000000000    50.190000000000     1.007825032230
         H            9.615000000000    41.404000000000    51.213000000000     1.007825032230
         C            9.118000000000    40.183000000000    54.803000000000    12.000000000000
         O            9.387000000000    41.362000000000    55.086000000000    15.994914619570
         N            8.115000000000    39.543000000000    55.384000000000    14.003074004430
         C            7.292000000000    40.203000000000    56.373000000000    12.000000000000
         C            7.821000000000    40.045000000000    57.784000000000    12.000000000000
         O            8.967000000000    39.610000000000    58.017000000000    15.994914619570
         H            7.923000000000    38.584000000000    55.134000000000     1.007825032230
         H            7.249000000000    41.266000000000    56.135000000000     1.007825032230
         H            6.284000000000    39.790000000000    56.326000000000     1.007825032230
         N            6.984000000000    40.342000000000    58.778000000000    14.003074004430
         C            7.384000000000    40.247000000000    60.166000000000    12.000000000000
         C            6.284000000000    40.754000000000    61.091000000000    12.000000000000
         C            6.705000000000    40.642000000000    62.560000000000    12.000000000000
         C            7.825000000000    41.288000000000    63.022000000000    12.000000000000
         C            5.989000000000    39.828000000000    63.426000000000    12.000000000000
         C            8.229000000000    41.132000000000    64.328000000000    12.000000000000
         C            6.398000000000    39.679000000000    64.737000000000    12.000000000000
         C            7.527000000000    40.326000000000    65.197000000000    12.000000000000
         H            6.045000000000    40.641000000000    58.557000000000     1.007825032230
         H            8.276000000000    40.856000000000    60.316000000000     1.007825032230
         H            5.384000000000    40.160000000000    60.932000000000     1.007825032230
         H            6.072000000000    41.797000000000    60.857000000000     1.007825032230
         H            8.392000000000    41.922000000000    62.357000000000     1.007825032230
         H            5.109000000000    39.309000000000    63.074000000000     1.007825032230
         H            9.110000000000    41.650000000000    64.677000000000     1.007825032230
         H            5.830000000000    39.051000000000    65.407000000000     1.007825032230
         H            7.854000000000    40.203000000000    66.219000000000     1.007825032230
         O           -4.494000000000    46.184000000000    55.356000000000    15.994914619570
         H           -3.983000000000    45.969000000000    54.576000000000     1.007825032230
         H           -4.883000000000    45.386000000000    55.713000000000     1.007825032230
         O           -0.568000000000    54.245000000000    56.640000000000    15.994914619570
         H            0.134000000000    54.591000000000    56.089000000000     1.007825032230
         H           -0.462000000000    54.570000000000    57.534000000000     1.007825032230
         O           -0.810000000000    44.068000000000    57.031000000000    15.994914619570
         H            0.132000000000    43.938000000000    56.920000000000     1.007825032230
         H           -1.285000000000    43.430000000000    56.499000000000     1.007825032230
         O           -5.188000000000    43.599000000000    55.708000000000    15.994914619570
         H           -5.595000000000    43.266000000000    54.908000000000     1.007825032230
         H           -4.407000000000    43.083000000000    55.907000000000     1.007825032230
         O            3.250000000000    51.131000000000    61.824000000000    15.994914619570
         H            3.039000000000    50.751000000000    62.677000000000     1.007825032230
         H            3.402000000000    50.429000000000    61.191000000000     1.007825032230
         O            4.348000000000    58.242000000000    51.937000000000    15.994914619570
         H            4.679000000000    57.589000000000    52.554000000000     1.007825032230
         H            4.404000000000    57.897000000000    51.046000000000     1.007825032230
         O            0.263000000000    58.629000000000    44.891000000000    15.994914619570
         H            0.111000000000    58.192000000000    45.729000000000     1.007825032230
         H            1.186000000000    58.871000000000    44.819000000000     1.007825032230
         O            3.141000000000    59.330000000000    44.777000000000    15.994914619570
         H            3.481000000000    58.820000000000    45.512000000000     1.007825032230
         H            3.315000000000    60.259000000000    44.926000000000     1.007825032230
         O            5.003000000000    39.012000000000    53.418000000000    15.994914619570
         H            4.575000000000    39.038000000000    52.562000000000     1.007825032230
         H            5.944000000000    38.883000000000    53.300000000000     1.007825032230
         O            3.187000000000    37.794000000000    47.216000000000    15.994914619570
         H            2.483000000000    38.037000000000    46.615000000000     1.007825032230
         H            2.832000000000    37.256000000000    47.923000000000     1.007825032230
         O           -7.326000000000    52.855000000000    56.701000000000    15.994914619570
         H           -6.835000000000    53.375000000000    57.337000000000     1.007825032230
         H           -8.116000000000    52.507000000000    57.115000000000     1.007825032230
         O            3.645000000000    39.297000000000    51.046000000000    15.994914619570
         H            4.240000000000    39.454000000000    50.312000000000     1.007825032230
         H            3.097000000000    38.535000000000    50.856000000000     1.007825032230
         O           -1.910000000000    49.551000000000    43.381000000000    15.994914619570
         H           -1.662000000000    49.802000000000    42.491000000000     1.007825032230
         H           -2.807000000000    49.216000000000    43.380000000000     1.007825032230
         O           -4.831000000000    48.504000000000    52.099000000000    15.994914619570
         H           -5.768000000000    48.538000000000    51.905000000000     1.007825032230
         H           -4.357000000000    48.187000000000    51.330000000000     1.007825032230
         O            7.431000000000    38.634000000000    51.867000000000    15.994914619570
         H            7.564000000000    39.572000000000    51.728000000000     1.007825032230
         H            7.336000000000    38.197000000000    51.021000000000     1.007825032230
         O           -2.001000000000    42.627000000000    47.431000000000    15.994914619570
         H           -1.139000000000    42.734000000000    47.029000000000     1.007825032230
         H           -1.902000000000    42.534000000000    48.378000000000     1.007825032230
         H           13.796000000000    49.215000000000    55.536000000000     1.007825032230
         H            5.045000000000    47.137000000000    65.016000000000     1.007825032230
         H           13.557000000000    53.427000000000    58.143000000000     1.007825032230
         H           15.731000000000    44.803000000000    54.331000000000     1.007825032230
         H           18.033000000000    41.942000000000    50.544000000000     1.007825032230
         H           14.641000000000    40.460000000000    51.638000000000     1.007825032230
         H            9.722000000000    39.642000000000    54.070000000000     1.007825032230
         H            7.624000000000    39.202000000000    60.415000000000     1.007825032230

  Running in c1 symmetry.

  Rotational constants: A =      0.00004  B =      0.00000  C =      0.00000 [cm^-1]
  Rotational constants: A =      1.11948  B =      0.01461  C =      0.01461 [MHz]
  Nuclear repulsion = 302878.003064461168833

  Charge       = -3
  Multiplicity = 1
  Electrons    = 3572
  Nalpha       = 1786
  Nbeta        = 1786

  ==> Algorithm <==

  SCF Algorithm Type is DF.
  DIIS enabled.
  MOM disabled.
  Fractional occupation disabled.
  Guess Type is SAD.
  Energy threshold   = 1.00e-06
  Density threshold  = 1.00e-06
  Integral threshold = 1.00e-12

  ==> Primary Basis <==

  Basis Set: MINIX
    Blend: MINIX
    Number of shells: 1875
    Number of basis functions: 2829
    Number of Cartesian functions: 2834
    Spherical Harmonics?: true
    Max angular momentum: 2

   => Loading Basis Set <=

    Name: (MINIX AUX)
    Role: JKFIT
    Keyword: DF_BASIS_SCF
    atoms 1-2, 4, 6, 27, 31, 47, 55, 68, 75, 83, 96, 99-100, 108, 110, 119, 123, 133, 152, 169, 191, 201, 208, 222, 233-234, 240, 244, 264, 283, 287, 297, 316, 333, 347, 351-352, 362, 384, 391, 407, 427, 430-431, 439, 442-443, 451, 455-456, 466, 488, 507, 517, 521-522, 532, 551, 570, 573, 584, 606, 625, 632, 656, 659-660, 668, 671, 682, 687, 699, 718, 725, 744, 747, 758, 775, 789, 794, 806, 838, 855, 859, 881, 884, 887, 890, 893, 896, 899, 902, 905, 908, 911, 914, 917, 920, 923, 926                                                                                                                                                                                                                                                                                                                                                                                                                                                            entry O          line   318 file /storage/hive/project/chem-sherrill/csargent30/.conda/envs/psi419/share/psi4/basis/def2-universal-jkfit.gbs 
    atoms 3, 5, 8-11, 26, 29-30, 32-34, 45-46, 48-54, 66-67, 73-74, 76-82, 94-95, 97-98, 106-107, 109, 117-118, 120-121, 131-132, 134-137, 150-151, 153-155, 157, 167-168, 170-173, 189-190, 192, 199-200, 206-207, 209-211, 220-221, 223, 230-232, 239, 242-243, 245-251, 262-263, 265-268, 281-282, 284-285, 295-296, 298-301, 314-315, 317-318, 320, 331-332, 334-336, 345-346, 348-350, 360-361, 363-366, 382-383, 389-390, 392-394, 405-406, 408-414, 425-426, 428-429, 437-438, 440-441, 449-450, 452-454, 464-465, 467-470, 486-487, 489-492, 505-506, 508, 515-516, 518-520, 530-531, 533-536, 549-550, 552-555, 568-569, 571-572, 582-583, 585-588, 604-605, 607-610, 623-624, 630-631, 633-635, 637, 654-655, 657-658, 666-667, 669-670, 680-681, 683-685, 697-698, 700-703, 716-717, 723-724, 726-729, 742-743, 745-746, 756-757, 759-760, 762, 773-774, 776-778, 787-788, 790-792, 804-805, 807-809, 820-827, 837, 840-843, 845, 854, 857-858, 864-871 entry C          line   198 file /storage/hive/project/chem-sherrill/csargent30/.conda/envs/psi419/share/psi4/basis/def2-universal-jkfit.gbs 
    atoms 7, 28, 44, 65, 72, 93, 105, 116, 122, 130, 149, 156, 158, 166, 174, 188, 198, 205, 219, 229, 241, 261, 280, 286, 294, 313, 330, 344, 359, 367, 381, 388, 404, 424, 436, 448, 463, 471, 485, 504, 514, 529, 548, 567, 581, 589, 603, 622, 629, 636, 638-639, 653, 665, 679, 686, 696, 715, 722, 741, 755, 772, 786, 793, 803, 819, 839, 844, 846, 856, 863                                                                                                                                                                                                                                                                                                                                                                                                                                                                                                                                                                                                entry N          line   258 file /storage/hive/project/chem-sherrill/csargent30/.conda/envs/psi419/share/psi4/basis/def2-universal-jkfit.gbs 
    atoms 12, 193, 224, 319, 761                                                                                                                                                                                                                                                                                                                                                                                                                                                                                                                                                                                                                                                                                                                                                                                                                                                                                                                                   entry S          line   903 file /storage/hive/project/chem-sherrill/csargent30/.conda/envs/psi419/share/psi4/basis/def2-universal-jkfit.gbs 
    atoms 13-25, 35-43, 56-64, 69-71, 84-92, 101-104, 111-115, 124-129, 138-148, 159-165, 175-187, 194-197, 202-204, 212-218, 225-228, 235-238, 252-260, 269-279, 288-293, 302-312, 321-329, 337-343, 353-358, 368-380, 385-387, 395-403, 415-423, 432-435, 444-447, 457-462, 472-484, 493-503, 509-513, 523-528, 537-547, 556-566, 574-580, 590-602, 611-621, 626-628, 640-652, 661-664, 672-678, 688-695, 704-714, 719-721, 730-740, 748-754, 763-771, 779-785, 795-802, 810-818, 828-836, 847-853, 860-862, 872-880, 882-883, 885-886, 888-889, 891-892, 894-895, 897-898, 900-901, 903-904, 906-907, 909-910, 912-913, 915-916, 918-919, 921-922, 924-925, 927-936                                                                                                                                                                                                                                                                                             entry H          line    18 file /storage/hive/project/chem-sherrill/csargent30/.conda/envs/psi419/share/psi4/basis/def2-universal-jkfit.gbs 

  ==> Integral Setup <==

  ==> DiskDFJK: Density-Fitted J/K Matrices <==

    J tasked:                  Yes
    K tasked:                  Yes
    wK tasked:                  No
    OpenMP threads:             10
    Integrals threads:          10
    Memory [MiB]:            85830
    Algorithm:                Disk
    Integral Cache:           NONE
    Schwarz Cutoff:          1E-12
    Fitting Condition:       1E-10

   => Auxiliary Basis Set <=

  Basis Set: (MINIX AUX)
    Blend: DEF2-UNIVERSAL-JKFIT
    Number of shells: 14459
    Number of basis functions: 43791
    Number of Cartesian functions: 51616
    Spherical Harmonics?: true
    Max angular momentum: 4

   => External Potential Field:  <= 

    > Charges [e] [a0] < 

              Z          x          y          z
        0.59720   41.93869   95.60880  109.21105
       -0.56790   42.21081   95.82045  111.52597
       -0.36620   44.20069   95.55022  107.46117
        0.11230   45.40634   93.97041  107.92982
        0.11230   43.58086   95.35747  105.52609
        0.11230   45.27028   97.27743  107.64447
       -0.41570   39.69370   95.43684  108.27753
       -0.02370   37.39957   95.46707  109.71183
        0.59730   35.70638   93.49609  108.54776
       -0.56790   36.00306   92.99720  106.29332
        0.03420   36.07298   97.95773  109.48506
        0.00180   37.42036   99.97218  110.96661
       -0.27370   35.12434  102.45150  111.29164
       -0.05360   34.89568  103.12424  108.01864
        0.08800   37.77563   95.02299  111.68848
        0.02410   36.01251   98.50953  107.50085
        0.02410   34.14924   97.76687  110.19560
        0.04400   37.99105   99.25975  112.81287
        0.04400   39.06064  100.65059  109.92348
        0.06840   34.44971  105.11791  107.75596
        0.06840   36.69092  102.69717  107.10401
        0.06840   33.40658  101.97151  107.18338
        0.27190   39.54252   95.26676  106.38213
       -0.41570   34.08121   92.30367  110.04820
       -0.00240   32.08566   90.71063  109.00507
        0.59730   30.14680   92.55123  107.88446
       -0.56790   29.92381   94.69418  108.82744
       -0.03430   30.76285   89.22342  111.05731
        0.01180   32.24629   86.96709  111.99840
       -0.12560   34.29475   87.29401  113.59522
       -0.12560   31.51118   84.57091  111.24251
       -0.17040   35.59110   85.17563  114.42103
       -0.17040   32.81131   82.46198  112.06832
       -0.10720   34.85033   82.77000  113.66136
        0.27190   34.23050   92.50398  111.93982
        0.09780   32.83210   89.45586  107.55187
        0.02950   30.41892   90.48198  112.65035
        0.02950   28.95060   88.56579  110.33166
        0.13300   34.86923   89.16106  114.18481
        0.13300   29.90870   84.34982  109.99718
        0.14300   37.19359   85.39294  115.66636
        0.14300   32.23684   80.59682  111.47305
        0.12970   35.87834   81.13539  114.32276
       -0.34790   28.75029   91.83502  105.93427
       -0.00940   27.08922   93.87404  102.07734
        0.01870   29.12635   95.75998  101.55577
       -0.04790   28.74084   96.57823   98.82512
       -0.01430   30.67781   98.60213   98.23930
       -0.38540   29.79909  100.12714   96.13793
        0.27470   29.07533   90.12293  105.15759
        0.14260   26.66215   95.20629  105.87191
        0.03620   27.57677   92.09580  101.15893
        0.03620   25.31288   94.56945  101.29877
        0.01030   28.95249   97.37570  102.82189
        0.01030   30.97639   94.88315  101.77687
        0.06210   26.83978   97.33601   98.58134
        0.06210   29.01485   94.96819   97.57034
        0.11350   30.94049   99.80022   99.89470
        0.11350   32.46927   97.71585   97.74230
        0.34000   29.35123  101.87514   96.76154
        0.34000   31.17859  100.25564   94.82457
        0.34000   28.25519   99.31456   95.36314
       -0.58190   11.96197   89.26121  124.31563
       -0.41570    9.39383   86.10726  123.02873
        0.01430   10.98120   84.13250  124.09454
        0.59730   13.63248   84.04179  122.94369
       -0.56790   15.50898   83.62983  124.29674
       -0.20410    9.74154   81.56058  123.76194
        0.71300    7.48898   81.24500  125.52128
       -0.91910    5.92618   79.38362  125.07341
       -0.59310    7.00144   82.72465  127.25416
        0.27190    7.78945   85.62727  122.11599
        0.10480   11.17395   84.48966  126.11465
        0.07970    9.10092   81.37350  121.81364
        0.07970   11.12482   80.08659  124.16257
        0.41960    6.26255   78.18175  123.62966
        0.41960    4.38227   79.14929  126.17134
       -0.41570   13.84224   84.43107  120.45492
        0.03370   16.27054   84.51611  119.15479
        0.59730   17.89949   86.65528  120.20359
       -0.56790   20.11991   86.30190  120.78374
       -0.18250   15.83402   84.98476  116.34099
        0.27190   12.24920   84.67674  119.43258
        0.08230   17.24753   82.72087  119.40801
        0.06030   17.64626   85.04901  115.36589
        0.06030   14.68884   83.45975  115.56053
        0.06030   14.85325   86.77811  116.08777
       -0.34790   16.81667   88.91917  120.47760
       -0.24000   18.20373   91.06212  121.54718
        0.73410   19.11458   90.51599  124.21359
       -0.58940   21.35957   90.87126  124.78995
       -0.00940   16.53510   93.42806  121.61332
        0.01870   15.95307   94.26899  118.94881
       -0.04790   14.84758   96.89571  118.98472
       -0.01430   12.13204   96.93539  119.78407
       -0.38540   11.17017   99.48085  119.43258
        0.27470   15.00254   89.15728  119.93525
        0.14260   19.84212   91.44574  120.35855
        0.03620   14.77577   92.99720  122.59409
        0.03620   17.52343   94.93606  122.60732
        0.01030   17.68784   94.27277  117.83954
        0.01030   14.60002   92.96886  118.10032
        0.06210   15.93606   98.04844  120.29808
        0.06210   15.00065   97.71018  117.09877
        0.11350   11.98275   96.40249  121.76828
        0.11350   11.04923   95.61825  118.62756
        0.34000    9.45997   99.40526  118.58976
        0.34000   12.37771  100.47107  118.33276
        0.34000   11.00576  100.33879  121.12955
       -0.34790   17.45540   89.50310  125.82174
       -0.26370   18.30200   88.98153  128.38232
        0.73410   20.29755   86.93307  128.60342
       -0.58940   21.97374   87.13527  130.23992
       -0.00070   16.03244   88.33714  130.07363
        0.03900   15.23308   90.97897  130.92023
        0.04860   12.49298   91.25865  130.48559
       -0.52950   11.73520   93.89293  130.50449
        0.80760    9.29556   94.51087  130.33630
       -0.86270    7.43607   92.80634  130.10953
       -0.86270    8.70408   96.93917  130.37032
        0.27470   15.66961   89.11193  125.27561
        0.15600   19.13159   90.72008  129.11365
        0.03270   14.53955   87.39605  129.01349
        0.03270   16.61825   87.19574  131.68557
        0.02850   15.64693   91.22086  132.92334
        0.02850   16.25542   92.39438  129.82796
        0.06870   12.01866   90.44040  128.65633
        0.06870   11.46875   90.25143  131.96147
        0.34560   13.05612   95.26298  130.64433
        0.44780    7.84803   90.94307  130.06985
        0.44780    5.62194   93.38460  129.97914
        0.44780   10.07791   98.25442  130.52905
        0.44780    6.87860   97.47774  130.23615
       -0.41570   20.15582   84.97154  126.97826
       -0.05180   22.06822   82.98921  126.98582
        0.59730   24.63258   84.10226  126.21292
       -0.56790   26.55065   83.57125  127.45447
       -0.11020   21.31989   80.82548  125.18491
        0.35310   23.23229   78.62583  125.00160
       -0.41210   23.69339   77.58649  127.63588
       -0.41210   22.27987   76.57926  123.21203
        0.27190   18.70640   84.87705  125.74049
        0.09220   22.22696   82.23332  128.89444
        0.04570   19.52465   80.05258  125.83308
        0.04570   21.04777   81.61160  123.30085
       -0.03610   25.01053   79.36283  124.26839
        0.10000   25.04076   76.03124  127.53573
        0.10000   24.45306   79.07559  128.83775
        0.10000   21.91704   76.90618  128.42579
        0.10000   21.96996   77.38995  121.34309
        0.10000   20.50920   75.81014  123.93013
        0.10000   23.68016   75.07315  123.08353
       -0.41570   24.73463   85.74821  124.27784
       -0.05180   27.11946   86.92362  123.58431
        0.59730   28.07755   88.60737  125.70647
       -0.56790   30.36412   88.56579  126.18646
       -0.11020   26.71884   88.39572  121.13333
        0.35310   26.13869   86.73276  118.82220
       -0.41210   25.15037   88.35603  116.66602
       -0.41210   28.53864   85.30602  118.02473
        0.27190   23.14915   86.16962  123.30274
        0.09220   28.50841   85.44208  123.24227
        0.04570   25.14092   89.69018  121.40923
        0.04570   28.41392   89.49743  120.74216
       -0.03610   24.69116   85.36082  119.33809
        0.10000   24.74407   87.16173  115.03708
        0.10000   23.42693   89.31224  117.26129
        0.10000   26.57144   89.75632  116.15391
        0.10000   28.12479   84.12683  116.38634
        0.10000   29.17926   84.11738  119.57998
        0.10000   30.01452   86.66095  117.54285
       -0.41570   26.49018   90.03033  127.04440
       -0.03890   27.33300   91.49109  129.22325
        0.59730   28.35345   89.75065  131.28683
       -0.56790   30.43026   90.24198  132.21847
        0.36540   25.14470   93.06712  130.25693
       -0.24380   25.76453   94.49575  132.69279
       -0.67610   24.53053   94.78299  128.26705
        0.27190   24.65148   90.10025  126.53606
        0.10070   28.83911   92.76288  128.62421
        0.00430   23.53276   91.83124  130.59708
        0.41020   23.46284   93.95151  127.05952
        0.06420   24.11291   95.56723  133.30128
        0.06420   27.33300   95.78644  132.35075
        0.06420   26.28987   93.15216  134.16300
       -0.41570   27.12513   87.67006  131.99926
       -0.08750   28.15125   86.04490  133.99859
        0.59730   30.68537   84.84870  133.22380
       -0.56790   32.36156   84.52367  134.79227
        0.29850   26.12924   84.01344  134.65999
       -0.31920   27.22906   82.08592  136.47602
       -0.31920   23.92960   85.22287  136.06217
        0.27190   25.47540   87.20897  131.15644
        0.09690   28.47061   87.20519  135.67100
       -0.02970   25.46217   83.08370  132.94790
        0.07910   28.82777   81.13917  135.58785
        0.07910   25.78720   80.69509  136.95601
        0.07910   27.86212   83.03835  138.18811
        0.07910   23.04332   86.64016  134.85842
        0.07910   24.62313   86.12049  137.78182
        0.07910   22.54821   83.77534  136.55161
       -0.34790   31.06332   84.31580  130.78795
       -0.24000   33.44248   83.33692  129.82985
        0.73410   35.43803   85.37027  129.36498
       -0.58940   37.46571   84.81091  128.30862
       -0.00940   32.97383   81.94041  127.36376
        0.01870   31.21828   79.71054  127.64533
       -0.04790   32.36156   77.89262  129.51805
       -0.01430   30.83655   75.48700  129.60309
       -0.38540   32.56754   73.48200  130.33063
        0.27470   29.63280   84.60493  129.55773
        0.14260   34.19081   81.99522  131.20180
        0.03620   32.14613   83.25755  126.01450
        0.03620   34.77663   81.27712  126.62299
        0.01030   29.38524   80.35115  128.32941
        0.01030   30.98962   78.77512  125.82363
        0.06210   32.37290   78.75812  131.38699
        0.06210   34.29475   77.45609  128.95491
        0.11350   29.32288   75.65519  130.98826
        0.11350   30.04476   75.09016  127.74360
        0.34000   31.62457   71.82471  130.41189
        0.34000   33.96972   73.35350  129.04184
        0.34000   33.31209   73.87506  132.04272
       -0.34790   34.90702   87.76455  130.00749
       -0.24000   36.58699   89.91317  129.58608
        0.73410   37.39579   90.24009  126.84220
       -0.58940   39.59732   90.66528  126.19780
       -0.00940   38.90190   89.63538  131.26038
        0.01870   38.05530   89.70341  133.97969
       -0.04790   40.20203   88.51099  135.41399
       -0.01430   39.57653   88.30690  138.19756
       -0.38540   41.66468   87.00299  139.43911
        0.27470   33.22516   88.10470  130.84275
        0.14260   35.58921   91.62148  130.16056
        0.03620   39.83354   87.84203  130.86731
        0.03620   40.20770   91.18873  130.90133
        0.01030   37.75106   91.64416  134.60141
        0.01030   36.33376   88.59792  134.21969
        0.06210   41.89145   89.66750  135.18534
        0.06210   40.56108   86.62883  134.65810
        0.11350   39.34788   90.18907  139.00447
        0.11350   37.83799   87.22976  138.44323
        0.34000   41.29619   86.84047  141.30427
        0.34000   43.27284   88.00077  139.19345
        0.34000   41.87255   85.26444  138.67755
       -0.41570   35.57409   89.99632  125.13577
       -0.00310   36.03708   90.26466  122.44669
        0.59730   34.79931   92.67028  121.40168
       -0.56790   32.47683   92.94618  121.58120
       -0.00360   34.99206   87.93841  121.08420
       -0.06450   36.55864   85.63294  121.64167
        0.69510   39.26662   85.83703  120.69492
       -0.94070   41.00139   84.75611  122.11788
       -0.60860   39.91102   86.98409  118.75606
        0.27190   33.80153   89.61081  125.73104
        0.08500   38.06853   90.36670  122.12733
        0.01710   33.05887   87.60392  121.71159
        0.01710   34.99584   88.28423  119.05464
        0.03520   36.60022   85.34948  123.68069
        0.03520   35.66858   83.99644  120.76106
        0.42510   40.49305   83.84148  123.71281
        0.42510   42.84009   84.84303  121.61332
       -0.25480   36.19392   94.49009  120.31508
       -0.02660   35.14135   96.76154  119.17936
        0.58960   33.51996   96.02454  116.92869
       -0.57480   34.23806   94.31245  115.48683
       -0.00700   37.38445   98.33001  118.38378
        0.01890   39.40079   97.37948  120.17335
        0.01920   38.92269   94.55623  120.16579
        0.06410   34.01129   97.78766  120.56264
        0.02530   37.89279   97.97474  116.42036
        0.02530   37.01973  100.33312  118.69370
        0.02130   41.28863   97.81978  119.47604
        0.02130   39.12300   98.15804  122.05930
        0.03910   39.79196   93.63782  121.79096
        0.03910   39.58031   93.70774  118.40835
       -0.41570   31.37512   97.29822  116.59799
       -0.00240   29.78019   96.80689  114.42481
        0.59730   28.61990   99.26920  113.50640
       -0.56790   28.44416  101.13814  114.89913
       -0.03430   27.62024   94.92283  115.06542
        0.01180   25.78909   95.77510  117.13467
       -0.12560   23.67071   97.21129  116.53941
       -0.12560   26.29554   95.20629  119.64801
       -0.17040   22.10224   98.06545  118.44992
       -0.17040   24.69494   96.07746  121.53585
       -0.10720   22.60490   97.50798  120.95192
        0.27190   30.85356   98.61914  117.87356
        0.09780   30.93482   96.00943  112.91681
        0.02950   26.52987   94.60158  113.34766
        0.02950   28.46683   93.13515  115.64179
        0.13300   23.25119   97.65916  114.59299
        0.13300   27.93204   94.08757  120.13178
        0.14300   20.46195   99.18417  117.97938
        0.14300   25.09556   95.62581  123.48604
        0.12970   21.37280   98.18639  122.42969
       -0.51630   27.74874   99.22952  111.17070
        0.05600   27.71661  101.94883  107.65203
        0.01360   26.40514  103.83100  105.98151
        0.80540   27.83378  104.55099  103.56077
       -0.81880   29.86145  103.51164  103.00519
       -0.81880   26.87946  106.20450  102.21529
        0.29360   28.07377   97.67049  110.11812
        0.11050   26.23885  102.89181  111.29920
       -0.01730   27.98684  100.21974  106.56733
       -0.01730   29.56854  102.70095  108.14903
       -0.04250   24.58534  103.03543  105.43349
       -0.04250   26.06499  105.54498  107.07188
       -0.56790   30.23184   86.32269  104.93460
       -0.41570   32.21416   83.11204  102.97496
        0.03370   34.43837   83.06291  104.60768
        0.59730   36.16369   85.31736  104.00675
       -0.56790   35.89535   86.50032  101.98852
       -0.18250   35.78952   80.56280  104.10123
        0.27190   32.09889   81.81758  101.57845
        0.08230   33.85255   83.14606  106.58055
        0.06030   37.47138   80.43808  105.28420
        0.06030   36.33565   80.46832  102.11702
        0.06030   34.52530   78.99811  104.53965
       -0.25480   38.01940   85.94663  105.63758
       -0.02660   39.84299   87.99321  105.21050
        0.58960   41.28107   87.77589  102.71984
       -0.57480   41.97460   89.73553  101.69750
       -0.00700   41.60988   87.89683  107.44794
        0.01890   39.94881   86.89906  109.52286
        0.01920   38.44459   84.84681  108.14525
        0.06410   38.83765   89.79034  105.23885
        0.02530   42.32609   89.77333  107.90903
        0.02530   43.16701   86.59859  107.08322
        0.02130   41.06564   86.10537  111.06109
        0.02130   38.69403   88.37493  110.22206
        0.03910   36.65880   84.47454  109.09956
        0.03910   39.55575   83.11771  107.99407
       -0.51630   41.85554   85.49310  101.75230
        0.03810   43.13489   85.27011   99.31267
        0.53660   41.31508   85.46286   97.06389
       -0.58190   42.07664   84.99610   94.92661
       -0.03030   44.58053   82.73410   99.25598
        0.79940   42.95536   80.33793   99.03110
       -0.80140   40.74816   80.35682   99.73974
       -0.80140   43.87188   78.43308   98.09190
        0.29360   41.39634   83.91518  102.72362
        0.08800   44.50872   86.79890   99.16338
       -0.01220   45.67090   82.59237  100.99830
       -0.01220   45.89578   82.77378   97.67049
       -0.41570   38.85844   85.93719   97.46262
       -0.02520   36.95170   86.15450   95.51054
        0.59730   35.51551   83.71865   94.87370
       -0.56790   33.71082   83.79613   93.35436
        0.27190   38.29152   86.16206   99.27109
        0.06980   35.57409   87.55668   96.12659
        0.06980   37.85688   86.84236   93.79278
       -0.41570   36.20904   81.52279   95.88092
        0.21170   36.31865   76.97610   95.95840
       -0.65460   36.74195   77.06114   98.58890
        0.27190   37.66602   81.42830   97.11114
        0.08430   34.59900   79.23244   93.12003
        0.03520   38.12711   76.96666   94.97197
        0.03520   35.26796   75.26779   95.48597
        0.42750   38.37467   77.78113   98.91582
       -0.56790   28.44416   73.76168   97.85191
       -0.41570   26.48640   76.56792  100.33312
       -0.05970   26.04421   74.73867  102.31922
        0.59730   23.37402   73.71822  102.07356
       -0.56790   23.03765   71.42031  102.08867
        0.13030   26.44672   75.96888  104.94405
       -0.04300   29.25107   76.68320  105.21806
       -0.32040   25.60768   74.12829  107.04354
       -0.06600   29.88791   78.31025  107.54053
        0.27190   25.93838   78.37828  100.58823
        0.08690   27.37646   73.18153  102.10001
        0.01870   25.30721   77.68097  105.06121
        0.02360   30.34333   74.94087  105.34089
        0.02360   29.83311   77.70365  103.52676
        0.08820   25.89681   75.00701  108.88413
        0.08820   23.61213   73.67853  106.80354
        0.08820   26.72073   72.39919  106.92637
        0.01860   31.90803   78.71276  107.56510
        0.01860   29.37012   77.29169  109.25452
        0.01860   28.83722   80.07903  107.44983
       -0.41570   21.44272   75.32448  101.86569
        0.27190   21.81311   77.19720  101.87136
        0.06980   18.13948   74.91441   99.73030
        0.06980   18.69695   72.48234  101.99041
       -0.56790   16.45951   72.85839  115.65313
       -0.51630   13.20352   71.42031  113.44215
        0.03810   13.81579   68.78603  113.96182
        0.53660   16.50676   68.13974  113.03208
       -0.58190   17.96752   66.88497  114.38512
       -0.03030   11.83158   67.11173  112.62390
        0.79940   12.25298   64.27903  113.06798
       -0.80140   12.61959   63.50047  115.24495
       -0.80140   12.26999   62.89953  111.20849
        0.29360   11.68418   71.82471  112.35934
        0.08800   13.70996   68.45911  115.99328
       -0.01220    9.96453   67.61629  113.33066
       -0.01220   11.89961   67.48590  110.60000
       -0.41570   17.24753   69.02792  110.78708
       -0.00310   19.81567   68.58572  109.91781
        0.59730   21.79043   70.02947  111.43526
       -0.56790   23.89937   69.11484  111.82832
       -0.00360   20.16716   69.34350  107.20794
       -0.06450   19.11080   67.38952  105.39003
        0.69510   16.27999   67.43866  105.29176
       -0.94070   15.14427   65.22201  105.41459
       -0.60860   15.09324   69.44555  105.28798
        0.27190   16.02488   70.00490  109.69482
        0.08500   20.21629   66.57316  110.08411
        0.01710   19.20151   71.13496  106.89047
        0.01710   22.17783   69.58916  106.83567
        0.03520   19.72118   65.51869  106.00041
        0.03520   19.85346   67.75613  103.50408
        0.42510   16.17984   63.62141  105.49018
        0.42510   13.23753   65.12563  105.43349
       -0.41570   21.16304   72.25557  112.43115
       -0.05180   22.92616   73.72955  113.91269
        0.59730   23.35513   72.43320  116.46004
       -0.56790   25.47162   72.40108  117.44459
       -0.11020   21.85846   76.42619  114.26229
        0.35310   23.68394   78.22899  115.57376
       -0.41210   26.00641   78.61828  113.88623
       -0.41210   22.30255   80.65729  116.24650
        0.27190   19.40371   72.93398  112.14391
        0.09220   24.71951   73.84294  112.90547
        0.04570   21.40682   77.19342  112.40469
        0.04570   20.12558   76.31470  115.37156
       -0.03610   24.30755   77.34271  117.32554
        0.10000   27.32166   79.90518  114.81220
        0.10000   25.41682   79.41952  112.08155
        0.10000   26.93238   76.80603  113.56309
        0.10000   23.60268   81.94986  117.18381
        0.10000   20.73219   80.22643  117.50884
        0.10000   21.58067   81.53601  114.52874
       -0.34790   21.40304   71.38440  117.65813
       -0.26370   21.62414   69.90475  119.98060
        0.73410   23.53087   67.79392  119.51384
       -0.58940   25.23540   67.41976  121.05586
       -0.00070   19.18072   68.57060  120.71948
        0.03900   17.38926   69.83294  122.50150
        0.04860   15.60914   67.74857  123.43313
       -0.52950   14.06712   66.75269  121.38467
        0.80760   11.59158   67.12874  121.26373
       -0.86270   10.35570   68.40998  123.03818
       -0.86270   10.29712   66.20089  119.36077
        0.27470   19.66260   71.62818  116.91547
        0.15600   22.26664   71.10661  121.52451
        0.03270   18.14137   68.21722  118.97716
        0.03270   19.68528   66.74513  121.52829
        0.02850   18.41538   70.66064  124.08320
        0.02850   16.31779   71.28803  121.51317
        0.06870   14.37137   68.52525  124.88633
        0.06870   16.72597   66.21978  124.24382
        0.34560   14.91183   65.73979  120.00517
        0.44780   11.30434   69.13563  124.52728
        0.44780    8.46786   68.65753  122.89645
        0.44780   11.18718   65.21256  117.99261
        0.44780    8.41117   66.47490  119.26628
       -0.51630   23.31544   66.47112  117.36711
        0.03970   25.06155   64.43777  116.76807
        0.53660   27.72606   65.33161  116.26918
       -0.58190   29.51374   63.98046  116.92113
        0.05600   24.24141   62.99024  114.44370
        0.01360   21.83390   61.56917  114.99361
        0.80540   22.13058   59.56228  117.04586
       -0.81880   23.56866   57.76515  116.64335
       -0.81880   20.90982   59.83440  119.01495
        0.29360   21.91326   66.89442  116.14257
        0.11050   25.10501   63.13197  118.36111
       -0.01730   25.71728   61.65609  113.91269
       -0.01730   23.92015   64.30738  112.89413
       -0.04250   20.40337   62.92032  115.60400
       -0.04250   21.19139   60.65832  113.26263
       -0.41570   27.96039   67.59172  115.16180
       -0.00140   30.39624   68.64052  114.45315
        0.59730   32.21416   68.97311  116.63957
       -0.56790   34.49695   68.67454  116.23516
       -0.01520   29.95216   71.17464  113.11901
       -0.00110   32.18015   72.37084  111.75273
       -0.19060   32.66581   71.75290  109.26774
       -0.19060   33.67303   74.10750  113.01696
       -0.23410   34.67081   72.89808  108.03753
       -0.23410   35.66669   75.24323  111.79242
        0.32260   36.15235   74.63284  109.31499
       -0.55790   38.16113   75.81014  108.09233
        0.27190   26.38436   68.60651  114.80464
        0.08760   31.26741   67.35740  113.09822
        0.02950   28.46117   70.88552  111.72817
        0.02950   29.26619   72.52013  114.51929
        0.16990   31.49607   70.39230  108.29454
        0.16990   33.27241   74.57048  114.96338
        0.16560   35.07710   72.43887  106.09111
        0.16560   36.83832   76.60005  112.76752
        0.39920   38.42569   75.03347  106.47473
       -0.41570   31.29009   69.57027  118.90346
       -0.00240   32.96438   69.95766  121.02184
        0.59730   33.67303   67.55582  122.46559
       -0.56790   35.17536   67.66164  124.24571
       -0.03430   31.77952   71.87384  122.80007
        0.01180   31.89858   74.53836  121.66435
       -0.12560   34.20782   75.67219  121.17869
       -0.12560   29.67059   75.80069  121.13333
       -0.17040   34.28341   78.07592  120.16202
       -0.17040   29.77075   78.20632  120.11477
       -0.10720   32.07054   79.34204  119.63289
        0.27190   29.40414   69.75357  119.13967
        0.09780   34.70671   70.78158  120.29430
        0.02950   29.81043   71.36551  123.12511
        0.02950   32.79242   71.85306  124.59342
        0.13300   35.94259   74.68009  121.59254
        0.13300   27.86968   74.91630  121.51128
        0.14300   36.08054   78.96410  119.78029
        0.14300   28.03976   79.20220  119.69336
        0.12970   32.13479   81.22232  118.84110
       -0.34790   32.67525   65.37885  121.71348
       -0.24000   33.34611   63.00347  122.93424
        0.73410   35.76496   61.93955  121.77584
       -0.58940   35.99739   61.93010  119.48927
       -0.00940   31.16158   61.08729  122.62244
        0.01870   28.80510   61.94333  124.03406
       -0.04790   26.76041   60.04227  123.63911
       -0.01430   24.37369   61.12697  124.81452
       -0.38540   22.23830   59.45645  124.31185
        0.27470   31.42804   65.36941  120.26784
        0.14260   33.65791   63.34551  124.94113
        0.03620   30.71372   60.90209  120.62122
        0.03620   31.75874   59.25614  123.35376
        0.01030   29.22272   62.10018  126.04473
        0.01030   28.19471   63.77259  123.31219
        0.06210   27.25741   58.26593  124.55752
        0.06210   26.47128   59.73235  121.62277
        0.11350   24.63636   61.30649  126.84976
        0.11350   23.99574   62.98268  124.00572
        0.34000   22.16271   59.06150  122.44669
        0.34000   22.45373   57.83507  125.29640
        0.34000   20.61880   60.31439  124.84665
       -0.41570   37.53752   61.06272  123.20258
       -0.14900   39.82976   60.05550  122.07820
        0.27190   37.32965   61.07595  125.09987
        0.09760   39.53307   58.12042  121.50183
        0.09760   40.35132   61.16099  120.44169
        0.09760   41.35666   60.11597  123.43313
        0.00000   33.72972   91.27944  100.69217
        0.67910   35.18103   90.23631  100.96807
        0.67910   33.10611   91.87659  102.28143
        0.00000    7.35103   87.70786  129.49726
        0.67910    8.02756   86.91228  130.97503
        0.67910    8.35070   87.25621  128.05918
        0.00000    1.95587   85.10571  127.56029
        0.67910    3.20120   83.90384  128.08564
        0.67910    2.39428   86.74410  128.18768
        0.00000   10.12137   64.18455  106.93204
        0.67910   10.90561   63.71590  108.49296
        0.67910    8.33558   63.91621  107.04921
        0.00000   16.59935   62.67655  118.44425
        0.67910   15.20663   62.96378  117.32554
        0.67910   15.97574   62.36285  120.11288
        0.00000   30.40191  101.52554  120.24705
        0.67910   31.02930  103.07511  119.55541
        0.67910   28.62368  101.67293  120.53807
        0.00000   40.76139   75.74589  104.02564
        0.67910   40.75761   77.07059  102.79354
        0.67910   42.43758   75.52290  104.66626
        0.00000   23.31544   53.89688  120.21115
        0.67910   23.40237   55.22536  118.98661
        0.67910   24.47951   52.58730  119.76517
        0.00000    1.90484   90.39316  128.66011
        0.67910    1.96909   91.12448  127.00660
        0.67910    0.39306   90.92795  129.49726
        0.00000  -15.76976  115.44526  100.24997
        0.67910  -14.38082  116.36745  100.95295
        0.67910  -15.40505  113.67459  100.30099
        0.00000   10.44452  114.27363   88.65839
        0.67910   10.12704  112.54453   88.23320
        0.67910   12.11314  114.72905   88.12738
        0.00000   18.02799   61.50681  108.38713
        0.67910   16.90360   60.24825  109.03531
        0.67910   19.26765   60.72068  107.33077
        0.00000   28.24007  105.27853   96.67461
        0.67910   27.80732  105.60168   98.39993
        0.67910   26.80010  105.58467   95.62392
        0.00000    4.68274  101.21562  119.46849
        0.67910    4.40306  102.72740  120.42091
        0.67910    5.09092   99.85880  120.59476
        0.00000    2.58326  111.62612  119.70659
        0.67910    3.07080  110.90236  118.12300
        0.67910    4.05535  112.19871  120.58720
        0.00000    3.02356   95.63148  131.35864
        0.67910    3.36749   96.68406  132.78917
        0.67910    2.54924   96.66327  129.95080
        0.00000   -3.21064   91.39282  122.67346
        0.67910   -1.47210   91.81990  122.92668
        0.67910   -3.79079   90.37804  124.05485
        0.00000   21.83201  108.05076  104.24107
        0.67910   23.41938  107.63880  103.47951
        0.67910   20.74352  106.60701  104.18627
       -1.35820   33.86011   91.20574  100.95484
       -1.35820    7.59103   87.52644  129.51805
       -1.35820    2.20342   85.15295  127.72659
       -1.35820    9.99098   64.07683  107.18149
       -1.35820   16.30456   62.67655  118.50850
       -1.35820   30.24885  101.77687  120.18469
       -1.35820   40.99383   75.91219  103.93116
       -1.35820   23.48930   53.91389  119.96548
       -1.35820    1.70453   90.57646  128.52972
       -1.35820  -15.51276  115.33754  100.36146
       -1.35820   10.62782  114.07899   88.52044
       -1.35820   18.03177   61.21012  108.33800
       -1.35820   27.97551  105.36924   96.78610
       -1.35820    4.69786  101.25342  119.76706
       -1.35820    2.86105  111.59778  119.59321
       -1.35820    3.00844   95.93195  131.37754
       -1.35820   -3.03112   91.31535  122.90212
       -1.35820   21.91893  107.78809  104.12013
       -0.03177   27.75819   92.62304  105.39947
       -0.03177   26.92860   93.64349  103.47006
       -0.03177   26.71317   94.31056  105.36735
        0.29095   10.99065   88.90028  123.77517
        0.29095    9.70563   87.32424  123.13266
       -0.00187   27.05521  100.25375  110.60000
       -0.00187   27.03820  101.61246  108.84067
       -0.00187   26.30121  102.08301  110.66425
        0.28395   30.28286   85.53845  104.07478
        0.28395   31.27497   83.93408  103.09401
        0.00150   35.51551   80.39084   95.52377
        0.00150   35.56843   78.11750   95.56345
        0.00150   34.70860   79.24567   94.14427
        0.28395   28.02275   74.83504   98.01631
        0.28395   27.04387   76.23722   99.25786
        0.00140   20.13314   74.91630  101.74852
        0.00140   18.48152   74.71032  100.68083
        0.00140   18.76120   73.49523  101.81088
        0.28395   15.52410   73.07760  115.00306
        0.28395   13.89516   72.35950  113.89757

  Old nuclear repulsion        = 302878.003064461168833
  Additional nuclear repulsion =  367.655011863044820
  Total nuclear repulsion      = 303245.658076324209105

  Minimum eigenvalue in the overlap matrix is 1.0755406593E-01.
  Reciprocal condition number of the overlap matrix is 3.6268891127E-02.
    Using symmetric orthogonalization.

  ==> Pre-Iterations <==

  SCF Guess: Superposition of Atomic Densities via on-the-fly atomic UHF (no occupation information).

   -------------------------
    Irrep   Nso     Nmo    
   -------------------------
     A       2829    2829 
   -------------------------
    Total    2829    2829
   -------------------------

  ==> Iterations <==

                           Total Energy        Delta E     RMS |[F,P]|

   @DF-RHF iter SAD: -24115.07785823920494   -2.41151e+04   0.00000e+00 
   @DF-RHF iter   1: -24315.13014479337289   -2.00052e+02   1.43882e-03 ADIIS/DIIS
   @DF-RHF iter   2: -24317.70635578675137   -2.57621e+00   1.06815e-03 ADIIS/DIIS
   @DF-RHF iter   3: -24296.53644543256451    2.11699e+01   1.04630e-03 ADIIS/DIIS
   @DF-RHF iter   4: -24326.71594612329500   -3.01795e+01   3.01006e-04 ADIIS/DIIS
   @DF-RHF iter   5: -24327.25865086170597   -5.42705e-01   8.74377e-05 DIIS
   @DF-RHF iter   6: -24327.33579772479425   -7.71469e-02   3.31549e-05 DIIS
   @DF-RHF iter   7: -24327.34861660927345   -1.28189e-02   1.44242e-05 DIIS
   @DF-RHF iter   8: -24327.35116996123543   -2.55335e-03   6.49012e-06 DIIS
   @DF-RHF iter   9: -24327.35174612027549   -5.76159e-04   3.03339e-06 DIIS
   @DF-RHF iter  10: -24327.35184417492201   -9.80546e-05   1.68430e-06 DIIS
   @DF-RHF iter  11: -24327.35187759509063   -3.34202e-05   7.70157e-07 DIIS
   @DF-RHF iter  12: -24327.35188669544368   -9.10035e-06   2.96713e-07 DIIS
   @DF-RHF iter  13: -24327.35188846900201   -1.77356e-06   1.32776e-07 DIIS
   @DF-RHF iter  14: -24327.35188888194534   -4.12943e-07   6.67597e-08 DIIS
  Energy and wave function converged.


  ==> Post-Iterations <==

    Orbital Energies [Eh]
    ---------------------

    Doubly Occupied:                                                      

       1A    -91.654717     2A    -91.373139     3A    -91.363553  
       4A    -91.269110     5A    -91.212635     6A    -20.420423  
       7A    -20.368612     8A    -20.359669     9A    -20.351755  
      10A    -20.350731    11A    -20.348773    12A    -20.344634  
      13A    -20.328705    14A    -20.327785    15A    -20.326654  
      16A    -20.320615    17A    -20.320349    18A    -20.319765  
      19A    -20.317092    20A    -20.305938    21A    -20.305410  
      22A    -20.303807    23A    -20.303671    24A    -20.301459  
      25A    -20.300944    26A    -20.296107    27A    -20.292053  
      28A    -20.287424    29A    -20.282189    30A    -20.280189  
      31A    -20.279446    32A    -20.277948    33A    -20.275217  
      34A    -20.272394    35A    -20.271486    36A    -20.271345  
      37A    -20.268299    38A    -20.267105    39A    -20.266494  
      40A    -20.262770    41A    -20.262532    42A    -20.259233  
      43A    -20.255701    44A    -20.254667    45A    -20.251713  
      46A    -20.248157    47A    -20.245175    48A    -20.243360  
      49A    -20.243302    50A    -20.242336    51A    -20.241805  
      52A    -20.238102    53A    -20.235535    54A    -20.235122  
      55A    -20.234224    56A    -20.230363    57A    -20.229928  
      58A    -20.229174    59A    -20.227847    60A    -20.223749  
      61A    -20.222387    62A    -20.218842    63A    -20.205914  
      64A    -20.201737    65A    -20.199533    66A    -20.198584  
      67A    -20.197827    68A    -20.195385    69A    -20.192563  
      70A    -20.191120    71A    -20.190544    72A    -20.188996  
      73A    -20.186919    74A    -20.185503    75A    -20.185272  
      76A    -20.184863    77A    -20.184618    78A    -20.184587  
      79A    -20.178800    80A    -20.178235    81A    -20.170363  
      82A    -20.168515    83A    -20.168474    84A    -20.164155  
      85A    -20.162430    86A    -20.151240    87A    -20.143851  
      88A    -20.138615    89A    -20.117597    90A    -20.114888  
      91A    -20.107883    92A    -20.101367    93A    -20.063628  
      94A    -20.054662    95A    -20.031289    96A    -20.018862  
      97A    -19.981110    98A    -19.961616    99A    -19.941822  
     100A    -19.932311   101A    -19.923685   102A    -19.911335  
     103A    -19.908951   104A    -19.898978   105A    -19.881650  
     106A    -19.876092   107A    -15.854379   108A    -15.786535  
     109A    -15.702116   110A    -15.574892   111A    -15.537952  
     112A    -15.534708   113A    -15.534405   114A    -15.528181  
     115A    -15.524502   116A    -15.521615   117A    -15.519957  
     118A    -15.517131   119A    -15.496982   120A    -15.494906  
     121A    -15.476234   122A    -15.474835   123A    -15.471282  
     124A    -15.467935   125A    -15.465913   126A    -15.465088  
     127A    -15.464694   128A    -15.463288   129A    -15.461651  
     130A    -15.461415   131A    -15.451681   132A    -15.445814  
     133A    -15.444384   134A    -15.440168   135A    -15.439205  
     136A    -15.434759   137A    -15.432754   138A    -15.428358  
     139A    -15.427317   140A    -15.427010   141A    -15.423771  
     142A    -15.420752   143A    -15.418054   144A    -15.413499  
     145A    -15.410233   146A    -15.409917   147A    -15.406279  
     148A    -15.404408   149A    -15.404260   150A    -15.400542  
     151A    -15.400369   152A    -15.393646   153A    -15.392809  
     154A    -15.380256   155A    -15.378754   156A    -15.375541  
     157A    -15.361935   158A    -15.360817   159A    -15.358842  
     160A    -15.354890   161A    -15.354494   162A    -15.352605  
     163A    -15.350977   164A    -15.350489   165A    -15.345768  
     166A    -15.345387   167A    -15.344974   168A    -15.344971  
     169A    -15.339453   170A    -15.337923   171A    -15.335102  
     172A    -15.329485   173A    -15.326099   174A    -15.323603  
     175A    -15.309021   176A    -15.303023   177A    -15.294276  
     178A    -11.475444   179A    -11.439603   180A    -11.424616  
     181A    -11.419134   182A    -11.407919   183A    -11.405804  
     184A    -11.405383   185A    -11.375967   186A    -11.370211  
     187A    -11.368708   188A    -11.355159   189A    -11.350542  
     190A    -11.347696   191A    -11.346464   192A    -11.345690  
     193A    -11.343975   194A    -11.340622   195A    -11.334073  
     196A    -11.333063   197A    -11.332990   198A    -11.332877  
     199A    -11.331439   200A    -11.331188   201A    -11.330403  
     202A    -11.328687   203A    -11.328321   204A    -11.327832  
     205A    -11.325884   206A    -11.325703   207A    -11.323912  
     208A    -11.321502   209A    -11.321034   210A    -11.317158  
     211A    -11.314422   212A    -11.313293   213A    -11.312113  
     214A    -11.311172   215A    -11.310386   216A    -11.307303  
     217A    -11.306597   218A    -11.304902   219A    -11.304847  
     220A    -11.304542   221A    -11.301096   222A    -11.300808  
     223A    -11.300749   224A    -11.300551   225A    -11.299204  
     226A    -11.297110   227A    -11.296614   228A    -11.296529  
     229A    -11.295493   230A    -11.294802   231A    -11.294235  
     232A    -11.293667   233A    -11.286920   234A    -11.286760  
     235A    -11.280319   236A    -11.277220   237A    -11.275163  
     238A    -11.275157   239A    -11.272149   240A    -11.271957  
     241A    -11.269236   242A    -11.268908   243A    -11.268907  
     244A    -11.266772   245A    -11.265237   246A    -11.265233  
     247A    -11.264035   248A    -11.262877   249A    -11.262698  
     250A    -11.259892   251A    -11.258785   252A    -11.257185  
     253A    -11.256238   254A    -11.255127   255A    -11.253957  
     256A    -11.253653   257A    -11.252141   258A    -11.251966  
     259A    -11.249263   260A    -11.249145   261A    -11.248106  
     262A    -11.246732   263A    -11.246147   264A    -11.245569  
     265A    -11.244987   266A    -11.244823   267A    -11.243457  
     268A    -11.242681   269A    -11.242174   270A    -11.241653  
     271A    -11.240960   272A    -11.238702   273A    -11.237130  
     274A    -11.236704   275A    -11.235344   276A    -11.235043  
     277A    -11.234843   278A    -11.234003   279A    -11.231517  
     280A    -11.231388   281A    -11.231140   282A    -11.230859  
     283A    -11.229653   284A    -11.229469   285A    -11.226859  
     286A    -11.226112   287A    -11.225590   288A    -11.225568  
     289A    -11.224982   290A    -11.223478   291A    -11.222788  
     292A    -11.222196   293A    -11.222150   294A    -11.220982  
     295A    -11.219817   296A    -11.217710   297A    -11.217679  
     298A    -11.217366   299A    -11.216917   300A    -11.214772  
     301A    -11.214658   302A    -11.214258   303A    -11.213905  
     304A    -11.212994   305A    -11.212355   306A    -11.210676  
     307A    -11.209951   308A    -11.209425   309A    -11.209363  
     310A    -11.207427   311A    -11.206402   312A    -11.205582  
     313A    -11.201115   314A    -11.200701   315A    -11.199548  
     316A    -11.196335   317A    -11.194734   318A    -11.194577  
     319A    -11.193550   320A    -11.192736   321A    -11.190960  
     322A    -11.188665   323A    -11.187688   324A    -11.186390  
     325A    -11.185529   326A    -11.185424   327A    -11.184959  
     328A    -11.184680   329A    -11.182711   330A    -11.182586  
     331A    -11.182300   332A    -11.182225   333A    -11.180840  
     334A    -11.180035   335A    -11.177720   336A    -11.177541  
     337A    -11.177182   338A    -11.172765   339A    -11.172719  
     340A    -11.171655   341A    -11.170646   342A    -11.170054  
     343A    -11.169761   344A    -11.168001   345A    -11.165366  
     346A    -11.165046   347A    -11.164766   348A    -11.162549  
     349A    -11.162305   350A    -11.162081   351A    -11.160749  
     352A    -11.160690   353A    -11.160104   354A    -11.159482  
     355A    -11.158740   356A    -11.158566   357A    -11.158200  
     358A    -11.158164   359A    -11.156742   360A    -11.156397  
     361A    -11.155808   362A    -11.155496   363A    -11.155467  
     364A    -11.154531   365A    -11.154490   366A    -11.153805  
     367A    -11.153453   368A    -11.153070   369A    -11.152783  
     370A    -11.150537   371A    -11.149612   372A    -11.149001  
     373A    -11.148603   374A    -11.147718   375A    -11.147161  
     376A    -11.147121   377A    -11.146823   378A    -11.145905  
     379A    -11.145054   380A    -11.144041   381A    -11.143335  
     382A    -11.139539   383A    -11.139016   384A    -11.138418  
     385A    -11.136511   386A    -11.136106   387A    -11.136084  
     388A    -11.135572   389A    -11.135196   390A    -11.135163  
     391A    -11.134510   392A    -11.134208   393A    -11.133320  
     394A    -11.132157   395A    -11.128113   396A    -11.126020  
     397A    -11.123520   398A    -11.122822   399A    -11.122788  
     400A    -11.122353   401A    -11.121882   402A    -11.121495  
     403A    -11.121463   404A    -11.119666   405A    -11.119572  
     406A    -11.119218   407A    -11.119191   408A    -11.118729  
     409A    -11.117479   410A    -11.117070   411A    -11.116732  
     412A    -11.115651   413A    -11.115583   414A    -11.115355  
     415A    -11.114735   416A    -11.112724   417A    -11.112667  
     418A    -11.112130   419A    -11.111934   420A    -11.111727  
     421A    -11.111390   422A    -11.110606   423A    -11.108573  
     424A    -11.107846   425A    -11.107668   426A    -11.105614  
     427A    -11.104150   428A    -11.103028   429A    -11.102551  
     430A    -11.101036   431A    -11.100117   432A    -11.096326  
     433A    -11.093647   434A    -11.093245   435A    -11.092687  
     436A    -11.090227   437A    -11.089591   438A    -11.085521  
     439A    -11.084625   440A    -11.082425   441A    -11.079786  
     442A    -11.076871   443A    -11.072424   444A    -11.072143  
     445A    -11.071515   446A    -11.071343   447A    -11.069853  
     448A    -11.069686   449A    -11.063478   450A    -11.058339  
     451A    -11.056079   452A    -11.054909   453A    -11.053568  
     454A    -11.027262   455A    -11.026065   456A    -11.017769  
     457A    -11.015682   458A    -11.014762   459A    -11.005614  
     460A    -10.984756   461A    -10.984001   462A    -10.961979  
     463A     -9.218918   464A     -8.985333   465A     -8.976810  
     466A     -8.887444   467A     -8.832627   468A     -6.874969  
     469A     -6.869900   470A     -6.867573   471A     -6.635299  
     472A     -6.633073   473A     -6.630608   474A     -6.626170  
     475A     -6.624043   476A     -6.621739   477A     -6.537065  
     478A     -6.535285   479A     -6.532423   480A     -6.482217  
     481A     -6.480623   482A     -6.477687   483A     -1.569832  
     484A     -1.502985   485A     -1.482355   486A     -1.470011  
     487A     -1.464038   488A     -1.462207   489A     -1.459187  
     490A     -1.435006   491A     -1.433795   492A     -1.423267  
     493A     -1.422322   494A     -1.420060   495A     -1.417828  
     496A     -1.414730   497A     -1.410104   498A     -1.406439  
     499A     -1.403702   500A     -1.396913   501A     -1.392370  
     502A     -1.390140   503A     -1.388596   504A     -1.388259  
     505A     -1.386462   506A     -1.386343   507A     -1.384225  
     508A     -1.380036   509A     -1.379638   510A     -1.379288  
     511A     -1.375641   512A     -1.373836   513A     -1.373124  
     514A     -1.373087   515A     -1.371381   516A     -1.367025  
     517A     -1.366074   518A     -1.365583   519A     -1.365426  
     520A     -1.365024   521A     -1.361111   522A     -1.360547  
     523A     -1.360330   524A     -1.358720   525A     -1.356144  
     526A     -1.355850   527A     -1.354063   528A     -1.352943  
     529A     -1.351421   530A     -1.347463   531A     -1.345417  
     532A     -1.342477   533A     -1.339848   534A     -1.338771  
     535A     -1.335724   536A     -1.334650   537A     -1.331873  
     538A     -1.330421   539A     -1.328316   540A     -1.327566  
     541A     -1.324260   542A     -1.323110   543A     -1.322116  
     544A     -1.316788   545A     -1.316583   546A     -1.313034  
     547A     -1.312291   548A     -1.311047   549A     -1.310712  
     550A     -1.310235   551A     -1.307949   552A     -1.305962  
     553A     -1.305407   554A     -1.303543   555A     -1.303265  
     556A     -1.301495   557A     -1.300980   558A     -1.298490  
     559A     -1.297647   560A     -1.296809   561A     -1.294026  
     562A     -1.292734   563A     -1.292382   564A     -1.291864  
     565A     -1.291261   566A     -1.288968   567A     -1.286632  
     568A     -1.284913   569A     -1.283761   570A     -1.283341  
     571A     -1.280623   572A     -1.280595   573A     -1.280186  
     574A     -1.273445   575A     -1.273099   576A     -1.271985  
     577A     -1.271754   578A     -1.268647   579A     -1.265984  
     580A     -1.263653   581A     -1.262099   582A     -1.257869  
     583A     -1.256967   584A     -1.253301   585A     -1.253214  
     586A     -1.252471   587A     -1.250525   588A     -1.247054  
     589A     -1.243757   590A     -1.243602   591A     -1.240440  
     592A     -1.237253   593A     -1.236446   594A     -1.232998  
     595A     -1.232725   596A     -1.229778   597A     -1.228456  
     598A     -1.227520   599A     -1.226156   600A     -1.225786  
     601A     -1.222466   602A     -1.221628   603A     -1.219555  
     604A     -1.218011   605A     -1.215719   606A     -1.214748  
     607A     -1.211743   608A     -1.207466   609A     -1.204334  
     610A     -1.203937   611A     -1.203525   612A     -1.198726  
     613A     -1.195061   614A     -1.194714   615A     -1.193513  
     616A     -1.192988   617A     -1.191572   618A     -1.191197  
     619A     -1.189853   620A     -1.188347   621A     -1.184661  
     622A     -1.181706   623A     -1.181025   624A     -1.179823  
     625A     -1.173838   626A     -1.169907   627A     -1.169544  
     628A     -1.169138   629A     -1.166312   630A     -1.165952  
     631A     -1.164755   632A     -1.161088   633A     -1.161005  
     634A     -1.160494   635A     -1.156710   636A     -1.150942  
     637A     -1.150808   638A     -1.149364   639A     -1.148703  
     640A     -1.148052   641A     -1.145795   642A     -1.144181  
     643A     -1.143379   644A     -1.143151   645A     -1.142356  
     646A     -1.138746   647A     -1.138642   648A     -1.137231  
     649A     -1.136962   650A     -1.136677   651A     -1.136147  
     652A     -1.135490   653A     -1.135187   654A     -1.134410  
     655A     -1.133717   656A     -1.132516   657A     -1.128844  
     658A     -1.128480   659A     -1.127142   660A     -1.126770  
     661A     -1.126372   662A     -1.124168   663A     -1.120429  
     664A     -1.119408   665A     -1.117726   666A     -1.116581  
     667A     -1.115334   668A     -1.115240   669A     -1.113621  
     670A     -1.108153   671A     -1.106196   672A     -1.105473  
     673A     -1.105465   674A     -1.104814   675A     -1.103973  
     676A     -1.100629   677A     -1.098823   678A     -1.095767  
     679A     -1.095083   680A     -1.094744   681A     -1.090236  
     682A     -1.087006   683A     -1.085977   684A     -1.080223  
     685A     -1.079545   686A     -1.078800   687A     -1.078728  
     688A     -1.076628   689A     -1.069441   690A     -1.068902  
     691A     -1.068297   692A     -1.068058   693A     -1.064792  
     694A     -1.061880   695A     -1.061627   696A     -1.060753  
     697A     -1.058883   698A     -1.055699   699A     -1.053715  
     700A     -1.052115   701A     -1.048037   702A     -1.047560  
     703A     -1.047174   704A     -1.045233   705A     -1.044133  
     706A     -1.043465   707A     -1.040454   708A     -1.039026  
     709A     -1.038555   710A     -1.038168   711A     -1.029338  
     712A     -1.026971   713A     -1.025499   714A     -1.025314  
     715A     -1.024925   716A     -1.021914   717A     -1.018806  
     718A     -1.018804   719A     -1.018728   720A     -1.015946  
     721A     -1.010195   722A     -1.008959   723A     -1.006542  
     724A     -1.004531   725A     -1.004223   726A     -1.003490  
     727A     -1.003480   728A     -1.001915   729A     -1.001601  
     730A     -1.000941   731A     -0.999294   732A     -0.997863  
     733A     -0.992377   734A     -0.989543   735A     -0.989193  
     736A     -0.988977   737A     -0.986802   738A     -0.985470  
     739A     -0.984556   740A     -0.984244   741A     -0.981186  
     742A     -0.980066   743A     -0.979537   744A     -0.978579  
     745A     -0.976549   746A     -0.974999   747A     -0.974141  
     748A     -0.971755   749A     -0.970084   750A     -0.969844  
     751A     -0.967659   752A     -0.967276   753A     -0.966671  
     754A     -0.965278   755A     -0.965217   756A     -0.962907  
     757A     -0.961792   758A     -0.958420   759A     -0.958181  
     760A     -0.957450   761A     -0.956517   762A     -0.953964  
     763A     -0.953743   764A     -0.952061   765A     -0.951648  
     766A     -0.951287   767A     -0.949739   768A     -0.948542  
     769A     -0.945836   770A     -0.945716   771A     -0.944360  
     772A     -0.940806   773A     -0.939404   774A     -0.936060  
     775A     -0.934566   776A     -0.934357   777A     -0.933771  
     778A     -0.932706   779A     -0.927159   780A     -0.924468  
     781A     -0.923040   782A     -0.920028   783A     -0.919066  
     784A     -0.918500   785A     -0.917978   786A     -0.915478  
     787A     -0.914750   788A     -0.910112   789A     -0.909743  
     790A     -0.904274   791A     -0.903403   792A     -0.903055  
     793A     -0.902564   794A     -0.901414   795A     -0.900732  
     796A     -0.899601   797A     -0.898869   798A     -0.894284  
     799A     -0.893654   800A     -0.887352   801A     -0.885068  
     802A     -0.883643   803A     -0.883232   804A     -0.883102  
     805A     -0.883015   806A     -0.879614   807A     -0.878748  
     808A     -0.876855   809A     -0.876535   810A     -0.875053  
     811A     -0.874892   812A     -0.873951   813A     -0.873033  
     814A     -0.872870   815A     -0.871650   816A     -0.868534  
     817A     -0.866832   818A     -0.865316   819A     -0.862736  
     820A     -0.861936   821A     -0.860782   822A     -0.857863  
     823A     -0.855655   824A     -0.854030   825A     -0.853455  
     826A     -0.853093   827A     -0.852007   828A     -0.851000  
     829A     -0.850626   830A     -0.849711   831A     -0.845128  
     832A     -0.844086   833A     -0.841758   834A     -0.840670  
     835A     -0.839569   836A     -0.838278   837A     -0.835881  
     838A     -0.835403   839A     -0.833290   840A     -0.832363  
     841A     -0.830863   842A     -0.828581   843A     -0.828077  
     844A     -0.827937   845A     -0.827736   846A     -0.827661  
     847A     -0.826867   848A     -0.825025   849A     -0.823187  
     850A     -0.820550   851A     -0.819692   852A     -0.819569  
     853A     -0.818052   854A     -0.817511   855A     -0.816976  
     856A     -0.816720   857A     -0.816446   858A     -0.814116  
     859A     -0.814057   860A     -0.812307   861A     -0.809549  
     862A     -0.807496   863A     -0.807172   864A     -0.806581  
     865A     -0.806211   866A     -0.805890   867A     -0.805643  
     868A     -0.803338   869A     -0.802946   870A     -0.801407  
     871A     -0.798519   872A     -0.797237   873A     -0.794983  
     874A     -0.794799   875A     -0.794114   876A     -0.793178  
     877A     -0.792032   878A     -0.789982   879A     -0.789352  
     880A     -0.788710   881A     -0.787226   882A     -0.786933  
     883A     -0.786311   884A     -0.784994   885A     -0.784573  
     886A     -0.782547   887A     -0.781057   888A     -0.780341  
     889A     -0.780102   890A     -0.779055   891A     -0.778663  
     892A     -0.777942   893A     -0.777358   894A     -0.776145  
     895A     -0.776089   896A     -0.775260   897A     -0.774300  
     898A     -0.773326   899A     -0.772884   900A     -0.772179  
     901A     -0.771005   902A     -0.769363   903A     -0.767432  
     904A     -0.767107   905A     -0.765798   906A     -0.765271  
     907A     -0.763493   908A     -0.763358   909A     -0.761936  
     910A     -0.761879   911A     -0.761724   912A     -0.761265  
     913A     -0.760579   914A     -0.759551   915A     -0.758411  
     916A     -0.757805   917A     -0.757454   918A     -0.756417  
     919A     -0.755968   920A     -0.755853   921A     -0.755239  
     922A     -0.754961   923A     -0.754381   924A     -0.753830  
     925A     -0.752603   926A     -0.751371   927A     -0.748419  
     928A     -0.746942   929A     -0.746422   930A     -0.745756  
     931A     -0.744871   932A     -0.744573   933A     -0.744146  
     934A     -0.743594   935A     -0.741867   936A     -0.741403  
     937A     -0.740375   938A     -0.740180   939A     -0.739821  
     940A     -0.739408   941A     -0.739309   942A     -0.736787  
     943A     -0.736667   944A     -0.736525   945A     -0.734311  
     946A     -0.733430   947A     -0.732084   948A     -0.731460  
     949A     -0.730859   950A     -0.729046   951A     -0.727460  
     952A     -0.727137   953A     -0.725698   954A     -0.725125  
     955A     -0.724711   956A     -0.724606   957A     -0.724447  
     958A     -0.724275   959A     -0.723094   960A     -0.722575  
     961A     -0.721420   962A     -0.721391   963A     -0.720463  
     964A     -0.719342   965A     -0.719266   966A     -0.719033  
     967A     -0.718061   968A     -0.717233   969A     -0.717049  
     970A     -0.716812   971A     -0.716027   972A     -0.715267  
     973A     -0.713697   974A     -0.712748   975A     -0.712143  
     976A     -0.711713   977A     -0.711127   978A     -0.710282  
     979A     -0.709680   980A     -0.709434   981A     -0.708217  
     982A     -0.707161   983A     -0.706818   984A     -0.706480  
     985A     -0.706448   986A     -0.705314   987A     -0.703642  
     988A     -0.703329   989A     -0.702646   990A     -0.702082  
     991A     -0.701206   992A     -0.700717   993A     -0.699763  
     994A     -0.697711   995A     -0.697126   996A     -0.696541  
     997A     -0.695895   998A     -0.694912   999A     -0.693975  
    1000A     -0.692785  1001A     -0.692481  1002A     -0.691264  
    1003A     -0.690716  1004A     -0.690515  1005A     -0.690412  
    1006A     -0.689354  1007A     -0.689292  1008A     -0.688352  
    1009A     -0.688163  1010A     -0.687861  1011A     -0.686773  
    1012A     -0.686371  1013A     -0.684857  1014A     -0.684678  
    1015A     -0.684286  1016A     -0.683893  1017A     -0.683736  
    1018A     -0.683582  1019A     -0.683117  1020A     -0.682349  
    1021A     -0.681136  1022A     -0.680919  1023A     -0.680356  
    1024A     -0.679704  1025A     -0.679354  1026A     -0.678457  
    1027A     -0.678081  1028A     -0.678040  1029A     -0.677607  
    1030A     -0.676777  1031A     -0.676280  1032A     -0.675948  
    1033A     -0.674663  1034A     -0.674417  1035A     -0.673897  
    1036A     -0.673718  1037A     -0.673184  1038A     -0.672392  
    1039A     -0.670812  1040A     -0.670313  1041A     -0.669631  
    1042A     -0.669361  1043A     -0.668695  1044A     -0.668245  
    1045A     -0.667735  1046A     -0.666305  1047A     -0.665720  
    1048A     -0.665508  1049A     -0.665199  1050A     -0.664788  
    1051A     -0.663212  1052A     -0.662931  1053A     -0.662522  
    1054A     -0.662390  1055A     -0.660069  1056A     -0.659804  
    1057A     -0.659067  1058A     -0.658167  1059A     -0.656862  
    1060A     -0.656702  1061A     -0.656581  1062A     -0.655597  
    1063A     -0.655516  1064A     -0.654752  1065A     -0.653870  
    1066A     -0.653776  1067A     -0.653538  1068A     -0.653469  
    1069A     -0.652489  1070A     -0.651920  1071A     -0.651102  
    1072A     -0.650549  1073A     -0.649373  1074A     -0.648727  
    1075A     -0.648261  1076A     -0.647742  1077A     -0.647247  
    1078A     -0.646737  1079A     -0.645855  1080A     -0.644655  
    1081A     -0.644257  1082A     -0.643739  1083A     -0.642032  
    1084A     -0.641839  1085A     -0.641513  1086A     -0.641032  
    1087A     -0.640311  1088A     -0.640136  1089A     -0.639774  
    1090A     -0.639354  1091A     -0.638736  1092A     -0.638542  
    1093A     -0.637905  1094A     -0.637324  1095A     -0.636967  
    1096A     -0.635385  1097A     -0.634422  1098A     -0.633979  
    1099A     -0.633664  1100A     -0.632567  1101A     -0.632339  
    1102A     -0.631924  1103A     -0.629943  1104A     -0.629500  
    1105A     -0.629392  1106A     -0.629299  1107A     -0.628706  
    1108A     -0.628035  1109A     -0.626956  1110A     -0.626113  
    1111A     -0.625843  1112A     -0.625512  1113A     -0.625192  
    1114A     -0.623475  1115A     -0.622917  1116A     -0.622741  
    1117A     -0.622479  1118A     -0.622154  1119A     -0.621839  
    1120A     -0.621652  1121A     -0.621141  1122A     -0.620665  
    1123A     -0.619789  1124A     -0.618961  1125A     -0.618086  
    1126A     -0.617363  1127A     -0.616709  1128A     -0.616146  
    1129A     -0.614084  1130A     -0.613520  1131A     -0.613216  
    1132A     -0.612651  1133A     -0.612147  1134A     -0.611540  
    1135A     -0.610848  1136A     -0.610395  1137A     -0.610242  
    1138A     -0.609831  1139A     -0.609190  1140A     -0.608443  
    1141A     -0.608327  1142A     -0.607946  1143A     -0.607560  
    1144A     -0.606952  1145A     -0.606872  1146A     -0.606563  
    1147A     -0.606454  1148A     -0.605933  1149A     -0.604655  
    1150A     -0.603725  1151A     -0.602483  1152A     -0.601595  
    1153A     -0.601562  1154A     -0.601362  1155A     -0.601168  
    1156A     -0.600720  1157A     -0.600550  1158A     -0.600233  
    1159A     -0.599192  1160A     -0.598650  1161A     -0.598136  
    1162A     -0.597809  1163A     -0.597598  1164A     -0.597058  
    1165A     -0.596521  1166A     -0.596441  1167A     -0.595988  
    1168A     -0.595112  1169A     -0.594556  1170A     -0.594036  
    1171A     -0.593788  1172A     -0.593738  1173A     -0.592751  
    1174A     -0.592346  1175A     -0.591637  1176A     -0.591586  
    1177A     -0.591114  1178A     -0.590966  1179A     -0.590598  
    1180A     -0.590299  1181A     -0.590025  1182A     -0.589552  
    1183A     -0.589071  1184A     -0.588813  1185A     -0.588704  
    1186A     -0.588414  1187A     -0.588337  1188A     -0.587694  
    1189A     -0.587192  1190A     -0.586499  1191A     -0.585837  
    1192A     -0.585519  1193A     -0.584994  1194A     -0.584743  
    1195A     -0.584354  1196A     -0.584029  1197A     -0.583630  
    1198A     -0.583215  1199A     -0.583119  1200A     -0.582663  
    1201A     -0.581833  1202A     -0.581237  1203A     -0.581204  
    1204A     -0.580692  1205A     -0.580480  1206A     -0.580076  
    1207A     -0.579841  1208A     -0.579647  1209A     -0.579087  
    1210A     -0.578578  1211A     -0.578268  1212A     -0.578006  
    1213A     -0.577774  1214A     -0.577115  1215A     -0.576756  
    1216A     -0.575874  1217A     -0.575524  1218A     -0.575209  
    1219A     -0.574722  1220A     -0.574331  1221A     -0.574241  
    1222A     -0.573813  1223A     -0.573695  1224A     -0.573057  
    1225A     -0.572530  1226A     -0.572457  1227A     -0.571712  
    1228A     -0.571342  1229A     -0.571027  1230A     -0.570069  
    1231A     -0.569707  1232A     -0.569510  1233A     -0.568463  
    1234A     -0.568416  1235A     -0.568059  1236A     -0.567299  
    1237A     -0.566651  1238A     -0.566510  1239A     -0.565531  
    1240A     -0.565316  1241A     -0.565228  1242A     -0.564885  
    1243A     -0.564387  1244A     -0.563944  1245A     -0.563817  
    1246A     -0.563485  1247A     -0.563172  1248A     -0.562444  
    1249A     -0.562055  1250A     -0.561317  1251A     -0.561101  
    1252A     -0.560387  1253A     -0.559319  1254A     -0.559043  
    1255A     -0.558748  1256A     -0.558212  1257A     -0.557848  
    1258A     -0.557542  1259A     -0.557390  1260A     -0.557134  
    1261A     -0.556915  1262A     -0.556610  1263A     -0.556216  
    1264A     -0.555580  1265A     -0.555390  1266A     -0.554844  
    1267A     -0.554094  1268A     -0.553205  1269A     -0.553009  
    1270A     -0.552699  1271A     -0.552212  1272A     -0.552134  
    1273A     -0.551317  1274A     -0.551023  1275A     -0.550586  
    1276A     -0.549579  1277A     -0.549221  1278A     -0.549044  
    1279A     -0.548535  1280A     -0.547974  1281A     -0.547520  
    1282A     -0.546981  1283A     -0.546287  1284A     -0.546166  
    1285A     -0.545244  1286A     -0.544995  1287A     -0.544113  
    1288A     -0.543827  1289A     -0.543556  1290A     -0.543256  
    1291A     -0.542900  1292A     -0.542370  1293A     -0.542215  
    1294A     -0.541241  1295A     -0.540797  1296A     -0.540582  
    1297A     -0.539828  1298A     -0.539798  1299A     -0.539483  
    1300A     -0.538434  1301A     -0.537820  1302A     -0.537736  
    1303A     -0.537339  1304A     -0.537059  1305A     -0.536736  
    1306A     -0.535396  1307A     -0.535387  1308A     -0.535198  
    1309A     -0.534896  1310A     -0.534450  1311A     -0.534013  
    1312A     -0.533895  1313A     -0.533502  1314A     -0.533269  
    1315A     -0.532554  1316A     -0.532062  1317A     -0.531688  
    1318A     -0.531476  1319A     -0.530958  1320A     -0.530336  
    1321A     -0.529626  1322A     -0.529285  1323A     -0.528850  
    1324A     -0.528416  1325A     -0.528073  1326A     -0.527749  
    1327A     -0.527691  1328A     -0.527037  1329A     -0.526960  
    1330A     -0.525716  1331A     -0.525439  1332A     -0.525141  
    1333A     -0.524967  1334A     -0.524792  1335A     -0.524180  
    1336A     -0.523735  1337A     -0.523222  1338A     -0.522958  
    1339A     -0.522677  1340A     -0.521908  1341A     -0.521571  
    1342A     -0.521158  1343A     -0.520520  1344A     -0.520194  
    1345A     -0.520001  1346A     -0.519701  1347A     -0.519059  
    1348A     -0.518113  1349A     -0.517915  1350A     -0.516812  
    1351A     -0.516711  1352A     -0.516264  1353A     -0.516111  
    1354A     -0.515972  1355A     -0.515809  1356A     -0.515073  
    1357A     -0.514628  1358A     -0.514562  1359A     -0.514245  
    1360A     -0.513959  1361A     -0.513744  1362A     -0.513648  
    1363A     -0.513210  1364A     -0.511953  1365A     -0.511885  
    1366A     -0.511764  1367A     -0.511252  1368A     -0.510765  
    1369A     -0.510215  1370A     -0.509698  1371A     -0.508907  
    1372A     -0.508824  1373A     -0.508235  1374A     -0.508185  
    1375A     -0.507685  1376A     -0.507170  1377A     -0.505987  
    1378A     -0.505852  1379A     -0.505606  1380A     -0.505424  
    1381A     -0.505165  1382A     -0.504659  1383A     -0.504303  
    1384A     -0.503757  1385A     -0.503673  1386A     -0.503221  
    1387A     -0.503038  1388A     -0.502541  1389A     -0.502384  
    1390A     -0.501871  1391A     -0.501466  1392A     -0.500404  
    1393A     -0.499987  1394A     -0.499744  1395A     -0.498536  
    1396A     -0.498461  1397A     -0.498222  1398A     -0.497835  
    1399A     -0.497684  1400A     -0.497451  1401A     -0.497071  
    1402A     -0.496748  1403A     -0.496476  1404A     -0.496314  
    1405A     -0.495790  1406A     -0.495568  1407A     -0.494403  
    1408A     -0.493869  1409A     -0.493541  1410A     -0.493279  
    1411A     -0.493039  1412A     -0.492789  1413A     -0.492538  
    1414A     -0.492382  1415A     -0.491864  1416A     -0.491406  
    1417A     -0.490742  1418A     -0.490451  1419A     -0.489739  
    1420A     -0.488842  1421A     -0.488786  1422A     -0.488430  
    1423A     -0.487904  1424A     -0.487786  1425A     -0.487129  
    1426A     -0.486031  1427A     -0.485750  1428A     -0.485601  
    1429A     -0.484973  1430A     -0.484448  1431A     -0.484026  
    1432A     -0.483698  1433A     -0.483534  1434A     -0.483078  
    1435A     -0.482654  1436A     -0.482579  1437A     -0.482006  
    1438A     -0.481899  1439A     -0.480643  1440A     -0.480232  
    1441A     -0.479829  1442A     -0.479753  1443A     -0.479562  
    1444A     -0.479319  1445A     -0.478935  1446A     -0.478366  
    1447A     -0.478236  1448A     -0.477946  1449A     -0.477639  
    1450A     -0.477209  1451A     -0.476959  1452A     -0.476692  
    1453A     -0.476355  1454A     -0.476141  1455A     -0.475797  
    1456A     -0.475387  1457A     -0.475046  1458A     -0.474734  
    1459A     -0.474626  1460A     -0.473770  1461A     -0.473651  
    1462A     -0.473027  1463A     -0.472914  1464A     -0.472320  
    1465A     -0.471579  1466A     -0.471015  1467A     -0.470716  
    1468A     -0.470598  1469A     -0.470330  1470A     -0.469695  
    1471A     -0.469485  1472A     -0.467487  1473A     -0.467003  
    1474A     -0.466596  1475A     -0.466419  1476A     -0.466299  
    1477A     -0.465893  1478A     -0.465846  1479A     -0.464924  
    1480A     -0.464182  1481A     -0.463993  1482A     -0.463798  
    1483A     -0.462812  1484A     -0.462574  1485A     -0.462343  
    1486A     -0.462058  1487A     -0.461599  1488A     -0.461033  
    1489A     -0.460799  1490A     -0.460334  1491A     -0.459750  
    1492A     -0.457800  1493A     -0.457781  1494A     -0.456589  
    1495A     -0.456516  1496A     -0.456038  1497A     -0.455248  
    1498A     -0.455173  1499A     -0.454825  1500A     -0.454028  
    1501A     -0.453496  1502A     -0.453004  1503A     -0.452252  
    1504A     -0.451939  1505A     -0.451538  1506A     -0.450956  
    1507A     -0.450669  1508A     -0.450301  1509A     -0.449537  
    1510A     -0.448757  1511A     -0.448180  1512A     -0.447920  
    1513A     -0.446912  1514A     -0.446055  1515A     -0.445897  
    1516A     -0.445243  1517A     -0.444572  1518A     -0.443774  
    1519A     -0.442736  1520A     -0.442163  1521A     -0.441252  
    1522A     -0.440413  1523A     -0.440172  1524A     -0.439953  
    1525A     -0.439882  1526A     -0.439023  1527A     -0.438296  
    1528A     -0.437985  1529A     -0.437617  1530A     -0.437340  
    1531A     -0.436267  1532A     -0.435938  1533A     -0.435096  
    1534A     -0.435025  1535A     -0.434952  1536A     -0.434468  
    1537A     -0.434370  1538A     -0.434176  1539A     -0.433935  
    1540A     -0.433379  1541A     -0.433029  1542A     -0.432953  
    1543A     -0.431786  1544A     -0.431523  1545A     -0.430418  
    1546A     -0.429911  1547A     -0.429844  1548A     -0.429596  
    1549A     -0.428928  1550A     -0.428791  1551A     -0.428584  
    1552A     -0.428080  1553A     -0.427459  1554A     -0.426591  
    1555A     -0.425812  1556A     -0.425554  1557A     -0.425406  
    1558A     -0.424770  1559A     -0.424638  1560A     -0.424092  
    1561A     -0.423497  1562A     -0.423226  1563A     -0.422448  
    1564A     -0.421270  1565A     -0.421169  1566A     -0.420990  
    1567A     -0.420609  1568A     -0.420449  1569A     -0.419826  
    1570A     -0.419464  1571A     -0.419069  1572A     -0.418803  
    1573A     -0.418514  1574A     -0.418501  1575A     -0.417806  
    1576A     -0.417401  1577A     -0.416397  1578A     -0.416024  
    1579A     -0.415983  1580A     -0.415008  1581A     -0.414361  
    1582A     -0.413532  1583A     -0.412825  1584A     -0.412056  
    1585A     -0.411432  1586A     -0.410743  1587A     -0.410105  
    1588A     -0.409725  1589A     -0.409553  1590A     -0.409240  
    1591A     -0.409050  1592A     -0.408288  1593A     -0.407395  
    1594A     -0.406876  1595A     -0.406491  1596A     -0.405631  
    1597A     -0.404662  1598A     -0.403773  1599A     -0.403461  
    1600A     -0.402403  1601A     -0.400269  1602A     -0.400176  
    1603A     -0.399352  1604A     -0.399282  1605A     -0.399024  
    1606A     -0.398815  1607A     -0.396737  1608A     -0.396345  
    1609A     -0.396189  1610A     -0.396055  1611A     -0.395598  
    1612A     -0.395465  1613A     -0.395289  1614A     -0.394850  
    1615A     -0.394280  1616A     -0.394176  1617A     -0.393701  
    1618A     -0.392967  1619A     -0.392500  1620A     -0.391830  
    1621A     -0.391547  1622A     -0.391356  1623A     -0.391260  
    1624A     -0.391033  1625A     -0.390934  1626A     -0.390023  
    1627A     -0.389187  1628A     -0.388933  1629A     -0.388697  
    1630A     -0.387736  1631A     -0.387411  1632A     -0.386152  
    1633A     -0.385813  1634A     -0.385079  1635A     -0.384729  
    1636A     -0.384444  1637A     -0.384202  1638A     -0.383980  
    1639A     -0.383360  1640A     -0.383178  1641A     -0.382225  
    1642A     -0.380293  1643A     -0.377467  1644A     -0.377303  
    1645A     -0.376952  1646A     -0.376503  1647A     -0.376394  
    1648A     -0.375775  1649A     -0.374704  1650A     -0.373889  
    1651A     -0.373337  1652A     -0.373294  1653A     -0.372878  
    1654A     -0.372314  1655A     -0.369849  1656A     -0.369334  
    1657A     -0.366471  1658A     -0.366206  1659A     -0.365814  
    1660A     -0.363778  1661A     -0.363209  1662A     -0.362599  
    1663A     -0.362594  1664A     -0.362422  1665A     -0.362228  
    1666A     -0.359399  1667A     -0.358527  1668A     -0.357333  
    1669A     -0.356665  1670A     -0.356440  1671A     -0.355691  
    1672A     -0.351614  1673A     -0.351349  1674A     -0.351024  
    1675A     -0.351013  1676A     -0.350271  1677A     -0.350233  
    1678A     -0.349086  1679A     -0.348301  1680A     -0.345909  
    1681A     -0.344572  1682A     -0.344127  1683A     -0.343449  
    1684A     -0.341957  1685A     -0.341861  1686A     -0.341252  
    1687A     -0.341019  1688A     -0.339624  1689A     -0.337860  
    1690A     -0.336985  1691A     -0.336725  1692A     -0.335906  
    1693A     -0.334839  1694A     -0.334412  1695A     -0.334361  
    1696A     -0.333014  1697A     -0.332603  1698A     -0.331106  
    1699A     -0.330568  1700A     -0.329889  1701A     -0.328363  
    1702A     -0.327907  1703A     -0.327001  1704A     -0.326226  
    1705A     -0.325417  1706A     -0.324087  1707A     -0.323997  
    1708A     -0.323584  1709A     -0.322667  1710A     -0.320290  
    1711A     -0.319585  1712A     -0.314929  1713A     -0.313629  
    1714A     -0.313472  1715A     -0.312312  1716A     -0.310777  
    1717A     -0.310744  1718A     -0.309471  1719A     -0.308346  
    1720A     -0.307310  1721A     -0.306482  1722A     -0.306263  
    1723A     -0.305933  1724A     -0.303811  1725A     -0.303657  
    1726A     -0.300367  1727A     -0.300208  1728A     -0.298892  
    1729A     -0.298535  1730A     -0.296538  1731A     -0.296491  
    1732A     -0.294887  1733A     -0.294703  1734A     -0.293259  
    1735A     -0.292518  1736A     -0.290667  1737A     -0.290257  
    1738A     -0.290027  1739A     -0.286059  1740A     -0.284999  
    1741A     -0.284566  1742A     -0.282777  1743A     -0.279397  
    1744A     -0.278521  1745A     -0.276955  1746A     -0.276806  
    1747A     -0.275569  1748A     -0.271739  1749A     -0.271207  
    1750A     -0.271168  1751A     -0.269159  1752A     -0.268684  
    1753A     -0.265342  1754A     -0.265042  1755A     -0.263244  
    1756A     -0.262935  1757A     -0.261798  1758A     -0.261166  
    1759A     -0.260106  1760A     -0.257918  1761A     -0.256179  
    1762A     -0.254731  1763A     -0.251985  1764A     -0.244658  
    1765A     -0.233404  1766A     -0.224836  1767A     -0.224360  
    1768A     -0.222090  1769A     -0.217488  1770A     -0.210135  
    1771A     -0.181749  1772A     -0.172416  1773A     -0.161588  
    1774A     -0.144765  1775A     -0.134225  1776A     -0.132502  
    1777A     -0.116402  1778A     -0.114353  1779A     -0.110339  
    1780A     -0.106905  1781A     -0.099533  1782A     -0.086396  
    1783A     -0.074786  1784A     -0.072154  1785A     -0.065549  
    1786A     -0.039514  

    Virtual:                                                              

    1787A      0.065798  1788A      0.067025  1789A      0.115461  
    1790A      0.121191  1791A      0.131006  1792A      0.139032  
    1793A      0.145256  1794A      0.147756  1795A      0.148718  
    1796A      0.152976  1797A      0.153746  1798A      0.165170  
    1799A      0.183415  1800A      0.190243  1801A      0.194158  
    1802A      0.200459  1803A      0.201019  1804A      0.202050  
    1805A      0.203842  1806A      0.206717  1807A      0.209698  
    1808A      0.214305  1809A      0.214730  1810A      0.215635  
    1811A      0.216246  1812A      0.218173  1813A      0.223928  
    1814A      0.224190  1815A      0.224591  1816A      0.225759  
    1817A      0.230365  1818A      0.231060  1819A      0.232523  
    1820A      0.233388  1821A      0.235267  1822A      0.235729  
    1823A      0.236864  1824A      0.239307  1825A      0.240058  
    1826A      0.240368  1827A      0.242171  1828A      0.245822  
    1829A      0.246986  1830A      0.248902  1831A      0.250103  
    1832A      0.251691  1833A      0.252764  1834A      0.255562  
    1835A      0.256156  1836A      0.263479  1837A      0.263507  
    1838A      0.265002  1839A      0.266011  1840A      0.269562  
    1841A      0.270971  1842A      0.279857  1843A      0.285004  
    1844A      0.285354  1845A      0.288762  1846A      0.291623  
    1847A      0.293064  1848A      0.299091  1849A      0.299377  
    1850A      0.299694  1851A      0.300465  1852A      0.305385  
    1853A      0.309405  1854A      0.309493  1855A      0.309678  
    1856A      0.314107  1857A      0.315057  1858A      0.316724  
    1859A      0.317571  1860A      0.318629  1861A      0.319936  
    1862A      0.321673  1863A      0.323163  1864A      0.326315  
    1865A      0.329249  1866A      0.330482  1867A      0.332076  
    1868A      0.338603  1869A      0.339962  1870A      0.345106  
    1871A      0.345645  1872A      0.354248  1873A      0.354421  
    1874A      0.356738  1875A      0.367672  1876A      0.368417  
    1877A      0.373658  1878A      0.378558  1879A      0.379061  
    1880A      0.381204  1881A      0.382277  1882A      0.383941  
    1883A      0.386493  1884A      0.387766  1885A      0.389362  
    1886A      0.390182  1887A      0.390208  1888A      0.394402  
    1889A      0.399470  1890A      0.410193  1891A      0.415694  
    1892A      0.418180  1893A      0.419305  1894A      0.419688  
    1895A      0.424566  1896A      0.427906  1897A      0.432610  
    1898A      0.434643  1899A      0.436772  1900A      0.440240  
    1901A      0.442028  1902A      0.442451  1903A      0.442610  
    1904A      0.444835  1905A      0.447608  1906A      0.448787  
    1907A      0.449611  1908A      0.451378  1909A      0.452579  
    1910A      0.456197  1911A      0.460382  1912A      0.460645  
    1913A      0.461442  1914A      0.463024  1915A      0.463608  
    1916A      0.463837  1917A      0.464391  1918A      0.465805  
    1919A      0.466316  1920A      0.467337  1921A      0.469327  
    1922A      0.470930  1923A      0.473241  1924A      0.473776  
    1925A      0.473837  1926A      0.474921  1927A      0.478405  
    1928A      0.478827  1929A      0.480223  1930A      0.483698  
    1931A      0.483754  1932A      0.484863  1933A      0.486283  
    1934A      0.487157  1935A      0.487848  1936A      0.488087  
    1937A      0.491337  1938A      0.491849  1939A      0.492514  
    1940A      0.492621  1941A      0.493167  1942A      0.494110  
    1943A      0.495106  1944A      0.495604  1945A      0.497822  
    1946A      0.498045  1947A      0.500827  1948A      0.502094  
    1949A      0.503989  1950A      0.506362  1951A      0.507928  
    1952A      0.508470  1953A      0.509948  1954A      0.512196  
    1955A      0.513083  1956A      0.513244  1957A      0.514877  
    1958A      0.516378  1959A      0.517190  1960A      0.519970  
    1961A      0.520891  1962A      0.520985  1963A      0.522375  
    1964A      0.523071  1965A      0.523582  1966A      0.524224  
    1967A      0.524669  1968A      0.526072  1969A      0.526715  
    1970A      0.526801  1971A      0.527518  1972A      0.528876  
    1973A      0.529365  1974A      0.529804  1975A      0.530183  
    1976A      0.530385  1977A      0.531177  1978A      0.532460  
    1979A      0.532577  1980A      0.532858  1981A      0.533640  
    1982A      0.535364  1983A      0.536575  1984A      0.536973  
    1985A      0.537075  1986A      0.538340  1987A      0.538576  
    1988A      0.539062  1989A      0.539448  1990A      0.540930  
    1991A      0.541492  1992A      0.541560  1993A      0.542547  
    1994A      0.543148  1995A      0.544781  1996A      0.544999  
    1997A      0.545925  1998A      0.546651  1999A      0.547340  
    2000A      0.549047  2001A      0.549174  2002A      0.550499  
    2003A      0.551767  2004A      0.552329  2005A      0.553868  
    2006A      0.554446  2007A      0.555928  2008A      0.557802  
    2009A      0.559002  2010A      0.559493  2011A      0.559810  
    2012A      0.559898  2013A      0.560727  2014A      0.560890  
    2015A      0.561243  2016A      0.561524  2017A      0.562457  
    2018A      0.563140  2019A      0.563970  2020A      0.564758  
    2021A      0.565206  2022A      0.565424  2023A      0.565811  
    2024A      0.567777  2025A      0.569335  2026A      0.569669  
    2027A      0.570241  2028A      0.570956  2029A      0.571096  
    2030A      0.571495  2031A      0.572445  2032A      0.573148  
    2033A      0.573498  2034A      0.574128  2035A      0.574658  
    2036A      0.574665  2037A      0.575283  2038A      0.576138  
    2039A      0.576501  2040A      0.576811  2041A      0.577090  
    2042A      0.577410  2043A      0.577482  2044A      0.579577  
    2045A      0.580307  2046A      0.580645  2047A      0.581063  
    2048A      0.581441  2049A      0.581869  2050A      0.582308  
    2051A      0.582902  2052A      0.583633  2053A      0.584438  
    2054A      0.585595  2055A      0.586416  2056A      0.586588  
    2057A      0.587679  2058A      0.588185  2059A      0.588403  
    2060A      0.589445  2061A      0.590946  2062A      0.591711  
    2063A      0.592554  2064A      0.593101  2065A      0.593831  
    2066A      0.593931  2067A      0.594134  2068A      0.594769  
    2069A      0.594963  2070A      0.595072  2071A      0.595994  
    2072A      0.596799  2073A      0.597412  2074A      0.598155  
    2075A      0.598983  2076A      0.599950  2077A      0.600513  
    2078A      0.600947  2079A      0.601372  2080A      0.601769  
    2081A      0.601802  2082A      0.602858  2083A      0.604045  
    2084A      0.604484  2085A      0.605310  2086A      0.606082  
    2087A      0.606323  2088A      0.607100  2089A      0.607330  
    2090A      0.607952  2091A      0.608172  2092A      0.608512  
    2093A      0.609065  2094A      0.609256  2095A      0.610006  
    2096A      0.610372  2097A      0.610641  2098A      0.611432  
    2099A      0.611647  2100A      0.613269  2101A      0.613651  
    2102A      0.613884  2103A      0.614304  2104A      0.614859  
    2105A      0.615550  2106A      0.615652  2107A      0.616222  
    2108A      0.616607  2109A      0.617116  2110A      0.617609  
    2111A      0.618214  2112A      0.618942  2113A      0.619099  
    2114A      0.619160  2115A      0.619561  2116A      0.620636  
    2117A      0.621192  2118A      0.621917  2119A      0.622278  
    2120A      0.622721  2121A      0.623366  2122A      0.623629  
    2123A      0.623979  2124A      0.624815  2125A      0.625358  
    2126A      0.625945  2127A      0.626188  2128A      0.626877  
    2129A      0.627069  2130A      0.627838  2131A      0.629384  
    2132A      0.629787  2133A      0.630031  2134A      0.630809  
    2135A      0.631155  2136A      0.631576  2137A      0.631999  
    2138A      0.632377  2139A      0.633439  2140A      0.634172  
    2141A      0.635183  2142A      0.635481  2143A      0.635982  
    2144A      0.636686  2145A      0.637419  2146A      0.637917  
    2147A      0.638205  2148A      0.638635  2149A      0.638866  
    2150A      0.639685  2151A      0.639967  2152A      0.640412  
    2153A      0.640497  2154A      0.641178  2155A      0.641372  
    2156A      0.641568  2157A      0.642091  2158A      0.642362  
    2159A      0.642802  2160A      0.643034  2161A      0.643513  
    2162A      0.643774  2163A      0.644067  2164A      0.644251  
    2165A      0.645808  2166A      0.646165  2167A      0.646451  
    2168A      0.646619  2169A      0.647006  2170A      0.647219  
    2171A      0.647891  2172A      0.648461  2173A      0.648714  
    2174A      0.649059  2175A      0.649916  2176A      0.650469  
    2177A      0.650853  2178A      0.651257  2179A      0.651841  
    2180A      0.652595  2181A      0.653082  2182A      0.653273  
    2183A      0.653544  2184A      0.654347  2185A      0.654977  
    2186A      0.655117  2187A      0.655445  2188A      0.655578  
    2189A      0.656303  2190A      0.657274  2191A      0.657324  
    2192A      0.657714  2193A      0.658160  2194A      0.659068  
    2195A      0.659360  2196A      0.659513  2197A      0.659906  
    2198A      0.660745  2199A      0.661233  2200A      0.661501  
    2201A      0.662016  2202A      0.662176  2203A      0.662488  
    2204A      0.662801  2205A      0.663052  2206A      0.663343  
    2207A      0.663969  2208A      0.664293  2209A      0.664636  
    2210A      0.665151  2211A      0.665770  2212A      0.666194  
    2213A      0.666421  2214A      0.667020  2215A      0.667216  
    2216A      0.667453  2217A      0.668504  2218A      0.669311  
    2219A      0.670163  2220A      0.670738  2221A      0.670916  
    2222A      0.671777  2223A      0.672520  2224A      0.672922  
    2225A      0.673339  2226A      0.674299  2227A      0.674556  
    2228A      0.675088  2229A      0.675458  2230A      0.676011  
    2231A      0.676061  2232A      0.676281  2233A      0.676901  
    2234A      0.677148  2235A      0.677683  2236A      0.678084  
    2237A      0.678427  2238A      0.678699  2239A      0.679181  
    2240A      0.679479  2241A      0.680035  2242A      0.680734  
    2243A      0.681159  2244A      0.681433  2245A      0.681908  
    2246A      0.682596  2247A      0.683401  2248A      0.683587  
    2249A      0.684002  2250A      0.684304  2251A      0.684442  
    2252A      0.684662  2253A      0.684876  2254A      0.685694  
    2255A      0.686079  2256A      0.686346  2257A      0.686772  
    2258A      0.687124  2259A      0.687383  2260A      0.687609  
    2261A      0.687928  2262A      0.688175  2263A      0.688728  
    2264A      0.688864  2265A      0.688939  2266A      0.689292  
    2267A      0.690623  2268A      0.691131  2269A      0.691294  
    2270A      0.691439  2271A      0.691648  2272A      0.691957  
    2273A      0.692398  2274A      0.692553  2275A      0.693139  
    2276A      0.693409  2277A      0.693892  2278A      0.694377  
    2279A      0.694519  2280A      0.694952  2281A      0.695060  
    2282A      0.695417  2283A      0.696159  2284A      0.696283  
    2285A      0.696360  2286A      0.696679  2287A      0.696912  
    2288A      0.697485  2289A      0.697725  2290A      0.697849  
    2291A      0.697972  2292A      0.698456  2293A      0.699025  
    2294A      0.699865  2295A      0.700242  2296A      0.700733  
    2297A      0.700956  2298A      0.701369  2299A      0.702871  
    2300A      0.702994  2301A      0.703967  2302A      0.704745  
    2303A      0.705039  2304A      0.705180  2305A      0.706664  
    2306A      0.706713  2307A      0.707091  2308A      0.707356  
    2309A      0.708393  2310A      0.708812  2311A      0.709358  
    2312A      0.709586  2313A      0.709961  2314A      0.710518  
    2315A      0.710741  2316A      0.711206  2317A      0.711490  
    2318A      0.712374  2319A      0.712560  2320A      0.713117  
    2321A      0.713426  2322A      0.714184  2323A      0.714496  
    2324A      0.714752  2325A      0.715157  2326A      0.715642  
    2327A      0.715709  2328A      0.715853  2329A      0.716850  
    2330A      0.717401  2331A      0.717425  2332A      0.718311  
    2333A      0.718897  2334A      0.719479  2335A      0.719732  
    2336A      0.719917  2337A      0.720047  2338A      0.720613  
    2339A      0.721197  2340A      0.721441  2341A      0.722525  
    2342A      0.722809  2343A      0.723313  2344A      0.723417  
    2345A      0.724035  2346A      0.724937  2347A      0.725184  
    2348A      0.725771  2349A      0.726082  2350A      0.726174  
    2351A      0.727087  2352A      0.727739  2353A      0.728230  
    2354A      0.728285  2355A      0.728777  2356A      0.729186  
    2357A      0.729999  2358A      0.730710  2359A      0.731095  
    2360A      0.731438  2361A      0.731739  2362A      0.732559  
    2363A      0.732642  2364A      0.732780  2365A      0.733336  
    2366A      0.733572  2367A      0.733823  2368A      0.734338  
    2369A      0.735285  2370A      0.736057  2371A      0.736584  
    2372A      0.736805  2373A      0.737026  2374A      0.737657  
    2375A      0.737809  2376A      0.738372  2377A      0.738607  
    2378A      0.738896  2379A      0.739393  2380A      0.739594  
    2381A      0.739762  2382A      0.739905  2383A      0.741059  
    2384A      0.741443  2385A      0.741668  2386A      0.741840  
    2387A      0.742206  2388A      0.742417  2389A      0.742516  
    2390A      0.742897  2391A      0.743001  2392A      0.743677  
    2393A      0.744123  2394A      0.744499  2395A      0.745226  
    2396A      0.746228  2397A      0.746497  2398A      0.747535  
    2399A      0.747923  2400A      0.748191  2401A      0.748585  
    2402A      0.749193  2403A      0.749871  2404A      0.749881  
    2405A      0.750130  2406A      0.750484  2407A      0.751527  
    2408A      0.751966  2409A      0.752140  2410A      0.752828  
    2411A      0.753181  2412A      0.753555  2413A      0.754066  
    2414A      0.754315  2415A      0.755012  2416A      0.755074  
    2417A      0.755318  2418A      0.755409  2419A      0.755774  
    2420A      0.756793  2421A      0.757072  2422A      0.757251  
    2423A      0.757984  2424A      0.758442  2425A      0.758976  
    2426A      0.759232  2427A      0.759555  2428A      0.759725  
    2429A      0.760022  2430A      0.761220  2431A      0.761285  
    2432A      0.761680  2433A      0.761953  2434A      0.762829  
    2435A      0.763207  2436A      0.763533  2437A      0.764042  
    2438A      0.764553  2439A      0.765063  2440A      0.765215  
    2441A      0.765917  2442A      0.766232  2443A      0.766500  
    2444A      0.766856  2445A      0.767452  2446A      0.767880  
    2447A      0.768460  2448A      0.768579  2449A      0.769024  
    2450A      0.769422  2451A      0.770481  2452A      0.771118  
    2453A      0.771423  2454A      0.771790  2455A      0.772154  
    2456A      0.772291  2457A      0.772994  2458A      0.773217  
    2459A      0.773282  2460A      0.773730  2461A      0.775474  
    2462A      0.775806  2463A      0.776256  2464A      0.776863  
    2465A      0.777605  2466A      0.778492  2467A      0.779320  
    2468A      0.779594  2469A      0.779937  2470A      0.780368  
    2471A      0.780446  2472A      0.780785  2473A      0.780893  
    2474A      0.781905  2475A      0.782030  2476A      0.782221  
    2477A      0.782789  2478A      0.783679  2479A      0.784000  
    2480A      0.784652  2481A      0.785888  2482A      0.785948  
    2483A      0.786080  2484A      0.786611  2485A      0.786749  
    2486A      0.787278  2487A      0.787726  2488A      0.788162  
    2489A      0.788343  2490A      0.788745  2491A      0.789176  
    2492A      0.789433  2493A      0.789729  2494A      0.790068  
    2495A      0.790825  2496A      0.791489  2497A      0.791644  
    2498A      0.792072  2499A      0.792510  2500A      0.792801  
    2501A      0.794144  2502A      0.794952  2503A      0.795112  
    2504A      0.795547  2505A      0.795754  2506A      0.796295  
    2507A      0.796913  2508A      0.797068  2509A      0.798890  
    2510A      0.799008  2511A      0.799803  2512A      0.799922  
    2513A      0.800523  2514A      0.800730  2515A      0.801145  
    2516A      0.801332  2517A      0.802094  2518A      0.802280  
    2519A      0.802483  2520A      0.803115  2521A      0.803771  
    2522A      0.804261  2523A      0.805577  2524A      0.806424  
    2525A      0.807016  2526A      0.807708  2527A      0.809065  
    2528A      0.810159  2529A      0.811191  2530A      0.811342  
    2531A      0.812491  2532A      0.813574  2533A      0.814563  
    2534A      0.815082  2535A      0.815740  2536A      0.816694  
    2537A      0.817094  2538A      0.817304  2539A      0.818570  
    2540A      0.819019  2541A      0.819135  2542A      0.819653  
    2543A      0.820542  2544A      0.820739  2545A      0.820946  
    2546A      0.821489  2547A      0.821668  2548A      0.821837  
    2549A      0.822882  2550A      0.824221  2551A      0.824352  
    2552A      0.824469  2553A      0.825855  2554A      0.826249  
    2555A      0.826718  2556A      0.827499  2557A      0.828180  
    2558A      0.829345  2559A      0.829811  2560A      0.830224  
    2561A      0.830674  2562A      0.831773  2563A      0.832309  
    2564A      0.833168  2565A      0.833522  2566A      0.834344  
    2567A      0.835203  2568A      0.835479  2569A      0.837295  
    2570A      0.837522  2571A      0.838770  2572A      0.839922  
    2573A      0.841016  2574A      0.841599  2575A      0.841707  
    2576A      0.841847  2577A      0.842277  2578A      0.843293  
    2579A      0.843810  2580A      0.844966  2581A      0.846515  
    2582A      0.846882  2583A      0.847512  2584A      0.848602  
    2585A      0.848915  2586A      0.849360  2587A      0.849855  
    2588A      0.851358  2589A      0.852182  2590A      0.853487  
    2591A      0.853705  2592A      0.854299  2593A      0.854368  
    2594A      0.855947  2595A      0.857024  2596A      0.857143  
    2597A      0.857668  2598A      0.857773  2599A      0.858988  
    2600A      0.859112  2601A      0.860089  2602A      0.860951  
    2603A      0.861572  2604A      0.861873  2605A      0.862205  
    2606A      0.863818  2607A      0.864498  2608A      0.865421  
    2609A      0.866046  2610A      0.866771  2611A      0.867084  
    2612A      0.867783  2613A      0.868731  2614A      0.870497  
    2615A      0.870593  2616A      0.871200  2617A      0.871973  
    2618A      0.872384  2619A      0.873164  2620A      0.873921  
    2621A      0.874285  2622A      0.875005  2623A      0.875372  
    2624A      0.876232  2625A      0.877001  2626A      0.878065  
    2627A      0.879201  2628A      0.879793  2629A      0.881078  
    2630A      0.881231  2631A      0.881989  2632A      0.882255  
    2633A      0.882706  2634A      0.883956  2635A      0.884750  
    2636A      0.885139  2637A      0.887186  2638A      0.887189  
    2639A      0.887753  2640A      0.888187  2641A      0.888599  
    2642A      0.889457  2643A      0.890162  2644A      0.890860  
    2645A      0.891454  2646A      0.891750  2647A      0.892834  
    2648A      0.893258  2649A      0.894406  2650A      0.894474  
    2651A      0.894730  2652A      0.896180  2653A      0.897037  
    2654A      0.897324  2655A      0.900127  2656A      0.901251  
    2657A      0.901748  2658A      0.902235  2659A      0.902428  
    2660A      0.903005  2661A      0.906237  2662A      0.907561  
    2663A      0.908090  2664A      0.909306  2665A      0.909668  
    2666A      0.910050  2667A      0.910831  2668A      0.911101  
    2669A      0.912258  2670A      0.912772  2671A      0.913524  
    2672A      0.913930  2673A      0.914479  2674A      0.914928  
    2675A      0.916831  2676A      0.919626  2677A      0.920404  
    2678A      0.921379  2679A      0.924077  2680A      0.924388  
    2681A      0.926749  2682A      0.927181  2683A      0.927257  
    2684A      0.927707  2685A      0.928711  2686A      0.929218  
    2687A      0.930105  2688A      0.930247  2689A      0.931201  
    2690A      0.931714  2691A      0.932520  2692A      0.934186  
    2693A      0.935067  2694A      0.936711  2695A      0.937302  
    2696A      0.937550  2697A      0.940100  2698A      0.941911  
    2699A      0.942506  2700A      0.942880  2701A      0.943987  
    2702A      0.945085  2703A      0.945680  2704A      0.946332  
    2705A      0.946830  2706A      0.948161  2707A      0.951332  
    2708A      0.952248  2709A      0.952458  2710A      0.953181  
    2711A      0.954747  2712A      0.955824  2713A      0.956325  
    2714A      0.957767  2715A      0.958052  2716A      0.960168  
    2717A      0.960430  2718A      0.961430  2719A      0.963988  
    2720A      0.964322  2721A      0.964562  2722A      0.966833  
    2723A      0.967410  2724A      0.968196  2725A      0.971987  
    2726A      0.973232  2727A      0.973744  2728A      0.974229  
    2729A      0.975902  2730A      0.976381  2731A      0.977192  
    2732A      0.981981  2733A      0.983276  2734A      0.987035  
    2735A      0.988315  2736A      0.988882  2737A      0.989553  
    2738A      0.990728  2739A      0.991732  2740A      0.991999  
    2741A      0.993694  2742A      0.995379  2743A      0.997390  
    2744A      1.000089  2745A      1.001353  2746A      1.002031  
    2747A      1.002571  2748A      1.003150  2749A      1.004600  
    2750A      1.005731  2751A      1.008916  2752A      1.009554  
    2753A      1.010390  2754A      1.011981  2755A      1.015703  
    2756A      1.016016  2757A      1.018460  2758A      1.019161  
    2759A      1.019490  2760A      1.023289  2761A      1.026478  
    2762A      1.029304  2763A      1.030031  2764A      1.031187  
    2765A      1.034479  2766A      1.034699  2767A      1.037076  
    2768A      1.038180  2769A      1.039475  2770A      1.039650  
    2771A      1.040685  2772A      1.041490  2773A      1.041783  
    2774A      1.043759  2775A      1.047226  2776A      1.047863  
    2777A      1.050716  2778A      1.054020  2779A      1.054835  
    2780A      1.058413  2781A      1.059752  2782A      1.061917  
    2783A      1.062411  2784A      1.062826  2785A      1.063552  
    2786A      1.068690  2787A      1.072559  2788A      1.074388  
    2789A      1.075888  2790A      1.076404  2791A      1.079039  
    2792A      1.081988  2793A      1.084110  2794A      1.086610  
    2795A      1.087600  2796A      1.091882  2797A      1.093261  
    2798A      1.094624  2799A      1.098163  2800A      1.104593  
    2801A      1.107581  2802A      1.108869  2803A      1.109076  
    2804A      1.111789  2805A      1.115054  2806A      1.121555  
    2807A      1.129969  2808A      1.130926  2809A      1.136251  
    2810A      1.138859  2811A      1.140284  2812A      1.140308  
    2813A      1.143116  2814A      1.156796  2815A      1.161285  
    2816A      1.162929  2817A      1.164193  2818A      1.172985  
    2819A      1.177599  2820A      1.196329  2821A      1.210885  
    2822A      1.213111  2823A      1.219274  2824A      1.249939  
    2825A      1.265290  2826A      1.285831  2827A      1.287261  
    2828A      1.302634  2829A      1.406178  

    Final Occupation by Irrep:
              A 
    DOCC [  1786 ]
    NA   [  1786 ]
    NB   [  1786 ]

  @DF-RHF Final Energy: -24327.35188888194534

   => Energetics <=

    Nuclear Repulsion Energy =         303245.6580763242091052
    One-Electron Energy =             -639453.2119074823567644
    Two-Electron Energy =              311889.7831733510829508
    Total Energy =                     -24327.3518888819198764

Computation Completed


Properties will be evaluated at   0.000000,   0.000000,   0.000000 [a0]

Properties computed using the SCF density matrix


 Multipole Moments:

 ------------------------------------------------------------------------------------
     Multipole            Electronic (a.u.)      Nuclear  (a.u.)        Total (a.u.)
 ------------------------------------------------------------------------------------

 L = 1.  Multiply by 2.5417464519 to convert [e a0] to [Debye]
 Dipole X            :     -23573.6972246        23521.9086329          -51.7885917
 Dipole Y            :    -330700.6095459       330377.6551123         -322.9544336
 Dipole Z            :    -350249.2099862       349993.1011116         -256.1088745
 Magnitude           :                                                  415.4195229

 ------------------------------------------------------------------------------------

*** tstop() called on atl1-1-01-010-26-2.pace.gatech.edu at Tue May 20 14:06:40 2025
Module time:
	user time   =  388680.29 seconds =    6478.00 minutes
	system time =    9340.91 seconds =     155.68 minutes
	total time  =      47022 seconds =     783.70 minutes
Total time:
	user time   =  388680.29 seconds =    6478.00 minutes
	system time =    9340.91 seconds =     155.68 minutes
	total time  =      47022 seconds =     783.70 minutes
Wall time: 47022.46 seconds
