# Supplementary material for: SparcleQC: Automated Input File Creation for QM/MM Studies of Protein:Ligand Complexes
Source: J Chem Inf Model. 2025 Jun 17;65(13):6433–40. doi: 10.1021/acs.jcim.5c00617 (PMC12264949; doi:10.1021/acs.jcim.5c00617)
Supplement: Supplementary file 2 [file ci5c00617_si_002.zip › si/convergence/ex1_1ABA/psi4_files/with_ee/cutoff_8_psi4_file_cx.out]

Scratch directory: /scratch/1874460/
  PE does not make use of molecular symmetry: further calculations in C1 point group.
  PE geometry must align with POTFILE keyword: resetting coordinates with fixed origin and orientation.
   => Libint2 <=

    Primary   basis highest AM E, G, H:  5, 4, 3
    Auxiliary basis highest AM E, G, H:  6, 5, 4
    Onebody   basis highest AM E, G, H:  6, 5, 4
    Solid Harmonics ordering:            gaussian

*** tstart() called on atl1-1-01-010-20-1.pace.gatech.edu
*** at Fri Nov 15 10:28:09 2024

   => Loading Basis Set <=

    Name: MINIX
    Role: ORBITAL
    Keyword: BASIS
    atoms 1-2, 4, 6, 27, 31, 39, 52, 65, 76, 80, 97, 119, 129, 136, 156, 160, 192, 196, 216, 219-220, 228, 231-232, 240, 244-245, 255, 277, 296, 306, 310-311, 321, 355, 359, 378, 385, 409, 412-413, 421, 424, 435, 440, 452, 471, 478, 497, 500, 511, 528, 545                                                                                                                                                                                                                                                                                                                           entry O          line   102 file /storage/hive/project/chem-sherrill/csargent30/.conda/envs/psi419/share/psi4/basis/minix.gbs 
    atoms 3, 5, 8-11, 26, 29-30, 32-38, 50-51, 57-64, 75, 78-79, 81-83, 85, 95-96, 98-101, 117-118, 120, 127-128, 134-135, 137-139, 148-149, 155, 158-159, 161-164, 177-179, 181, 191, 194-195, 197-203, 214-215, 217-218, 226-227, 229-230, 238-239, 241-243, 253-254, 256-259, 275-276, 278-281, 294-295, 297, 304-305, 307-309, 319-320, 322-325, 338-342, 354, 357-358, 360-363, 376-377, 383-384, 386-388, 390, 407-408, 410-411, 419-420, 422-423, 433-434, 436-438, 450-451, 453-456, 469-470, 476-477, 479-482, 495-496, 498-499, 509-510, 512-513, 515, 526-527, 529-531, 540-543 entry C          line    74 file /storage/hive/project/chem-sherrill/csargent30/.conda/envs/psi419/share/psi4/basis/minix.gbs 
    atoms 7, 28, 49, 56, 77, 84, 86, 94, 102, 116, 126, 133, 147, 157, 176, 193, 213, 225, 237, 252, 260, 274, 293, 303, 318, 337, 356, 375, 382, 389, 391-392, 406, 418, 432, 439, 449, 468, 475, 494, 508, 525, 539, 544                                                                                                                                                                                                                                                                                                                                                                 entry N          line    88 file /storage/hive/project/chem-sherrill/csargent30/.conda/envs/psi419/share/psi4/basis/minix.gbs 
    atoms 12, 121, 150, 180, 514                                                                                                                                                                                                                                                                                                                                                                                                                                                                                                                                                           entry S          line   256 file /storage/hive/project/chem-sherrill/csargent30/.conda/envs/psi419/share/psi4/basis/minix.gbs 
    atoms 13-25, 40-48, 53-55, 66-74, 87-93, 103-115, 122-125, 130-132, 140-146, 151-154, 165-175, 182-190, 204-212, 221-224, 233-236, 246-251, 261-273, 282-292, 298-302, 312-317, 326-336, 343-353, 364-374, 379-381, 393-405, 414-417, 425-431, 441-448, 457-467, 472-474, 483-493, 501-507, 516-524, 532-538, 546-563                                                                                                                                                                                                                                                                  entry H          line    24 file /storage/hive/project/chem-sherrill/csargent30/.conda/envs/psi419/share/psi4/basis/minix.gbs 

   => HF3C: Empirical Dispersion <=

    Grimme's -D3 (BJ-damping) Dispersion Correction
    Grimme S.; Ehrlich S.; Goerigk L. (2011), J. Comput. Chem., 32: 1456

        s6 =       1.000000
        s8 =       0.877700
        a1 =       0.417100
        a2 =       2.914900


         ---------------------------------------------------------
                                   SCF
               by Justin Turney, Rob Parrish, Andy Simmonett
                          and Daniel G. A. Smith
                              RHF Reference
                       10 Threads, 114440 MiB Core
         ---------------------------------------------------------

  ==> Geometry <==

    Molecular point group: c1
    Full point group: C1

    Geometry (in Angstrom), charge = -2, multiplicity = 1:

       Center              X                  Y                   Z               Mass       
    ------------   -----------------  -----------------  -----------------  -----------------
         O            0.239000000000    46.905000000000    47.130000000000    15.994914619570
         O           -3.503000000000    46.132000000000    52.984000000000    15.994914619570
         C            0.283000000000    45.599000000000    47.738000000000    12.000000000000
         O           -2.852000000000    43.343000000000    52.881000000000    15.994914619570
         C           -0.860000000000    45.455000000000    48.481000000000    12.000000000000
         O           -0.834000000000    45.235000000000    53.590000000000    15.994914619570
         N           -0.870000000000    46.412000000000    49.496000000000    14.003074004430
         C           -0.997000000000    47.656000000000    48.915000000000    12.000000000000
         C            0.110000000000    47.928000000000    48.142000000000    12.000000000000
         C           -1.946000000000    46.213000000000    50.350000000000    12.000000000000
         C           -1.912000000000    45.057000000000    51.091000000000    12.000000000000
         S           -2.221000000000    44.980000000000    52.478000000000    31.972071174400
         H           -3.704000000000    46.727000000000    52.258000000000     1.007825032230
         H            1.167000000000    45.497000000000    48.368000000000     1.007825032230
         H            0.327000000000    44.830000000000    46.967000000000     1.007825032230
         H           -0.889000000000    44.457000000000    48.918000000000     1.007825032230
         H           -1.732000000000    45.592000000000    47.841000000000     1.007825032230
         H           -1.082000000000    48.410000000000    49.697000000000     1.007825032230
         H           -1.889000000000    47.674000000000    48.289000000000     1.007825032230
         H           -0.002000000000    48.903000000000    47.668000000000     1.007825032230
         H            1.001000000000    47.937000000000    48.769000000000     1.007825032230
         H           -2.823000000000    46.129000000000    49.708000000000     1.007825032230
         H           -1.985000000000    47.054000000000    51.042000000000     1.007825032230
         H           -0.840000000000    44.862000000000    51.112000000000     1.007825032230
         H           -2.601000000000    44.372000000000    50.598000000000     1.007825032230
         C            9.479000000000    49.442000000000    55.784000000000    12.000000000000
         O            9.222000000000    50.616000000000    56.099000000000    15.994914619570
         N            8.831000000000    48.837000000000    54.788000000000    14.003074004430
         C            7.706000000000    49.436000000000    54.084000000000    12.000000000000
         C            6.456000000000    48.981000000000    54.822000000000    12.000000000000
         O            6.310000000000    47.784000000000    55.139000000000    15.994914619570
         C            7.599000000000    48.942000000000    52.633000000000    12.000000000000
         C            8.692000000000    49.472000000000    51.736000000000    12.000000000000
         C            9.959000000000    48.898000000000    51.781000000000    12.000000000000
         C            8.415000000000    50.537000000000    50.880000000000    12.000000000000
         C           10.961000000000    49.400000000000    50.960000000000    12.000000000000
         C            9.426000000000    51.032000000000    50.065000000000    12.000000000000
         C           10.685000000000    50.467000000000    50.116000000000    12.000000000000
         O           11.708000000000    50.978000000000    49.318000000000    15.994914619570
         H            9.079000000000    47.888000000000    54.547000000000     1.007825032230
         H            7.776000000000    50.522000000000    54.089000000000     1.007825032230
         H            7.626000000000    47.853000000000    52.619000000000     1.007825032230
         H            6.632000000000    49.250000000000    52.229000000000     1.007825032230
         H           10.166000000000    48.070000000000    52.442000000000     1.007825032230
         H            7.433000000000    50.987000000000    50.855000000000     1.007825032230
         H           11.952000000000    48.972000000000    50.989000000000     1.007825032230
         H            9.226000000000    51.857000000000    49.398000000000     1.007825032230
         H           11.449000000000    51.809000000000    48.903000000000     1.007825032230
         N            5.533000000000    49.874000000000    55.110000000000    14.003074004430
         C            4.317000000000    49.477000000000    55.789000000000    12.000000000000
         C            3.333000000000    50.620000000000    55.891000000000    12.000000000000
         O            3.372000000000    51.588000000000    55.127000000000    15.994914619570
         H            5.656000000000    50.845000000000    54.854000000000     1.007825032230
         H            3.844000000000    48.671000000000    55.232000000000     1.007825032230
         H            4.568000000000    49.120000000000    56.788000000000     1.007825032230
         N            2.442000000000    50.507000000000    56.862000000000    14.003074004430
         C            1.413000000000    51.506000000000    57.119000000000    12.000000000000
         C            0.005000000000    50.927000000000    57.232000000000    12.000000000000
         C           -0.521000000000    50.237000000000    56.001000000000    12.000000000000
         C           -0.985000000000    51.011000000000    54.951000000000    12.000000000000
         C           -0.569000000000    48.854000000000    55.936000000000    12.000000000000
         C           -1.502000000000    50.387000000000    53.835000000000    12.000000000000
         C           -1.086000000000    48.222000000000    54.817000000000    12.000000000000
         C           -1.549000000000    49.003000000000    53.779000000000    12.000000000000
         O           -2.106000000000    48.406000000000    52.664000000000    15.994914619570
         H            2.461000000000    49.695000000000    57.461000000000     1.007825032230
         H            1.413000000000    52.280000000000    56.353000000000     1.007825032230
         H           -0.024000000000    50.226000000000    58.065000000000     1.007825032230
         H           -0.676000000000    51.740000000000    57.481000000000     1.007825032230
         H           -0.942000000000    52.081000000000    55.009000000000     1.007825032230
         H           -0.222000000000    48.258000000000    56.765000000000     1.007825032230
         H           -1.884000000000    50.975000000000    53.022000000000     1.007825032230
         H           -1.195000000000    47.158000000000    54.813000000000     1.007825032230
         H           -2.573000000000    49.035000000000    52.085000000000     1.007825032230
         C           -4.489000000000    54.638000000000    59.165000000000    12.000000000000
         O           -5.677000000000    54.600000000000    58.838000000000    15.994914619570
         N           -3.764000000000    53.513000000000    59.144000000000    14.003074004430
         C           -4.323000000000    52.242000000000    58.734000000000    12.000000000000
         C           -3.681000000000    51.215000000000    59.641000000000    12.000000000000
         O           -2.469000000000    51.006000000000    59.589000000000    15.994914619570
         C           -3.962000000000    52.008000000000    57.296000000000    12.000000000000
         C           -4.635000000000    50.801000000000    56.669000000000    12.000000000000
         C           -4.176000000000    49.512000000000    56.726000000000    12.000000000000
         N           -5.696000000000    50.809000000000    55.872000000000    14.003074004430
         C           -5.895000000000    49.594000000000    55.423000000000    12.000000000000
         N           -4.976000000000    48.833000000000    55.943000000000    14.003074004430
         H           -2.787000000000    53.541000000000    59.402000000000     1.007825032230
         H           -5.407000000000    52.219000000000    58.853000000000     1.007825032230
         H           -4.268000000000    52.883000000000    56.723000000000     1.007825032230
         H           -2.884000000000    51.914000000000    57.183000000000     1.007825032230
         H           -3.307000000000    49.148000000000    57.251000000000     1.007825032230
         H           -6.680000000000    49.281000000000    54.753000000000     1.007825032230
         H           -4.889000000000    47.843000000000    55.762000000000     1.007825032230
         N           -4.454000000000    50.568000000000    60.487000000000    14.003074004430
         C           -3.913000000000    49.659000000000    61.489000000000    12.000000000000
         C           -3.055000000000    48.558000000000    60.876000000000    12.000000000000
         O           -3.491000000000    47.931000000000    59.898000000000    15.994914619570
         C           -5.077000000000    49.060000000000    62.264000000000    12.000000000000
         C           -4.581000000000    48.271000000000    63.463000000000    12.000000000000
         C           -5.696000000000    47.747000000000    64.361000000000    12.000000000000
         C           -5.125000000000    47.550000000000    65.754000000000    12.000000000000
         N           -6.117000000000    47.166000000000    66.752000000000    14.003074004430
         H           -5.445000000000    50.758000000000    60.497000000000     1.007825032230
         H           -3.303000000000    50.245000000000    62.177000000000     1.007825032230
         H           -5.716000000000    49.870000000000    62.620000000000     1.007825032230
         H           -5.665000000000    48.411000000000    61.613000000000     1.007825032230
         H           -3.977000000000    47.424000000000    63.135000000000     1.007825032230
         H           -3.941000000000    48.937000000000    64.045000000000     1.007825032230
         H           -6.500000000000    48.483000000000    64.416000000000     1.007825032230
         H           -6.089000000000    46.809000000000    63.966000000000     1.007825032230
         H           -4.350000000000    46.783000000000    65.706000000000     1.007825032230
         H           -4.658000000000    48.483000000000    66.075000000000     1.007825032230
         H           -5.671000000000    47.050000000000    67.652000000000     1.007825032230
         H           -6.823000000000    47.885000000000    66.828000000000     1.007825032230
         H           -6.559000000000    46.296000000000    66.488000000000     1.007825032230
         N           -1.840000000000    48.367000000000    61.392000000000    14.003074004430
         C           -0.992000000000    47.311000000000    60.887000000000    12.000000000000
         C           -0.176000000000    46.758000000000    62.031000000000    12.000000000000
         O            0.958000000000    47.176000000000    62.300000000000    15.994914619570
         C           -0.081000000000    47.849000000000    59.785000000000    12.000000000000
         S            0.906000000000    46.497000000000    59.054000000000    31.972071174400
         H           -1.503000000000    48.950000000000    62.146000000000     1.007825032230
         H           -1.597000000000    46.503000000000    60.474000000000     1.007825032230
         H           -0.695000000000    48.296000000000    59.004000000000     1.007825032230
         H            0.575000000000    48.619000000000    60.194000000000     1.007825032230
         N           -0.745000000000    45.803000000000    62.754000000000    14.003074004430
         C           -0.066000000000    45.169000000000    63.887000000000    12.000000000000
         C            1.297000000000    44.560000000000    63.509000000000    12.000000000000
         O            2.300000000000    44.868000000000    64.165000000000    15.994914619570
         H           -1.674000000000    45.489000000000    62.518000000000     1.007825032230
         H            0.086000000000    45.915000000000    64.668000000000     1.007825032230
         H           -0.704000000000    44.380000000000    64.284000000000     1.007825032230
         N            1.441000000000    43.750000000000    62.430000000000    14.003074004430
         C            2.722000000000    43.233000000000    61.953000000000    12.000000000000
         C            3.756000000000    44.331000000000    61.685000000000    12.000000000000
         O            4.949000000000    44.126000000000    61.944000000000    15.994914619570
         C            2.361000000000    42.431000000000    60.697000000000    12.000000000000
         C            0.961000000000    41.944000000000    60.950000000000    12.000000000000
         C            0.350000000000    43.177000000000    61.613000000000    12.000000000000
         H            3.115000000000    42.549000000000    62.706000000000     1.007825032230
         H            2.340000000000    43.084000000000    59.826000000000     1.007825032230
         H            3.052000000000    41.604000000000    60.534000000000     1.007825032230
         H            0.444000000000    41.681000000000    60.026000000000     1.007825032230
         H            0.975000000000    41.106000000000    61.649000000000     1.007825032230
         H            0.047000000000    43.896000000000    60.851000000000     1.007825032230
         H           -0.501000000000    42.890000000000    62.227000000000     1.007825032230
         N            3.322000000000    45.484000000000    61.134000000000    14.003074004430
         C            4.203000000000    46.620000000000    60.883000000000    12.000000000000
         C            3.465000000000    47.784000000000    60.221000000000    12.000000000000
         S            2.700000000000    47.388000000000    58.627000000000    31.972071174400
         H            2.340000000000    45.597000000000    60.928000000000     1.007825032230
         H            5.021000000000    46.302000000000    60.237000000000     1.007825032230
         H            2.704000000000    48.182000000000    60.889000000000     1.007825032230
         H            4.193000000000    48.576000000000    60.050000000000     1.007825032230
         C            4.103000000000    54.707000000000    53.574000000000    12.000000000000
         O            4.298000000000    55.692000000000    52.855000000000    15.994914619570
         N            3.358000000000    53.697000000000    53.143000000000    14.003074004430
         C            2.813000000000    53.718000000000    51.788000000000    12.000000000000
         C            1.415000000000    54.343000000000    51.725000000000    12.000000000000
         O            0.846000000000    54.490000000000    50.639000000000    15.994914619570
         C            2.765000000000    52.263000000000    51.154000000000    12.000000000000
         C            1.854000000000    51.314000000000    51.971000000000    12.000000000000
         C            4.222000000000    51.753000000000    51.018000000000    12.000000000000
         C            1.552000000000    49.957000000000    51.275000000000    12.000000000000
         H            3.192000000000    52.889000000000    53.732000000000     1.007825032230
         H            3.452000000000    54.316000000000    51.137000000000     1.007825032230
         H            2.353000000000    52.349000000000    50.147000000000     1.007825032230
         H            2.316000000000    51.103000000000    52.931000000000     1.007825032230
         H            0.895000000000    51.799000000000    52.157000000000     1.007825032230
         H            4.237000000000    50.819000000000    50.458000000000     1.007825032230
         H            4.822000000000    52.488000000000    50.480000000000     1.007825032230
         H            4.660000000000    51.586000000000    52.003000000000     1.007825032230
         H            0.882000000000    49.367000000000    51.899000000000     1.007825032230
         H            1.072000000000    50.139000000000    50.313000000000     1.007825032230
         H            2.475000000000    49.403000000000    51.115000000000     1.007825032230
         N            0.803000000000    54.699000000000    52.842000000000    14.003074004430
         C           -0.523000000000    55.306000000000    52.821000000000    12.000000000000
         C           -1.551000000000    54.355000000000    53.441000000000    12.000000000000
         C           -2.945000000000    54.929000000000    53.268000000000    12.000000000000
         S           -4.230000000000    53.864000000000    53.922000000000    31.972071174400
         C           -4.327000000000    52.868000000000    52.489000000000    12.000000000000
         H            1.262000000000    54.575000000000    53.734000000000     1.007825032230
         H           -0.851000000000    55.519000000000    51.809000000000     1.007825032230
         H           -1.485000000000    53.395000000000    52.930000000000     1.007825032230
         H           -1.345000000000    54.203000000000    54.500000000000     1.007825032230
         H           -2.995000000000    55.873000000000    53.806000000000     1.007825032230
         H           -3.144000000000    55.111000000000    52.215000000000     1.007825032230
         H           -4.917000000000    53.383000000000    51.726000000000     1.007825032230
         H           -3.337000000000    52.649000000000    52.088000000000     1.007825032230
         H           -4.818000000000    51.924000000000    52.740000000000     1.007825032230
         C           -3.305000000000    56.701000000000    49.689000000000    12.000000000000
         O           -2.574000000000    56.844000000000    50.663000000000    15.994914619570
         N           -2.981000000000    55.933000000000    48.650000000000    14.003074004430
         C           -1.694000000000    55.276000000000    48.503000000000    12.000000000000
         C           -0.689000000000    56.178000000000    47.833000000000    12.000000000000
         O           -1.007000000000    57.031000000000    46.986000000000    15.994914619570
         C           -1.807000000000    54.027000000000    47.654000000000    12.000000000000
         C           -2.448000000000    52.908000000000    48.447000000000    12.000000000000
         C           -1.674000000000    52.148000000000    49.313000000000    12.000000000000
         C           -3.793000000000    52.637000000000    48.293000000000    12.000000000000
         C           -2.246000000000    51.109000000000    50.022000000000    12.000000000000
         C           -4.359000000000    51.592000000000    49.009000000000    12.000000000000
         C           -3.585000000000    50.828000000000    49.870000000000    12.000000000000
         H           -3.624000000000    55.864000000000    47.875000000000     1.007825032230
         H           -1.320000000000    54.997000000000    49.487000000000     1.007825032230
         H           -2.385000000000    54.234000000000    46.752000000000     1.007825032230
         H           -0.814000000000    53.719000000000    47.343000000000     1.007825032230
         H           -0.633000000000    52.388000000000    49.469000000000     1.007825032230
         H           -4.401000000000    53.230000000000    47.628000000000     1.007825032230
         H           -1.641000000000    50.526000000000    50.697000000000     1.007825032230
         H           -5.409000000000    51.369000000000    48.890000000000     1.007825032230
         H           -4.032000000000    50.014000000000    50.419000000000     1.007825032230
         N            0.559000000000    55.981000000000    48.219000000000    14.003074004430
         C            1.648000000000    56.676000000000    47.609000000000    12.000000000000
         C            2.148000000000    55.749000000000    46.503000000000    12.000000000000
         O            2.969000000000    54.837000000000    46.727000000000    15.994914619570
         C            2.727000000000    56.921000000000    48.641000000000    12.000000000000
         C            3.851000000000    57.807000000000    48.123000000000    12.000000000000
         O            4.136000000000    57.836000000000    46.930000000000    15.994914619570
         O            4.466000000000    58.475000000000    48.937000000000    15.994914619570
         H            0.769000000000    55.281000000000    48.915000000000     1.007825032230
         H            1.334000000000    57.637000000000    47.201000000000     1.007825032230
         H            2.271000000000    57.429000000000    49.490000000000     1.007825032230
         H            3.140000000000    55.980000000000    49.007000000000     1.007825032230
         N            1.729000000000    56.044000000000    45.279000000000    14.003074004430
         C            2.074000000000    55.193000000000    44.152000000000    12.000000000000
         C            3.544000000000    55.165000000000    43.751000000000    12.000000000000
         O            4.028000000000    54.128000000000    43.262000000000    15.994914619570
         C            1.196000000000    55.606000000000    42.978000000000    12.000000000000
         C           -0.276000000000    55.169000000000    43.109000000000    12.000000000000
         O           -0.642000000000    54.440000000000    44.043000000000    15.994914619570
         O           -1.058000000000    55.533000000000    42.223000000000    15.994914619570
         H            1.074000000000    56.798000000000    45.136000000000     1.007825032230
         H            1.808000000000    54.169000000000    44.412000000000     1.007825032230
         H            1.247000000000    56.688000000000    42.844000000000     1.007825032230
         H            1.590000000000    55.142000000000    42.071000000000     1.007825032230
         N            4.295000000000    56.236000000000    44.041000000000    14.003074004430
         C            5.738000000000    56.262000000000    43.810000000000    12.000000000000
         C            6.419000000000    55.264000000000    44.753000000000    12.000000000000
         O            7.287000000000    54.507000000000    44.311000000000    15.994914619570
         C            6.285000000000    57.691000000000    44.060000000000    12.000000000000
         C            7.817000000000    57.877000000000    44.132000000000    12.000000000000
         C            8.325000000000    58.939000000000    45.136000000000    12.000000000000
         O            7.863000000000    60.082000000000    45.076000000000    15.994914619570
         O            9.188000000000    58.652000000000    45.976000000000    15.994914619570
         H            3.874000000000    57.029000000000    44.506000000000     1.007825032230
         H            5.951000000000    55.976000000000    42.780000000000     1.007825032230
         H            5.884000000000    58.364000000000    43.302000000000     1.007825032230
         H            5.897000000000    58.025000000000    45.021000000000     1.007825032230
         H            8.297000000000    56.937000000000    44.396000000000     1.007825032230
         H            8.177000000000    58.137000000000    43.135000000000     1.007825032230
         N            6.007000000000    55.188000000000    46.022000000000    14.003074004430
         C            6.595000000000    54.232000000000    46.948000000000    12.000000000000
         C            6.178000000000    52.810000000000    46.615000000000    12.000000000000
         O            7.003000000000    51.909000000000    46.780000000000    15.994914619570
         C            6.185000000000    54.544000000000    48.389000000000    12.000000000000
         C            6.770000000000    55.890000000000    48.845000000000    12.000000000000
         C            8.263000000000    55.770000000000    49.033000000000    12.000000000000
         C            9.097000000000    56.857000000000    48.364000000000    12.000000000000
         N            8.714000000000    58.206000000000    48.749000000000    14.003074004430
         H            5.274000000000    55.804000000000    46.352000000000     1.007825032230
         H            7.679000000000    54.285000000000    46.856000000000     1.007825032230
         H            5.097000000000    54.588000000000    48.454000000000     1.007825032230
         H            6.533000000000    53.753000000000    49.055000000000     1.007825032230
         H            6.532000000000    56.667000000000    48.119000000000     1.007825032230
         H            6.313000000000    56.167000000000    49.797000000000     1.007825032230
         H            8.466000000000    55.835000000000    50.097000000000     1.007825032230
         H            8.640000000000    54.803000000000    48.701000000000     1.007825032230
         H           10.149000000000    56.695000000000    48.601000000000     1.007825032230
         H            8.975000000000    56.751000000000    47.286000000000     1.007825032230
         H            7.727000000000    58.342000000000    48.569000000000     1.007825032230
         H            8.909000000000    58.370000000000    49.725000000000     1.007825032230
         H            9.224000000000    58.869000000000    48.178000000000     1.007825032230
         N            4.954000000000    52.544000000000    46.147000000000    14.003074004430
         C            4.574000000000    51.175000000000    45.767000000000    12.000000000000
         C            5.400000000000    50.768000000000    44.548000000000    12.000000000000
         O            5.935000000000    49.653000000000    44.554000000000    15.994914619570
         C            3.036000000000    51.092000000000    45.467000000000    12.000000000000
         C            2.286000000000    51.433000000000    46.777000000000    12.000000000000
         C            2.604000000000    49.685000000000    45.023000000000    12.000000000000
         C            0.773000000000    51.661000000000    46.639000000000    12.000000000000
         H            4.285000000000    53.293000000000    46.021000000000     1.007825032230
         H            4.805000000000    50.498000000000    46.591000000000     1.007825032230
         H            2.776000000000    51.815000000000    44.692000000000     1.007825032230
         H            2.449000000000    50.632000000000    47.501000000000     1.007825032230
         H            2.689000000000    52.341000000000    47.220000000000     1.007825032230
         H            3.139000000000    49.398000000000    44.118000000000     1.007825032230
         H            2.814000000000    48.957000000000    45.807000000000     1.007825032230
         H            1.541000000000    49.677000000000    44.789000000000     1.007825032230
         H            0.386000000000    51.889000000000    47.624000000000     1.007825032230
         H            0.586000000000    52.494000000000    45.961000000000     1.007825032230
         H            0.272000000000    50.768000000000    46.270000000000     1.007825032230
         N            5.592000000000    51.650000000000    43.542000000000    14.003074004430
         C            6.428000000000    51.322000000000    42.387000000000    12.000000000000
         C            7.875000000000    50.984000000000    42.805000000000    12.000000000000
         O            8.493000000000    50.019000000000    42.350000000000    15.994914619570
         C            6.431000000000    52.514000000000    41.431000000000    12.000000000000
         H            5.161000000000    52.565000000000    43.580000000000     1.007825032230
         H            6.004000000000    50.460000000000    41.870000000000     1.007825032230
         H            5.412000000000    52.731000000000    41.108000000000     1.007825032230
         H            6.847000000000    53.395000000000    41.921000000000     1.007825032230
         H            7.035000000000    52.276000000000    40.555000000000     1.007825032230
         N            8.420000000000    51.753000000000    43.762000000000    14.003074004430
         C            9.754000000000    51.519000000000    44.282000000000    12.000000000000
         C            9.824000000000    50.151000000000    44.980000000000    12.000000000000
         O           10.783000000000    49.382000000000    44.768000000000    15.994914619570
         C           10.071000000000    52.653000000000    45.226000000000    12.000000000000
         C           11.325000000000    52.457000000000    46.033000000000    12.000000000000
         C           11.503000000000    53.587000000000    47.030000000000    12.000000000000
         O           11.927000000000    54.654000000000    46.595000000000    15.994914619570
         O           11.218000000000    53.423000000000    48.217000000000    15.994914619570
         H            7.896000000000    52.538000000000    44.127000000000     1.007825032230
         H           10.474000000000    51.532000000000    43.461000000000     1.007825032230
         H           10.161000000000    53.577000000000    44.655000000000     1.007825032230
         H            9.253000000000    52.777000000000    45.933000000000     1.007825032230
         H           11.280000000000    51.520000000000    46.588000000000     1.007825032230
         H           12.188000000000    52.414000000000    45.366000000000     1.007825032230
         N            8.796000000000    49.803000000000    45.757000000000    14.003074004430
         C            8.772000000000    48.508000000000    46.402000000000    12.000000000000
         C            8.758000000000    47.383000000000    45.375000000000    12.000000000000
         O            9.544000000000    46.436000000000    45.473000000000    15.994914619570
         C            7.545000000000    48.399000000000    47.296000000000    12.000000000000
         C            7.324000000000    47.081000000000    48.078000000000    12.000000000000
         C            8.510000000000    46.703000000000    48.971000000000    12.000000000000
         C            6.091000000000    47.281000000000    48.927000000000    12.000000000000
         H            8.019000000000    50.436000000000    45.891000000000     1.007825032230
         H            9.669000000000    48.408000000000    47.015000000000     1.007825032230
         H            7.604000000000    49.216000000000    48.018000000000     1.007825032230
         H            6.657000000000    48.573000000000    46.691000000000     1.007825032230
         H            7.135000000000    46.270000000000    47.375000000000     1.007825032230
         H            8.281000000000    45.790000000000    49.518000000000     1.007825032230
         H            9.395000000000    46.525000000000    48.360000000000     1.007825032230
         H            8.715000000000    47.508000000000    49.676000000000     1.007825032230
         H            5.899000000000    46.363000000000    49.477000000000     1.007825032230
         H            6.238000000000    48.099000000000    49.634000000000     1.007825032230
         H            5.229000000000    47.498000000000    48.294000000000     1.007825032230
         N            7.912000000000    47.499000000000    44.338000000000    14.003074004430
         C            7.852000000000    46.455000000000    43.322000000000    12.000000000000
         C            6.783000000000    46.760000000000    42.296000000000    12.000000000000
         C            5.362000000000    46.760000000000    42.865000000000    12.000000000000
         C            4.409000000000    47.143000000000    41.755000000000    12.000000000000
         C            4.990000000000    45.393000000000    43.428000000000    12.000000000000
         H            7.305000000000    48.302000000000    44.255000000000     1.007825032230
         H            7.632000000000    45.505000000000    43.806000000000     1.007825032230
         H            6.990000000000    47.736000000000    41.854000000000     1.007825032230
         H            6.842000000000    46.016000000000    41.500000000000     1.007825032230
         H            5.269000000000    47.490000000000    43.662000000000     1.007825032230
         H            3.388000000000    47.175000000000    42.138000000000     1.007825032230
         H            4.663000000000    48.133000000000    41.373000000000     1.007825032230
         H            4.462000000000    46.419000000000    40.939000000000     1.007825032230
         H            3.944000000000    45.394000000000    43.728000000000     1.007825032230
         H            5.138000000000    44.620000000000    42.672000000000     1.007825032230
         H            5.586000000000    45.163000000000    44.310000000000     1.007825032230
         C           12.810000000000    44.733000000000    44.943000000000    12.000000000000
         O           13.706000000000    43.894000000000    45.089000000000    15.994914619570
         N           11.531000000000    44.377000000000    44.905000000000    14.003074004430
         C           11.130000000000    42.976000000000    44.972000000000    12.000000000000
         C           11.340000000000    42.248000000000    43.660000000000    12.000000000000
         O           11.424000000000    41.017000000000    43.683000000000    15.994914619570
         C            9.646000000000    42.848000000000    45.362000000000    12.000000000000
         C            9.265000000000    43.266000000000    46.773000000000    12.000000000000
         C            7.755000000000    43.294000000000    46.907000000000    12.000000000000
         C            9.881000000000    42.319000000000    47.757000000000    12.000000000000
         H           10.816000000000    45.081000000000    44.785000000000     1.007825032230
         H           11.734000000000    42.469000000000    45.722000000000     1.007825032230
         H            9.066000000000    43.441000000000    44.653000000000     1.007825032230
         H            9.345000000000    41.808000000000    45.234000000000     1.007825032230
         H            9.641000000000    44.269000000000    46.973000000000     1.007825032230
         H            7.509000000000    43.629000000000    47.916000000000     1.007825032230
         H            7.326000000000    43.997000000000    46.189000000000     1.007825032230
         H            7.334000000000    42.302000000000    46.734000000000     1.007825032230
         H            9.542000000000    42.582000000000    48.759000000000     1.007825032230
         H            9.583000000000    41.293000000000    47.541000000000     1.007825032230
         H           10.966000000000    42.395000000000    47.737000000000     1.007825032230
         N           11.455000000000    42.952000000000    42.525000000000    14.003074004430
         C           11.525000000000    42.334000000000    41.214000000000    12.000000000000
         C           10.164000000000    41.769000000000    40.833000000000    12.000000000000
         O           10.081000000000    40.762000000000    40.130000000000    15.994914619570
         H           11.421000000000    43.962000000000    42.561000000000     1.007825032230
         H           11.816000000000    43.084000000000    40.479000000000     1.007825032230
         H           12.266000000000    41.534000000000    41.216000000000     1.007825032230
         N            9.056000000000    42.383000000000    41.229000000000    14.003074004430
         C            7.732000000000    41.847000000000    40.950000000000    12.000000000000
         C            7.015000000000    42.653000000000    39.888000000000    12.000000000000
         O            7.168000000000    43.877000000000    39.827000000000    15.994914619570
         C            6.847000000000    41.867000000000    42.198000000000    12.000000000000
         C            7.270000000000    40.907000000000    43.286000000000    12.000000000000
         C            6.765000000000    39.494000000000    43.037000000000    12.000000000000
         N            5.309000000000    39.509000000000    42.945000000000    14.003074004430
         C            4.456000000000    39.277000000000    43.947000000000    12.000000000000
         N            4.847000000000    39.018000000000    45.181000000000    14.003074004430
         N            3.160000000000    39.333000000000    43.692000000000    14.003074004430
         H            9.125000000000    43.252000000000    41.740000000000     1.007825032230
         H            7.796000000000    40.815000000000    40.603000000000     1.007825032230
         H            6.900000000000    42.873000000000    42.618000000000     1.007825032230
         H            5.806000000000    41.713000000000    41.916000000000     1.007825032230
         H            8.355000000000    40.882000000000    43.365000000000     1.007825032230
         H            6.866000000000    41.254000000000    44.238000000000     1.007825032230
         H            7.178000000000    39.120000000000    42.099000000000     1.007825032230
         H            7.095000000000    38.838000000000    43.843000000000     1.007825032230
         H            4.918000000000    39.721000000000    42.039000000000     1.007825032230
         H            4.159000000000    38.844000000000    45.898000000000     1.007825032230
         H            5.831000000000    38.978000000000    45.395000000000     1.007825032230
         H            2.839000000000    39.545000000000    42.757000000000     1.007825032230
         H            2.491000000000    39.170000000000    44.430000000000     1.007825032230
         N            6.207000000000    41.956000000000    39.087000000000    14.003074004430
         C            5.293000000000    42.579000000000    38.150000000000    12.000000000000
         C            3.843000000000    42.635000000000    38.597000000000    12.000000000000
         O            3.041000000000    43.261000000000    37.909000000000    15.994914619570
         C            5.310000000000    41.860000000000    36.804000000000    12.000000000000
         C            6.551000000000    42.112000000000    35.946000000000    12.000000000000
         O            7.307000000000    43.063000000000    36.189000000000    15.994914619570
         O            6.749000000000    41.341000000000    35.013000000000    15.994914619570
         H            6.188000000000    40.951000000000    39.159000000000     1.007825032230
         H            5.602000000000    43.609000000000    37.970000000000     1.007825032230
         H            5.202000000000    40.787000000000    36.975000000000     1.007825032230
         H            4.461000000000    42.177000000000    36.199000000000     1.007825032230
         N            3.402000000000    41.944000000000    39.654000000000    14.003074004430
         C            2.003000000000    41.980000000000    40.075000000000    12.000000000000
         C            2.042000000000    42.251000000000    41.586000000000    12.000000000000
         O            3.101000000000    42.119000000000    42.211000000000    15.994914619570
         C            1.229000000000    40.623000000000    39.804000000000    12.000000000000
         C            1.480000000000    40.065000000000    38.389000000000    12.000000000000
         O            1.654000000000    39.648000000000    40.770000000000    15.994914619570
         H            4.056000000000    41.418000000000    40.214000000000     1.007825032230
         H            1.463000000000    42.793000000000    39.591000000000     1.007825032230
         H            0.162000000000    40.800000000000    39.925000000000     1.007825032230
         H            1.266000000000    38.799000000000    40.525000000000     1.007825032230
         H            0.844000000000    39.195000000000    38.219000000000     1.007825032230
         H            1.234000000000    40.829000000000    37.649000000000     1.007825032230
         H            2.524000000000    39.773000000000    38.268000000000     1.007825032230
         N            0.923000000000    42.587000000000    42.217000000000    14.003074004430
         C            0.860000000000    42.841000000000    43.647000000000    12.000000000000
         C            0.191000000000    41.696000000000    44.392000000000    12.000000000000
         O           -0.020000000000    41.755000000000    45.606000000000    15.994914619570
         C            0.083000000000    44.138000000000    43.892000000000    12.000000000000
         C            0.752000000000    45.382000000000    43.343000000000    12.000000000000
         C           -0.200000000000    46.571000000000    43.380000000000    12.000000000000
         N           -0.054000000000    47.428000000000    44.372000000000    14.003074004430
         O           -1.105000000000    46.721000000000    42.552000000000    15.994914619570
         H            0.075000000000    42.707000000000    41.683000000000     1.007825032230
         H            1.859000000000    42.968000000000    44.065000000000     1.007825032230
         H           -0.903000000000    44.036000000000    43.434000000000     1.007825032230
         H           -0.064000000000    44.278000000000    44.960000000000     1.007825032230
         H            1.643000000000    45.599000000000    43.933000000000     1.007825032230
         H            1.056000000000    45.226000000000    42.308000000000     1.007825032230
         H            0.671000000000    47.295000000000    45.061000000000     1.007825032230
         H           -0.693000000000    48.207000000000    44.447000000000     1.007825032230
         N           -0.126000000000    40.611000000000    43.683000000000    14.003074004430
         C           -0.846000000000    39.468000000000    44.218000000000    12.000000000000
         C           -0.127000000000    38.883000000000    45.417000000000    12.000000000000
         O            1.056000000000    38.530000000000    45.397000000000    15.994914619570
         C           -0.990000000000    38.374000000000    43.128000000000    12.000000000000
         C           -1.627000000000    38.920000000000    41.847000000000    12.000000000000
         C           -1.847000000000    37.233000000000    43.716000000000    12.000000000000
         C           -3.091000000000    39.330000000000    41.987000000000    12.000000000000
         H            0.103000000000    40.591000000000    42.700000000000     1.007825032230
         H           -1.834000000000    39.812000000000    44.520000000000     1.007825032230
         H           -0.002000000000    37.987000000000    42.874000000000     1.007825032230
         H           -1.065000000000    39.773000000000    41.475000000000     1.007825032230
         H           -1.567000000000    38.145000000000    41.081000000000     1.007825032230
         H           -2.116000000000    36.530000000000    42.927000000000     1.007825032230
         H           -1.278000000000    36.683000000000    44.467000000000     1.007825032230
         H           -2.757000000000    37.621000000000    44.176000000000     1.007825032230
         H           -3.428000000000    39.759000000000    41.043000000000     1.007825032230
         H           -3.717000000000    38.463000000000    42.205000000000     1.007825032230
         H           -3.211000000000    40.080000000000    42.769000000000     1.007825032230
         N           -0.881000000000    38.847000000000    46.502000000000    14.003074004430
         C           -0.441000000000    38.279000000000    47.754000000000    12.000000000000
         C            0.502000000000    39.140000000000    48.581000000000    12.000000000000
         O            0.972000000000    38.690000000000    49.632000000000    15.994914619570
         H           -1.830000000000    39.187000000000    46.453000000000     1.007825032230
         H           -1.321000000000    38.074000000000    48.364000000000     1.007825032230
         H            0.048000000000    37.325000000000    47.556000000000     1.007825032230
         N            0.859000000000    40.336000000000    48.132000000000    14.003074004430
         C            1.732000000000    41.190000000000    48.902000000000    12.000000000000
         C            1.034000000000    41.776000000000    50.121000000000    12.000000000000
         O           -0.031000000000    42.407000000000    50.002000000000    15.994914619570
         C            2.216000000000    42.332000000000    48.029000000000    12.000000000000
         C            3.407000000000    42.998000000000    47.384000000000    12.000000000000
         C            3.093000000000    44.447000000000    47.004000000000    12.000000000000
         C            4.542000000000    42.927000000000    48.387000000000    12.000000000000
         H            0.474000000000    40.689000000000    47.267000000000     1.007825032230
         H            2.605000000000    40.620000000000    49.224000000000     1.007825032230
         H            1.491000000000    42.395000000000    47.233000000000     1.007825032230
         H            1.911000000000    43.193000000000    48.633000000000     1.007825032230
         H            3.691000000000    42.448000000000    46.486000000000     1.007825032230
         H            3.945000000000    44.847000000000    46.451000000000     1.007825032230
         H            2.243000000000    44.491000000000    46.330000000000     1.007825032230
         H            2.998000000000    45.065000000000    47.892000000000     1.007825032230
         H            5.357000000000    43.553000000000    48.043000000000     1.007825032230
         H            4.220000000000    43.305000000000    49.363000000000     1.007825032230
         H            4.891000000000    41.897000000000    48.495000000000     1.007825032230
         N            1.609000000000    41.565000000000    51.285000000000    14.003074004430
         C            1.098000000000    42.152000000000    52.502000000000    12.000000000000
         C            2.197000000000    43.020000000000    53.128000000000    12.000000000000
         O            3.368000000000    42.991000000000    52.732000000000    15.994914619570
         C            0.678000000000    41.061000000000    53.494000000000    12.000000000000
         C           -0.525000000000    40.271000000000    53.005000000000    12.000000000000
         O            1.805000000000    40.199000000000    53.678000000000    15.994914619570
         H            2.467000000000    41.037000000000    51.337000000000     1.007825032230
         H            0.233000000000    42.784000000000    52.309000000000     1.007825032230
         H            0.424000000000    41.524000000000    54.448000000000     1.007825032230
         H            1.859000000000    39.609000000000    52.922000000000     1.007825032230
         H           -0.816000000000    39.549000000000    53.768000000000     1.007825032230
         H           -1.361000000000    40.947000000000    52.826000000000     1.007825032230
         H           -0.289000000000    39.739000000000    52.082000000000     1.007825032230
         N            1.761000000000    43.922000000000    53.995000000000    14.003074004430
         C            2.669000000000    44.782000000000    54.721000000000    12.000000000000
         C            2.899000000000    44.200000000000    56.110000000000    12.000000000000
         O            1.950000000000    43.687000000000    56.706000000000    15.994914619570
         C            2.071000000000    46.190000000000    54.846000000000    12.000000000000
         C            1.967000000000    46.894000000000    53.501000000000    12.000000000000
         S            3.577000000000    47.123000000000    52.682000000000    31.972071174400
         C            3.194000000000    46.290000000000    51.174000000000    12.000000000000
         H            0.797000000000    43.906000000000    54.295000000000     1.007825032230
         H            3.619000000000    44.850000000000    54.196000000000     1.007825032230
         H            1.084000000000    46.130000000000    55.304000000000     1.007825032230
         H            2.703000000000    46.788000000000    55.501000000000     1.007825032230
         H            1.304000000000    46.336000000000    52.841000000000     1.007825032230
         H            1.527000000000    47.877000000000    53.662000000000     1.007825032230
         H            2.866000000000    45.274000000000    51.387000000000     1.007825032230
         H            2.399000000000    46.824000000000    50.652000000000     1.007825032230
         H            4.076000000000    46.252000000000    50.544000000000     1.007825032230
         N            4.081000000000    44.299000000000    56.717000000000    14.003074004430
         C            5.246000000000    45.002000000000    56.188000000000    12.000000000000
         C            6.066000000000    44.193000000000    55.186000000000    12.000000000000
         O            5.934000000000    42.966000000000    55.087000000000    15.994914619570
         C            6.034000000000    45.354000000000    57.433000000000    12.000000000000
         C            5.875000000000    44.064000000000    58.208000000000    12.000000000000
         C            4.392000000000    43.743000000000    58.040000000000    12.000000000000
         H            4.916000000000    45.918000000000    55.705000000000     1.007825032230
         H            7.080000000000    45.571000000000    57.217000000000     1.007825032230
         H            5.564000000000    46.185000000000    57.961000000000     1.007825032230
         H            6.485000000000    43.270000000000    57.775000000000     1.007825032230
         H            6.133000000000    44.201000000000    59.258000000000     1.007825032230
         H            4.211000000000    42.669000000000    58.080000000000     1.007825032230
         H            3.818000000000    44.274000000000    58.794000000000     1.007825032230
         N            6.987000000000    44.867000000000    54.479000000000    14.003074004430
         C            8.000000000000    44.233000000000    53.656000000000    12.000000000000
         C            7.805000000000    44.569000000000    52.173000000000    12.000000000000
         C            6.630000000000    43.812000000000    51.545000000000    12.000000000000
         C            6.785000000000    42.295000000000    51.627000000000    12.000000000000
         N            5.768000000000    41.525000000000    51.936000000000    14.003074004430
         O            7.875000000000    41.758000000000    51.405000000000    15.994914619570
         H            7.049000000000    45.869000000000    54.598000000000     1.007825032230
         H            8.019000000000    43.154000000000    53.804000000000     1.007825032230
         H            7.638000000000    45.639000000000    52.053000000000     1.007825032230
         H            8.716000000000    44.310000000000    51.633000000000     1.007825032230
         H            5.711000000000    44.112000000000    52.046000000000     1.007825032230
         H            6.543000000000    44.095000000000    50.496000000000     1.007825032230
         H            5.908000000000    40.532000000000    52.053000000000     1.007825032230
         H            4.873000000000    41.945000000000    52.157000000000     1.007825032230
         H           10.263000000000    48.876000000000    56.307000000000     1.007825032230
         H            1.597000000000    51.945000000000    58.080000000000     1.007825032230
         H           -4.038000000000    55.583000000000    59.452000000000     1.007825032230
         H            4.613000000000    47.002000000000    61.822000000000     1.007825032230
         H            4.541000000000    54.668000000000    54.572000000000     1.007825032230
         H           -0.473000000000    56.239000000000    53.398000000000     1.007825032230
         H           -4.281000000000    57.206000000000    49.637000000000     1.007825032230
         H            8.807000000000    46.339000000000    42.815000000000     1.007825032230
         H           13.019000000000    45.797000000000    44.864000000000     1.007825032230
         H            8.935000000000    44.673000000000    54.016000000000     1.007825032230

  Running in c1 symmetry.

  Rotational constants: A =      0.00008  B =      0.00000  C =      0.00000 [cm^-1]
  Rotational constants: A =      2.33105  B =      0.02584  C =      0.02573 [MHz]
  Nuclear repulsion = 126347.896815462721861

  Charge       = -2
  Multiplicity = 1
  Electrons    = 2162
  Nalpha       = 1081
  Nbeta        = 1081

  ==> Algorithm <==

  SCF Algorithm Type is DF.
  DIIS enabled.
  MOM disabled.
  Fractional occupation disabled.
  Guess Type is SAD.
  Energy threshold   = 1.00e-06
  Density threshold  = 1.00e-06
  Integral threshold = 1.00e-12

  ==> Primary Basis <==

  Basis Set: MINIX
    Blend: MINIX
    Number of shells: 1136
    Number of basis functions: 1724
    Number of Cartesian functions: 1729
    Spherical Harmonics?: true
    Max angular momentum: 2

   => Loading Basis Set <=

    Name: (MINIX AUX)
    Role: JKFIT
    Keyword: DF_BASIS_SCF
    atoms 1-2, 4, 6, 27, 31, 39, 52, 65, 76, 80, 97, 119, 129, 136, 156, 160, 192, 196, 216, 219-220, 228, 231-232, 240, 244-245, 255, 277, 296, 306, 310-311, 321, 355, 359, 378, 385, 409, 412-413, 421, 424, 435, 440, 452, 471, 478, 497, 500, 511, 528, 545                                                                                                                                                                                                                                                                                                                           entry O          line   318 file /storage/hive/project/chem-sherrill/csargent30/.conda/envs/psi419/share/psi4/basis/def2-universal-jkfit.gbs 
    atoms 3, 5, 8-11, 26, 29-30, 32-38, 50-51, 57-64, 75, 78-79, 81-83, 85, 95-96, 98-101, 117-118, 120, 127-128, 134-135, 137-139, 148-149, 155, 158-159, 161-164, 177-179, 181, 191, 194-195, 197-203, 214-215, 217-218, 226-227, 229-230, 238-239, 241-243, 253-254, 256-259, 275-276, 278-281, 294-295, 297, 304-305, 307-309, 319-320, 322-325, 338-342, 354, 357-358, 360-363, 376-377, 383-384, 386-388, 390, 407-408, 410-411, 419-420, 422-423, 433-434, 436-438, 450-451, 453-456, 469-470, 476-477, 479-482, 495-496, 498-499, 509-510, 512-513, 515, 526-527, 529-531, 540-543 entry C          line   198 file /storage/hive/project/chem-sherrill/csargent30/.conda/envs/psi419/share/psi4/basis/def2-universal-jkfit.gbs 
    atoms 7, 28, 49, 56, 77, 84, 86, 94, 102, 116, 126, 133, 147, 157, 176, 193, 213, 225, 237, 252, 260, 274, 293, 303, 318, 337, 356, 375, 382, 389, 391-392, 406, 418, 432, 439, 449, 468, 475, 494, 508, 525, 539, 544                                                                                                                                                                                                                                                                                                                                                                 entry N          line   258 file /storage/hive/project/chem-sherrill/csargent30/.conda/envs/psi419/share/psi4/basis/def2-universal-jkfit.gbs 
    atoms 12, 121, 150, 180, 514                                                                                                                                                                                                                                                                                                                                                                                                                                                                                                                                                           entry S          line   903 file /storage/hive/project/chem-sherrill/csargent30/.conda/envs/psi419/share/psi4/basis/def2-universal-jkfit.gbs 
    atoms 13-25, 40-48, 53-55, 66-74, 87-93, 103-115, 122-125, 130-132, 140-146, 151-154, 165-175, 182-190, 204-212, 221-224, 233-236, 246-251, 261-273, 282-292, 298-302, 312-317, 326-336, 343-353, 364-374, 379-381, 393-405, 414-417, 425-431, 441-448, 457-467, 472-474, 483-493, 501-507, 516-524, 532-538, 546-563                                                                                                                                                                                                                                                                  entry H          line    18 file /storage/hive/project/chem-sherrill/csargent30/.conda/envs/psi419/share/psi4/basis/def2-universal-jkfit.gbs 

  ==> Integral Setup <==

  ==> DiskDFJK: Density-Fitted J/K Matrices <==

    J tasked:                  Yes
    K tasked:                  Yes
    wK tasked:                  No
    OpenMP threads:             10
    Integrals threads:          10
    Memory [MiB]:            85830
    Algorithm:                Core
    Integral Cache:           NONE
    Schwarz Cutoff:          1E-12
    Fitting Condition:       1E-10

   => Auxiliary Basis Set <=

  Basis Set: (MINIX AUX)
    Blend: DEF2-UNIVERSAL-JKFIT
    Number of shells: 8744
    Number of basis functions: 26498
    Number of Cartesian functions: 31233
    Spherical Harmonics?: true
    Max angular momentum: 4

   => External Potential Field:  <= 

    > Charges [e] [a0] < 

              Z          x          y          z
        0.59720   41.93680   95.60880  109.21483
       -0.56790   42.20514   95.82045  111.52975
       -0.36620   44.20258   95.55022  107.46872
        0.11230   45.40823   93.97230  107.94116
        0.11230   43.58653   95.35747  105.53365
        0.11230   45.27028   97.27932  107.65392
       -0.41570   39.69370   95.43684  108.27753
       -0.02370   37.39957   95.46707  109.71183
        0.59730   35.70638   93.49609  108.54776
       -0.56790   36.00306   92.99720  106.29332
        0.03420   36.07298   97.95773  109.48506
        0.00180   37.42036   99.97218  110.96661
       -0.27370   35.12434  102.45150  111.29164
       -0.05360   34.89568  103.12424  108.01864
        0.08800   37.75484   95.01354  111.69037
        0.02410   35.96527   98.43772  107.48384
        0.02410   34.16436   97.73664  110.23339
        0.04400   37.94381   99.27109  112.81854
        0.04400   39.08898  100.64114  109.96316
        0.06840   34.01507  104.97240  107.78431
        0.06840   36.76840  103.17716  107.16448
        0.06840   33.71460  101.73908  107.06054
        0.27190   39.54441   95.26676  106.38213
       -0.41570   34.08121   92.30367  110.04820
       -0.00240   32.08566   90.71063  109.00507
        0.59730   30.14680   92.55123  107.88446
       -0.56790   29.92381   94.69418  108.82744
       -0.03430   30.76285   89.22342  111.05731
        0.01180   32.24629   86.96709  111.99840
       -0.12560   34.29475   87.29401  113.59522
       -0.12560   31.51118   84.57091  111.24251
       -0.17040   35.59110   85.17563  114.42103
       -0.17040   32.81131   82.46198  112.06832
       -0.10720   34.85033   82.77000  113.66136
        0.27190   33.98483   92.75154  111.90391
        0.09780   32.81509   89.45586  107.54242
        0.02950   30.35656   90.46497  112.64846
        0.02950   28.95060   88.55635  110.33355
        0.13300   34.88245   89.15350  114.19048
        0.13300   29.92003   84.33092  109.98962
        0.14300   37.21060   85.37405  115.62100
        0.14300   32.23306   80.59115  111.51085
        0.12970   35.87267   81.13917  114.32654
       -0.34790   28.75029   91.83502  105.93427
       -0.24000   26.76608   93.41294  104.86279
        0.73410   24.31889   91.97108  105.16515
       -0.58940   24.13936   89.77900  104.40548
       -0.00940   27.08922   93.87404  102.07734
        0.01870   29.12635   95.75998  101.55577
       -0.04790   28.74084   96.57823   98.82512
       -0.01430   30.67781   98.60213   98.23930
       -0.38540   29.79909  100.12714   96.13793
        0.27470   28.98084   90.07946  105.21428
        0.14260   26.60167   95.21763  105.84356
        0.03620   27.50118   92.11659  101.09468
        0.03620   25.29398   94.60536  101.36680
        0.01030   28.91659   97.39082  102.80299
        0.01030   30.98395   94.90205  101.81655
        0.06210   28.97706   94.98519   97.53632
        0.06210   26.84734   97.37192   98.60969
        0.11350   30.89513   99.83423   99.88147
        0.11350   32.49573   97.73097   97.80467
        0.34000   31.05765  101.52743   95.80345
        0.34000   29.59878   99.04999   94.58079
        0.34000   28.12290  100.93027   96.59335
       -0.41570   22.41593   93.14460  106.27442
        0.29850   19.43016   91.95029  109.71750
       -0.31920   16.91305   90.63315  110.20883
       -0.31920   21.63547   90.71630  111.18960
        0.27190   22.64837   94.95307  106.85456
        0.09690   19.96118   89.98309  106.13836
       -0.02970   19.28466   93.89860  110.36567
        0.07910   16.55211   90.55568  112.23839
        0.07910   15.36347   91.65928  109.31688
        0.07910   16.96218   88.71319  109.46994
        0.07910   23.41749   91.72353  110.87590
        0.07910   21.22162   90.76921  113.21916
        0.07910   21.85468   88.74154  110.62457
       -0.56790    3.93819   97.16405  112.20816
       -0.51630    2.55680  100.87925  110.77197
        0.03810    2.60593  102.06789  113.22861
        0.53660    0.13606  101.14570  114.43237
       -0.58190   -1.91618  101.64081  113.44404
       -0.03030    2.58515  104.90815  112.89980
        0.79940    2.61727  106.45016  115.34699
       -0.80140    1.66296  105.66782  117.34254
       -0.80140    3.64906  108.52886  115.18070
        0.29360    1.88028  101.88458  109.29609
        0.08800    4.24244  101.48207  114.33410
       -0.01220    4.24055  105.42782  111.78486
       -0.01220    0.92408  105.44105  111.81509
       -0.41570    0.12094   99.95139  116.64335
       -0.02490   -2.21665   98.94228  117.70726
        0.59730   -4.10260  100.92838  118.61055
       -0.56790   -6.31169  100.31044  119.05653
        0.21170   -1.67052   97.19239  119.93147
       -0.65460   -0.57637   94.91716  119.03952
        0.27190    1.76500   99.55833  117.52585
        0.08430   -3.14261   97.80844  116.29564
        0.03520   -0.38550   98.12214  121.24861
        0.03520   -3.42229   96.72941  120.91413
        0.42750    0.75400   94.42961  120.18280
       -0.41570   -3.25600  103.26975  118.96960
        0.01430   -5.02478  105.31822  119.43447
        0.59730   -6.64806  105.78309  117.14034
       -0.56790   -8.74565  106.70150  117.43703
       -0.20410   -3.70008  107.80888  120.00517
        0.71300   -2.24688  107.62179  122.46748
       -0.91910    0.21354  108.16414  122.47693
       -0.59310   -3.27490  106.83756  124.41768
        0.27190   -1.42485  103.70250  118.62756
        0.10480   -6.24554  104.82689  121.02184
        0.07970   -2.42830  108.30209  118.45937
        0.07970   -5.09092  109.31688  120.19792
        0.41960    1.19242  108.04320  124.10587
        0.41960    1.08470  108.61201  120.83665
       -0.41570   -5.78823  105.28231  114.82543
        0.13030   -5.54824  106.81677  110.46016
       -0.04300   -4.57125  109.36223  111.31243
       -0.32040   -6.94096  107.03598  107.94872
       -0.06600   -2.19019  110.31276  109.98206
        0.27190   -4.04023  104.54154  114.61378
        0.08690   -8.78534  107.11535  112.92814
        0.01870   -3.95142  105.53553  110.21072
        0.02360   -6.06035  110.76819  111.08566
        0.02360   -4.09315  109.33388  113.30798
        0.08820   -5.71831  107.88824  106.52575
        0.08820   -7.48709  105.17082  107.26274
        0.08820   -8.62849  108.19249  108.17359
        0.01860   -2.53412  110.51874  107.96005
        0.01860   -1.63083  112.15147  110.74929
        0.01860   -0.63306  108.98995  110.25229
       -0.56790   11.32513   89.45208  117.70537
       -0.51630    7.42473   89.50877  119.45526
        0.03810    8.31479   90.42340  121.92324
        0.53660   10.01744   88.54123  123.23471
       -0.58190   11.96197   89.26121  124.31563
       -0.03030    6.14539   90.95252  123.68824
        0.79940    4.29913   92.92539  122.73204
       -0.80140    5.02856   94.62237  121.32420
       -0.80140    2.10515   92.69674  123.44825
        0.29360    5.55391   89.20263  119.21904
        0.08800    9.36548   92.17139  121.63600
       -0.01220    5.12305   89.19885  124.06052
       -0.01220    6.91829   91.62904  125.46270
       -0.41570    9.39383   86.10726  123.02873
        0.01430   10.98120   84.13250  124.09454
        0.59730   13.63248   84.04179  122.94369
       -0.56790   15.50898   83.62983  124.29674
       -0.20410    9.74154   81.56058  123.76194
        0.71300    7.48898   81.24500  125.52128
       -0.91910    5.92618   79.38362  125.07341
       -0.59310    7.00144   82.72465  127.25416
        0.27190    7.79890   85.60270  122.10276
        0.10480   11.21930   84.49154  126.11087
        0.07970    9.15950   81.29413  121.80419
        0.07970   11.10025   80.09415  124.24193
        0.41960    4.40306   79.17008  126.19780
        0.41960    6.25310   78.19309  123.62399
       -0.41570   13.84224   84.43107  120.45492
        0.03370   16.27054   84.51611  119.15479
        0.59730   17.89949   86.65528  120.20359
       -0.56790   20.11991   86.30190  120.78374
       -0.18250   15.83402   84.98476  116.34099
        0.27190   12.26432   84.72020  119.41746
        0.08230   17.27399   82.73977  119.41557
        0.06030   17.64815   85.30224  115.38479
        0.06030   14.93640   83.32558  115.48683
        0.06030   14.63971   86.63260  116.01407
       -0.34790   16.81667   88.91917  120.47760
       -0.24000   18.20373   91.06212  121.54718
        0.73410   19.11458   90.51599  124.21359
       -0.58940   21.35957   90.87126  124.78995
       -0.00940   16.53510   93.42806  121.61332
        0.01870   15.95307   94.26899  118.94881
       -0.04790   14.84758   96.89571  118.98472
       -0.01430   12.13204   96.93539  119.78407
       -0.38540   11.17017   99.48085  119.43258
        0.27470   14.99120   89.16484  119.97115
        0.14260   19.85913   91.44196  120.37555
        0.03620   14.78522   93.05200  122.63567
        0.03620   17.57256   94.91527  122.58842
        0.01030   17.70673   94.33324  117.86789
        0.01030   14.66050   92.96697  118.02096
        0.06210   15.96063   98.13159  120.20359
        0.06210   14.97041   97.64026  117.06853
        0.11350   11.05490   95.62014  118.61622
        0.11350   11.96386   96.38737  121.76261
        0.34000    9.32769   99.54510  119.94470
        0.34000   12.15850  100.72240  120.49272
        0.34000   11.30434   99.97218  117.59010
       -0.34790   17.45540   89.50310  125.82174
       -0.26370   18.30200   88.98153  128.38232
        0.73410   20.29755   86.93307  128.60342
       -0.58940   21.97374   87.13527  130.23992
       -0.00070   16.03244   88.33714  130.07363
        0.03900   15.23308   90.97897  130.92023
        0.04860   12.49298   91.25865  130.48559
       -0.52950   11.73520   93.89293  130.50449
        0.80760    9.29556   94.51087  130.33630
       -0.86270    7.43607   92.80634  130.10953
       -0.86270    8.70408   96.93917  130.37032
        0.27470   15.65260   89.14027  125.30396
        0.15600   19.29599   90.64449  129.09475
        0.03270   14.58869   87.30913  129.01727
        0.03270   16.60691   87.25054  131.72525
        0.02850   15.65638   91.22464  132.92334
        0.02850   16.14393   92.51532  129.88466
        0.06870   11.99409   90.48198  128.65255
        0.06870   11.47442   90.21553  131.94446
        0.34560   13.07124   95.24220  130.65755
        0.44780    7.84992   90.94307  130.08875
        0.44780    5.62760   93.37893  129.90922
        0.44780    6.88049   97.47396  130.23048
        0.44780   10.06846   98.25442  130.56874
       -0.41570   20.15582   84.97154  126.97826
       -0.05180   22.06822   82.98921  126.98582
        0.59730   24.63258   84.10226  126.21292
       -0.56790   26.55065   83.57125  127.45447
       -0.11020   21.31989   80.82548  125.18491
        0.35310   23.23229   78.62583  125.00160
       -0.41210   23.69339   77.58649  127.63588
       -0.41210   22.27987   76.57926  123.21203
        0.27190   18.75364   84.89028  125.68568
        0.09220   22.20428   82.25978  128.90767
        0.04570   19.50764   80.07337  125.81797
        0.04570   21.04777   81.60593  123.29518
       -0.03610   25.01808   79.33259  124.25516
        0.10000   24.86691   75.89707  127.50738
        0.10000   24.69494   78.95465  128.80184
        0.10000   21.90571   77.08760  128.53350
        0.10000   23.68772   75.08449  123.04952
        0.10000   20.52243   75.77424  123.92257
        0.10000   21.95106   77.38240  121.34498
       -0.41570   24.73463   85.74821  124.27784
       -0.05180   27.11946   86.92362  123.58431
        0.59730   28.07755   88.60737  125.70647
       -0.56790   30.36412   88.56579  126.18646
       -0.11020   26.71884   88.39572  121.13333
        0.35310   26.13869   86.73276  118.82220
       -0.41210   25.15037   88.35603  116.66602
       -0.41210   28.53864   85.30602  118.02473
        0.27190   23.15481   86.20364  123.30274
        0.09220   28.52731   85.45342  123.27439
        0.04570   25.16359   89.71475  121.42246
        0.04570   28.40825   89.51255  120.74405
       -0.03610   24.67793   85.37405  119.30597
        0.10000   24.56644   87.13905  115.10700
        0.10000   23.52520   89.47097  117.27829
        0.10000   26.63569   89.60136  115.99328
        0.10000   28.16826   84.20998  116.32209
        0.10000   30.06932   86.63260  117.64112
        0.10000   29.10745   84.01911  119.51762
       -0.41570   26.49018   90.03033  127.04440
       -0.03890   27.33300   91.49109  129.22325
        0.59730   28.35345   89.75065  131.28683
       -0.56790   30.43026   90.24198  132.21847
        0.36540   25.14470   93.06712  130.25693
       -0.24380   25.76453   94.49575  132.69279
       -0.67610   24.53053   94.78299  128.26705
        0.27190   24.63447   90.07002  126.58708
        0.10070   28.84856   92.76099  128.63555
        0.00430   23.52898   91.84447  130.61598
        0.41020   25.97995   95.83746  127.94769
        0.06420   24.20928   95.76754  133.15955
        0.06420   26.00830   93.17106  134.25370
        0.06420   27.49552   95.59369  132.45468
       -0.41570   27.12513   87.67006  131.99926
       -0.08750   28.15125   86.04490  133.99859
        0.59730   30.68537   84.84870  133.22380
       -0.56790   32.36156   84.52367  134.79227
        0.29850   26.12924   84.01344  134.65999
       -0.31920   27.22906   82.08592  136.47602
       -0.31920   23.92960   85.22287  136.06217
        0.27190   25.45083   87.21275  131.20368
        0.09690   28.49518   87.19574  135.67478
       -0.02970   25.45650   83.07047  132.95546
        0.07910   25.74941   80.80280  137.12042
        0.07910   28.65959   80.94642  135.53116
        0.07910   28.06621   83.02323  138.11063
        0.07910   23.07356   86.71197  134.93022
        0.07910   22.48396   83.81124  136.47035
        0.07910   24.57967   86.05246  137.83473
       -0.34790   31.06332   84.31580  130.78795
       -0.24000   33.44248   83.33692  129.82985
        0.73410   35.43803   85.37027  129.36498
       -0.58940   37.46571   84.81091  128.30862
       -0.00940   32.97383   81.94041  127.36376
        0.01870   31.21828   79.71054  127.64533
       -0.04790   32.36156   77.89262  129.51805
       -0.01430   30.83655   75.48700  129.60309
       -0.38540   32.56754   73.48200  130.33063
        0.27470   29.65925   84.64461  129.53317
        0.14260   34.27774   82.06703  131.21124
        0.03620   32.15747   83.24999  125.99371
        0.03620   34.75773   81.26011  126.59086
        0.01030   29.37201   80.25667  128.34075
        0.01030   31.00474   78.79024  125.81419
        0.06210   34.29664   77.48255  128.93223
        0.06210   32.36912   78.67308  131.42100
        0.11350   29.29264   75.66841  130.95802
        0.11350   30.08066   75.07693  127.72848
        0.34000   31.63402   71.81904  130.42134
        0.34000   33.95271   73.32893  129.02294
        0.34000   33.34422   73.86939  132.03138
       -0.34790   34.90702   87.76455  130.00749
       -0.24000   36.58699   89.91317  129.58608
        0.73410   37.39579   90.24009  126.84220
       -0.58940   39.59732   90.66528  126.19780
       -0.00940   38.90190   89.63538  131.26038
        0.01870   38.05530   89.70341  133.97969
       -0.04790   40.20203   88.51099  135.41399
       -0.01430   39.57653   88.30690  138.19756
       -0.38540   41.66468   87.00299  139.43911
        0.27470   33.21572   88.13305  130.81062
        0.14260   35.58543   91.62715  130.13788
        0.03620   39.90724   87.89683  130.79928
        0.03620   40.18692   91.22086  130.95235
        0.01030   37.74917   91.64794  134.59007
        0.01030   36.35833   88.59414  134.33685
        0.06210   40.54218   86.60426  134.69968
        0.06210   41.91224   89.64294  135.17778
        0.11350   39.33465   90.18907  138.99881
        0.11350   37.83043   87.23165  138.43567
        0.34000   43.27851   87.99699  139.20101
        0.34000   41.29619   86.84236  141.30616
        0.34000   41.88200   85.26066  138.69078
       -0.41570   35.57409   89.99632  125.13577
       -0.00310   36.03708   90.26466  122.44669
        0.59730   34.79931   92.67028  121.40168
       -0.56790   32.47683   92.94618  121.58120
       -0.00360   34.99206   87.93841  121.08420
       -0.06450   36.55864   85.63294  121.64167
        0.69510   39.26662   85.83703  120.69492
       -0.94070   41.00139   84.75611  122.11788
       -0.60860   39.91102   86.98409  118.75606
        0.27190   33.78641   89.65239  125.70836
        0.08500   38.05153   90.31379  122.06497
        0.01710   33.04375   87.60014  121.67002
        0.01710   34.99773   88.28045  119.05275
        0.03520   36.53785   85.25688  123.65990
        0.03520   35.68181   84.01533  120.71759
        0.42510   40.50061   83.88494  123.74116
        0.42510   42.82686   84.83925  121.57931
       -0.25480   36.19392   94.49009  120.31508
       -0.02660   35.14135   96.76154  119.17936
        0.58960   33.51996   96.02454  116.92869
       -0.57480   34.23806   94.31245  115.48683
       -0.00700   37.38445   98.33001  118.38378
        0.01890   39.40079   97.37948  120.17335
        0.01920   38.92269   94.55623  120.16579
        0.06410   34.03019   97.77065  120.59287
        0.02530   37.94192   97.87081  116.46004
        0.02530   37.03863  100.35013  118.60488
        0.02130   41.29241   97.82734  119.48738
        0.02130   39.10977   98.15426  122.06497
        0.03910   39.57275   93.69262  118.41213
        0.03910   39.82976   93.70774  121.80608
       -0.41570   31.37512   97.29822  116.59799
       -0.00240   29.78019   96.80689  114.42481
        0.59730   28.61990   99.26920  113.50640
       -0.56790   28.44416  101.13814  114.89913
       -0.03430   27.62024   94.92283  115.06542
        0.01180   25.78909   95.77510  117.13467
       -0.12560   23.67071   97.21129  116.53941
       -0.12560   26.29554   95.20629  119.64801
       -0.17040   22.10224   98.06545  118.44992
       -0.17040   24.69494   96.07746  121.53585
       -0.10720   22.60490   97.50798  120.95192
        0.27190   30.85545   98.67394  117.81309
        0.09780   30.92915   96.03210  112.91492
        0.02950   26.55443   94.50142  113.35333
        0.02950   28.51975   93.17862  115.67392
        0.13300   23.24930   97.66861  114.59677
        0.13300   27.93582   94.10080  120.14123
        0.14300   20.47329   99.19928  117.97749
        0.14300   25.10123   95.62581  123.47471
        0.12970   21.38225   98.19395  122.43158
       -0.51630   27.74874   99.22952  111.17070
        0.03970   26.36168  101.27609  110.02930
        0.53660   23.74630  100.17249  109.48506
       -0.58190   23.54410   98.10702  108.41548
        0.05600   27.71661  101.94883  107.65203
        0.01360   26.40514  103.83100  105.98151
        0.80540   27.83378  104.55099  103.56077
       -0.81880   29.86145  103.51164  103.00519
       -0.81880   26.87946  106.20450  102.21529
        0.29360   27.96228   97.63837  110.13513
        0.11050   26.21428  102.91826  111.26707
       -0.01730   29.55154  102.72551  108.16225
       -0.01730   28.03409  100.23674  106.54276
       -0.04250   24.57778  103.17716  105.60357
       -0.04250   26.16515  105.55821  107.08322
       -0.41570   21.70350  101.42538  110.13513
       -0.00240   19.17505  100.49186  109.55309
        0.59730   18.12058  102.06411  107.36290
       -0.56790   18.25097  104.39603  107.34967
       -0.03430   17.48564  100.73185  111.90580
        0.01180   14.87025   99.58857  111.53919
       -0.12560   14.52632   97.02421  111.90202
       -0.12560   12.85392  101.09846  110.81543
       -0.17040   12.16228   95.97730  111.54675
       -0.17040   10.49932  100.04021  110.46205
       -0.10720   10.17429   97.49097  110.82866
        0.27190   21.86035  103.13180  110.97228
        0.09780   19.22040   98.50764  109.02964
        0.02950   18.40404   99.76620  113.47805
        0.02950   17.29855  102.71984  112.41792
        0.13300   16.08913   95.84502  112.45382
        0.13300   13.12604  103.09590  110.49418
        0.14300   11.87882   93.97608  111.82265
        0.14300    8.92140  101.20050  109.89324
        0.12970    8.34125   96.65571  110.58110
       -0.41570   17.05289  100.85090  105.44294
       -0.05970   16.00976  102.12080  103.25086
        0.59730   13.17706  101.56900  103.31322
       -0.56790   12.35125   99.38826  103.09968
        0.13030   17.27588  101.05877  100.81311
       -0.04300   20.04055  101.77309  100.69217
       -0.32040   15.96063  102.13025   98.52276
       -0.06600   21.35768  101.05877  103.11480
        0.27190   16.92817   98.95740  105.49396
        0.08690   16.30645  104.15415  103.32645
        0.01870   17.11147   99.00275  100.77909
        0.02360   20.91738  100.75831   99.12558
        0.02360   20.25786  103.80077  100.37658
        0.08820   16.99809  101.61813   96.81634
        0.08820   14.05389  101.36302   98.36024
        0.08820   15.85669  104.18249   98.67772
        0.01860   23.34568  100.86980  102.60646
        0.01860   21.20084  102.67827  104.32989
        0.01860   20.87391   99.18983  103.83856
       -0.41570   11.65205  103.54187  103.68171
       -0.20410    7.78945  105.41270  105.49774
        0.71300    4.90951  105.31822  105.72073
       -0.91910    3.80402  107.44416  106.46906
       -0.59310    3.62449  103.42093  105.20861
        0.27190   12.39660  105.28987  103.85746
        0.10480    8.45086  101.48963  104.77775
        0.07970    8.59069  105.30877  107.39314
        0.07970    8.32991  107.22873  104.68327
        0.41960    1.89729  107.50085  106.60890
        0.41960    4.84337  108.99940  106.84512
       -0.56790   -1.19620  106.93771  103.64770
       -0.25480   -0.13039  109.12601  100.21785
       -0.02660    0.24566  111.50140  101.57845
        0.58960   -2.19397  112.51429  102.73685
       -0.57480   -2.05602  113.99773  104.52831
       -0.00700    1.40218  113.23806   99.60746
        0.01890    0.34015  112.23272   97.11681
        0.01920    0.56881  109.37168   97.55333
        0.06410    1.61761  111.21227  103.08834
        0.02530    0.88061  115.20904   99.91738
        0.02530    3.45442  113.03586   99.61313
        0.02130   -1.64028  112.76563   96.89760
        0.02130    1.45887  112.84500   95.49920
        0.03910   -0.62928  108.33800   96.25698
        0.03910    2.52656  108.77453   97.32656
       -0.51630   -4.43519  111.90580  101.77120
        0.03970   -6.76522  112.64279  103.00141
        0.53660   -8.73242  110.69260  102.27198
       -0.58190   -8.38094  109.17326  100.54099
        0.05600   -7.62693  115.31109  102.20773
        0.01360   -8.67006  115.54730   99.60557
        0.80540   -9.68674  118.17024   99.06700
       -0.81880  -11.69363  118.87700  100.00242
       -0.81880   -8.41684  119.46849   97.67238
        0.29360   -4.54479  110.75496  100.24997
        0.11050   -6.50822  112.58799  105.04610
       -0.01730   -9.09525  115.90257  103.52676
       -0.01730   -6.06035  116.63201  102.41371
       -0.04250   -7.16017  115.12023   98.27143
       -0.04250  -10.20830  114.21316   99.31834
       -0.34790  -10.78089  110.71716  103.70250
       -0.24000  -12.76888  108.80665  103.62502
        0.73410  -13.67028  108.37957  100.94539
       -0.58940  -14.33546  110.16725   99.63581
       -0.00940  -14.70963  109.86301  105.41081
        0.01870  -16.79400  108.30776  106.54654
       -0.04790  -18.06578  110.28442  108.24540
       -0.01430  -20.06889  109.15814  109.95371
       -0.38540  -20.97596  110.98739  111.79620
        0.27470  -10.92451  112.07021  105.03854
        0.14260  -12.02244  107.04921  104.39981
        0.03620  -13.62493  110.58299  107.01897
        0.03620  -15.54867  111.49951  104.46973
        0.01030  -18.09224  107.61990  105.10279
        0.01030  -16.01732  106.75819  107.66337
        0.06210  -16.67872  111.16881  109.48884
        0.06210  -18.94450  111.74517  107.08511
        0.11350  -21.64492  108.49296  108.80098
        0.11350  -19.26198  107.54809  110.95716
        0.34000  -21.72051  112.49729  110.89480
        0.34000  -22.31200  110.18993  112.90358
        0.34000  -19.51898  111.56376  112.89035
       -0.41570  -13.40194  106.06088  100.01753
       -0.02520  -14.25231  105.33144   97.50420
        0.59730  -12.67250  106.34623   95.28944
       -0.56790  -13.43595  106.01742   93.09925
        0.27190  -12.64983  104.70028  101.12491
        0.06980  -14.24665  103.27353   97.39837
        0.06980  -16.19684  105.96450   97.25853
       -0.41570  -10.46719  107.52731   95.73730
        0.29850   -8.46030  111.37668   94.05356
       -0.31920   -6.65184  112.38390   91.99754
       -0.31920  -11.00954  112.72783   93.76254
        0.27190   -9.90216  107.78620   97.54766
        0.09690   -9.63949  108.13013   91.90305
       -0.02970   -7.65906  111.77730   95.90171
        0.07910   -4.76022  111.60911   92.24509
        0.07910   -7.35292  111.88690   90.12293
        0.07910   -6.51389  114.43237   92.14116
        0.07910  -10.75632  114.78763   93.88348
        0.07910  -11.88260  112.28753   91.92951
        0.07910  -12.32479  112.18359   95.27054
       -0.56790   18.11114   85.30035   80.04691
       -0.41570   18.71585   89.59381   80.09037
       -0.03890   21.20840   89.50877   78.88284
        0.59730   23.05844   88.02344   80.51745
       -0.56790   24.37558   86.30568   79.60660
        0.36540   22.23452   92.23186   78.45765
       -0.24380   24.87258   92.28855   77.29358
       -0.67610   20.47518   93.48286   76.82871
        0.27190   17.99964   91.29456   80.58170
        0.10070   21.04966   88.56201   77.05925
        0.00430   22.30066   93.24098   80.24722
        0.41020   18.86514   93.56601   77.66774
        0.06420   25.38469   94.23308   76.84193
        0.06420   26.25585   91.54022   78.62395
        0.06420   24.90092   91.16228   75.56826
       -0.34790   23.08678   88.60359   82.97598
       -0.00940   24.50030   88.53934   87.28456
        0.01870   25.76831   91.06212   87.54723
       -0.04790   25.67760   91.70085   90.34592
       -0.01430   27.51630   93.83057   90.93740
       -0.38540   26.97584   96.11147   89.48231
        0.27470   21.92838   89.97364   83.63739
        0.14260   26.70372   87.54912   84.06636
        0.03620   22.51042   88.70752   87.79668
        0.03620   25.37902   87.24299   88.62438
        0.01030   27.73173   90.90339   86.93874
        0.01030   24.80832   92.49642   86.42851
        0.06210   23.75953   92.23564   90.87126
        0.06210   26.24263   90.08135   91.49109
        0.11350   27.39725   94.26710   92.94807
        0.11350   29.42682   93.18995   90.50654
        0.34000   25.22784   96.75776   89.91695
        0.34000   28.26274   97.46640   89.86215
        0.34000   27.02875   95.70707   87.61526
       -0.56790   17.86169   87.09559  102.47796
       -0.41570   19.29788   83.08559  103.14881
       -0.08750   21.68650   83.84337  104.34123
        0.59730   23.95228   83.11015  102.73874
       -0.56790   23.98251   81.05224  101.63325
        0.29850   21.87547   82.58859  106.99062
       -0.31920   24.13558   83.69786  108.44004
       -0.31920   19.36780   82.98921  108.41359
        0.27190   18.92372   81.22043  103.02220
        0.09690   21.68839   85.88049  104.61335
       -0.02970   22.16082   80.55902  106.76953
        0.07910   24.14314   82.99299  110.37134
        0.07910   25.90059   83.15929  107.54431
        0.07910   24.01464   85.75010  108.48351
        0.07910   19.57189   82.35615  110.36379
        0.07910   18.87081   84.98476  108.41170
        0.07910   17.84279   81.89128  107.57266
       -0.41570   25.81555   84.79768  102.63858
       -0.00240   28.19471   84.44430  101.30066
        0.59730   30.33388   84.75422  103.21495
       -0.56790   30.23184   86.32269  104.93460
       -0.03430   28.50463   86.42096   99.17283
        0.01180   26.52609   86.00711   97.11114
       -0.12560   24.09023   86.94441   97.39648
       -0.12560   27.12702   84.59170   94.97197
       -0.17040   22.28932   86.43796   95.54644
       -0.17040   25.31099   84.10604   93.14649
       -0.10720   22.90348   85.02256   93.44129
        0.27190   25.61146   86.43040  103.60990
        0.09780   28.26841   82.55458  100.49375
        0.02950   28.31755   88.31446   99.94006
        0.02950   30.39247   86.23954   98.36402
        0.13300   23.58000   88.03289   99.04244
        0.13300   29.00730   83.83959   94.74142
        0.14300   20.39770   87.15417   95.76754
        0.14300   25.79476   83.01567   91.48920
        0.12970   21.49374   84.66162   92.00888
       -0.41570   32.21416   83.11204  102.97496
        0.03370   34.43837   83.06291  104.60768
        0.59730   36.16369   85.31736  104.00675
       -0.56790   35.89535   86.50032  101.98852
       -0.18250   35.78952   80.56280  104.10123
        0.27190   32.16125   81.84593  101.55010
        0.08230   33.83744   83.11771  106.57299
        0.06030   37.38445   80.33226  105.38247
        0.06030   34.51207   78.96977  104.33178
        0.06030   36.49250   80.56091  102.16804
       -0.25480   38.01940   85.94663  105.63758
       -0.02660   39.84299   87.99321  105.21050
        0.58960   41.28107   87.77589  102.71984
       -0.57480   41.97460   89.73553  101.69750
       -0.00700   41.60988   87.89683  107.44794
        0.01890   39.94881   86.89906  109.52286
        0.01920   38.44459   84.84681  108.14525
        0.06410   38.83576   89.77522  105.22373
        0.02530   43.15001   86.57024  107.10590
        0.02530   42.35632   89.76199  107.89958
        0.02130   41.04674   86.11860  111.08188
        0.02130   38.67702   88.37871  110.18804
        0.03910   39.56520   83.12716  107.97706
        0.03910   36.68336   84.48399  109.13735
       -0.51630   41.85554   85.49310  101.75230
        0.03810   43.13489   85.27011   99.31267
        0.53660   41.31508   85.46286   97.06389
       -0.58190   42.07664   84.99610   94.92661
       -0.03030   44.58053   82.73410   99.25598
        0.79940   42.95536   80.33793   99.03110
       -0.80140   40.74816   80.35682   99.73974
       -0.80140   43.87188   78.43308   98.09190
        0.29360   41.28485   83.89250  102.62158
        0.08800   44.53329   86.77433   99.13881
       -0.01220   45.87877   82.77945   97.65538
       -0.01220   45.73137   82.58670  100.96051
       -0.41570   38.85844   85.93719   97.46262
       -0.02520   36.95170   86.15450   95.51054
        0.59730   35.51551   83.71865   94.87370
       -0.56790   33.71082   83.79613   93.35436
        0.27190   38.28018   86.19608   99.26164
        0.06980   35.57220   87.55101   96.13037
        0.06980   37.81909   86.86504   93.78144
       -0.41570   36.20904   81.52279   95.88092
       -0.02490   34.82009   79.25889   95.16850
        0.59730   32.20093   79.25700   96.38926
       -0.56790   31.81543   80.37572   98.41127
        0.21170   36.31865   76.97610   95.95840
       -0.65460   36.74195   77.06114   98.58890
        0.27190   37.68681   81.39806   97.08846
        0.08430   34.61600   79.19275   93.11814
        0.03520   35.26796   75.26779   95.48597
        0.03520   38.12900   76.94965   94.97386
        0.42750   38.20081   78.10616   98.91960
       -0.34790   30.41514   78.02868   95.15716
       -0.13540   27.84134   77.84727   96.06423
        0.73410   27.59945   75.90841   98.18261
       -0.58940   28.44416   73.76168   97.85191
       -0.04140   26.17649   77.13106   93.84002
       -0.00120   23.41182   76.80792   94.55245
       -0.11410   21.91137   78.54836   95.79967
       -0.15130   22.02098   74.78780   94.06679
       -0.01700   19.74953   75.19976   94.94551
       -0.17180   19.70606   77.45420   95.96785
        0.27470   30.85356   77.14429   93.52633
        0.12120   27.23662   79.68408   96.76910
        0.08100   26.31444   78.58993   92.39249
        0.08100   26.85868   75.36606   93.01988
        0.38660   22.61624   73.20988   93.16917
        0.23170   22.43861   80.40596   96.45540
        0.26810   18.18861   73.89207   94.86614
        0.39110   18.16405   78.25545   96.75398
       -0.41570   26.48640   76.56792  100.33312
       -0.05970   26.04421   74.73867  102.31922
        0.59730   23.37402   73.71822  102.07356
       -0.56790   23.03765   71.42031  102.08867
        0.13030   26.44672   75.96888  104.94405
       -0.04300   29.25107   76.68320  105.21806
       -0.32040   25.60768   74.12829  107.04354
       -0.06600   29.88791   78.31025  107.54053
        0.27190   25.89114   78.35938  100.59012
        0.08690   27.35568   73.15319  102.16804
        0.01870   25.30532   77.67719  105.08578
        0.02360   30.37735   74.95977  105.28420
        0.02360   29.86145   77.75656  103.57022
        0.08820   26.02909   74.91441  108.89169
        0.08820   23.57244   73.83538  106.97173
        0.08820   26.57711   72.31982  106.84512
        0.01860   29.39091   77.33515  109.29420
        0.01860   31.91181   78.69009  107.59345
        0.01860   28.88068   80.10738  107.44983
       -0.41570   21.44272   75.32448  101.86569
       -0.02520   18.82356   74.50623  101.62947
        0.59730   17.23052   75.93486  103.56266
       -0.56790   17.73886   78.16285  104.09745
        0.27190   21.78287   77.20287  101.93372
        0.06980   18.10925   74.91819   99.75108
        0.06980   18.63648   72.48234  101.97340
       -0.41570   15.33513   74.72544  104.66059
       -0.02520   13.77988   75.97266  106.52953
        0.59730   14.77955   75.67408  109.19593
       -0.56790   16.94517   74.85205  109.63624
        0.27190   14.98553   72.88863  104.25052
        0.06980   13.64004   77.97955  106.12324
        0.06980   11.88638   75.16575  106.43127
       -0.41570   13.19785   76.23533  111.07432
       -0.00240   13.95374   76.05581  113.69726
        0.59730   14.58680   73.29870  114.35300
       -0.56790   16.45951   72.85839  115.65313
       -0.03430   11.87504   77.01390  115.44526
        0.01180   12.67061   76.80225  118.22127
       -0.12560   14.78711   78.02301  119.09432
       -0.12560   11.31757   75.26401  119.85777
       -0.17040   15.55056   77.72821  121.56230
       -0.17040   12.09047   74.98244  122.33520
       -0.10720   14.22397   76.20510  123.20447
        0.27190   11.44418   76.87217  110.67748
        0.09780   15.64315   77.20476  113.96938
        0.02950   11.48953   78.99055  115.01062
        0.02950   10.14783   75.93486  115.12212
        0.13300   15.88126   79.18519  117.83387
        0.13300    9.65650   74.27569  119.20392
        0.14300   17.21352   78.70520  122.21237
        0.14300   11.01899   73.80136  123.60321
        0.12970   14.84002   75.98022  125.13766
       -0.51630   13.20352   71.42031  113.44215
        0.03810   13.81579   68.78603  113.96182
        0.53660   16.50676   68.13974  113.03208
       -0.58190   17.96752   66.88497  114.38512
       -0.03030   11.83158   67.11173  112.62390
        0.79940   12.25298   64.27903  113.06798
       -0.80140   12.61959   63.50047  115.24495
       -0.80140   12.26999   62.89953  111.20849
        0.29360   11.70118   71.79447  112.33099
        0.08800   13.71374   68.44777  115.98950
       -0.01220    9.95886   67.60684  113.32877
       -0.01220   11.87126   67.50291  110.59811
       -0.41570   17.24753   69.02792  110.78708
       -0.00310   19.81567   68.58572  109.91781
        0.59730   21.79043   70.02947  111.43526
       -0.56790   23.89937   69.11484  111.82832
       -0.00360   20.16716   69.34350  107.20794
       -0.06450   19.11080   67.38952  105.39003
        0.69510   16.27999   67.43866  105.29176
       -0.94070   15.14427   65.22201  105.41459
       -0.60860   15.09324   69.44555  105.28798
        0.27190   16.06267   70.05215  109.69671
        0.08500   20.24653   66.57694  110.09922
        0.01710   19.36969   71.21055  106.85078
        0.01710   22.18916   69.44932  106.82055
        0.03520   19.81000   67.78070  103.49274
        0.03520   19.79110   65.51680  105.92671
        0.42510   16.17417   63.62330  105.56766
        0.42510   13.23942   65.13886  105.47506
       -0.41570   21.16304   72.25557  112.43115
       -0.05180   22.92616   73.72955  113.91269
        0.59730   23.35513   72.43320  116.46004
       -0.56790   25.47162   72.40108  117.44459
       -0.11020   21.85846   76.42619  114.26229
        0.35310   23.68394   78.22899  115.57376
       -0.41210   26.00641   78.61828  113.88623
       -0.41210   22.30255   80.65729  116.24650
        0.27190   19.41694   72.96422  112.12501
        0.09220   24.70628   73.81081  112.88846
        0.04570   21.35957   77.19720  112.41414
        0.04570   20.12936   76.30147  115.37534
       -0.03610   24.31700   77.39562  117.34443
        0.10000   27.17804   80.13195  114.64590
        0.10000   27.15725   76.90996  113.83899
        0.10000   25.43949   79.11149  111.96627
        0.10000   23.59701   81.91774  117.22538
        0.10000   21.61469   81.58704  114.54008
        0.10000   20.71707   80.24722  117.49939
       -0.34790   21.40304   71.38440  117.65813
       -0.26370   21.62414   69.90475  119.98060
        0.73410   23.53087   67.79392  119.51384
       -0.58940   25.23540   67.41976  121.05586
       -0.00070   19.18072   68.57060  120.71948
        0.03900   17.38926   69.83294  122.50150
        0.04860   15.60914   67.74857  123.43313
       -0.52950   14.06712   66.75269  121.38467
        0.80760   11.59158   67.12874  121.26373
       -0.86270   10.35570   68.40998  123.03818
       -0.86270   10.29712   66.20089  119.36077
        0.27470   19.68339   71.46755  116.83232
        0.15600   22.28932   71.08772  121.52829
        0.03270   18.16972   68.07738  118.99605
        0.03270   19.73063   66.78670  121.60388
        0.02850   18.43428   70.61151  124.09642
        0.02850   16.35369   71.32771  121.53774
        0.06870   16.70707   66.20655  124.24571
        0.06870   14.47530   68.51769  124.96759
        0.34560   14.92884   65.76247  119.99572
        0.44780   11.31568   69.18476  124.49138
        0.44780    8.45652   68.55926  122.94936
        0.44780    8.41684   66.45411  119.24550
        0.44780   11.19285   65.17287  118.01529
       -0.51630   23.31544   66.47112  117.36711
        0.03970   25.06155   64.43777  116.76807
        0.53660   27.72606   65.33161  116.26918
       -0.58190   29.51374   63.98046  116.92113
        0.05600   24.24141   62.99024  114.44370
        0.01360   21.83390   61.56917  114.99361
        0.80540   22.13058   59.56228  117.04586
       -0.81880   23.56866   57.76515  116.64335
       -0.81880   20.90982   59.83440  119.01495
        0.29360   21.89437   66.84150  116.14446
        0.11050   25.11824   63.11685  118.34977
       -0.01730   23.93527   64.27903  112.86767
       -0.01730   25.69839   61.63153  113.90891
       -0.04250   20.34101   62.87875  115.53030
       -0.04250   21.22540   60.63753  113.25696
       -0.41570   27.96039   67.59172  115.16180
       -0.00140   30.39624   68.64052  114.45315
        0.59730   32.21416   68.97311  116.63957
       -0.56790   34.49695   68.67454  116.23516
       -0.01520   29.95216   71.17464  113.11901
       -0.00110   32.18015   72.37084  111.75273
       -0.19060   32.66581   71.75290  109.26774
       -0.19060   33.67303   74.10750  113.01696
       -0.23410   34.67081   72.89808  108.03753
       -0.23410   35.66669   75.24323  111.79242
        0.32260   36.15235   74.63284  109.31499
       -0.55790   38.16113   75.81014  108.09233
        0.27190   26.39003   68.56493  114.68181
        0.08760   31.25985   67.35173  113.09633
        0.02950   28.46305   70.91953  111.72250
        0.02950   29.24729   72.53147  114.49473
        0.16990   31.49984   70.39419  108.28887
        0.16990   33.27997   74.57615  114.96338
        0.16560   35.07899   72.42942  106.09300
        0.16560   36.84399   76.58871  112.77130
        0.39920   38.36333   75.25834  106.36512
       -0.41570   31.29009   69.57027  118.90346
       -0.00240   32.96438   69.95766  121.02184
        0.59730   33.67303   67.55582  122.46559
       -0.56790   35.17536   67.66164  124.24571
       -0.03430   31.77952   71.87384  122.80007
        0.01180   31.89858   74.53836  121.66435
       -0.12560   34.20782   75.67219  121.17869
       -0.12560   29.67059   75.80069  121.13333
       -0.17040   34.28341   78.07592  120.16202
       -0.17040   29.77075   78.20632  120.11477
       -0.10720   32.07054   79.34204  119.63289
        0.27190   29.40792   69.77247  119.15101
        0.09780   34.73695   70.75135  120.33587
        0.02950   29.83311   71.33716  123.21581
        0.02950   32.82265   71.91731  124.57642
        0.13300   35.95015   74.69520  121.58876
        0.13300   27.86590   74.92008  121.49427
        0.14300   36.07676   78.95843  119.77084
        0.14300   28.03976   79.19653  119.67636
        0.12970   32.15180   81.19964  118.80708
       -0.34790   32.67525   65.37885  121.71348
       -0.24000   33.34611   63.00347  122.93424
        0.73410   35.76496   61.93955  121.77584
       -0.58940   35.99739   61.93010  119.48927
       -0.00940   31.16158   61.08729  122.62244
        0.01870   28.80510   61.94333  124.03406
       -0.04790   26.76041   60.04227  123.63911
       -0.01430   24.37369   61.12697  124.81452
       -0.38540   22.23830   59.45645  124.31185
        0.27470   31.54898   65.31649  120.17146
        0.14260   33.68248   63.29260  124.94491
        0.03620   30.74206   60.84729  120.61933
        0.03620   31.75685   59.26559  123.38211
        0.01030   29.22272   62.12097  126.04662
        0.01030   28.18715   63.76881  123.30085
        0.06210   26.45428   59.74558  121.61899
        0.06210   27.25741   58.25648  124.54051
        0.11350   24.64581   61.33295  126.84787
        0.11350   23.99574   62.97890  123.98682
        0.34000   22.59357   57.71413  125.00160
        0.34000   20.64526   60.15754  125.09042
        0.34000   21.98129   59.31850  122.41457
       -0.41570   37.53752   61.06272  123.20258
       -0.14900   39.82976   60.05550  122.07820
        0.27190   37.32965   61.07595  125.09987
        0.09760   39.53307   58.12042  121.50183
        0.09760   40.35132   61.16099  120.44169
        0.09760   41.35666   60.11597  123.43313
       -0.01937   21.19895   92.54178  106.53520
       -0.01937   19.70606   91.94273  108.25674
       -0.01937   19.97252   90.96008  106.46717
        0.28395    3.54702   97.82734  111.34077
        0.28395    2.85538   99.68494  110.62457
       -0.01010   -6.54034  105.51286  113.69537
       -0.01010   -6.41940  106.28009  111.51274
       -0.01010   -8.03889  106.42938  112.74673
        0.28395   10.17429   89.28011  117.61655
        0.28395    8.22409   89.30846  118.49339
        0.01457   10.28011  103.40959  103.77809
        0.01457    8.34881  104.34690  104.68705
        0.01457    8.67951  102.38536  104.32611
        0.28395   -1.02612  106.95661  102.49308
        0.28395   -0.49322  108.05076  100.77909
       -0.01937   -9.64516  108.00541   94.74898
       -0.01937   -8.63983  109.92915   93.90805
       -0.01937   -9.23131  108.30587   92.83280
        0.28395   17.73319   86.39072   80.28690
        0.28395   18.03555   88.53745   80.30958
       -0.03177   23.92393   87.97242   83.84715
       -0.03177   24.63069   87.94029   86.00333
       -0.03177   25.73240   87.44519   84.39328
        0.28395   17.72185   85.92207  102.41182
        0.28395   18.43995   83.91707  102.74630

  Old nuclear repulsion        = 126347.896815462721861
  Additional nuclear repulsion =  216.995765891294809
  Total nuclear repulsion      = 126564.892581354011782

  Minimum eigenvalue in the overlap matrix is 1.0780772419E-01.
  Reciprocal condition number of the overlap matrix is 3.6369473239E-02.
    Using symmetric orthogonalization.

  ==> Pre-Iterations <==

  SCF Guess: Superposition of Atomic Densities via on-the-fly atomic UHF (no occupation information).

   -------------------------
    Irrep   Nso     Nmo    
   -------------------------
     A       1724    1724 
   -------------------------
    Total    1724    1724
   -------------------------

  ==> Iterations <==

                           Total Energy        Delta E     RMS |[F,P]|

   @DF-RHF iter SAD: -15032.65879819000293   -1.50327e+04   0.00000e+00 
   @DF-RHF iter   1: -15152.39531085528142   -1.19737e+02   1.86876e-03 DIIS/ADIIS
   @DF-RHF iter   2: -15152.68236535522192   -2.87054e-01   1.48981e-03 DIIS/ADIIS
   @DF-RHF iter   3: -15156.18392350312388   -3.50156e+00   7.18536e-04 DIIS/ADIIS
   @DF-RHF iter   4: -15158.75348618608587   -2.56956e+00   4.58604e-04 DIIS/ADIIS
   @DF-RHF iter   5: -15160.03578794858004   -1.28230e+00   2.41789e-04 DIIS/ADIIS
   @DF-RHF iter   6: -15160.14511524523368   -1.09327e-01   9.49051e-05 DIIS
   @DF-RHF iter   7: -15160.17053790110913   -2.54227e-02   5.52993e-05 DIIS
   @DF-RHF iter   8: -15160.17648659843508   -5.94870e-03   3.79517e-05 DIIS
   @DF-RHF iter   9: -15160.17855724187211   -2.07064e-03   2.75539e-05 DIIS
   @DF-RHF iter  10: -15160.17999742036045   -1.44018e-03   1.71394e-05 DIIS
   @DF-RHF iter  11: -15160.18078737126416   -7.89951e-04   7.06180e-06 DIIS
   @DF-RHF iter  12: -15160.18096434421386   -1.76973e-04   1.39839e-06 DIIS
   @DF-RHF iter  13: -15160.18097374688296   -9.40267e-06   4.28697e-07 DIIS
   @DF-RHF iter  14: -15160.18097445837702   -7.11494e-07   1.46202e-07 DIIS
  Energy and wave function converged.


  ==> Post-Iterations <==

    Orbital Energies [Eh]
    ---------------------

    Doubly Occupied:                                                      

       1A    -91.670727     2A    -91.417651     3A    -91.410088  
       4A    -91.311893     5A    -91.248933     6A    -20.423352  
       7A    -20.411487     8A    -20.402378     9A    -20.392627  
      10A    -20.386620    11A    -20.364806    12A    -20.360834  
      13A    -20.360679    14A    -20.357493    15A    -20.337028  
      16A    -20.333043    17A    -20.332628    18A    -20.327047  
      19A    -20.325800    20A    -20.324325    21A    -20.323420  
      22A    -20.317484    23A    -20.315067    24A    -20.313599  
      25A    -20.312318    26A    -20.308974    27A    -20.300602  
      28A    -20.287077    29A    -20.277744    30A    -20.255365  
      31A    -20.253920    32A    -20.252353    33A    -20.248465  
      34A    -20.246810    35A    -20.243166    36A    -20.239817  
      37A    -20.234014    38A    -20.229057    39A    -20.224505  
      40A    -20.219318    41A    -20.217228    42A    -20.213018  
      43A    -20.209087    44A    -20.202657    45A    -20.201080  
      46A    -20.167573    47A    -20.160058    48A    -20.142904  
      49A    -20.129666    50A    -20.059891    51A    -20.046412  
      52A    -19.947447    53A    -19.947015    54A    -19.944209  
      55A    -19.943353    56A    -19.942338    57A    -19.925056  
      58A    -19.919493    59A    -19.914033    60A    -15.885839  
      61A    -15.600177    62A    -15.590806    63A    -15.585223  
      64A    -15.582436    65A    -15.574455    66A    -15.566671  
      67A    -15.564108    68A    -15.554270    69A    -15.539469  
      70A    -15.539282    71A    -15.519617    72A    -15.512789  
      73A    -15.512674    74A    -15.512074    75A    -15.507314  
      76A    -15.499682    77A    -15.497500    78A    -15.497064  
      79A    -15.489068    80A    -15.488879    81A    -15.487689  
      82A    -15.485731    83A    -15.447268    84A    -15.446176  
      85A    -15.431858    86A    -15.418682    87A    -15.413069  
      88A    -15.408816    89A    -15.406950    90A    -15.406325  
      91A    -15.405274    92A    -15.404293    93A    -15.402959  
      94A    -15.401822    95A    -15.397128    96A    -15.376432  
      97A    -15.376292    98A    -15.374078    99A    -15.371897  
     100A    -15.345952   101A    -15.325753   102A    -15.324901  
     103A    -15.324497   104A    -11.529620   105A    -11.474131  
     106A    -11.465704   107A    -11.451806   108A    -11.451125  
     109A    -11.419533   110A    -11.410445   111A    -11.397960  
     112A    -11.394679   113A    -11.394020   114A    -11.388646  
     115A    -11.386725   116A    -11.381585   117A    -11.381194  
     118A    -11.380958   119A    -11.379266   120A    -11.374010  
     121A    -11.369600   122A    -11.368890   123A    -11.368852  
     124A    -11.366410   125A    -11.360901   126A    -11.356316  
     127A    -11.355027   128A    -11.348484   129A    -11.331370  
     130A    -11.329230   131A    -11.325155   132A    -11.314231  
     133A    -11.310873   134A    -11.310862   135A    -11.310722  
     136A    -11.310200   137A    -11.307745   138A    -11.307253  
     139A    -11.306238   140A    -11.305441   141A    -11.304870  
     142A    -11.302142   143A    -11.301882   144A    -11.301146  
     145A    -11.300732   146A    -11.299588   147A    -11.299431  
     148A    -11.298897   149A    -11.298054   150A    -11.296289  
     151A    -11.296248   152A    -11.295419   153A    -11.290750  
     154A    -11.289007   155A    -11.288650   156A    -11.287328  
     157A    -11.285567   158A    -11.285511   159A    -11.285309  
     160A    -11.280746   161A    -11.278858   162A    -11.278626  
     163A    -11.277737   164A    -11.275074   165A    -11.273902  
     166A    -11.271616   167A    -11.270642   168A    -11.267720  
     169A    -11.266638   170A    -11.266342   171A    -11.264722  
     172A    -11.263577   173A    -11.262657   174A    -11.261555  
     175A    -11.257001   176A    -11.253373   177A    -11.247609  
     178A    -11.247251   179A    -11.244228   180A    -11.242674  
     181A    -11.238696   182A    -11.236075   183A    -11.235584  
     184A    -11.232151   185A    -11.232110   186A    -11.229796  
     187A    -11.227391   188A    -11.222157   189A    -11.221723  
     190A    -11.221185   191A    -11.220487   192A    -11.220375  
     193A    -11.219728   194A    -11.217928   195A    -11.215706  
     196A    -11.215676   197A    -11.213764   198A    -11.213408  
     199A    -11.212526   200A    -11.211898   201A    -11.211423  
     202A    -11.208961   203A    -11.208568   204A    -11.206935  
     205A    -11.205355   206A    -11.205342   207A    -11.204430  
     208A    -11.204262   209A    -11.204218   210A    -11.204054  
     211A    -11.203096   212A    -11.202674   213A    -11.201924  
     214A    -11.199936   215A    -11.197846   216A    -11.196749  
     217A    -11.196016   218A    -11.195717   219A    -11.195546  
     220A    -11.194958   221A    -11.194733   222A    -11.193780  
     223A    -11.190900   224A    -11.190125   225A    -11.189650  
     226A    -11.189278   227A    -11.187226   228A    -11.187033  
     229A    -11.187019   230A    -11.185627   231A    -11.185009  
     232A    -11.184880   233A    -11.182470   234A    -11.171911  
     235A    -11.170313   236A    -11.168500   237A    -11.168066  
     238A    -11.166830   239A    -11.165921   240A    -11.165862  
     241A    -11.165156   242A    -11.163178   243A    -11.162507  
     244A    -11.162066   245A    -11.161857   246A    -11.156200  
     247A    -11.155441   248A    -11.154902   249A    -11.151252  
     250A    -11.149845   251A    -11.144091   252A    -11.140096  
     253A    -11.137451   254A    -11.136079   255A    -11.131403  
     256A    -11.130491   257A    -11.128356   258A    -11.124420  
     259A    -11.119547   260A    -11.118121   261A    -11.117914  
     262A    -11.113538   263A    -11.109096   264A    -11.107276  
     265A    -11.107017   266A    -11.106357   267A    -11.102270  
     268A    -11.097356   269A    -11.096521   270A    -11.095437  
     271A    -11.094103   272A    -11.091069   273A    -11.081765  
     274A    -11.064247   275A    -11.042039   276A    -11.034680  
     277A    -11.013583   278A    -10.998775   279A    -10.991275  
     280A     -9.234555   281A     -9.029725   282A     -9.024138  
     283A     -8.930241   284A     -8.868850   285A     -6.890727  
     286A     -6.885475   287A     -6.883303   288A     -6.679821  
     289A     -6.677487   290A     -6.675205   291A     -6.673280  
     292A     -6.671293   293A     -6.669076   294A     -6.579875  
     295A     -6.578071   296A     -6.575227   297A     -6.518410  
     298A     -6.516749   299A     -6.513853   300A     -1.600279  
     301A     -1.522345   302A     -1.507807   303A     -1.497858  
     304A     -1.477728   305A     -1.474583   306A     -1.466553  
     307A     -1.455555   308A     -1.452690   309A     -1.448028  
     310A     -1.444949   311A     -1.442751   312A     -1.438369  
     313A     -1.434037   314A     -1.433112   315A     -1.432233  
     316A     -1.430264   317A     -1.428537   318A     -1.427158  
     319A     -1.421945   320A     -1.419922   321A     -1.417484  
     322A     -1.410272   323A     -1.409128   324A     -1.404937  
     325A     -1.398414   326A     -1.384666   327A     -1.366649  
     328A     -1.366243   329A     -1.363710   330A     -1.362308  
     331A     -1.360854   332A     -1.354308   333A     -1.351738  
     334A     -1.349586   335A     -1.349448   336A     -1.345257  
     337A     -1.344552   338A     -1.340105   339A     -1.338478  
     340A     -1.337984   341A     -1.336121   342A     -1.332931  
     343A     -1.329538   344A     -1.329363   345A     -1.327784  
     346A     -1.326525   347A     -1.326206   348A     -1.323401  
     349A     -1.313585   350A     -1.309519   351A     -1.308441  
     352A     -1.307139   353A     -1.304767   354A     -1.301719  
     355A     -1.300696   356A     -1.294791   357A     -1.291984  
     358A     -1.289890   359A     -1.286088   360A     -1.285830  
     361A     -1.277740   362A     -1.270831   363A     -1.270431  
     364A     -1.269855   365A     -1.267363   366A     -1.264423  
     367A     -1.262764   368A     -1.251176   369A     -1.243695  
     370A     -1.227630   371A     -1.222618   372A     -1.219626  
     373A     -1.217333   374A     -1.214034   375A     -1.211035  
     376A     -1.210200   377A     -1.207250   378A     -1.206438  
     379A     -1.204666   380A     -1.202803   381A     -1.200367  
     382A     -1.196677   383A     -1.190076   384A     -1.189086  
     385A     -1.187124   386A     -1.185629   387A     -1.185070  
     388A     -1.183507   389A     -1.183130   390A     -1.182773  
     391A     -1.179985   392A     -1.176793   393A     -1.175886  
     394A     -1.175691   395A     -1.165922   396A     -1.163597  
     397A     -1.159950   398A     -1.159057   399A     -1.158083  
     400A     -1.157109   401A     -1.153095   402A     -1.149746  
     403A     -1.148822   404A     -1.145897   405A     -1.143636  
     406A     -1.143045   407A     -1.136148   408A     -1.136024  
     409A     -1.134354   410A     -1.132232   411A     -1.131984  
     412A     -1.130477   413A     -1.127903   414A     -1.122909  
     415A     -1.119452   416A     -1.117093   417A     -1.114328  
     418A     -1.109171   419A     -1.107984   420A     -1.103898  
     421A     -1.100248   422A     -1.095549   423A     -1.092205  
     424A     -1.091071   425A     -1.087702   426A     -1.084209  
     427A     -1.084000   428A     -1.081611   429A     -1.078939  
     430A     -1.068253   431A     -1.065497   432A     -1.065229  
     433A     -1.061680   434A     -1.057823   435A     -1.057030  
     436A     -1.054840   437A     -1.052117   438A     -1.049527  
     439A     -1.046523   440A     -1.046329   441A     -1.042874  
     442A     -1.042511   443A     -1.042491   444A     -1.041116  
     445A     -1.038553   446A     -1.035123   447A     -1.033732  
     448A     -1.033093   449A     -1.028223   450A     -1.025512  
     451A     -1.020413   452A     -1.017495   453A     -1.017032  
     454A     -1.016339   455A     -1.015667   456A     -1.014105  
     457A     -1.010364   458A     -1.009950   459A     -1.001199  
     460A     -0.998443   461A     -0.996213   462A     -0.996193  
     463A     -0.995901   464A     -0.988500   465A     -0.987362  
     466A     -0.986224   467A     -0.981692   468A     -0.981517  
     469A     -0.978763   470A     -0.974610   471A     -0.971631  
     472A     -0.969212   473A     -0.967783   474A     -0.963480  
     475A     -0.962115   476A     -0.960234   477A     -0.957914  
     478A     -0.955406   479A     -0.953558   480A     -0.951193  
     481A     -0.949650   482A     -0.944334   483A     -0.934692  
     484A     -0.934323   485A     -0.933484   486A     -0.932830  
     487A     -0.932549   488A     -0.931460   489A     -0.927099  
     490A     -0.923536   491A     -0.919872   492A     -0.916804  
     493A     -0.916065   494A     -0.915476   495A     -0.914729  
     496A     -0.909514   497A     -0.908843   498A     -0.907258  
     499A     -0.906672   500A     -0.905489   501A     -0.903310  
     502A     -0.899952   503A     -0.898866   504A     -0.898350  
     505A     -0.891229   506A     -0.888452   507A     -0.887679  
     508A     -0.887149   509A     -0.885176   510A     -0.878357  
     511A     -0.876489   512A     -0.874135   513A     -0.871510  
     514A     -0.870067   515A     -0.869123   516A     -0.866597  
     517A     -0.866312   518A     -0.861568   519A     -0.860649  
     520A     -0.859333   521A     -0.858357   522A     -0.857791  
     523A     -0.852399   524A     -0.852192   525A     -0.851499  
     526A     -0.851246   527A     -0.849007   528A     -0.845874  
     529A     -0.845126   530A     -0.841700   531A     -0.840145  
     532A     -0.838333   533A     -0.837869   534A     -0.836828  
     535A     -0.835376   536A     -0.834828   537A     -0.832408  
     538A     -0.829866   539A     -0.829560   540A     -0.828907  
     541A     -0.827049   542A     -0.823128   543A     -0.822603  
     544A     -0.821468   545A     -0.820135   546A     -0.819999  
     547A     -0.819011   548A     -0.817778   549A     -0.815765  
     550A     -0.813589   551A     -0.813129   552A     -0.810638  
     553A     -0.808872   554A     -0.806582   555A     -0.803869  
     556A     -0.803357   557A     -0.801026   558A     -0.800831  
     559A     -0.799591   560A     -0.798511   561A     -0.796406  
     562A     -0.795110   563A     -0.794265   564A     -0.792065  
     565A     -0.789728   566A     -0.789020   567A     -0.787001  
     568A     -0.785422   569A     -0.784496   570A     -0.782016  
     571A     -0.781248   572A     -0.779624   573A     -0.779286  
     574A     -0.774865   575A     -0.774714   576A     -0.774123  
     577A     -0.773135   578A     -0.771028   579A     -0.768893  
     580A     -0.768373   581A     -0.767998   582A     -0.767033  
     583A     -0.766279   584A     -0.764610   585A     -0.764303  
     586A     -0.763726   587A     -0.763089   588A     -0.762525  
     589A     -0.760747   590A     -0.760340   591A     -0.756947  
     592A     -0.756438   593A     -0.755298   594A     -0.754750  
     595A     -0.753558   596A     -0.749971   597A     -0.749758  
     598A     -0.748820   599A     -0.747749   600A     -0.747362  
     601A     -0.746172   602A     -0.744497   603A     -0.743440  
     604A     -0.742364   605A     -0.742112   606A     -0.741057  
     607A     -0.740055   608A     -0.736941   609A     -0.734865  
     610A     -0.733662   611A     -0.733117   612A     -0.731274  
     613A     -0.729684   614A     -0.727664   615A     -0.727309  
     616A     -0.725664   617A     -0.724707   618A     -0.724297  
     619A     -0.722907   620A     -0.722504   621A     -0.721769  
     622A     -0.720530   623A     -0.719358   624A     -0.715953  
     625A     -0.715445   626A     -0.713917   627A     -0.713255  
     628A     -0.712781   629A     -0.711708   630A     -0.710413  
     631A     -0.709545   632A     -0.708673   633A     -0.707364  
     634A     -0.706549   635A     -0.705414   636A     -0.703601  
     637A     -0.702651   638A     -0.701704   639A     -0.701294  
     640A     -0.701104   641A     -0.698946   642A     -0.698217  
     643A     -0.697571   644A     -0.697212   645A     -0.695204  
     646A     -0.694989   647A     -0.693065   648A     -0.691959  
     649A     -0.690010   650A     -0.688274   651A     -0.687738  
     652A     -0.686300   653A     -0.685816   654A     -0.684758  
     655A     -0.684190   656A     -0.683665   657A     -0.681790  
     658A     -0.681569   659A     -0.680644   660A     -0.680161  
     661A     -0.680127   662A     -0.679907   663A     -0.679078  
     664A     -0.677517   665A     -0.676201   666A     -0.674072  
     667A     -0.673234   668A     -0.671756   669A     -0.669142  
     670A     -0.668404   671A     -0.667979   672A     -0.666360  
     673A     -0.666016   674A     -0.665481   675A     -0.665095  
     676A     -0.664556   677A     -0.663620   678A     -0.663147  
     679A     -0.662383   680A     -0.661665   681A     -0.660821  
     682A     -0.660083   683A     -0.658925   684A     -0.658724  
     685A     -0.657828   686A     -0.657601   687A     -0.656769  
     688A     -0.655723   689A     -0.655132   690A     -0.654107  
     691A     -0.651028   692A     -0.650228   693A     -0.649493  
     694A     -0.648777   695A     -0.647121   696A     -0.646835  
     697A     -0.645739   698A     -0.645496   699A     -0.644670  
     700A     -0.644285   701A     -0.643652   702A     -0.642651  
     703A     -0.641867   704A     -0.641024   705A     -0.640257  
     706A     -0.639817   707A     -0.639542   708A     -0.638058  
     709A     -0.636714   710A     -0.636114   711A     -0.635696  
     712A     -0.634648   713A     -0.634435   714A     -0.633457  
     715A     -0.632856   716A     -0.632376   717A     -0.631886  
     718A     -0.630519   719A     -0.630001   720A     -0.629389  
     721A     -0.627558   722A     -0.627441   723A     -0.626729  
     724A     -0.626049   725A     -0.625542   726A     -0.625276  
     727A     -0.624591   728A     -0.624203   729A     -0.623811  
     730A     -0.623111   731A     -0.622734   732A     -0.622123  
     733A     -0.620667   734A     -0.620244   735A     -0.619961  
     736A     -0.618951   737A     -0.618132   738A     -0.617515  
     739A     -0.616997   740A     -0.616847   741A     -0.616361  
     742A     -0.615432   743A     -0.614930   744A     -0.614110  
     745A     -0.613259   746A     -0.613146   747A     -0.612255  
     748A     -0.611239   749A     -0.610255   750A     -0.609879  
     751A     -0.609316   752A     -0.607419   753A     -0.607238  
     754A     -0.606322   755A     -0.605752   756A     -0.604922  
     757A     -0.603700   758A     -0.602892   759A     -0.602578  
     760A     -0.601748   761A     -0.600913   762A     -0.600290  
     763A     -0.599692   764A     -0.596925   765A     -0.596514  
     766A     -0.596087   767A     -0.594932   768A     -0.593985  
     769A     -0.593070   770A     -0.592576   771A     -0.591953  
     772A     -0.591414   773A     -0.590869   774A     -0.590286  
     775A     -0.588974   776A     -0.588711   777A     -0.588081  
     778A     -0.586600   779A     -0.586258   780A     -0.585491  
     781A     -0.585283   782A     -0.584566   783A     -0.584079  
     784A     -0.582967   785A     -0.582571   786A     -0.582028  
     787A     -0.582012   788A     -0.581284   789A     -0.580309  
     790A     -0.578880   791A     -0.578232   792A     -0.577716  
     793A     -0.577407   794A     -0.576829   795A     -0.575542  
     796A     -0.575419   797A     -0.574826   798A     -0.574473  
     799A     -0.573304   800A     -0.572592   801A     -0.572175  
     802A     -0.571671   803A     -0.570227   804A     -0.569953  
     805A     -0.569441   806A     -0.567894   807A     -0.567443  
     808A     -0.567066   809A     -0.566268   810A     -0.565740  
     811A     -0.563740   812A     -0.563268   813A     -0.562857  
     814A     -0.560791   815A     -0.559420   816A     -0.558863  
     817A     -0.558222   818A     -0.557612   819A     -0.556623  
     820A     -0.556105   821A     -0.555115   822A     -0.553842  
     823A     -0.551515   824A     -0.551233   825A     -0.550895  
     826A     -0.549032   827A     -0.548113   828A     -0.547566  
     829A     -0.546844   830A     -0.546751   831A     -0.545997  
     832A     -0.545883   833A     -0.545575   834A     -0.544736  
     835A     -0.544624   836A     -0.543470   837A     -0.543099  
     838A     -0.542001   839A     -0.541656   840A     -0.541250  
     841A     -0.540732   842A     -0.540436   843A     -0.539436  
     844A     -0.539136   845A     -0.538342   846A     -0.538179  
     847A     -0.536688   848A     -0.536101   849A     -0.535888  
     850A     -0.534067   851A     -0.532723   852A     -0.531696  
     853A     -0.531008   854A     -0.530284   855A     -0.530130  
     856A     -0.529967   857A     -0.527729   858A     -0.526480  
     859A     -0.526425   860A     -0.526199   861A     -0.525680  
     862A     -0.524185   863A     -0.523764   864A     -0.521905  
     865A     -0.521097   866A     -0.520510   867A     -0.519691  
     868A     -0.519057   869A     -0.518558   870A     -0.517819  
     871A     -0.517702   872A     -0.516635   873A     -0.515526  
     874A     -0.515029   875A     -0.514243   876A     -0.513479  
     877A     -0.512957   878A     -0.512666   879A     -0.511621  
     880A     -0.511368   881A     -0.510930   882A     -0.509195  
     883A     -0.508353   884A     -0.506118   885A     -0.504930  
     886A     -0.504526   887A     -0.503122   888A     -0.502440  
     889A     -0.502417   890A     -0.501995   891A     -0.501668  
     892A     -0.501388   893A     -0.500460   894A     -0.499576  
     895A     -0.497871   896A     -0.497229   897A     -0.496028  
     898A     -0.495327   899A     -0.495008   900A     -0.494867  
     901A     -0.494590   902A     -0.493621   903A     -0.493490  
     904A     -0.493342   905A     -0.491713   906A     -0.491343  
     907A     -0.490585   908A     -0.489752   909A     -0.489000  
     910A     -0.486607   911A     -0.486166   912A     -0.485949  
     913A     -0.485873   914A     -0.484859   915A     -0.483314  
     916A     -0.482545   917A     -0.482211   918A     -0.481564  
     919A     -0.481171   920A     -0.479807   921A     -0.478718  
     922A     -0.478030   923A     -0.477822   924A     -0.476313  
     925A     -0.475732   926A     -0.474901   927A     -0.472891  
     928A     -0.472281   929A     -0.472137   930A     -0.470436  
     931A     -0.469029   932A     -0.468586   933A     -0.468032  
     934A     -0.467860   935A     -0.467266   936A     -0.466687  
     937A     -0.465894   938A     -0.464965   939A     -0.464257  
     940A     -0.463352   941A     -0.462874   942A     -0.461781  
     943A     -0.461438   944A     -0.461164   945A     -0.460144  
     946A     -0.458297   947A     -0.456778   948A     -0.455100  
     949A     -0.454847   950A     -0.453399   951A     -0.452499  
     952A     -0.451802   953A     -0.451379   954A     -0.450102  
     955A     -0.449888   956A     -0.446951   957A     -0.446877  
     958A     -0.446116   959A     -0.442975   960A     -0.442789  
     961A     -0.442722   962A     -0.442134   963A     -0.442060  
     964A     -0.441330   965A     -0.440865   966A     -0.439141  
     967A     -0.438439   968A     -0.438171   969A     -0.437762  
     970A     -0.435279   971A     -0.435253   972A     -0.433862  
     973A     -0.432646   974A     -0.432308   975A     -0.431545  
     976A     -0.429789   977A     -0.428891   978A     -0.427538  
     979A     -0.426537   980A     -0.426022   981A     -0.425459  
     982A     -0.424403   983A     -0.423921   984A     -0.422687  
     985A     -0.421688   986A     -0.420668   987A     -0.419995  
     988A     -0.419126   989A     -0.419124   990A     -0.417115  
     991A     -0.416849   992A     -0.416746   993A     -0.415785  
     994A     -0.415712   995A     -0.414142   996A     -0.412874  
     997A     -0.412766   998A     -0.410845   999A     -0.409913  
    1000A     -0.407111  1001A     -0.404726  1002A     -0.403004  
    1003A     -0.401276  1004A     -0.398438  1005A     -0.397201  
    1006A     -0.394933  1007A     -0.392575  1008A     -0.391454  
    1009A     -0.389900  1010A     -0.387068  1011A     -0.384330  
    1012A     -0.384030  1013A     -0.377680  1014A     -0.377579  
    1015A     -0.376968  1016A     -0.376742  1017A     -0.375142  
    1018A     -0.374605  1019A     -0.373501  1020A     -0.372552  
    1021A     -0.371184  1022A     -0.369307  1023A     -0.369177  
    1024A     -0.360996  1025A     -0.358722  1026A     -0.357345  
    1027A     -0.356584  1028A     -0.355426  1029A     -0.354206  
    1030A     -0.353554  1031A     -0.350533  1032A     -0.350006  
    1033A     -0.349558  1034A     -0.345282  1035A     -0.342279  
    1036A     -0.340012  1037A     -0.336766  1038A     -0.333281  
    1039A     -0.333248  1040A     -0.331065  1041A     -0.330568  
    1042A     -0.329170  1043A     -0.326607  1044A     -0.324579  
    1045A     -0.322390  1046A     -0.317635  1047A     -0.316623  
    1048A     -0.316202  1049A     -0.314590  1050A     -0.314132  
    1051A     -0.313903  1052A     -0.312503  1053A     -0.310249  
    1054A     -0.307629  1055A     -0.305265  1056A     -0.302664  
    1057A     -0.301540  1058A     -0.298890  1059A     -0.295837  
    1060A     -0.292083  1061A     -0.281785  1062A     -0.278382  
    1063A     -0.273989  1064A     -0.255242  1065A     -0.248436  
    1066A     -0.247779  1067A     -0.237323  1068A     -0.236154  
    1069A     -0.208544  1070A     -0.150539  1071A     -0.149771  
    1072A     -0.143114  1073A     -0.139362  1074A     -0.135100  
    1075A     -0.129313  1076A     -0.123636  1077A     -0.109835  
    1078A     -0.109723  1079A     -0.101240  1080A     -0.101216  
    1081A     -0.077181  

    Virtual:                                                              

    1082A      0.082047  1083A      0.087213  1084A      0.104439  
    1085A      0.105165  1086A      0.107006  1087A      0.111823  
    1088A      0.140686  1089A      0.142192  1090A      0.148290  
    1091A      0.158175  1092A      0.160499  1093A      0.163117  
    1094A      0.164633  1095A      0.166643  1096A      0.168538  
    1097A      0.172371  1098A      0.174222  1099A      0.175941  
    1100A      0.176984  1101A      0.180646  1102A      0.182076  
    1103A      0.186296  1104A      0.189415  1105A      0.190763  
    1106A      0.192276  1107A      0.199036  1108A      0.201923  
    1109A      0.203600  1110A      0.213691  1111A      0.215323  
    1112A      0.216704  1113A      0.233616  1114A      0.235929  
    1115A      0.245369  1116A      0.253201  1117A      0.256041  
    1118A      0.258610  1119A      0.259905  1120A      0.261621  
    1121A      0.268258  1122A      0.271180  1123A      0.275007  
    1124A      0.277377  1125A      0.282327  1126A      0.282660  
    1127A      0.286888  1128A      0.287658  1129A      0.287825  
    1130A      0.288441  1131A      0.291891  1132A      0.304363  
    1133A      0.313259  1134A      0.315903  1135A      0.321069  
    1136A      0.326366  1137A      0.326506  1138A      0.335874  
    1139A      0.342597  1140A      0.343163  1141A      0.350616  
    1142A      0.358869  1143A      0.362031  1144A      0.367529  
    1145A      0.377413  1146A      0.379538  1147A      0.384989  
    1148A      0.392084  1149A      0.393189  1150A      0.393425  
    1151A      0.393675  1152A      0.394699  1153A      0.397611  
    1154A      0.401819  1155A      0.403443  1156A      0.404118  
    1157A      0.405516  1158A      0.407549  1159A      0.408127  
    1160A      0.410045  1161A      0.415380  1162A      0.416416  
    1163A      0.417747  1164A      0.424577  1165A      0.427303  
    1166A      0.429862  1167A      0.431960  1168A      0.435133  
    1169A      0.438001  1170A      0.438882  1171A      0.444335  
    1172A      0.444590  1173A      0.446518  1174A      0.448376  
    1175A      0.448894  1176A      0.452096  1177A      0.456049  
    1178A      0.457634  1179A      0.459235  1180A      0.459929  
    1181A      0.460373  1182A      0.463972  1183A      0.464223  
    1184A      0.467430  1185A      0.469654  1186A      0.470164  
    1187A      0.471403  1188A      0.476979  1189A      0.477067  
    1190A      0.478481  1191A      0.479396  1192A      0.481999  
    1193A      0.482666  1194A      0.485584  1195A      0.487064  
    1196A      0.488058  1197A      0.488433  1198A      0.489738  
    1199A      0.494047  1200A      0.494407  1201A      0.495125  
    1202A      0.496525  1203A      0.497761  1204A      0.498885  
    1205A      0.499397  1206A      0.499839  1207A      0.501761  
    1208A      0.502078  1209A      0.503886  1210A      0.506962  
    1211A      0.507086  1212A      0.507332  1213A      0.510865  
    1214A      0.513183  1215A      0.513898  1216A      0.515267  
    1217A      0.516506  1218A      0.518292  1219A      0.520573  
    1220A      0.520581  1221A      0.521311  1222A      0.523356  
    1223A      0.524371  1224A      0.524616  1225A      0.525195  
    1226A      0.526607  1227A      0.527522  1228A      0.528332  
    1229A      0.529306  1230A      0.529607  1231A      0.531887  
    1232A      0.532861  1233A      0.533726  1234A      0.535001  
    1235A      0.535336  1236A      0.535859  1237A      0.536610  
    1238A      0.536926  1239A      0.537090  1240A      0.539328  
    1241A      0.539905  1242A      0.541220  1243A      0.541713  
    1244A      0.544780  1245A      0.546437  1246A      0.547085  
    1247A      0.548706  1248A      0.549292  1249A      0.550011  
    1250A      0.550266  1251A      0.551477  1252A      0.552447  
    1253A      0.553686  1254A      0.553975  1255A      0.555407  
    1256A      0.555771  1257A      0.557863  1258A      0.558439  
    1259A      0.558737  1260A      0.559414  1261A      0.559835  
    1262A      0.561138  1263A      0.562685  1264A      0.562951  
    1265A      0.563924  1266A      0.564692  1267A      0.564815  
    1268A      0.566198  1269A      0.568168  1270A      0.568673  
    1271A      0.568896  1272A      0.569851  1273A      0.570030  
    1274A      0.570499  1275A      0.571750  1276A      0.572387  
    1277A      0.573335  1278A      0.573923  1279A      0.574096  
    1280A      0.574832  1281A      0.575199  1282A      0.575701  
    1283A      0.576715  1284A      0.577124  1285A      0.579571  
    1286A      0.580010  1287A      0.581581  1288A      0.582487  
    1289A      0.583842  1290A      0.584526  1291A      0.586656  
    1292A      0.587788  1293A      0.589660  1294A      0.590548  
    1295A      0.591616  1296A      0.591805  1297A      0.593084  
    1298A      0.593827  1299A      0.594359  1300A      0.594939  
    1301A      0.595900  1302A      0.596117  1303A      0.596505  
    1304A      0.597554  1305A      0.599337  1306A      0.599682  
    1307A      0.600047  1308A      0.600606  1309A      0.600950  
    1310A      0.601692  1311A      0.603831  1312A      0.604326  
    1313A      0.604414  1314A      0.607224  1315A      0.608156  
    1316A      0.608382  1317A      0.610243  1318A      0.610807  
    1319A      0.611189  1320A      0.611542  1321A      0.611718  
    1322A      0.612597  1323A      0.612885  1324A      0.612998  
    1325A      0.614000  1326A      0.614235  1327A      0.614931  
    1328A      0.615530  1329A      0.616499  1330A      0.617181  
    1331A      0.617939  1332A      0.618075  1333A      0.618536  
    1334A      0.619863  1335A      0.620817  1336A      0.621715  
    1337A      0.622161  1338A      0.623195  1339A      0.624262  
    1340A      0.624850  1341A      0.625455  1342A      0.625692  
    1343A      0.626587  1344A      0.626922  1345A      0.627659  
    1346A      0.627764  1347A      0.629428  1348A      0.629492  
    1349A      0.630563  1350A      0.630762  1351A      0.631422  
    1352A      0.632857  1353A      0.633365  1354A      0.633510  
    1355A      0.634393  1356A      0.634988  1357A      0.636017  
    1358A      0.636433  1359A      0.638342  1360A      0.639040  
    1361A      0.639224  1362A      0.639885  1363A      0.640795  
    1364A      0.641542  1365A      0.641736  1366A      0.642440  
    1367A      0.642776  1368A      0.643297  1369A      0.644017  
    1370A      0.644566  1371A      0.645581  1372A      0.646635  
    1373A      0.646832  1374A      0.648277  1375A      0.648803  
    1376A      0.649134  1377A      0.649716  1378A      0.650425  
    1379A      0.650784  1380A      0.651405  1381A      0.651749  
    1382A      0.652765  1383A      0.653121  1384A      0.653909  
    1385A      0.655453  1386A      0.656191  1387A      0.656754  
    1388A      0.657616  1389A      0.658127  1390A      0.658341  
    1391A      0.659346  1392A      0.659843  1393A      0.660367  
    1394A      0.660847  1395A      0.662608  1396A      0.663293  
    1397A      0.664235  1398A      0.664777  1399A      0.665591  
    1400A      0.666264  1401A      0.666857  1402A      0.667736  
    1403A      0.668020  1404A      0.668601  1405A      0.668883  
    1406A      0.670431  1407A      0.671477  1408A      0.672793  
    1409A      0.672931  1410A      0.674261  1411A      0.674862  
    1412A      0.674944  1413A      0.675475  1414A      0.676109  
    1415A      0.676809  1416A      0.677819  1417A      0.678970  
    1418A      0.679412  1419A      0.680495  1420A      0.682431  
    1421A      0.683072  1422A      0.684082  1423A      0.684780  
    1424A      0.684979  1425A      0.686033  1426A      0.686449  
    1427A      0.688325  1428A      0.688810  1429A      0.689204  
    1430A      0.690248  1431A      0.691897  1432A      0.692527  
    1433A      0.694529  1434A      0.695641  1435A      0.695885  
    1436A      0.696555  1437A      0.697908  1438A      0.698217  
    1439A      0.699036  1440A      0.699130  1441A      0.699783  
    1442A      0.699964  1443A      0.701312  1444A      0.702820  
    1445A      0.703815  1446A      0.704675  1447A      0.704963  
    1448A      0.705301  1449A      0.705741  1450A      0.705899  
    1451A      0.706804  1452A      0.707302  1453A      0.707591  
    1454A      0.708674  1455A      0.709437  1456A      0.710600  
    1457A      0.711524  1458A      0.711935  1459A      0.712879  
    1460A      0.713309  1461A      0.716419  1462A      0.717252  
    1463A      0.717611  1464A      0.718190  1465A      0.718844  
    1466A      0.719476  1467A      0.720230  1468A      0.720895  
    1469A      0.721240  1470A      0.722073  1471A      0.722403  
    1472A      0.723387  1473A      0.724401  1474A      0.724938  
    1475A      0.725503  1476A      0.726085  1477A      0.726184  
    1478A      0.726452  1479A      0.726968  1480A      0.728407  
    1481A      0.729040  1482A      0.730090  1483A      0.730465  
    1484A      0.731405  1485A      0.733188  1486A      0.733415  
    1487A      0.733523  1488A      0.734106  1489A      0.734686  
    1490A      0.735872  1491A      0.736215  1492A      0.736704  
    1493A      0.737651  1494A      0.738278  1495A      0.738914  
    1496A      0.739746  1497A      0.740554  1498A      0.740641  
    1499A      0.742205  1500A      0.742678  1501A      0.743065  
    1502A      0.743353  1503A      0.744086  1504A      0.744269  
    1505A      0.746431  1506A      0.746982  1507A      0.747357  
    1508A      0.747677  1509A      0.748819  1510A      0.749284  
    1511A      0.751499  1512A      0.752012  1513A      0.752485  
    1514A      0.753340  1515A      0.754081  1516A      0.754470  
    1517A      0.755190  1518A      0.755881  1519A      0.756416  
    1520A      0.758453  1521A      0.758832  1522A      0.759137  
    1523A      0.760541  1524A      0.763166  1525A      0.763591  
    1526A      0.763821  1527A      0.768992  1528A      0.770032  
    1529A      0.770758  1530A      0.771320  1531A      0.773725  
    1532A      0.775694  1533A      0.776907  1534A      0.777672  
    1535A      0.778694  1536A      0.780419  1537A      0.780707  
    1538A      0.781837  1539A      0.782392  1540A      0.784050  
    1541A      0.784519  1542A      0.785441  1543A      0.786658  
    1544A      0.787246  1545A      0.788369  1546A      0.789141  
    1547A      0.789722  1548A      0.790049  1549A      0.791885  
    1550A      0.792946  1551A      0.793741  1552A      0.793952  
    1553A      0.794468  1554A      0.796383  1555A      0.798482  
    1556A      0.799274  1557A      0.800400  1558A      0.800577  
    1559A      0.801453  1560A      0.802330  1561A      0.802803  
    1562A      0.804267  1563A      0.804866  1564A      0.806021  
    1565A      0.806107  1566A      0.807119  1567A      0.808056  
    1568A      0.809285  1569A      0.810547  1570A      0.811172  
    1571A      0.812614  1572A      0.814464  1573A      0.814922  
    1574A      0.816353  1575A      0.817352  1576A      0.817692  
    1577A      0.818910  1578A      0.820801  1579A      0.821180  
    1580A      0.822357  1581A      0.823878  1582A      0.825342  
    1583A      0.825736  1584A      0.827080  1585A      0.827409  
    1586A      0.828065  1587A      0.829980  1588A      0.830450  
    1589A      0.830912  1590A      0.831200  1591A      0.832293  
    1592A      0.836463  1593A      0.838462  1594A      0.839325  
    1595A      0.840520  1596A      0.840697  1597A      0.841361  
    1598A      0.841830  1599A      0.842269  1600A      0.845474  
    1601A      0.847092  1602A      0.847922  1603A      0.848318  
    1604A      0.848588  1605A      0.849537  1606A      0.850605  
    1607A      0.850901  1608A      0.851866  1609A      0.855802  
    1610A      0.856096  1611A      0.859925  1612A      0.862020  
    1613A      0.866741  1614A      0.867427  1615A      0.869373  
    1616A      0.869952  1617A      0.871910  1618A      0.873213  
    1619A      0.873760  1620A      0.874201  1621A      0.877188  
    1622A      0.877869  1623A      0.880910  1624A      0.883847  
    1625A      0.885515  1626A      0.887218  1627A      0.887600  
    1628A      0.890419  1629A      0.890812  1630A      0.891339  
    1631A      0.891665  1632A      0.892790  1633A      0.893349  
    1634A      0.894854  1635A      0.895303  1636A      0.899692  
    1637A      0.901435  1638A      0.903129  1639A      0.903664  
    1640A      0.904909  1641A      0.905993  1642A      0.907602  
    1643A      0.907915  1644A      0.909040  1645A      0.916327  
    1646A      0.916519  1647A      0.917912  1648A      0.918123  
    1649A      0.922523  1650A      0.924275  1651A      0.924901  
    1652A      0.925244  1653A      0.927991  1654A      0.930813  
    1655A      0.932043  1656A      0.935287  1657A      0.935517  
    1658A      0.936056  1659A      0.938394  1660A      0.938628  
    1661A      0.940718  1662A      0.945012  1663A      0.945031  
    1664A      0.945719  1665A      0.946156  1666A      0.948820  
    1667A      0.949208  1668A      0.950559  1669A      0.956836  
    1670A      0.960299  1671A      0.969494  1672A      0.978175  
    1673A      0.981600  1674A      0.984730  1675A      0.985792  
    1676A      0.987450  1677A      0.987757  1678A      0.988410  
    1679A      0.993382  1680A      0.997016  1681A      0.997091  
    1682A      1.007268  1683A      1.007987  1684A      1.010851  
    1685A      1.013024  1686A      1.016078  1687A      1.018384  
    1688A      1.019903  1689A      1.021282  1690A      1.021496  
    1691A      1.029298  1692A      1.033183  1693A      1.034276  
    1694A      1.038007  1695A      1.038578  1696A      1.042275  
    1697A      1.044828  1698A      1.046660  1699A      1.050357  
    1700A      1.052233  1701A      1.052345  1702A      1.060427  
    1703A      1.067389  1704A      1.074942  1705A      1.087258  
    1706A      1.088598  1707A      1.097601  1708A      1.098297  
    1709A      1.101068  1710A      1.115728  1711A      1.121504  
    1712A      1.133157  1713A      1.135218  1714A      1.139976  
    1715A      1.147606  1716A      1.150710  1717A      1.170225  
    1718A      1.210453  1719A      1.215123  1720A      1.228188  
    1721A      1.229420  1722A      1.250992  1723A      1.255248  
    1724A      1.384199  

    Final Occupation by Irrep:
              A 
    DOCC [  1081 ]
    NA   [  1081 ]
    NB   [  1081 ]

  @DF-RHF Final Energy: -15160.18097445837702

   => Energetics <=

    Nuclear Repulsion Energy =         126564.8925813540117815
    One-Electron Energy =             -273594.5531176124932244
    Two-Electron Energy =              131875.2247513586771674
    Total Energy =                     -15160.1809744583788415

Computation Completed


Properties will be evaluated at   0.000000,   0.000000,   0.000000 [a0]

Properties computed using the SCF density matrix


 Multipole Moments:

 ------------------------------------------------------------------------------------
     Multipole            Electronic (a.u.)      Nuclear  (a.u.)        Total (a.u.)
 ------------------------------------------------------------------------------------

 L = 1.  Multiply by 2.5417464519 to convert [e a0] to [Debye]
 Dipole X            :     -12549.3904586        12485.1408314          -64.2496272
 Dipole Y            :    -195607.3586438       195391.8043241         -215.5543197
 Dipole Z            :    -203593.5569524       203473.5922654         -119.9646870
 Magnitude           :                                                  254.9180368

 ------------------------------------------------------------------------------------

*** tstop() called on atl1-1-01-010-20-1.pace.gatech.edu at Fri Nov 15 12:22:57 2024
Module time:
	user time   =   65471.96 seconds =    1091.20 minutes
	system time =    2027.89 seconds =      33.80 minutes
	total time  =       6888 seconds =     114.80 minutes
Total time:
	user time   =   65471.96 seconds =    1091.20 minutes
	system time =    2027.89 seconds =      33.80 minutes
	total time  =       6888 seconds =     114.80 minutes
Wall time: 6888.96 seconds
