# Supplementary material for: SparcleQC: Automated Input File Creation for QM/MM Studies of Protein:Ligand Complexes
Source: J Chem Inf Model. 2025 Jun 17;65(13):6433–40. doi: 10.1021/acs.jcim.5c00617 (PMC12264949; doi:10.1021/acs.jcim.5c00617)
Supplement: Supplementary file 2 [file ci5c00617_si_002.zip › si/convergence/ex1_1ABA/psi4_files/with_ee/cutoff_9.5_psi4_file_cx.out]

Scratch directory: /tmp/
  PE does not make use of molecular symmetry: further calculations in C1 point group.
  PE geometry must align with POTFILE keyword: resetting coordinates with fixed origin and orientation.
   => Libint2 <=

    Primary   basis highest AM E, G, H:  5, 4, 3
    Auxiliary basis highest AM E, G, H:  6, 5, 4
    Onebody   basis highest AM E, G, H:  6, 5, 4
    Solid Harmonics ordering:            gaussian

*** tstart() called on atl1-1-01-010-22-1.pace.gatech.edu
*** at Mon May 19 23:35:01 2025

   => Loading Basis Set <=

    Name: MINIX
    Role: ORBITAL
    Keyword: BASIS
    atoms 1-2, 4, 6, 27, 31, 39, 52, 65, 76, 80, 97, 119, 129, 136, 156, 160, 180, 199, 203, 213, 232, 259, 263, 270, 286, 306, 309-310, 318, 321-322, 330, 334-335, 345, 367, 386, 396, 400-401, 411, 445, 449, 468, 475, 499, 502-503, 511, 514, 525, 530, 542, 561, 568, 587, 590, 601, 618, 635, 645, 651, 654, 657, 660, 663, 666, 669, 672, 675, 678, 681, 684, 687                                                                                                                                                                                                                                                                                                                               entry O          line   102 file /storage/hive/project/chem-sherrill/csargent30/.conda/envs/psi419/share/psi4/basis/minix.gbs 
    atoms 3, 5, 8-11, 26, 29-30, 32-38, 50-51, 57-64, 75, 78-79, 81-83, 85, 95-96, 98-101, 117-118, 120, 127-128, 134-135, 137-139, 148-149, 155, 158-159, 161-167, 178-179, 181-184, 197-198, 200-201, 211-212, 214-217, 230-231, 233-234, 236, 247-250, 258, 261-262, 268-269, 271-273, 284-285, 287-293, 304-305, 307-308, 316-317, 319-320, 328-329, 331-333, 343-344, 346-349, 365-366, 368-371, 384-385, 387, 394-395, 397-399, 409-410, 412-415, 428-432, 444, 447-448, 450-453, 466-467, 473-474, 476-478, 480, 497-498, 500-501, 509-510, 512-513, 523-524, 526-528, 540-541, 543-546, 559-560, 566-567, 569-572, 585-586, 588-589, 599-600, 602-603, 605, 616-617, 619-621, 630-633, 644, 647 entry C          line    74 file /storage/hive/project/chem-sherrill/csargent30/.conda/envs/psi419/share/psi4/basis/minix.gbs 
    atoms 7, 28, 49, 56, 77, 84, 86, 94, 102, 116, 126, 133, 147, 157, 177, 196, 202, 210, 229, 246, 260, 267, 283, 303, 315, 327, 342, 350, 364, 383, 393, 408, 427, 446, 465, 472, 479, 481-482, 496, 508, 522, 529, 539, 558, 565, 584, 598, 615, 629, 634, 646                                                                                                                                                                                                                                                                                                                                                                                                                                      entry N          line    88 file /storage/hive/project/chem-sherrill/csargent30/.conda/envs/psi419/share/psi4/basis/minix.gbs 
    atoms 12, 121, 150, 235, 604                                                                                                                                                                                                                                                                                                                                                                                                                                                                                                                                                                                                                                                                        entry S          line   256 file /storage/hive/project/chem-sherrill/csargent30/.conda/envs/psi419/share/psi4/basis/minix.gbs 
    atoms 13-25, 40-48, 53-55, 66-74, 87-93, 103-115, 122-125, 130-132, 140-146, 151-154, 168-176, 185-195, 204-209, 218-228, 237-245, 251-257, 264-266, 274-282, 294-302, 311-314, 323-326, 336-341, 351-363, 372-382, 388-392, 402-407, 416-426, 433-443, 454-464, 469-471, 483-495, 504-507, 515-521, 531-538, 547-557, 562-564, 573-583, 591-597, 606-614, 622-628, 636-643, 648-650, 652-653, 655-656, 658-659, 661-662, 664-665, 667-668, 670-671, 673-674, 676-677, 679-680, 682-683, 685-686, 688-701                                                                                                                                                                                           entry H          line    24 file /storage/hive/project/chem-sherrill/csargent30/.conda/envs/psi419/share/psi4/basis/minix.gbs 

   => HF3C: Empirical Dispersion <=

    Grimme's -D3 (BJ-damping) Dispersion Correction
    Grimme S.; Ehrlich S.; Goerigk L. (2011), J. Comput. Chem., 32: 1456

        s6 =       1.000000
        s8 =       0.877700
        a1 =       0.417100
        a2 =       2.914900


         ---------------------------------------------------------
                                   SCF
               by Justin Turney, Rob Parrish, Andy Simmonett
                          and Daniel G. A. Smith
                              RHF Reference
                       10 Threads, 114440 MiB Core
         ---------------------------------------------------------

  ==> Geometry <==

    Molecular point group: c1
    Full point group: C1

    Geometry (in Angstrom), charge = -2, multiplicity = 1:

       Center              X                  Y                   Z               Mass       
    ------------   -----------------  -----------------  -----------------  -----------------
         O            0.239000000000    46.905000000000    47.130000000000    15.994914619570
         O           -3.503000000000    46.132000000000    52.984000000000    15.994914619570
         C            0.283000000000    45.599000000000    47.738000000000    12.000000000000
         O           -2.852000000000    43.343000000000    52.881000000000    15.994914619570
         C           -0.860000000000    45.455000000000    48.481000000000    12.000000000000
         O           -0.834000000000    45.235000000000    53.590000000000    15.994914619570
         N           -0.870000000000    46.412000000000    49.496000000000    14.003074004430
         C           -0.997000000000    47.656000000000    48.915000000000    12.000000000000
         C            0.110000000000    47.928000000000    48.142000000000    12.000000000000
         C           -1.946000000000    46.213000000000    50.350000000000    12.000000000000
         C           -1.912000000000    45.057000000000    51.091000000000    12.000000000000
         S           -2.221000000000    44.980000000000    52.478000000000    31.972071174400
         H           -3.704000000000    46.727000000000    52.258000000000     1.007825032230
         H            1.167000000000    45.497000000000    48.368000000000     1.007825032230
         H            0.327000000000    44.830000000000    46.967000000000     1.007825032230
         H           -0.889000000000    44.457000000000    48.918000000000     1.007825032230
         H           -1.732000000000    45.592000000000    47.841000000000     1.007825032230
         H           -1.082000000000    48.410000000000    49.697000000000     1.007825032230
         H           -1.889000000000    47.674000000000    48.289000000000     1.007825032230
         H           -0.002000000000    48.903000000000    47.668000000000     1.007825032230
         H            1.001000000000    47.937000000000    48.769000000000     1.007825032230
         H           -2.823000000000    46.129000000000    49.708000000000     1.007825032230
         H           -1.985000000000    47.054000000000    51.042000000000     1.007825032230
         H           -0.840000000000    44.862000000000    51.112000000000     1.007825032230
         H           -2.601000000000    44.372000000000    50.598000000000     1.007825032230
         C            9.479000000000    49.442000000000    55.784000000000    12.000000000000
         O            9.222000000000    50.616000000000    56.099000000000    15.994914619570
         N            8.831000000000    48.837000000000    54.788000000000    14.003074004430
         C            7.706000000000    49.436000000000    54.084000000000    12.000000000000
         C            6.456000000000    48.981000000000    54.822000000000    12.000000000000
         O            6.310000000000    47.784000000000    55.139000000000    15.994914619570
         C            7.599000000000    48.942000000000    52.633000000000    12.000000000000
         C            8.692000000000    49.472000000000    51.736000000000    12.000000000000
         C            9.959000000000    48.898000000000    51.781000000000    12.000000000000
         C            8.415000000000    50.537000000000    50.880000000000    12.000000000000
         C           10.961000000000    49.400000000000    50.960000000000    12.000000000000
         C            9.426000000000    51.032000000000    50.065000000000    12.000000000000
         C           10.685000000000    50.467000000000    50.116000000000    12.000000000000
         O           11.708000000000    50.978000000000    49.318000000000    15.994914619570
         H            9.136000000000    47.916000000000    54.508000000000     1.007825032230
         H            7.783000000000    50.523000000000    54.107000000000     1.007825032230
         H            6.637000000000    49.260000000000    52.230000000000     1.007825032230
         H            7.639000000000    47.853000000000    52.629000000000     1.007825032230
         H           10.161000000000    48.072000000000    52.447000000000     1.007825032230
         H            7.427000000000    50.972000000000    50.851000000000     1.007825032230
         H           11.948000000000    48.963000000000    50.978000000000     1.007825032230
         H            9.228000000000    51.855000000000    49.395000000000     1.007825032230
         H           11.376000000000    51.721000000000    48.808000000000     1.007825032230
         N            5.533000000000    49.874000000000    55.110000000000    14.003074004430
         C            4.317000000000    49.477000000000    55.789000000000    12.000000000000
         C            3.333000000000    50.620000000000    55.891000000000    12.000000000000
         O            3.372000000000    51.588000000000    55.127000000000    15.994914619570
         H            5.674000000000    50.841000000000    54.856000000000     1.007825032230
         H            4.569000000000    49.137000000000    56.794000000000     1.007825032230
         H            3.854000000000    48.656000000000    55.241000000000     1.007825032230
         N            2.442000000000    50.507000000000    56.862000000000    14.003074004430
         C            1.413000000000    51.506000000000    57.119000000000    12.000000000000
         C            0.005000000000    50.927000000000    57.232000000000    12.000000000000
         C           -0.521000000000    50.237000000000    56.001000000000    12.000000000000
         C           -0.985000000000    51.011000000000    54.951000000000    12.000000000000
         C           -0.569000000000    48.854000000000    55.936000000000    12.000000000000
         C           -1.502000000000    50.387000000000    53.835000000000    12.000000000000
         C           -1.086000000000    48.222000000000    54.817000000000    12.000000000000
         C           -1.549000000000    49.003000000000    53.779000000000    12.000000000000
         O           -2.106000000000    48.406000000000    52.664000000000    15.994914619570
         H            2.477000000000    49.689000000000    57.454000000000     1.007825032230
         H            1.439000000000    52.275000000000    56.347000000000     1.007825032230
         H            0.006000000000    50.203000000000    58.047000000000     1.007825032230
         H           -0.679000000000    51.735000000000    57.492000000000     1.007825032230
         H           -0.943000000000    52.089000000000    55.005000000000     1.007825032230
         H           -0.201000000000    48.265000000000    56.763000000000     1.007825032230
         H           -1.869000000000    50.975000000000    53.007000000000     1.007825032230
         H           -1.126000000000    47.144000000000    54.759000000000     1.007825032230
         H           -2.740000000000    47.740000000000    52.940000000000     1.007825032230
         C           -4.489000000000    54.638000000000    59.165000000000    12.000000000000
         O           -5.677000000000    54.600000000000    58.838000000000    15.994914619570
         N           -3.764000000000    53.513000000000    59.144000000000    14.003074004430
         C           -4.323000000000    52.242000000000    58.734000000000    12.000000000000
         C           -3.681000000000    51.215000000000    59.641000000000    12.000000000000
         O           -2.469000000000    51.006000000000    59.589000000000    15.994914619570
         C           -3.962000000000    52.008000000000    57.296000000000    12.000000000000
         C           -4.635000000000    50.801000000000    56.669000000000    12.000000000000
         C           -4.176000000000    49.512000000000    56.726000000000    12.000000000000
         N           -5.696000000000    50.809000000000    55.872000000000    14.003074004430
         C           -5.895000000000    49.594000000000    55.423000000000    12.000000000000
         N           -4.976000000000    48.833000000000    55.943000000000    14.003074004430
         H           -2.794000000000    53.552000000000    59.424000000000     1.007825032230
         H           -5.406000000000    52.241000000000    58.862000000000     1.007825032230
         H           -2.883000000000    51.867000000000    57.234000000000     1.007825032230
         H           -4.231000000000    52.894000000000    56.721000000000     1.007825032230
         H           -6.258000000000    51.618000000000    55.648000000000     1.007825032230
         H           -3.337000000000    49.137000000000    57.293000000000     1.007825032230
         H           -6.677000000000    49.282000000000    54.747000000000     1.007825032230
         N           -4.454000000000    50.568000000000    60.487000000000    14.003074004430
         C           -3.913000000000    49.659000000000    61.489000000000    12.000000000000
         C           -3.055000000000    48.558000000000    60.876000000000    12.000000000000
         O           -3.491000000000    47.931000000000    59.898000000000    15.994914619570
         C           -5.077000000000    49.060000000000    62.264000000000    12.000000000000
         C           -4.581000000000    48.271000000000    63.463000000000    12.000000000000
         C           -5.696000000000    47.747000000000    64.361000000000    12.000000000000
         C           -5.125000000000    47.550000000000    65.754000000000    12.000000000000
         N           -6.117000000000    47.166000000000    66.752000000000    14.003074004430
         H           -5.453000000000    50.706000000000    60.440000000000     1.007825032230
         H           -3.296000000000    50.234000000000    62.180000000000     1.007825032230
         H           -5.727000000000    49.864000000000    62.610000000000     1.007825032230
         H           -5.643000000000    48.398000000000    61.608000000000     1.007825032230
         H           -4.005000000000    47.420000000000    63.099000000000     1.007825032230
         H           -3.926000000000    48.910000000000    64.055000000000     1.007825032230
         H           -6.513000000000    48.468000000000    64.395000000000     1.007825032230
         H           -6.062000000000    46.795000000000    63.976000000000     1.007825032230
         H           -4.367000000000    46.769000000000    65.706000000000     1.007825032230
         H           -4.651000000000    48.479000000000    66.072000000000     1.007825032230
         H           -5.667000000000    47.053000000000    67.649000000000     1.007825032230
         H           -6.548000000000    46.294000000000    66.480000000000     1.007825032230
         H           -6.824000000000    47.884000000000    66.818000000000     1.007825032230
         N           -1.840000000000    48.367000000000    61.392000000000    14.003074004430
         C           -0.992000000000    47.311000000000    60.887000000000    12.000000000000
         C           -0.176000000000    46.758000000000    62.031000000000    12.000000000000
         O            0.958000000000    47.176000000000    62.300000000000    15.994914619570
         C           -0.081000000000    47.849000000000    59.785000000000    12.000000000000
         S            0.906000000000    46.497000000000    59.054000000000    31.972071174400
         H           -1.511000000000    48.963000000000    62.139000000000     1.007825032230
         H           -1.616000000000    46.517000000000    60.478000000000     1.007825032230
         H           -0.691000000000    48.308000000000    59.007000000000     1.007825032230
         H            0.590000000000    48.598000000000    60.206000000000     1.007825032230
         N           -0.745000000000    45.803000000000    62.754000000000    14.003074004430
         C           -0.066000000000    45.169000000000    63.887000000000    12.000000000000
         C            1.297000000000    44.560000000000    63.509000000000    12.000000000000
         O            2.300000000000    44.868000000000    64.165000000000    15.994914619570
         H           -1.679000000000    45.502000000000    62.515000000000     1.007825032230
         H            0.092000000000    45.920000000000    64.661000000000     1.007825032230
         H           -0.706000000000    44.381000000000    64.285000000000     1.007825032230
         N            1.441000000000    43.750000000000    62.430000000000    14.003074004430
         C            2.722000000000    43.233000000000    61.953000000000    12.000000000000
         C            3.756000000000    44.331000000000    61.685000000000    12.000000000000
         O            4.949000000000    44.126000000000    61.944000000000    15.994914619570
         C            2.361000000000    42.431000000000    60.697000000000    12.000000000000
         C            0.961000000000    41.944000000000    60.950000000000    12.000000000000
         C            0.350000000000    43.177000000000    61.613000000000    12.000000000000
         H            3.124000000000    42.549000000000    62.701000000000     1.007825032230
         H            2.394000000000    43.066000000000    59.812000000000     1.007825032230
         H            3.040000000000    41.586000000000    60.581000000000     1.007825032230
         H            0.449000000000    41.692000000000    60.021000000000     1.007825032230
         H            0.963000000000    41.096000000000    61.635000000000     1.007825032230
         H           -0.493000000000    42.895000000000    62.243000000000     1.007825032230
         H            0.031000000000    43.893000000000    60.855000000000     1.007825032230
         N            3.322000000000    45.484000000000    61.134000000000    14.003074004430
         C            4.203000000000    46.620000000000    60.883000000000    12.000000000000
         C            3.465000000000    47.784000000000    60.221000000000    12.000000000000
         S            2.700000000000    47.388000000000    58.627000000000    31.972071174400
         H            2.346000000000    45.564000000000    60.885000000000     1.007825032230
         H            5.022000000000    46.302000000000    60.238000000000     1.007825032230
         H            2.681000000000    48.119000000000    60.900000000000     1.007825032230
         H            4.169000000000    48.603000000000    60.074000000000     1.007825032230
         C           12.566000000000    53.009000000000    57.937000000000    12.000000000000
         O           12.459000000000    51.916000000000    57.371000000000    15.994914619570
         N           11.485000000000    53.672000000000    58.281000000000    14.003074004430
         C           10.147000000000    53.178000000000    57.973000000000    12.000000000000
         C            9.589000000000    54.010000000000    56.814000000000    12.000000000000
         O            9.658000000000    55.244000000000    56.807000000000    15.994914619570
         C            9.253000000000    53.305000000000    59.218000000000    12.000000000000
         C            7.869000000000    52.700000000000    59.024000000000    12.000000000000
         C            7.687000000000    51.343000000000    59.216000000000    12.000000000000
         C            6.802000000000    53.499000000000    58.641000000000    12.000000000000
         C            6.436000000000    50.789000000000    59.028000000000    12.000000000000
         C            5.556000000000    52.939000000000    58.454000000000    12.000000000000
         C            5.384000000000    51.590000000000    58.648000000000    12.000000000000
         H           11.583000000000    54.549000000000    58.773000000000     1.007825032230
         H           10.206000000000    52.132000000000    57.673000000000     1.007825032230
         H            9.741000000000    52.795000000000    60.049000000000     1.007825032230
         H            9.144000000000    54.360000000000    59.467000000000     1.007825032230
         H            8.518000000000    50.720000000000    59.511000000000     1.007825032230
         H            6.947000000000    54.558000000000    58.489000000000     1.007825032230
         H            6.284000000000    49.730000000000    59.179000000000     1.007825032230
         H            4.721000000000    53.557000000000    58.157000000000     1.007825032230
         H            4.408000000000    51.152000000000    58.500000000000     1.007825032230
         N            9.024000000000    53.368000000000    55.798000000000    14.003074004430
         C            8.472000000000    54.040000000000    54.638000000000    12.000000000000
         C            6.973000000000    53.748000000000    54.671000000000    12.000000000000
         O            6.536000000000    52.594000000000    54.558000000000    15.994914619570
         C            9.142000000000    53.478000000000    53.348000000000    12.000000000000
         C           10.605000000000    53.856000000000    53.284000000000    12.000000000000
         C            8.446000000000    54.045000000000    52.136000000000    12.000000000000
         C           11.302000000000    53.478000000000    54.566000000000    12.000000000000
         H            8.976000000000    52.360000000000    55.835000000000     1.007825032230
         H            8.645000000000    55.114000000000    54.711000000000     1.007825032230
         H            9.051000000000    52.392000000000    53.340000000000     1.007825032230
         H           11.075000000000    53.332000000000    52.452000000000     1.007825032230
         H           10.693000000000    54.931000000000    53.129000000000     1.007825032230
         H            7.389000000000    53.781000000000    52.167000000000     1.007825032230
         H            8.549000000000    55.130000000000    52.132000000000     1.007825032230
         H            8.897000000000    53.634000000000    51.233000000000     1.007825032230
         H           12.377000000000    53.428000000000    54.395000000000     1.007825032230
         H           11.090000000000    54.227000000000    55.329000000000     1.007825032230
         H           10.942000000000    52.506000000000    54.902000000000     1.007825032230
         N            6.166000000000    54.792000000000    54.866000000000    14.003074004430
         C            4.714000000000    54.653000000000    54.968000000000    12.000000000000
         C            4.103000000000    54.707000000000    53.574000000000    12.000000000000
         O            4.298000000000    55.692000000000    52.855000000000    15.994914619570
         C            4.122000000000    55.782000000000    55.827000000000    12.000000000000
         C            2.598000000000    55.732000000000    55.945000000000    12.000000000000
         N            2.013000000000    56.857000000000    56.341000000000    14.003074004430
         O            1.918000000000    54.728000000000    55.674000000000    15.994914619570
         H            6.573000000000    55.713000000000    54.946000000000     1.007825032230
         H            4.477000000000    53.693000000000    55.426000000000     1.007825032230
         H            4.547000000000    55.711000000000    56.828000000000     1.007825032230
         H            4.408000000000    56.740000000000    55.392000000000     1.007825032230
         H            2.573000000000    57.671000000000    56.551000000000     1.007825032230
         H            1.008000000000    56.899000000000    56.432000000000     1.007825032230
         N            3.358000000000    53.697000000000    53.143000000000    14.003074004430
         C            2.813000000000    53.718000000000    51.788000000000    12.000000000000
         C            1.415000000000    54.343000000000    51.725000000000    12.000000000000
         O            0.846000000000    54.490000000000    50.639000000000    15.994914619570
         C            2.765000000000    52.263000000000    51.154000000000    12.000000000000
         C            1.854000000000    51.314000000000    51.971000000000    12.000000000000
         C            4.222000000000    51.753000000000    51.018000000000    12.000000000000
         C            1.552000000000    49.957000000000    51.275000000000    12.000000000000
         H            3.168000000000    52.914000000000    53.752000000000     1.007825032230
         H            3.476000000000    54.326000000000    51.173000000000     1.007825032230
         H            2.346000000000    52.349000000000    50.152000000000     1.007825032230
         H            2.343000000000    51.107000000000    52.923000000000     1.007825032230
         H            0.910000000000    51.822000000000    52.168000000000     1.007825032230
         H            4.218000000000    50.753000000000    50.584000000000     1.007825032230
         H            4.784000000000    52.427000000000    50.372000000000     1.007825032230
         H            4.689000000000    51.720000000000    52.002000000000     1.007825032230
         H            0.908000000000    49.355000000000    51.916000000000     1.007825032230
         H            2.486000000000    49.425000000000    51.096000000000     1.007825032230
         H            1.050000000000    50.140000000000    50.325000000000     1.007825032230
         N            0.803000000000    54.699000000000    52.842000000000    14.003074004430
         C           -0.523000000000    55.306000000000    52.821000000000    12.000000000000
         C           -0.453000000000    56.609000000000    53.627000000000    12.000000000000
         O           -0.633000000000    56.589000000000    54.848000000000    15.994914619570
         C           -1.551000000000    54.355000000000    53.441000000000    12.000000000000
         C           -2.945000000000    54.929000000000    53.268000000000    12.000000000000
         S           -4.230000000000    53.864000000000    53.922000000000    31.972071174400
         C           -4.327000000000    52.868000000000    52.489000000000    12.000000000000
         H            1.263000000000    54.547000000000    53.728000000000     1.007825032230
         H           -0.806000000000    55.528000000000    51.792000000000     1.007825032230
         H           -1.338000000000    54.233000000000    54.503000000000     1.007825032230
         H           -1.494000000000    53.386000000000    52.946000000000     1.007825032230
         H           -2.992000000000    55.887000000000    53.785000000000     1.007825032230
         H           -3.129000000000    55.092000000000    52.206000000000     1.007825032230
         H           -5.082000000000    52.095000000000    52.634000000000     1.007825032230
         H           -4.601000000000    53.487000000000    51.634000000000     1.007825032230
         H           -3.359000000000    52.401000000000    52.305000000000     1.007825032230
         N           -0.069000000000    57.747000000000    53.033000000000    14.003074004430
         C            0.130000000000    59.004000000000    53.753000000000    12.000000000000
         C            0.742000000000    59.923000000000    52.710000000000    12.000000000000
         C            0.180000000000    59.391000000000    51.392000000000    12.000000000000
         C            0.301000000000    57.877000000000    51.623000000000    12.000000000000
         H            0.857000000000    58.842000000000    54.549000000000     1.007825032230
         H            0.437000000000    60.956000000000    52.875000000000     1.007825032230
         H            1.829000000000    59.841000000000    52.721000000000     1.007825032230
         H           -0.857000000000    59.694000000000    51.246000000000     1.007825032230
         H            0.798000000000    59.706000000000    50.551000000000     1.007825032230
         H            1.320000000000    57.531000000000    51.449000000000     1.007825032230
         H           -0.402000000000    57.335000000000    50.990000000000     1.007825032230
         C           -7.234000000000    57.352000000000    53.418000000000    12.000000000000
         O           -7.586000000000    58.298000000000    52.725000000000    15.994914619570
         N           -7.092000000000    56.125000000000    52.927000000000    14.003074004430
         C           -7.542000000000    55.739000000000    51.597000000000    12.000000000000
         C           -6.706000000000    56.276000000000    50.425000000000    12.000000000000
         O           -7.110000000000    56.102000000000    49.266000000000    15.994914619570
         H           -6.650000000000    55.425000000000    53.506000000000     1.007825032230
         H           -7.532000000000    54.650000000000    51.544000000000     1.007825032230
         H           -8.570000000000    56.079000000000    51.470000000000     1.007825032230
         N           -5.539000000000    56.901000000000    50.662000000000    14.003074004430
         C           -4.668000000000    57.406000000000    49.617000000000    12.000000000000
         C           -3.305000000000    56.701000000000    49.689000000000    12.000000000000
         O           -2.574000000000    56.844000000000    50.663000000000    15.994914619570
         C           -4.477000000000    58.938000000000    49.771000000000    12.000000000000
         C           -3.520000000000    59.471000000000    48.683000000000    12.000000000000
         C           -5.826000000000    59.653000000000    49.617000000000    12.000000000000
         H           -5.252000000000    57.026000000000    51.622000000000     1.007825032230
         H           -5.122000000000    57.201000000000    48.647000000000     1.007825032230
         H           -4.063000000000    59.154000000000    50.756000000000     1.007825032230
         H           -2.553000000000    58.975000000000    48.774000000000     1.007825032230
         H           -3.390000000000    60.546000000000    48.809000000000     1.007825032230
         H           -3.941000000000    59.268000000000    47.698000000000     1.007825032230
         H           -6.518000000000    59.291000000000    50.377000000000     1.007825032230
         H           -6.234000000000    59.449000000000    48.627000000000     1.007825032230
         H           -5.684000000000    60.727000000000    49.737000000000     1.007825032230
         N           -2.981000000000    55.933000000000    48.650000000000    14.003074004430
         C           -1.694000000000    55.276000000000    48.503000000000    12.000000000000
         C           -0.689000000000    56.178000000000    47.833000000000    12.000000000000
         O           -1.007000000000    57.031000000000    46.986000000000    15.994914619570
         C           -1.807000000000    54.027000000000    47.654000000000    12.000000000000
         C           -2.448000000000    52.908000000000    48.447000000000    12.000000000000
         C           -1.674000000000    52.148000000000    49.313000000000    12.000000000000
         C           -3.793000000000    52.637000000000    48.293000000000    12.000000000000
         C           -2.246000000000    51.109000000000    50.022000000000    12.000000000000
         C           -4.359000000000    51.592000000000    49.009000000000    12.000000000000
         C           -3.585000000000    50.828000000000    49.870000000000    12.000000000000
         H           -3.669000000000    55.800000000000    47.923000000000     1.007825032230
         H           -1.321000000000    55.001000000000    49.490000000000     1.007825032230
         H           -2.418000000000    54.242000000000    46.778000000000     1.007825032230
         H           -0.812000000000    53.718000000000    47.333000000000     1.007825032230
         H           -0.624000000000    52.369000000000    49.433000000000     1.007825032230
         H           -4.397000000000    53.231000000000    47.623000000000     1.007825032230
         H           -1.643000000000    50.518000000000    50.695000000000     1.007825032230
         H           -5.410000000000    51.372000000000    48.895000000000     1.007825032230
         H           -4.032000000000    50.014000000000    50.420000000000     1.007825032230
         N            0.559000000000    55.981000000000    48.219000000000    14.003074004430
         C            1.648000000000    56.676000000000    47.609000000000    12.000000000000
         C            2.148000000000    55.749000000000    46.503000000000    12.000000000000
         O            2.969000000000    54.837000000000    46.727000000000    15.994914619570
         C            2.727000000000    56.921000000000    48.641000000000    12.000000000000
         C            3.851000000000    57.807000000000    48.123000000000    12.000000000000
         O            4.136000000000    57.836000000000    46.930000000000    15.994914619570
         O            4.466000000000    58.475000000000    48.937000000000    15.994914619570
         H            0.748000000000    55.324000000000    48.962000000000     1.007825032230
         H            1.306000000000    57.621000000000    47.186000000000     1.007825032230
         H            3.149000000000    55.961000000000    48.937000000000     1.007825032230
         H            2.279000000000    57.394000000000    49.515000000000     1.007825032230
         N            1.729000000000    56.044000000000    45.279000000000    14.003074004430
         C            2.074000000000    55.193000000000    44.152000000000    12.000000000000
         C            3.544000000000    55.165000000000    43.751000000000    12.000000000000
         O            4.028000000000    54.128000000000    43.262000000000    15.994914619570
         C            1.196000000000    55.606000000000    42.978000000000    12.000000000000
         C           -0.276000000000    55.169000000000    43.109000000000    12.000000000000
         O           -0.642000000000    54.440000000000    44.043000000000    15.994914619570
         O           -1.058000000000    55.533000000000    42.223000000000    15.994914619570
         H            1.165000000000    56.868000000000    45.129000000000     1.007825032230
         H            1.794000000000    54.174000000000    44.420000000000     1.007825032230
         H            1.224000000000    56.692000000000    42.895000000000     1.007825032230
         H            1.608000000000    55.175000000000    42.065000000000     1.007825032230
         N            4.295000000000    56.236000000000    44.041000000000    14.003074004430
         C            5.738000000000    56.262000000000    43.810000000000    12.000000000000
         C            6.419000000000    55.264000000000    44.753000000000    12.000000000000
         O            7.287000000000    54.507000000000    44.311000000000    15.994914619570
         C            6.285000000000    57.691000000000    44.060000000000    12.000000000000
         C            7.817000000000    57.877000000000    44.132000000000    12.000000000000
         C            8.325000000000    58.939000000000    45.136000000000    12.000000000000
         O            7.863000000000    60.082000000000    45.076000000000    15.994914619570
         O            9.188000000000    58.652000000000    45.976000000000    15.994914619570
         H            3.849000000000    57.053000000000    44.433000000000     1.007825032230
         H            5.941000000000    55.976000000000    42.778000000000     1.007825032230
         H            5.919000000000    58.324000000000    43.252000000000     1.007825032230
         H            5.858000000000    58.056000000000    44.994000000000     1.007825032230
         H            8.165000000000    58.163000000000    43.139000000000     1.007825032230
         H            8.267000000000    56.918000000000    44.390000000000     1.007825032230
         N            6.007000000000    55.188000000000    46.022000000000    14.003074004430
         C            6.595000000000    54.232000000000    46.948000000000    12.000000000000
         C            6.178000000000    52.810000000000    46.615000000000    12.000000000000
         O            7.003000000000    51.909000000000    46.780000000000    15.994914619570
         C            6.185000000000    54.544000000000    48.389000000000    12.000000000000
         C            6.770000000000    55.890000000000    48.845000000000    12.000000000000
         C            8.263000000000    55.770000000000    49.033000000000    12.000000000000
         C            9.097000000000    56.857000000000    48.364000000000    12.000000000000
         N            8.714000000000    58.206000000000    48.749000000000    14.003074004430
         H            5.275000000000    55.805000000000    46.344000000000     1.007825032230
         H            7.680000000000    54.301000000000    46.874000000000     1.007825032230
         H            5.098000000000    54.589000000000    48.449000000000     1.007825032230
         H            6.549000000000    53.753000000000    49.045000000000     1.007825032230
         H            6.562000000000    56.648000000000    48.090000000000     1.007825032230
         H            6.309000000000    56.183000000000    49.788000000000     1.007825032230
         H            8.470000000000    55.798000000000    50.103000000000     1.007825032230
         H            8.583000000000    54.803000000000    48.645000000000     1.007825032230
         H           10.142000000000    56.705000000000    48.635000000000     1.007825032230
         H            8.998000000000    56.759000000000    47.283000000000     1.007825032230
         H            9.047000000000    58.862000000000    48.057000000000     1.007825032230
         H            7.708000000000    58.265000000000    48.811000000000     1.007825032230
         H            9.121000000000    58.428000000000    49.646000000000     1.007825032230
         N            4.954000000000    52.544000000000    46.147000000000    14.003074004430
         C            4.574000000000    51.175000000000    45.767000000000    12.000000000000
         C            5.400000000000    50.768000000000    44.548000000000    12.000000000000
         O            5.935000000000    49.653000000000    44.554000000000    15.994914619570
         C            3.036000000000    51.092000000000    45.467000000000    12.000000000000
         C            2.286000000000    51.433000000000    46.777000000000    12.000000000000
         C            2.604000000000    49.685000000000    45.023000000000    12.000000000000
         C            0.773000000000    51.661000000000    46.639000000000    12.000000000000
         H            4.282000000000    53.292000000000    46.053000000000     1.007825032230
         H            4.809000000000    50.502000000000    46.592000000000     1.007825032230
         H            2.774000000000    51.816000000000    44.696000000000     1.007825032230
         H            2.438000000000    50.609000000000    47.474000000000     1.007825032230
         H            2.731000000000    52.331000000000    47.204000000000     1.007825032230
         H            3.120000000000    49.420000000000    44.100000000000     1.007825032230
         H            2.859000000000    48.965000000000    45.800000000000     1.007825032230
         H            1.527000000000    49.672000000000    44.854000000000     1.007825032230
         H            0.349000000000    51.893000000000    47.616000000000     1.007825032230
         H            0.592000000000    52.493000000000    45.958000000000     1.007825032230
         H            0.304000000000    50.760000000000    46.244000000000     1.007825032230
         N            5.592000000000    51.650000000000    43.542000000000    14.003074004430
         C            6.428000000000    51.322000000000    42.387000000000    12.000000000000
         C            7.875000000000    50.984000000000    42.805000000000    12.000000000000
         O            8.493000000000    50.019000000000    42.350000000000    15.994914619570
         C            6.431000000000    52.514000000000    41.431000000000    12.000000000000
         H            5.148000000000    52.556000000000    43.589000000000     1.007825032230
         H            5.999000000000    50.461000000000    41.875000000000     1.007825032230
         H            7.051000000000    52.284000000000    40.564000000000     1.007825032230
         H            6.833000000000    53.389000000000    41.943000000000     1.007825032230
         H            5.412000000000    52.720000000000    41.104000000000     1.007825032230
         N            8.420000000000    51.753000000000    43.762000000000    14.003074004430
         C            9.754000000000    51.519000000000    44.282000000000    12.000000000000
         C            9.824000000000    50.151000000000    44.980000000000    12.000000000000
         O           10.783000000000    49.382000000000    44.768000000000    15.994914619570
         C           10.071000000000    52.653000000000    45.226000000000    12.000000000000
         C           11.325000000000    52.457000000000    46.033000000000    12.000000000000
         C           11.503000000000    53.587000000000    47.030000000000    12.000000000000
         O           11.927000000000    54.654000000000    46.595000000000    15.994914619570
         O           11.218000000000    53.423000000000    48.217000000000    15.994914619570
         H            7.881000000000    52.522000000000    44.133000000000     1.007825032230
         H           10.465000000000    51.534000000000    43.456000000000     1.007825032230
         H           10.183000000000    53.564000000000    44.639000000000     1.007825032230
         H            9.233000000000    52.781000000000    45.911000000000     1.007825032230
         H           11.260000000000    51.512000000000    46.572000000000     1.007825032230
         H           12.184000000000    52.430000000000    45.362000000000     1.007825032230
         N            8.796000000000    49.803000000000    45.757000000000    14.003074004430
         C            8.772000000000    48.508000000000    46.402000000000    12.000000000000
         C            8.758000000000    47.383000000000    45.375000000000    12.000000000000
         O            9.544000000000    46.436000000000    45.473000000000    15.994914619570
         C            7.545000000000    48.399000000000    47.296000000000    12.000000000000
         C            7.324000000000    47.081000000000    48.078000000000    12.000000000000
         C            8.510000000000    46.703000000000    48.971000000000    12.000000000000
         C            6.091000000000    47.281000000000    48.927000000000    12.000000000000
         H            8.031000000000    50.447000000000    45.895000000000     1.007825032230
         H            9.665000000000    48.408000000000    47.019000000000     1.007825032230
         H            7.607000000000    49.203000000000    48.029000000000     1.007825032230
         H            6.664000000000    48.575000000000    46.679000000000     1.007825032230
         H            7.141000000000    46.273000000000    47.369000000000     1.007825032230
         H            9.398000000000    46.559000000000    48.355000000000     1.007825032230
         H            8.284000000000    45.779000000000    49.503000000000     1.007825032230
         H            8.692000000000    47.501000000000    49.691000000000     1.007825032230
         H            5.893000000000    46.375000000000    49.500000000000     1.007825032230
         H            5.238000000000    47.497000000000    48.283000000000     1.007825032230
         H            6.252000000000    48.115000000000    49.610000000000     1.007825032230
         N            7.912000000000    47.499000000000    44.338000000000    14.003074004430
         C            7.852000000000    46.455000000000    43.322000000000    12.000000000000
         C            6.783000000000    46.760000000000    42.296000000000    12.000000000000
         C            5.362000000000    46.760000000000    42.865000000000    12.000000000000
         C            4.409000000000    47.143000000000    41.755000000000    12.000000000000
         C            4.990000000000    45.393000000000    43.428000000000    12.000000000000
         H            7.316000000000    48.311000000000    44.262000000000     1.007825032230
         H            7.603000000000    45.512000000000    43.810000000000     1.007825032230
         H            6.984000000000    47.744000000000    41.873000000000     1.007825032230
         H            6.841000000000    46.018000000000    41.499000000000     1.007825032230
         H            5.298000000000    47.502000000000    43.661000000000     1.007825032230
         H            3.388000000000    47.150000000000    42.138000000000     1.007825032230
         H            4.488000000000    46.420000000000    40.943000000000     1.007825032230
         H            4.664000000000    48.135000000000    41.383000000000     1.007825032230
         H            5.683000000000    45.128000000000    44.226000000000     1.007825032230
         H            3.975000000000    45.428000000000    43.824000000000     1.007825032230
         H            5.045000000000    44.646000000000    42.636000000000     1.007825032230
         C           12.810000000000    44.733000000000    44.943000000000    12.000000000000
         O           13.706000000000    43.894000000000    45.089000000000    15.994914619570
         N           11.531000000000    44.377000000000    44.905000000000    14.003074004430
         C           11.130000000000    42.976000000000    44.972000000000    12.000000000000
         C           11.340000000000    42.248000000000    43.660000000000    12.000000000000
         O           11.424000000000    41.017000000000    43.683000000000    15.994914619570
         C            9.646000000000    42.848000000000    45.362000000000    12.000000000000
         C            9.265000000000    43.266000000000    46.773000000000    12.000000000000
         C            7.755000000000    43.294000000000    46.907000000000    12.000000000000
         C            9.881000000000    42.319000000000    47.757000000000    12.000000000000
         H           10.821000000000    45.091000000000    44.828000000000     1.007825032230
         H           11.730000000000    42.484000000000    45.738000000000     1.007825032230
         H            9.070000000000    43.463000000000    44.670000000000     1.007825032230
         H            9.347000000000    41.809000000000    45.223000000000     1.007825032230
         H            9.653000000000    44.268000000000    46.959000000000     1.007825032230
         H            7.485000000000    43.594000000000    47.920000000000     1.007825032230
         H            7.340000000000    44.007000000000    46.194000000000     1.007825032230
         H            7.354000000000    42.301000000000    46.703000000000     1.007825032230
         H            9.608000000000    42.618000000000    48.769000000000     1.007825032230
         H           10.966000000000    42.341000000000    47.652000000000     1.007825032230
         H            9.518000000000    41.309000000000    47.566000000000     1.007825032230
         N           11.455000000000    42.952000000000    42.525000000000    14.003074004430
         C           11.525000000000    42.334000000000    41.214000000000    12.000000000000
         C           10.164000000000    41.769000000000    40.833000000000    12.000000000000
         O           10.081000000000    40.762000000000    40.130000000000    15.994914619570
         H           11.495000000000    43.959000000000    42.585000000000     1.007825032230
         H           11.825000000000    43.080000000000    40.478000000000     1.007825032230
         H           12.259000000000    41.529000000000    41.232000000000     1.007825032230
         N            9.056000000000    42.383000000000    41.229000000000    14.003074004430
         C            7.732000000000    41.847000000000    40.950000000000    12.000000000000
         C            7.015000000000    42.653000000000    39.888000000000    12.000000000000
         O            7.168000000000    43.877000000000    39.827000000000    15.994914619570
         C            6.847000000000    41.867000000000    42.198000000000    12.000000000000
         C            7.270000000000    40.907000000000    43.286000000000    12.000000000000
         C            6.765000000000    39.494000000000    43.037000000000    12.000000000000
         N            5.309000000000    39.509000000000    42.945000000000    14.003074004430
         C            4.456000000000    39.277000000000    43.947000000000    12.000000000000
         N            4.847000000000    39.018000000000    45.181000000000    14.003074004430
         N            3.160000000000    39.333000000000    43.692000000000    14.003074004430
         H            9.134000000000    43.250000000000    41.741000000000     1.007825032230
         H            7.833000000000    40.818000000000    40.605000000000     1.007825032230
         H            6.864000000000    42.876000000000    42.610000000000     1.007825032230
         H            5.825000000000    41.629000000000    41.903000000000     1.007825032230
         H            8.359000000000    40.887000000000    43.332000000000     1.007825032230
         H            6.881000000000    41.260000000000    44.241000000000     1.007825032230
         H            7.071000000000    38.848000000000    43.860000000000     1.007825032230
         H            7.184000000000    39.117000000000    42.104000000000     1.007825032230
         H            4.909000000000    39.714000000000    42.040000000000     1.007825032230
         H            5.832000000000    38.979000000000    45.401000000000     1.007825032230
         H            4.161000000000    38.858000000000    45.905000000000     1.007825032230
         H            2.838000000000    39.538000000000    42.757000000000     1.007825032230
         H            2.492000000000    39.171000000000    44.432000000000     1.007825032230
         N            6.207000000000    41.956000000000    39.087000000000    14.003074004430
         C            5.293000000000    42.579000000000    38.150000000000    12.000000000000
         C            3.843000000000    42.635000000000    38.597000000000    12.000000000000
         O            3.041000000000    43.261000000000    37.909000000000    15.994914619570
         C            5.310000000000    41.860000000000    36.804000000000    12.000000000000
         C            6.551000000000    42.112000000000    35.946000000000    12.000000000000
         O            7.307000000000    43.063000000000    36.189000000000    15.994914619570
         O            6.749000000000    41.341000000000    35.013000000000    15.994914619570
         H            6.233000000000    40.948000000000    39.136000000000     1.007825032230
         H            5.631000000000    43.602000000000    37.985000000000     1.007825032230
         H            5.243000000000    40.789000000000    36.993000000000     1.007825032230
         H            4.430000000000    42.166000000000    36.238000000000     1.007825032230
         N            3.402000000000    41.944000000000    39.654000000000    14.003074004430
         C            2.003000000000    41.980000000000    40.075000000000    12.000000000000
         C            2.042000000000    42.251000000000    41.586000000000    12.000000000000
         O            3.101000000000    42.119000000000    42.211000000000    15.994914619570
         C            1.229000000000    40.623000000000    39.804000000000    12.000000000000
         C            1.480000000000    40.065000000000    38.389000000000    12.000000000000
         O            1.654000000000    39.648000000000    40.770000000000    15.994914619570
         H            4.056000000000    41.380000000000    40.177000000000     1.007825032230
         H            1.491000000000    42.799000000000    39.570000000000     1.007825032230
         H            0.160000000000    40.798000000000    39.928000000000     1.007825032230
         H            0.891000000000    39.158000000000    41.087000000000     1.007825032230
         H            0.925000000000    39.136000000000    38.261000000000     1.007825032230
         H            1.148000000000    40.792000000000    37.648000000000     1.007825032230
         H            2.545000000000    39.873000000000    38.258000000000     1.007825032230
         N            0.923000000000    42.587000000000    42.217000000000    14.003074004430
         C            0.860000000000    42.841000000000    43.647000000000    12.000000000000
         C            0.191000000000    41.696000000000    44.392000000000    12.000000000000
         O           -0.020000000000    41.755000000000    45.606000000000    15.994914619570
         C            0.083000000000    44.138000000000    43.892000000000    12.000000000000
         C            0.752000000000    45.382000000000    43.343000000000    12.000000000000
         C           -0.200000000000    46.571000000000    43.380000000000    12.000000000000
         N           -0.054000000000    47.428000000000    44.372000000000    14.003074004430
         O           -1.105000000000    46.721000000000    42.552000000000    15.994914619570
         H            0.074000000000    42.670000000000    41.677000000000     1.007825032230
         H            1.874000000000    42.962000000000    44.027000000000     1.007825032230
         H           -0.896000000000    44.042000000000    43.423000000000     1.007825032230
         H           -0.056000000000    44.263000000000    44.966000000000     1.007825032230
         H            1.055000000000    45.199000000000    42.312000000000     1.007825032230
         H            1.634000000000    45.609000000000    43.942000000000     1.007825032230
         H            0.677000000000    47.290000000000    45.055000000000     1.007825032230
         H           -0.673000000000    48.222000000000    44.448000000000     1.007825032230
         N           -0.126000000000    40.611000000000    43.683000000000    14.003074004430
         C           -0.846000000000    39.468000000000    44.218000000000    12.000000000000
         C           -0.127000000000    38.883000000000    45.417000000000    12.000000000000
         O            1.056000000000    38.530000000000    45.397000000000    15.994914619570
         C           -0.990000000000    38.374000000000    43.128000000000    12.000000000000
         C           -1.627000000000    38.920000000000    41.847000000000    12.000000000000
         C           -1.847000000000    37.233000000000    43.716000000000    12.000000000000
         C           -3.091000000000    39.330000000000    41.987000000000    12.000000000000
         H            0.152000000000    40.582000000000    42.713000000000     1.007825032230
         H           -1.840000000000    39.791000000000    44.527000000000     1.007825032230
         H           -0.001000000000    37.983000000000    42.890000000000     1.007825032230
         H           -1.563000000000    38.148000000000    41.080000000000     1.007825032230
         H           -1.054000000000    39.786000000000    41.516000000000     1.007825032230
         H           -1.966000000000    36.446000000000    42.971000000000     1.007825032230
         H           -2.827000000000    37.621000000000    43.994000000000     1.007825032230
         H           -1.354000000000    36.826000000000    44.598000000000     1.007825032230
         H           -3.323000000000    40.106000000000    41.258000000000     1.007825032230
         H           -3.266000000000    39.713000000000    42.992000000000     1.007825032230
         H           -3.729000000000    38.464000000000    41.811000000000     1.007825032230
         N           -0.881000000000    38.847000000000    46.502000000000    14.003074004430
         C           -0.441000000000    38.279000000000    47.754000000000    12.000000000000
         C            0.502000000000    39.140000000000    48.581000000000    12.000000000000
         O            0.972000000000    38.690000000000    49.632000000000    15.994914619570
         H           -1.812000000000    39.236000000000    46.453000000000     1.007825032230
         H           -1.326000000000    38.078000000000    48.358000000000     1.007825032230
         H            0.054000000000    37.331000000000    47.545000000000     1.007825032230
         N            0.859000000000    40.336000000000    48.132000000000    14.003074004430
         C            1.732000000000    41.190000000000    48.902000000000    12.000000000000
         C            1.034000000000    41.776000000000    50.121000000000    12.000000000000
         O           -0.031000000000    42.407000000000    50.002000000000    15.994914619570
         C            2.216000000000    42.332000000000    48.029000000000    12.000000000000
         C            3.407000000000    42.998000000000    47.384000000000    12.000000000000
         C            3.093000000000    44.447000000000    47.004000000000    12.000000000000
         C            4.542000000000    42.927000000000    48.387000000000    12.000000000000
         H            0.515000000000    40.654000000000    47.237000000000     1.007825032230
         H            2.593000000000    40.609000000000    49.233000000000     1.007825032230
         H            1.601000000000    42.161000000000    47.146000000000     1.007825032230
         H            1.711000000000    43.184000000000    48.485000000000     1.007825032230
         H            3.686000000000    42.444000000000    46.487000000000     1.007825032230
         H            3.962000000000    44.893000000000    46.520000000000     1.007825032230
         H            2.245000000000    44.467000000000    46.319000000000     1.007825032230
         H            2.848000000000    45.013000000000    47.902000000000     1.007825032230
         H            5.430000000000    43.398000000000    47.965000000000     1.007825032230
         H            4.253000000000    43.448000000000    49.300000000000     1.007825032230
         H            4.758000000000    41.884000000000    48.618000000000     1.007825032230
         N            1.609000000000    41.565000000000    51.285000000000    14.003074004430
         C            1.098000000000    42.152000000000    52.502000000000    12.000000000000
         C            2.197000000000    43.020000000000    53.128000000000    12.000000000000
         O            3.368000000000    42.991000000000    52.732000000000    15.994914619570
         C            0.678000000000    41.061000000000    53.494000000000    12.000000000000
         C           -0.525000000000    40.271000000000    53.005000000000    12.000000000000
         O            1.805000000000    40.199000000000    53.678000000000    15.994914619570
         H            2.429000000000    40.977000000000    51.329000000000     1.007825032230
         H            0.236000000000    42.776000000000    52.267000000000     1.007825032230
         H            0.430000000000    41.527000000000    54.448000000000     1.007825032230
         H            1.577000000000    39.501000000000    54.296000000000     1.007825032230
         H           -0.785000000000    39.510000000000    53.741000000000     1.007825032230
         H           -1.370000000000    40.945000000000    52.866000000000     1.007825032230
         H           -0.283000000000    39.791000000000    52.057000000000     1.007825032230
         N            1.761000000000    43.922000000000    53.995000000000    14.003074004430
         C            2.669000000000    44.782000000000    54.721000000000    12.000000000000
         C            2.899000000000    44.200000000000    56.110000000000    12.000000000000
         O            1.950000000000    43.687000000000    56.706000000000    15.994914619570
         C            2.071000000000    46.190000000000    54.846000000000    12.000000000000
         C            1.967000000000    46.894000000000    53.501000000000    12.000000000000
         S            3.577000000000    47.123000000000    52.682000000000    31.972071174400
         C            3.194000000000    46.290000000000    51.174000000000    12.000000000000
         H            0.767000000000    44.011000000000    54.153000000000     1.007825032230
         H            3.619000000000    44.837000000000    54.189000000000     1.007825032230
         H            1.073000000000    46.110000000000    55.278000000000     1.007825032230
         H            2.699000000000    46.784000000000    55.510000000000     1.007825032230
         H            1.328000000000    46.300000000000    52.848000000000     1.007825032230
         H            1.506000000000    47.870000000000    53.650000000000     1.007825032230
         H            4.062000000000    46.314000000000    50.515000000000     1.007825032230
         H            2.929000000000    45.255000000000    51.388000000000     1.007825032230
         H            2.354000000000    46.787000000000    50.688000000000     1.007825032230
         N            4.081000000000    44.299000000000    56.717000000000    14.003074004430
         C            5.246000000000    45.002000000000    56.188000000000    12.000000000000
         C            6.066000000000    44.193000000000    55.186000000000    12.000000000000
         O            5.934000000000    42.966000000000    55.087000000000    15.994914619570
         C            6.034000000000    45.354000000000    57.433000000000    12.000000000000
         C            5.875000000000    44.064000000000    58.208000000000    12.000000000000
         C            4.392000000000    43.743000000000    58.040000000000    12.000000000000
         H            4.914000000000    45.923000000000    55.709000000000     1.007825032230
         H            7.079000000000    45.565000000000    57.206000000000     1.007825032230
         H            5.574000000000    46.188000000000    57.964000000000     1.007825032230
         H            6.497000000000    43.274000000000    57.786000000000     1.007825032230
         H            6.115000000000    44.218000000000    59.260000000000     1.007825032230
         H            3.797000000000    44.224000000000    58.816000000000     1.007825032230
         H            4.231000000000    42.665000000000    58.048000000000     1.007825032230
         N            6.987000000000    44.867000000000    54.479000000000    14.003074004430
         C            8.000000000000    44.233000000000    53.656000000000    12.000000000000
         C            7.805000000000    44.569000000000    52.173000000000    12.000000000000
         C            6.630000000000    43.812000000000    51.545000000000    12.000000000000
         C            6.785000000000    42.295000000000    51.627000000000    12.000000000000
         N            5.768000000000    41.525000000000    51.936000000000    14.003074004430
         O            7.875000000000    41.758000000000    51.405000000000    15.994914619570
         H            6.974000000000    45.876000000000    54.523000000000     1.007825032230
         H            7.999000000000    43.154000000000    53.809000000000     1.007825032230
         H            7.620000000000    45.639000000000    52.079000000000     1.007825032230
         H            8.717000000000    44.319000000000    51.631000000000     1.007825032230
         H            6.554000000000    44.097000000000    50.496000000000     1.007825032230
         H            5.711000000000    44.101000000000    52.056000000000     1.007825032230
         H            4.864000000000    41.934000000000    52.124000000000     1.007825032230
         H            5.890000000000    40.524000000000    51.986000000000     1.007825032230
         C            9.118000000000    40.183000000000    54.803000000000    12.000000000000
         O            9.387000000000    41.362000000000    55.086000000000    15.994914619570
         N            8.115000000000    39.543000000000    55.384000000000    14.003074004430
         C            7.292000000000    40.203000000000    56.373000000000    12.000000000000
         H            7.923000000000    38.584000000000    55.134000000000     1.007825032230
         H            7.249000000000    41.266000000000    56.135000000000     1.007825032230
         H            6.284000000000    39.790000000000    56.326000000000     1.007825032230
         O           -4.494000000000    46.184000000000    55.356000000000    15.994914619570
         H           -3.983000000000    45.969000000000    54.576000000000     1.007825032230
         H           -4.883000000000    45.386000000000    55.713000000000     1.007825032230
         O           -0.568000000000    54.245000000000    56.640000000000    15.994914619570
         H            0.134000000000    54.591000000000    56.089000000000     1.007825032230
         H           -0.462000000000    54.570000000000    57.534000000000     1.007825032230
         O           -0.810000000000    44.068000000000    57.031000000000    15.994914619570
         H            0.132000000000    43.938000000000    56.920000000000     1.007825032230
         H           -1.285000000000    43.430000000000    56.499000000000     1.007825032230
         O           -5.188000000000    43.599000000000    55.708000000000    15.994914619570
         H           -5.595000000000    43.266000000000    54.908000000000     1.007825032230
         H           -4.407000000000    43.083000000000    55.907000000000     1.007825032230
         O            0.263000000000    58.629000000000    44.891000000000    15.994914619570
         H            0.111000000000    58.192000000000    45.729000000000     1.007825032230
         H            1.186000000000    58.871000000000    44.819000000000     1.007825032230
         O            5.003000000000    39.012000000000    53.418000000000    15.994914619570
         H            4.575000000000    39.038000000000    52.562000000000     1.007825032230
         H            5.944000000000    38.883000000000    53.300000000000     1.007825032230
         O            3.187000000000    37.794000000000    47.216000000000    15.994914619570
         H            2.483000000000    38.037000000000    46.615000000000     1.007825032230
         H            2.832000000000    37.256000000000    47.923000000000     1.007825032230
         O           -7.326000000000    52.855000000000    56.701000000000    15.994914619570
         H           -6.835000000000    53.375000000000    57.337000000000     1.007825032230
         H           -8.116000000000    52.507000000000    57.115000000000     1.007825032230
         O            3.645000000000    39.297000000000    51.046000000000    15.994914619570
         H            4.240000000000    39.454000000000    50.312000000000     1.007825032230
         H            3.097000000000    38.535000000000    50.856000000000     1.007825032230
         O           -1.910000000000    49.551000000000    43.381000000000    15.994914619570
         H           -1.662000000000    49.802000000000    42.491000000000     1.007825032230
         H           -2.807000000000    49.216000000000    43.380000000000     1.007825032230
         O           -4.831000000000    48.504000000000    52.099000000000    15.994914619570
         H           -5.768000000000    48.538000000000    51.905000000000     1.007825032230
         H           -4.357000000000    48.187000000000    51.330000000000     1.007825032230
         O            7.431000000000    38.634000000000    51.867000000000    15.994914619570
         H            7.564000000000    39.572000000000    51.728000000000     1.007825032230
         H            7.336000000000    38.197000000000    51.021000000000     1.007825032230
         O           -2.001000000000    42.627000000000    47.431000000000    15.994914619570
         H           -1.139000000000    42.734000000000    47.029000000000     1.007825032230
         H           -1.902000000000    42.534000000000    48.378000000000     1.007825032230
         H           10.263000000000    48.876000000000    56.307000000000     1.007825032230
         H            1.597000000000    51.945000000000    58.080000000000     1.007825032230
         H           -4.038000000000    55.583000000000    59.452000000000     1.007825032230
         H            4.613000000000    47.002000000000    61.822000000000     1.007825032230
         H           13.557000000000    53.427000000000    58.143000000000     1.007825032230
         H           -0.795000000000    59.388000000000    54.192000000000     1.007825032230
         H           -6.892000000000    57.514000000000    54.434000000000     1.007825032230
         H            8.807000000000    46.339000000000    42.815000000000     1.007825032230
         H           13.019000000000    45.797000000000    44.864000000000     1.007825032230
         H            8.935000000000    44.673000000000    54.016000000000     1.007825032230
         H            9.722000000000    39.642000000000    54.070000000000     1.007825032230
         H            7.671000000000    40.090000000000    57.384000000000     1.007825032230

  Running in c1 symmetry.

  Rotational constants: A =      0.00006  B =      0.00000  C =      0.00000 [cm^-1]
  Rotational constants: A =      1.82201  B =      0.02039  C =      0.02035 [MHz]
  Nuclear repulsion = 182292.428806970041478

  Charge       = -2
  Multiplicity = 1
  Electrons    = 2660
  Nalpha       = 1330
  Nbeta        = 1330

  ==> Algorithm <==

  SCF Algorithm Type is DF.
  DIIS enabled.
  MOM disabled.
  Fractional occupation disabled.
  Guess Type is SAD.
  Energy threshold   = 1.00e-06
  Density threshold  = 1.00e-06
  Integral threshold = 1.00e-12

  ==> Primary Basis <==

  Basis Set: MINIX
    Blend: MINIX
    Number of shells: 1398
    Number of basis functions: 2110
    Number of Cartesian functions: 2115
    Spherical Harmonics?: true
    Max angular momentum: 2

   => Loading Basis Set <=

    Name: (MINIX AUX)
    Role: JKFIT
    Keyword: DF_BASIS_SCF
    atoms 1-2, 4, 6, 27, 31, 39, 52, 65, 76, 80, 97, 119, 129, 136, 156, 160, 180, 199, 203, 213, 232, 259, 263, 270, 286, 306, 309-310, 318, 321-322, 330, 334-335, 345, 367, 386, 396, 400-401, 411, 445, 449, 468, 475, 499, 502-503, 511, 514, 525, 530, 542, 561, 568, 587, 590, 601, 618, 635, 645, 651, 654, 657, 660, 663, 666, 669, 672, 675, 678, 681, 684, 687                                                                                                                                                                                                                                                                                                                               entry O          line   318 file /storage/hive/project/chem-sherrill/csargent30/.conda/envs/psi419/share/psi4/basis/def2-universal-jkfit.gbs 
    atoms 3, 5, 8-11, 26, 29-30, 32-38, 50-51, 57-64, 75, 78-79, 81-83, 85, 95-96, 98-101, 117-118, 120, 127-128, 134-135, 137-139, 148-149, 155, 158-159, 161-167, 178-179, 181-184, 197-198, 200-201, 211-212, 214-217, 230-231, 233-234, 236, 247-250, 258, 261-262, 268-269, 271-273, 284-285, 287-293, 304-305, 307-308, 316-317, 319-320, 328-329, 331-333, 343-344, 346-349, 365-366, 368-371, 384-385, 387, 394-395, 397-399, 409-410, 412-415, 428-432, 444, 447-448, 450-453, 466-467, 473-474, 476-478, 480, 497-498, 500-501, 509-510, 512-513, 523-524, 526-528, 540-541, 543-546, 559-560, 566-567, 569-572, 585-586, 588-589, 599-600, 602-603, 605, 616-617, 619-621, 630-633, 644, 647 entry C          line   198 file /storage/hive/project/chem-sherrill/csargent30/.conda/envs/psi419/share/psi4/basis/def2-universal-jkfit.gbs 
    atoms 7, 28, 49, 56, 77, 84, 86, 94, 102, 116, 126, 133, 147, 157, 177, 196, 202, 210, 229, 246, 260, 267, 283, 303, 315, 327, 342, 350, 364, 383, 393, 408, 427, 446, 465, 472, 479, 481-482, 496, 508, 522, 529, 539, 558, 565, 584, 598, 615, 629, 634, 646                                                                                                                                                                                                                                                                                                                                                                                                                                      entry N          line   258 file /storage/hive/project/chem-sherrill/csargent30/.conda/envs/psi419/share/psi4/basis/def2-universal-jkfit.gbs 
    atoms 12, 121, 150, 235, 604                                                                                                                                                                                                                                                                                                                                                                                                                                                                                                                                                                                                                                                                        entry S          line   903 file /storage/hive/project/chem-sherrill/csargent30/.conda/envs/psi419/share/psi4/basis/def2-universal-jkfit.gbs 
    atoms 13-25, 40-48, 53-55, 66-74, 87-93, 103-115, 122-125, 130-132, 140-146, 151-154, 168-176, 185-195, 204-209, 218-228, 237-245, 251-257, 264-266, 274-282, 294-302, 311-314, 323-326, 336-341, 351-363, 372-382, 388-392, 402-407, 416-426, 433-443, 454-464, 469-471, 483-495, 504-507, 515-521, 531-538, 547-557, 562-564, 573-583, 591-597, 606-614, 622-628, 636-643, 648-650, 652-653, 655-656, 658-659, 661-662, 664-665, 667-668, 670-671, 673-674, 676-677, 679-680, 682-683, 685-686, 688-701                                                                                                                                                                                           entry H          line    18 file /storage/hive/project/chem-sherrill/csargent30/.conda/envs/psi419/share/psi4/basis/def2-universal-jkfit.gbs 

  ==> Integral Setup <==

  ==> DiskDFJK: Density-Fitted J/K Matrices <==

    J tasked:                  Yes
    K tasked:                  Yes
    wK tasked:                  No
    OpenMP threads:             10
    Integrals threads:          10
    Memory [MiB]:            85830
    Algorithm:                Disk
    Integral Cache:           NONE
    Schwarz Cutoff:          1E-12
    Fitting Condition:       1E-10

   => Auxiliary Basis Set <=

  Basis Set: (MINIX AUX)
    Blend: DEF2-UNIVERSAL-JKFIT
    Number of shells: 10750
    Number of basis functions: 32574
    Number of Cartesian functions: 38387
    Spherical Harmonics?: true
    Max angular momentum: 4

   => External Potential Field:  <= 

    > Charges [e] [a0] < 

              Z          x          y          z
        0.59720   41.93869   95.60880  109.21105
       -0.56790   42.21081   95.82045  111.52597
       -0.36620   44.20069   95.55022  107.46117
        0.11230   45.40634   93.97041  107.92982
        0.11230   43.58086   95.35747  105.52609
        0.11230   45.27028   97.27743  107.64447
       -0.41570   39.69370   95.43684  108.27753
       -0.02370   37.39957   95.46707  109.71183
        0.59730   35.70638   93.49609  108.54776
       -0.56790   36.00306   92.99720  106.29332
        0.03420   36.07298   97.95773  109.48506
        0.00180   37.42036   99.97218  110.96661
       -0.27370   35.12434  102.45150  111.29164
       -0.05360   34.89568  103.12424  108.01864
        0.08800   37.77563   95.02299  111.68848
        0.02410   36.01251   98.50953  107.50085
        0.02410   34.14924   97.76687  110.19560
        0.04400   37.99105   99.25975  112.81287
        0.04400   39.06064  100.65059  109.92348
        0.06840   34.44971  105.11791  107.75596
        0.06840   36.69092  102.69717  107.10401
        0.06840   33.40658  101.97151  107.18338
        0.27190   39.54252   95.26676  106.38213
       -0.41570   34.08121   92.30367  110.04820
       -0.00240   32.08566   90.71063  109.00507
        0.59730   30.14680   92.55123  107.88446
       -0.56790   29.92381   94.69418  108.82744
       -0.03430   30.76285   89.22342  111.05731
        0.01180   32.24629   86.96709  111.99840
       -0.12560   34.29475   87.29401  113.59522
       -0.12560   31.51118   84.57091  111.24251
       -0.17040   35.59110   85.17563  114.42103
       -0.17040   32.81131   82.46198  112.06832
       -0.10720   34.85033   82.77000  113.66136
        0.27190   34.23050   92.50398  111.93982
        0.09780   32.83210   89.45586  107.55187
        0.02950   30.41892   90.48198  112.65035
        0.02950   28.95060   88.56579  110.33166
        0.13300   34.86923   89.16106  114.18481
        0.13300   29.90870   84.34982  109.99718
        0.14300   37.19359   85.39294  115.66636
        0.14300   32.23684   80.59682  111.47305
        0.12970   35.87834   81.13539  114.32276
       -0.34790   28.75029   91.83502  105.93427
       -0.24000   26.76608   93.41294  104.86279
        0.73410   24.31889   91.97108  105.16515
       -0.58940   24.13936   89.77900  104.40548
       -0.00940   27.08922   93.87404  102.07734
        0.01870   29.12635   95.75998  101.55577
       -0.04790   28.74084   96.57823   98.82512
       -0.01430   30.67781   98.60213   98.23930
       -0.38540   29.79909  100.12714   96.13793
        0.27470   29.07533   90.12293  105.15759
        0.14260   26.66215   95.20629  105.87191
        0.03620   27.57677   92.09580  101.15893
        0.03620   25.31288   94.56945  101.29877
        0.01030   28.95249   97.37570  102.82189
        0.01030   30.97639   94.88315  101.77687
        0.06210   26.83978   97.33601   98.58134
        0.06210   29.01485   94.96819   97.57034
        0.11350   30.94049   99.80022   99.89470
        0.11350   32.46927   97.71585   97.74230
        0.34000   29.35123  101.87514   96.76154
        0.34000   31.17859  100.25564   94.82457
        0.34000   28.25519   99.31456   95.36314
       -0.41570   22.41593   93.14460  106.27442
        0.29850   19.43016   91.95029  109.71750
       -0.31920   16.91305   90.63315  110.20883
       -0.31920   21.63547   90.71630  111.18960
        0.27190   22.65215   94.96819  106.78842
        0.09690   20.01031   89.99632  106.10623
       -0.02970   19.26198   93.90994  110.33166
        0.07910   16.51810   90.63504  112.23083
        0.07910   17.01131   88.69052  109.53042
        0.07910   15.41072   91.63093  109.21483
        0.07910   21.21596   90.74465  113.20593
        0.07910   21.87169   88.76800  110.56410
        0.07910   23.37213   91.76699  110.83433
       -0.56790    3.93819   97.16405  112.20816
       -0.51630    2.55680  100.87925  110.77197
        0.03810    2.60593  102.06789  113.22861
        0.53660    0.13606  101.14570  114.43237
       -0.58190   -1.91618  101.64081  113.44404
       -0.03030    2.58515  104.90815  112.89980
        0.79940    2.61727  106.45016  115.34699
       -0.80140    1.66296  105.66782  117.34254
       -0.80140    3.64906  108.52886  115.18070
        0.29360    2.05035  101.90915  109.24696
        0.08800    4.24244  101.45562  114.32087
       -0.01220    4.24621  105.43160  111.79998
       -0.01220    0.90518  105.42593  111.82643
       -0.41570    0.12094   99.95139  116.64335
       -0.02490   -2.21665   98.94228  117.70726
        0.59730   -4.10260  100.92838  118.61055
       -0.56790   -6.31169  100.31044  119.05653
        0.21170   -1.67052   97.19239  119.93147
       -0.65460   -0.57637   94.91716  119.03952
        0.27190    1.75556   99.73786  117.60522
        0.08430   -3.13884   97.82356  116.24272
        0.03520   -0.36472   98.11836  121.22782
        0.03520   -3.42796   96.76721  120.91791
        0.42750    0.17763   94.02521  120.42658
       -0.41570   -3.25600  103.26975  118.96960
        0.01430   -5.02478  105.31822  119.43447
        0.59730   -6.64806  105.78309  117.14034
       -0.56790   -8.74565  106.70150  117.43703
       -0.20410   -3.70008  107.80888  120.00517
        0.71300   -2.24688  107.62179  122.46748
       -0.91910    0.21354  108.16414  122.47693
       -0.59310   -3.27490  106.83756  124.41768
        0.27190   -1.38139  103.62313  118.91858
        0.10480   -6.23421  104.81744  121.02562
        0.07970   -5.10604  109.30554  120.15824
        0.07970   -2.39428  108.25296  118.47449
        0.41960    1.06958  108.74807  120.87255
        0.41960    1.22265  107.99218  124.08887
       -0.41570   -5.78823  105.28231  114.82543
        0.13030   -5.54824  106.81677  110.46016
       -0.04300   -4.57125  109.36223  111.31243
       -0.32040   -6.94096  107.03598  107.94872
       -0.06600   -2.19019  110.31276  109.98206
        0.27190   -4.03268  104.55855  114.63268
        0.08690   -8.77400  107.10968  112.99050
        0.01870   -3.94764  105.54309  110.21828
        0.02360   -6.06413  110.74740  110.99873
        0.02360   -4.18952  109.26585  113.33443
        0.08820   -7.62504  105.17838  107.37802
        0.08820   -8.53778  108.32099  108.15847
        0.08820   -5.65784  107.76730  106.51252
        0.01860   -1.66485  112.15147  110.74551
        0.01860   -0.65196  108.97673  110.29009
        0.01860   -2.55491  110.48662  107.96194
       -0.56790   11.32513   89.45208  117.70537
       -0.51630    7.42473   89.50877  119.45526
        0.03810    8.31479   90.42340  121.92324
        0.53660   10.01744   88.54123  123.23471
       -0.58190   11.96197   89.26121  124.31563
       -0.03030    6.14539   90.95252  123.68824
        0.79940    4.29913   92.92539  122.73204
       -0.80140    5.02856   94.62237  121.32420
       -0.80140    2.10515   92.69674  123.44825
        0.29360    5.56335   89.17429  119.20392
        0.08800    9.36737   92.16950  121.63411
       -0.01220    5.11360   89.19507  123.98682
       -0.01220    6.90506   91.58369  125.49482
       -0.41570    9.39383   86.10726  123.02873
        0.01430   10.98120   84.13250  124.09454
        0.59730   13.63248   84.04179  122.94369
       -0.56790   15.50898   83.62983  124.29674
       -0.20410    9.74154   81.56058  123.76194
        0.71300    7.48898   81.24500  125.52128
       -0.91910    5.92618   79.38362  125.07341
       -0.59310    7.00144   82.72465  127.25416
        0.27190    7.78945   85.62727  122.11599
        0.10480   11.17395   84.48966  126.11465
        0.07970    9.10092   81.37350  121.81364
        0.07970   11.12482   80.08659  124.16257
        0.41960    6.26255   78.18175  123.62966
        0.41960    4.38227   79.14929  126.17134
       -0.41570   13.84224   84.43107  120.45492
        0.03370   16.27054   84.51611  119.15479
        0.59730   17.89949   86.65528  120.20359
       -0.56790   20.11991   86.30190  120.78374
       -0.18250   15.83402   84.98476  116.34099
        0.27190   12.24920   84.67674  119.43258
        0.08230   17.24753   82.72087  119.40801
        0.06030   17.64626   85.04901  115.36589
        0.06030   14.68884   83.45975  115.56053
        0.06030   14.85325   86.77811  116.08777
       -0.34790   16.81667   88.91917  120.47760
       -0.24000   18.20373   91.06212  121.54718
        0.73410   19.11458   90.51599  124.21359
       -0.58940   21.35957   90.87126  124.78995
       -0.00940   16.53510   93.42806  121.61332
        0.01870   15.95307   94.26899  118.94881
       -0.04790   14.84758   96.89571  118.98472
       -0.01430   12.13204   96.93539  119.78407
       -0.38540   11.17017   99.48085  119.43258
        0.27470   15.00254   89.15728  119.93525
        0.14260   19.84212   91.44574  120.35855
        0.03620   14.77577   92.99720  122.59409
        0.03620   17.52343   94.93606  122.60732
        0.01030   17.68784   94.27277  117.83954
        0.01030   14.60002   92.96886  118.10032
        0.06210   15.93606   98.04844  120.29808
        0.06210   15.00065   97.71018  117.09877
        0.11350   11.98275   96.40249  121.76828
        0.11350   11.04923   95.61825  118.62756
        0.34000    9.45997   99.40526  118.58976
        0.34000   12.37771  100.47107  118.33276
        0.34000   11.00576  100.33879  121.12955
       -0.34790   17.45540   89.50310  125.82174
       -0.26370   18.30200   88.98153  128.38232
        0.73410   20.29755   86.93307  128.60342
       -0.58940   21.97374   87.13527  130.23992
       -0.00070   16.03244   88.33714  130.07363
        0.03900   15.23308   90.97897  130.92023
        0.04860   12.49298   91.25865  130.48559
       -0.52950   11.73520   93.89293  130.50449
        0.80760    9.29556   94.51087  130.33630
       -0.86270    7.43607   92.80634  130.10953
       -0.86270    8.70408   96.93917  130.37032
        0.27470   15.66961   89.11193  125.27561
        0.15600   19.13159   90.72008  129.11365
        0.03270   14.53955   87.39605  129.01349
        0.03270   16.61825   87.19574  131.68557
        0.02850   15.64693   91.22086  132.92334
        0.02850   16.25542   92.39438  129.82796
        0.06870   12.01866   90.44040  128.65633
        0.06870   11.46875   90.25143  131.96147
        0.34560   13.05612   95.26298  130.64433
        0.44780    7.84803   90.94307  130.06985
        0.44780    5.62194   93.38460  129.97914
        0.44780   10.07791   98.25442  130.52905
        0.44780    6.87860   97.47774  130.23615
       -0.41570   20.15582   84.97154  126.97826
       -0.05180   22.06822   82.98921  126.98582
        0.59730   24.63258   84.10226  126.21292
       -0.56790   26.55065   83.57125  127.45447
       -0.11020   21.31989   80.82548  125.18491
        0.35310   23.23229   78.62583  125.00160
       -0.41210   23.69339   77.58649  127.63588
       -0.41210   22.27987   76.57926  123.21203
        0.27190   18.70640   84.87705  125.74049
        0.09220   22.22696   82.23332  128.89444
        0.04570   19.52465   80.05258  125.83308
        0.04570   21.04777   81.61160  123.30085
       -0.03610   25.01053   79.36283  124.26839
        0.10000   25.04076   76.03124  127.53573
        0.10000   24.45306   79.07559  128.83775
        0.10000   21.91704   76.90618  128.42579
        0.10000   21.96996   77.38995  121.34309
        0.10000   20.50920   75.81014  123.93013
        0.10000   23.68016   75.07315  123.08353
       -0.41570   24.73463   85.74821  124.27784
       -0.05180   27.11946   86.92362  123.58431
        0.59730   28.07755   88.60737  125.70647
       -0.56790   30.36412   88.56579  126.18646
       -0.11020   26.71884   88.39572  121.13333
        0.35310   26.13869   86.73276  118.82220
       -0.41210   25.15037   88.35603  116.66602
       -0.41210   28.53864   85.30602  118.02473
        0.27190   23.14915   86.16962  123.30274
        0.09220   28.50841   85.44208  123.24227
        0.04570   25.14092   89.69018  121.40923
        0.04570   28.41392   89.49743  120.74216
       -0.03610   24.69116   85.36082  119.33809
        0.10000   24.74407   87.16173  115.03708
        0.10000   23.42693   89.31224  117.26129
        0.10000   26.57144   89.75632  116.15391
        0.10000   28.12479   84.12683  116.38634
        0.10000   29.17926   84.11738  119.57998
        0.10000   30.01452   86.66095  117.54285
       -0.41570   26.49018   90.03033  127.04440
       -0.03890   27.33300   91.49109  129.22325
        0.59730   28.35345   89.75065  131.28683
       -0.56790   30.43026   90.24198  132.21847
        0.36540   25.14470   93.06712  130.25693
       -0.24380   25.76453   94.49575  132.69279
       -0.67610   24.53053   94.78299  128.26705
        0.27190   24.65148   90.10025  126.53606
        0.10070   28.83911   92.76288  128.62421
        0.00430   23.53276   91.83124  130.59708
        0.41020   23.46284   93.95151  127.05952
        0.06420   24.11291   95.56723  133.30128
        0.06420   27.33300   95.78644  132.35075
        0.06420   26.28987   93.15216  134.16300
       -0.41570   27.12513   87.67006  131.99926
       -0.08750   28.15125   86.04490  133.99859
        0.59730   30.68537   84.84870  133.22380
       -0.56790   32.36156   84.52367  134.79227
        0.29850   26.12924   84.01344  134.65999
       -0.31920   27.22906   82.08592  136.47602
       -0.31920   23.92960   85.22287  136.06217
        0.27190   25.47540   87.20897  131.15644
        0.09690   28.47061   87.20519  135.67100
       -0.02970   25.46217   83.08370  132.94790
        0.07910   28.82777   81.13917  135.58785
        0.07910   25.78720   80.69509  136.95601
        0.07910   27.86212   83.03835  138.18811
        0.07910   23.04332   86.64016  134.85842
        0.07910   24.62313   86.12049  137.78182
        0.07910   22.54821   83.77534  136.55161
       -0.34790   31.06332   84.31580  130.78795
       -0.24000   33.44248   83.33692  129.82985
        0.73410   35.43803   85.37027  129.36498
       -0.58940   37.46571   84.81091  128.30862
       -0.00940   32.97383   81.94041  127.36376
        0.01870   31.21828   79.71054  127.64533
       -0.04790   32.36156   77.89262  129.51805
       -0.01430   30.83655   75.48700  129.60309
       -0.38540   32.56754   73.48200  130.33063
        0.27470   29.63280   84.60493  129.55773
        0.14260   34.19081   81.99522  131.20180
        0.03620   32.14613   83.25755  126.01450
        0.03620   34.77663   81.27712  126.62299
        0.01030   29.38524   80.35115  128.32941
        0.01030   30.98962   78.77512  125.82363
        0.06210   32.37290   78.75812  131.38699
        0.06210   34.29475   77.45609  128.95491
        0.11350   29.32288   75.65519  130.98826
        0.11350   30.04476   75.09016  127.74360
        0.34000   31.62457   71.82471  130.41189
        0.34000   33.96972   73.35350  129.04184
        0.34000   33.31209   73.87506  132.04272
       -0.34790   34.90702   87.76455  130.00749
       -0.24000   36.58699   89.91317  129.58608
        0.73410   37.39579   90.24009  126.84220
       -0.58940   39.59732   90.66528  126.19780
       -0.00940   38.90190   89.63538  131.26038
        0.01870   38.05530   89.70341  133.97969
       -0.04790   40.20203   88.51099  135.41399
       -0.01430   39.57653   88.30690  138.19756
       -0.38540   41.66468   87.00299  139.43911
        0.27470   33.22516   88.10470  130.84275
        0.14260   35.58921   91.62148  130.16056
        0.03620   39.83354   87.84203  130.86731
        0.03620   40.20770   91.18873  130.90133
        0.01030   37.75106   91.64416  134.60141
        0.01030   36.33376   88.59792  134.21969
        0.06210   41.89145   89.66750  135.18534
        0.06210   40.56108   86.62883  134.65810
        0.11350   39.34788   90.18907  139.00447
        0.11350   37.83799   87.22976  138.44323
        0.34000   41.29619   86.84047  141.30427
        0.34000   43.27284   88.00077  139.19345
        0.34000   41.87255   85.26444  138.67755
       -0.41570   35.57409   89.99632  125.13577
       -0.00310   36.03708   90.26466  122.44669
        0.59730   34.79931   92.67028  121.40168
       -0.56790   32.47683   92.94618  121.58120
       -0.00360   34.99206   87.93841  121.08420
       -0.06450   36.55864   85.63294  121.64167
        0.69510   39.26662   85.83703  120.69492
       -0.94070   41.00139   84.75611  122.11788
       -0.60860   39.91102   86.98409  118.75606
        0.27190   33.80153   89.61081  125.73104
        0.08500   38.06853   90.36670  122.12733
        0.01710   33.05887   87.60392  121.71159
        0.01710   34.99584   88.28423  119.05464
        0.03520   36.60022   85.34948  123.68069
        0.03520   35.66858   83.99644  120.76106
        0.42510   40.49305   83.84148  123.71281
        0.42510   42.84009   84.84303  121.61332
       -0.25480   36.19392   94.49009  120.31508
       -0.02660   35.14135   96.76154  119.17936
        0.58960   33.51996   96.02454  116.92869
       -0.57480   34.23806   94.31245  115.48683
       -0.00700   37.38445   98.33001  118.38378
        0.01890   39.40079   97.37948  120.17335
        0.01920   38.92269   94.55623  120.16579
        0.06410   34.01129   97.78766  120.56264
        0.02530   37.89279   97.97474  116.42036
        0.02530   37.01973  100.33312  118.69370
        0.02130   41.28863   97.81978  119.47604
        0.02130   39.12300   98.15804  122.05930
        0.03910   39.79196   93.63782  121.79096
        0.03910   39.58031   93.70774  118.40835
       -0.41570   31.37512   97.29822  116.59799
       -0.00240   29.78019   96.80689  114.42481
        0.59730   28.61990   99.26920  113.50640
       -0.56790   28.44416  101.13814  114.89913
       -0.03430   27.62024   94.92283  115.06542
        0.01180   25.78909   95.77510  117.13467
       -0.12560   23.67071   97.21129  116.53941
       -0.12560   26.29554   95.20629  119.64801
       -0.17040   22.10224   98.06545  118.44992
       -0.17040   24.69494   96.07746  121.53585
       -0.10720   22.60490   97.50798  120.95192
        0.27190   30.85356   98.61914  117.87356
        0.09780   30.93482   96.00943  112.91681
        0.02950   26.52987   94.60158  113.34766
        0.02950   28.46683   93.13515  115.64179
        0.13300   23.25119   97.65916  114.59299
        0.13300   27.93204   94.08757  120.13178
        0.14300   20.46195   99.18417  117.97938
        0.14300   25.09556   95.62581  123.48604
        0.12970   21.37280   98.18639  122.42969
       -0.51630   27.74874   99.22952  111.17070
        0.05600   27.71661  101.94883  107.65203
        0.01360   26.40514  103.83100  105.98151
        0.80540   27.83378  104.55099  103.56077
       -0.81880   29.86145  103.51164  103.00519
       -0.81880   26.87946  106.20450  102.21529
        0.29360   28.07377   97.67049  110.11812
        0.11050   26.23885  102.89181  111.29920
       -0.01730   27.98684  100.21974  106.56733
       -0.01730   29.56854  102.70095  108.14903
       -0.04250   24.58534  103.03543  105.43349
       -0.04250   26.06499  105.54498  107.07188
       -0.57480   -2.05602  113.99773  104.52831
       -0.51630   -4.43519  111.90580  101.77120
        0.03970   -6.76522  112.64279  103.00141
        0.53660   -8.73242  110.69260  102.27198
       -0.58190   -8.38094  109.17326  100.54099
        0.05600   -7.62693  115.31109  102.20773
        0.01360   -8.67006  115.54730   99.60557
        0.80540   -9.68674  118.17024   99.06700
       -0.81880  -11.69363  118.87700  100.00242
       -0.81880   -8.41684  119.46849   97.67238
        0.29360   -4.51267  110.90803  100.14604
        0.11050   -6.49499  112.59933  105.04232
       -0.01730   -5.99988  116.56776  102.35135
       -0.01730   -9.05935  115.95171  103.54187
       -0.04250   -7.17340  115.12778   98.25253
       -0.04250  -10.19129  114.17725   99.36747
       -0.34790  -10.78089  110.71716  103.70250
       -0.00940  -14.70963  109.86301  105.41081
        0.01870  -16.79400  108.30776  106.54654
       -0.04790  -18.06578  110.28442  108.24540
       -0.01430  -20.06889  109.15814  109.95371
       -0.38540  -20.97596  110.98739  111.79620
        0.27470  -10.98498  112.15902  104.93649
        0.14260  -12.03945  107.03787  104.38469
        0.03620  -13.65138  110.63591  107.00007
        0.03620  -15.60158  111.45416  104.45461
        0.01030  -18.08468  107.60101  105.10657
        0.01030  -16.02677  106.76008  107.66904
        0.06210  -16.62203  111.16881  109.41892
        0.06210  -18.93506  111.72439  107.05676
        0.11350  -21.65437  108.53075  108.79909
        0.11350  -19.27521  107.53864  110.94771
        0.34000  -22.30444  110.17481  112.89980
        0.34000  -19.51898  111.57321  112.88090
        0.34000  -21.73374  112.48406  110.88724
       -0.56790   18.11114   85.30035   80.04691
       -0.41570   18.71585   89.59381   80.09037
       -0.03890   21.20840   89.50877   78.88284
        0.59730   23.05844   88.02344   80.51745
       -0.56790   24.37558   86.30568   79.60660
        0.36540   22.23452   92.23186   78.45765
       -0.24380   24.87258   92.28855   77.29358
       -0.67610   20.47518   93.48286   76.82871
        0.27190   17.99586   91.28322   80.61005
        0.10070   21.03265   88.57146   77.05736
        0.00430   22.28365   93.21641   80.26612
        0.41020   19.09379   94.12915   77.81136
        0.06420   25.47351   94.24253   77.04791
        0.06420   26.19349   91.31535   78.53891
        0.06420   24.83478   91.34558   75.46243
       -0.34790   23.08678   88.60359   82.97598
       -0.00940   24.50030   88.53934   87.28456
        0.01870   25.76831   91.06212   87.54723
       -0.04790   25.67760   91.70085   90.34592
       -0.01430   27.51630   93.83057   90.93740
       -0.38540   26.97584   96.11147   89.48231
        0.27470   21.90948   89.95663   83.62794
        0.14260   26.69805   87.58692   84.07014
        0.03620   25.32044   87.26188   88.67540
        0.03620   22.49719   88.76611   87.70408
        0.01030   27.72039   90.95252   86.90095
        0.01030   24.74407   92.48320   86.46442
        0.06210   23.76898   92.29044   90.84669
        0.06210   26.18782   90.03411   91.44385
        0.11350   27.38780   94.27844   92.94429
        0.11350   29.43059   93.20129   90.51221
        0.34000   28.23818   97.47018   89.93396
        0.34000   25.21273   96.72185   89.88860
        0.34000   27.10056   95.72219   87.61904
       -0.56790   17.86169   87.09559  102.47796
       -0.41570   19.29788   83.08559  103.14881
       -0.08750   21.68650   83.84337  104.34123
        0.59730   23.95228   83.11015  102.73874
       -0.56790   23.98251   81.05224  101.63325
        0.29850   21.87547   82.58859  106.99062
       -0.31920   24.13558   83.69786  108.44004
       -0.31920   19.36780   82.98921  108.41359
        0.27190   18.93884   81.22421  102.92771
        0.09690   21.68272   85.88994  104.57933
       -0.02970   22.17783   80.56658  106.74307
        0.07910   24.26219   82.81347  110.29576
        0.07910   23.87669   85.72932  108.66303
        0.07910   25.87035   83.33692  107.38747
        0.07910   19.70795   82.89851  110.44315
        0.07910   18.59113   84.83359  107.92793
        0.07910   18.02988   81.51901  107.87502
       -0.41570   25.81555   84.79768  102.63858
       -0.00240   28.19471   84.44430  101.30066
        0.59730   30.33388   84.75422  103.21495
       -0.56790   30.23184   86.32269  104.93460
       -0.03430   28.50463   86.42096   99.17283
        0.01180   26.52609   86.00711   97.11114
       -0.12560   24.09023   86.94441   97.39648
       -0.12560   27.12702   84.59170   94.97197
       -0.17040   22.28932   86.43796   95.54644
       -0.17040   25.31099   84.10604   93.14649
       -0.10720   22.90348   85.02256   93.44129
        0.27190   25.56044   86.44930  103.56077
        0.09780   28.25896   82.54891  100.49564
        0.02950   28.27408   88.30879   99.96273
        0.02950   30.38680   86.25088   98.35458
        0.13300   23.59890   88.05557   99.03677
        0.13300   29.02052   83.86794   94.73575
        0.14300   20.39203   87.15984   95.75998
        0.14300   25.79098   83.00811   91.49487
        0.12970   21.48619   84.63705   92.02399
       -0.41570   32.21416   83.11204  102.97496
        0.03370   34.43837   83.06291  104.60768
        0.59730   36.16369   85.31736  104.00675
       -0.56790   35.89535   86.50032  101.98852
       -0.18250   35.78952   80.56280  104.10123
        0.27190   32.09889   81.81758  101.57845
        0.08230   33.85255   83.14606  106.58055
        0.06030   37.47138   80.43808  105.28420
        0.06030   36.33565   80.46832  102.11702
        0.06030   34.52530   78.99811  104.53965
       -0.25480   38.01940   85.94663  105.63758
       -0.02660   39.84299   87.99321  105.21050
        0.58960   41.28107   87.77589  102.71984
       -0.57480   41.97460   89.73553  101.69750
       -0.00700   41.60988   87.89683  107.44794
        0.01890   39.94881   86.89906  109.52286
        0.01920   38.44459   84.84681  108.14525
        0.06410   38.83765   89.79034  105.23885
        0.02530   42.32609   89.77333  107.90903
        0.02530   43.16701   86.59859  107.08322
        0.02130   41.06564   86.10537  111.06109
        0.02130   38.69403   88.37493  110.22206
        0.03910   36.65880   84.47454  109.09956
        0.03910   39.55575   83.11771  107.99407
       -0.51630   41.85554   85.49310  101.75230
        0.03810   43.13489   85.27011   99.31267
        0.53660   41.31508   85.46286   97.06389
       -0.58190   42.07664   84.99610   94.92661
       -0.03030   44.58053   82.73410   99.25598
        0.79940   42.95536   80.33793   99.03110
       -0.80140   40.74816   80.35682   99.73974
       -0.80140   43.87188   78.43308   98.09190
        0.29360   41.39634   83.91518  102.72362
        0.08800   44.50872   86.79890   99.16338
       -0.01220   45.67090   82.59237  100.99830
       -0.01220   45.89578   82.77378   97.67049
       -0.41570   38.85844   85.93719   97.46262
       -0.02520   36.95170   86.15450   95.51054
        0.59730   35.51551   83.71865   94.87370
       -0.56790   33.71082   83.79613   93.35436
        0.27190   38.29152   86.16206   99.27109
        0.06980   35.57409   87.55668   96.12659
        0.06980   37.85688   86.84236   93.79278
       -0.41570   36.20904   81.52279   95.88092
       -0.02490   34.82009   79.25889   95.16850
        0.59730   32.20093   79.25700   96.38926
       -0.56790   31.81543   80.37572   98.41127
        0.21170   36.31865   76.97610   95.95840
       -0.65460   36.74195   77.06114   98.58890
        0.27190   37.66602   81.42830   97.11114
        0.08430   34.59900   79.23244   93.12003
        0.03520   38.12711   76.96666   94.97197
        0.03520   35.26796   75.26779   95.48597
        0.42750   38.37467   77.78113   98.91582
       -0.41570   30.41514   78.02868   95.15716
       -0.05810   27.84134   77.84727   96.06423
        0.59730   27.59945   75.90841   98.18261
       -0.56790   28.44416   73.76168   97.85191
       -0.00740   26.17649   77.13106   93.84002
        0.18680   23.41182   76.80792   94.55245
       -0.22070   21.91137   78.54836   95.79967
       -0.54320   22.02098   74.78780   94.06679
        0.16350   19.74953   75.19976   94.94551
       -0.27950   19.70606   77.45420   95.96785
        0.27190   30.86301   77.17830   93.50932
        0.13600   27.25174   79.68975   96.77476
        0.03670   26.31633   78.61072   92.41517
        0.03670   26.86624   75.36606   93.03500
        0.18620   22.44428   80.39651   96.48186
        0.14350   18.17728   73.90341   94.84535
        0.33390   18.16972   78.24222   96.77854
       -0.41570   26.48640   76.56792  100.33312
       -0.05970   26.04421   74.73867  102.31922
        0.59730   23.37402   73.71822  102.07356
       -0.56790   23.03765   71.42031  102.08867
        0.13030   26.44672   75.96888  104.94405
       -0.04300   29.25107   76.68320  105.21806
       -0.32040   25.60768   74.12829  107.04354
       -0.06600   29.88791   78.31025  107.54053
        0.27190   25.93838   78.37828  100.58823
        0.08690   27.37646   73.18153  102.10001
        0.01870   25.30721   77.68097  105.06121
        0.02360   30.34333   74.94087  105.34089
        0.02360   29.83311   77.70365  103.52676
        0.08820   25.89681   75.00701  108.88413
        0.08820   23.61213   73.67853  106.80354
        0.08820   26.72073   72.39919  106.92637
        0.01860   31.90803   78.71276  107.56510
        0.01860   29.37012   77.29169  109.25452
        0.01860   28.83722   80.07903  107.44983
       -0.41570   21.44272   75.32448  101.86569
        0.27190   21.81311   77.19720  101.87136
        0.06980   18.13948   74.91441   99.73030
        0.06980   18.69695   72.48234  101.99041
       -0.56790   16.94517   74.85205  109.63624
       -0.41570   13.19785   76.23533  111.07432
       -0.00240   13.95374   76.05581  113.69726
        0.59730   14.58680   73.29870  114.35300
       -0.56790   16.45951   72.85839  115.65313
       -0.03430   11.87504   77.01390  115.44526
        0.01180   12.67061   76.80225  118.22127
       -0.12560   14.78711   78.02301  119.09432
       -0.12560   11.31757   75.26401  119.85777
       -0.17040   15.55056   77.72821  121.56230
       -0.17040   12.09047   74.98244  122.33520
       -0.10720   14.22397   76.20510  123.20447
        0.27190   11.42339   76.80036  110.65669
        0.09780   15.63937   77.20665  113.98072
        0.02950   10.17429   75.89140  115.14479
        0.02950   11.47442   78.98488  115.00306
        0.13300   15.85858   79.22110  117.83765
        0.13300    9.65461   74.28324  119.19259
        0.14300   17.21541   78.70709  122.22182
        0.14300   11.01710   73.79569  123.60132
        0.12970   14.84191   75.97266  125.13577
       -0.51630   13.20352   71.42031  113.44215
        0.03810   13.81579   68.78603  113.96182
        0.53660   16.50676   68.13974  113.03208
       -0.58190   17.96752   66.88497  114.38512
       -0.03030   11.83158   67.11173  112.62390
        0.79940   12.25298   64.27903  113.06798
       -0.80140   12.61959   63.50047  115.24495
       -0.80140   12.26999   62.89953  111.20849
        0.29360   11.68418   71.82471  112.35934
        0.08800   13.70996   68.45911  115.99328
       -0.01220    9.96453   67.61629  113.33066
       -0.01220   11.89961   67.48590  110.60000
       -0.41570   17.24753   69.02792  110.78708
       -0.00310   19.81567   68.58572  109.91781
        0.59730   21.79043   70.02947  111.43526
       -0.56790   23.89937   69.11484  111.82832
       -0.00360   20.16716   69.34350  107.20794
       -0.06450   19.11080   67.38952  105.39003
        0.69510   16.27999   67.43866  105.29176
       -0.94070   15.14427   65.22201  105.41459
       -0.60860   15.09324   69.44555  105.28798
        0.27190   16.02488   70.00490  109.69482
        0.08500   20.21629   66.57316  110.08411
        0.01710   19.20151   71.13496  106.89047
        0.01710   22.17783   69.58916  106.83567
        0.03520   19.72118   65.51869  106.00041
        0.03520   19.85346   67.75613  103.50408
        0.42510   16.17984   63.62141  105.49018
        0.42510   13.23753   65.12563  105.43349
       -0.41570   21.16304   72.25557  112.43115
       -0.05180   22.92616   73.72955  113.91269
        0.59730   23.35513   72.43320  116.46004
       -0.56790   25.47162   72.40108  117.44459
       -0.11020   21.85846   76.42619  114.26229
        0.35310   23.68394   78.22899  115.57376
       -0.41210   26.00641   78.61828  113.88623
       -0.41210   22.30255   80.65729  116.24650
        0.27190   19.40371   72.93398  112.14391
        0.09220   24.71951   73.84294  112.90547
        0.04570   21.40682   77.19342  112.40469
        0.04570   20.12558   76.31470  115.37156
       -0.03610   24.30755   77.34271  117.32554
        0.10000   27.32166   79.90518  114.81220
        0.10000   25.41682   79.41952  112.08155
        0.10000   26.93238   76.80603  113.56309
        0.10000   23.60268   81.94986  117.18381
        0.10000   20.73219   80.22643  117.50884
        0.10000   21.58067   81.53601  114.52874
       -0.34790   21.40304   71.38440  117.65813
       -0.26370   21.62414   69.90475  119.98060
        0.73410   23.53087   67.79392  119.51384
       -0.58940   25.23540   67.41976  121.05586
       -0.00070   19.18072   68.57060  120.71948
        0.03900   17.38926   69.83294  122.50150
        0.04860   15.60914   67.74857  123.43313
       -0.52950   14.06712   66.75269  121.38467
        0.80760   11.59158   67.12874  121.26373
       -0.86270   10.35570   68.40998  123.03818
       -0.86270   10.29712   66.20089  119.36077
        0.27470   19.66260   71.62818  116.91547
        0.15600   22.26664   71.10661  121.52451
        0.03270   18.14137   68.21722  118.97716
        0.03270   19.68528   66.74513  121.52829
        0.02850   18.41538   70.66064  124.08320
        0.02850   16.31779   71.28803  121.51317
        0.06870   14.37137   68.52525  124.88633
        0.06870   16.72597   66.21978  124.24382
        0.34560   14.91183   65.73979  120.00517
        0.44780   11.30434   69.13563  124.52728
        0.44780    8.46786   68.65753  122.89645
        0.44780   11.18718   65.21256  117.99261
        0.44780    8.41117   66.47490  119.26628
       -0.51630   23.31544   66.47112  117.36711
        0.03970   25.06155   64.43777  116.76807
        0.53660   27.72606   65.33161  116.26918
       -0.58190   29.51374   63.98046  116.92113
        0.05600   24.24141   62.99024  114.44370
        0.01360   21.83390   61.56917  114.99361
        0.80540   22.13058   59.56228  117.04586
       -0.81880   23.56866   57.76515  116.64335
       -0.81880   20.90982   59.83440  119.01495
        0.29360   21.91326   66.89442  116.14257
        0.11050   25.10501   63.13197  118.36111
       -0.01730   25.71728   61.65609  113.91269
       -0.01730   23.92015   64.30738  112.89413
       -0.04250   20.40337   62.92032  115.60400
       -0.04250   21.19139   60.65832  113.26263
       -0.41570   27.96039   67.59172  115.16180
       -0.00140   30.39624   68.64052  114.45315
        0.59730   32.21416   68.97311  116.63957
       -0.56790   34.49695   68.67454  116.23516
       -0.01520   29.95216   71.17464  113.11901
       -0.00110   32.18015   72.37084  111.75273
       -0.19060   32.66581   71.75290  109.26774
       -0.19060   33.67303   74.10750  113.01696
       -0.23410   34.67081   72.89808  108.03753
       -0.23410   35.66669   75.24323  111.79242
        0.32260   36.15235   74.63284  109.31499
       -0.55790   38.16113   75.81014  108.09233
        0.27190   26.38436   68.60651  114.80464
        0.08760   31.26741   67.35740  113.09822
        0.02950   28.46117   70.88552  111.72817
        0.02950   29.26619   72.52013  114.51929
        0.16990   31.49607   70.39230  108.29454
        0.16990   33.27241   74.57048  114.96338
        0.16560   35.07710   72.43887  106.09111
        0.16560   36.83832   76.60005  112.76752
        0.39920   38.42569   75.03347  106.47473
       -0.41570   31.29009   69.57027  118.90346
       -0.00240   32.96438   69.95766  121.02184
        0.59730   33.67303   67.55582  122.46559
       -0.56790   35.17536   67.66164  124.24571
       -0.03430   31.77952   71.87384  122.80007
        0.01180   31.89858   74.53836  121.66435
       -0.12560   34.20782   75.67219  121.17869
       -0.12560   29.67059   75.80069  121.13333
       -0.17040   34.28341   78.07592  120.16202
       -0.17040   29.77075   78.20632  120.11477
       -0.10720   32.07054   79.34204  119.63289
        0.27190   29.40414   69.75357  119.13967
        0.09780   34.70671   70.78158  120.29430
        0.02950   29.81043   71.36551  123.12511
        0.02950   32.79242   71.85306  124.59342
        0.13300   35.94259   74.68009  121.59254
        0.13300   27.86968   74.91630  121.51128
        0.14300   36.08054   78.96410  119.78029
        0.14300   28.03976   79.20220  119.69336
        0.12970   32.13479   81.22232  118.84110
       -0.34790   32.67525   65.37885  121.71348
       -0.24000   33.34611   63.00347  122.93424
        0.73410   35.76496   61.93955  121.77584
       -0.58940   35.99739   61.93010  119.48927
       -0.00940   31.16158   61.08729  122.62244
        0.01870   28.80510   61.94333  124.03406
       -0.04790   26.76041   60.04227  123.63911
       -0.01430   24.37369   61.12697  124.81452
       -0.38540   22.23830   59.45645  124.31185
        0.27470   31.42804   65.36941  120.26784
        0.14260   33.65791   63.34551  124.94113
        0.03620   30.71372   60.90209  120.62122
        0.03620   31.75874   59.25614  123.35376
        0.01030   29.22272   62.10018  126.04473
        0.01030   28.19471   63.77259  123.31219
        0.06210   27.25741   58.26593  124.55752
        0.06210   26.47128   59.73235  121.62277
        0.11350   24.63636   61.30649  126.84976
        0.11350   23.99574   62.98268  124.00572
        0.34000   22.16271   59.06150  122.44669
        0.34000   22.45373   57.83507  125.29640
        0.34000   20.61880   60.31439  124.84665
       -0.41570   37.53752   61.06272  123.20258
       -0.14900   39.82976   60.05550  122.07820
        0.27190   37.32965   61.07595  125.09987
        0.09760   39.53307   58.12042  121.50183
        0.09760   40.35132   61.16099  120.44169
        0.09760   41.35666   60.11597  123.43313
        0.00000   33.72972   91.27944  100.69217
        0.67910   35.18103   90.23631  100.96807
        0.67910   33.10611   91.87659  102.28143
        0.00000    6.14161   96.62359  116.83043
        0.67910    5.74288   95.90549  118.44236
        0.67910    6.42885   95.29700  115.63423
        0.00000    7.35103   87.70786  129.49726
        0.67910    8.02756   86.91228  130.97503
        0.67910    8.35070   87.25621  128.05918
        0.00000    1.95587   85.10571  127.56029
        0.67910    3.20120   83.90384  128.08564
        0.67910    2.39428   86.74410  128.18768
        0.00000    8.21653  110.06143   98.14671
        0.67910    8.84203  108.82744   99.31267
        0.67910    8.32235  109.40947   96.46296
        0.00000    5.93563  112.11745   84.61627
        0.67910    6.57814  111.15369   86.00522
        0.67910    6.26444  113.87301   84.89784
        0.00000   10.12137   64.18455  106.93204
        0.67910   10.90561   63.71590  108.49296
        0.67910    8.33558   63.91621  107.04921
        0.00000   16.59935   62.67655  118.44425
        0.67910   15.20663   62.96378  117.32554
        0.67910   15.97574   62.36285  120.11288
        0.00000   30.40191  101.52554  120.24705
        0.67910   31.02930  103.07511  119.55541
        0.67910   28.62368  101.67293  120.53807
        0.00000   40.76139   75.74589  104.02564
        0.67910   40.75761   77.07059  102.79354
        0.67910   42.43758   75.52290  104.66626
        0.00000   23.31544   53.89688  120.21115
        0.67910   23.40237   55.22536  118.98661
        0.67910   24.47951   52.58730  119.76517
        0.00000    1.90484   90.39316  128.66011
        0.67910    1.96909   91.12448  127.00660
        0.67910    0.39306   90.92795  129.49726
        0.00000  -15.76976  115.44526  100.24997
        0.67910  -14.38082  116.36745  100.95295
        0.67910  -15.40505  113.67459  100.30099
        0.00000   10.44452  114.27363   88.65839
        0.67910   10.12704  112.54453   88.23320
        0.67910   12.11314  114.72905   88.12738
        0.00000   18.02799   61.50681  108.38713
        0.67910   16.90360   60.24825  109.03531
        0.67910   19.26765   60.72068  107.33077
        0.00000   28.24007  105.27853   96.67461
        0.67910   27.80732  105.60168   98.39993
        0.67910   26.80010  105.58467   95.62392
        0.00000    4.68274  101.21562  119.46849
        0.67910    4.40306  102.72740  120.42091
        0.67910    5.09092   99.85880  120.59476
        0.00000    2.58326  111.62612  119.70659
        0.67910    3.07080  110.90236  118.12300
        0.67910    4.05535  112.19871  120.58720
        0.00000    3.02356   95.63148  131.35864
        0.67910    3.36749   96.68406  132.78917
        0.67910    2.54924   96.66327  129.95080
        0.00000   -3.21064   91.39282  122.67346
        0.67910   -1.47210   91.81990  122.92668
        0.67910   -3.79079   90.37804  124.05485
        0.00000   21.83201  108.05076  104.24107
        0.67910   23.41938  107.63880  103.47951
        0.67910   20.74352  106.60701  104.18627
       -1.35820   33.86011   91.20574  100.95484
       -1.35820    6.12271   96.33257  116.90413
       -1.35820    7.59103   87.52644  129.51805
       -1.35820    2.20342   85.15295  127.72659
       -1.35820    8.32424  109.78742   98.08623
       -1.35820    6.07736  112.21761   84.86193
       -1.35820    9.99098   64.07683  107.18149
       -1.35820   16.30456   62.67655  118.50850
       -1.35820   30.24885  101.77687  120.18469
       -1.35820   40.99383   75.91219  103.93116
       -1.35820   23.48930   53.91389  119.96548
       -1.35820    1.70453   90.57646  128.52972
       -1.35820  -15.51276  115.33754  100.36146
       -1.35820   10.62782  114.07899   88.52044
       -1.35820   18.03177   61.21012  108.33800
       -1.35820   27.97551  105.36924   96.78610
       -1.35820    4.69786  101.25342  119.76706
       -1.35820    2.86105  111.59778  119.59321
       -1.35820    3.00844   95.93195  131.37754
       -1.35820   -3.03112   91.31535  122.90212
       -1.35820   21.91893  107.78809  104.12013
       -0.01937   21.19895   92.54178  106.53520
       -0.01937   19.70606   91.94273  108.25674
       -0.01937   19.99708   90.96764  106.45205
        0.28395    3.54702   97.82734  111.34077
        0.28395    2.85538   99.68494  110.62457
       -0.01010   -6.54034  105.51286  113.69537
       -0.01010   -6.41940  106.28009  111.51274
       -0.01010   -8.03323  106.42749  112.77697
        0.28395   10.17429   89.28011  117.61655
        0.28395    8.22409   89.30846  118.49339
       -0.00187   27.05521  100.25375  110.60000
       -0.00187   27.03820  101.61246  108.84067
       -0.00187   26.30121  102.08301  110.66425
        0.28740   -2.12594  113.25696  103.63258
        0.28740   -3.31458  112.21005  102.25497
       -0.03177  -11.77488  109.76285  103.66282
       -0.03177  -13.74020  109.33577  104.51697
       -0.03177  -12.40416  107.92226  104.00486
        0.28395   17.73319   86.39072   80.28690
        0.28395   18.03555   88.53745   80.30958
       -0.03177   23.92393   87.97242   83.84715
       -0.03177   24.63069   87.94029   86.00333
       -0.03177   25.72862   87.46408   84.39517
        0.28395   17.72185   85.92207  102.41182
        0.28395   18.43995   83.91707  102.74630
        0.00140   20.13314   74.91630  101.74852
        0.00140   18.48152   74.71032  100.68083
        0.00140   18.76120   73.49523  101.81088
        0.28395   15.86236   75.26401  109.41703
        0.28395   13.98775   75.95565  110.13513

  Old nuclear repulsion        = 182292.428806970041478
  Additional nuclear repulsion =  166.093109963744922
  Total nuclear repulsion      = 182458.521916933794273

  Minimum eigenvalue in the overlap matrix is 1.0755406595E-01.
  Reciprocal condition number of the overlap matrix is 3.6268891138E-02.
    Using symmetric orthogonalization.

  ==> Pre-Iterations <==

  SCF Guess: Superposition of Atomic Densities via on-the-fly atomic UHF (no occupation information).

   -------------------------
    Irrep   Nso     Nmo    
   -------------------------
     A       2110    2110 
   -------------------------
    Total    2110    2110
   -------------------------

  ==> Iterations <==

                           Total Energy        Delta E     RMS |[F,P]|

   @DF-RHF iter SAD: -18281.31204405115932   -1.82813e+04   0.00000e+00 
   @DF-RHF iter   1: -18430.91664449538803   -1.49605e+02   1.67899e-03 DIIS/ADIIS
   @DF-RHF iter   2: -18435.80776228970353   -4.89112e+00   1.20088e-03 DIIS/ADIIS
   @DF-RHF iter   3: -18439.97767034079880   -4.16991e+00   2.77918e-04 DIIS/ADIIS
   @DF-RHF iter   4: -18440.24022562535538   -2.62555e-01   8.73977e-05 DIIS
   @DF-RHF iter   5: -18440.28713666290059   -4.69110e-02   3.43652e-05 DIIS
   @DF-RHF iter   6: -18440.29460465514785   -7.46799e-03   1.37814e-05 DIIS
   @DF-RHF iter   7: -18440.29579301064587   -1.18836e-03   6.17860e-06 DIIS
   @DF-RHF iter   8: -18440.29606559057720   -2.72580e-04   1.92147e-06 DIIS
   @DF-RHF iter   9: -18440.29609423115471   -2.86406e-05   7.83224e-07 DIIS
   @DF-RHF iter  10: -18440.29609878647534   -4.55532e-06   3.07479e-07 DIIS
   @DF-RHF iter  11: -18440.29609990012614   -1.11365e-06   1.83208e-07 DIIS
   @DF-RHF iter  12: -18440.29610043180946   -5.31683e-07   1.18718e-07 DIIS
  Energy and wave function converged.


  ==> Post-Iterations <==

    Orbital Energies [Eh]
    ---------------------

    Doubly Occupied:                                                      

       1A    -91.652324     2A    -91.371150     3A    -91.362458  
       4A    -91.265643     5A    -91.209996     6A    -20.417943  
       7A    -20.366424     8A    -20.353106     9A    -20.349387  
      10A    -20.348374    11A    -20.343207    12A    -20.327839  
      13A    -20.326365    14A    -20.325805    15A    -20.318615  
      16A    -20.317369    17A    -20.315552    18A    -20.308719  
      19A    -20.308301    20A    -20.303984    21A    -20.301687  
      22A    -20.296916    23A    -20.293269    24A    -20.288547  
      25A    -20.283339    26A    -20.281119    27A    -20.278854  
      28A    -20.278654    29A    -20.277400    30A    -20.275323  
      31A    -20.270513    32A    -20.269577    33A    -20.268451  
      34A    -20.264891    35A    -20.259126    36A    -20.254021  
      37A    -20.252646    38A    -20.250355    39A    -20.250175  
      40A    -20.243010    41A    -20.242431    42A    -20.240944  
      43A    -20.239133    44A    -20.235637    45A    -20.230803  
      46A    -20.221957    47A    -20.219447    48A    -20.217451  
      49A    -20.216528    50A    -20.197101    51A    -20.196950  
      52A    -20.191541    53A    -20.190085    54A    -20.189457  
      55A    -20.188444    56A    -20.181896    57A    -20.178981  
      58A    -20.178524    59A    -20.176158    60A    -20.175008  
      61A    -20.173476    62A    -20.173226    63A    -20.169421  
      64A    -20.165729    65A    -20.163067    66A    -20.146327  
      67A    -20.139148    68A    -20.113187    69A    -20.106467  
      70A    -20.103218    71A    -20.025371    72A    -20.013076  
      73A    -19.964296    74A    -19.940297    75A    -19.937877  
      76A    -19.928501    77A    -19.911400    78A    -19.908988  
      79A    -19.878306    80A    -19.872971    81A    -15.858161  
      82A    -15.570964    83A    -15.537377    84A    -15.534246  
      85A    -15.531869    86A    -15.527992    87A    -15.523052  
      88A    -15.519417    89A    -15.515628    90A    -15.495493  
      91A    -15.482469    92A    -15.474058    93A    -15.470947  
      94A    -15.468929    95A    -15.468097    96A    -15.463256  
      97A    -15.461990    98A    -15.457763    99A    -15.455304  
     100A    -15.450955   101A    -15.440995   102A    -15.438944  
     103A    -15.438307   104A    -15.431581   105A    -15.424656  
     106A    -15.422951   107A    -15.420576   108A    -15.416847  
     109A    -15.410851   110A    -15.409481   111A    -15.401573  
     112A    -15.392983   113A    -15.388313   114A    -15.373797  
     115A    -15.366921   116A    -15.358282   117A    -15.355897  
     118A    -15.351599   119A    -15.349568   120A    -15.348846  
     121A    -15.347772   122A    -15.345408   123A    -15.344033  
     124A    -15.343109   125A    -15.342038   126A    -15.341219  
     127A    -15.338890   128A    -15.326860   129A    -15.324354  
     130A    -15.304361   131A    -15.298888   132A    -15.289912  
     133A    -11.475076   134A    -11.443877   135A    -11.422413  
     136A    -11.412835   137A    -11.406549   138A    -11.404150  
     139A    -11.374307   140A    -11.366672   141A    -11.352263  
     142A    -11.346846   143A    -11.343695   144A    -11.342832  
     145A    -11.336656   146A    -11.335652   147A    -11.335632  
     148A    -11.332737   149A    -11.331838   150A    -11.329344  
     151A    -11.327423   152A    -11.327078   153A    -11.320188  
     154A    -11.319746   155A    -11.318695   156A    -11.317844  
     157A    -11.315752   158A    -11.315679   159A    -11.310419  
     160A    -11.307795   161A    -11.304934   162A    -11.302661  
     163A    -11.300147   164A    -11.295806   165A    -11.293130  
     166A    -11.284243   167A    -11.283215   168A    -11.282401  
     169A    -11.279813   170A    -11.279723   171A    -11.273000  
     172A    -11.269947   173A    -11.267436   174A    -11.266501  
     175A    -11.266296   176A    -11.265005   177A    -11.262031  
     178A    -11.259579   179A    -11.259432   180A    -11.256210  
     181A    -11.256179   182A    -11.253742   183A    -11.252811  
     184A    -11.252799   185A    -11.251455   186A    -11.251312  
     187A    -11.250045   188A    -11.247638   189A    -11.246101  
     190A    -11.242643   191A    -11.240552   192A    -11.240479  
     193A    -11.239622   194A    -11.239300   195A    -11.238797  
     196A    -11.238483   197A    -11.238318   198A    -11.237285  
     199A    -11.236707   200A    -11.233036   201A    -11.232598  
     202A    -11.232305   203A    -11.231441   204A    -11.230794  
     205A    -11.230325   206A    -11.229066   207A    -11.227331  
     208A    -11.226990   209A    -11.226980   210A    -11.226745  
     211A    -11.225123   212A    -11.221980   213A    -11.219355  
     214A    -11.217839   215A    -11.216659   216A    -11.216449  
     217A    -11.216189   218A    -11.214806   219A    -11.214043  
     220A    -11.212882   221A    -11.211964   222A    -11.211843  
     223A    -11.211718   224A    -11.211679   225A    -11.210801  
     226A    -11.206825   227A    -11.204184   228A    -11.199657  
     229A    -11.196754   230A    -11.192201   231A    -11.191235  
     232A    -11.190511   233A    -11.190002   234A    -11.185643  
     235A    -11.185366   236A    -11.185211   237A    -11.184469  
     238A    -11.180970   239A    -11.178342   240A    -11.177906  
     241A    -11.176820   242A    -11.175939   243A    -11.175852  
     244A    -11.174874   245A    -11.174240   246A    -11.173758  
     247A    -11.173643   248A    -11.172656   249A    -11.168546  
     250A    -11.167175   251A    -11.163503   252A    -11.162019  
     253A    -11.159102   254A    -11.158926   255A    -11.158374  
     256A    -11.157478   257A    -11.156203   258A    -11.156150  
     259A    -11.155577   260A    -11.155504   261A    -11.155056  
     262A    -11.154315   263A    -11.154235   264A    -11.151677  
     265A    -11.151675   266A    -11.151127   267A    -11.148972  
     268A    -11.148578   269A    -11.148542   270A    -11.147532  
     271A    -11.146991   272A    -11.146121   273A    -11.144169  
     274A    -11.143028   275A    -11.140625   276A    -11.140139  
     277A    -11.139429   278A    -11.137929   279A    -11.137820  
     280A    -11.136572   281A    -11.132232   282A    -11.131308  
     283A    -11.130395   284A    -11.129089   285A    -11.124568  
     286A    -11.122757   287A    -11.121927   288A    -11.121101  
     289A    -11.120532   290A    -11.119020   291A    -11.118676  
     292A    -11.118444   293A    -11.118330   294A    -11.116397  
     295A    -11.115320   296A    -11.115057   297A    -11.114547  
     298A    -11.114273   299A    -11.112403   300A    -11.111732  
     301A    -11.110108   302A    -11.109989   303A    -11.109808  
     304A    -11.108951   305A    -11.108718   306A    -11.108047  
     307A    -11.106049   308A    -11.102861   309A    -11.101989  
     310A    -11.099794   311A    -11.098112   312A    -11.097749  
     313A    -11.097075   314A    -11.095757   315A    -11.094279  
     316A    -11.092795   317A    -11.092228   318A    -11.086310  
     319A    -11.085801   320A    -11.082111   321A    -11.081426  
     322A    -11.080799   323A    -11.072716   324A    -11.068283  
     325A    -11.067193   326A    -11.065939   327A    -11.065062  
     328A    -11.064402   329A    -11.063252   330A    -11.058401  
     331A    -11.056763   332A    -11.054680   333A    -11.049756  
     334A    -11.024028   335A    -11.021191   336A    -11.014779  
     337A    -11.013927   338A    -11.008402   339A    -11.005568  
     340A    -10.980488   341A    -10.958270   342A     -9.216518  
     343A     -8.983386   344A     -8.975618   345A     -8.884003  
     346A     -8.830297   347A     -6.872568   348A     -6.867501  
     349A     -6.865170   350A     -6.633373   351A     -6.631132  
     352A     -6.628690   353A     -6.624950   354A     -6.622845  
     355A     -6.620536   356A     -6.533624   357A     -6.531846  
     358A     -6.528982   359A     -6.479880   360A     -6.478286  
     361A     -6.475360   362A     -1.573624   363A     -1.478732  
     364A     -1.462631   365A     -1.462280   366A     -1.458112  
     367A     -1.432611   368A     -1.432185   369A     -1.422792  
     370A     -1.420240   371A     -1.410879   372A     -1.410862  
     373A     -1.400207   374A     -1.395627   375A     -1.388997  
     376A     -1.388210   377A     -1.387484   378A     -1.385512  
     379A     -1.382337   380A     -1.381602   381A     -1.374873  
     382A     -1.372484   383A     -1.372238   384A     -1.368677  
     385A     -1.367408   386A     -1.367355   387A     -1.365389  
     388A     -1.363662   389A     -1.362558   390A     -1.357153  
     391A     -1.356018   392A     -1.354748   393A     -1.350659  
     394A     -1.347995   395A     -1.343490   396A     -1.341120  
     397A     -1.340273   398A     -1.339018   399A     -1.335995  
     400A     -1.330992   401A     -1.330023   402A     -1.328767  
     403A     -1.325482   404A     -1.318895   405A     -1.318480  
     406A     -1.315324   407A     -1.311714   408A     -1.311527  
     409A     -1.308617   410A     -1.307375   411A     -1.305856  
     412A     -1.303403   413A     -1.303199   414A     -1.300934  
     415A     -1.298135   416A     -1.296372   417A     -1.295733  
     418A     -1.295621   419A     -1.293723   420A     -1.292527  
     421A     -1.290186   422A     -1.289336   423A     -1.289193  
     424A     -1.288995   425A     -1.283197   426A     -1.281404  
     427A     -1.277413   428A     -1.276988   429A     -1.272898  
     430A     -1.267657   431A     -1.266630   432A     -1.266473  
     433A     -1.255736   434A     -1.255551   435A     -1.254020  
     436A     -1.253555   437A     -1.252697   438A     -1.252361  
     439A     -1.249340   440A     -1.248813   441A     -1.238221  
     442A     -1.238020   443A     -1.235879   444A     -1.235285  
     445A     -1.230377   446A     -1.230371   447A     -1.225112  
     448A     -1.224965   449A     -1.222431   450A     -1.219940  
     451A     -1.217411   452A     -1.216031   453A     -1.215990  
     454A     -1.206426   455A     -1.203944   456A     -1.201000  
     457A     -1.188813   458A     -1.187826   459A     -1.187257  
     460A     -1.186153   461A     -1.185860   462A     -1.185107  
     463A     -1.183953   464A     -1.179106   465A     -1.172154  
     466A     -1.168364   467A     -1.166841   468A     -1.166483  
     469A     -1.163263   470A     -1.159482   471A     -1.156716  
     472A     -1.154816   473A     -1.151300   474A     -1.149584  
     475A     -1.147930   476A     -1.146948   477A     -1.142933  
     478A     -1.142514   479A     -1.138772   480A     -1.137564  
     481A     -1.136316   482A     -1.134495   483A     -1.134204  
     484A     -1.134141   485A     -1.132057   486A     -1.129353  
     487A     -1.129070   488A     -1.127794   489A     -1.127605  
     490A     -1.124802   491A     -1.120872   492A     -1.115585  
     493A     -1.114622   494A     -1.112936   495A     -1.111232  
     496A     -1.109938   497A     -1.105435   498A     -1.102240  
     499A     -1.099993   500A     -1.096894   501A     -1.096370  
     502A     -1.093803   503A     -1.093648   504A     -1.090582  
     505A     -1.088692   506A     -1.084322   507A     -1.082710  
     508A     -1.081069   509A     -1.074451   510A     -1.072971  
     511A     -1.072366   512A     -1.069495   513A     -1.067502  
     514A     -1.065623   515A     -1.062220   516A     -1.057866  
     517A     -1.057363   518A     -1.055692   519A     -1.055081  
     520A     -1.053281   521A     -1.048057   522A     -1.045433  
     523A     -1.044290   524A     -1.043803   525A     -1.042562  
     526A     -1.041076   527A     -1.039725   528A     -1.037743  
     529A     -1.036347   530A     -1.029652   531A     -1.028679  
     532A     -1.020920   533A     -1.017133   534A     -1.015538  
     535A     -1.015023   536A     -1.009829   537A     -1.008080  
     538A     -1.007056   539A     -1.000214   540A     -0.999569  
     541A     -0.997555   542A     -0.996755   543A     -0.992506  
     544A     -0.992068   545A     -0.989672   546A     -0.987517  
     547A     -0.985866   548A     -0.985579   549A     -0.981558  
     550A     -0.981395   551A     -0.977220   552A     -0.976991  
     553A     -0.974427   554A     -0.972014   555A     -0.971852  
     556A     -0.968814   557A     -0.966899   558A     -0.965251  
     559A     -0.963165   560A     -0.962739   561A     -0.962166  
     562A     -0.958634   563A     -0.956516   564A     -0.956158  
     565A     -0.955275   566A     -0.950739   567A     -0.947803  
     568A     -0.945833   569A     -0.945799   570A     -0.940697  
     571A     -0.938380   572A     -0.935104   573A     -0.932879  
     574A     -0.930717   575A     -0.929779   576A     -0.923403  
     577A     -0.922039   578A     -0.920497   579A     -0.919829  
     580A     -0.919421   581A     -0.916007   582A     -0.911915  
     583A     -0.911707   584A     -0.909774   585A     -0.907664  
     586A     -0.905047   587A     -0.898339   588A     -0.898149  
     589A     -0.897805   590A     -0.896898   591A     -0.895921  
     592A     -0.892728   593A     -0.891703   594A     -0.885037  
     595A     -0.882040   596A     -0.881426   597A     -0.879042  
     598A     -0.877655   599A     -0.877315   600A     -0.876938  
     601A     -0.874618   602A     -0.872329   603A     -0.870280  
     604A     -0.870103   605A     -0.864285   606A     -0.863295  
     607A     -0.858566   608A     -0.858317   609A     -0.857319  
     610A     -0.853088   611A     -0.851326   612A     -0.850109  
     613A     -0.849737   614A     -0.845759   615A     -0.842518  
     616A     -0.841995   617A     -0.841661   618A     -0.838675  
     619A     -0.836067   620A     -0.834568   621A     -0.834299  
     622A     -0.833783   623A     -0.832288   624A     -0.831899  
     625A     -0.831283   626A     -0.829593   627A     -0.823316  
     628A     -0.822626   629A     -0.822482   630A     -0.821705  
     631A     -0.817626   632A     -0.815710   633A     -0.814278  
     634A     -0.813927   635A     -0.813624   636A     -0.812067  
     637A     -0.810788   638A     -0.809510   639A     -0.805100  
     640A     -0.804031   641A     -0.803975   642A     -0.801816  
     643A     -0.800761   644A     -0.799716   645A     -0.799274  
     646A     -0.798342   647A     -0.793276   648A     -0.790710  
     649A     -0.789222   650A     -0.789115   651A     -0.785798  
     652A     -0.785480   653A     -0.784859   654A     -0.784225  
     655A     -0.783632   656A     -0.782842   657A     -0.782551  
     658A     -0.779626   659A     -0.778745   660A     -0.777590  
     661A     -0.776987   662A     -0.776028   663A     -0.775721  
     664A     -0.773468   665A     -0.773407   666A     -0.772900  
     667A     -0.772135   668A     -0.771319   669A     -0.767682  
     670A     -0.766013   671A     -0.765849   672A     -0.764252  
     673A     -0.763655   674A     -0.763145   675A     -0.761417  
     676A     -0.759502   677A     -0.757426   678A     -0.756789  
     679A     -0.754413   680A     -0.753832   681A     -0.753612  
     682A     -0.752554   683A     -0.752220   684A     -0.751130  
     685A     -0.749869   686A     -0.748691   687A     -0.748146  
     688A     -0.744830   689A     -0.744621   690A     -0.743369  
     691A     -0.742348   692A     -0.740453   693A     -0.737580  
     694A     -0.737147   695A     -0.736327   696A     -0.734710  
     697A     -0.733322   698A     -0.733159   699A     -0.730386  
     700A     -0.729047   701A     -0.727456   702A     -0.727140  
     703A     -0.726086   704A     -0.724117   705A     -0.723989  
     706A     -0.722104   707A     -0.721109   708A     -0.720983  
     709A     -0.720535   710A     -0.720294   711A     -0.719413  
     712A     -0.718830   713A     -0.717903   714A     -0.716687  
     715A     -0.716092   716A     -0.714846   717A     -0.714154  
     718A     -0.712784   719A     -0.712226   720A     -0.710678  
     721A     -0.710648   722A     -0.709587   723A     -0.709033  
     724A     -0.707646   725A     -0.707290   726A     -0.705923  
     727A     -0.705225   728A     -0.704815   729A     -0.703938  
     730A     -0.702380   731A     -0.700616   732A     -0.700429  
     733A     -0.699750   734A     -0.699629   735A     -0.697851  
     736A     -0.696065   737A     -0.693482   738A     -0.692955  
     739A     -0.691998   740A     -0.691315   741A     -0.690472  
     742A     -0.690083   743A     -0.689489   744A     -0.688801  
     745A     -0.687681   746A     -0.687143   747A     -0.686471  
     748A     -0.684741   749A     -0.684179   750A     -0.684039  
     751A     -0.683663   752A     -0.683093   753A     -0.682193  
     754A     -0.681448   755A     -0.681012   756A     -0.680684  
     757A     -0.679824   758A     -0.679278   759A     -0.679077  
     760A     -0.677145   761A     -0.676226   762A     -0.675205  
     763A     -0.674228   764A     -0.673542   765A     -0.673254  
     766A     -0.673165   767A     -0.671714   768A     -0.670425  
     769A     -0.669785   770A     -0.669440   771A     -0.668431  
     772A     -0.667378   773A     -0.665293   774A     -0.665259  
     775A     -0.663745   776A     -0.662880   777A     -0.662401  
     778A     -0.660860   779A     -0.660438   780A     -0.659917  
     781A     -0.659568   782A     -0.657871   783A     -0.657385  
     784A     -0.656848   785A     -0.655479   786A     -0.654080  
     787A     -0.652273   788A     -0.651468   789A     -0.650852  
     790A     -0.650472   791A     -0.649887   792A     -0.648575  
     793A     -0.647466   794A     -0.646795   795A     -0.646517  
     796A     -0.644886   797A     -0.644729   798A     -0.643709  
     799A     -0.643101   800A     -0.641071   801A     -0.640354  
     802A     -0.640153   803A     -0.639950   804A     -0.639840  
     805A     -0.639440   806A     -0.637668   807A     -0.637258  
     808A     -0.636649   809A     -0.636182   810A     -0.636107  
     811A     -0.635580   812A     -0.635197   813A     -0.633268  
     814A     -0.633098   815A     -0.629906   816A     -0.629809  
     817A     -0.628241   818A     -0.626340   819A     -0.626212  
     820A     -0.625515   821A     -0.624925   822A     -0.624597  
     823A     -0.624341   824A     -0.621999   825A     -0.621201  
     826A     -0.621056   827A     -0.619707   828A     -0.619417  
     829A     -0.618374   830A     -0.617787   831A     -0.615931  
     832A     -0.615400   833A     -0.614394   834A     -0.613740  
     835A     -0.613213   836A     -0.612635   837A     -0.612277  
     838A     -0.611540   839A     -0.609663   840A     -0.608861  
     841A     -0.608438   842A     -0.608026   843A     -0.607809  
     844A     -0.607149   845A     -0.605573   846A     -0.603733  
     847A     -0.603177   848A     -0.602840   849A     -0.602574  
     850A     -0.602066   851A     -0.601898   852A     -0.600280  
     853A     -0.600093   854A     -0.599848   855A     -0.597558  
     856A     -0.597436   857A     -0.597045   858A     -0.596147  
     859A     -0.595985   860A     -0.595107   861A     -0.595016  
     862A     -0.594750   863A     -0.594456   864A     -0.594164  
     865A     -0.593352   866A     -0.593214   867A     -0.593139  
     868A     -0.592812   869A     -0.591864   870A     -0.590767  
     871A     -0.589737   872A     -0.589446   873A     -0.588868  
     874A     -0.588789   875A     -0.588165   876A     -0.587863  
     877A     -0.587097   878A     -0.586786   879A     -0.586479  
     880A     -0.586339   881A     -0.585974   882A     -0.584800  
     883A     -0.583427   884A     -0.583030   885A     -0.582231  
     886A     -0.581133   887A     -0.580912   888A     -0.580070  
     889A     -0.579823   890A     -0.579429   891A     -0.578683  
     892A     -0.577913   893A     -0.577399   894A     -0.576962  
     895A     -0.576545   896A     -0.576086   897A     -0.575416  
     898A     -0.575125   899A     -0.574900   900A     -0.574470  
     901A     -0.573646   902A     -0.573181   903A     -0.572575  
     904A     -0.572105   905A     -0.571726   906A     -0.570610  
     907A     -0.569812   908A     -0.569530   909A     -0.569414  
     910A     -0.568796   911A     -0.568450   912A     -0.568106  
     913A     -0.567285   914A     -0.567146   915A     -0.566853  
     916A     -0.565817   917A     -0.565322   918A     -0.564642  
     919A     -0.563422   920A     -0.562391   921A     -0.561946  
     922A     -0.561627   923A     -0.561191   924A     -0.560141  
     925A     -0.559383   926A     -0.558577   927A     -0.558293  
     928A     -0.558130   929A     -0.556949   930A     -0.556569  
     931A     -0.556396   932A     -0.556005   933A     -0.555073  
     934A     -0.554459   935A     -0.553911   936A     -0.552596  
     937A     -0.552274   938A     -0.552006   939A     -0.551525  
     940A     -0.551063   941A     -0.550883   942A     -0.550574  
     943A     -0.550055   944A     -0.549075   945A     -0.548666  
     946A     -0.547923   947A     -0.547531   948A     -0.546895  
     949A     -0.546030   950A     -0.544193   951A     -0.542572  
     952A     -0.542128   953A     -0.540962   954A     -0.540384  
     955A     -0.539919   956A     -0.539459   957A     -0.539248  
     958A     -0.539129   959A     -0.539004   960A     -0.537843  
     961A     -0.537224   962A     -0.536940   963A     -0.535997  
     964A     -0.535827   965A     -0.535454   966A     -0.534385  
     967A     -0.534030   968A     -0.534008   969A     -0.533346  
     970A     -0.532734   971A     -0.532507   972A     -0.531429  
     973A     -0.530931   974A     -0.530713   975A     -0.530493  
     976A     -0.529471   977A     -0.529344   978A     -0.528062  
     979A     -0.527854   980A     -0.527519   981A     -0.526809  
     982A     -0.526398   983A     -0.525312   984A     -0.525220  
     985A     -0.525030   986A     -0.524845   987A     -0.524170  
     988A     -0.523943   989A     -0.523043   990A     -0.522590  
     991A     -0.522050   992A     -0.521382   993A     -0.520951  
     994A     -0.520599   995A     -0.519856   996A     -0.519112  
     997A     -0.518770   998A     -0.517987   999A     -0.517491  
    1000A     -0.516461  1001A     -0.515988  1002A     -0.515617  
    1003A     -0.514987  1004A     -0.514957  1005A     -0.514071  
    1006A     -0.513509  1007A     -0.513436  1008A     -0.512612  
    1009A     -0.512520  1010A     -0.512090  1011A     -0.511720  
    1012A     -0.511641  1013A     -0.510357  1014A     -0.510012  
    1015A     -0.509367  1016A     -0.509226  1017A     -0.508406  
    1018A     -0.507491  1019A     -0.507024  1020A     -0.506654  
    1021A     -0.506313  1022A     -0.504882  1023A     -0.504243  
    1024A     -0.503576  1025A     -0.502838  1026A     -0.502709  
    1027A     -0.501963  1028A     -0.501692  1029A     -0.501131  
    1030A     -0.500364  1031A     -0.499354  1032A     -0.498898  
    1033A     -0.498878  1034A     -0.497885  1035A     -0.497366  
    1036A     -0.496757  1037A     -0.496248  1038A     -0.495637  
    1039A     -0.495011  1040A     -0.494570  1041A     -0.493638  
    1042A     -0.493124  1043A     -0.492616  1044A     -0.492035  
    1045A     -0.491800  1046A     -0.491768  1047A     -0.491494  
    1048A     -0.491152  1049A     -0.490788  1050A     -0.490648  
    1051A     -0.488782  1052A     -0.488213  1053A     -0.487200  
    1054A     -0.486203  1055A     -0.485881  1056A     -0.485408  
    1057A     -0.484202  1058A     -0.482348  1059A     -0.482052  
    1060A     -0.481162  1061A     -0.480941  1062A     -0.480746  
    1063A     -0.480703  1064A     -0.480266  1065A     -0.480025  
    1066A     -0.479638  1067A     -0.479327  1068A     -0.478977  
    1069A     -0.478513  1070A     -0.477710  1071A     -0.477182  
    1072A     -0.476539  1073A     -0.476011  1074A     -0.475668  
    1075A     -0.475186  1076A     -0.474839  1077A     -0.474140  
    1078A     -0.473354  1079A     -0.473152  1080A     -0.472932  
    1081A     -0.472168  1082A     -0.471458  1083A     -0.470915  
    1084A     -0.470439  1085A     -0.470038  1086A     -0.469117  
    1087A     -0.468659  1088A     -0.468197  1089A     -0.466172  
    1090A     -0.465415  1091A     -0.464931  1092A     -0.464196  
    1093A     -0.463194  1094A     -0.462776  1095A     -0.462352  
    1096A     -0.461250  1097A     -0.460451  1098A     -0.459847  
    1099A     -0.457949  1100A     -0.457309  1101A     -0.456906  
    1102A     -0.456466  1103A     -0.455876  1104A     -0.455137  
    1105A     -0.454730  1106A     -0.454614  1107A     -0.454294  
    1108A     -0.453718  1109A     -0.453044  1110A     -0.452638  
    1111A     -0.451851  1112A     -0.451397  1113A     -0.450123  
    1114A     -0.448569  1115A     -0.448263  1116A     -0.446183  
    1117A     -0.445922  1118A     -0.445655  1119A     -0.445235  
    1120A     -0.444985  1121A     -0.444723  1122A     -0.444151  
    1123A     -0.443766  1124A     -0.442857  1125A     -0.441888  
    1126A     -0.441148  1127A     -0.440682  1128A     -0.439986  
    1129A     -0.438865  1130A     -0.437981  1131A     -0.437795  
    1132A     -0.437486  1133A     -0.437290  1134A     -0.437226  
    1135A     -0.437161  1136A     -0.435382  1137A     -0.433233  
    1138A     -0.433123  1139A     -0.432331  1140A     -0.432070  
    1141A     -0.431834  1142A     -0.431227  1143A     -0.430053  
    1144A     -0.429590  1145A     -0.428699  1146A     -0.427752  
    1147A     -0.427502  1148A     -0.427128  1149A     -0.425927  
    1150A     -0.425398  1151A     -0.424810  1152A     -0.423921  
    1153A     -0.423254  1154A     -0.422355  1155A     -0.422246  
    1156A     -0.421165  1157A     -0.420724  1158A     -0.420125  
    1159A     -0.419753  1160A     -0.419573  1161A     -0.419464  
    1162A     -0.419014  1163A     -0.418641  1164A     -0.418479  
    1165A     -0.417396  1166A     -0.417178  1167A     -0.416815  
    1168A     -0.416399  1169A     -0.416247  1170A     -0.414854  
    1171A     -0.414237  1172A     -0.413851  1173A     -0.412730  
    1174A     -0.412362  1175A     -0.411415  1176A     -0.411194  
    1177A     -0.410394  1178A     -0.408780  1179A     -0.408071  
    1180A     -0.407478  1181A     -0.407315  1182A     -0.406922  
    1183A     -0.406408  1184A     -0.406289  1185A     -0.404799  
    1186A     -0.404654  1187A     -0.403399  1188A     -0.402451  
    1189A     -0.401737  1190A     -0.401681  1191A     -0.399981  
    1192A     -0.399536  1193A     -0.399084  1194A     -0.399012  
    1195A     -0.396819  1196A     -0.396551  1197A     -0.396344  
    1198A     -0.395982  1199A     -0.395500  1200A     -0.394718  
    1201A     -0.394396  1202A     -0.392554  1203A     -0.390974  
    1204A     -0.390737  1205A     -0.389744  1206A     -0.389424  
    1207A     -0.389257  1208A     -0.388850  1209A     -0.388747  
    1210A     -0.388161  1211A     -0.387922  1212A     -0.386548  
    1213A     -0.386185  1214A     -0.385501  1215A     -0.384927  
    1216A     -0.384149  1217A     -0.384018  1218A     -0.383597  
    1219A     -0.381641  1220A     -0.380965  1221A     -0.380509  
    1222A     -0.379783  1223A     -0.379591  1224A     -0.379461  
    1225A     -0.378651  1226A     -0.378207  1227A     -0.377051  
    1228A     -0.376429  1229A     -0.373102  1230A     -0.372477  
    1231A     -0.371698  1232A     -0.370788  1233A     -0.369609  
    1234A     -0.368007  1235A     -0.367711  1236A     -0.367439  
    1237A     -0.365451  1238A     -0.363786  1239A     -0.363704  
    1240A     -0.361749  1241A     -0.361608  1242A     -0.360241  
    1243A     -0.359154  1244A     -0.358260  1245A     -0.356665  
    1246A     -0.354444  1247A     -0.353489  1248A     -0.351185  
    1249A     -0.351049  1250A     -0.350745  1251A     -0.350232  
    1252A     -0.348727  1253A     -0.344247  1254A     -0.342708  
    1255A     -0.341376  1256A     -0.339293  1257A     -0.337110  
    1258A     -0.336670  1259A     -0.336252  1260A     -0.333235  
    1261A     -0.330382  1262A     -0.329509  1263A     -0.328697  
    1264A     -0.326193  1265A     -0.325705  1266A     -0.324631  
    1267A     -0.324496  1268A     -0.323639  1269A     -0.321929  
    1270A     -0.319947  1271A     -0.317131  1272A     -0.316622  
    1273A     -0.316436  1274A     -0.313551  1275A     -0.311652  
    1276A     -0.311163  1277A     -0.309716  1278A     -0.309238  
    1279A     -0.305831  1280A     -0.305069  1281A     -0.302109  
    1282A     -0.301773  1283A     -0.299644  1284A     -0.297199  
    1285A     -0.295818  1286A     -0.294884  1287A     -0.294213  
    1288A     -0.293516  1289A     -0.290506  1290A     -0.290078  
    1291A     -0.289020  1292A     -0.285969  1293A     -0.282807  
    1294A     -0.281730  1295A     -0.280181  1296A     -0.278804  
    1297A     -0.276980  1298A     -0.274447  1299A     -0.272265  
    1300A     -0.272001  1301A     -0.271242  1302A     -0.269158  
    1303A     -0.268463  1304A     -0.266744  1305A     -0.262733  
    1306A     -0.261958  1307A     -0.261491  1308A     -0.257207  
    1309A     -0.255765  1310A     -0.253315  1311A     -0.248289  
    1312A     -0.241413  1313A     -0.228719  1314A     -0.219731  
    1315A     -0.216508  1316A     -0.212897  1317A     -0.204763  
    1318A     -0.176591  1319A     -0.161718  1320A     -0.153758  
    1321A     -0.140925  1322A     -0.128786  1323A     -0.125562  
    1324A     -0.114419  1325A     -0.103226  1326A     -0.099618  
    1327A     -0.083192  1328A     -0.069080  1329A     -0.065656  
    1330A     -0.036477  

    Virtual:                                                              

    1331A      0.117864  1332A      0.125476  1333A      0.135504  
    1334A      0.145785  1335A      0.146655  1336A      0.147795  
    1337A      0.153387  1338A      0.154353  1339A      0.165598  
    1340A      0.185065  1341A      0.192749  1342A      0.196245  
    1343A      0.197657  1344A      0.200024  1345A      0.206491  
    1346A      0.207870  1347A      0.212896  1348A      0.218426  
    1349A      0.219813  1350A      0.221650  1351A      0.223925  
    1352A      0.225469  1353A      0.228125  1354A      0.228235  
    1355A      0.231391  1356A      0.231964  1357A      0.233456  
    1358A      0.236504  1359A      0.239499  1360A      0.241800  
    1361A      0.245054  1362A      0.246828  1363A      0.249886  
    1364A      0.253981  1365A      0.257495  1366A      0.257989  
    1367A      0.258334  1368A      0.261752  1369A      0.265465  
    1370A      0.274894  1371A      0.280946  1372A      0.287079  
    1373A      0.290117  1374A      0.292903  1375A      0.301032  
    1376A      0.301500  1377A      0.302744  1378A      0.307777  
    1379A      0.313798  1380A      0.316084  1381A      0.318387  
    1382A      0.319129  1383A      0.319313  1384A      0.319378  
    1385A      0.321006  1386A      0.324199  1387A      0.325082  
    1388A      0.327203  1389A      0.328398  1390A      0.339660  
    1391A      0.341487  1392A      0.350701  1393A      0.358336  
    1394A      0.358933  1395A      0.359155  1396A      0.371822  
    1397A      0.372232  1398A      0.377984  1399A      0.384968  
    1400A      0.386515  1401A      0.386842  1402A      0.389462  
    1403A      0.390242  1404A      0.402126  1405A      0.415147  
    1406A      0.419596  1407A      0.423124  1408A      0.425868  
    1409A      0.430611  1410A      0.431510  1411A      0.433963  
    1412A      0.441036  1413A      0.442570  1414A      0.442990  
    1415A      0.443246  1416A      0.444391  1417A      0.445464  
    1418A      0.447713  1419A      0.448090  1420A      0.449083  
    1421A      0.454497  1422A      0.455199  1423A      0.456725  
    1424A      0.463899  1425A      0.467202  1426A      0.467729  
    1427A      0.468431  1428A      0.472988  1429A      0.475481  
    1430A      0.475711  1431A      0.476477  1432A      0.485115  
    1433A      0.486252  1434A      0.487550  1435A      0.488348  
    1436A      0.489161  1437A      0.489223  1438A      0.490179  
    1439A      0.492035  1440A      0.492976  1441A      0.494198  
    1442A      0.497036  1443A      0.497305  1444A      0.498270  
    1445A      0.500682  1446A      0.503927  1447A      0.505169  
    1448A      0.509036  1449A      0.512516  1450A      0.513409  
    1451A      0.514773  1452A      0.518057  1453A      0.518601  
    1454A      0.519273  1455A      0.519832  1456A      0.521393  
    1457A      0.522576  1458A      0.524630  1459A      0.526634  
    1460A      0.527657  1461A      0.528664  1462A      0.529608  
    1463A      0.530555  1464A      0.531565  1465A      0.532523  
    1466A      0.532827  1467A      0.533053  1468A      0.534063  
    1469A      0.534201  1470A      0.535475  1471A      0.538170  
    1472A      0.539591  1473A      0.540634  1474A      0.541105  
    1475A      0.541615  1476A      0.542279  1477A      0.543026  
    1478A      0.544640  1479A      0.545306  1480A      0.545660  
    1481A      0.546244  1482A      0.548062  1483A      0.549423  
    1484A      0.550245  1485A      0.551944  1486A      0.552939  
    1487A      0.553083  1488A      0.554110  1489A      0.554718  
    1490A      0.556052  1491A      0.562269  1492A      0.562518  
    1493A      0.563056  1494A      0.563286  1495A      0.563349  
    1496A      0.563609  1497A      0.563620  1498A      0.566132  
    1499A      0.567968  1500A      0.568892  1501A      0.569265  
    1502A      0.569731  1503A      0.570886  1504A      0.571487  
    1505A      0.571588  1506A      0.572650  1507A      0.575032  
    1508A      0.575553  1509A      0.576158  1510A      0.577450  
    1511A      0.578866  1512A      0.579499  1513A      0.580801  
    1514A      0.581091  1515A      0.581415  1516A      0.581946  
    1517A      0.582561  1518A      0.583416  1519A      0.584142  
    1520A      0.585435  1521A      0.586292  1522A      0.587127  
    1523A      0.588044  1524A      0.589909  1525A      0.592305  
    1526A      0.592823  1527A      0.593329  1528A      0.594122  
    1529A      0.595101  1530A      0.595280  1531A      0.596697  
    1532A      0.597282  1533A      0.599048  1534A      0.599571  
    1535A      0.599900  1536A      0.600182  1537A      0.601409  
    1538A      0.602032  1539A      0.602673  1540A      0.603086  
    1541A      0.603601  1542A      0.604444  1543A      0.605963  
    1544A      0.606452  1545A      0.607439  1546A      0.608650  
    1547A      0.609232  1548A      0.610288  1549A      0.610957  
    1550A      0.611312  1551A      0.611908  1552A      0.612303  
    1553A      0.612779  1554A      0.614181  1555A      0.614997  
    1556A      0.615313  1557A      0.616449  1558A      0.616984  
    1559A      0.617253  1560A      0.617650  1561A      0.618129  
    1562A      0.618774  1563A      0.619150  1564A      0.619348  
    1565A      0.619861  1566A      0.621471  1567A      0.621558  
    1568A      0.622637  1569A      0.623282  1570A      0.623724  
    1571A      0.624301  1572A      0.625058  1573A      0.626328  
    1574A      0.627170  1575A      0.627659  1576A      0.629388  
    1577A      0.630651  1578A      0.631343  1579A      0.631795  
    1580A      0.632224  1581A      0.632761  1582A      0.633118  
    1583A      0.634040  1584A      0.636045  1585A      0.636156  
    1586A      0.637308  1587A      0.637870  1588A      0.638358  
    1589A      0.638692  1590A      0.639469  1591A      0.639866  
    1592A      0.640842  1593A      0.641412  1594A      0.641907  
    1595A      0.642869  1596A      0.643016  1597A      0.643553  
    1598A      0.643881  1599A      0.644140  1600A      0.644553  
    1601A      0.645180  1602A      0.645804  1603A      0.647072  
    1604A      0.649191  1605A      0.649724  1606A      0.649807  
    1607A      0.650099  1608A      0.650727  1609A      0.651469  
    1610A      0.651573  1611A      0.652012  1612A      0.652535  
    1613A      0.654153  1614A      0.654467  1615A      0.654820  
    1616A      0.655251  1617A      0.655510  1618A      0.656453  
    1619A      0.656958  1620A      0.657880  1621A      0.658033  
    1622A      0.658511  1623A      0.659140  1624A      0.659627  
    1625A      0.660081  1626A      0.660760  1627A      0.661096  
    1628A      0.661508  1629A      0.661968  1630A      0.662669  
    1631A      0.663075  1632A      0.663378  1633A      0.663769  
    1634A      0.664173  1635A      0.664785  1636A      0.665219  
    1637A      0.665553  1638A      0.665986  1639A      0.667159  
    1640A      0.667515  1641A      0.667772  1642A      0.668051  
    1643A      0.669565  1644A      0.669752  1645A      0.669907  
    1646A      0.670803  1647A      0.671298  1648A      0.671765  
    1649A      0.672499  1650A      0.672925  1651A      0.674276  
    1652A      0.675127  1653A      0.675706  1654A      0.676165  
    1655A      0.676967  1656A      0.678234  1657A      0.678778  
    1658A      0.679342  1659A      0.679507  1660A      0.680326  
    1661A      0.680773  1662A      0.680920  1663A      0.681184  
    1664A      0.682123  1665A      0.682635  1666A      0.683251  
    1667A      0.683980  1668A      0.684335  1669A      0.684462  
    1670A      0.685691  1671A      0.686485  1672A      0.687101  
    1673A      0.687132  1674A      0.687338  1675A      0.687604  
    1676A      0.687863  1677A      0.688379  1678A      0.688719  
    1679A      0.689886  1680A      0.690471  1681A      0.690692  
    1682A      0.690975  1683A      0.691329  1684A      0.691763  
    1685A      0.692317  1686A      0.692616  1687A      0.692865  
    1688A      0.693151  1689A      0.694416  1690A      0.694727  
    1691A      0.694980  1692A      0.695447  1693A      0.695706  
    1694A      0.696365  1695A      0.697278  1696A      0.697662  
    1697A      0.698317  1698A      0.698940  1699A      0.699311  
    1700A      0.699423  1701A      0.699937  1702A      0.700888  
    1703A      0.701178  1704A      0.701455  1705A      0.703551  
    1706A      0.703889  1707A      0.706110  1708A      0.707634  
    1709A      0.708172  1710A      0.708611  1711A      0.709186  
    1712A      0.709283  1713A      0.709763  1714A      0.710839  
    1715A      0.711054  1716A      0.711660  1717A      0.711939  
    1718A      0.712609  1719A      0.713632  1720A      0.713806  
    1721A      0.714346  1722A      0.716019  1723A      0.716819  
    1724A      0.717356  1725A      0.717512  1726A      0.717822  
    1727A      0.718545  1728A      0.719225  1729A      0.719559  
    1730A      0.720302  1731A      0.720763  1732A      0.721530  
    1733A      0.722339  1734A      0.723444  1735A      0.723631  
    1736A      0.723960  1737A      0.724374  1738A      0.725164  
    1739A      0.725375  1740A      0.725862  1741A      0.726410  
    1742A      0.726551  1743A      0.727007  1744A      0.727917  
    1745A      0.728936  1746A      0.729651  1747A      0.730229  
    1748A      0.730607  1749A      0.731385  1750A      0.731878  
    1751A      0.732504  1752A      0.733668  1753A      0.733996  
    1754A      0.734318  1755A      0.735037  1756A      0.735533  
    1757A      0.735859  1758A      0.736589  1759A      0.737170  
    1760A      0.738472  1761A      0.739002  1762A      0.739663  
    1763A      0.739980  1764A      0.740386  1765A      0.741448  
    1766A      0.741550  1767A      0.742309  1768A      0.742942  
    1769A      0.743544  1770A      0.744442  1771A      0.744714  
    1772A      0.745503  1773A      0.746018  1774A      0.746947  
    1775A      0.747953  1776A      0.748473  1777A      0.749006  
    1778A      0.749521  1779A      0.750317  1780A      0.751468  
    1781A      0.751905  1782A      0.752865  1783A      0.753070  
    1784A      0.753323  1785A      0.754086  1786A      0.754317  
    1787A      0.754654  1788A      0.754899  1789A      0.755686  
    1790A      0.756179  1791A      0.756949  1792A      0.757216  
    1793A      0.758257  1794A      0.758402  1795A      0.758927  
    1796A      0.759866  1797A      0.760086  1798A      0.760338  
    1799A      0.760948  1800A      0.761982  1801A      0.762394  
    1802A      0.762785  1803A      0.763210  1804A      0.764275  
    1805A      0.764960  1806A      0.765577  1807A      0.766198  
    1808A      0.766611  1809A      0.767479  1810A      0.767913  
    1811A      0.768859  1812A      0.769032  1813A      0.769203  
    1814A      0.769728  1815A      0.770020  1816A      0.771009  
    1817A      0.771319  1818A      0.771800  1819A      0.772030  
    1820A      0.773143  1821A      0.773845  1822A      0.774042  
    1823A      0.774151  1824A      0.775730  1825A      0.776715  
    1826A      0.779242  1827A      0.779536  1828A      0.780480  
    1829A      0.780504  1830A      0.781269  1831A      0.781837  
    1832A      0.782385  1833A      0.783131  1834A      0.783321  
    1835A      0.783977  1836A      0.784683  1837A      0.785604  
    1838A      0.786007  1839A      0.787063  1840A      0.787712  
    1841A      0.787753  1842A      0.788028  1843A      0.788903  
    1844A      0.789126  1845A      0.789608  1846A      0.790066  
    1847A      0.790321  1848A      0.791080  1849A      0.791602  
    1850A      0.792028  1851A      0.792791  1852A      0.793485  
    1853A      0.793696  1854A      0.794401  1855A      0.795340  
    1856A      0.796149  1857A      0.796605  1858A      0.797229  
    1859A      0.797891  1860A      0.798199  1861A      0.798405  
    1862A      0.799731  1863A      0.800026  1864A      0.801064  
    1865A      0.802211  1866A      0.802829  1867A      0.803459  
    1868A      0.805264  1869A      0.805870  1870A      0.806686  
    1871A      0.808155  1872A      0.809494  1873A      0.810283  
    1874A      0.811506  1875A      0.812458  1876A      0.813301  
    1877A      0.813860  1878A      0.815039  1879A      0.817786  
    1880A      0.818625  1881A      0.819648  1882A      0.819888  
    1883A      0.819962  1884A      0.820178  1885A      0.820337  
    1886A      0.820969  1887A      0.822333  1888A      0.822667  
    1889A      0.823462  1890A      0.824135  1891A      0.825086  
    1892A      0.825943  1893A      0.826031  1894A      0.826439  
    1895A      0.827813  1896A      0.828359  1897A      0.828830  
    1898A      0.829600  1899A      0.830425  1900A      0.831986  
    1901A      0.832345  1902A      0.833532  1903A      0.835504  
    1904A      0.836002  1905A      0.836516  1906A      0.837340  
    1907A      0.837618  1908A      0.839361  1909A      0.840366  
    1910A      0.840908  1911A      0.842801  1912A      0.842861  
    1913A      0.844114  1914A      0.844726  1915A      0.846485  
    1916A      0.846778  1917A      0.847577  1918A      0.848671  
    1919A      0.848890  1920A      0.849181  1921A      0.850677  
    1922A      0.851024  1923A      0.851254  1924A      0.851504  
    1925A      0.852682  1926A      0.853128  1927A      0.854089  
    1928A      0.854487  1929A      0.855319  1930A      0.857047  
    1931A      0.858917  1932A      0.859948  1933A      0.860485  
    1934A      0.861409  1935A      0.861600  1936A      0.862471  
    1937A      0.864101  1938A      0.864555  1939A      0.865018  
    1940A      0.865715  1941A      0.866329  1942A      0.866898  
    1943A      0.867897  1944A      0.868939  1945A      0.869678  
    1946A      0.871160  1947A      0.871484  1948A      0.873712  
    1949A      0.874368  1950A      0.876002  1951A      0.876684  
    1952A      0.877832  1953A      0.878008  1954A      0.878503  
    1955A      0.878751  1956A      0.880874  1957A      0.881819  
    1958A      0.882697  1959A      0.883580  1960A      0.884472  
    1961A      0.887489  1962A      0.887710  1963A      0.888453  
    1964A      0.889148  1965A      0.889663  1966A      0.889942  
    1967A      0.890409  1968A      0.890855  1969A      0.892112  
    1970A      0.893615  1971A      0.893707  1972A      0.894328  
    1973A      0.895117  1974A      0.896340  1975A      0.897883  
    1976A      0.898622  1977A      0.898886  1978A      0.902276  
    1979A      0.902947  1980A      0.903040  1981A      0.907629  
    1982A      0.908232  1983A      0.908843  1984A      0.910059  
    1985A      0.910742  1986A      0.911410  1987A      0.913366  
    1988A      0.914710  1989A      0.915080  1990A      0.915280  
    1991A      0.915821  1992A      0.917177  1993A      0.918302  
    1994A      0.920368  1995A      0.921298  1996A      0.923759  
    1997A      0.926526  1998A      0.926839  1999A      0.929742  
    2000A      0.931766  2001A      0.933010  2002A      0.933453  
    2003A      0.934947  2004A      0.936755  2005A      0.937877  
    2006A      0.938783  2007A      0.938829  2008A      0.941211  
    2009A      0.942784  2010A      0.944241  2011A      0.944787  
    2012A      0.945474  2013A      0.946312  2014A      0.947003  
    2015A      0.948513  2016A      0.948786  2017A      0.949445  
    2018A      0.950794  2019A      0.951590  2020A      0.952338  
    2021A      0.955164  2022A      0.955895  2023A      0.959086  
    2024A      0.960167  2025A      0.960548  2026A      0.962518  
    2027A      0.963735  2028A      0.965420  2029A      0.966840  
    2030A      0.968871  2031A      0.969504  2032A      0.974424  
    2033A      0.976775  2034A      0.976912  2035A      0.977476  
    2036A      0.979571  2037A      0.980242  2038A      0.980704  
    2039A      0.983525  2040A      0.986078  2041A      0.988533  
    2042A      0.988763  2043A      0.992234  2044A      0.993929  
    2045A      0.996024  2046A      0.997817  2047A      1.001618  
    2048A      1.002738  2049A      1.004984  2050A      1.005672  
    2051A      1.007602  2052A      1.010922  2053A      1.012428  
    2054A      1.019808  2055A      1.027244  2056A      1.027565  
    2057A      1.029015  2058A      1.030239  2059A      1.032661  
    2060A      1.035650  2061A      1.039544  2062A      1.040443  
    2063A      1.042822  2064A      1.043963  2065A      1.044233  
    2066A      1.046153  2067A      1.050794  2068A      1.052082  
    2069A      1.054198  2070A      1.058254  2071A      1.059827  
    2072A      1.063920  2073A      1.064480  2074A      1.064755  
    2075A      1.066007  2076A      1.068114  2077A      1.077733  
    2078A      1.078184  2079A      1.078291  2080A      1.085228  
    2081A      1.085360  2082A      1.088972  2083A      1.089838  
    2084A      1.091144  2085A      1.096626  2086A      1.096873  
    2087A      1.102849  2088A      1.112952  2089A      1.113824  
    2090A      1.114264  2091A      1.125452  2092A      1.130083  
    2093A      1.133727  2094A      1.135912  2095A      1.137852  
    2096A      1.143786  2097A      1.147331  2098A      1.156708  
    2099A      1.166195  2100A      1.168476  2101A      1.180707  
    2102A      1.199211  2103A      1.214774  2104A      1.216487  
    2105A      1.223118  2106A      1.249882  2107A      1.268519  
    2108A      1.288951  2109A      1.303907  2110A      1.408621  

    Final Occupation by Irrep:
              A 
    DOCC [  1330 ]
    NA   [  1330 ]
    NB   [  1330 ]

  @DF-RHF Final Energy: -18440.29610043180946

   => Energetics <=

    Nuclear Repulsion Energy =         182458.5219169337942731
    One-Electron Energy =             -389931.6488798033096828
    Two-Electron Energy =              189039.7613793837954290
    Total Energy =                     -18440.2961004318094638

Computation Completed


Properties will be evaluated at   0.000000,   0.000000,   0.000000 [a0]

Properties computed using the SCF density matrix


 Multipole Moments:

 ------------------------------------------------------------------------------------
     Multipole            Electronic (a.u.)      Nuclear  (a.u.)        Total (a.u.)
 ------------------------------------------------------------------------------------

 L = 1.  Multiply by 2.5417464519 to convert [e a0] to [Debye]
 Dipole X            :     -14863.7200458        14801.4990859          -62.2209600
 Dipole Y            :    -244438.5266532       244222.6713361         -215.8553171
 Dipole Z            :    -254234.4904600       254113.6566137         -120.8338463
 Magnitude           :                                                  255.0799564

 ------------------------------------------------------------------------------------

*** tstop() called on atl1-1-01-010-22-1.pace.gatech.edu at Tue May 20 03:43:43 2025
Module time:
	user time   =  122477.17 seconds =    2041.29 minutes
	system time =    2958.60 seconds =      49.31 minutes
	total time  =      14922 seconds =     248.70 minutes
Total time:
	user time   =  122477.17 seconds =    2041.29 minutes
	system time =    2958.60 seconds =      49.31 minutes
	total time  =      14922 seconds =     248.70 minutes
Wall time: 14922.12 seconds
