# Supplementary material for: SparcleQC: Automated Input File Creation for QM/MM Studies of Protein:Ligand Complexes
Source: J Chem Inf Model. 2025 Jun 17;65(13):6433–40. doi: 10.1021/acs.jcim.5c00617 (PMC12264949; doi:10.1021/acs.jcim.5c00617)
Supplement: Supplementary file 2 [file ci5c00617_si_002.zip › si/convergence/ex1_1ABA/psi4_files/with_ee/cutoff_11.5_psi4_file_prot.out]

Scratch directory: /tmp/
  PE does not make use of molecular symmetry: further calculations in C1 point group.
  PE geometry must align with POTFILE keyword: resetting coordinates with fixed origin and orientation.
   => Libint2 <=

    Primary   basis highest AM E, G, H:  5, 4, 3
    Auxiliary basis highest AM E, G, H:  6, 5, 4
    Onebody   basis highest AM E, G, H:  6, 5, 4
    Solid Harmonics ordering:            gaussian

*** tstart() called on atl1-1-01-010-23-1.pace.gatech.edu
*** at Tue May 20 01:21:35 2025

   => Loading Basis Set <=

    Name: MINIX
    Role: ORBITAL
    Keyword: BASIS
    atoms 1, 4-5, 7-9, 20-21, 23-29, 41-42, 48-49, 51-57, 69-70, 72-73, 81-82, 84, 92-93, 95-96, 106-107, 109-112, 125-126, 128-130, 132, 142-143, 145-148, 164-165, 167, 174-175, 181-182, 184-186, 195-196, 198, 205-207, 214, 217-218, 220-226, 237-238, 240-243, 256-257, 259-260, 270-271, 273-276, 289-290, 292-293, 295, 306-307, 309-311, 320-321, 323-325, 335-336, 338-341, 357-358, 364-365, 367-369, 380-381, 383-389, 400-401, 403-404, 412-413, 415-416, 424-425, 427-429, 439-440, 442-445, 461-462, 464-467, 480-481, 483, 490-491, 493-495, 505-506, 508-511, 524-525, 527-530, 543-544, 546-547, 557-558, 560-563, 579-580, 582-585, 598-599, 605-606, 608-610, 612, 629-630, 632-633, 641-642, 644-645, 655-656, 658-660, 672-673, 675-678, 691-692, 698-699, 701-704, 717-718, 720-721, 731-732, 734-735, 737, 748-749, 751-753, 762-763, 765-767, 779-780, 782-784, 795-802, 812, 815-816, 818-820, 822, 832-833, 835-838, 851-852, 858-859, 865-872 entry C          line    74 file /storage/hive/project/chem-sherrill/csargent30/.conda/envs/psi419/share/psi4/basis/minix.gbs 
    atoms 2, 6, 22, 30, 43, 50, 58, 71, 74-75, 83, 85, 94, 98, 108, 127, 144, 166, 176, 183, 197, 208-209, 215, 219, 239, 258, 262, 272, 291, 308, 322, 326-327, 337, 359, 366, 382, 402, 405-406, 414, 417-418, 426, 430-431, 441, 463, 482, 492, 496-497, 507, 526, 545, 548, 559, 581, 600, 607, 631, 634-635, 643, 646, 657, 662, 674, 693, 700, 719, 722, 733, 750, 764, 769, 781, 813, 817, 834, 853, 860, 882, 885, 888, 891, 894, 897, 900, 903, 906, 909, 912, 915, 918, 921, 924, 927                                                                                                                                                                                                                                                                                                                                                                                                                                                                           entry O          line   102 file /storage/hive/project/chem-sherrill/csargent30/.conda/envs/psi419/share/psi4/basis/minix.gbs 
    atoms 3, 19, 40, 47, 68, 80, 91, 97, 105, 124, 131, 133, 141, 149, 163, 173, 180, 194, 204, 216, 236, 255, 261, 269, 288, 305, 319, 334, 342, 356, 363, 379, 399, 411, 423, 438, 446, 460, 479, 489, 504, 523, 542, 556, 564, 578, 597, 604, 611, 613-614, 628, 640, 654, 661, 671, 690, 697, 716, 730, 747, 761, 768, 778, 794, 814, 821, 823, 831, 850, 857, 864                                                                                                                                                                                                                                                                                                                                                                                                                                                                                                                                                                                                    entry N          line    88 file /storage/hive/project/chem-sherrill/csargent30/.conda/envs/psi419/share/psi4/basis/minix.gbs 
    atoms 10-18, 31-39, 44-46, 59-67, 76-79, 86-90, 99-104, 113-123, 134-140, 150-162, 169-172, 177-179, 187-193, 200-203, 210-213, 227-235, 244-254, 263-268, 277-287, 296-304, 312-318, 328-333, 343-355, 360-362, 370-378, 390-398, 407-410, 419-422, 432-437, 447-459, 468-478, 484-488, 498-503, 512-522, 531-541, 549-555, 565-577, 586-596, 601-603, 615-627, 636-639, 647-653, 663-670, 679-689, 694-696, 705-715, 723-729, 738-746, 754-760, 770-777, 785-793, 803-811, 824-830, 839-849, 854-856, 861-863, 873-881, 883-884, 886-887, 889-890, 892-893, 895-896, 898-899, 901-902, 904-905, 907-908, 910-911, 913-914, 916-917, 919-920, 922-923, 925-926, 928-935                                                                                                                                                                                                                                                                                              entry H          line    24 file /storage/hive/project/chem-sherrill/csargent30/.conda/envs/psi419/share/psi4/basis/minix.gbs 
    atoms 168, 199, 294, 736                                                                                                                                                                                                                                                                                                                                                                                                                                                                                                                                                                                                                                                                                                                                                                                                                                                                                                                                              entry S          line   256 file /storage/hive/project/chem-sherrill/csargent30/.conda/envs/psi419/share/psi4/basis/minix.gbs 

   => HF3C: Empirical Dispersion <=

    Grimme's -D3 (BJ-damping) Dispersion Correction
    Grimme S.; Ehrlich S.; Goerigk L. (2011), J. Comput. Chem., 32: 1456

        s6 =       1.000000
        s8 =       0.877700
        a1 =       0.417100
        a2 =       2.914900


         ---------------------------------------------------------
                                   SCF
               by Justin Turney, Rob Parrish, Andy Simmonett
                          and Daniel G. A. Smith
                              RHF Reference
                       10 Threads, 114440 MiB Core
         ---------------------------------------------------------

  ==> Geometry <==

    Molecular point group: c1
    Full point group: C1

    Geometry (in Angstrom), charge = -3, multiplicity = 1:

       Center              X                  Y                   Z               Mass       
    ------------   -----------------  -----------------  -----------------  -----------------
         C           12.869000000000    48.669000000000    55.651000000000    12.000000000000
         O           12.774000000000    47.509000000000    55.249000000000    15.994914619570
         N           11.862000000000    49.290000000000    56.238000000000    14.003074004430
         C           10.574000000000    48.651000000000    56.514000000000    12.000000000000
         C            9.479000000000    49.442000000000    55.784000000000    12.000000000000
         O            9.222000000000    50.616000000000    56.099000000000    15.994914619570
         C           10.282000000000    48.658000000000    58.060000000000    12.000000000000
         C            8.950000000000    47.961000000000    58.320000000000    12.000000000000
         C           11.449000000000    48.005000000000    58.839000000000    12.000000000000
         H           11.987000000000    50.255000000000    56.510000000000     1.007825032230
         H           10.589000000000    47.624000000000    56.149000000000     1.007825032230
         H           10.193000000000    49.695000000000    58.385000000000     1.007825032230
         H            8.741000000000    47.962000000000    59.390000000000     1.007825032230
         H            9.002000000000    46.933000000000    57.961000000000     1.007825032230
         H            8.155000000000    48.489000000000    57.794000000000     1.007825032230
         H           11.227000000000    48.020000000000    59.906000000000     1.007825032230
         H           11.574000000000    46.974000000000    58.508000000000     1.007825032230
         H           12.368000000000    48.561000000000    58.651000000000     1.007825032230
         N            8.831000000000    48.837000000000    54.788000000000    14.003074004430
         C            7.706000000000    49.436000000000    54.084000000000    12.000000000000
         C            6.456000000000    48.981000000000    54.822000000000    12.000000000000
         O            6.310000000000    47.784000000000    55.139000000000    15.994914619570
         C            7.599000000000    48.942000000000    52.633000000000    12.000000000000
         C            8.692000000000    49.472000000000    51.736000000000    12.000000000000
         C            9.959000000000    48.898000000000    51.781000000000    12.000000000000
         C            8.415000000000    50.537000000000    50.880000000000    12.000000000000
         C           10.961000000000    49.400000000000    50.960000000000    12.000000000000
         C            9.426000000000    51.032000000000    50.065000000000    12.000000000000
         C           10.685000000000    50.467000000000    50.116000000000    12.000000000000
         O           11.708000000000    50.978000000000    49.318000000000    15.994914619570
         H            9.136000000000    47.916000000000    54.508000000000     1.007825032230
         H            7.783000000000    50.523000000000    54.107000000000     1.007825032230
         H            6.637000000000    49.260000000000    52.230000000000     1.007825032230
         H            7.639000000000    47.853000000000    52.629000000000     1.007825032230
         H           10.161000000000    48.072000000000    52.447000000000     1.007825032230
         H            7.427000000000    50.972000000000    50.851000000000     1.007825032230
         H           11.948000000000    48.963000000000    50.978000000000     1.007825032230
         H            9.228000000000    51.855000000000    49.395000000000     1.007825032230
         H           11.376000000000    51.721000000000    48.808000000000     1.007825032230
         N            5.533000000000    49.874000000000    55.110000000000    14.003074004430
         C            4.317000000000    49.477000000000    55.789000000000    12.000000000000
         C            3.333000000000    50.620000000000    55.891000000000    12.000000000000
         O            3.372000000000    51.588000000000    55.127000000000    15.994914619570
         H            5.674000000000    50.841000000000    54.856000000000     1.007825032230
         H            4.569000000000    49.137000000000    56.794000000000     1.007825032230
         H            3.854000000000    48.656000000000    55.241000000000     1.007825032230
         N            2.442000000000    50.507000000000    56.862000000000    14.003074004430
         C            1.413000000000    51.506000000000    57.119000000000    12.000000000000
         C            1.670000000000    52.119000000000    58.461000000000    12.000000000000
         O            2.084000000000    51.417000000000    59.378000000000    15.994914619570
         C            0.005000000000    50.927000000000    57.232000000000    12.000000000000
         C           -0.521000000000    50.237000000000    56.001000000000    12.000000000000
         C           -0.985000000000    51.011000000000    54.951000000000    12.000000000000
         C           -0.569000000000    48.854000000000    55.936000000000    12.000000000000
         C           -1.502000000000    50.387000000000    53.835000000000    12.000000000000
         C           -1.086000000000    48.222000000000    54.817000000000    12.000000000000
         C           -1.549000000000    49.003000000000    53.779000000000    12.000000000000
         O           -2.106000000000    48.406000000000    52.664000000000    15.994914619570
         H            2.477000000000    49.689000000000    57.454000000000     1.007825032230
         H            1.439000000000    52.275000000000    56.347000000000     1.007825032230
         H            0.006000000000    50.203000000000    58.047000000000     1.007825032230
         H           -0.679000000000    51.735000000000    57.492000000000     1.007825032230
         H           -0.943000000000    52.089000000000    55.005000000000     1.007825032230
         H           -0.201000000000    48.265000000000    56.763000000000     1.007825032230
         H           -1.869000000000    50.975000000000    53.007000000000     1.007825032230
         H           -1.126000000000    47.144000000000    54.759000000000     1.007825032230
         H           -2.740000000000    47.740000000000    52.940000000000     1.007825032230
         N            1.353000000000    53.383000000000    58.618000000000    14.003074004430
         C            1.379000000000    54.012000000000    59.918000000000    12.000000000000
         C            0.072000000000    53.524000000000    60.555000000000    12.000000000000
         O           -1.014000000000    53.786000000000    60.032000000000    15.994914619570
         C            1.368000000000    55.515000000000    59.744000000000    12.000000000000
         C            1.385000000000    56.331000000000    61.039000000000    12.000000000000
         O            0.880000000000    55.917000000000    62.095000000000    15.994914619570
         O            1.931000000000    57.431000000000    60.951000000000    15.994914619570
         H            1.085000000000    53.928000000000    57.811000000000     1.007825032230
         H            2.245000000000    53.688000000000    60.496000000000     1.007825032230
         H            2.247000000000    55.792000000000    59.162000000000     1.007825032230
         H            0.479000000000    55.789000000000    59.176000000000     1.007825032230
         N            0.064000000000    52.892000000000    61.725000000000    14.003074004430
         C           -1.173000000000    52.358000000000    62.288000000000    12.000000000000
         C           -2.171000000000    53.409000000000    62.766000000000    12.000000000000
         O           -3.340000000000    53.082000000000    63.002000000000    15.994914619570
         C           -0.884000000000    51.432000000000    63.465000000000    12.000000000000
         O           -0.305000000000    50.228000000000    62.993000000000    15.994914619570
         H            0.929000000000    52.779000000000    62.234000000000     1.007825032230
         H           -1.661000000000    51.766000000000    61.513000000000     1.007825032230
         H           -0.193000000000    51.922000000000    64.151000000000     1.007825032230
         H           -1.814000000000    51.207000000000    63.987000000000     1.007825032230
         H            0.094000000000    49.756000000000    63.727000000000     1.007825032230
         N           -1.723000000000    54.648000000000    62.956000000000    14.003074004430
         C           -2.659000000000    55.732000000000    63.202000000000    12.000000000000
         C           -3.518000000000    55.978000000000    61.988000000000    12.000000000000
         O           -4.628000000000    56.464000000000    62.145000000000    15.994914619570
         C           -1.958000000000    57.050000000000    63.504000000000    12.000000000000
         C           -1.189000000000    56.951000000000    64.807000000000    12.000000000000
         N            0.113000000000    57.238000000000    64.812000000000    14.003074004430
         O           -1.733000000000    56.536000000000    65.839000000000    15.994914619570
         H           -0.731000000000    54.835000000000    62.929000000000     1.007825032230
         H           -3.299000000000    55.467000000000    64.044000000000     1.007825032230
         H           -2.702000000000    57.842000000000    63.585000000000     1.007825032230
         H           -1.267000000000    57.285000000000    62.694000000000     1.007825032230
         H            0.566000000000    57.547000000000    63.963000000000     1.007825032230
         H            0.647000000000    57.147000000000    65.665000000000     1.007825032230
         N           -3.063000000000    55.713000000000    60.763000000000    14.003074004430
         C           -3.859000000000    55.957000000000    59.566000000000    12.000000000000
         C           -4.489000000000    54.638000000000    59.165000000000    12.000000000000
         O           -5.677000000000    54.600000000000    58.838000000000    15.994914619570
         C           -2.936000000000    56.525000000000    58.453000000000    12.000000000000
         C           -2.419000000000    57.872000000000    58.904000000000    12.000000000000
         C           -3.673000000000    56.641000000000    57.124000000000    12.000000000000
         C           -1.159000000000    58.375000000000    58.200000000000    12.000000000000
         H           -2.134000000000    55.330000000000    60.661000000000     1.007825032230
         H           -4.643000000000    56.680000000000    59.792000000000     1.007825032230
         H           -2.089000000000    55.851000000000    58.325000000000     1.007825032230
         H           -3.209000000000    58.605000000000    58.738000000000     1.007825032230
         H           -2.217000000000    57.821000000000    59.974000000000     1.007825032230
         H           -4.035000000000    55.658000000000    56.822000000000     1.007825032230
         H           -4.518000000000    57.321000000000    57.235000000000     1.007825032230
         H           -2.994000000000    57.028000000000    56.364000000000     1.007825032230
         H           -0.881000000000    59.348000000000    58.604000000000     1.007825032230
         H           -0.345000000000    57.668000000000    58.363000000000     1.007825032230
         H           -1.352000000000    58.467000000000    57.131000000000     1.007825032230
         N           -3.764000000000    53.513000000000    59.144000000000    14.003074004430
         C           -4.323000000000    52.242000000000    58.734000000000    12.000000000000
         C           -3.681000000000    51.215000000000    59.641000000000    12.000000000000
         O           -2.469000000000    51.006000000000    59.589000000000    15.994914619570
         C           -3.962000000000    52.008000000000    57.296000000000    12.000000000000
         C           -4.635000000000    50.801000000000    56.669000000000    12.000000000000
         C           -4.176000000000    49.512000000000    56.726000000000    12.000000000000
         N           -5.696000000000    50.809000000000    55.872000000000    14.003074004430
         C           -5.895000000000    49.594000000000    55.423000000000    12.000000000000
         N           -4.976000000000    48.833000000000    55.943000000000    14.003074004430
         H           -2.794000000000    53.552000000000    59.424000000000     1.007825032230
         H           -5.406000000000    52.241000000000    58.862000000000     1.007825032230
         H           -2.883000000000    51.867000000000    57.234000000000     1.007825032230
         H           -4.231000000000    52.894000000000    56.721000000000     1.007825032230
         H           -6.258000000000    51.618000000000    55.648000000000     1.007825032230
         H           -3.337000000000    49.137000000000    57.293000000000     1.007825032230
         H           -6.677000000000    49.282000000000    54.747000000000     1.007825032230
         N           -4.454000000000    50.568000000000    60.487000000000    14.003074004430
         C           -3.913000000000    49.659000000000    61.489000000000    12.000000000000
         C           -3.055000000000    48.558000000000    60.876000000000    12.000000000000
         O           -3.491000000000    47.931000000000    59.898000000000    15.994914619570
         C           -5.077000000000    49.060000000000    62.264000000000    12.000000000000
         C           -4.581000000000    48.271000000000    63.463000000000    12.000000000000
         C           -5.696000000000    47.747000000000    64.361000000000    12.000000000000
         C           -5.125000000000    47.550000000000    65.754000000000    12.000000000000
         N           -6.117000000000    47.166000000000    66.752000000000    14.003074004430
         H           -5.453000000000    50.706000000000    60.440000000000     1.007825032230
         H           -3.296000000000    50.234000000000    62.180000000000     1.007825032230
         H           -5.727000000000    49.864000000000    62.610000000000     1.007825032230
         H           -5.643000000000    48.398000000000    61.608000000000     1.007825032230
         H           -4.005000000000    47.420000000000    63.099000000000     1.007825032230
         H           -3.926000000000    48.910000000000    64.055000000000     1.007825032230
         H           -6.513000000000    48.468000000000    64.395000000000     1.007825032230
         H           -6.062000000000    46.795000000000    63.976000000000     1.007825032230
         H           -4.367000000000    46.769000000000    65.706000000000     1.007825032230
         H           -4.651000000000    48.479000000000    66.072000000000     1.007825032230
         H           -5.667000000000    47.053000000000    67.649000000000     1.007825032230
         H           -6.548000000000    46.294000000000    66.480000000000     1.007825032230
         H           -6.824000000000    47.884000000000    66.818000000000     1.007825032230
         N           -1.840000000000    48.367000000000    61.392000000000    14.003074004430
         C           -0.992000000000    47.311000000000    60.887000000000    12.000000000000
         C           -0.176000000000    46.758000000000    62.031000000000    12.000000000000
         O            0.958000000000    47.176000000000    62.300000000000    15.994914619570
         C           -0.081000000000    47.849000000000    59.785000000000    12.000000000000
         S            0.906000000000    46.497000000000    59.054000000000    31.972071174400
         H           -1.511000000000    48.963000000000    62.139000000000     1.007825032230
         H           -1.616000000000    46.517000000000    60.478000000000     1.007825032230
         H           -0.691000000000    48.308000000000    59.007000000000     1.007825032230
         H            0.590000000000    48.598000000000    60.206000000000     1.007825032230
         N           -0.745000000000    45.803000000000    62.754000000000    14.003074004430
         C           -0.066000000000    45.169000000000    63.887000000000    12.000000000000
         C            1.297000000000    44.560000000000    63.509000000000    12.000000000000
         O            2.300000000000    44.868000000000    64.165000000000    15.994914619570
         H           -1.679000000000    45.502000000000    62.515000000000     1.007825032230
         H            0.092000000000    45.920000000000    64.661000000000     1.007825032230
         H           -0.706000000000    44.381000000000    64.285000000000     1.007825032230
         N            1.441000000000    43.750000000000    62.430000000000    14.003074004430
         C            2.722000000000    43.233000000000    61.953000000000    12.000000000000
         C            3.756000000000    44.331000000000    61.685000000000    12.000000000000
         O            4.949000000000    44.126000000000    61.944000000000    15.994914619570
         C            2.361000000000    42.431000000000    60.697000000000    12.000000000000
         C            0.961000000000    41.944000000000    60.950000000000    12.000000000000
         C            0.350000000000    43.177000000000    61.613000000000    12.000000000000
         H            3.124000000000    42.549000000000    62.701000000000     1.007825032230
         H            2.394000000000    43.066000000000    59.812000000000     1.007825032230
         H            3.040000000000    41.586000000000    60.581000000000     1.007825032230
         H            0.449000000000    41.692000000000    60.021000000000     1.007825032230
         H            0.963000000000    41.096000000000    61.635000000000     1.007825032230
         H           -0.493000000000    42.895000000000    62.243000000000     1.007825032230
         H            0.031000000000    43.893000000000    60.855000000000     1.007825032230
         N            3.322000000000    45.484000000000    61.134000000000    14.003074004430
         C            4.203000000000    46.620000000000    60.883000000000    12.000000000000
         C            4.775000000000    47.153000000000    62.194000000000    12.000000000000
         O            5.993000000000    47.336000000000    62.287000000000    15.994914619570
         C            3.465000000000    47.784000000000    60.221000000000    12.000000000000
         S            2.700000000000    47.388000000000    58.627000000000    31.972071174400
         H            2.346000000000    45.564000000000    60.885000000000     1.007825032230
         H            5.022000000000    46.302000000000    60.238000000000     1.007825032230
         H            2.681000000000    48.119000000000    60.900000000000     1.007825032230
         H            4.169000000000    48.603000000000    60.074000000000     1.007825032230
         N            3.929000000000    47.366000000000    63.213000000000    14.003074004430
         C            4.400000000000    47.850000000000    64.519000000000    12.000000000000
         C            3.252000000000    48.130000000000    65.453000000000    12.000000000000
         C            2.275000000000    49.174000000000    64.947000000000    12.000000000000
         O            2.661000000000    50.072000000000    64.202000000000    15.994914619570
         O            1.114000000000    49.053000000000    65.326000000000    15.994914619570
         H            2.944000000000    47.189000000000    63.080000000000     1.007825032230
         H            4.957000000000    48.774000000000    64.366000000000     1.007825032230
         H            2.706000000000    47.200000000000    65.611000000000     1.007825032230
         H            3.654000000000    48.464000000000    66.409000000000     1.007825032230
         C           12.566000000000    53.009000000000    57.937000000000    12.000000000000
         O           12.459000000000    51.916000000000    57.371000000000    15.994914619570
         N           11.485000000000    53.672000000000    58.281000000000    14.003074004430
         C           10.147000000000    53.178000000000    57.973000000000    12.000000000000
         C            9.589000000000    54.010000000000    56.814000000000    12.000000000000
         O            9.658000000000    55.244000000000    56.807000000000    15.994914619570
         C            9.253000000000    53.305000000000    59.218000000000    12.000000000000
         C            7.869000000000    52.700000000000    59.024000000000    12.000000000000
         C            7.687000000000    51.343000000000    59.216000000000    12.000000000000
         C            6.802000000000    53.499000000000    58.641000000000    12.000000000000
         C            6.436000000000    50.789000000000    59.028000000000    12.000000000000
         C            5.556000000000    52.939000000000    58.454000000000    12.000000000000
         C            5.384000000000    51.590000000000    58.648000000000    12.000000000000
         H           11.583000000000    54.549000000000    58.773000000000     1.007825032230
         H           10.206000000000    52.132000000000    57.673000000000     1.007825032230
         H            9.741000000000    52.795000000000    60.049000000000     1.007825032230
         H            9.144000000000    54.360000000000    59.467000000000     1.007825032230
         H            8.518000000000    50.720000000000    59.511000000000     1.007825032230
         H            6.947000000000    54.558000000000    58.489000000000     1.007825032230
         H            6.284000000000    49.730000000000    59.179000000000     1.007825032230
         H            4.721000000000    53.557000000000    58.157000000000     1.007825032230
         H            4.408000000000    51.152000000000    58.500000000000     1.007825032230
         N            9.024000000000    53.368000000000    55.798000000000    14.003074004430
         C            8.472000000000    54.040000000000    54.638000000000    12.000000000000
         C            6.973000000000    53.748000000000    54.671000000000    12.000000000000
         O            6.536000000000    52.594000000000    54.558000000000    15.994914619570
         C            9.142000000000    53.478000000000    53.348000000000    12.000000000000
         C           10.605000000000    53.856000000000    53.284000000000    12.000000000000
         C            8.446000000000    54.045000000000    52.136000000000    12.000000000000
         C           11.302000000000    53.478000000000    54.566000000000    12.000000000000
         H            8.976000000000    52.360000000000    55.835000000000     1.007825032230
         H            8.645000000000    55.114000000000    54.711000000000     1.007825032230
         H            9.051000000000    52.392000000000    53.340000000000     1.007825032230
         H           11.075000000000    53.332000000000    52.452000000000     1.007825032230
         H           10.693000000000    54.931000000000    53.129000000000     1.007825032230
         H            7.389000000000    53.781000000000    52.167000000000     1.007825032230
         H            8.549000000000    55.130000000000    52.132000000000     1.007825032230
         H            8.897000000000    53.634000000000    51.233000000000     1.007825032230
         H           12.377000000000    53.428000000000    54.395000000000     1.007825032230
         H           11.090000000000    54.227000000000    55.329000000000     1.007825032230
         H           10.942000000000    52.506000000000    54.902000000000     1.007825032230
         N            6.166000000000    54.792000000000    54.866000000000    14.003074004430
         C            4.714000000000    54.653000000000    54.968000000000    12.000000000000
         C            4.103000000000    54.707000000000    53.574000000000    12.000000000000
         O            4.298000000000    55.692000000000    52.855000000000    15.994914619570
         C            4.122000000000    55.782000000000    55.827000000000    12.000000000000
         C            2.598000000000    55.732000000000    55.945000000000    12.000000000000
         N            2.013000000000    56.857000000000    56.341000000000    14.003074004430
         O            1.918000000000    54.728000000000    55.674000000000    15.994914619570
         H            6.573000000000    55.713000000000    54.946000000000     1.007825032230
         H            4.477000000000    53.693000000000    55.426000000000     1.007825032230
         H            4.547000000000    55.711000000000    56.828000000000     1.007825032230
         H            4.408000000000    56.740000000000    55.392000000000     1.007825032230
         H            2.573000000000    57.671000000000    56.551000000000     1.007825032230
         H            1.008000000000    56.899000000000    56.432000000000     1.007825032230
         N            3.358000000000    53.697000000000    53.143000000000    14.003074004430
         C            2.813000000000    53.718000000000    51.788000000000    12.000000000000
         C            1.415000000000    54.343000000000    51.725000000000    12.000000000000
         O            0.846000000000    54.490000000000    50.639000000000    15.994914619570
         C            2.765000000000    52.263000000000    51.154000000000    12.000000000000
         C            1.854000000000    51.314000000000    51.971000000000    12.000000000000
         C            4.222000000000    51.753000000000    51.018000000000    12.000000000000
         C            1.552000000000    49.957000000000    51.275000000000    12.000000000000
         H            3.168000000000    52.914000000000    53.752000000000     1.007825032230
         H            3.476000000000    54.326000000000    51.173000000000     1.007825032230
         H            2.346000000000    52.349000000000    50.152000000000     1.007825032230
         H            2.343000000000    51.107000000000    52.923000000000     1.007825032230
         H            0.910000000000    51.822000000000    52.168000000000     1.007825032230
         H            4.218000000000    50.753000000000    50.584000000000     1.007825032230
         H            4.784000000000    52.427000000000    50.372000000000     1.007825032230
         H            4.689000000000    51.720000000000    52.002000000000     1.007825032230
         H            0.908000000000    49.355000000000    51.916000000000     1.007825032230
         H            2.486000000000    49.425000000000    51.096000000000     1.007825032230
         H            1.050000000000    50.140000000000    50.325000000000     1.007825032230
         N            0.803000000000    54.699000000000    52.842000000000    14.003074004430
         C           -0.523000000000    55.306000000000    52.821000000000    12.000000000000
         C           -0.453000000000    56.609000000000    53.627000000000    12.000000000000
         O           -0.633000000000    56.589000000000    54.848000000000    15.994914619570
         C           -1.551000000000    54.355000000000    53.441000000000    12.000000000000
         C           -2.945000000000    54.929000000000    53.268000000000    12.000000000000
         S           -4.230000000000    53.864000000000    53.922000000000    31.972071174400
         C           -4.327000000000    52.868000000000    52.489000000000    12.000000000000
         H            1.263000000000    54.547000000000    53.728000000000     1.007825032230
         H           -0.806000000000    55.528000000000    51.792000000000     1.007825032230
         H           -1.338000000000    54.233000000000    54.503000000000     1.007825032230
         H           -1.494000000000    53.386000000000    52.946000000000     1.007825032230
         H           -2.992000000000    55.887000000000    53.785000000000     1.007825032230
         H           -3.129000000000    55.092000000000    52.206000000000     1.007825032230
         H           -5.082000000000    52.095000000000    52.634000000000     1.007825032230
         H           -4.601000000000    53.487000000000    51.634000000000     1.007825032230
         H           -3.359000000000    52.401000000000    52.305000000000     1.007825032230
         N           -0.069000000000    57.747000000000    53.033000000000    14.003074004430
         C            0.130000000000    59.004000000000    53.753000000000    12.000000000000
         C           -1.161000000000    59.540000000000    54.366000000000    12.000000000000
         O           -1.088000000000    60.325000000000    55.314000000000    15.994914619570
         C            0.742000000000    59.923000000000    52.710000000000    12.000000000000
         C            0.180000000000    59.391000000000    51.392000000000    12.000000000000
         C            0.301000000000    57.877000000000    51.623000000000    12.000000000000
         H            0.857000000000    58.842000000000    54.549000000000     1.007825032230
         H            0.437000000000    60.956000000000    52.875000000000     1.007825032230
         H            1.829000000000    59.841000000000    52.721000000000     1.007825032230
         H           -0.857000000000    59.694000000000    51.246000000000     1.007825032230
         H            0.798000000000    59.706000000000    50.551000000000     1.007825032230
         H            1.320000000000    57.531000000000    51.449000000000     1.007825032230
         H           -0.402000000000    57.335000000000    50.990000000000     1.007825032230
         N           -2.347000000000    59.218000000000    53.855000000000    14.003074004430
         C           -3.580000000000    59.608000000000    54.506000000000    12.000000000000
         C           -4.621000000000    58.576000000000    54.120000000000    12.000000000000
         O           -4.435000000000    57.772000000000    53.204000000000    15.994914619570
         C           -4.036000000000    61.020000000000    54.086000000000    12.000000000000
         C           -4.588000000000    61.145000000000    52.709000000000    12.000000000000
         C           -5.126000000000    62.533000000000    52.424000000000    12.000000000000
         O           -6.188000000000    62.907000000000    52.919000000000    15.994914619570
         O           -4.454000000000    63.220000000000    51.686000000000    15.994914619570
         H           -2.388000000000    58.690000000000    52.995000000000     1.007825032230
         H           -3.437000000000    59.585000000000    55.586000000000     1.007825032230
         H           -3.175000000000    61.685000000000    54.162000000000     1.007825032230
         H           -4.794000000000    61.359000000000    54.792000000000     1.007825032230
         H           -3.796000000000    60.923000000000    51.993000000000     1.007825032230
         H           -5.393000000000    60.420000000000    52.583000000000     1.007825032230
         N           -5.705000000000    58.589000000000    54.877000000000    14.003074004430
         C           -6.757000000000    57.578000000000    54.836000000000    12.000000000000
         C           -7.234000000000    57.352000000000    53.418000000000    12.000000000000
         O           -7.586000000000    58.298000000000    52.725000000000    15.994914619570
         C           -7.784000000000    58.137000000000    55.781000000000    12.000000000000
         C           -8.887000000000    57.314000000000    56.382000000000    12.000000000000
         C           -9.560000000000    58.360000000000    57.281000000000    12.000000000000
         C          -10.620000000000    57.764000000000    58.185000000000    12.000000000000
         N          -11.100000000000    58.732000000000    59.160000000000    14.003074004430
         H           -5.813000000000    59.352000000000    55.530000000000     1.007825032230
         H           -6.371000000000    56.642000000000    55.238000000000     1.007825032230
         H           -7.224000000000    58.546000000000    56.622000000000     1.007825032230
         H           -8.256000000000    58.979000000000    55.275000000000     1.007825032230
         H           -9.570000000000    56.940000000000    55.620000000000     1.007825032230
         H           -8.481000000000    56.495000000000    56.976000000000     1.007825032230
         H           -8.796000000000    58.828000000000    57.902000000000     1.007825032230
         H          -10.020000000000    59.122000000000    56.652000000000     1.007825032230
         H          -11.459000000000    57.432000000000    57.574000000000     1.007825032230
         H          -10.200000000000    56.907000000000    58.711000000000     1.007825032230
         H          -11.803000000000    58.302000000000    59.744000000000     1.007825032230
         H          -10.329000000000    59.042000000000    59.734000000000     1.007825032230
         H          -11.501000000000    59.524000000000    58.679000000000     1.007825032230
         N           -7.092000000000    56.125000000000    52.927000000000    14.003074004430
         C           -7.542000000000    55.739000000000    51.597000000000    12.000000000000
         C           -6.706000000000    56.276000000000    50.425000000000    12.000000000000
         O           -7.110000000000    56.102000000000    49.266000000000    15.994914619570
         H           -6.650000000000    55.425000000000    53.506000000000     1.007825032230
         H           -7.532000000000    54.650000000000    51.544000000000     1.007825032230
         H           -8.570000000000    56.079000000000    51.470000000000     1.007825032230
         N           -5.539000000000    56.901000000000    50.662000000000    14.003074004430
         C           -4.668000000000    57.406000000000    49.617000000000    12.000000000000
         C           -3.305000000000    56.701000000000    49.689000000000    12.000000000000
         O           -2.574000000000    56.844000000000    50.663000000000    15.994914619570
         C           -4.477000000000    58.938000000000    49.771000000000    12.000000000000
         C           -3.520000000000    59.471000000000    48.683000000000    12.000000000000
         C           -5.826000000000    59.653000000000    49.617000000000    12.000000000000
         H           -5.252000000000    57.026000000000    51.622000000000     1.007825032230
         H           -5.122000000000    57.201000000000    48.647000000000     1.007825032230
         H           -4.063000000000    59.154000000000    50.756000000000     1.007825032230
         H           -2.553000000000    58.975000000000    48.774000000000     1.007825032230
         H           -3.390000000000    60.546000000000    48.809000000000     1.007825032230
         H           -3.941000000000    59.268000000000    47.698000000000     1.007825032230
         H           -6.518000000000    59.291000000000    50.377000000000     1.007825032230
         H           -6.234000000000    59.449000000000    48.627000000000     1.007825032230
         H           -5.684000000000    60.727000000000    49.737000000000     1.007825032230
         N           -2.981000000000    55.933000000000    48.650000000000    14.003074004430
         C           -1.694000000000    55.276000000000    48.503000000000    12.000000000000
         C           -0.689000000000    56.178000000000    47.833000000000    12.000000000000
         O           -1.007000000000    57.031000000000    46.986000000000    15.994914619570
         C           -1.807000000000    54.027000000000    47.654000000000    12.000000000000
         C           -2.448000000000    52.908000000000    48.447000000000    12.000000000000
         C           -1.674000000000    52.148000000000    49.313000000000    12.000000000000
         C           -3.793000000000    52.637000000000    48.293000000000    12.000000000000
         C           -2.246000000000    51.109000000000    50.022000000000    12.000000000000
         C           -4.359000000000    51.592000000000    49.009000000000    12.000000000000
         C           -3.585000000000    50.828000000000    49.870000000000    12.000000000000
         H           -3.669000000000    55.800000000000    47.923000000000     1.007825032230
         H           -1.321000000000    55.001000000000    49.490000000000     1.007825032230
         H           -2.418000000000    54.242000000000    46.778000000000     1.007825032230
         H           -0.812000000000    53.718000000000    47.333000000000     1.007825032230
         H           -0.624000000000    52.369000000000    49.433000000000     1.007825032230
         H           -4.397000000000    53.231000000000    47.623000000000     1.007825032230
         H           -1.643000000000    50.518000000000    50.695000000000     1.007825032230
         H           -5.410000000000    51.372000000000    48.895000000000     1.007825032230
         H           -4.032000000000    50.014000000000    50.420000000000     1.007825032230
         N            0.559000000000    55.981000000000    48.219000000000    14.003074004430
         C            1.648000000000    56.676000000000    47.609000000000    12.000000000000
         C            2.148000000000    55.749000000000    46.503000000000    12.000000000000
         O            2.969000000000    54.837000000000    46.727000000000    15.994914619570
         C            2.727000000000    56.921000000000    48.641000000000    12.000000000000
         C            3.851000000000    57.807000000000    48.123000000000    12.000000000000
         O            4.136000000000    57.836000000000    46.930000000000    15.994914619570
         O            4.466000000000    58.475000000000    48.937000000000    15.994914619570
         H            0.748000000000    55.324000000000    48.962000000000     1.007825032230
         H            1.306000000000    57.621000000000    47.186000000000     1.007825032230
         H            3.149000000000    55.961000000000    48.937000000000     1.007825032230
         H            2.279000000000    57.394000000000    49.515000000000     1.007825032230
         N            1.729000000000    56.044000000000    45.279000000000    14.003074004430
         C            2.074000000000    55.193000000000    44.152000000000    12.000000000000
         C            3.544000000000    55.165000000000    43.751000000000    12.000000000000
         O            4.028000000000    54.128000000000    43.262000000000    15.994914619570
         C            1.196000000000    55.606000000000    42.978000000000    12.000000000000
         C           -0.276000000000    55.169000000000    43.109000000000    12.000000000000
         O           -0.642000000000    54.440000000000    44.043000000000    15.994914619570
         O           -1.058000000000    55.533000000000    42.223000000000    15.994914619570
         H            1.165000000000    56.868000000000    45.129000000000     1.007825032230
         H            1.794000000000    54.174000000000    44.420000000000     1.007825032230
         H            1.224000000000    56.692000000000    42.895000000000     1.007825032230
         H            1.608000000000    55.175000000000    42.065000000000     1.007825032230
         N            4.295000000000    56.236000000000    44.041000000000    14.003074004430
         C            5.738000000000    56.262000000000    43.810000000000    12.000000000000
         C            6.419000000000    55.264000000000    44.753000000000    12.000000000000
         O            7.287000000000    54.507000000000    44.311000000000    15.994914619570
         C            6.285000000000    57.691000000000    44.060000000000    12.000000000000
         C            7.817000000000    57.877000000000    44.132000000000    12.000000000000
         C            8.325000000000    58.939000000000    45.136000000000    12.000000000000
         O            7.863000000000    60.082000000000    45.076000000000    15.994914619570
         O            9.188000000000    58.652000000000    45.976000000000    15.994914619570
         H            3.849000000000    57.053000000000    44.433000000000     1.007825032230
         H            5.941000000000    55.976000000000    42.778000000000     1.007825032230
         H            5.919000000000    58.324000000000    43.252000000000     1.007825032230
         H            5.858000000000    58.056000000000    44.994000000000     1.007825032230
         H            8.165000000000    58.163000000000    43.139000000000     1.007825032230
         H            8.267000000000    56.918000000000    44.390000000000     1.007825032230
         N            6.007000000000    55.188000000000    46.022000000000    14.003074004430
         C            6.595000000000    54.232000000000    46.948000000000    12.000000000000
         C            6.178000000000    52.810000000000    46.615000000000    12.000000000000
         O            7.003000000000    51.909000000000    46.780000000000    15.994914619570
         C            6.185000000000    54.544000000000    48.389000000000    12.000000000000
         C            6.770000000000    55.890000000000    48.845000000000    12.000000000000
         C            8.263000000000    55.770000000000    49.033000000000    12.000000000000
         C            9.097000000000    56.857000000000    48.364000000000    12.000000000000
         N            8.714000000000    58.206000000000    48.749000000000    14.003074004430
         H            5.275000000000    55.805000000000    46.344000000000     1.007825032230
         H            7.680000000000    54.301000000000    46.874000000000     1.007825032230
         H            5.098000000000    54.589000000000    48.449000000000     1.007825032230
         H            6.549000000000    53.753000000000    49.045000000000     1.007825032230
         H            6.562000000000    56.648000000000    48.090000000000     1.007825032230
         H            6.309000000000    56.183000000000    49.788000000000     1.007825032230
         H            8.470000000000    55.798000000000    50.103000000000     1.007825032230
         H            8.583000000000    54.803000000000    48.645000000000     1.007825032230
         H           10.142000000000    56.705000000000    48.635000000000     1.007825032230
         H            8.998000000000    56.759000000000    47.283000000000     1.007825032230
         H            9.047000000000    58.862000000000    48.057000000000     1.007825032230
         H            7.708000000000    58.265000000000    48.811000000000     1.007825032230
         H            9.121000000000    58.428000000000    49.646000000000     1.007825032230
         N            4.954000000000    52.544000000000    46.147000000000    14.003074004430
         C            4.574000000000    51.175000000000    45.767000000000    12.000000000000
         C            5.400000000000    50.768000000000    44.548000000000    12.000000000000
         O            5.935000000000    49.653000000000    44.554000000000    15.994914619570
         C            3.036000000000    51.092000000000    45.467000000000    12.000000000000
         C            2.286000000000    51.433000000000    46.777000000000    12.000000000000
         C            2.604000000000    49.685000000000    45.023000000000    12.000000000000
         C            0.773000000000    51.661000000000    46.639000000000    12.000000000000
         H            4.282000000000    53.292000000000    46.053000000000     1.007825032230
         H            4.809000000000    50.502000000000    46.592000000000     1.007825032230
         H            2.774000000000    51.816000000000    44.696000000000     1.007825032230
         H            2.438000000000    50.609000000000    47.474000000000     1.007825032230
         H            2.731000000000    52.331000000000    47.204000000000     1.007825032230
         H            3.120000000000    49.420000000000    44.100000000000     1.007825032230
         H            2.859000000000    48.965000000000    45.800000000000     1.007825032230
         H            1.527000000000    49.672000000000    44.854000000000     1.007825032230
         H            0.349000000000    51.893000000000    47.616000000000     1.007825032230
         H            0.592000000000    52.493000000000    45.958000000000     1.007825032230
         H            0.304000000000    50.760000000000    46.244000000000     1.007825032230
         N            5.592000000000    51.650000000000    43.542000000000    14.003074004430
         C            6.428000000000    51.322000000000    42.387000000000    12.000000000000
         C            7.875000000000    50.984000000000    42.805000000000    12.000000000000
         O            8.493000000000    50.019000000000    42.350000000000    15.994914619570
         C            6.431000000000    52.514000000000    41.431000000000    12.000000000000
         H            5.148000000000    52.556000000000    43.589000000000     1.007825032230
         H            5.999000000000    50.461000000000    41.875000000000     1.007825032230
         H            7.051000000000    52.284000000000    40.564000000000     1.007825032230
         H            6.833000000000    53.389000000000    41.943000000000     1.007825032230
         H            5.412000000000    52.720000000000    41.104000000000     1.007825032230
         N            8.420000000000    51.753000000000    43.762000000000    14.003074004430
         C            9.754000000000    51.519000000000    44.282000000000    12.000000000000
         C            9.824000000000    50.151000000000    44.980000000000    12.000000000000
         O           10.783000000000    49.382000000000    44.768000000000    15.994914619570
         C           10.071000000000    52.653000000000    45.226000000000    12.000000000000
         C           11.325000000000    52.457000000000    46.033000000000    12.000000000000
         C           11.503000000000    53.587000000000    47.030000000000    12.000000000000
         O           11.927000000000    54.654000000000    46.595000000000    15.994914619570
         O           11.218000000000    53.423000000000    48.217000000000    15.994914619570
         H            7.881000000000    52.522000000000    44.133000000000     1.007825032230
         H           10.465000000000    51.534000000000    43.456000000000     1.007825032230
         H           10.183000000000    53.564000000000    44.639000000000     1.007825032230
         H            9.233000000000    52.781000000000    45.911000000000     1.007825032230
         H           11.260000000000    51.512000000000    46.572000000000     1.007825032230
         H           12.184000000000    52.430000000000    45.362000000000     1.007825032230
         N            8.796000000000    49.803000000000    45.757000000000    14.003074004430
         C            8.772000000000    48.508000000000    46.402000000000    12.000000000000
         C            8.758000000000    47.383000000000    45.375000000000    12.000000000000
         O            9.544000000000    46.436000000000    45.473000000000    15.994914619570
         C            7.545000000000    48.399000000000    47.296000000000    12.000000000000
         C            7.324000000000    47.081000000000    48.078000000000    12.000000000000
         C            8.510000000000    46.703000000000    48.971000000000    12.000000000000
         C            6.091000000000    47.281000000000    48.927000000000    12.000000000000
         H            8.031000000000    50.447000000000    45.895000000000     1.007825032230
         H            9.665000000000    48.408000000000    47.019000000000     1.007825032230
         H            7.607000000000    49.203000000000    48.029000000000     1.007825032230
         H            6.664000000000    48.575000000000    46.679000000000     1.007825032230
         H            7.141000000000    46.273000000000    47.369000000000     1.007825032230
         H            9.398000000000    46.559000000000    48.355000000000     1.007825032230
         H            8.284000000000    45.779000000000    49.503000000000     1.007825032230
         H            8.692000000000    47.501000000000    49.691000000000     1.007825032230
         H            5.893000000000    46.375000000000    49.500000000000     1.007825032230
         H            5.238000000000    47.497000000000    48.283000000000     1.007825032230
         H            6.252000000000    48.115000000000    49.610000000000     1.007825032230
         N            7.912000000000    47.499000000000    44.338000000000    14.003074004430
         C            7.852000000000    46.455000000000    43.322000000000    12.000000000000
         C            9.185000000000    46.293000000000    42.614000000000    12.000000000000
         O            9.584000000000    45.139000000000    42.359000000000    15.994914619570
         C            6.783000000000    46.760000000000    42.296000000000    12.000000000000
         C            5.362000000000    46.760000000000    42.865000000000    12.000000000000
         C            4.409000000000    47.143000000000    41.755000000000    12.000000000000
         C            4.990000000000    45.393000000000    43.428000000000    12.000000000000
         H            7.316000000000    48.311000000000    44.262000000000     1.007825032230
         H            7.603000000000    45.512000000000    43.810000000000     1.007825032230
         H            6.984000000000    47.744000000000    41.873000000000     1.007825032230
         H            6.841000000000    46.018000000000    41.499000000000     1.007825032230
         H            5.298000000000    47.502000000000    43.661000000000     1.007825032230
         H            3.388000000000    47.150000000000    42.138000000000     1.007825032230
         H            4.488000000000    46.420000000000    40.943000000000     1.007825032230
         H            4.664000000000    48.135000000000    41.383000000000     1.007825032230
         H            5.683000000000    45.128000000000    44.226000000000     1.007825032230
         H            3.975000000000    45.428000000000    43.824000000000     1.007825032230
         H            5.045000000000    44.646000000000    42.636000000000     1.007825032230
         N            9.904000000000    47.411000000000    42.382000000000    14.003074004430
         C           11.223000000000    47.366000000000    41.743000000000    12.000000000000
         C           12.202000000000    46.580000000000    42.608000000000    12.000000000000
         O           12.899000000000    45.671000000000    42.126000000000    15.994914619570
         C           11.766000000000    48.807000000000    41.518000000000    12.000000000000
         C           13.162000000000    48.837000000000    40.902000000000    12.000000000000
         O           10.835000000000    49.469000000000    40.656000000000    15.994914619570
         H            9.523000000000    48.305000000000    42.657000000000     1.007825032230
         H           11.130000000000    46.870000000000    40.777000000000     1.007825032230
         H           11.792000000000    49.328000000000    42.475000000000     1.007825032230
         H           10.104000000000    49.811000000000    41.176000000000     1.007825032230
         H           13.480000000000    49.871000000000    40.772000000000     1.007825032230
         H           13.861000000000    48.322000000000    41.561000000000     1.007825032230
         H           13.142000000000    48.338000000000    39.933000000000     1.007825032230
         N           12.217000000000    46.887000000000    43.909000000000    14.003074004430
         C           13.102000000000    46.219000000000    44.832000000000    12.000000000000
         C           12.810000000000    44.733000000000    44.943000000000    12.000000000000
         O           13.706000000000    43.894000000000    45.089000000000    15.994914619570
         C           12.965000000000    46.853000000000    46.189000000000    12.000000000000
         C           13.636000000000    48.188000000000    46.328000000000    12.000000000000
         C           13.588000000000    48.526000000000    47.809000000000    12.000000000000
         C           14.561000000000    49.653000000000    48.122000000000    12.000000000000
         N           14.275000000000    50.860000000000    47.352000000000    14.003074004430
         H           11.594000000000    47.603000000000    44.254000000000     1.007825032230
         H           14.128000000000    46.349000000000    44.488000000000     1.007825032230
         H           13.399000000000    46.177000000000    46.925000000000     1.007825032230
         H           11.905000000000    46.973000000000    46.411000000000     1.007825032230
         H           14.669000000000    48.130000000000    45.986000000000     1.007825032230
         H           13.094000000000    48.940000000000    45.755000000000     1.007825032230
         H           12.578000000000    48.838000000000    48.074000000000     1.007825032230
         H           13.858000000000    47.644000000000    48.390000000000     1.007825032230
         H           14.493000000000    49.890000000000    49.184000000000     1.007825032230
         H           15.574000000000    49.320000000000    47.897000000000     1.007825032230
         H           14.943000000000    51.579000000000    47.591000000000     1.007825032230
         H           13.342000000000    51.183000000000    47.567000000000     1.007825032230
         H           14.341000000000    50.654000000000    46.366000000000     1.007825032230
         N           11.531000000000    44.377000000000    44.905000000000    14.003074004430
         C           11.130000000000    42.976000000000    44.972000000000    12.000000000000
         C           11.340000000000    42.248000000000    43.660000000000    12.000000000000
         O           11.424000000000    41.017000000000    43.683000000000    15.994914619570
         C            9.646000000000    42.848000000000    45.362000000000    12.000000000000
         C            9.265000000000    43.266000000000    46.773000000000    12.000000000000
         C            7.755000000000    43.294000000000    46.907000000000    12.000000000000
         C            9.881000000000    42.319000000000    47.757000000000    12.000000000000
         H           10.821000000000    45.091000000000    44.828000000000     1.007825032230
         H           11.730000000000    42.484000000000    45.738000000000     1.007825032230
         H            9.070000000000    43.463000000000    44.670000000000     1.007825032230
         H            9.347000000000    41.809000000000    45.223000000000     1.007825032230
         H            9.653000000000    44.268000000000    46.959000000000     1.007825032230
         H            7.485000000000    43.594000000000    47.920000000000     1.007825032230
         H            7.340000000000    44.007000000000    46.194000000000     1.007825032230
         H            7.354000000000    42.301000000000    46.703000000000     1.007825032230
         H            9.608000000000    42.618000000000    48.769000000000     1.007825032230
         H           10.966000000000    42.341000000000    47.652000000000     1.007825032230
         H            9.518000000000    41.309000000000    47.566000000000     1.007825032230
         N           11.455000000000    42.952000000000    42.525000000000    14.003074004430
         C           11.525000000000    42.334000000000    41.214000000000    12.000000000000
         C           10.164000000000    41.769000000000    40.833000000000    12.000000000000
         O           10.081000000000    40.762000000000    40.130000000000    15.994914619570
         H           11.495000000000    43.959000000000    42.585000000000     1.007825032230
         H           11.825000000000    43.080000000000    40.478000000000     1.007825032230
         H           12.259000000000    41.529000000000    41.232000000000     1.007825032230
         N            9.056000000000    42.383000000000    41.229000000000    14.003074004430
         C            7.732000000000    41.847000000000    40.950000000000    12.000000000000
         C            7.015000000000    42.653000000000    39.888000000000    12.000000000000
         O            7.168000000000    43.877000000000    39.827000000000    15.994914619570
         C            6.847000000000    41.867000000000    42.198000000000    12.000000000000
         C            7.270000000000    40.907000000000    43.286000000000    12.000000000000
         C            6.765000000000    39.494000000000    43.037000000000    12.000000000000
         N            5.309000000000    39.509000000000    42.945000000000    14.003074004430
         C            4.456000000000    39.277000000000    43.947000000000    12.000000000000
         N            4.847000000000    39.018000000000    45.181000000000    14.003074004430
         N            3.160000000000    39.333000000000    43.692000000000    14.003074004430
         H            9.134000000000    43.250000000000    41.741000000000     1.007825032230
         H            7.833000000000    40.818000000000    40.605000000000     1.007825032230
         H            6.864000000000    42.876000000000    42.610000000000     1.007825032230
         H            5.825000000000    41.629000000000    41.903000000000     1.007825032230
         H            8.359000000000    40.887000000000    43.332000000000     1.007825032230
         H            6.881000000000    41.260000000000    44.241000000000     1.007825032230
         H            7.071000000000    38.848000000000    43.860000000000     1.007825032230
         H            7.184000000000    39.117000000000    42.104000000000     1.007825032230
         H            4.909000000000    39.714000000000    42.040000000000     1.007825032230
         H            5.832000000000    38.979000000000    45.401000000000     1.007825032230
         H            4.161000000000    38.858000000000    45.905000000000     1.007825032230
         H            2.838000000000    39.538000000000    42.757000000000     1.007825032230
         H            2.492000000000    39.171000000000    44.432000000000     1.007825032230
         N            6.207000000000    41.956000000000    39.087000000000    14.003074004430
         C            5.293000000000    42.579000000000    38.150000000000    12.000000000000
         C            3.843000000000    42.635000000000    38.597000000000    12.000000000000
         O            3.041000000000    43.261000000000    37.909000000000    15.994914619570
         C            5.310000000000    41.860000000000    36.804000000000    12.000000000000
         C            6.551000000000    42.112000000000    35.946000000000    12.000000000000
         O            7.307000000000    43.063000000000    36.189000000000    15.994914619570
         O            6.749000000000    41.341000000000    35.013000000000    15.994914619570
         H            6.233000000000    40.948000000000    39.136000000000     1.007825032230
         H            5.631000000000    43.602000000000    37.985000000000     1.007825032230
         H            5.243000000000    40.789000000000    36.993000000000     1.007825032230
         H            4.430000000000    42.166000000000    36.238000000000     1.007825032230
         N            3.402000000000    41.944000000000    39.654000000000    14.003074004430
         C            2.003000000000    41.980000000000    40.075000000000    12.000000000000
         C            2.042000000000    42.251000000000    41.586000000000    12.000000000000
         O            3.101000000000    42.119000000000    42.211000000000    15.994914619570
         C            1.229000000000    40.623000000000    39.804000000000    12.000000000000
         C            1.480000000000    40.065000000000    38.389000000000    12.000000000000
         O            1.654000000000    39.648000000000    40.770000000000    15.994914619570
         H            4.056000000000    41.380000000000    40.177000000000     1.007825032230
         H            1.491000000000    42.799000000000    39.570000000000     1.007825032230
         H            0.160000000000    40.798000000000    39.928000000000     1.007825032230
         H            0.891000000000    39.158000000000    41.087000000000     1.007825032230
         H            0.925000000000    39.136000000000    38.261000000000     1.007825032230
         H            1.148000000000    40.792000000000    37.648000000000     1.007825032230
         H            2.545000000000    39.873000000000    38.258000000000     1.007825032230
         N            0.923000000000    42.587000000000    42.217000000000    14.003074004430
         C            0.860000000000    42.841000000000    43.647000000000    12.000000000000
         C            0.191000000000    41.696000000000    44.392000000000    12.000000000000
         O           -0.020000000000    41.755000000000    45.606000000000    15.994914619570
         C            0.083000000000    44.138000000000    43.892000000000    12.000000000000
         C            0.752000000000    45.382000000000    43.343000000000    12.000000000000
         C           -0.200000000000    46.571000000000    43.380000000000    12.000000000000
         N           -0.054000000000    47.428000000000    44.372000000000    14.003074004430
         O           -1.105000000000    46.721000000000    42.552000000000    15.994914619570
         H            0.074000000000    42.670000000000    41.677000000000     1.007825032230
         H            1.874000000000    42.962000000000    44.027000000000     1.007825032230
         H           -0.896000000000    44.042000000000    43.423000000000     1.007825032230
         H           -0.056000000000    44.263000000000    44.966000000000     1.007825032230
         H            1.055000000000    45.199000000000    42.312000000000     1.007825032230
         H            1.634000000000    45.609000000000    43.942000000000     1.007825032230
         H            0.677000000000    47.290000000000    45.055000000000     1.007825032230
         H           -0.673000000000    48.222000000000    44.448000000000     1.007825032230
         N           -0.126000000000    40.611000000000    43.683000000000    14.003074004430
         C           -0.846000000000    39.468000000000    44.218000000000    12.000000000000
         C           -0.127000000000    38.883000000000    45.417000000000    12.000000000000
         O            1.056000000000    38.530000000000    45.397000000000    15.994914619570
         C           -0.990000000000    38.374000000000    43.128000000000    12.000000000000
         C           -1.627000000000    38.920000000000    41.847000000000    12.000000000000
         C           -1.847000000000    37.233000000000    43.716000000000    12.000000000000
         C           -3.091000000000    39.330000000000    41.987000000000    12.000000000000
         H            0.152000000000    40.582000000000    42.713000000000     1.007825032230
         H           -1.840000000000    39.791000000000    44.527000000000     1.007825032230
         H           -0.001000000000    37.983000000000    42.890000000000     1.007825032230
         H           -1.563000000000    38.148000000000    41.080000000000     1.007825032230
         H           -1.054000000000    39.786000000000    41.516000000000     1.007825032230
         H           -1.966000000000    36.446000000000    42.971000000000     1.007825032230
         H           -2.827000000000    37.621000000000    43.994000000000     1.007825032230
         H           -1.354000000000    36.826000000000    44.598000000000     1.007825032230
         H           -3.323000000000    40.106000000000    41.258000000000     1.007825032230
         H           -3.266000000000    39.713000000000    42.992000000000     1.007825032230
         H           -3.729000000000    38.464000000000    41.811000000000     1.007825032230
         N           -0.881000000000    38.847000000000    46.502000000000    14.003074004430
         C           -0.441000000000    38.279000000000    47.754000000000    12.000000000000
         C            0.502000000000    39.140000000000    48.581000000000    12.000000000000
         O            0.972000000000    38.690000000000    49.632000000000    15.994914619570
         H           -1.812000000000    39.236000000000    46.453000000000     1.007825032230
         H           -1.326000000000    38.078000000000    48.358000000000     1.007825032230
         H            0.054000000000    37.331000000000    47.545000000000     1.007825032230
         N            0.859000000000    40.336000000000    48.132000000000    14.003074004430
         C            1.732000000000    41.190000000000    48.902000000000    12.000000000000
         C            1.034000000000    41.776000000000    50.121000000000    12.000000000000
         O           -0.031000000000    42.407000000000    50.002000000000    15.994914619570
         C            2.216000000000    42.332000000000    48.029000000000    12.000000000000
         C            3.407000000000    42.998000000000    47.384000000000    12.000000000000
         C            3.093000000000    44.447000000000    47.004000000000    12.000000000000
         C            4.542000000000    42.927000000000    48.387000000000    12.000000000000
         H            0.515000000000    40.654000000000    47.237000000000     1.007825032230
         H            2.593000000000    40.609000000000    49.233000000000     1.007825032230
         H            1.601000000000    42.161000000000    47.146000000000     1.007825032230
         H            1.711000000000    43.184000000000    48.485000000000     1.007825032230
         H            3.686000000000    42.444000000000    46.487000000000     1.007825032230
         H            3.962000000000    44.893000000000    46.520000000000     1.007825032230
         H            2.245000000000    44.467000000000    46.319000000000     1.007825032230
         H            2.848000000000    45.013000000000    47.902000000000     1.007825032230
         H            5.430000000000    43.398000000000    47.965000000000     1.007825032230
         H            4.253000000000    43.448000000000    49.300000000000     1.007825032230
         H            4.758000000000    41.884000000000    48.618000000000     1.007825032230
         N            1.609000000000    41.565000000000    51.285000000000    14.003074004430
         C            1.098000000000    42.152000000000    52.502000000000    12.000000000000
         C            2.197000000000    43.020000000000    53.128000000000    12.000000000000
         O            3.368000000000    42.991000000000    52.732000000000    15.994914619570
         C            0.678000000000    41.061000000000    53.494000000000    12.000000000000
         C           -0.525000000000    40.271000000000    53.005000000000    12.000000000000
         O            1.805000000000    40.199000000000    53.678000000000    15.994914619570
         H            2.429000000000    40.977000000000    51.329000000000     1.007825032230
         H            0.236000000000    42.776000000000    52.267000000000     1.007825032230
         H            0.430000000000    41.527000000000    54.448000000000     1.007825032230
         H            1.577000000000    39.501000000000    54.296000000000     1.007825032230
         H           -0.785000000000    39.510000000000    53.741000000000     1.007825032230
         H           -1.370000000000    40.945000000000    52.866000000000     1.007825032230
         H           -0.283000000000    39.791000000000    52.057000000000     1.007825032230
         N            1.761000000000    43.922000000000    53.995000000000    14.003074004430
         C            2.669000000000    44.782000000000    54.721000000000    12.000000000000
         C            2.899000000000    44.200000000000    56.110000000000    12.000000000000
         O            1.950000000000    43.687000000000    56.706000000000    15.994914619570
         C            2.071000000000    46.190000000000    54.846000000000    12.000000000000
         C            1.967000000000    46.894000000000    53.501000000000    12.000000000000
         S            3.577000000000    47.123000000000    52.682000000000    31.972071174400
         C            3.194000000000    46.290000000000    51.174000000000    12.000000000000
         H            0.767000000000    44.011000000000    54.153000000000     1.007825032230
         H            3.619000000000    44.837000000000    54.189000000000     1.007825032230
         H            1.073000000000    46.110000000000    55.278000000000     1.007825032230
         H            2.699000000000    46.784000000000    55.510000000000     1.007825032230
         H            1.328000000000    46.300000000000    52.848000000000     1.007825032230
         H            1.506000000000    47.870000000000    53.650000000000     1.007825032230
         H            4.062000000000    46.314000000000    50.515000000000     1.007825032230
         H            2.929000000000    45.255000000000    51.388000000000     1.007825032230
         H            2.354000000000    46.787000000000    50.688000000000     1.007825032230
         N            4.081000000000    44.299000000000    56.717000000000    14.003074004430
         C            5.246000000000    45.002000000000    56.188000000000    12.000000000000
         C            6.066000000000    44.193000000000    55.186000000000    12.000000000000
         O            5.934000000000    42.966000000000    55.087000000000    15.994914619570
         C            6.034000000000    45.354000000000    57.433000000000    12.000000000000
         C            5.875000000000    44.064000000000    58.208000000000    12.000000000000
         C            4.392000000000    43.743000000000    58.040000000000    12.000000000000
         H            4.914000000000    45.923000000000    55.709000000000     1.007825032230
         H            7.079000000000    45.565000000000    57.206000000000     1.007825032230
         H            5.574000000000    46.188000000000    57.964000000000     1.007825032230
         H            6.497000000000    43.274000000000    57.786000000000     1.007825032230
         H            6.115000000000    44.218000000000    59.260000000000     1.007825032230
         H            3.797000000000    44.224000000000    58.816000000000     1.007825032230
         H            4.231000000000    42.665000000000    58.048000000000     1.007825032230
         N            6.987000000000    44.867000000000    54.479000000000    14.003074004430
         C            8.000000000000    44.233000000000    53.656000000000    12.000000000000
         C            9.305000000000    44.847000000000    54.159000000000    12.000000000000
         O            9.452000000000    46.089000000000    54.229000000000    15.994914619570
         C            7.805000000000    44.569000000000    52.173000000000    12.000000000000
         C            6.630000000000    43.812000000000    51.545000000000    12.000000000000
         C            6.785000000000    42.295000000000    51.627000000000    12.000000000000
         N            5.768000000000    41.525000000000    51.936000000000    14.003074004430
         O            7.875000000000    41.758000000000    51.405000000000    15.994914619570
         H            6.974000000000    45.876000000000    54.523000000000     1.007825032230
         H            7.999000000000    43.154000000000    53.809000000000     1.007825032230
         H            7.620000000000    45.639000000000    52.079000000000     1.007825032230
         H            8.717000000000    44.319000000000    51.631000000000     1.007825032230
         H            6.554000000000    44.097000000000    50.496000000000     1.007825032230
         H            5.711000000000    44.101000000000    52.056000000000     1.007825032230
         H            4.864000000000    41.934000000000    52.124000000000     1.007825032230
         H            5.890000000000    40.524000000000    51.986000000000     1.007825032230
         N           10.212000000000    43.967000000000    54.584000000000    14.003074004430
         C           11.476000000000    44.368000000000    55.215000000000    12.000000000000
         C           12.675000000000    43.980000000000    54.367000000000    12.000000000000
         O           12.691000000000    42.891000000000    53.782000000000    15.994914619570
         C           11.576000000000    43.704000000000    56.617000000000    12.000000000000
         C           12.772000000000    44.291000000000    57.384000000000    12.000000000000
         C           10.249000000000    43.916000000000    57.370000000000    12.000000000000
         H           10.022000000000    42.982000000000    54.467000000000     1.007825032230
         H           11.474000000000    45.451000000000    55.341000000000     1.007825032230
         H           11.736000000000    42.634000000000    56.486000000000     1.007825032230
         H           12.839000000000    43.823000000000    58.366000000000     1.007825032230
         H           12.635000000000    45.366000000000    57.502000000000     1.007825032230
         H           13.690000000000    44.100000000000    56.827000000000     1.007825032230
         H           10.429000000000    43.868000000000    58.444000000000     1.007825032230
         H            9.838000000000    44.892000000000    57.113000000000     1.007825032230
         H            9.541000000000    43.138000000000    57.085000000000     1.007825032230
         N           13.661000000000    44.873000000000    54.314000000000    14.003074004430
         C           14.920000000000    44.686000000000    53.606000000000    12.000000000000
         C           15.084000000000    45.732000000000    52.480000000000    12.000000000000
         C           14.037000000000    45.513000000000    51.389000000000    12.000000000000
         C           12.748000000000    46.009000000000    51.540000000000    12.000000000000
         C           14.355000000000    44.764000000000    50.257000000000    12.000000000000
         C           11.795000000000    45.741000000000    50.561000000000    12.000000000000
         C           13.394000000000    44.507000000000    49.291000000000    12.000000000000
         C           12.120000000000    44.992000000000    49.447000000000    12.000000000000
         H           13.526000000000    45.747000000000    54.802000000000     1.007825032230
         H           14.954000000000    43.683000000000    53.180000000000     1.007825032230
         H           14.962000000000    46.731000000000    52.898000000000     1.007825032230
         H           16.080000000000    45.642000000000    52.047000000000     1.007825032230
         H           12.488000000000    46.597000000000    52.408000000000     1.007825032230
         H           15.357000000000    44.381000000000    50.132000000000     1.007825032230
         H           10.791000000000    46.123000000000    50.674000000000     1.007825032230
         H           13.648000000000    43.926000000000    48.417000000000     1.007825032230
         H           11.370000000000    44.788000000000    48.697000000000     1.007825032230
         C           17.040000000000    41.941000000000    51.007000000000    12.000000000000
         O           16.836000000000    42.533000000000    52.077000000000    15.994914619570
         N           16.095000000000    41.291000000000    50.355000000000    14.003074004430
         C           14.733000000000    41.195000000000    50.835000000000    12.000000000000
         C           14.605000000000    40.169000000000    51.956000000000    12.000000000000
         O           15.052000000000    39.033000000000    51.781000000000    15.994914619570
         C           13.852000000000    40.816000000000    49.658000000000    12.000000000000
         C           12.389000000000    40.645000000000    50.035000000000    12.000000000000
         C           11.595000000000    41.566000000000    50.695000000000    12.000000000000
         N           11.653000000000    39.576000000000    49.778000000000    14.003074004430
         C           10.451000000000    39.794000000000    50.243000000000    12.000000000000
         N           10.428000000000    40.987000000000    50.784000000000    14.003074004430
         H           16.332000000000    40.841000000000    49.483000000000     1.007825032230
         H           14.421000000000    42.170000000000    51.211000000000     1.007825032230
         H           13.926000000000    41.599000000000    48.904000000000     1.007825032230
         H           14.217000000000    39.882000000000    49.232000000000     1.007825032230
         H           11.877000000000    42.544000000000    51.056000000000     1.007825032230
         H            9.619000000000    39.108000000000    50.190000000000     1.007825032230
         H            9.615000000000    41.404000000000    51.213000000000     1.007825032230
         N           14.016000000000    40.518000000000    53.094000000000    14.003074004430
         C           13.782000000000    39.550000000000    54.145000000000    12.000000000000
         C           12.369000000000    39.010000000000    54.015000000000    12.000000000000
         O           12.191000000000    37.794000000000    54.023000000000    15.994914619570
         C           13.995000000000    40.201000000000    55.534000000000    12.000000000000
         C           15.479000000000    40.579000000000    55.679000000000    12.000000000000
         C           13.551000000000    39.227000000000    56.645000000000    12.000000000000
         C           15.816000000000    41.440000000000    56.908000000000    12.000000000000
         H           13.726000000000    41.476000000000    53.229000000000     1.007825032230
         H           14.487000000000    38.726000000000    54.029000000000     1.007825032230
         H           13.392000000000    41.107000000000    55.596000000000     1.007825032230
         H           16.057000000000    39.657000000000    55.744000000000     1.007825032230
         H           15.787000000000    41.119000000000    54.784000000000     1.007825032230
         H           13.704000000000    39.692000000000    57.619000000000     1.007825032230
         H           12.495000000000    38.989000000000    56.518000000000     1.007825032230
         H           14.140000000000    38.312000000000    56.583000000000     1.007825032230
         H           16.885000000000    41.653000000000    56.921000000000     1.007825032230
         H           15.542000000000    40.901000000000    57.815000000000     1.007825032230
         H           15.260000000000    42.376000000000    56.860000000000     1.007825032230
         N           11.347000000000    39.860000000000    53.905000000000    14.003074004430
         C            9.961000000000    39.427000000000    53.780000000000    12.000000000000
         C            9.118000000000    40.183000000000    54.803000000000    12.000000000000
         O            9.387000000000    41.362000000000    55.086000000000    15.994914619570
         H           11.543000000000    40.851000000000    53.908000000000     1.007825032230
         H            9.599000000000    39.643000000000    52.775000000000     1.007825032230
         H            9.894000000000    38.356000000000    53.971000000000     1.007825032230
         N            8.115000000000    39.543000000000    55.384000000000    14.003074004430
         C            7.292000000000    40.203000000000    56.373000000000    12.000000000000
         C            7.821000000000    40.045000000000    57.784000000000    12.000000000000
         O            8.967000000000    39.610000000000    58.017000000000    15.994914619570
         H            7.923000000000    38.584000000000    55.134000000000     1.007825032230
         H            7.249000000000    41.266000000000    56.135000000000     1.007825032230
         H            6.284000000000    39.790000000000    56.326000000000     1.007825032230
         N            6.984000000000    40.342000000000    58.778000000000    14.003074004430
         C            7.384000000000    40.247000000000    60.166000000000    12.000000000000
         C            6.284000000000    40.754000000000    61.091000000000    12.000000000000
         C            6.705000000000    40.642000000000    62.560000000000    12.000000000000
         C            7.825000000000    41.288000000000    63.022000000000    12.000000000000
         C            5.989000000000    39.828000000000    63.426000000000    12.000000000000
         C            8.229000000000    41.132000000000    64.328000000000    12.000000000000
         C            6.398000000000    39.679000000000    64.737000000000    12.000000000000
         C            7.527000000000    40.326000000000    65.197000000000    12.000000000000
         H            6.045000000000    40.641000000000    58.557000000000     1.007825032230
         H            8.276000000000    40.856000000000    60.316000000000     1.007825032230
         H            5.384000000000    40.160000000000    60.932000000000     1.007825032230
         H            6.072000000000    41.797000000000    60.857000000000     1.007825032230
         H            8.392000000000    41.922000000000    62.357000000000     1.007825032230
         H            5.109000000000    39.309000000000    63.074000000000     1.007825032230
         H            9.110000000000    41.650000000000    64.677000000000     1.007825032230
         H            5.830000000000    39.051000000000    65.407000000000     1.007825032230
         H            7.854000000000    40.203000000000    66.219000000000     1.007825032230
         O           -4.494000000000    46.184000000000    55.356000000000    15.994914619570
         H           -3.983000000000    45.969000000000    54.576000000000     1.007825032230
         H           -4.883000000000    45.386000000000    55.713000000000     1.007825032230
         O           -0.568000000000    54.245000000000    56.640000000000    15.994914619570
         H            0.134000000000    54.591000000000    56.089000000000     1.007825032230
         H           -0.462000000000    54.570000000000    57.534000000000     1.007825032230
         O           -0.810000000000    44.068000000000    57.031000000000    15.994914619570
         H            0.132000000000    43.938000000000    56.920000000000     1.007825032230
         H           -1.285000000000    43.430000000000    56.499000000000     1.007825032230
         O           -5.188000000000    43.599000000000    55.708000000000    15.994914619570
         H           -5.595000000000    43.266000000000    54.908000000000     1.007825032230
         H           -4.407000000000    43.083000000000    55.907000000000     1.007825032230
         O            3.250000000000    51.131000000000    61.824000000000    15.994914619570
         H            3.039000000000    50.751000000000    62.677000000000     1.007825032230
         H            3.402000000000    50.429000000000    61.191000000000     1.007825032230
         O            4.348000000000    58.242000000000    51.937000000000    15.994914619570
         H            4.679000000000    57.589000000000    52.554000000000     1.007825032230
         H            4.404000000000    57.897000000000    51.046000000000     1.007825032230
         O            0.263000000000    58.629000000000    44.891000000000    15.994914619570
         H            0.111000000000    58.192000000000    45.729000000000     1.007825032230
         H            1.186000000000    58.871000000000    44.819000000000     1.007825032230
         O            3.141000000000    59.330000000000    44.777000000000    15.994914619570
         H            3.481000000000    58.820000000000    45.512000000000     1.007825032230
         H            3.315000000000    60.259000000000    44.926000000000     1.007825032230
         O            5.003000000000    39.012000000000    53.418000000000    15.994914619570
         H            4.575000000000    39.038000000000    52.562000000000     1.007825032230
         H            5.944000000000    38.883000000000    53.300000000000     1.007825032230
         O            3.187000000000    37.794000000000    47.216000000000    15.994914619570
         H            2.483000000000    38.037000000000    46.615000000000     1.007825032230
         H            2.832000000000    37.256000000000    47.923000000000     1.007825032230
         O           -7.326000000000    52.855000000000    56.701000000000    15.994914619570
         H           -6.835000000000    53.375000000000    57.337000000000     1.007825032230
         H           -8.116000000000    52.507000000000    57.115000000000     1.007825032230
         O            3.645000000000    39.297000000000    51.046000000000    15.994914619570
         H            4.240000000000    39.454000000000    50.312000000000     1.007825032230
         H            3.097000000000    38.535000000000    50.856000000000     1.007825032230
         O           -1.910000000000    49.551000000000    43.381000000000    15.994914619570
         H           -1.662000000000    49.802000000000    42.491000000000     1.007825032230
         H           -2.807000000000    49.216000000000    43.380000000000     1.007825032230
         O           -4.831000000000    48.504000000000    52.099000000000    15.994914619570
         H           -5.768000000000    48.538000000000    51.905000000000     1.007825032230
         H           -4.357000000000    48.187000000000    51.330000000000     1.007825032230
         O            7.431000000000    38.634000000000    51.867000000000    15.994914619570
         H            7.564000000000    39.572000000000    51.728000000000     1.007825032230
         H            7.336000000000    38.197000000000    51.021000000000     1.007825032230
         O           -2.001000000000    42.627000000000    47.431000000000    15.994914619570
         H           -1.139000000000    42.734000000000    47.029000000000     1.007825032230
         H           -1.902000000000    42.534000000000    48.378000000000     1.007825032230
         H           13.796000000000    49.215000000000    55.536000000000     1.007825032230
         H            5.045000000000    47.137000000000    65.016000000000     1.007825032230
         H           13.557000000000    53.427000000000    58.143000000000     1.007825032230
         H           15.731000000000    44.803000000000    54.331000000000     1.007825032230
         H           18.033000000000    41.942000000000    50.544000000000     1.007825032230
         H            7.624000000000    39.202000000000    60.415000000000     1.007825032230

  Running in c1 symmetry.

  Rotational constants: A =      0.00004  B =      0.00000  C =      0.00000 [cm^-1]
  Rotational constants: A =      1.06263  B =      0.01467  C =      0.01466 [MHz]
  Nuclear repulsion = 296981.774515158846043

  Charge       = -3
  Multiplicity = 1
  Electrons    = 3558
  Nalpha       = 1779
  Nbeta        = 1779

  ==> Algorithm <==

  SCF Algorithm Type is DF.
  DIIS enabled.
  MOM disabled.
  Fractional occupation disabled.
  Guess Type is SAD.
  Energy threshold   = 1.00e-06
  Density threshold  = 1.00e-06
  Integral threshold = 1.00e-12

  ==> Primary Basis <==

  Basis Set: MINIX
    Blend: MINIX
    Number of shells: 1871
    Number of basis functions: 2819
    Number of Cartesian functions: 2823
    Spherical Harmonics?: true
    Max angular momentum: 2

   => Loading Basis Set <=

    Name: (MINIX AUX)
    Role: JKFIT
    Keyword: DF_BASIS_SCF
    atoms 1, 4-5, 7-9, 20-21, 23-29, 41-42, 48-49, 51-57, 69-70, 72-73, 81-82, 84, 92-93, 95-96, 106-107, 109-112, 125-126, 128-130, 132, 142-143, 145-148, 164-165, 167, 174-175, 181-182, 184-186, 195-196, 198, 205-207, 214, 217-218, 220-226, 237-238, 240-243, 256-257, 259-260, 270-271, 273-276, 289-290, 292-293, 295, 306-307, 309-311, 320-321, 323-325, 335-336, 338-341, 357-358, 364-365, 367-369, 380-381, 383-389, 400-401, 403-404, 412-413, 415-416, 424-425, 427-429, 439-440, 442-445, 461-462, 464-467, 480-481, 483, 490-491, 493-495, 505-506, 508-511, 524-525, 527-530, 543-544, 546-547, 557-558, 560-563, 579-580, 582-585, 598-599, 605-606, 608-610, 612, 629-630, 632-633, 641-642, 644-645, 655-656, 658-660, 672-673, 675-678, 691-692, 698-699, 701-704, 717-718, 720-721, 731-732, 734-735, 737, 748-749, 751-753, 762-763, 765-767, 779-780, 782-784, 795-802, 812, 815-816, 818-820, 822, 832-833, 835-838, 851-852, 858-859, 865-872 entry C          line   198 file /storage/hive/project/chem-sherrill/csargent30/.conda/envs/psi419/share/psi4/basis/def2-universal-jkfit.gbs 
    atoms 2, 6, 22, 30, 43, 50, 58, 71, 74-75, 83, 85, 94, 98, 108, 127, 144, 166, 176, 183, 197, 208-209, 215, 219, 239, 258, 262, 272, 291, 308, 322, 326-327, 337, 359, 366, 382, 402, 405-406, 414, 417-418, 426, 430-431, 441, 463, 482, 492, 496-497, 507, 526, 545, 548, 559, 581, 600, 607, 631, 634-635, 643, 646, 657, 662, 674, 693, 700, 719, 722, 733, 750, 764, 769, 781, 813, 817, 834, 853, 860, 882, 885, 888, 891, 894, 897, 900, 903, 906, 909, 912, 915, 918, 921, 924, 927                                                                                                                                                                                                                                                                                                                                                                                                                                                                           entry O          line   318 file /storage/hive/project/chem-sherrill/csargent30/.conda/envs/psi419/share/psi4/basis/def2-universal-jkfit.gbs 
    atoms 3, 19, 40, 47, 68, 80, 91, 97, 105, 124, 131, 133, 141, 149, 163, 173, 180, 194, 204, 216, 236, 255, 261, 269, 288, 305, 319, 334, 342, 356, 363, 379, 399, 411, 423, 438, 446, 460, 479, 489, 504, 523, 542, 556, 564, 578, 597, 604, 611, 613-614, 628, 640, 654, 661, 671, 690, 697, 716, 730, 747, 761, 768, 778, 794, 814, 821, 823, 831, 850, 857, 864                                                                                                                                                                                                                                                                                                                                                                                                                                                                                                                                                                                                    entry N          line   258 file /storage/hive/project/chem-sherrill/csargent30/.conda/envs/psi419/share/psi4/basis/def2-universal-jkfit.gbs 
    atoms 10-18, 31-39, 44-46, 59-67, 76-79, 86-90, 99-104, 113-123, 134-140, 150-162, 169-172, 177-179, 187-193, 200-203, 210-213, 227-235, 244-254, 263-268, 277-287, 296-304, 312-318, 328-333, 343-355, 360-362, 370-378, 390-398, 407-410, 419-422, 432-437, 447-459, 468-478, 484-488, 498-503, 512-522, 531-541, 549-555, 565-577, 586-596, 601-603, 615-627, 636-639, 647-653, 663-670, 679-689, 694-696, 705-715, 723-729, 738-746, 754-760, 770-777, 785-793, 803-811, 824-830, 839-849, 854-856, 861-863, 873-881, 883-884, 886-887, 889-890, 892-893, 895-896, 898-899, 901-902, 904-905, 907-908, 910-911, 913-914, 916-917, 919-920, 922-923, 925-926, 928-935                                                                                                                                                                                                                                                                                              entry H          line    18 file /storage/hive/project/chem-sherrill/csargent30/.conda/envs/psi419/share/psi4/basis/def2-universal-jkfit.gbs 
    atoms 168, 199, 294, 736                                                                                                                                                                                                                                                                                                                                                                                                                                                                                                                                                                                                                                                                                                                                                                                                                                                                                                                                              entry S          line   903 file /storage/hive/project/chem-sherrill/csargent30/.conda/envs/psi419/share/psi4/basis/def2-universal-jkfit.gbs 

  ==> Integral Setup <==

  ==> DiskDFJK: Density-Fitted J/K Matrices <==

    J tasked:                  Yes
    K tasked:                  Yes
    wK tasked:                  No
    OpenMP threads:             10
    Integrals threads:          10
    Memory [MiB]:            85830
    Algorithm:                Disk
    Integral Cache:           NONE
    Schwarz Cutoff:          1E-12
    Fitting Condition:       1E-10

   => Auxiliary Basis Set <=

  Basis Set: (MINIX AUX)
    Blend: DEF2-UNIVERSAL-JKFIT
    Number of shells: 14440
    Number of basis functions: 43718
    Number of Cartesian functions: 51526
    Spherical Harmonics?: true
    Max angular momentum: 4

   => External Potential Field:  <= 

    > Charges [e] [a0] < 

              Z          x          y          z
        0.59720   41.93869   95.60880  109.21105
       -0.56790   42.21081   95.82045  111.52597
       -0.36620   44.20069   95.55022  107.46117
        0.11230   45.40634   93.97041  107.92982
        0.11230   43.58086   95.35747  105.52609
        0.11230   45.27028   97.27743  107.64447
       -0.41570   39.69370   95.43684  108.27753
       -0.02370   37.39957   95.46707  109.71183
        0.59730   35.70638   93.49609  108.54776
       -0.56790   36.00306   92.99720  106.29332
        0.03420   36.07298   97.95773  109.48506
        0.00180   37.42036   99.97218  110.96661
       -0.27370   35.12434  102.45150  111.29164
       -0.05360   34.89568  103.12424  108.01864
        0.08800   37.77563   95.02299  111.68848
        0.02410   36.01251   98.50953  107.50085
        0.02410   34.14924   97.76687  110.19560
        0.04400   37.99105   99.25975  112.81287
        0.04400   39.06064  100.65059  109.92348
        0.06840   34.44971  105.11791  107.75596
        0.06840   36.69092  102.69717  107.10401
        0.06840   33.40658  101.97151  107.18338
        0.27190   39.54252   95.26676  106.38213
       -0.41570   34.08121   92.30367  110.04820
       -0.00240   32.08566   90.71063  109.00507
        0.59730   30.14680   92.55123  107.88446
       -0.56790   29.92381   94.69418  108.82744
       -0.03430   30.76285   89.22342  111.05731
        0.01180   32.24629   86.96709  111.99840
       -0.12560   34.29475   87.29401  113.59522
       -0.12560   31.51118   84.57091  111.24251
       -0.17040   35.59110   85.17563  114.42103
       -0.17040   32.81131   82.46198  112.06832
       -0.10720   34.85033   82.77000  113.66136
        0.27190   34.23050   92.50398  111.93982
        0.09780   32.83210   89.45586  107.55187
        0.02950   30.41892   90.48198  112.65035
        0.02950   28.95060   88.56579  110.33166
        0.13300   34.86923   89.16106  114.18481
        0.13300   29.90870   84.34982  109.99718
        0.14300   37.19359   85.39294  115.66636
        0.14300   32.23684   80.59682  111.47305
        0.12970   35.87834   81.13539  114.32276
       -0.34790   28.75029   91.83502  105.93427
       -0.00940   27.08922   93.87404  102.07734
        0.01870   29.12635   95.75998  101.55577
       -0.04790   28.74084   96.57823   98.82512
       -0.01430   30.67781   98.60213   98.23930
       -0.38540   29.79909  100.12714   96.13793
        0.27470   29.07533   90.12293  105.15759
        0.14260   26.66215   95.20629  105.87191
        0.03620   27.57677   92.09580  101.15893
        0.03620   25.31288   94.56945  101.29877
        0.01030   28.95249   97.37570  102.82189
        0.01030   30.97639   94.88315  101.77687
        0.06210   26.83978   97.33601   98.58134
        0.06210   29.01485   94.96819   97.57034
        0.11350   30.94049   99.80022   99.89470
        0.11350   32.46927   97.71585   97.74230
        0.34000   29.35123  101.87514   96.76154
        0.34000   31.17859  100.25564   94.82457
        0.34000   28.25519   99.31456   95.36314
       -0.58190   11.96197   89.26121  124.31563
       -0.41570    9.39383   86.10726  123.02873
        0.01430   10.98120   84.13250  124.09454
        0.59730   13.63248   84.04179  122.94369
       -0.56790   15.50898   83.62983  124.29674
       -0.20410    9.74154   81.56058  123.76194
        0.71300    7.48898   81.24500  125.52128
       -0.91910    5.92618   79.38362  125.07341
       -0.59310    7.00144   82.72465  127.25416
        0.27190    7.78945   85.62727  122.11599
        0.10480   11.17395   84.48966  126.11465
        0.07970    9.10092   81.37350  121.81364
        0.07970   11.12482   80.08659  124.16257
        0.41960    6.26255   78.18175  123.62966
        0.41960    4.38227   79.14929  126.17134
       -0.41570   13.84224   84.43107  120.45492
        0.03370   16.27054   84.51611  119.15479
        0.59730   17.89949   86.65528  120.20359
       -0.56790   20.11991   86.30190  120.78374
       -0.18250   15.83402   84.98476  116.34099
        0.27190   12.24920   84.67674  119.43258
        0.08230   17.24753   82.72087  119.40801
        0.06030   17.64626   85.04901  115.36589
        0.06030   14.68884   83.45975  115.56053
        0.06030   14.85325   86.77811  116.08777
       -0.34790   16.81667   88.91917  120.47760
       -0.24000   18.20373   91.06212  121.54718
        0.73410   19.11458   90.51599  124.21359
       -0.58940   21.35957   90.87126  124.78995
       -0.00940   16.53510   93.42806  121.61332
        0.01870   15.95307   94.26899  118.94881
       -0.04790   14.84758   96.89571  118.98472
       -0.01430   12.13204   96.93539  119.78407
       -0.38540   11.17017   99.48085  119.43258
        0.27470   15.00254   89.15728  119.93525
        0.14260   19.84212   91.44574  120.35855
        0.03620   14.77577   92.99720  122.59409
        0.03620   17.52343   94.93606  122.60732
        0.01030   17.68784   94.27277  117.83954
        0.01030   14.60002   92.96886  118.10032
        0.06210   15.93606   98.04844  120.29808
        0.06210   15.00065   97.71018  117.09877
        0.11350   11.98275   96.40249  121.76828
        0.11350   11.04923   95.61825  118.62756
        0.34000    9.45997   99.40526  118.58976
        0.34000   12.37771  100.47107  118.33276
        0.34000   11.00576  100.33879  121.12955
       -0.34790   17.45540   89.50310  125.82174
       -0.26370   18.30200   88.98153  128.38232
        0.73410   20.29755   86.93307  128.60342
       -0.58940   21.97374   87.13527  130.23992
       -0.00070   16.03244   88.33714  130.07363
        0.03900   15.23308   90.97897  130.92023
        0.04860   12.49298   91.25865  130.48559
       -0.52950   11.73520   93.89293  130.50449
        0.80760    9.29556   94.51087  130.33630
       -0.86270    7.43607   92.80634  130.10953
       -0.86270    8.70408   96.93917  130.37032
        0.27470   15.66961   89.11193  125.27561
        0.15600   19.13159   90.72008  129.11365
        0.03270   14.53955   87.39605  129.01349
        0.03270   16.61825   87.19574  131.68557
        0.02850   15.64693   91.22086  132.92334
        0.02850   16.25542   92.39438  129.82796
        0.06870   12.01866   90.44040  128.65633
        0.06870   11.46875   90.25143  131.96147
        0.34560   13.05612   95.26298  130.64433
        0.44780    7.84803   90.94307  130.06985
        0.44780    5.62194   93.38460  129.97914
        0.44780   10.07791   98.25442  130.52905
        0.44780    6.87860   97.47774  130.23615
       -0.41570   20.15582   84.97154  126.97826
       -0.05180   22.06822   82.98921  126.98582
        0.59730   24.63258   84.10226  126.21292
       -0.56790   26.55065   83.57125  127.45447
       -0.11020   21.31989   80.82548  125.18491
        0.35310   23.23229   78.62583  125.00160
       -0.41210   23.69339   77.58649  127.63588
       -0.41210   22.27987   76.57926  123.21203
        0.27190   18.70640   84.87705  125.74049
        0.09220   22.22696   82.23332  128.89444
        0.04570   19.52465   80.05258  125.83308
        0.04570   21.04777   81.61160  123.30085
       -0.03610   25.01053   79.36283  124.26839
        0.10000   25.04076   76.03124  127.53573
        0.10000   24.45306   79.07559  128.83775
        0.10000   21.91704   76.90618  128.42579
        0.10000   21.96996   77.38995  121.34309
        0.10000   20.50920   75.81014  123.93013
        0.10000   23.68016   75.07315  123.08353
       -0.41570   24.73463   85.74821  124.27784
       -0.05180   27.11946   86.92362  123.58431
        0.59730   28.07755   88.60737  125.70647
       -0.56790   30.36412   88.56579  126.18646
       -0.11020   26.71884   88.39572  121.13333
        0.35310   26.13869   86.73276  118.82220
       -0.41210   25.15037   88.35603  116.66602
       -0.41210   28.53864   85.30602  118.02473
        0.27190   23.14915   86.16962  123.30274
        0.09220   28.50841   85.44208  123.24227
        0.04570   25.14092   89.69018  121.40923
        0.04570   28.41392   89.49743  120.74216
       -0.03610   24.69116   85.36082  119.33809
        0.10000   24.74407   87.16173  115.03708
        0.10000   23.42693   89.31224  117.26129
        0.10000   26.57144   89.75632  116.15391
        0.10000   28.12479   84.12683  116.38634
        0.10000   29.17926   84.11738  119.57998
        0.10000   30.01452   86.66095  117.54285
       -0.41570   26.49018   90.03033  127.04440
       -0.03890   27.33300   91.49109  129.22325
        0.59730   28.35345   89.75065  131.28683
       -0.56790   30.43026   90.24198  132.21847
        0.36540   25.14470   93.06712  130.25693
       -0.24380   25.76453   94.49575  132.69279
       -0.67610   24.53053   94.78299  128.26705
        0.27190   24.65148   90.10025  126.53606
        0.10070   28.83911   92.76288  128.62421
        0.00430   23.53276   91.83124  130.59708
        0.41020   23.46284   93.95151  127.05952
        0.06420   24.11291   95.56723  133.30128
        0.06420   27.33300   95.78644  132.35075
        0.06420   26.28987   93.15216  134.16300
       -0.41570   27.12513   87.67006  131.99926
       -0.08750   28.15125   86.04490  133.99859
        0.59730   30.68537   84.84870  133.22380
       -0.56790   32.36156   84.52367  134.79227
        0.29850   26.12924   84.01344  134.65999
       -0.31920   27.22906   82.08592  136.47602
       -0.31920   23.92960   85.22287  136.06217
        0.27190   25.47540   87.20897  131.15644
        0.09690   28.47061   87.20519  135.67100
       -0.02970   25.46217   83.08370  132.94790
        0.07910   28.82777   81.13917  135.58785
        0.07910   25.78720   80.69509  136.95601
        0.07910   27.86212   83.03835  138.18811
        0.07910   23.04332   86.64016  134.85842
        0.07910   24.62313   86.12049  137.78182
        0.07910   22.54821   83.77534  136.55161
       -0.34790   31.06332   84.31580  130.78795
       -0.24000   33.44248   83.33692  129.82985
        0.73410   35.43803   85.37027  129.36498
       -0.58940   37.46571   84.81091  128.30862
       -0.00940   32.97383   81.94041  127.36376
        0.01870   31.21828   79.71054  127.64533
       -0.04790   32.36156   77.89262  129.51805
       -0.01430   30.83655   75.48700  129.60309
       -0.38540   32.56754   73.48200  130.33063
        0.27470   29.63280   84.60493  129.55773
        0.14260   34.19081   81.99522  131.20180
        0.03620   32.14613   83.25755  126.01450
        0.03620   34.77663   81.27712  126.62299
        0.01030   29.38524   80.35115  128.32941
        0.01030   30.98962   78.77512  125.82363
        0.06210   32.37290   78.75812  131.38699
        0.06210   34.29475   77.45609  128.95491
        0.11350   29.32288   75.65519  130.98826
        0.11350   30.04476   75.09016  127.74360
        0.34000   31.62457   71.82471  130.41189
        0.34000   33.96972   73.35350  129.04184
        0.34000   33.31209   73.87506  132.04272
       -0.34790   34.90702   87.76455  130.00749
       -0.24000   36.58699   89.91317  129.58608
        0.73410   37.39579   90.24009  126.84220
       -0.58940   39.59732   90.66528  126.19780
       -0.00940   38.90190   89.63538  131.26038
        0.01870   38.05530   89.70341  133.97969
       -0.04790   40.20203   88.51099  135.41399
       -0.01430   39.57653   88.30690  138.19756
       -0.38540   41.66468   87.00299  139.43911
        0.27470   33.22516   88.10470  130.84275
        0.14260   35.58921   91.62148  130.16056
        0.03620   39.83354   87.84203  130.86731
        0.03620   40.20770   91.18873  130.90133
        0.01030   37.75106   91.64416  134.60141
        0.01030   36.33376   88.59792  134.21969
        0.06210   41.89145   89.66750  135.18534
        0.06210   40.56108   86.62883  134.65810
        0.11350   39.34788   90.18907  139.00447
        0.11350   37.83799   87.22976  138.44323
        0.34000   41.29619   86.84047  141.30427
        0.34000   43.27284   88.00077  139.19345
        0.34000   41.87255   85.26444  138.67755
       -0.41570   35.57409   89.99632  125.13577
       -0.00310   36.03708   90.26466  122.44669
        0.59730   34.79931   92.67028  121.40168
       -0.56790   32.47683   92.94618  121.58120
       -0.00360   34.99206   87.93841  121.08420
       -0.06450   36.55864   85.63294  121.64167
        0.69510   39.26662   85.83703  120.69492
       -0.94070   41.00139   84.75611  122.11788
       -0.60860   39.91102   86.98409  118.75606
        0.27190   33.80153   89.61081  125.73104
        0.08500   38.06853   90.36670  122.12733
        0.01710   33.05887   87.60392  121.71159
        0.01710   34.99584   88.28423  119.05464
        0.03520   36.60022   85.34948  123.68069
        0.03520   35.66858   83.99644  120.76106
        0.42510   40.49305   83.84148  123.71281
        0.42510   42.84009   84.84303  121.61332
       -0.25480   36.19392   94.49009  120.31508
       -0.02660   35.14135   96.76154  119.17936
        0.58960   33.51996   96.02454  116.92869
       -0.57480   34.23806   94.31245  115.48683
       -0.00700   37.38445   98.33001  118.38378
        0.01890   39.40079   97.37948  120.17335
        0.01920   38.92269   94.55623  120.16579
        0.06410   34.01129   97.78766  120.56264
        0.02530   37.89279   97.97474  116.42036
        0.02530   37.01973  100.33312  118.69370
        0.02130   41.28863   97.81978  119.47604
        0.02130   39.12300   98.15804  122.05930
        0.03910   39.79196   93.63782  121.79096
        0.03910   39.58031   93.70774  118.40835
       -0.41570   31.37512   97.29822  116.59799
       -0.00240   29.78019   96.80689  114.42481
        0.59730   28.61990   99.26920  113.50640
       -0.56790   28.44416  101.13814  114.89913
       -0.03430   27.62024   94.92283  115.06542
        0.01180   25.78909   95.77510  117.13467
       -0.12560   23.67071   97.21129  116.53941
       -0.12560   26.29554   95.20629  119.64801
       -0.17040   22.10224   98.06545  118.44992
       -0.17040   24.69494   96.07746  121.53585
       -0.10720   22.60490   97.50798  120.95192
        0.27190   30.85356   98.61914  117.87356
        0.09780   30.93482   96.00943  112.91681
        0.02950   26.52987   94.60158  113.34766
        0.02950   28.46683   93.13515  115.64179
        0.13300   23.25119   97.65916  114.59299
        0.13300   27.93204   94.08757  120.13178
        0.14300   20.46195   99.18417  117.97938
        0.14300   25.09556   95.62581  123.48604
        0.12970   21.37280   98.18639  122.42969
       -0.51630   27.74874   99.22952  111.17070
        0.05600   27.71661  101.94883  107.65203
        0.01360   26.40514  103.83100  105.98151
        0.80540   27.83378  104.55099  103.56077
       -0.81880   29.86145  103.51164  103.00519
       -0.81880   26.87946  106.20450  102.21529
        0.29360   28.07377   97.67049  110.11812
        0.11050   26.23885  102.89181  111.29920
       -0.01730   27.98684  100.21974  106.56733
       -0.01730   29.56854  102.70095  108.14903
       -0.04250   24.58534  103.03543  105.43349
       -0.04250   26.06499  105.54498  107.07188
       -0.56790   30.23184   86.32269  104.93460
       -0.41570   32.21416   83.11204  102.97496
        0.03370   34.43837   83.06291  104.60768
        0.59730   36.16369   85.31736  104.00675
       -0.56790   35.89535   86.50032  101.98852
       -0.18250   35.78952   80.56280  104.10123
        0.27190   32.09889   81.81758  101.57845
        0.08230   33.85255   83.14606  106.58055
        0.06030   37.47138   80.43808  105.28420
        0.06030   36.33565   80.46832  102.11702
        0.06030   34.52530   78.99811  104.53965
       -0.25480   38.01940   85.94663  105.63758
       -0.02660   39.84299   87.99321  105.21050
        0.58960   41.28107   87.77589  102.71984
       -0.57480   41.97460   89.73553  101.69750
       -0.00700   41.60988   87.89683  107.44794
        0.01890   39.94881   86.89906  109.52286
        0.01920   38.44459   84.84681  108.14525
        0.06410   38.83765   89.79034  105.23885
        0.02530   42.32609   89.77333  107.90903
        0.02530   43.16701   86.59859  107.08322
        0.02130   41.06564   86.10537  111.06109
        0.02130   38.69403   88.37493  110.22206
        0.03910   36.65880   84.47454  109.09956
        0.03910   39.55575   83.11771  107.99407
       -0.51630   41.85554   85.49310  101.75230
        0.03810   43.13489   85.27011   99.31267
        0.53660   41.31508   85.46286   97.06389
       -0.58190   42.07664   84.99610   94.92661
       -0.03030   44.58053   82.73410   99.25598
        0.79940   42.95536   80.33793   99.03110
       -0.80140   40.74816   80.35682   99.73974
       -0.80140   43.87188   78.43308   98.09190
        0.29360   41.39634   83.91518  102.72362
        0.08800   44.50872   86.79890   99.16338
       -0.01220   45.67090   82.59237  100.99830
       -0.01220   45.89578   82.77378   97.67049
       -0.41570   38.85844   85.93719   97.46262
       -0.02520   36.95170   86.15450   95.51054
        0.59730   35.51551   83.71865   94.87370
       -0.56790   33.71082   83.79613   93.35436
        0.27190   38.29152   86.16206   99.27109
        0.06980   35.57409   87.55668   96.12659
        0.06980   37.85688   86.84236   93.79278
       -0.41570   36.20904   81.52279   95.88092
        0.21170   36.31865   76.97610   95.95840
       -0.65460   36.74195   77.06114   98.58890
        0.27190   37.66602   81.42830   97.11114
        0.08430   34.59900   79.23244   93.12003
        0.03520   38.12711   76.96666   94.97197
        0.03520   35.26796   75.26779   95.48597
        0.42750   38.37467   77.78113   98.91582
       -0.56790   16.45951   72.85839  115.65313
       -0.51630   13.20352   71.42031  113.44215
        0.03810   13.81579   68.78603  113.96182
        0.53660   16.50676   68.13974  113.03208
       -0.58190   17.96752   66.88497  114.38512
       -0.03030   11.83158   67.11173  112.62390
        0.79940   12.25298   64.27903  113.06798
       -0.80140   12.61959   63.50047  115.24495
       -0.80140   12.26999   62.89953  111.20849
        0.29360   11.68418   71.82471  112.35934
        0.08800   13.70996   68.45911  115.99328
       -0.01220    9.96453   67.61629  113.33066
       -0.01220   11.89961   67.48590  110.60000
       -0.41570   17.24753   69.02792  110.78708
       -0.00310   19.81567   68.58572  109.91781
        0.59730   21.79043   70.02947  111.43526
       -0.56790   23.89937   69.11484  111.82832
       -0.00360   20.16716   69.34350  107.20794
       -0.06450   19.11080   67.38952  105.39003
        0.69510   16.27999   67.43866  105.29176
       -0.94070   15.14427   65.22201  105.41459
       -0.60860   15.09324   69.44555  105.28798
        0.27190   16.02488   70.00490  109.69482
        0.08500   20.21629   66.57316  110.08411
        0.01710   19.20151   71.13496  106.89047
        0.01710   22.17783   69.58916  106.83567
        0.03520   19.72118   65.51869  106.00041
        0.03520   19.85346   67.75613  103.50408
        0.42510   16.17984   63.62141  105.49018
        0.42510   13.23753   65.12563  105.43349
       -0.41570   21.16304   72.25557  112.43115
       -0.05180   22.92616   73.72955  113.91269
        0.59730   23.35513   72.43320  116.46004
       -0.56790   25.47162   72.40108  117.44459
       -0.11020   21.85846   76.42619  114.26229
        0.35310   23.68394   78.22899  115.57376
       -0.41210   26.00641   78.61828  113.88623
       -0.41210   22.30255   80.65729  116.24650
        0.27190   19.40371   72.93398  112.14391
        0.09220   24.71951   73.84294  112.90547
        0.04570   21.40682   77.19342  112.40469
        0.04570   20.12558   76.31470  115.37156
       -0.03610   24.30755   77.34271  117.32554
        0.10000   27.32166   79.90518  114.81220
        0.10000   25.41682   79.41952  112.08155
        0.10000   26.93238   76.80603  113.56309
        0.10000   23.60268   81.94986  117.18381
        0.10000   20.73219   80.22643  117.50884
        0.10000   21.58067   81.53601  114.52874
       -0.34790   21.40304   71.38440  117.65813
       -0.26370   21.62414   69.90475  119.98060
        0.73410   23.53087   67.79392  119.51384
       -0.58940   25.23540   67.41976  121.05586
       -0.00070   19.18072   68.57060  120.71948
        0.03900   17.38926   69.83294  122.50150
        0.04860   15.60914   67.74857  123.43313
       -0.52950   14.06712   66.75269  121.38467
        0.80760   11.59158   67.12874  121.26373
       -0.86270   10.35570   68.40998  123.03818
       -0.86270   10.29712   66.20089  119.36077
        0.27470   19.66260   71.62818  116.91547
        0.15600   22.26664   71.10661  121.52451
        0.03270   18.14137   68.21722  118.97716
        0.03270   19.68528   66.74513  121.52829
        0.02850   18.41538   70.66064  124.08320
        0.02850   16.31779   71.28803  121.51317
        0.06870   14.37137   68.52525  124.88633
        0.06870   16.72597   66.21978  124.24382
        0.34560   14.91183   65.73979  120.00517
        0.44780   11.30434   69.13563  124.52728
        0.44780    8.46786   68.65753  122.89645
        0.44780   11.18718   65.21256  117.99261
        0.44780    8.41117   66.47490  119.26628
       -0.51630   23.31544   66.47112  117.36711
        0.03970   25.06155   64.43777  116.76807
        0.53660   27.72606   65.33161  116.26918
       -0.58190   29.51374   63.98046  116.92113
        0.05600   24.24141   62.99024  114.44370
        0.01360   21.83390   61.56917  114.99361
        0.80540   22.13058   59.56228  117.04586
       -0.81880   23.56866   57.76515  116.64335
       -0.81880   20.90982   59.83440  119.01495
        0.29360   21.91326   66.89442  116.14257
        0.11050   25.10501   63.13197  118.36111
       -0.01730   25.71728   61.65609  113.91269
       -0.01730   23.92015   64.30738  112.89413
       -0.04250   20.40337   62.92032  115.60400
       -0.04250   21.19139   60.65832  113.26263
       -0.41570   27.96039   67.59172  115.16180
       -0.00140   30.39624   68.64052  114.45315
        0.59730   32.21416   68.97311  116.63957
       -0.56790   34.49695   68.67454  116.23516
       -0.01520   29.95216   71.17464  113.11901
       -0.00110   32.18015   72.37084  111.75273
       -0.19060   32.66581   71.75290  109.26774
       -0.19060   33.67303   74.10750  113.01696
       -0.23410   34.67081   72.89808  108.03753
       -0.23410   35.66669   75.24323  111.79242
        0.32260   36.15235   74.63284  109.31499
       -0.55790   38.16113   75.81014  108.09233
        0.27190   26.38436   68.60651  114.80464
        0.08760   31.26741   67.35740  113.09822
        0.02950   28.46117   70.88552  111.72817
        0.02950   29.26619   72.52013  114.51929
        0.16990   31.49607   70.39230  108.29454
        0.16990   33.27241   74.57048  114.96338
        0.16560   35.07710   72.43887  106.09111
        0.16560   36.83832   76.60005  112.76752
        0.39920   38.42569   75.03347  106.47473
       -0.41570   31.29009   69.57027  118.90346
       -0.00240   32.96438   69.95766  121.02184
        0.59730   33.67303   67.55582  122.46559
       -0.56790   35.17536   67.66164  124.24571
       -0.03430   31.77952   71.87384  122.80007
        0.01180   31.89858   74.53836  121.66435
       -0.12560   34.20782   75.67219  121.17869
       -0.12560   29.67059   75.80069  121.13333
       -0.17040   34.28341   78.07592  120.16202
       -0.17040   29.77075   78.20632  120.11477
       -0.10720   32.07054   79.34204  119.63289
        0.27190   29.40414   69.75357  119.13967
        0.09780   34.70671   70.78158  120.29430
        0.02950   29.81043   71.36551  123.12511
        0.02950   32.79242   71.85306  124.59342
        0.13300   35.94259   74.68009  121.59254
        0.13300   27.86968   74.91630  121.51128
        0.14300   36.08054   78.96410  119.78029
        0.14300   28.03976   79.20220  119.69336
        0.12970   32.13479   81.22232  118.84110
       -0.34790   32.67525   65.37885  121.71348
       -0.24000   33.34611   63.00347  122.93424
        0.73410   35.76496   61.93955  121.77584
       -0.58940   35.99739   61.93010  119.48927
       -0.00940   31.16158   61.08729  122.62244
        0.01870   28.80510   61.94333  124.03406
       -0.04790   26.76041   60.04227  123.63911
       -0.01430   24.37369   61.12697  124.81452
       -0.38540   22.23830   59.45645  124.31185
        0.27470   31.42804   65.36941  120.26784
        0.14260   33.65791   63.34551  124.94113
        0.03620   30.71372   60.90209  120.62122
        0.03620   31.75874   59.25614  123.35376
        0.01030   29.22272   62.10018  126.04473
        0.01030   28.19471   63.77259  123.31219
        0.06210   27.25741   58.26593  124.55752
        0.06210   26.47128   59.73235  121.62277
        0.11350   24.63636   61.30649  126.84976
        0.11350   23.99574   62.98268  124.00572
        0.34000   22.16271   59.06150  122.44669
        0.34000   22.45373   57.83507  125.29640
        0.34000   20.61880   60.31439  124.84665
       -0.41570   37.53752   61.06272  123.20258
       -0.14900   39.82976   60.05550  122.07820
        0.27190   37.32965   61.07595  125.09987
        0.09760   39.53307   58.12042  121.50183
        0.09760   40.35132   61.16099  120.44169
        0.09760   41.35666   60.11597  123.43313
        0.00000   33.72972   91.27944  100.69217
        0.67910   35.18103   90.23631  100.96807
        0.67910   33.10611   91.87659  102.28143
        0.00000    7.35103   87.70786  129.49726
        0.67910    8.02756   86.91228  130.97503
        0.67910    8.35070   87.25621  128.05918
        0.00000    1.95587   85.10571  127.56029
        0.67910    3.20120   83.90384  128.08564
        0.67910    2.39428   86.74410  128.18768
        0.00000   10.12137   64.18455  106.93204
        0.67910   10.90561   63.71590  108.49296
        0.67910    8.33558   63.91621  107.04921
        0.00000   16.59935   62.67655  118.44425
        0.67910   15.20663   62.96378  117.32554
        0.67910   15.97574   62.36285  120.11288
        0.00000   30.40191  101.52554  120.24705
        0.67910   31.02930  103.07511  119.55541
        0.67910   28.62368  101.67293  120.53807
        0.00000   40.76139   75.74589  104.02564
        0.67910   40.75761   77.07059  102.79354
        0.67910   42.43758   75.52290  104.66626
        0.00000   23.31544   53.89688  120.21115
        0.67910   23.40237   55.22536  118.98661
        0.67910   24.47951   52.58730  119.76517
        0.00000    1.90484   90.39316  128.66011
        0.67910    1.96909   91.12448  127.00660
        0.67910    0.39306   90.92795  129.49726
        0.00000  -15.76976  115.44526  100.24997
        0.67910  -14.38082  116.36745  100.95295
        0.67910  -15.40505  113.67459  100.30099
        0.00000   10.44452  114.27363   88.65839
        0.67910   10.12704  112.54453   88.23320
        0.67910   12.11314  114.72905   88.12738
        0.00000   18.02799   61.50681  108.38713
        0.67910   16.90360   60.24825  109.03531
        0.67910   19.26765   60.72068  107.33077
        0.00000   28.24007  105.27853   96.67461
        0.67910   27.80732  105.60168   98.39993
        0.67910   26.80010  105.58467   95.62392
        0.00000    4.68274  101.21562  119.46849
        0.67910    4.40306  102.72740  120.42091
        0.67910    5.09092   99.85880  120.59476
        0.00000    2.58326  111.62612  119.70659
        0.67910    3.07080  110.90236  118.12300
        0.67910    4.05535  112.19871  120.58720
        0.00000    3.02356   95.63148  131.35864
        0.67910    3.36749   96.68406  132.78917
        0.67910    2.54924   96.66327  129.95080
        0.00000   -3.21064   91.39282  122.67346
        0.67910   -1.47210   91.81990  122.92668
        0.67910   -3.79079   90.37804  124.05485
        0.00000   21.83201  108.05076  104.24107
        0.67910   23.41938  107.63880  103.47951
        0.67910   20.74352  106.60701  104.18627
       -1.35820   33.86011   91.20574  100.95484
       -1.35820    7.59103   87.52644  129.51805
       -1.35820    2.20342   85.15295  127.72659
       -1.35820    9.99098   64.07683  107.18149
       -1.35820   16.30456   62.67655  118.50850
       -1.35820   30.24885  101.77687  120.18469
       -1.35820   40.99383   75.91219  103.93116
       -1.35820   23.48930   53.91389  119.96548
       -1.35820    1.70453   90.57646  128.52972
       -1.35820  -15.51276  115.33754  100.36146
       -1.35820   10.62782  114.07899   88.52044
       -1.35820   18.03177   61.21012  108.33800
       -1.35820   27.97551  105.36924   96.78610
       -1.35820    4.69786  101.25342  119.76706
       -1.35820    2.86105  111.59778  119.59321
       -1.35820    3.00844   95.93195  131.37754
       -1.35820   -3.03112   91.31535  122.90212
       -1.35820   21.91893  107.78809  104.12013
       -0.03177   27.75819   92.62304  105.39947
       -0.03177   26.92860   93.64349  103.47006
       -0.03177   26.71317   94.31056  105.36735
        0.29095   10.99065   88.90028  123.77517
        0.29095    9.70563   87.32424  123.13266
       -0.00187   27.05521  100.25375  110.60000
       -0.00187   27.03820  101.61246  108.84067
       -0.00187   26.30121  102.08301  110.66425
        0.28395   30.28286   85.53845  104.07478
        0.28395   31.27497   83.93408  103.09401
        0.00150   35.51551   80.39084   95.52377
        0.00150   35.56843   78.11750   95.56345
        0.00150   34.70860   79.24567   94.14427
        0.28395   15.52410   73.07760  115.00306
        0.28395   13.89516   72.35950  113.89757

  Old nuclear repulsion        = 296981.774515158846043
  Additional nuclear repulsion =  353.369181804515733
  Total nuclear repulsion      = 297335.143696963379625

  Minimum eigenvalue in the overlap matrix is 1.6423337145E-01.
  Reciprocal condition number of the overlap matrix is 5.8499498436E-02.
    Using symmetric orthogonalization.

  ==> Pre-Iterations <==

  SCF Guess: Superposition of Atomic Densities via on-the-fly atomic UHF (no occupation information).

   -------------------------
    Irrep   Nso     Nmo    
   -------------------------
     A       2819    2819 
   -------------------------
    Total    2819    2819
   -------------------------

  ==> Iterations <==

                           Total Energy        Delta E     RMS |[F,P]|

   @DF-RHF iter SAD: -23698.57798186609216   -2.36986e+04   0.00000e+00 
   @DF-RHF iter   1: -23900.48429625854260   -2.01906e+02   1.42691e-03 ADIIS/DIIS
   @DF-RHF iter   2: -23907.47635507664745   -6.99206e+00   9.48813e-04 ADIIS/DIIS
   @DF-RHF iter   3: -23912.05990073548674   -4.58355e+00   1.93217e-04 ADIIS/DIIS
   @DF-RHF iter   4: -23912.30882171516714   -2.48921e-01   6.65368e-05 DIIS
   @DF-RHF iter   5: -23912.35397996172469   -4.51582e-02   2.58993e-05 DIIS
   @DF-RHF iter   6: -23912.36024743323287   -6.26747e-03   1.16106e-05 DIIS
   @DF-RHF iter   7: -23912.36144947667344   -1.20204e-03   4.78229e-06 DIIS
   @DF-RHF iter   8: -23912.36168685450320   -2.37378e-04   1.48476e-06 DIIS
   @DF-RHF iter   9: -23912.36171271548301   -2.58610e-05   5.27167e-07 DIIS
   @DF-RHF iter  10: -23912.36171530341380   -2.58793e-06   1.72971e-07 DIIS
   @DF-RHF iter  11: -23912.36171559140712   -2.87993e-07   5.34892e-08 DIIS
  Energy and wave function converged.


  ==> Post-Iterations <==

    Orbital Energies [Eh]
    ---------------------

    Doubly Occupied:                                                      

       1A    -91.378835     2A    -91.368883     3A    -91.273027  
       4A    -91.207777     5A    -20.373272     6A    -20.364159  
       7A    -20.355695     8A    -20.355665     9A    -20.352263  
      10A    -20.351776    11A    -20.341212    12A    -20.330465  
      13A    -20.326932    14A    -20.326281    15A    -20.322135  
      16A    -20.313561    17A    -20.306122    18A    -20.306036  
      19A    -20.305388    20A    -20.305269    21A    -20.303691  
      22A    -20.302578    23A    -20.299365    24A    -20.295871  
      25A    -20.291881    26A    -20.282376    27A    -20.281685  
      28A    -20.278074    29A    -20.277318    30A    -20.273639  
      31A    -20.273616    32A    -20.271947    33A    -20.270729  
      34A    -20.268899    35A    -20.268849    36A    -20.263787  
      37A    -20.258499    38A    -20.257549    39A    -20.255918  
      40A    -20.255413    41A    -20.252178    42A    -20.250153  
      43A    -20.249087    44A    -20.246733    45A    -20.246655  
      46A    -20.243593    47A    -20.243064    48A    -20.240575  
      49A    -20.236098    50A    -20.235579    51A    -20.231016  
      52A    -20.229652    53A    -20.228456    54A    -20.227477  
      55A    -20.227437    56A    -20.224935    57A    -20.220447  
      58A    -20.215361    59A    -20.213079    60A    -20.209329  
      61A    -20.205596    62A    -20.204195    63A    -20.198323  
      64A    -20.194851    65A    -20.194653    66A    -20.192275  
      67A    -20.191648    68A    -20.191387    69A    -20.191281  
      70A    -20.191221    71A    -20.189530    72A    -20.186310  
      73A    -20.185325    74A    -20.185305    75A    -20.182924  
      76A    -20.182492    77A    -20.176172    78A    -20.174870  
      79A    -20.168778    80A    -20.168325    81A    -20.163141  
      82A    -20.162296    83A    -20.149452    84A    -20.138416  
      85A    -20.136956    86A    -20.115091    87A    -20.112797  
      88A    -20.104357    89A    -20.098323    90A    -20.064286  
      91A    -20.055182    92A    -20.030971    93A    -20.018513  
      94A    -19.978582    95A    -19.959216    96A    -19.940685  
      97A    -19.931123    98A    -19.921921    99A    -19.910751  
     100A    -19.908303   101A    -19.897174   102A    -19.877794  
     103A    -19.872814   104A    -15.856764   105A    -15.785894  
     106A    -15.702488   107A    -15.573890   108A    -15.542569  
     109A    -15.539012   110A    -15.533444   111A    -15.527005  
     112A    -15.525825   113A    -15.521325   114A    -15.520245  
     115A    -15.518424   116A    -15.495190   117A    -15.492501  
     118A    -15.482728   119A    -15.480372   120A    -15.476105  
     121A    -15.472280   122A    -15.469354   123A    -15.468612  
     124A    -15.465864   125A    -15.462262   126A    -15.462069  
     127A    -15.461535   128A    -15.447520   129A    -15.446130  
     130A    -15.445786   131A    -15.440843   132A    -15.439840  
     133A    -15.435924   134A    -15.435784   135A    -15.430236  
     136A    -15.428769   137A    -15.426563   138A    -15.425182  
     139A    -15.421982   140A    -15.419216   141A    -15.416482  
     142A    -15.410579   143A    -15.405205   144A    -15.404174  
     145A    -15.401237   146A    -15.401006   147A    -15.400989  
     148A    -15.392489   149A    -15.392452   150A    -15.390733  
     151A    -15.385323   152A    -15.376775   153A    -15.375078  
     154A    -15.373344   155A    -15.361685   156A    -15.359948  
     157A    -15.356456   158A    -15.355110   159A    -15.353700  
     160A    -15.352445   161A    -15.350361   162A    -15.348506  
     163A    -15.345527   164A    -15.344013   165A    -15.343026  
     166A    -15.340224   167A    -15.339236   168A    -15.335383  
     169A    -15.333878   170A    -15.327769   171A    -15.326941  
     172A    -15.326546   173A    -15.304390   174A    -15.300828  
     175A    -15.290919   176A    -11.474139   177A    -11.442281  
     178A    -11.428854   179A    -11.423265   180A    -11.410139  
     181A    -11.409135   182A    -11.404744   183A    -11.370990  
     184A    -11.369396   185A    -11.365706   186A    -11.360702  
     187A    -11.358253   188A    -11.354323   189A    -11.351197  
     190A    -11.346382   191A    -11.342049   192A    -11.337844  
     193A    -11.337413   194A    -11.337168   195A    -11.334387  
     196A    -11.333358   197A    -11.332349   198A    -11.331966  
     199A    -11.331594   200A    -11.331158   201A    -11.330928  
     202A    -11.329360   203A    -11.328134   204A    -11.327925  
     205A    -11.327231   206A    -11.322975   207A    -11.320548  
     208A    -11.317049   209A    -11.316031   210A    -11.314685  
     211A    -11.312684   212A    -11.312536   213A    -11.312211  
     214A    -11.312155   215A    -11.311929   216A    -11.308510  
     217A    -11.306524   218A    -11.306068   219A    -11.305986  
     220A    -11.302307   221A    -11.301745   222A    -11.301388  
     223A    -11.300761   224A    -11.298192   225A    -11.297084  
     226A    -11.296044   227A    -11.295236   228A    -11.293602  
     229A    -11.292232   230A    -11.291603   231A    -11.285300  
     232A    -11.282057   233A    -11.280649   234A    -11.279863  
     235A    -11.278395   236A    -11.277411   237A    -11.275284  
     238A    -11.275151   239A    -11.274845   240A    -11.269732  
     241A    -11.269620   242A    -11.266889   243A    -11.263688  
     244A    -11.263566   245A    -11.263233   246A    -11.262982  
     247A    -11.262503   248A    -11.261926   249A    -11.261495  
     250A    -11.259456   251A    -11.259262   252A    -11.257253  
     253A    -11.254627   254A    -11.253028   255A    -11.252463  
     256A    -11.252045   257A    -11.251127   258A    -11.247477  
     259A    -11.247302   260A    -11.245536   261A    -11.244876  
     262A    -11.244831   263A    -11.244445   264A    -11.244298  
     265A    -11.243276   266A    -11.243232   267A    -11.241685  
     268A    -11.239984   269A    -11.239060   270A    -11.238876  
     271A    -11.238640   272A    -11.237815   273A    -11.237319  
     274A    -11.236585   275A    -11.235162   276A    -11.232440  
     277A    -11.232430   278A    -11.231830   279A    -11.230595  
     280A    -11.230098   281A    -11.228259   282A    -11.227800  
     283A    -11.227182   284A    -11.225962   285A    -11.225746  
     286A    -11.224955   287A    -11.223792   288A    -11.223022  
     289A    -11.221403   290A    -11.221207   291A    -11.220888  
     292A    -11.220838   293A    -11.220757   294A    -11.218937  
     295A    -11.218547   296A    -11.218188   297A    -11.217739  
     298A    -11.215937   299A    -11.215013   300A    -11.213395  
     301A    -11.211804   302A    -11.211092   303A    -11.210304  
     304A    -11.208005   305A    -11.207733   306A    -11.207712  
     307A    -11.206450   308A    -11.205754   309A    -11.205733  
     310A    -11.204890   311A    -11.198293   312A    -11.196427  
     313A    -11.194175   314A    -11.193946   315A    -11.191080  
     316A    -11.190883   317A    -11.189352   318A    -11.188998  
     319A    -11.186243   320A    -11.185895   321A    -11.185111  
     322A    -11.184176   323A    -11.183467   324A    -11.182956  
     325A    -11.181984   326A    -11.181759   327A    -11.181703  
     328A    -11.181222   329A    -11.179266   330A    -11.178880  
     331A    -11.177344   332A    -11.176412   333A    -11.175319  
     334A    -11.174784   335A    -11.173329   336A    -11.173225  
     337A    -11.172357   338A    -11.171134   339A    -11.170515  
     340A    -11.164911   341A    -11.164186   342A    -11.163368  
     343A    -11.162478   344A    -11.162087   345A    -11.161918  
     346A    -11.161754   347A    -11.160547   348A    -11.160537  
     349A    -11.160400   350A    -11.160388   351A    -11.160018  
     352A    -11.159277   353A    -11.158455   354A    -11.157831  
     355A    -11.157599   356A    -11.156332   357A    -11.156209  
     358A    -11.156076   359A    -11.155437   360A    -11.155322  
     361A    -11.155011   362A    -11.154531   363A    -11.153459  
     364A    -11.153233   365A    -11.152118   366A    -11.151835  
     367A    -11.150886   368A    -11.150093   369A    -11.150090  
     370A    -11.148527   371A    -11.147767   372A    -11.147370  
     373A    -11.147188   374A    -11.145598   375A    -11.145412  
     376A    -11.145112   377A    -11.144584   378A    -11.141958  
     379A    -11.140597   380A    -11.139179   381A    -11.138294  
     382A    -11.137478   383A    -11.137452   384A    -11.136844  
     385A    -11.136451   386A    -11.135943   387A    -11.135768  
     388A    -11.134602   389A    -11.132246   390A    -11.131091  
     391A    -11.130514   392A    -11.129228   393A    -11.122811  
     394A    -11.122045   395A    -11.121932   396A    -11.121858  
     397A    -11.120723   398A    -11.120272   399A    -11.119525  
     400A    -11.119111   401A    -11.118583   402A    -11.116787  
     403A    -11.116704   404A    -11.115690   405A    -11.114835  
     406A    -11.114449   407A    -11.114367   408A    -11.114273  
     409A    -11.112967   410A    -11.112790   411A    -11.112408  
     412A    -11.112109   413A    -11.111530   414A    -11.111472  
     415A    -11.109781   416A    -11.109523   417A    -11.108216  
     418A    -11.106090   419A    -11.105939   420A    -11.105921  
     421A    -11.105562   422A    -11.102977   423A    -11.102805  
     424A    -11.102402   425A    -11.102183   426A    -11.099945  
     427A    -11.099635   428A    -11.099597   429A    -11.098317  
     430A    -11.097443   431A    -11.096998   432A    -11.094828  
     433A    -11.094217   434A    -11.093057   435A    -11.092172  
     436A    -11.090083   437A    -11.089365   438A    -11.083462  
     439A    -11.082321   440A    -11.077759   441A    -11.076265  
     442A    -11.076178   443A    -11.071139   444A    -11.071001  
     445A    -11.069732   446A    -11.068238   447A    -11.067345  
     448A    -11.066459   449A    -11.061708   450A    -11.057708  
     451A    -11.053102   452A    -11.052664   453A    -11.044646  
     454A    -11.024521   455A    -11.023614   456A    -11.014505  
     457A    -11.012695   458A    -11.011703   459A    -11.004888  
     460A    -10.983465   461A    -10.982042   462A    -10.958854  
     463A     -8.991001   464A     -8.982447   465A     -8.891097  
     466A     -8.827967   467A     -6.640970   468A     -6.638743  
     469A     -6.636273   470A     -6.631802   471A     -6.629678  
     472A     -6.627391   473A     -6.540727   474A     -6.538954  
     475A     -6.536073   476A     -6.477548   477A     -6.475961  
     478A     -6.473033   479A     -1.572217   480A     -1.502340  
     481A     -1.486606   482A     -1.473943   483A     -1.466515  
     484A     -1.462925   485A     -1.460812   486A     -1.428832  
     487A     -1.424524   488A     -1.421891   489A     -1.420433  
     490A     -1.420244   491A     -1.419063   492A     -1.410791  
     493A     -1.410789   494A     -1.409730   495A     -1.394892  
     496A     -1.391528   497A     -1.389633   498A     -1.389385  
     499A     -1.389106   500A     -1.387992   501A     -1.387318  
     502A     -1.381435   503A     -1.381117   504A     -1.380625  
     505A     -1.375478   506A     -1.374687   507A     -1.373268  
     508A     -1.371921   509A     -1.371340   510A     -1.369168  
     511A     -1.368729   512A     -1.368517   513A     -1.368325  
     514A     -1.366840   515A     -1.366036   516A     -1.365835  
     517A     -1.363413   518A     -1.362140   519A     -1.361720  
     520A     -1.359405   521A     -1.354685   522A     -1.354665  
     523A     -1.353215   524A     -1.348117   525A     -1.343773  
     526A     -1.343724   527A     -1.338235   528A     -1.337827  
     529A     -1.334858   530A     -1.328144   531A     -1.328034  
     532A     -1.327776   533A     -1.327212   534A     -1.326966  
     535A     -1.324108   536A     -1.321265   537A     -1.321224  
     538A     -1.318640   539A     -1.317086   540A     -1.315950  
     541A     -1.311243   542A     -1.310238   543A     -1.309766  
     544A     -1.309006   545A     -1.308030   546A     -1.307307  
     547A     -1.304987   548A     -1.304846   549A     -1.303500  
     550A     -1.302477   551A     -1.301385   552A     -1.296642  
     553A     -1.295436   554A     -1.294306   555A     -1.292953  
     556A     -1.290982   557A     -1.288782   558A     -1.286672  
     559A     -1.286644   560A     -1.284833   561A     -1.284763  
     562A     -1.283815   563A     -1.283039   564A     -1.281931  
     565A     -1.280756   566A     -1.280711   567A     -1.279186  
     568A     -1.276807   569A     -1.273320   570A     -1.272018  
     571A     -1.271941   572A     -1.270091   573A     -1.266538  
     574A     -1.265752   575A     -1.264213   576A     -1.263469  
     577A     -1.254519   578A     -1.253296   579A     -1.252529  
     580A     -1.251789   581A     -1.250264   582A     -1.248481  
     583A     -1.246794   584A     -1.244325   585A     -1.243412  
     586A     -1.238985   587A     -1.237771   588A     -1.237667  
     589A     -1.235592   590A     -1.229726   591A     -1.229309  
     592A     -1.227275   593A     -1.227093   594A     -1.226450  
     595A     -1.226156   596A     -1.223641   597A     -1.222543  
     598A     -1.221204   599A     -1.218471   600A     -1.216683  
     601A     -1.215605   602A     -1.209943   603A     -1.209863  
     604A     -1.205169   605A     -1.196668   606A     -1.196368  
     607A     -1.195436   608A     -1.193334   609A     -1.192385  
     610A     -1.191273   611A     -1.189044   612A     -1.187857  
     613A     -1.186171   614A     -1.181727   615A     -1.180633  
     616A     -1.179353   617A     -1.178584   618A     -1.178436  
     619A     -1.169357   620A     -1.169134   621A     -1.168103  
     622A     -1.166500   623A     -1.165936   624A     -1.165394  
     625A     -1.164120   626A     -1.162859   627A     -1.161800  
     628A     -1.159359   629A     -1.155797   630A     -1.152544  
     631A     -1.149317   632A     -1.149084   633A     -1.148700  
     634A     -1.148256   635A     -1.147158   636A     -1.146096  
     637A     -1.145603   638A     -1.145160   639A     -1.143471  
     640A     -1.142935   641A     -1.141614   642A     -1.138538  
     643A     -1.136843   644A     -1.136093   645A     -1.136029  
     646A     -1.135040   647A     -1.134082   648A     -1.132807  
     649A     -1.131146   650A     -1.130585   651A     -1.130178  
     652A     -1.129661   653A     -1.126569   654A     -1.124642  
     655A     -1.124608   656A     -1.124408   657A     -1.124370  
     658A     -1.122574   659A     -1.121753   660A     -1.119578  
     661A     -1.116216   662A     -1.110498   663A     -1.107927  
     664A     -1.106098   665A     -1.105134   666A     -1.104163  
     667A     -1.103436   668A     -1.101912   669A     -1.099371  
     670A     -1.097454   671A     -1.097086   672A     -1.095182  
     673A     -1.092470   674A     -1.091942   675A     -1.089495  
     676A     -1.088779   677A     -1.081417   678A     -1.079374  
     679A     -1.078901   680A     -1.076265   681A     -1.075575  
     682A     -1.069904   683A     -1.069456   684A     -1.068741  
     685A     -1.067950   686A     -1.065972   687A     -1.065284  
     688A     -1.062839   689A     -1.062484   690A     -1.057136  
     691A     -1.055027   692A     -1.053952   693A     -1.053346  
     694A     -1.048062   695A     -1.047066   696A     -1.044570  
     697A     -1.043876   698A     -1.043436   699A     -1.042139  
     700A     -1.041659   701A     -1.041574   702A     -1.039827  
     703A     -1.035897   704A     -1.032316   705A     -1.029629  
     706A     -1.027621   707A     -1.027307   708A     -1.023145  
     709A     -1.022427   710A     -1.020098   711A     -1.017668  
     712A     -1.017221   713A     -1.016967   714A     -1.015155  
     715A     -1.009664   716A     -1.009294   717A     -1.006535  
     718A     -1.006165   719A     -1.005067   720A     -1.002664  
     721A     -1.001951   722A     -1.001666   723A     -0.999475  
     724A     -0.999416   725A     -0.997241   726A     -0.994053  
     727A     -0.992315   728A     -0.988937   729A     -0.988080  
     730A     -0.987839   731A     -0.987461   732A     -0.984932  
     733A     -0.984010   734A     -0.981109   735A     -0.981046  
     736A     -0.980039   737A     -0.979691   738A     -0.979561  
     739A     -0.977944   740A     -0.976130   741A     -0.974892  
     742A     -0.973159   743A     -0.970387   744A     -0.970243  
     745A     -0.969625   746A     -0.963936   747A     -0.963097  
     748A     -0.962763   749A     -0.962611   750A     -0.961689  
     751A     -0.958103   752A     -0.957555   753A     -0.957334  
     754A     -0.956807   755A     -0.954744   756A     -0.954585  
     757A     -0.954430   758A     -0.952931   759A     -0.951655  
     760A     -0.949580   761A     -0.947161   762A     -0.945799  
     763A     -0.944375   764A     -0.944209   765A     -0.943310  
     766A     -0.939614   767A     -0.938543   768A     -0.936654  
     769A     -0.934703   770A     -0.934424   771A     -0.931822  
     772A     -0.931552   773A     -0.930428   774A     -0.923996  
     775A     -0.922406   776A     -0.921454   777A     -0.919636  
     778A     -0.917733   779A     -0.916491   780A     -0.916082  
     781A     -0.911065   782A     -0.909529   783A     -0.908811  
     784A     -0.906929   785A     -0.906103   786A     -0.902925  
     787A     -0.902624   788A     -0.901575   789A     -0.899553  
     790A     -0.899086   791A     -0.898602   792A     -0.895060  
     793A     -0.893796   794A     -0.888965   795A     -0.887767  
     796A     -0.887426   797A     -0.881046   798A     -0.880770  
     799A     -0.880630   800A     -0.879790   801A     -0.879696  
     802A     -0.878957   803A     -0.877079   804A     -0.876596  
     805A     -0.875211   806A     -0.874942   807A     -0.874606  
     808A     -0.873535   809A     -0.873194   810A     -0.870803  
     811A     -0.867338   812A     -0.866581   813A     -0.865045  
     814A     -0.864094   815A     -0.859421   816A     -0.858719  
     817A     -0.857045   818A     -0.854239   819A     -0.851616  
     820A     -0.850536   821A     -0.850499   822A     -0.850087  
     823A     -0.849465   824A     -0.848968   825A     -0.848303  
     826A     -0.844175   827A     -0.842366   828A     -0.840273  
     829A     -0.840003   830A     -0.839957   831A     -0.836047  
     832A     -0.833941   833A     -0.832075   834A     -0.831518  
     835A     -0.830880   836A     -0.830347   837A     -0.829553  
     838A     -0.827160   839A     -0.826142   840A     -0.825266  
     841A     -0.824890   842A     -0.823319   843A     -0.822396  
     844A     -0.821728   845A     -0.819998   846A     -0.819710  
     847A     -0.817957   848A     -0.816734   849A     -0.816381  
     850A     -0.814582   851A     -0.814577   852A     -0.812805  
     853A     -0.810461   854A     -0.808342   855A     -0.808089  
     856A     -0.806940   857A     -0.806383   858A     -0.804706  
     859A     -0.803830   860A     -0.803024   861A     -0.802632  
     862A     -0.802129   863A     -0.800767   864A     -0.798026  
     865A     -0.797635   866A     -0.796702   867A     -0.795310  
     868A     -0.792556   869A     -0.791158   870A     -0.790762  
     871A     -0.789944   872A     -0.789519   873A     -0.786575  
     874A     -0.786249   875A     -0.786013   876A     -0.784887  
     877A     -0.783988   878A     -0.783065   879A     -0.782579  
     880A     -0.782386   881A     -0.780726   882A     -0.780112  
     883A     -0.778311   884A     -0.777605   885A     -0.777272  
     886A     -0.776735   887A     -0.775718   888A     -0.775478  
     889A     -0.774568   890A     -0.773728   891A     -0.770817  
     892A     -0.770079   893A     -0.769112   894A     -0.767422  
     895A     -0.767392   896A     -0.766395   897A     -0.766301  
     898A     -0.765555   899A     -0.765020   900A     -0.762882  
     901A     -0.762671   902A     -0.761413   903A     -0.760943  
     904A     -0.760903   905A     -0.760627   906A     -0.760072  
     907A     -0.759944   908A     -0.759769   909A     -0.759063  
     910A     -0.757272   911A     -0.756969   912A     -0.755876  
     913A     -0.755789   914A     -0.754928   915A     -0.754267  
     916A     -0.751571   917A     -0.750875   918A     -0.749378  
     919A     -0.749272   920A     -0.747379   921A     -0.747191  
     922A     -0.746701   923A     -0.745394   924A     -0.745243  
     925A     -0.744382   926A     -0.743619   927A     -0.742324  
     928A     -0.741896   929A     -0.740925   930A     -0.740286  
     931A     -0.739206   932A     -0.737863   933A     -0.737478  
     934A     -0.736618   935A     -0.734779   936A     -0.733422  
     937A     -0.733145   938A     -0.732068   939A     -0.730099  
     940A     -0.729504   941A     -0.729083   942A     -0.728912  
     943A     -0.727596   944A     -0.727377   945A     -0.727067  
     946A     -0.726728   947A     -0.725577   948A     -0.725013  
     949A     -0.724434   950A     -0.723000   951A     -0.722675  
     952A     -0.722587   953A     -0.722540   954A     -0.720976  
     955A     -0.720750   956A     -0.720539   957A     -0.720332  
     958A     -0.720056   959A     -0.719205   960A     -0.718676  
     961A     -0.716790   962A     -0.716684   963A     -0.716452  
     964A     -0.715757   965A     -0.714640   966A     -0.713252  
     967A     -0.713105   968A     -0.712645   969A     -0.711706  
     970A     -0.711259   971A     -0.710181   972A     -0.709460  
     973A     -0.709401   974A     -0.708494   975A     -0.707586  
     976A     -0.706178   977A     -0.706055   978A     -0.705417  
     979A     -0.705230   980A     -0.705002   981A     -0.703944  
     982A     -0.703462   983A     -0.703224   984A     -0.702768  
     985A     -0.701479   986A     -0.700962   987A     -0.700701  
     988A     -0.697922   989A     -0.696619   990A     -0.695856  
     991A     -0.695656   992A     -0.694688   993A     -0.694122  
     994A     -0.693917   995A     -0.691705   996A     -0.691200  
     997A     -0.690124   998A     -0.689788   999A     -0.689417  
    1000A     -0.688910  1001A     -0.688450  1002A     -0.687981  
    1003A     -0.687429  1004A     -0.685729  1005A     -0.685469  
    1006A     -0.684529  1007A     -0.684355  1008A     -0.683960  
    1009A     -0.683873  1010A     -0.683700  1011A     -0.683129  
    1012A     -0.682014  1013A     -0.681572  1014A     -0.681283  
    1015A     -0.680785  1016A     -0.678722  1017A     -0.678360  
    1018A     -0.678025  1019A     -0.677784  1020A     -0.677438  
    1021A     -0.676710  1022A     -0.675911  1023A     -0.675549  
    1024A     -0.675252  1025A     -0.674907  1026A     -0.674338  
    1027A     -0.672696  1028A     -0.672185  1029A     -0.671957  
    1030A     -0.671578  1031A     -0.671001  1032A     -0.670415  
    1033A     -0.669693  1034A     -0.668188  1035A     -0.667963  
    1036A     -0.667512  1037A     -0.666286  1038A     -0.665336  
    1039A     -0.665183  1040A     -0.664925  1041A     -0.664425  
    1042A     -0.664299  1043A     -0.663746  1044A     -0.663432  
    1045A     -0.663221  1046A     -0.661777  1047A     -0.661360  
    1048A     -0.659562  1049A     -0.659004  1050A     -0.657846  
    1051A     -0.656961  1052A     -0.656782  1053A     -0.655819  
    1054A     -0.654785  1055A     -0.654121  1056A     -0.653704  
    1057A     -0.653678  1058A     -0.653170  1059A     -0.652611  
    1060A     -0.651292  1061A     -0.650652  1062A     -0.650381  
    1063A     -0.649380  1064A     -0.648945  1065A     -0.648101  
    1066A     -0.647923  1067A     -0.647831  1068A     -0.647632  
    1069A     -0.646849  1070A     -0.646618  1071A     -0.645684  
    1072A     -0.643984  1073A     -0.643872  1074A     -0.641640  
    1075A     -0.640971  1076A     -0.640938  1077A     -0.640418  
    1078A     -0.639990  1079A     -0.639542  1080A     -0.639310  
    1081A     -0.639012  1082A     -0.638598  1083A     -0.638518  
    1084A     -0.637578  1085A     -0.637277  1086A     -0.636199  
    1087A     -0.635835  1088A     -0.635600  1089A     -0.634286  
    1090A     -0.633973  1091A     -0.632981  1092A     -0.632651  
    1093A     -0.632061  1094A     -0.631522  1095A     -0.631273  
    1096A     -0.629712  1097A     -0.628882  1098A     -0.628274  
    1099A     -0.628175  1100A     -0.627840  1101A     -0.627380  
    1102A     -0.625774  1103A     -0.625305  1104A     -0.624813  
    1105A     -0.624615  1106A     -0.624066  1107A     -0.623938  
    1108A     -0.623317  1109A     -0.623119  1110A     -0.622553  
    1111A     -0.622215  1112A     -0.621426  1113A     -0.621195  
    1114A     -0.620474  1115A     -0.620168  1116A     -0.619371  
    1117A     -0.618522  1118A     -0.617122  1119A     -0.616454  
    1120A     -0.615904  1121A     -0.615595  1122A     -0.615273  
    1123A     -0.614809  1124A     -0.612577  1125A     -0.612073  
    1126A     -0.611521  1127A     -0.611354  1128A     -0.610783  
    1129A     -0.610435  1130A     -0.610010  1131A     -0.609872  
    1132A     -0.608028  1133A     -0.607793  1134A     -0.607139  
    1135A     -0.606895  1136A     -0.606336  1137A     -0.606038  
    1138A     -0.605570  1139A     -0.605172  1140A     -0.604875  
    1141A     -0.604637  1142A     -0.603505  1143A     -0.602751  
    1144A     -0.602183  1145A     -0.601989  1146A     -0.601753  
    1147A     -0.601583  1148A     -0.600772  1149A     -0.600698  
    1150A     -0.600473  1151A     -0.599503  1152A     -0.599066  
    1153A     -0.598602  1154A     -0.596765  1155A     -0.596453  
    1156A     -0.595823  1157A     -0.595617  1158A     -0.595338  
    1159A     -0.595238  1160A     -0.595147  1161A     -0.594692  
    1162A     -0.594298  1163A     -0.593731  1164A     -0.593535  
    1165A     -0.593205  1166A     -0.592579  1167A     -0.591852  
    1168A     -0.591453  1169A     -0.591111  1170A     -0.590973  
    1171A     -0.590631  1172A     -0.590230  1173A     -0.589803  
    1174A     -0.589176  1175A     -0.589041  1176A     -0.588959  
    1177A     -0.588579  1178A     -0.586864  1179A     -0.586426  
    1180A     -0.586199  1181A     -0.586100  1182A     -0.585603  
    1183A     -0.585385  1184A     -0.585092  1185A     -0.584621  
    1186A     -0.584374  1187A     -0.583950  1188A     -0.583922  
    1189A     -0.582668  1190A     -0.582408  1191A     -0.582143  
    1192A     -0.581482  1193A     -0.581300  1194A     -0.581005  
    1195A     -0.580644  1196A     -0.580394  1197A     -0.580167  
    1198A     -0.579661  1199A     -0.578916  1200A     -0.578370  
    1201A     -0.577867  1202A     -0.577341  1203A     -0.576812  
    1204A     -0.576327  1205A     -0.576277  1206A     -0.575776  
    1207A     -0.575724  1208A     -0.575100  1209A     -0.574919  
    1210A     -0.574584  1211A     -0.574323  1212A     -0.574211  
    1213A     -0.573501  1214A     -0.573029  1215A     -0.572663  
    1216A     -0.572463  1217A     -0.571494  1218A     -0.570889  
    1219A     -0.570326  1220A     -0.569682  1221A     -0.569461  
    1222A     -0.568974  1223A     -0.567783  1224A     -0.567632  
    1225A     -0.567011  1226A     -0.565903  1227A     -0.565684  
    1228A     -0.565446  1229A     -0.565256  1230A     -0.565105  
    1231A     -0.564834  1232A     -0.564662  1233A     -0.564085  
    1234A     -0.563816  1235A     -0.563521  1236A     -0.563471  
    1237A     -0.561931  1238A     -0.561006  1239A     -0.560664  
    1240A     -0.560495  1241A     -0.560017  1242A     -0.559536  
    1243A     -0.559026  1244A     -0.558705  1245A     -0.558508  
    1246A     -0.557856  1247A     -0.557768  1248A     -0.557578  
    1249A     -0.557045  1250A     -0.556927  1251A     -0.556355  
    1252A     -0.556055  1253A     -0.555424  1254A     -0.554915  
    1255A     -0.554732  1256A     -0.554558  1257A     -0.554372  
    1258A     -0.554222  1259A     -0.553215  1260A     -0.552582  
    1261A     -0.552149  1262A     -0.551694  1263A     -0.551316  
    1264A     -0.551172  1265A     -0.550156  1266A     -0.549783  
    1267A     -0.549273  1268A     -0.548831  1269A     -0.548380  
    1270A     -0.547955  1271A     -0.547346  1272A     -0.547126  
    1273A     -0.546755  1274A     -0.546445  1275A     -0.545058  
    1276A     -0.544514  1277A     -0.543763  1278A     -0.542927  
    1279A     -0.542685  1280A     -0.542071  1281A     -0.541955  
    1282A     -0.541589  1283A     -0.540659  1284A     -0.540489  
    1285A     -0.540177  1286A     -0.539044  1287A     -0.538536  
    1288A     -0.538453  1289A     -0.538074  1290A     -0.537873  
    1291A     -0.537745  1292A     -0.536634  1293A     -0.536525  
    1294A     -0.536034  1295A     -0.535903  1296A     -0.535644  
    1297A     -0.535129  1298A     -0.534977  1299A     -0.534052  
    1300A     -0.533930  1301A     -0.533677  1302A     -0.533122  
    1303A     -0.532998  1304A     -0.531781  1305A     -0.531663  
    1306A     -0.531599  1307A     -0.531047  1308A     -0.530537  
    1309A     -0.530054  1310A     -0.529620  1311A     -0.529526  
    1312A     -0.529290  1313A     -0.528482  1314A     -0.527804  
    1315A     -0.527384  1316A     -0.527043  1317A     -0.526693  
    1318A     -0.526545  1319A     -0.526512  1320A     -0.525846  
    1321A     -0.525552  1322A     -0.525037  1323A     -0.524882  
    1324A     -0.523949  1325A     -0.523737  1326A     -0.523554  
    1327A     -0.523218  1328A     -0.522156  1329A     -0.521973  
    1330A     -0.521601  1331A     -0.520944  1332A     -0.520767  
    1333A     -0.520428  1334A     -0.519953  1335A     -0.519641  
    1336A     -0.519465  1337A     -0.519109  1338A     -0.517694  
    1339A     -0.516726  1340A     -0.516039  1341A     -0.515950  
    1342A     -0.515619  1343A     -0.515269  1344A     -0.514986  
    1345A     -0.514768  1346A     -0.514424  1347A     -0.514358  
    1348A     -0.514233  1349A     -0.513807  1350A     -0.513638  
    1351A     -0.513423  1352A     -0.513237  1353A     -0.512982  
    1354A     -0.512712  1355A     -0.511939  1356A     -0.511713  
    1357A     -0.511457  1358A     -0.511071  1359A     -0.510437  
    1360A     -0.509806  1361A     -0.509454  1362A     -0.509347  
    1363A     -0.508824  1364A     -0.508772  1365A     -0.507876  
    1366A     -0.507041  1367A     -0.506678  1368A     -0.506098  
    1369A     -0.505757  1370A     -0.505363  1371A     -0.504962  
    1372A     -0.504530  1373A     -0.504150  1374A     -0.503575  
    1375A     -0.502198  1376A     -0.502078  1377A     -0.502023  
    1378A     -0.501474  1379A     -0.501157  1380A     -0.501072  
    1381A     -0.500984  1382A     -0.500797  1383A     -0.500074  
    1384A     -0.499782  1385A     -0.499391  1386A     -0.498820  
    1387A     -0.498593  1388A     -0.497581  1389A     -0.497407  
    1390A     -0.497289  1391A     -0.496844  1392A     -0.496699  
    1393A     -0.495726  1394A     -0.495097  1395A     -0.495008  
    1396A     -0.494333  1397A     -0.494176  1398A     -0.493621  
    1399A     -0.493143  1400A     -0.492946  1401A     -0.492499  
    1402A     -0.492424  1403A     -0.491969  1404A     -0.491862  
    1405A     -0.491170  1406A     -0.490813  1407A     -0.490072  
    1408A     -0.489808  1409A     -0.489579  1410A     -0.489459  
    1411A     -0.489117  1412A     -0.488981  1413A     -0.488608  
    1414A     -0.488428  1415A     -0.487751  1416A     -0.487158  
    1417A     -0.486688  1418A     -0.486404  1419A     -0.485940  
    1420A     -0.485815  1421A     -0.485612  1422A     -0.485099  
    1423A     -0.484622  1424A     -0.484412  1425A     -0.483997  
    1426A     -0.483656  1427A     -0.482796  1428A     -0.482384  
    1429A     -0.482104  1430A     -0.481662  1431A     -0.481348  
    1432A     -0.480576  1433A     -0.480523  1434A     -0.479752  
    1435A     -0.479512  1436A     -0.479063  1437A     -0.478268  
    1438A     -0.477939  1439A     -0.477615  1440A     -0.477465  
    1441A     -0.477306  1442A     -0.477118  1443A     -0.477015  
    1444A     -0.476172  1445A     -0.475701  1446A     -0.475336  
    1447A     -0.474709  1448A     -0.474570  1449A     -0.474376  
    1450A     -0.474244  1451A     -0.473966  1452A     -0.473801  
    1453A     -0.473696  1454A     -0.473523  1455A     -0.472704  
    1456A     -0.471634  1457A     -0.470924  1458A     -0.470702  
    1459A     -0.470471  1460A     -0.470071  1461A     -0.469959  
    1462A     -0.469074  1463A     -0.468585  1464A     -0.468197  
    1465A     -0.468070  1466A     -0.467892  1467A     -0.467245  
    1468A     -0.466330  1469A     -0.466124  1470A     -0.464793  
    1471A     -0.464001  1472A     -0.463810  1473A     -0.463509  
    1474A     -0.461806  1475A     -0.461788  1476A     -0.461359  
    1477A     -0.460645  1478A     -0.460574  1479A     -0.460423  
    1480A     -0.460016  1481A     -0.459237  1482A     -0.458750  
    1483A     -0.458395  1484A     -0.457612  1485A     -0.456103  
    1486A     -0.455857  1487A     -0.455529  1488A     -0.455276  
    1489A     -0.455096  1490A     -0.454361  1491A     -0.454050  
    1492A     -0.453453  1493A     -0.453318  1494A     -0.452604  
    1495A     -0.452002  1496A     -0.451285  1497A     -0.451056  
    1498A     -0.450472  1499A     -0.450145  1500A     -0.449204  
    1501A     -0.448802  1502A     -0.448002  1503A     -0.447054  
    1504A     -0.446872  1505A     -0.445441  1506A     -0.444725  
    1507A     -0.444414  1508A     -0.444012  1509A     -0.443265  
    1510A     -0.442361  1511A     -0.440770  1512A     -0.440283  
    1513A     -0.439596  1514A     -0.439571  1515A     -0.439504  
    1516A     -0.439264  1517A     -0.439245  1518A     -0.439097  
    1519A     -0.438091  1520A     -0.437592  1521A     -0.437414  
    1522A     -0.437189  1523A     -0.436600  1524A     -0.436474  
    1525A     -0.435776  1526A     -0.435451  1527A     -0.434954  
    1528A     -0.434865  1529A     -0.434391  1530A     -0.434155  
    1531A     -0.433711  1532A     -0.433092  1533A     -0.432468  
    1534A     -0.431806  1535A     -0.431292  1536A     -0.430758  
    1537A     -0.430312  1538A     -0.429950  1539A     -0.429607  
    1540A     -0.429334  1541A     -0.429017  1542A     -0.428559  
    1543A     -0.428454  1544A     -0.428289  1545A     -0.427939  
    1546A     -0.427896  1547A     -0.427357  1548A     -0.426781  
    1549A     -0.425561  1550A     -0.425395  1551A     -0.424468  
    1552A     -0.423893  1553A     -0.422469  1554A     -0.422152  
    1555A     -0.421562  1556A     -0.421389  1557A     -0.421043  
    1558A     -0.420601  1559A     -0.420372  1560A     -0.419636  
    1561A     -0.419062  1562A     -0.418937  1563A     -0.418748  
    1564A     -0.418201  1565A     -0.416834  1566A     -0.416582  
    1567A     -0.416287  1568A     -0.416185  1569A     -0.415882  
    1570A     -0.415215  1571A     -0.414676  1572A     -0.413705  
    1573A     -0.413277  1574A     -0.412159  1575A     -0.411812  
    1576A     -0.411135  1577A     -0.410787  1578A     -0.410497  
    1579A     -0.410143  1580A     -0.409951  1581A     -0.408723  
    1582A     -0.408248  1583A     -0.407941  1584A     -0.406934  
    1585A     -0.406397  1586A     -0.405802  1587A     -0.405150  
    1588A     -0.404225  1589A     -0.404029  1590A     -0.403906  
    1591A     -0.403343  1592A     -0.401694  1593A     -0.400850  
    1594A     -0.400307  1595A     -0.398933  1596A     -0.398700  
    1597A     -0.398565  1598A     -0.398382  1599A     -0.397575  
    1600A     -0.396522  1601A     -0.396199  1602A     -0.396107  
    1603A     -0.395804  1604A     -0.395543  1605A     -0.394889  
    1606A     -0.394230  1607A     -0.393958  1608A     -0.393813  
    1609A     -0.393472  1610A     -0.392795  1611A     -0.392485  
    1612A     -0.392047  1613A     -0.391527  1614A     -0.390819  
    1615A     -0.390278  1616A     -0.389995  1617A     -0.389912  
    1618A     -0.389446  1619A     -0.389080  1620A     -0.388524  
    1621A     -0.387393  1622A     -0.386068  1623A     -0.384814  
    1624A     -0.384290  1625A     -0.384041  1626A     -0.383292  
    1627A     -0.383149  1628A     -0.382646  1629A     -0.382132  
    1630A     -0.381976  1631A     -0.380972  1632A     -0.380030  
    1633A     -0.378803  1634A     -0.377917  1635A     -0.377254  
    1636A     -0.377065  1637A     -0.374379  1638A     -0.374223  
    1639A     -0.373064  1640A     -0.372619  1641A     -0.371834  
    1642A     -0.370885  1643A     -0.370450  1644A     -0.370039  
    1645A     -0.369776  1646A     -0.368109  1647A     -0.367520  
    1648A     -0.365152  1649A     -0.365017  1650A     -0.364617  
    1651A     -0.363801  1652A     -0.362203  1653A     -0.360919  
    1654A     -0.360103  1655A     -0.359947  1656A     -0.359793  
    1657A     -0.358095  1658A     -0.356663  1659A     -0.353771  
    1660A     -0.353397  1661A     -0.352937  1662A     -0.351794  
    1663A     -0.351556  1664A     -0.351344  1665A     -0.351277  
    1666A     -0.350396  1667A     -0.348829  1668A     -0.348041  
    1669A     -0.347014  1670A     -0.346515  1671A     -0.344421  
    1672A     -0.343235  1673A     -0.342982  1674A     -0.342977  
    1675A     -0.342779  1676A     -0.341382  1677A     -0.340812  
    1678A     -0.340712  1679A     -0.338349  1680A     -0.338304  
    1681A     -0.336678  1682A     -0.336224  1683A     -0.335663  
    1684A     -0.334554  1685A     -0.334477  1686A     -0.331983  
    1687A     -0.331745  1688A     -0.331506  1689A     -0.331006  
    1690A     -0.330143  1691A     -0.329712  1692A     -0.329134  
    1693A     -0.328187  1694A     -0.327417  1695A     -0.326012  
    1696A     -0.325841  1697A     -0.324678  1698A     -0.323956  
    1699A     -0.323891  1700A     -0.321006  1701A     -0.319915  
    1702A     -0.317881  1703A     -0.317642  1704A     -0.317195  
    1705A     -0.317178  1706A     -0.316737  1707A     -0.312263  
    1708A     -0.311341  1709A     -0.311239  1710A     -0.310722  
    1711A     -0.309121  1712A     -0.308379  1713A     -0.306160  
    1714A     -0.303606  1715A     -0.303438  1716A     -0.302843  
    1717A     -0.302409  1718A     -0.298387  1719A     -0.298038  
    1720A     -0.295092  1721A     -0.294813  1722A     -0.294713  
    1723A     -0.293230  1724A     -0.292632  1725A     -0.292111  
    1726A     -0.291882  1727A     -0.290130  1728A     -0.286592  
    1729A     -0.286277  1730A     -0.283910  1731A     -0.283103  
    1732A     -0.282864  1733A     -0.282581  1734A     -0.282009  
    1735A     -0.277634  1736A     -0.276762  1737A     -0.276210  
    1738A     -0.275721  1739A     -0.275613  1740A     -0.272511  
    1741A     -0.272379  1742A     -0.269154  1743A     -0.268462  
    1744A     -0.267477  1745A     -0.265975  1746A     -0.265902  
    1747A     -0.264042  1748A     -0.263040  1749A     -0.262772  
    1750A     -0.261129  1751A     -0.259167  1752A     -0.258487  
    1753A     -0.256640  1754A     -0.256278  1755A     -0.250240  
    1756A     -0.245844  1757A     -0.240963  1758A     -0.231307  
    1759A     -0.225398  1760A     -0.221756  1761A     -0.220576  
    1762A     -0.214008  1763A     -0.209783  1764A     -0.181405  
    1765A     -0.169933  1766A     -0.159248  1767A     -0.143610  
    1768A     -0.131990  1769A     -0.131361  1770A     -0.114655  
    1771A     -0.113737  1772A     -0.108595  1773A     -0.105796  
    1774A     -0.098946  1775A     -0.082697  1776A     -0.073077  
    1777A     -0.068421  1778A     -0.064967  1779A     -0.035712  

    Virtual:                                                              

    1780A      0.064206  1781A      0.065416  1782A      0.116957  
    1783A      0.125775  1784A      0.134512  1785A      0.141325  
    1786A      0.146593  1787A      0.147601  1788A      0.149057  
    1789A      0.156215  1790A      0.166495  1791A      0.188265  
    1792A      0.194023  1793A      0.197355  1794A      0.197374  
    1795A      0.200686  1796A      0.200872  1797A      0.203992  
    1798A      0.206019  1799A      0.210777  1800A      0.211360  
    1801A      0.213257  1802A      0.215117  1803A      0.221226  
    1804A      0.221649  1805A      0.222202  1806A      0.225416  
    1807A      0.226063  1808A      0.228192  1809A      0.229786  
    1810A      0.231968  1811A      0.233474  1812A      0.235554  
    1813A      0.236618  1814A      0.238553  1815A      0.238940  
    1816A      0.241564  1817A      0.243407  1818A      0.247417  
    1819A      0.249280  1820A      0.249426  1821A      0.250207  
    1822A      0.251370  1823A      0.255478  1824A      0.257069  
    1825A      0.260109  1826A      0.262483  1827A      0.262709  
    1828A      0.263808  1829A      0.266082  1830A      0.266959  
    1831A      0.272344  1832A      0.280237  1833A      0.284671  
    1834A      0.287793  1835A      0.288262  1836A      0.292213  
    1837A      0.293967  1838A      0.294049  1839A      0.295270  
    1840A      0.295331  1841A      0.298071  1842A      0.300700  
    1843A      0.305408  1844A      0.308110  1845A      0.309416  
    1846A      0.310604  1847A      0.312537  1848A      0.314095  
    1849A      0.315126  1850A      0.318303  1851A      0.319202  
    1852A      0.319337  1853A      0.319606  1854A      0.320797  
    1855A      0.321207  1856A      0.326846  1857A      0.328887  
    1858A      0.329795  1859A      0.332329  1860A      0.340788  
    1861A      0.343328  1862A      0.345209  1863A      0.347437  
    1864A      0.350025  1865A      0.359017  1866A      0.360902  
    1867A      0.365342  1868A      0.370041  1869A      0.370253  
    1870A      0.374557  1871A      0.376009  1872A      0.380636  
    1873A      0.384909  1874A      0.386332  1875A      0.387172  
    1876A      0.388550  1877A      0.389066  1878A      0.390851  
    1879A      0.393096  1880A      0.400076  1881A      0.406046  
    1882A      0.415288  1883A      0.416464  1884A      0.419941  
    1885A      0.420235  1886A      0.421281  1887A      0.421570  
    1888A      0.431129  1889A      0.431721  1890A      0.434625  
    1891A      0.437504  1892A      0.438513  1893A      0.441431  
    1894A      0.445196  1895A      0.445342  1896A      0.446628  
    1897A      0.448996  1898A      0.450661  1899A      0.454620  
    1900A      0.456481  1901A      0.456709  1902A      0.459737  
    1903A      0.460881  1904A      0.461326  1905A      0.462238  
    1906A      0.463089  1907A      0.464357  1908A      0.466601  
    1909A      0.469206  1910A      0.469498  1911A      0.469858  
    1912A      0.470806  1913A      0.471841  1914A      0.473084  
    1915A      0.474434  1916A      0.475104  1917A      0.477028  
    1918A      0.479915  1919A      0.481305  1920A      0.483083  
    1921A      0.485027  1922A      0.486899  1923A      0.488328  
    1924A      0.489365  1925A      0.489554  1926A      0.491528  
    1927A      0.492080  1928A      0.492182  1929A      0.493890  
    1930A      0.494315  1931A      0.494350  1932A      0.496419  
    1933A      0.496796  1934A      0.496878  1935A      0.497633  
    1936A      0.501947  1937A      0.502556  1938A      0.505070  
    1939A      0.505236  1940A      0.505640  1941A      0.510285  
    1942A      0.512088  1943A      0.512485  1944A      0.512595  
    1945A      0.515384  1946A      0.516918  1947A      0.518456  
    1948A      0.518941  1949A      0.519603  1950A      0.520155  
    1951A      0.520381  1952A      0.522226  1953A      0.522872  
    1954A      0.523545  1955A      0.523756  1956A      0.524337  
    1957A      0.524422  1958A      0.525280  1959A      0.527170  
    1960A      0.528111  1961A      0.528547  1962A      0.529345  
    1963A      0.529476  1964A      0.529803  1965A      0.531352  
    1966A      0.531717  1967A      0.532215  1968A      0.532898  
    1969A      0.533115  1970A      0.533378  1971A      0.533773  
    1972A      0.534715  1973A      0.535618  1974A      0.537586  
    1975A      0.538190  1976A      0.538995  1977A      0.539536  
    1978A      0.539779  1979A      0.540311  1980A      0.540962  
    1981A      0.541150  1982A      0.541427  1983A      0.541497  
    1984A      0.543731  1985A      0.544688  1986A      0.545497  
    1987A      0.547522  1988A      0.547751  1989A      0.548075  
    1990A      0.548705  1991A      0.551521  1992A      0.552407  
    1993A      0.552599  1994A      0.553269  1995A      0.554647  
    1996A      0.555741  1997A      0.555890  1998A      0.557049  
    1999A      0.557447  2000A      0.557719  2001A      0.559092  
    2002A      0.559955  2003A      0.560707  2004A      0.561355  
    2005A      0.563337  2006A      0.563493  2007A      0.564219  
    2008A      0.564635  2009A      0.564851  2010A      0.565222  
    2011A      0.566512  2012A      0.566946  2013A      0.567276  
    2014A      0.568279  2015A      0.569488  2016A      0.570039  
    2017A      0.570321  2018A      0.570629  2019A      0.571938  
    2020A      0.572210  2021A      0.572878  2022A      0.572937  
    2023A      0.573543  2024A      0.574204  2025A      0.574473  
    2026A      0.574836  2027A      0.575620  2028A      0.575652  
    2029A      0.576751  2030A      0.578079  2031A      0.578225  
    2032A      0.578829  2033A      0.579086  2034A      0.580052  
    2035A      0.580524  2036A      0.581016  2037A      0.581131  
    2038A      0.581856  2039A      0.582574  2040A      0.582685  
    2041A      0.583467  2042A      0.583862  2043A      0.584706  
    2044A      0.585058  2045A      0.586248  2046A      0.586685  
    2047A      0.587843  2048A      0.588680  2049A      0.589801  
    2050A      0.589984  2051A      0.590535  2052A      0.590970  
    2053A      0.591535  2054A      0.592290  2055A      0.592731  
    2056A      0.593632  2057A      0.594165  2058A      0.594729  
    2059A      0.595414  2060A      0.596004  2061A      0.596183  
    2062A      0.597293  2063A      0.598076  2064A      0.598545  
    2065A      0.598940  2066A      0.599883  2067A      0.600251  
    2068A      0.601176  2069A      0.601728  2070A      0.602018  
    2071A      0.602425  2072A      0.602632  2073A      0.603912  
    2074A      0.604378  2075A      0.604632  2076A      0.605316  
    2077A      0.605634  2078A      0.606121  2079A      0.606484  
    2080A      0.607340  2081A      0.608437  2082A      0.608798  
    2083A      0.609375  2084A      0.609477  2085A      0.609537  
    2086A      0.610799  2087A      0.612008  2088A      0.612359  
    2089A      0.612615  2090A      0.613389  2091A      0.614230  
    2092A      0.614467  2093A      0.614766  2094A      0.615126  
    2095A      0.615846  2096A      0.616486  2097A      0.617322  
    2098A      0.617371  2099A      0.617802  2100A      0.618191  
    2101A      0.618507  2102A      0.618975  2103A      0.619242  
    2104A      0.620303  2105A      0.620472  2106A      0.621012  
    2107A      0.621528  2108A      0.622253  2109A      0.622433  
    2110A      0.622969  2111A      0.623287  2112A      0.624113  
    2113A      0.624623  2114A      0.624781  2115A      0.625323  
    2116A      0.625699  2117A      0.626571  2118A      0.626837  
    2119A      0.627578  2120A      0.628056  2121A      0.628265  
    2122A      0.628597  2123A      0.629353  2124A      0.630404  
    2125A      0.630857  2126A      0.631146  2127A      0.632206  
    2128A      0.632839  2129A      0.633341  2130A      0.634056  
    2131A      0.634675  2132A      0.634930  2133A      0.635734  
    2134A      0.636260  2135A      0.636862  2136A      0.637098  
    2137A      0.637872  2138A      0.638398  2139A      0.638552  
    2140A      0.639015  2141A      0.639711  2142A      0.640308  
    2143A      0.640779  2144A      0.640846  2145A      0.641290  
    2146A      0.641884  2147A      0.642260  2148A      0.642577  
    2149A      0.642865  2150A      0.643200  2151A      0.643677  
    2152A      0.644648  2153A      0.644972  2154A      0.645393  
    2155A      0.645538  2156A      0.645610  2157A      0.646765  
    2158A      0.647058  2159A      0.647288  2160A      0.647772  
    2161A      0.648056  2162A      0.648746  2163A      0.648994  
    2164A      0.650203  2165A      0.650474  2166A      0.650840  
    2167A      0.651139  2168A      0.651656  2169A      0.652440  
    2170A      0.652712  2171A      0.652974  2172A      0.653010  
    2173A      0.653320  2174A      0.653652  2175A      0.653968  
    2176A      0.654415  2177A      0.654602  2178A      0.655443  
    2179A      0.656166  2180A      0.656788  2181A      0.657245  
    2182A      0.657473  2183A      0.657851  2184A      0.658173  
    2185A      0.658341  2186A      0.658613  2187A      0.658845  
    2188A      0.659503  2189A      0.659883  2190A      0.660803  
    2191A      0.660951  2192A      0.661721  2193A      0.661866  
    2194A      0.662333  2195A      0.662672  2196A      0.663313  
    2197A      0.663531  2198A      0.663758  2199A      0.664143  
    2200A      0.664675  2201A      0.665374  2202A      0.665944  
    2203A      0.666324  2204A      0.666547  2205A      0.666735  
    2206A      0.666902  2207A      0.667120  2208A      0.667903  
    2209A      0.668796  2210A      0.669197  2211A      0.669672  
    2212A      0.670490  2213A      0.671369  2214A      0.671988  
    2215A      0.672337  2216A      0.672721  2217A      0.673819  
    2218A      0.674457  2219A      0.674622  2220A      0.675001  
    2221A      0.675244  2222A      0.675655  2223A      0.676344  
    2224A      0.676536  2225A      0.676649  2226A      0.677006  
    2227A      0.678155  2228A      0.678568  2229A      0.678965  
    2230A      0.679062  2231A      0.679509  2232A      0.679838  
    2233A      0.680440  2234A      0.680475  2235A      0.681431  
    2236A      0.681682  2237A      0.681919  2238A      0.682555  
    2239A      0.683213  2240A      0.683416  2241A      0.684343  
    2242A      0.685021  2243A      0.685196  2244A      0.685457  
    2245A      0.686442  2246A      0.686646  2247A      0.686688  
    2248A      0.686957  2249A      0.687306  2250A      0.687552  
    2251A      0.687854  2252A      0.688273  2253A      0.688530  
    2254A      0.688907  2255A      0.689012  2256A      0.689512  
    2257A      0.690016  2258A      0.690326  2259A      0.690523  
    2260A      0.690818  2261A      0.691300  2262A      0.691570  
    2263A      0.691853  2264A      0.692876  2265A      0.693007  
    2266A      0.693420  2267A      0.693691  2268A      0.694090  
    2269A      0.694745  2270A      0.694908  2271A      0.695271  
    2272A      0.695545  2273A      0.696372  2274A      0.696623  
    2275A      0.697058  2276A      0.697178  2277A      0.697573  
    2278A      0.697756  2279A      0.698067  2280A      0.698194  
    2281A      0.698545  2282A      0.698847  2283A      0.699695  
    2284A      0.700771  2285A      0.701244  2286A      0.701323  
    2287A      0.701763  2288A      0.702056  2289A      0.702401  
    2290A      0.702835  2291A      0.703884  2292A      0.705030  
    2293A      0.705184  2294A      0.706046  2295A      0.706256  
    2296A      0.707040  2297A      0.707574  2298A      0.708117  
    2299A      0.708249  2300A      0.708717  2301A      0.709234  
    2302A      0.710216  2303A      0.710364  2304A      0.710679  
    2305A      0.710891  2306A      0.711323  2307A      0.711914  
    2308A      0.712286  2309A      0.712625  2310A      0.712970  
    2311A      0.713688  2312A      0.714288  2313A      0.714831  
    2314A      0.715409  2315A      0.715611  2316A      0.716039  
    2317A      0.716343  2318A      0.716482  2319A      0.716983  
    2320A      0.717401  2321A      0.717910  2322A      0.718436  
    2323A      0.718595  2324A      0.719427  2325A      0.719994  
    2326A      0.720318  2327A      0.720507  2328A      0.721323  
    2329A      0.722167  2330A      0.722377  2331A      0.722798  
    2332A      0.723042  2333A      0.723793  2334A      0.724605  
    2335A      0.724912  2336A      0.725098  2337A      0.725584  
    2338A      0.725915  2339A      0.726044  2340A      0.726297  
    2341A      0.726606  2342A      0.726945  2343A      0.728039  
    2344A      0.728209  2345A      0.728949  2346A      0.729160  
    2347A      0.729523  2348A      0.729800  2349A      0.729991  
    2350A      0.730806  2351A      0.731684  2352A      0.731774  
    2353A      0.731916  2354A      0.732203  2355A      0.732566  
    2356A      0.733868  2357A      0.734007  2358A      0.734208  
    2359A      0.734895  2360A      0.735466  2361A      0.735694  
    2362A      0.736177  2363A      0.736464  2364A      0.736938  
    2365A      0.737275  2366A      0.737569  2367A      0.738652  
    2368A      0.738980  2369A      0.739303  2370A      0.739765  
    2371A      0.740290  2372A      0.740615  2373A      0.740692  
    2374A      0.740887  2375A      0.741209  2376A      0.741688  
    2377A      0.741814  2378A      0.742526  2379A      0.743234  
    2380A      0.743422  2381A      0.743566  2382A      0.743980  
    2383A      0.744421  2384A      0.744534  2385A      0.745890  
    2386A      0.746440  2387A      0.746811  2388A      0.747626  
    2389A      0.747732  2390A      0.748105  2391A      0.748914  
    2392A      0.749307  2393A      0.749649  2394A      0.749923  
    2395A      0.750194  2396A      0.750434  2397A      0.750846  
    2398A      0.751297  2399A      0.752079  2400A      0.752250  
    2401A      0.753149  2402A      0.753482  2403A      0.753703  
    2404A      0.753970  2405A      0.754562  2406A      0.754910  
    2407A      0.755195  2408A      0.755470  2409A      0.755585  
    2410A      0.755887  2411A      0.756541  2412A      0.756722  
    2413A      0.757299  2414A      0.757489  2415A      0.758047  
    2416A      0.758378  2417A      0.758670  2418A      0.758864  
    2419A      0.759432  2420A      0.759684  2421A      0.759876  
    2422A      0.760351  2423A      0.760470  2424A      0.760989  
    2425A      0.761520  2426A      0.762288  2427A      0.762709  
    2428A      0.763598  2429A      0.764099  2430A      0.765012  
    2431A      0.766137  2432A      0.766253  2433A      0.766886  
    2434A      0.766903  2435A      0.767079  2436A      0.767451  
    2437A      0.767645  2438A      0.768168  2439A      0.768430  
    2440A      0.769138  2441A      0.769256  2442A      0.769972  
    2443A      0.770400  2444A      0.770716  2445A      0.771101  
    2446A      0.771787  2447A      0.772312  2448A      0.772581  
    2449A      0.773081  2450A      0.774301  2451A      0.774661  
    2452A      0.775160  2453A      0.775636  2454A      0.776024  
    2455A      0.776462  2456A      0.776806  2457A      0.777338  
    2458A      0.778358  2459A      0.778933  2460A      0.779235  
    2461A      0.780375  2462A      0.780858  2463A      0.781341  
    2464A      0.781527  2465A      0.781949  2466A      0.782265  
    2467A      0.782488  2468A      0.782559  2469A      0.783406  
    2470A      0.783971  2471A      0.784440  2472A      0.784760  
    2473A      0.784985  2474A      0.786098  2475A      0.786787  
    2476A      0.787224  2477A      0.787297  2478A      0.787793  
    2479A      0.788385  2480A      0.788543  2481A      0.788970  
    2482A      0.789765  2483A      0.790146  2484A      0.790320  
    2485A      0.791011  2486A      0.791306  2487A      0.792344  
    2488A      0.792396  2489A      0.792586  2490A      0.793236  
    2491A      0.794519  2492A      0.794790  2493A      0.795237  
    2494A      0.796299  2495A      0.796419  2496A      0.796948  
    2497A      0.797202  2498A      0.797583  2499A      0.797865  
    2500A      0.798021  2501A      0.798172  2502A      0.798588  
    2503A      0.799168  2504A      0.799280  2505A      0.800005  
    2506A      0.801683  2507A      0.802170  2508A      0.802444  
    2509A      0.803135  2510A      0.803853  2511A      0.804396  
    2512A      0.805019  2513A      0.805570  2514A      0.805626  
    2515A      0.806753  2516A      0.807933  2517A      0.808898  
    2518A      0.809437  2519A      0.809858  2520A      0.810146  
    2521A      0.810919  2522A      0.813247  2523A      0.813641  
    2524A      0.814579  2525A      0.815759  2526A      0.817047  
    2527A      0.817321  2528A      0.817689  2529A      0.818388  
    2530A      0.818526  2531A      0.819210  2532A      0.819260  
    2533A      0.820688  2534A      0.820737  2535A      0.821421  
    2536A      0.822081  2537A      0.822258  2538A      0.822463  
    2539A      0.822932  2540A      0.823809  2541A      0.824500  
    2542A      0.824897  2543A      0.825439  2544A      0.825726  
    2545A      0.825810  2546A      0.826915  2547A      0.827229  
    2548A      0.827411  2549A      0.828401  2550A      0.828499  
    2551A      0.829139  2552A      0.829634  2553A      0.831200  
    2554A      0.832617  2555A      0.832817  2556A      0.833677  
    2557A      0.834478  2558A      0.835476  2559A      0.836041  
    2560A      0.836445  2561A      0.836856  2562A      0.837334  
    2563A      0.837523  2564A      0.838045  2565A      0.839468  
    2566A      0.840561  2567A      0.842077  2568A      0.842857  
    2569A      0.843581  2570A      0.844201  2571A      0.844566  
    2572A      0.845590  2573A      0.847013  2574A      0.847035  
    2575A      0.847338  2576A      0.849242  2577A      0.849770  
    2578A      0.851223  2579A      0.851617  2580A      0.852579  
    2581A      0.852896  2582A      0.853400  2583A      0.854286  
    2584A      0.854966  2585A      0.855063  2586A      0.855872  
    2587A      0.856548  2588A      0.856850  2589A      0.857351  
    2590A      0.858566  2591A      0.858674  2592A      0.859158  
    2593A      0.859958  2594A      0.860151  2595A      0.860413  
    2596A      0.861778  2597A      0.862952  2598A      0.863172  
    2599A      0.863926  2600A      0.865279  2601A      0.865953  
    2602A      0.866556  2603A      0.867129  2604A      0.867644  
    2605A      0.868594  2606A      0.868682  2607A      0.869200  
    2608A      0.869246  2609A      0.870771  2610A      0.871834  
    2611A      0.872321  2612A      0.873199  2613A      0.873663  
    2614A      0.875301  2615A      0.876502  2616A      0.876816  
    2617A      0.878094  2618A      0.878613  2619A      0.879204  
    2620A      0.879269  2621A      0.879817  2622A      0.881091  
    2623A      0.882669  2624A      0.883250  2625A      0.883698  
    2626A      0.884215  2627A      0.886126  2628A      0.886478  
    2629A      0.886928  2630A      0.887549  2631A      0.887873  
    2632A      0.888228  2633A      0.889483  2634A      0.890121  
    2635A      0.890892  2636A      0.893939  2637A      0.894093  
    2638A      0.894576  2639A      0.895011  2640A      0.895266  
    2641A      0.896684  2642A      0.897344  2643A      0.897971  
    2644A      0.898388  2645A      0.899174  2646A      0.901468  
    2647A      0.901585  2648A      0.902582  2649A      0.903624  
    2650A      0.905201  2651A      0.905849  2652A      0.906760  
    2653A      0.906872  2654A      0.908614  2655A      0.910479  
    2656A      0.910865  2657A      0.911949  2658A      0.912427  
    2659A      0.913883  2660A      0.915248  2661A      0.916127  
    2662A      0.916747  2663A      0.917144  2664A      0.917696  
    2665A      0.918882  2666A      0.921082  2667A      0.922763  
    2668A      0.923317  2669A      0.923990  2670A      0.924808  
    2671A      0.926240  2672A      0.926460  2673A      0.927106  
    2674A      0.929318  2675A      0.929654  2676A      0.929988  
    2677A      0.930959  2678A      0.931172  2679A      0.931882  
    2680A      0.932338  2681A      0.933353  2682A      0.933513  
    2683A      0.935028  2684A      0.936285  2685A      0.936444  
    2686A      0.936874  2687A      0.938529  2688A      0.939779  
    2689A      0.940676  2690A      0.942851  2691A      0.943425  
    2692A      0.944038  2693A      0.945387  2694A      0.948579  
    2695A      0.949747  2696A      0.950413  2697A      0.951644  
    2698A      0.952711  2699A      0.953741  2700A      0.953938  
    2701A      0.956939  2702A      0.958298  2703A      0.959310  
    2704A      0.959963  2705A      0.960894  2706A      0.962666  
    2707A      0.962720  2708A      0.963754  2709A      0.964315  
    2710A      0.965625  2711A      0.966889  2712A      0.968052  
    2713A      0.968289  2714A      0.968894  2715A      0.969327  
    2716A      0.970272  2717A      0.973934  2718A      0.975393  
    2719A      0.975546  2720A      0.977289  2721A      0.978365  
    2722A      0.980239  2723A      0.982698  2724A      0.985303  
    2725A      0.986939  2726A      0.987782  2727A      0.989864  
    2728A      0.990665  2729A      0.992469  2730A      0.993070  
    2731A      0.994443  2732A      0.996390  2733A      0.996735  
    2734A      0.999272  2735A      0.999383  2736A      1.001130  
    2737A      1.001508  2738A      1.001912  2739A      1.002501  
    2740A      1.003070  2741A      1.003572  2742A      1.007970  
    2743A      1.009499  2744A      1.013085  2745A      1.013635  
    2746A      1.014986  2747A      1.016148  2748A      1.017568  
    2749A      1.020476  2750A      1.020544  2751A      1.023743  
    2752A      1.023927  2753A      1.026114  2754A      1.029459  
    2755A      1.031610  2756A      1.033642  2757A      1.035289  
    2758A      1.036606  2759A      1.037486  2760A      1.037711  
    2761A      1.039852  2762A      1.042721  2763A      1.043411  
    2764A      1.043954  2765A      1.044242  2766A      1.046091  
    2767A      1.048794  2768A      1.051627  2769A      1.054148  
    2770A      1.054648  2771A      1.058826  2772A      1.062474  
    2773A      1.063690  2774A      1.065329  2775A      1.066537  
    2776A      1.067025  2777A      1.069091  2778A      1.070346  
    2779A      1.072222  2780A      1.072988  2781A      1.077501  
    2782A      1.078092  2783A      1.078294  2784A      1.082844  
    2785A      1.088124  2786A      1.091239  2787A      1.091557  
    2788A      1.095300  2789A      1.098159  2790A      1.098988  
    2791A      1.103441  2792A      1.105485  2793A      1.107344  
    2794A      1.111749  2795A      1.112774  2796A      1.115876  
    2797A      1.126985  2798A      1.128992  2799A      1.131107  
    2800A      1.137624  2801A      1.138539  2802A      1.138604  
    2803A      1.144918  2804A      1.155632  2805A      1.157282  
    2806A      1.157395  2807A      1.163277  2808A      1.165929  
    2809A      1.170720  2810A      1.181319  2811A      1.210029  
    2812A      1.211470  2813A      1.212057  2814A      1.221788  
    2815A      1.250565  2816A      1.268880  2817A      1.287622  
    2818A      1.291672  2819A      1.296693  

    Final Occupation by Irrep:
              A 
    DOCC [  1779 ]
    NA   [  1779 ]
    NB   [  1779 ]

  @DF-RHF Final Energy: -23912.36171559140712

   => Energetics <=

    Nuclear Repulsion Energy =         297335.1436969633796252
    One-Electron Energy =             -627061.5991367793176323
    Two-Electron Energy =              305823.7166628648992628
    Total Energy =                     -23912.3617155914216710

Computation Completed


Properties will be evaluated at   0.000000,   0.000000,   0.000000 [a0]

Properties computed using the SCF density matrix


 Multipole Moments:

 ------------------------------------------------------------------------------------
     Multipole            Electronic (a.u.)      Nuclear  (a.u.)        Total (a.u.)
 ------------------------------------------------------------------------------------

 L = 1.  Multiply by 2.5417464519 to convert [e a0] to [Debye]
 Dipole X            :     -26153.4447124        26101.7457319          -51.6989805
 Dipole Y            :    -328450.8284747       328129.3723518         -321.4561229
 Dipole Z            :    -349584.5674062       349331.1376088         -253.4297974
 Magnitude           :                                                  412.5936085

 ------------------------------------------------------------------------------------

*** tstop() called on atl1-1-01-010-23-1.pace.gatech.edu at Tue May 20 12:32:53 2025
Module time:
	user time   =  326929.35 seconds =    5448.82 minutes
	system time =    6726.29 seconds =     112.10 minutes
	total time  =      40278 seconds =     671.30 minutes
Total time:
	user time   =  326929.35 seconds =    5448.82 minutes
	system time =    6726.29 seconds =     112.10 minutes
	total time  =      40278 seconds =     671.30 minutes
Wall time: 40278.28 seconds
