# Supplementary material for: SparcleQC: Automated Input File Creation for QM/MM Studies of Protein:Ligand Complexes
Source: J Chem Inf Model. 2025 Jun 17;65(13):6433–40. doi: 10.1021/acs.jcim.5c00617 (PMC12264949; doi:10.1021/acs.jcim.5c00617)
Supplement: Supplementary file 2 [file ci5c00617_si_002.zip › si/convergence/ex1_1ABA/psi4_files/with_ee/cutoff_6_psi4_file_cx.out]

Scratch directory: /scratch/1874447/
  PE does not make use of molecular symmetry: further calculations in C1 point group.
  PE geometry must align with POTFILE keyword: resetting coordinates with fixed origin and orientation.
   => Libint2 <=

    Primary   basis highest AM E, G, H:  5, 4, 3
    Auxiliary basis highest AM E, G, H:  6, 5, 4
    Onebody   basis highest AM E, G, H:  6, 5, 4
    Solid Harmonics ordering:            gaussian

*** tstart() called on atl1-1-01-010-20-1.pace.gatech.edu
*** at Fri Nov 15 10:13:43 2024

   => Loading Basis Set <=

    Name: MINIX
    Role: ORBITAL
    Keyword: BASIS
    atoms 1-2, 4, 6, 27, 37, 48, 65, 69, 101, 121, 140, 144, 178, 182, 187, 199, 218, 225, 244, 247, 258, 275, 292                                                                                                                                                              entry O          line   102 file /storage/hive/project/chem-sherrill/csargent30/.conda/envs/psi419/share/psi4/basis/minix.gbs 
    atoms 3, 5, 8-11, 26, 29-36, 47, 50-53, 55, 64, 67-68, 70-73, 86-88, 90, 100, 103-110, 120, 123-127, 139, 142-143, 145-148, 161-165, 177, 180-181, 183-185, 197-198, 200-203, 216-217, 223-224, 226-229, 242-243, 245-246, 256-257, 259-260, 262, 273-274, 276-278, 287-290 entry C          line    74 file /storage/hive/project/chem-sherrill/csargent30/.conda/envs/psi419/share/psi4/basis/minix.gbs 
    atoms 7, 28, 49, 54, 56, 66, 85, 102, 122, 141, 160, 179, 186, 196, 215, 222, 241, 255, 272, 286, 291                                                                                                                                                                       entry N          line    88 file /storage/hive/project/chem-sherrill/csargent30/.conda/envs/psi419/share/psi4/basis/minix.gbs 
    atoms 12, 89, 261                                                                                                                                                                                                                                                           entry S          line   256 file /storage/hive/project/chem-sherrill/csargent30/.conda/envs/psi419/share/psi4/basis/minix.gbs 
    atoms 13-25, 38-46, 57-63, 74-84, 91-99, 111-119, 128-138, 149-159, 166-176, 188-195, 204-214, 219-221, 230-240, 248-254, 263-271, 279-285, 293-314                                                                                                                         entry H          line    24 file /storage/hive/project/chem-sherrill/csargent30/.conda/envs/psi419/share/psi4/basis/minix.gbs 

   => HF3C: Empirical Dispersion <=

    Grimme's -D3 (BJ-damping) Dispersion Correction
    Grimme S.; Ehrlich S.; Goerigk L. (2011), J. Comput. Chem., 32: 1456

        s6 =       1.000000
        s8 =       0.877700
        a1 =       0.417100
        a2 =       2.914900


         ---------------------------------------------------------
                                   SCF
               by Justin Turney, Rob Parrish, Andy Simmonett
                          and Daniel G. A. Smith
                              RHF Reference
                       10 Threads, 114440 MiB Core
         ---------------------------------------------------------

  ==> Geometry <==

    Molecular point group: c1
    Full point group: C1

    Geometry (in Angstrom), charge = 0, multiplicity = 1:

       Center              X                  Y                   Z               Mass       
    ------------   -----------------  -----------------  -----------------  -----------------
         O            0.239000000000    46.905000000000    47.130000000000    15.994914619570
         O           -3.503000000000    46.132000000000    52.984000000000    15.994914619570
         C            0.283000000000    45.599000000000    47.738000000000    12.000000000000
         O           -2.852000000000    43.343000000000    52.881000000000    15.994914619570
         C           -0.860000000000    45.455000000000    48.481000000000    12.000000000000
         O           -0.834000000000    45.235000000000    53.590000000000    15.994914619570
         N           -0.870000000000    46.412000000000    49.496000000000    14.003074004430
         C           -0.997000000000    47.656000000000    48.915000000000    12.000000000000
         C            0.110000000000    47.928000000000    48.142000000000    12.000000000000
         C           -1.946000000000    46.213000000000    50.350000000000    12.000000000000
         C           -1.912000000000    45.057000000000    51.091000000000    12.000000000000
         S           -2.221000000000    44.980000000000    52.478000000000    31.972071174400
         H           -3.704000000000    46.727000000000    52.258000000000     1.007825032230
         H            1.167000000000    45.497000000000    48.368000000000     1.007825032230
         H            0.327000000000    44.830000000000    46.967000000000     1.007825032230
         H           -0.889000000000    44.457000000000    48.918000000000     1.007825032230
         H           -1.732000000000    45.592000000000    47.841000000000     1.007825032230
         H           -1.082000000000    48.410000000000    49.697000000000     1.007825032230
         H           -1.889000000000    47.674000000000    48.289000000000     1.007825032230
         H           -0.002000000000    48.903000000000    47.668000000000     1.007825032230
         H            1.001000000000    47.937000000000    48.769000000000     1.007825032230
         H           -2.823000000000    46.129000000000    49.708000000000     1.007825032230
         H           -1.985000000000    47.054000000000    51.042000000000     1.007825032230
         H           -0.840000000000    44.862000000000    51.112000000000     1.007825032230
         H           -2.601000000000    44.372000000000    50.598000000000     1.007825032230
         C            3.333000000000    50.620000000000    55.891000000000    12.000000000000
         O            3.372000000000    51.588000000000    55.127000000000    15.994914619570
         N            2.442000000000    50.507000000000    56.862000000000    14.003074004430
         C            1.413000000000    51.506000000000    57.119000000000    12.000000000000
         C            0.005000000000    50.927000000000    57.232000000000    12.000000000000
         C           -0.521000000000    50.237000000000    56.001000000000    12.000000000000
         C           -0.985000000000    51.011000000000    54.951000000000    12.000000000000
         C           -0.569000000000    48.854000000000    55.936000000000    12.000000000000
         C           -1.502000000000    50.387000000000    53.835000000000    12.000000000000
         C           -1.086000000000    48.222000000000    54.817000000000    12.000000000000
         C           -1.549000000000    49.003000000000    53.779000000000    12.000000000000
         O           -2.106000000000    48.406000000000    52.664000000000    15.994914619570
         H            2.461000000000    49.695000000000    57.461000000000     1.007825032230
         H            1.413000000000    52.280000000000    56.353000000000     1.007825032230
         H           -0.024000000000    50.226000000000    58.065000000000     1.007825032230
         H           -0.676000000000    51.740000000000    57.481000000000     1.007825032230
         H           -0.942000000000    52.081000000000    55.009000000000     1.007825032230
         H           -0.222000000000    48.258000000000    56.765000000000     1.007825032230
         H           -1.884000000000    50.975000000000    53.022000000000     1.007825032230
         H           -1.195000000000    47.158000000000    54.813000000000     1.007825032230
         H           -2.573000000000    49.035000000000    52.085000000000     1.007825032230
         C           -4.489000000000    54.638000000000    59.165000000000    12.000000000000
         O           -5.677000000000    54.600000000000    58.838000000000    15.994914619570
         N           -3.764000000000    53.513000000000    59.144000000000    14.003074004430
         C           -4.323000000000    52.242000000000    58.734000000000    12.000000000000
         C           -3.962000000000    52.008000000000    57.296000000000    12.000000000000
         C           -4.635000000000    50.801000000000    56.669000000000    12.000000000000
         C           -4.176000000000    49.512000000000    56.726000000000    12.000000000000
         N           -5.696000000000    50.809000000000    55.872000000000    14.003074004430
         C           -5.895000000000    49.594000000000    55.423000000000    12.000000000000
         N           -4.976000000000    48.833000000000    55.943000000000    14.003074004430
         H           -2.787000000000    53.541000000000    59.402000000000     1.007825032230
         H           -5.407000000000    52.219000000000    58.853000000000     1.007825032230
         H           -4.268000000000    52.883000000000    56.723000000000     1.007825032230
         H           -2.884000000000    51.914000000000    57.183000000000     1.007825032230
         H           -3.307000000000    49.148000000000    57.251000000000     1.007825032230
         H           -6.680000000000    49.281000000000    54.753000000000     1.007825032230
         H           -4.889000000000    47.843000000000    55.762000000000     1.007825032230
         C            4.103000000000    54.707000000000    53.574000000000    12.000000000000
         O            4.298000000000    55.692000000000    52.855000000000    15.994914619570
         N            3.358000000000    53.697000000000    53.143000000000    14.003074004430
         C            2.813000000000    53.718000000000    51.788000000000    12.000000000000
         C            1.415000000000    54.343000000000    51.725000000000    12.000000000000
         O            0.846000000000    54.490000000000    50.639000000000    15.994914619570
         C            2.765000000000    52.263000000000    51.154000000000    12.000000000000
         C            1.854000000000    51.314000000000    51.971000000000    12.000000000000
         C            4.222000000000    51.753000000000    51.018000000000    12.000000000000
         C            1.552000000000    49.957000000000    51.275000000000    12.000000000000
         H            3.192000000000    52.889000000000    53.732000000000     1.007825032230
         H            3.452000000000    54.316000000000    51.137000000000     1.007825032230
         H            2.353000000000    52.349000000000    50.147000000000     1.007825032230
         H            2.316000000000    51.103000000000    52.931000000000     1.007825032230
         H            0.895000000000    51.799000000000    52.157000000000     1.007825032230
         H            4.237000000000    50.819000000000    50.458000000000     1.007825032230
         H            4.822000000000    52.488000000000    50.480000000000     1.007825032230
         H            4.660000000000    51.586000000000    52.003000000000     1.007825032230
         H            0.882000000000    49.367000000000    51.899000000000     1.007825032230
         H            1.072000000000    50.139000000000    50.313000000000     1.007825032230
         H            2.475000000000    49.403000000000    51.115000000000     1.007825032230
         N            0.803000000000    54.699000000000    52.842000000000    14.003074004430
         C           -0.523000000000    55.306000000000    52.821000000000    12.000000000000
         C           -1.551000000000    54.355000000000    53.441000000000    12.000000000000
         C           -2.945000000000    54.929000000000    53.268000000000    12.000000000000
         S           -4.230000000000    53.864000000000    53.922000000000    31.972071174400
         C           -4.327000000000    52.868000000000    52.489000000000    12.000000000000
         H            1.262000000000    54.575000000000    53.734000000000     1.007825032230
         H           -0.851000000000    55.519000000000    51.809000000000     1.007825032230
         H           -1.485000000000    53.395000000000    52.930000000000     1.007825032230
         H           -1.345000000000    54.203000000000    54.500000000000     1.007825032230
         H           -2.995000000000    55.873000000000    53.806000000000     1.007825032230
         H           -3.144000000000    55.111000000000    52.215000000000     1.007825032230
         H           -4.917000000000    53.383000000000    51.726000000000     1.007825032230
         H           -3.337000000000    52.649000000000    52.088000000000     1.007825032230
         H           -4.818000000000    51.924000000000    52.740000000000     1.007825032230
         C           -3.305000000000    56.701000000000    49.689000000000    12.000000000000
         O           -2.574000000000    56.844000000000    50.663000000000    15.994914619570
         N           -2.981000000000    55.933000000000    48.650000000000    14.003074004430
         C           -1.694000000000    55.276000000000    48.503000000000    12.000000000000
         C           -1.807000000000    54.027000000000    47.654000000000    12.000000000000
         C           -2.448000000000    52.908000000000    48.447000000000    12.000000000000
         C           -1.674000000000    52.148000000000    49.313000000000    12.000000000000
         C           -3.793000000000    52.637000000000    48.293000000000    12.000000000000
         C           -2.246000000000    51.109000000000    50.022000000000    12.000000000000
         C           -4.359000000000    51.592000000000    49.009000000000    12.000000000000
         C           -3.585000000000    50.828000000000    49.870000000000    12.000000000000
         H           -3.624000000000    55.864000000000    47.875000000000     1.007825032230
         H           -1.320000000000    54.997000000000    49.487000000000     1.007825032230
         H           -2.385000000000    54.234000000000    46.752000000000     1.007825032230
         H           -0.814000000000    53.719000000000    47.343000000000     1.007825032230
         H           -0.633000000000    52.388000000000    49.469000000000     1.007825032230
         H           -4.401000000000    53.230000000000    47.628000000000     1.007825032230
         H           -1.641000000000    50.526000000000    50.697000000000     1.007825032230
         H           -5.409000000000    51.369000000000    48.890000000000     1.007825032230
         H           -4.032000000000    50.014000000000    50.419000000000     1.007825032230
         C            6.178000000000    52.810000000000    46.615000000000    12.000000000000
         O            7.003000000000    51.909000000000    46.780000000000    15.994914619570
         N            4.954000000000    52.544000000000    46.147000000000    14.003074004430
         C            4.574000000000    51.175000000000    45.767000000000    12.000000000000
         C            3.036000000000    51.092000000000    45.467000000000    12.000000000000
         C            2.286000000000    51.433000000000    46.777000000000    12.000000000000
         C            2.604000000000    49.685000000000    45.023000000000    12.000000000000
         C            0.773000000000    51.661000000000    46.639000000000    12.000000000000
         H            4.285000000000    53.293000000000    46.021000000000     1.007825032230
         H            4.805000000000    50.498000000000    46.591000000000     1.007825032230
         H            2.776000000000    51.815000000000    44.692000000000     1.007825032230
         H            2.449000000000    50.632000000000    47.501000000000     1.007825032230
         H            2.689000000000    52.341000000000    47.220000000000     1.007825032230
         H            3.139000000000    49.398000000000    44.118000000000     1.007825032230
         H            2.814000000000    48.957000000000    45.807000000000     1.007825032230
         H            1.541000000000    49.677000000000    44.789000000000     1.007825032230
         H            0.386000000000    51.889000000000    47.624000000000     1.007825032230
         H            0.586000000000    52.494000000000    45.961000000000     1.007825032230
         H            0.272000000000    50.768000000000    46.270000000000     1.007825032230
         C            9.824000000000    50.151000000000    44.980000000000    12.000000000000
         O           10.783000000000    49.382000000000    44.768000000000    15.994914619570
         N            8.796000000000    49.803000000000    45.757000000000    14.003074004430
         C            8.772000000000    48.508000000000    46.402000000000    12.000000000000
         C            8.758000000000    47.383000000000    45.375000000000    12.000000000000
         O            9.544000000000    46.436000000000    45.473000000000    15.994914619570
         C            7.545000000000    48.399000000000    47.296000000000    12.000000000000
         C            7.324000000000    47.081000000000    48.078000000000    12.000000000000
         C            8.510000000000    46.703000000000    48.971000000000    12.000000000000
         C            6.091000000000    47.281000000000    48.927000000000    12.000000000000
         H            8.019000000000    50.436000000000    45.891000000000     1.007825032230
         H            9.669000000000    48.408000000000    47.015000000000     1.007825032230
         H            7.604000000000    49.216000000000    48.018000000000     1.007825032230
         H            6.657000000000    48.573000000000    46.691000000000     1.007825032230
         H            7.135000000000    46.270000000000    47.375000000000     1.007825032230
         H            8.281000000000    45.790000000000    49.518000000000     1.007825032230
         H            9.395000000000    46.525000000000    48.360000000000     1.007825032230
         H            8.715000000000    47.508000000000    49.676000000000     1.007825032230
         H            5.899000000000    46.363000000000    49.477000000000     1.007825032230
         H            6.238000000000    48.099000000000    49.634000000000     1.007825032230
         H            5.229000000000    47.498000000000    48.294000000000     1.007825032230
         N            7.912000000000    47.499000000000    44.338000000000    14.003074004430
         C            7.852000000000    46.455000000000    43.322000000000    12.000000000000
         C            6.783000000000    46.760000000000    42.296000000000    12.000000000000
         C            5.362000000000    46.760000000000    42.865000000000    12.000000000000
         C            4.409000000000    47.143000000000    41.755000000000    12.000000000000
         C            4.990000000000    45.393000000000    43.428000000000    12.000000000000
         H            7.305000000000    48.302000000000    44.255000000000     1.007825032230
         H            7.632000000000    45.505000000000    43.806000000000     1.007825032230
         H            6.990000000000    47.736000000000    41.854000000000     1.007825032230
         H            6.842000000000    46.016000000000    41.500000000000     1.007825032230
         H            5.269000000000    47.490000000000    43.662000000000     1.007825032230
         H            3.388000000000    47.175000000000    42.138000000000     1.007825032230
         H            4.663000000000    48.133000000000    41.373000000000     1.007825032230
         H            4.462000000000    46.419000000000    40.939000000000     1.007825032230
         H            3.944000000000    45.394000000000    43.728000000000     1.007825032230
         H            5.138000000000    44.620000000000    42.672000000000     1.007825032230
         H            5.586000000000    45.163000000000    44.310000000000     1.007825032230
         C            2.042000000000    42.251000000000    41.586000000000    12.000000000000
         O            3.101000000000    42.119000000000    42.211000000000    15.994914619570
         N            0.923000000000    42.587000000000    42.217000000000    14.003074004430
         C            0.860000000000    42.841000000000    43.647000000000    12.000000000000
         C            0.191000000000    41.696000000000    44.392000000000    12.000000000000
         O           -0.020000000000    41.755000000000    45.606000000000    15.994914619570
         C            0.083000000000    44.138000000000    43.892000000000    12.000000000000
         C            0.752000000000    45.382000000000    43.343000000000    12.000000000000
         C           -0.200000000000    46.571000000000    43.380000000000    12.000000000000
         N           -0.054000000000    47.428000000000    44.372000000000    14.003074004430
         O           -1.105000000000    46.721000000000    42.552000000000    15.994914619570
         H            0.075000000000    42.707000000000    41.683000000000     1.007825032230
         H            1.859000000000    42.968000000000    44.065000000000     1.007825032230
         H           -0.903000000000    44.036000000000    43.434000000000     1.007825032230
         H           -0.064000000000    44.278000000000    44.960000000000     1.007825032230
         H            1.643000000000    45.599000000000    43.933000000000     1.007825032230
         H            1.056000000000    45.226000000000    42.308000000000     1.007825032230
         H            0.671000000000    47.295000000000    45.061000000000     1.007825032230
         H           -0.693000000000    48.207000000000    44.447000000000     1.007825032230
         N           -0.126000000000    40.611000000000    43.683000000000    14.003074004430
         C           -0.846000000000    39.468000000000    44.218000000000    12.000000000000
         C           -0.127000000000    38.883000000000    45.417000000000    12.000000000000
         O            1.056000000000    38.530000000000    45.397000000000    15.994914619570
         C           -0.990000000000    38.374000000000    43.128000000000    12.000000000000
         C           -1.627000000000    38.920000000000    41.847000000000    12.000000000000
         C           -1.847000000000    37.233000000000    43.716000000000    12.000000000000
         C           -3.091000000000    39.330000000000    41.987000000000    12.000000000000
         H            0.103000000000    40.591000000000    42.700000000000     1.007825032230
         H           -1.834000000000    39.812000000000    44.520000000000     1.007825032230
         H           -0.002000000000    37.987000000000    42.874000000000     1.007825032230
         H           -1.065000000000    39.773000000000    41.475000000000     1.007825032230
         H           -1.567000000000    38.145000000000    41.081000000000     1.007825032230
         H           -2.116000000000    36.530000000000    42.927000000000     1.007825032230
         H           -1.278000000000    36.683000000000    44.467000000000     1.007825032230
         H           -2.757000000000    37.621000000000    44.176000000000     1.007825032230
         H           -3.428000000000    39.759000000000    41.043000000000     1.007825032230
         H           -3.717000000000    38.463000000000    42.205000000000     1.007825032230
         H           -3.211000000000    40.080000000000    42.769000000000     1.007825032230
         N           -0.881000000000    38.847000000000    46.502000000000    14.003074004430
         C           -0.441000000000    38.279000000000    47.754000000000    12.000000000000
         C            0.502000000000    39.140000000000    48.581000000000    12.000000000000
         O            0.972000000000    38.690000000000    49.632000000000    15.994914619570
         H           -1.830000000000    39.187000000000    46.453000000000     1.007825032230
         H           -1.321000000000    38.074000000000    48.364000000000     1.007825032230
         H            0.048000000000    37.325000000000    47.556000000000     1.007825032230
         N            0.859000000000    40.336000000000    48.132000000000    14.003074004430
         C            1.732000000000    41.190000000000    48.902000000000    12.000000000000
         C            1.034000000000    41.776000000000    50.121000000000    12.000000000000
         O           -0.031000000000    42.407000000000    50.002000000000    15.994914619570
         C            2.216000000000    42.332000000000    48.029000000000    12.000000000000
         C            3.407000000000    42.998000000000    47.384000000000    12.000000000000
         C            3.093000000000    44.447000000000    47.004000000000    12.000000000000
         C            4.542000000000    42.927000000000    48.387000000000    12.000000000000
         H            0.474000000000    40.689000000000    47.267000000000     1.007825032230
         H            2.605000000000    40.620000000000    49.224000000000     1.007825032230
         H            1.491000000000    42.395000000000    47.233000000000     1.007825032230
         H            1.911000000000    43.193000000000    48.633000000000     1.007825032230
         H            3.691000000000    42.448000000000    46.486000000000     1.007825032230
         H            3.945000000000    44.847000000000    46.451000000000     1.007825032230
         H            2.243000000000    44.491000000000    46.330000000000     1.007825032230
         H            2.998000000000    45.065000000000    47.892000000000     1.007825032230
         H            5.357000000000    43.553000000000    48.043000000000     1.007825032230
         H            4.220000000000    43.305000000000    49.363000000000     1.007825032230
         H            4.891000000000    41.897000000000    48.495000000000     1.007825032230
         N            1.609000000000    41.565000000000    51.285000000000    14.003074004430
         C            1.098000000000    42.152000000000    52.502000000000    12.000000000000
         C            2.197000000000    43.020000000000    53.128000000000    12.000000000000
         O            3.368000000000    42.991000000000    52.732000000000    15.994914619570
         C            0.678000000000    41.061000000000    53.494000000000    12.000000000000
         C           -0.525000000000    40.271000000000    53.005000000000    12.000000000000
         O            1.805000000000    40.199000000000    53.678000000000    15.994914619570
         H            2.467000000000    41.037000000000    51.337000000000     1.007825032230
         H            0.233000000000    42.784000000000    52.309000000000     1.007825032230
         H            0.424000000000    41.524000000000    54.448000000000     1.007825032230
         H            1.859000000000    39.609000000000    52.922000000000     1.007825032230
         H           -0.816000000000    39.549000000000    53.768000000000     1.007825032230
         H           -1.361000000000    40.947000000000    52.826000000000     1.007825032230
         H           -0.289000000000    39.739000000000    52.082000000000     1.007825032230
         N            1.761000000000    43.922000000000    53.995000000000    14.003074004430
         C            2.669000000000    44.782000000000    54.721000000000    12.000000000000
         C            2.899000000000    44.200000000000    56.110000000000    12.000000000000
         O            1.950000000000    43.687000000000    56.706000000000    15.994914619570
         C            2.071000000000    46.190000000000    54.846000000000    12.000000000000
         C            1.967000000000    46.894000000000    53.501000000000    12.000000000000
         S            3.577000000000    47.123000000000    52.682000000000    31.972071174400
         C            3.194000000000    46.290000000000    51.174000000000    12.000000000000
         H            0.797000000000    43.906000000000    54.295000000000     1.007825032230
         H            3.619000000000    44.850000000000    54.196000000000     1.007825032230
         H            1.084000000000    46.130000000000    55.304000000000     1.007825032230
         H            2.703000000000    46.788000000000    55.501000000000     1.007825032230
         H            1.304000000000    46.336000000000    52.841000000000     1.007825032230
         H            1.527000000000    47.877000000000    53.662000000000     1.007825032230
         H            2.866000000000    45.274000000000    51.387000000000     1.007825032230
         H            2.399000000000    46.824000000000    50.652000000000     1.007825032230
         H            4.076000000000    46.252000000000    50.544000000000     1.007825032230
         N            4.081000000000    44.299000000000    56.717000000000    14.003074004430
         C            5.246000000000    45.002000000000    56.188000000000    12.000000000000
         C            6.066000000000    44.193000000000    55.186000000000    12.000000000000
         O            5.934000000000    42.966000000000    55.087000000000    15.994914619570
         C            6.034000000000    45.354000000000    57.433000000000    12.000000000000
         C            5.875000000000    44.064000000000    58.208000000000    12.000000000000
         C            4.392000000000    43.743000000000    58.040000000000    12.000000000000
         H            4.916000000000    45.918000000000    55.705000000000     1.007825032230
         H            7.080000000000    45.571000000000    57.217000000000     1.007825032230
         H            5.564000000000    46.185000000000    57.961000000000     1.007825032230
         H            6.485000000000    43.270000000000    57.775000000000     1.007825032230
         H            6.133000000000    44.201000000000    59.258000000000     1.007825032230
         H            4.211000000000    42.669000000000    58.080000000000     1.007825032230
         H            3.818000000000    44.274000000000    58.794000000000     1.007825032230
         N            6.987000000000    44.867000000000    54.479000000000    14.003074004430
         C            8.000000000000    44.233000000000    53.656000000000    12.000000000000
         C            7.805000000000    44.569000000000    52.173000000000    12.000000000000
         C            6.630000000000    43.812000000000    51.545000000000    12.000000000000
         C            6.785000000000    42.295000000000    51.627000000000    12.000000000000
         N            5.768000000000    41.525000000000    51.936000000000    14.003074004430
         O            7.875000000000    41.758000000000    51.405000000000    15.994914619570
         H            7.049000000000    45.869000000000    54.598000000000     1.007825032230
         H            8.019000000000    43.154000000000    53.804000000000     1.007825032230
         H            7.638000000000    45.639000000000    52.053000000000     1.007825032230
         H            8.716000000000    44.310000000000    51.633000000000     1.007825032230
         H            5.711000000000    44.112000000000    52.046000000000     1.007825032230
         H            6.543000000000    44.095000000000    50.496000000000     1.007825032230
         H            5.908000000000    40.532000000000    52.053000000000     1.007825032230
         H            4.873000000000    41.945000000000    52.157000000000     1.007825032230
         H            4.038000000000    49.801000000000    55.818000000000     1.007825032230
         H            1.597000000000    51.945000000000    58.080000000000     1.007825032230
         H           -4.038000000000    55.583000000000    59.452000000000     1.007825032230
         H           -3.863000000000    51.507000000000    59.384000000000     1.007825032230
         H            4.541000000000    54.668000000000    54.572000000000     1.007825032230
         H           -0.473000000000    56.239000000000    53.398000000000     1.007825032230
         H           -4.281000000000    57.206000000000    49.637000000000     1.007825032230
         H           -0.974000000000    55.922000000000    48.023000000000     1.007825032230
         H            6.477000000000    53.828000000000    46.853000000000     1.007825032230
         H            5.166000000000    50.884000000000    44.894000000000     1.007825032230
         H            9.774000000000    51.131000000000    44.480000000000     1.007825032230
         H            8.807000000000    46.339000000000    42.815000000000     1.007825032230
         H            2.014000000000    42.057000000000    40.504000000000     1.007825032230
         H            8.935000000000    44.673000000000    54.016000000000     1.007825032230

  Running in c1 symmetry.

  Rotational constants: A =      0.00026  B =      0.00000  C =      0.00000 [cm^-1]
  Rotational constants: A =      7.72931  B =      0.04988  C =      0.04987 [MHz]
  Nuclear repulsion = 43067.131572231774044

  Charge       = 0
  Multiplicity = 1
  Electrons    = 1138
  Nalpha       = 569
  Nbeta        = 569

  ==> Algorithm <==

  SCF Algorithm Type is DF.
  DIIS enabled.
  MOM disabled.
  Fractional occupation disabled.
  Guess Type is SAD.
  Energy threshold   = 1.00e-06
  Density threshold  = 1.00e-06
  Integral threshold = 1.00e-12

  ==> Primary Basis <==

  Basis Set: MINIX
    Blend: MINIX
    Number of shells: 613
    Number of basis functions: 921
    Number of Cartesian functions: 924
    Spherical Harmonics?: true
    Max angular momentum: 2

   => Loading Basis Set <=

    Name: (MINIX AUX)
    Role: JKFIT
    Keyword: DF_BASIS_SCF
    atoms 1-2, 4, 6, 27, 37, 48, 65, 69, 101, 121, 140, 144, 178, 182, 187, 199, 218, 225, 244, 247, 258, 275, 292                                                                                                                                                              entry O          line   318 file /storage/hive/project/chem-sherrill/csargent30/.conda/envs/psi419/share/psi4/basis/def2-universal-jkfit.gbs 
    atoms 3, 5, 8-11, 26, 29-36, 47, 50-53, 55, 64, 67-68, 70-73, 86-88, 90, 100, 103-110, 120, 123-127, 139, 142-143, 145-148, 161-165, 177, 180-181, 183-185, 197-198, 200-203, 216-217, 223-224, 226-229, 242-243, 245-246, 256-257, 259-260, 262, 273-274, 276-278, 287-290 entry C          line   198 file /storage/hive/project/chem-sherrill/csargent30/.conda/envs/psi419/share/psi4/basis/def2-universal-jkfit.gbs 
    atoms 7, 28, 49, 54, 56, 66, 85, 102, 122, 141, 160, 179, 186, 196, 215, 222, 241, 255, 272, 286, 291                                                                                                                                                                       entry N          line   258 file /storage/hive/project/chem-sherrill/csargent30/.conda/envs/psi419/share/psi4/basis/def2-universal-jkfit.gbs 
    atoms 12, 89, 261                                                                                                                                                                                                                                                           entry S          line   903 file /storage/hive/project/chem-sherrill/csargent30/.conda/envs/psi419/share/psi4/basis/def2-universal-jkfit.gbs 
    atoms 13-25, 38-46, 57-63, 74-84, 91-99, 111-119, 128-138, 149-159, 166-176, 188-195, 204-214, 219-221, 230-240, 248-254, 263-271, 279-285, 293-314                                                                                                                         entry H          line    18 file /storage/hive/project/chem-sherrill/csargent30/.conda/envs/psi419/share/psi4/basis/def2-universal-jkfit.gbs 

  ==> Integral Setup <==

  DFHelper Memory: AOs need 27.505 GiB; user supplied 83.819 GiB. 
  Using in-core AOs.

  ==> MemDFJK: Density-Fitted J/K Matrices <==

    J tasked:                   Yes
    K tasked:                   Yes
    wK tasked:                   No
    OpenMP threads:              10
    Memory [MiB]:             85830
    Algorithm:                 Core
    Schwarz Cutoff:           1E-12
    Mask sparsity (%):      71.2083
    Fitting Condition:        1E-10

   => Auxiliary Basis Set <=

  Basis Set: (MINIX AUX)
    Blend: DEF2-UNIVERSAL-JKFIT
    Number of shells: 4678
    Number of basis functions: 14166
    Number of Cartesian functions: 16663
    Spherical Harmonics?: true
    Max angular momentum: 4

   => External Potential Field:  <= 

    > Charges [e] [a0] < 

              Z          x          y          z
        0.59720   41.93680   95.60880  109.21483
       -0.56790   42.20514   95.82045  111.52975
       -0.36620   44.20258   95.55022  107.46872
        0.11230   45.40823   93.97230  107.94116
        0.11230   43.58653   95.35747  105.53365
        0.11230   45.27028   97.27932  107.65392
       -0.41570   39.69370   95.43684  108.27753
       -0.02370   37.39957   95.46707  109.71183
        0.59730   35.70638   93.49609  108.54776
       -0.56790   36.00306   92.99720  106.29332
        0.03420   36.07298   97.95773  109.48506
        0.00180   37.42036   99.97218  110.96661
       -0.27370   35.12434  102.45150  111.29164
       -0.05360   34.89568  103.12424  108.01864
        0.08800   37.75484   95.01354  111.69037
        0.02410   35.96527   98.43772  107.48384
        0.02410   34.16436   97.73664  110.23339
        0.04400   37.94381   99.27109  112.81854
        0.04400   39.08898  100.64114  109.96316
        0.06840   34.01507  104.97240  107.78431
        0.06840   36.76840  103.17716  107.16448
        0.06840   33.71460  101.73908  107.06054
        0.27190   39.54441   95.26676  106.38213
       -0.41570   34.08121   92.30367  110.04820
       -0.00240   32.08566   90.71063  109.00507
        0.59730   30.14680   92.55123  107.88446
       -0.56790   29.92381   94.69418  108.82744
       -0.03430   30.76285   89.22342  111.05731
        0.01180   32.24629   86.96709  111.99840
       -0.12560   34.29475   87.29401  113.59522
       -0.12560   31.51118   84.57091  111.24251
       -0.17040   35.59110   85.17563  114.42103
       -0.17040   32.81131   82.46198  112.06832
       -0.10720   34.85033   82.77000  113.66136
        0.27190   33.98483   92.75154  111.90391
        0.09780   32.81509   89.45586  107.54242
        0.02950   30.35656   90.46497  112.64846
        0.02950   28.95060   88.55635  110.33355
        0.13300   34.88245   89.15350  114.19048
        0.13300   29.92003   84.33092  109.98962
        0.14300   37.21060   85.37405  115.62100
        0.14300   32.23306   80.59115  111.51085
        0.12970   35.87267   81.13917  114.32654
       -0.34790   28.75029   91.83502  105.93427
       -0.24000   26.76608   93.41294  104.86279
        0.73410   24.31889   91.97108  105.16515
       -0.58940   24.13936   89.77900  104.40548
       -0.00940   27.08922   93.87404  102.07734
        0.01870   29.12635   95.75998  101.55577
       -0.04790   28.74084   96.57823   98.82512
       -0.01430   30.67781   98.60213   98.23930
       -0.38540   29.79909  100.12714   96.13793
        0.27470   28.98084   90.07946  105.21428
        0.14260   26.60167   95.21763  105.84356
        0.03620   27.50118   92.11659  101.09468
        0.03620   25.29398   94.60536  101.36680
        0.01030   28.91659   97.39082  102.80299
        0.01030   30.98395   94.90205  101.81655
        0.06210   28.97706   94.98519   97.53632
        0.06210   26.84734   97.37192   98.60969
        0.11350   30.89513   99.83423   99.88147
        0.11350   32.49573   97.73097   97.80467
        0.34000   31.05765  101.52743   95.80345
        0.34000   29.59878   99.04999   94.58079
        0.34000   28.12290  100.93027   96.59335
       -0.41570   22.41593   93.14460  106.27442
       -0.08750   19.98196   91.93707  106.79598
        0.59730   17.91271   93.43184  105.41648
       -0.56790   17.42705   95.65038  106.01175
        0.29850   19.43016   91.95029  109.71750
       -0.31920   16.91305   90.63315  110.20883
       -0.31920   21.63547   90.71630  111.18960
        0.27190   22.64837   94.95307  106.85456
        0.09690   19.96118   89.98309  106.13836
       -0.02970   19.28466   93.89860  110.36567
        0.07910   16.55211   90.55568  112.23839
        0.07910   15.36347   91.65928  109.31688
        0.07910   16.96218   88.71319  109.46994
        0.07910   23.41749   91.72353  110.87590
        0.07910   21.22162   90.76921  113.21916
        0.07910   21.85468   88.74154  110.62457
       -0.41570   16.68817   92.28855  103.53431
       -0.00140   14.56223   93.42050  102.20395
        0.59730   12.20007   92.56068  103.59857
       -0.56790   11.92417   90.29867  104.19761
       -0.01520   14.36003   92.48698   99.46196
       -0.00110   16.42550   93.48853   97.76687
       -0.19060   18.81978   92.40383   97.85191
       -0.19060   15.90205   95.50109   96.14927
       -0.23410   20.71329   93.35247   96.30044
       -0.23410   17.81256   96.43650   94.60914
        0.32260   20.19172   95.36881   94.70551
       -0.55790   22.12491   96.33446   93.19751
        0.27190   17.15682   90.49520  103.07889
        0.08760   14.69451   95.47274  102.21340
        0.02950   14.41105   90.42906   99.43550
        0.02950   12.53266   93.06901   98.69851
        0.16990   19.21096   90.83913   99.10102
        0.16990   14.04633   96.35147   96.10202
        0.16560   22.58601   92.54367   96.35525
        0.16560   17.43461   97.99553   93.34869
        0.39920   21.63547   97.90482   92.41328
       -0.41570   10.45585   94.24820  104.14281
        0.27190   10.68829   96.08312  103.65904
        0.06980    7.26411   91.97486  104.37335
        0.06980    8.63227   92.82335  107.31377
       -0.56790    3.93819   97.16405  112.20816
       -0.51630    2.55680  100.87925  110.77197
        0.03810    2.60593  102.06789  113.22861
        0.53660    0.13606  101.14570  114.43237
       -0.58190   -1.91618  101.64081  113.44404
       -0.03030    2.58515  104.90815  112.89980
        0.79940    2.61727  106.45016  115.34699
       -0.80140    1.66296  105.66782  117.34254
       -0.80140    3.64906  108.52886  115.18070
        0.29360    1.88028  101.88458  109.29609
        0.08800    4.24244  101.48207  114.33410
       -0.01220    4.24055  105.42782  111.78486
       -0.01220    0.92408  105.44105  111.81509
       -0.41570    0.12094   99.95139  116.64335
       -0.02490   -2.21665   98.94228  117.70726
        0.59730   -4.10260  100.92838  118.61055
       -0.56790   -6.31169  100.31044  119.05653
        0.21170   -1.67052   97.19239  119.93147
       -0.65460   -0.57637   94.91716  119.03952
        0.27190    1.76500   99.55833  117.52585
        0.08430   -3.14261   97.80844  116.29564
        0.03520   -0.38550   98.12214  121.24861
        0.03520   -3.42229   96.72941  120.91413
        0.42750    0.75400   94.42961  120.18280
       -0.41570   -3.25600  103.26975  118.96960
        0.01430   -5.02478  105.31822  119.43447
        0.59730   -6.64806  105.78309  117.14034
       -0.56790   -8.74565  106.70150  117.43703
       -0.20410   -3.70008  107.80888  120.00517
        0.71300   -2.24688  107.62179  122.46748
       -0.91910    0.21354  108.16414  122.47693
       -0.59310   -3.27490  106.83756  124.41768
        0.27190   -1.42485  103.70250  118.62756
        0.10480   -6.24554  104.82689  121.02184
        0.07970   -2.42830  108.30209  118.45937
        0.07970   -5.09092  109.31688  120.19792
        0.41960    1.19242  108.04320  124.10587
        0.41960    1.08470  108.61201  120.83665
       -0.41570   -5.78823  105.28231  114.82543
        0.13030   -5.54824  106.81677  110.46016
       -0.04300   -4.57125  109.36223  111.31243
       -0.32040   -6.94096  107.03598  107.94872
       -0.06600   -2.19019  110.31276  109.98206
        0.27190   -4.04023  104.54154  114.61378
        0.08690   -8.78534  107.11535  112.92814
        0.01870   -3.95142  105.53553  110.21072
        0.02360   -6.06035  110.76819  111.08566
        0.02360   -4.09315  109.33388  113.30798
        0.08820   -5.71831  107.88824  106.52575
        0.08820   -7.48709  105.17082  107.26274
        0.08820   -8.62849  108.19249  108.17359
        0.01860   -2.53412  110.51874  107.96005
        0.01860   -1.63083  112.15147  110.74929
        0.01860   -0.63306  108.98995  110.25229
       -0.56790   -4.66573   96.38737  112.60689
       -0.34790   -8.41684   95.55967  114.30386
       -0.24000   -7.39450   93.84191  116.19737
        0.73410   -5.77311   91.76132  115.03897
       -0.58940   -6.59703   90.57646  113.19082
       -0.00940   -9.59414   92.70996  117.66191
        0.01870   -8.65684   91.21897  119.92769
       -0.04790  -10.76388   90.22875  121.62466
       -0.01430   -9.68485   89.85648  124.25705
       -0.38540  -11.55945   89.13082  126.14300
        0.27470  -10.28956   95.91872  114.32276
        0.14260   -6.24177   94.94929  117.49750
        0.03620  -10.80167   94.24064  118.33465
        0.03620  -10.70530   91.48353  116.43170
        0.01030   -7.51544   89.61837  119.30786
        0.01030   -7.44741   92.47753  121.02751
        0.06210  -12.28322   91.61959  121.72860
        0.06210  -11.50654   88.45619  120.87822
        0.11350   -8.22031   88.40706  124.16634
        0.11350   -8.80234   91.61959  124.86365
        0.34000  -10.71664   88.91161  127.84375
        0.34000  -12.89360   90.48954  126.28662
        0.34000  -12.39471   87.48676  125.64411
       -0.41570   -3.47710   91.40038  116.01407
        0.04290   -1.87461   89.40483  115.05975
        0.59730   -0.33259   88.35981  117.22160
       -0.56790    1.81036   89.14972  117.72994
       -0.07900   -0.15307   90.42151  112.97728
       -0.10810    1.71209   87.86660  111.59589
        0.27190   -2.84026   92.50209  117.43892
        0.07660   -3.01789   87.87793  114.27930
        0.09100   -1.31336   91.26621  111.50140
        0.09100    1.08659   91.87659  113.75017
       -0.41570   -1.40785   86.55513  118.58787
       -0.02520   -0.12472   85.35704  120.72893
        0.59730    2.45097   84.20620  120.01462
       -0.56790    4.34637   84.78823  121.25428
        0.27190   -3.16340   85.96175  118.14190
        0.06980    0.16252   86.76678  122.20481
        0.06980   -1.33037   83.86605  121.47915
       -0.25480    2.72310   82.67552  117.97560
       -0.02660    5.14383   81.69853  117.07420
        0.58960    7.09781   83.77345  116.56776
       -0.57480    9.35225   83.38606  117.05720
       -0.00700    4.46164   80.18297  114.70071
        0.01890    1.81603   79.26267  115.17881
        0.01920    0.66140   81.59270  116.43170
        0.06410    5.88650   80.40596  118.49717
        0.02530    4.42196   81.41696  113.05476
        0.02530    5.76744   78.62017  114.39268
        0.02130    0.83904   78.76567  113.43270
        0.02130    1.84248   77.67908  116.49973
        0.03910    0.08882   82.95142  114.99172
        0.03910   -0.94675   81.05035  117.59199
       -0.41570    6.27767   85.95230  115.52652
        0.04290    7.94252   88.09903  115.05220
        0.59730    9.02344   89.10626  117.52963
       -0.56790   11.32513   89.45208  117.70537
       -0.07900    6.54790   90.29867  113.80120
       -0.10810    5.10226   89.55034  110.78897
        0.27190    4.42196   86.16584  115.13723
        0.07660    9.48831   87.49810  113.83143
        0.09100    5.10982   91.05078  115.06353
        0.09100    7.92362   91.79534  113.47805
       -0.51630    7.42473   89.50877  119.45526
        0.03810    8.31479   90.42340  121.92324
        0.53660   10.01744   88.54123  123.23471
       -0.58190   11.96197   89.26121  124.31563
       -0.03030    6.14539   90.95252  123.68824
        0.79940    4.29913   92.92539  122.73204
       -0.80140    5.02856   94.62237  121.32420
       -0.80140    2.10515   92.69674  123.44825
        0.29360    5.55391   89.20263  119.21904
        0.08800    9.36548   92.17139  121.63600
       -0.01220    5.12305   89.19885  124.06052
       -0.01220    6.91829   91.62904  125.46270
       -0.41570    9.39383   86.10726  123.02873
        0.01430   10.98120   84.13250  124.09454
        0.59730   13.63248   84.04179  122.94369
       -0.56790   15.50898   83.62983  124.29674
       -0.20410    9.74154   81.56058  123.76194
        0.71300    7.48898   81.24500  125.52128
       -0.91910    5.92618   79.38362  125.07341
       -0.59310    7.00144   82.72465  127.25416
        0.27190    7.79890   85.60270  122.10276
        0.10480   11.21930   84.49154  126.11087
        0.07970    9.15950   81.29413  121.80419
        0.07970   11.10025   80.09415  124.24193
        0.41960    4.40306   79.17008  126.19780
        0.41960    6.25310   78.19309  123.62399
       -0.41570   13.84224   84.43107  120.45492
        0.03370   16.27054   84.51611  119.15479
        0.59730   17.89949   86.65528  120.20359
       -0.56790   20.11991   86.30190  120.78374
       -0.18250   15.83402   84.98476  116.34099
        0.27190   12.26432   84.72020  119.41746
        0.08230   17.27399   82.73977  119.41557
        0.06030   17.64815   85.30224  115.38479
        0.06030   14.93640   83.32558  115.48683
        0.06030   14.63971   86.63260  116.01407
       -0.34790   16.81667   88.91917  120.47760
       -0.24000   18.20373   91.06212  121.54718
        0.73410   19.11458   90.51599  124.21359
       -0.58940   21.35957   90.87126  124.78995
       -0.00940   16.53510   93.42806  121.61332
        0.01870   15.95307   94.26899  118.94881
       -0.04790   14.84758   96.89571  118.98472
       -0.01430   12.13204   96.93539  119.78407
       -0.38540   11.17017   99.48085  119.43258
        0.27470   14.99120   89.16484  119.97115
        0.14260   19.85913   91.44196  120.37555
        0.03620   14.78522   93.05200  122.63567
        0.03620   17.57256   94.91527  122.58842
        0.01030   17.70673   94.33324  117.86789
        0.01030   14.66050   92.96697  118.02096
        0.06210   15.96063   98.13159  120.20359
        0.06210   14.97041   97.64026  117.06853
        0.11350   11.05490   95.62014  118.61622
        0.11350   11.96386   96.38737  121.76261
        0.34000    9.32769   99.54510  119.94470
        0.34000   12.15850  100.72240  120.49272
        0.34000   11.30434   99.97218  117.59010
       -0.34790   17.45540   89.50310  125.82174
       -0.26370   18.30200   88.98153  128.38232
        0.73410   20.29755   86.93307  128.60342
       -0.58940   21.97374   87.13527  130.23992
       -0.00070   16.03244   88.33714  130.07363
        0.03900   15.23308   90.97897  130.92023
        0.04860   12.49298   91.25865  130.48559
       -0.52950   11.73520   93.89293  130.50449
        0.80760    9.29556   94.51087  130.33630
       -0.86270    7.43607   92.80634  130.10953
       -0.86270    8.70408   96.93917  130.37032
        0.27470   15.65260   89.14027  125.30396
        0.15600   19.29599   90.64449  129.09475
        0.03270   14.58869   87.30913  129.01727
        0.03270   16.60691   87.25054  131.72525
        0.02850   15.65638   91.22464  132.92334
        0.02850   16.14393   92.51532  129.88466
        0.06870   11.99409   90.48198  128.65255
        0.06870   11.47442   90.21553  131.94446
        0.34560   13.07124   95.24220  130.65755
        0.44780    7.84992   90.94307  130.08875
        0.44780    5.62760   93.37893  129.90922
        0.44780    6.88049   97.47396  130.23048
        0.44780   10.06846   98.25442  130.56874
       -0.41570   20.15582   84.97154  126.97826
       -0.05180   22.06822   82.98921  126.98582
        0.59730   24.63258   84.10226  126.21292
       -0.56790   26.55065   83.57125  127.45447
       -0.11020   21.31989   80.82548  125.18491
        0.35310   23.23229   78.62583  125.00160
       -0.41210   23.69339   77.58649  127.63588
       -0.41210   22.27987   76.57926  123.21203
        0.27190   18.75364   84.89028  125.68568
        0.09220   22.20428   82.25978  128.90767
        0.04570   19.50764   80.07337  125.81797
        0.04570   21.04777   81.60593  123.29518
       -0.03610   25.01808   79.33259  124.25516
        0.10000   24.86691   75.89707  127.50738
        0.10000   24.69494   78.95465  128.80184
        0.10000   21.90571   77.08760  128.53350
        0.10000   23.68772   75.08449  123.04952
        0.10000   20.52243   75.77424  123.92257
        0.10000   21.95106   77.38240  121.34498
       -0.41570   24.73463   85.74821  124.27784
       -0.05180   27.11946   86.92362  123.58431
        0.59730   28.07755   88.60737  125.70647
       -0.56790   30.36412   88.56579  126.18646
       -0.11020   26.71884   88.39572  121.13333
        0.35310   26.13869   86.73276  118.82220
       -0.41210   25.15037   88.35603  116.66602
       -0.41210   28.53864   85.30602  118.02473
        0.27190   23.15481   86.20364  123.30274
        0.09220   28.52731   85.45342  123.27439
        0.04570   25.16359   89.71475  121.42246
        0.04570   28.40825   89.51255  120.74405
       -0.03610   24.67793   85.37405  119.30597
        0.10000   24.56644   87.13905  115.10700
        0.10000   23.52520   89.47097  117.27829
        0.10000   26.63569   89.60136  115.99328
        0.10000   28.16826   84.20998  116.32209
        0.10000   30.06932   86.63260  117.64112
        0.10000   29.10745   84.01911  119.51762
       -0.41570   26.49018   90.03033  127.04440
       -0.03890   27.33300   91.49109  129.22325
        0.59730   28.35345   89.75065  131.28683
       -0.56790   30.43026   90.24198  132.21847
        0.36540   25.14470   93.06712  130.25693
       -0.24380   25.76453   94.49575  132.69279
       -0.67610   24.53053   94.78299  128.26705
        0.27190   24.63447   90.07002  126.58708
        0.10070   28.84856   92.76099  128.63555
        0.00430   23.52898   91.84447  130.61598
        0.41020   25.97995   95.83746  127.94769
        0.06420   24.20928   95.76754  133.15955
        0.06420   26.00830   93.17106  134.25370
        0.06420   27.49552   95.59369  132.45468
       -0.41570   27.12513   87.67006  131.99926
       -0.08750   28.15125   86.04490  133.99859
        0.59730   30.68537   84.84870  133.22380
       -0.56790   32.36156   84.52367  134.79227
        0.29850   26.12924   84.01344  134.65999
       -0.31920   27.22906   82.08592  136.47602
       -0.31920   23.92960   85.22287  136.06217
        0.27190   25.45083   87.21275  131.20368
        0.09690   28.49518   87.19574  135.67478
       -0.02970   25.45650   83.07047  132.95546
        0.07910   25.74941   80.80280  137.12042
        0.07910   28.65959   80.94642  135.53116
        0.07910   28.06621   83.02323  138.11063
        0.07910   23.07356   86.71197  134.93022
        0.07910   22.48396   83.81124  136.47035
        0.07910   24.57967   86.05246  137.83473
       -0.34790   31.06332   84.31580  130.78795
       -0.24000   33.44248   83.33692  129.82985
        0.73410   35.43803   85.37027  129.36498
       -0.58940   37.46571   84.81091  128.30862
       -0.00940   32.97383   81.94041  127.36376
        0.01870   31.21828   79.71054  127.64533
       -0.04790   32.36156   77.89262  129.51805
       -0.01430   30.83655   75.48700  129.60309
       -0.38540   32.56754   73.48200  130.33063
        0.27470   29.65925   84.64461  129.53317
        0.14260   34.27774   82.06703  131.21124
        0.03620   32.15747   83.24999  125.99371
        0.03620   34.75773   81.26011  126.59086
        0.01030   29.37201   80.25667  128.34075
        0.01030   31.00474   78.79024  125.81419
        0.06210   34.29664   77.48255  128.93223
        0.06210   32.36912   78.67308  131.42100
        0.11350   29.29264   75.66841  130.95802
        0.11350   30.08066   75.07693  127.72848
        0.34000   31.63402   71.81904  130.42134
        0.34000   33.95271   73.32893  129.02294
        0.34000   33.34422   73.86939  132.03138
       -0.34790   34.90702   87.76455  130.00749
       -0.24000   36.58699   89.91317  129.58608
        0.73410   37.39579   90.24009  126.84220
       -0.58940   39.59732   90.66528  126.19780
       -0.00940   38.90190   89.63538  131.26038
        0.01870   38.05530   89.70341  133.97969
       -0.04790   40.20203   88.51099  135.41399
       -0.01430   39.57653   88.30690  138.19756
       -0.38540   41.66468   87.00299  139.43911
        0.27470   33.21572   88.13305  130.81062
        0.14260   35.58543   91.62715  130.13788
        0.03620   39.90724   87.89683  130.79928
        0.03620   40.18692   91.22086  130.95235
        0.01030   37.74917   91.64794  134.59007
        0.01030   36.35833   88.59414  134.33685
        0.06210   40.54218   86.60426  134.69968
        0.06210   41.91224   89.64294  135.17778
        0.11350   39.33465   90.18907  138.99881
        0.11350   37.83043   87.23165  138.43567
        0.34000   43.27851   87.99699  139.20101
        0.34000   41.29619   86.84236  141.30616
        0.34000   41.88200   85.26066  138.69078
       -0.41570   35.57409   89.99632  125.13577
       -0.00310   36.03708   90.26466  122.44669
        0.59730   34.79931   92.67028  121.40168
       -0.56790   32.47683   92.94618  121.58120
       -0.00360   34.99206   87.93841  121.08420
       -0.06450   36.55864   85.63294  121.64167
        0.69510   39.26662   85.83703  120.69492
       -0.94070   41.00139   84.75611  122.11788
       -0.60860   39.91102   86.98409  118.75606
        0.27190   33.78641   89.65239  125.70836
        0.08500   38.05153   90.31379  122.06497
        0.01710   33.04375   87.60014  121.67002
        0.01710   34.99773   88.28045  119.05275
        0.03520   36.53785   85.25688  123.65990
        0.03520   35.68181   84.01533  120.71759
        0.42510   40.50061   83.88494  123.74116
        0.42510   42.82686   84.83925  121.57931
       -0.25480   36.19392   94.49009  120.31508
       -0.02660   35.14135   96.76154  119.17936
        0.58960   33.51996   96.02454  116.92869
       -0.57480   34.23806   94.31245  115.48683
       -0.00700   37.38445   98.33001  118.38378
        0.01890   39.40079   97.37948  120.17335
        0.01920   38.92269   94.55623  120.16579
        0.06410   34.03019   97.77065  120.59287
        0.02530   37.94192   97.87081  116.46004
        0.02530   37.03863  100.35013  118.60488
        0.02130   41.29241   97.82734  119.48738
        0.02130   39.10977   98.15426  122.06497
        0.03910   39.57275   93.69262  118.41213
        0.03910   39.82976   93.70774  121.80608
       -0.41570   31.37512   97.29822  116.59799
       -0.00240   29.78019   96.80689  114.42481
        0.59730   28.61990   99.26920  113.50640
       -0.56790   28.44416  101.13814  114.89913
       -0.03430   27.62024   94.92283  115.06542
        0.01180   25.78909   95.77510  117.13467
       -0.12560   23.67071   97.21129  116.53941
       -0.12560   26.29554   95.20629  119.64801
       -0.17040   22.10224   98.06545  118.44992
       -0.17040   24.69494   96.07746  121.53585
       -0.10720   22.60490   97.50798  120.95192
        0.27190   30.85545   98.67394  117.81309
        0.09780   30.92915   96.03210  112.91492
        0.02950   26.55443   94.50142  113.35333
        0.02950   28.51975   93.17862  115.67392
        0.13300   23.24930   97.66861  114.59677
        0.13300   27.93582   94.10080  120.14123
        0.14300   20.47329   99.19928  117.97749
        0.14300   25.10123   95.62581  123.47471
        0.12970   21.38225   98.19395  122.43158
       -0.51630   27.74874   99.22952  111.17070
        0.03970   26.36168  101.27609  110.02930
        0.53660   23.74630  100.17249  109.48506
       -0.58190   23.54410   98.10702  108.41548
        0.05600   27.71661  101.94883  107.65203
        0.01360   26.40514  103.83100  105.98151
        0.80540   27.83378  104.55099  103.56077
       -0.81880   29.86145  103.51164  103.00519
       -0.81880   26.87946  106.20450  102.21529
        0.29360   27.96228   97.63837  110.13513
        0.11050   26.21428  102.91826  111.26707
       -0.01730   29.55154  102.72551  108.16225
       -0.01730   28.03409  100.23674  106.54276
       -0.04250   24.57778  103.17716  105.60357
       -0.04250   26.16515  105.55821  107.08322
       -0.41570   21.70350  101.42538  110.13513
       -0.00240   19.17505  100.49186  109.55309
        0.59730   18.12058  102.06411  107.36290
       -0.56790   18.25097  104.39603  107.34967
       -0.03430   17.48564  100.73185  111.90580
        0.01180   14.87025   99.58857  111.53919
       -0.12560   14.52632   97.02421  111.90202
       -0.12560   12.85392  101.09846  110.81543
       -0.17040   12.16228   95.97730  111.54675
       -0.17040   10.49932  100.04021  110.46205
       -0.10720   10.17429   97.49097  110.82866
        0.27190   21.86035  103.13180  110.97228
        0.09780   19.22040   98.50764  109.02964
        0.02950   18.40404   99.76620  113.47805
        0.02950   17.29855  102.71984  112.41792
        0.13300   16.08913   95.84502  112.45382
        0.13300   13.12604  103.09590  110.49418
        0.14300   11.87882   93.97608  111.82265
        0.14300    8.92140  101.20050  109.89324
        0.12970    8.34125   96.65571  110.58110
       -0.41570   17.05289  100.85090  105.44294
       -0.05970   16.00976  102.12080  103.25086
        0.59730   13.17706  101.56900  103.31322
       -0.56790   12.35125   99.38826  103.09968
        0.13030   17.27588  101.05877  100.81311
       -0.04300   20.04055  101.77309  100.69217
       -0.32040   15.96063  102.13025   98.52276
       -0.06600   21.35768  101.05877  103.11480
        0.27190   16.92817   98.95740  105.49396
        0.08690   16.30645  104.15415  103.32645
        0.01870   17.11147   99.00275  100.77909
        0.02360   20.91738  100.75831   99.12558
        0.02360   20.25786  103.80077  100.37658
        0.08820   16.99809  101.61813   96.81634
        0.08820   14.05389  101.36302   98.36024
        0.08820   15.85669  104.18249   98.67772
        0.01860   23.34568  100.86980  102.60646
        0.01860   21.20084  102.67827  104.32989
        0.01860   20.87391   99.18983  103.83856
       -0.41570   11.65205  103.54187  103.68171
       -0.20410    7.78945  105.41270  105.49774
        0.71300    4.90951  105.31822  105.72073
       -0.91910    3.80402  107.44416  106.46906
       -0.59310    3.62449  103.42093  105.20861
        0.27190   12.39660  105.28987  103.85746
        0.10480    8.45086  101.48963  104.77775
        0.07970    8.59069  105.30877  107.39314
        0.07970    8.32991  107.22873  104.68327
        0.41960    1.89729  107.50085  106.60890
        0.41960    4.84337  108.99940  106.84512
       -0.56790   -1.19620  106.93771  103.64770
       -0.25480   -0.13039  109.12601  100.21785
       -0.02660    0.24566  111.50140  101.57845
        0.58960   -2.19397  112.51429  102.73685
       -0.57480   -2.05602  113.99773  104.52831
       -0.00700    1.40218  113.23806   99.60746
        0.01890    0.34015  112.23272   97.11681
        0.01920    0.56881  109.37168   97.55333
        0.06410    1.61761  111.21227  103.08834
        0.02530    0.88061  115.20904   99.91738
        0.02530    3.45442  113.03586   99.61313
        0.02130   -1.64028  112.76563   96.89760
        0.02130    1.45887  112.84500   95.49920
        0.03910   -0.62928  108.33800   96.25698
        0.03910    2.52656  108.77453   97.32656
       -0.51630   -4.43519  111.90580  101.77120
        0.03970   -6.76522  112.64279  103.00141
        0.53660   -8.73242  110.69260  102.27198
       -0.58190   -8.38094  109.17326  100.54099
        0.05600   -7.62693  115.31109  102.20773
        0.01360   -8.67006  115.54730   99.60557
        0.80540   -9.68674  118.17024   99.06700
       -0.81880  -11.69363  118.87700  100.00242
       -0.81880   -8.41684  119.46849   97.67238
        0.29360   -4.54479  110.75496  100.24997
        0.11050   -6.50822  112.58799  105.04610
       -0.01730   -9.09525  115.90257  103.52676
       -0.01730   -6.06035  116.63201  102.41371
       -0.04250   -7.16017  115.12023   98.27143
       -0.04250  -10.20830  114.21316   99.31834
       -0.34790  -10.78089  110.71716  103.70250
       -0.24000  -12.76888  108.80665  103.62502
        0.73410  -13.67028  108.37957  100.94539
       -0.58940  -14.33546  110.16725   99.63581
       -0.00940  -14.70963  109.86301  105.41081
        0.01870  -16.79400  108.30776  106.54654
       -0.04790  -18.06578  110.28442  108.24540
       -0.01430  -20.06889  109.15814  109.95371
       -0.38540  -20.97596  110.98739  111.79620
        0.27470  -10.92451  112.07021  105.03854
        0.14260  -12.02244  107.04921  104.39981
        0.03620  -13.62493  110.58299  107.01897
        0.03620  -15.54867  111.49951  104.46973
        0.01030  -18.09224  107.61990  105.10279
        0.01030  -16.01732  106.75819  107.66337
        0.06210  -16.67872  111.16881  109.48884
        0.06210  -18.94450  111.74517  107.08511
        0.11350  -21.64492  108.49296  108.80098
        0.11350  -19.26198  107.54809  110.95716
        0.34000  -21.72051  112.49729  110.89480
        0.34000  -22.31200  110.18993  112.90358
        0.34000  -19.51898  111.56376  112.89035
       -0.41570  -13.40194  106.06088  100.01753
       -0.02520  -14.25231  105.33144   97.50420
        0.59730  -12.67250  106.34623   95.28944
       -0.56790  -13.43595  106.01742   93.09925
        0.27190  -12.64983  104.70028  101.12491
        0.06980  -14.24665  103.27353   97.39837
        0.06980  -16.19684  105.96450   97.25853
       -0.41570  -10.46719  107.52731   95.73730
        0.29850   -8.46030  111.37668   94.05356
       -0.31920   -6.65184  112.38390   91.99754
       -0.31920  -11.00954  112.72783   93.76254
        0.27190   -9.90216  107.78620   97.54766
        0.09690   -9.63949  108.13013   91.90305
       -0.02970   -7.65906  111.77730   95.90171
        0.07910   -4.76022  111.60911   92.24509
        0.07910   -7.35292  111.88690   90.12293
        0.07910   -6.51389  114.43237   92.14116
        0.07910  -10.75632  114.78763   93.88348
        0.07910  -11.88260  112.28753   91.92951
        0.07910  -12.32479  112.18359   95.27054
       -0.56790   -1.90295  107.77297   88.79067
       -0.51630    1.05636  105.78876   91.12070
        0.03810    3.11427  107.10212   89.96797
        0.53660    4.05913  105.35034   87.87793
       -0.58190    5.61060  103.62691   88.30123
       -0.03030    5.15328  107.56510   91.91817
        0.79940    7.27734  109.23940   90.93929
       -0.80140    7.81591  109.29420   88.68485
       -0.80140    8.43952  110.50174   92.47753
        0.29360    1.45320  104.46595   92.43595
        0.08800    2.52089  108.91814   89.19696
       -0.01220    4.29157  108.52508   93.52255
       -0.01220    5.93374  105.78687   92.60981
       -0.51630    3.26734  105.90781   85.56491
        0.03810    3.91929  104.29965   83.43519
        0.53660    6.69719  104.24674   82.67741
       -0.58190    7.61182  102.28710   81.75333
       -0.03030    2.26011  105.08011   81.21665
        0.79940   -0.52156  104.25430   81.46420
       -0.80140   -1.21320  102.87669   83.22921
       -0.80140   -1.99933  104.94216   79.78991
        0.29360    2.02957  107.33266   85.29468
        0.08800    3.41662  102.36457   83.92652
       -0.01220    2.35649  107.12479   80.96343
       -0.01220    3.00466  104.20328   79.50267
       -0.51630    8.11637  106.27064   83.22543
        0.03970   10.84325  106.31977   82.78890
        0.53660   12.13015  104.43382   84.57091
       -0.58190   13.77043  103.00330   83.73565
        0.05600   11.87693  109.02019   83.26133
        0.01360   14.77199  109.37168   83.39739
        0.80540   15.73197  111.37857   85.29468
       -0.81880   14.85892  113.53853   85.18129
       -0.81880   17.36280  110.83622   86.88205
        0.29360    7.32080  107.76919   84.10415
        0.11050   11.24576  105.77931   80.84248
       -0.01730   11.11915  110.29198   81.82892
       -0.01730   11.14371  109.65136   85.07736
       -0.04250   15.67906  107.59534   83.89628
       -0.04250   15.45229  109.86301   81.51334
       -0.34790   11.35158  104.29021   86.96898
       -0.00940   11.68796  103.07322   91.44196
        0.01870   12.79345  105.61679   92.30367
       -0.04790   15.61481  105.39003   92.65894
       -0.01430   17.19084  107.44416   91.39471
       -0.38540   16.46707  109.99340   92.12226
        0.27470    9.96642  105.45428   87.59259
        0.14260   14.51121  102.58378   88.54501
        0.03620    9.63193  103.15637   91.56479
        0.03620   12.34558  101.57845   92.70052
        0.01030   12.34369  107.08511   90.93173
        0.01030   11.92984  106.14025   94.10269
        0.06210   15.99842  105.51286   94.66961
        0.06210   16.32723  103.56266   92.03155
        0.11350   19.17883  107.13802   91.84258
        0.11350   16.96029  107.24385   89.35759
        0.34000   14.60191  110.25040   91.78211
        0.34000   16.83557  110.30331   93.96663
        0.34000   17.43083  111.24629   91.04323
       -0.56790   11.21552   93.83057   84.19486
       -0.41570   10.56735   97.60435   82.28245
        0.03370   12.14716   96.98452   80.09982
        0.59730   14.88159   96.34580   80.88973
       -0.56790   16.04944   94.52221   80.02990
       -0.18250   12.15283   99.23708   78.29324
        0.27190    9.75288   99.33345   82.35426
        0.08230   11.34592   95.35558   79.12283
        0.06030   10.22720   99.64715   77.68286
        0.06030   12.93895  100.90193   79.21921
        0.06030   13.29422   98.78732   76.63784
       -0.51630   15.91149   97.79900   82.69819
        0.05600   19.03143   99.49975   85.46475
        0.01360   21.40115   99.12936   86.98976
        0.80540   21.73752  101.26475   88.87382
       -0.81880   22.53876  103.28109   88.05179
       -0.81880   21.19895  100.95484   91.11692
        0.29360   14.92128   99.28243   83.38794
        0.11050   19.79299   97.38137   82.12939
       -0.01730   19.20151  101.24586   84.38572
       -0.01730   17.48564   99.73408   86.80079
       -0.04250   21.31611   97.35869   88.03856
       -0.04250   23.03198   99.04811   85.72932
       -0.56790   18.11114   85.30035   80.04691
       -0.41570   18.71585   89.59381   80.09037
       -0.03890   21.20840   89.50877   78.88284
        0.59730   23.05844   88.02344   80.51745
       -0.56790   24.37558   86.30568   79.60660
        0.36540   22.23452   92.23186   78.45765
       -0.24380   24.87258   92.28855   77.29358
       -0.67610   20.47518   93.48286   76.82871
        0.27190   17.99964   91.29456   80.58170
        0.10070   21.04966   88.56201   77.05925
        0.00430   22.30066   93.24098   80.24722
        0.41020   18.86514   93.56601   77.66774
        0.06420   25.38469   94.23308   76.84193
        0.06420   26.25585   91.54022   78.62395
        0.06420   24.90092   91.16228   75.56826
       -0.34790   23.08678   88.60359   82.97598
       -0.24000   24.75919   87.34125   84.72020
        0.73410   24.20739   84.53312   84.92996
       -0.58940   25.90059   82.94764   85.20586
       -0.00940   24.50030   88.53934   87.28456
        0.01870   25.76831   91.06212   87.54723
       -0.04790   25.67760   91.70085   90.34592
       -0.01430   27.51630   93.83057   90.93740
       -0.38540   26.97584   96.11147   89.48231
        0.27470   21.92838   89.97364   83.63739
        0.14260   26.70372   87.54912   84.06636
        0.03620   22.51042   88.70752   87.79668
        0.03620   25.37902   87.24299   88.62438
        0.01030   27.73173   90.90339   86.93874
        0.01030   24.80832   92.49642   86.42851
        0.06210   23.75953   92.23564   90.87126
        0.06210   26.24263   90.08135   91.49109
        0.11350   27.39725   94.26710   92.94807
        0.11350   29.42682   93.18995   90.50654
        0.34000   25.22784   96.75776   89.91695
        0.34000   28.26274   97.46640   89.86215
        0.34000   27.02875   95.70707   87.61526
       -0.41570   21.79043   83.86038   84.85815
       -0.05180   21.03265   81.21287   84.98476
        0.59730   21.42949   79.83715   82.50544
       -0.56790   21.58823   77.51090   82.54891
       -0.11020   18.22830   80.97099   85.72176
        0.35310   17.50831   81.76089   88.38816
       -0.41210   14.65483   81.81380   88.64138
       -0.41210   18.67238   79.97132   90.24765
        0.27190   20.43928   85.19074   84.63138
        0.09220   22.17405   80.25478   86.40206
        0.04570   17.13226   82.09159   84.38194
        0.04570   17.65949   79.00567   85.47987
       -0.03610   18.21885   83.65629   88.76611
        0.10000   14.18995   82.44686   90.54812
        0.10000   13.84413   83.14228   87.28456
        0.10000   13.85925   79.93919   88.31446
        0.10000   18.03177   80.46832   92.14116
        0.10000   18.10925   78.03246   89.83947
        0.10000   20.72274   80.11494   90.20986
       -0.41570   21.64681   81.16752   80.36060
       -0.02520   21.77909   79.99967   77.88317
        0.59730   19.20718   78.93197   77.16319
       -0.56790   19.05033   77.02902   75.83471
        0.27190   21.58256   83.07614   80.42863
        0.06980   22.32900   81.41696   76.49422
        0.06980   23.17938   78.48788   77.88695
       -0.34790   17.11336   80.09226   77.91152
       -0.26370   14.61136   79.07937   77.38428
        0.73410   13.25643   80.60249   75.37740
       -0.58940   13.54556   82.91551   75.26212
       -0.00070   12.93895   79.11716   79.74266
        0.03900   13.73831   77.30303   81.79869
        0.04860   12.78400   74.63284   81.32814
       -0.52950   10.03256   74.66119   81.15429
        0.80760    8.42062   74.22277   83.04779
       -0.86270    9.15950   73.73333   85.37972
       -0.86270    5.97153   74.32860   82.56591
        0.27470   17.24375   81.73443   78.87717
        0.15600   14.73230   77.12917   76.72855
        0.03270   13.03911   81.01823   80.53635
        0.03270   10.97175   78.82615   79.20976
        0.02850   15.78866   77.25578   81.94797
        0.02850   12.97486   77.95876   83.59770
        0.06870   13.56445   73.92609   79.55558
        0.06870   13.40761   73.39318   82.85126
        0.34560    9.29367   75.06181   79.44220
        0.44780    7.85937   73.40452   86.73465
        0.44780   11.01899   73.65774   85.78412
        0.44780    5.36493   74.72922   80.79902
        0.44780    4.70731   74.02057   83.96053
       -0.51630   11.72953   79.28535   73.86373
        0.03810   10.00232   80.46265   72.09305
        0.53660    7.26222   80.56847   72.93776
       -0.58190    5.74666   81.75144   71.63763
       -0.03030   10.03445   79.10394   69.54948
        0.79940   12.37960   79.58015   67.92810
       -0.80140   13.80823   81.37728   68.38730
       -0.80140   12.75376   78.12317   66.16498
        0.29360   11.69363   77.38617   73.99979
        0.08800   10.58625   82.40907   71.75290
       -0.01220    9.83036   77.07626   69.87262
       -0.01220    8.43007   79.70298   68.40620
       -0.41570    6.42885   79.26267   74.93520
        0.36540    2.32247   76.76634   75.21866
       -0.24380    2.79679   75.71188   72.54470
       -0.67610    3.12561   74.92386   77.04413
        0.27190    7.66473   78.26868   75.99345
        0.10070    2.76467   80.86705   74.81615
        0.00430    0.30614   77.10083   75.44732
        0.41020    2.39239   73.31948   76.58115
        0.06420    1.59493   74.06782   72.22344
        0.06420    2.33192   77.15563   71.14630
        0.06420    4.76967   75.16008   72.31604
       -0.56790   17.86169   87.09559  102.47796
       -0.41570   19.29788   83.08559  103.14881
       -0.08750   21.68650   83.84337  104.34123
        0.59730   23.95228   83.11015  102.73874
       -0.56790   23.98251   81.05224  101.63325
        0.29850   21.87547   82.58859  106.99062
       -0.31920   24.13558   83.69786  108.44004
       -0.31920   19.36780   82.98921  108.41359
        0.27190   18.92372   81.22043  103.02220
        0.09690   21.68839   85.88049  104.61335
       -0.02970   22.16082   80.55902  106.76953
        0.07910   24.14314   82.99299  110.37134
        0.07910   25.90059   83.15929  107.54431
        0.07910   24.01464   85.75010  108.48351
        0.07910   19.57189   82.35615  110.36379
        0.07910   18.87081   84.98476  108.41170
        0.07910   17.84279   81.89128  107.57266
       -0.41570   25.81555   84.79768  102.63858
       -0.00240   28.19471   84.44430  101.30066
        0.59730   30.33388   84.75422  103.21495
       -0.56790   30.23184   86.32269  104.93460
       -0.03430   28.50463   86.42096   99.17283
        0.01180   26.52609   86.00711   97.11114
       -0.12560   24.09023   86.94441   97.39648
       -0.12560   27.12702   84.59170   94.97197
       -0.17040   22.28932   86.43796   95.54644
       -0.17040   25.31099   84.10604   93.14649
       -0.10720   22.90348   85.02256   93.44129
        0.27190   25.61146   86.43040  103.60990
        0.09780   28.26841   82.55458  100.49375
        0.02950   28.31755   88.31446   99.94006
        0.02950   30.39247   86.23954   98.36402
        0.13300   23.58000   88.03289   99.04244
        0.13300   29.00730   83.83959   94.74142
        0.14300   20.39770   87.15417   95.76754
        0.14300   25.79476   83.01567   91.48920
        0.12970   21.49374   84.66162   92.00888
       -0.41570   32.21416   83.11204  102.97496
        0.03370   34.43837   83.06291  104.60768
        0.59730   36.16369   85.31736  104.00675
       -0.56790   35.89535   86.50032  101.98852
       -0.18250   35.78952   80.56280  104.10123
        0.27190   32.16125   81.84593  101.55010
        0.08230   33.83744   83.11771  106.57299
        0.06030   37.38445   80.33226  105.38247
        0.06030   34.51207   78.96977  104.33178
        0.06030   36.49250   80.56091  102.16804
       -0.25480   38.01940   85.94663  105.63758
       -0.02660   39.84299   87.99321  105.21050
        0.58960   41.28107   87.77589  102.71984
       -0.57480   41.97460   89.73553  101.69750
       -0.00700   41.60988   87.89683  107.44794
        0.01890   39.94881   86.89906  109.52286
        0.01920   38.44459   84.84681  108.14525
        0.06410   38.83576   89.77522  105.22373
        0.02530   43.15001   86.57024  107.10590
        0.02530   42.35632   89.76199  107.89958
        0.02130   41.04674   86.11860  111.08188
        0.02130   38.67702   88.37871  110.18804
        0.03910   39.56520   83.12716  107.97706
        0.03910   36.68336   84.48399  109.13735
       -0.51630   41.85554   85.49310  101.75230
        0.03810   43.13489   85.27011   99.31267
        0.53660   41.31508   85.46286   97.06389
       -0.58190   42.07664   84.99610   94.92661
       -0.03030   44.58053   82.73410   99.25598
        0.79940   42.95536   80.33793   99.03110
       -0.80140   40.74816   80.35682   99.73974
       -0.80140   43.87188   78.43308   98.09190
        0.29360   41.28485   83.89250  102.62158
        0.08800   44.53329   86.77433   99.13881
       -0.01220   45.87877   82.77945   97.65538
       -0.01220   45.73137   82.58670  100.96051
       -0.41570   38.85844   85.93719   97.46262
       -0.02520   36.95170   86.15450   95.51054
        0.59730   35.51551   83.71865   94.87370
       -0.56790   33.71082   83.79613   93.35436
        0.27190   38.28018   86.19608   99.26164
        0.06980   35.57220   87.55101   96.13037
        0.06980   37.81909   86.86504   93.78144
       -0.41570   36.20904   81.52279   95.88092
       -0.02490   34.82009   79.25889   95.16850
        0.59730   32.20093   79.25700   96.38926
       -0.56790   31.81543   80.37572   98.41127
        0.21170   36.31865   76.97610   95.95840
       -0.65460   36.74195   77.06114   98.58890
        0.27190   37.68681   81.39806   97.08846
        0.08430   34.61600   79.19275   93.11814
        0.03520   35.26796   75.26779   95.48597
        0.03520   38.12900   76.94965   94.97386
        0.42750   38.20081   78.10616   98.91960
       -0.34790   30.41514   78.02868   95.15716
       -0.13540   27.84134   77.84727   96.06423
        0.73410   27.59945   75.90841   98.18261
       -0.58940   28.44416   73.76168   97.85191
       -0.04140   26.17649   77.13106   93.84002
       -0.00120   23.41182   76.80792   94.55245
       -0.11410   21.91137   78.54836   95.79967
       -0.15130   22.02098   74.78780   94.06679
       -0.01700   19.74953   75.19976   94.94551
       -0.17180   19.70606   77.45420   95.96785
        0.27470   30.85356   77.14429   93.52633
        0.12120   27.23662   79.68408   96.76910
        0.08100   26.31444   78.58993   92.39249
        0.08100   26.85868   75.36606   93.01988
        0.38660   22.61624   73.20988   93.16917
        0.23170   22.43861   80.40596   96.45540
        0.26810   18.18861   73.89207   94.86614
        0.39110   18.16405   78.25545   96.75398
       -0.41570   26.48640   76.56792  100.33312
       -0.05970   26.04421   74.73867  102.31922
        0.59730   23.37402   73.71822  102.07356
       -0.56790   23.03765   71.42031  102.08867
        0.13030   26.44672   75.96888  104.94405
       -0.04300   29.25107   76.68320  105.21806
       -0.32040   25.60768   74.12829  107.04354
       -0.06600   29.88791   78.31025  107.54053
        0.27190   25.89114   78.35938  100.59012
        0.08690   27.35568   73.15319  102.16804
        0.01870   25.30532   77.67719  105.08578
        0.02360   30.37735   74.95977  105.28420
        0.02360   29.86145   77.75656  103.57022
        0.08820   26.02909   74.91441  108.89169
        0.08820   23.57244   73.83538  106.97173
        0.08820   26.57711   72.31982  106.84512
        0.01860   29.39091   77.33515  109.29420
        0.01860   31.91181   78.69009  107.59345
        0.01860   28.88068   80.10738  107.44983
       -0.41570   21.44272   75.32448  101.86569
       -0.02520   18.82356   74.50623  101.62947
        0.59730   17.23052   75.93486  103.56266
       -0.56790   17.73886   78.16285  104.09745
        0.27190   21.78287   77.20287  101.93372
        0.06980   18.10925   74.91819   99.75108
        0.06980   18.63648   72.48234  101.97340
       -0.41570   15.33513   74.72544  104.66059
       -0.02520   13.77988   75.97266  106.52953
        0.59730   14.77955   75.67408  109.19593
       -0.56790   16.94517   74.85205  109.63624
        0.27190   14.98553   72.88863  104.25052
        0.06980   13.64004   77.97955  106.12324
        0.06980   11.88638   75.16575  106.43127
       -0.41570   13.19785   76.23533  111.07432
       -0.00240   13.95374   76.05581  113.69726
        0.59730   14.58680   73.29870  114.35300
       -0.56790   16.45951   72.85839  115.65313
       -0.03430   11.87504   77.01390  115.44526
        0.01180   12.67061   76.80225  118.22127
       -0.12560   14.78711   78.02301  119.09432
       -0.12560   11.31757   75.26401  119.85777
       -0.17040   15.55056   77.72821  121.56230
       -0.17040   12.09047   74.98244  122.33520
       -0.10720   14.22397   76.20510  123.20447
        0.27190   11.44418   76.87217  110.67748
        0.09780   15.64315   77.20476  113.96938
        0.02950   11.48953   78.99055  115.01062
        0.02950   10.14783   75.93486  115.12212
        0.13300   15.88126   79.18519  117.83387
        0.13300    9.65650   74.27569  119.20392
        0.14300   17.21352   78.70520  122.21237
        0.14300   11.01899   73.80136  123.60321
        0.12970   14.84002   75.98022  125.13766
       -0.51630   13.20352   71.42031  113.44215
        0.03810   13.81579   68.78603  113.96182
        0.53660   16.50676   68.13974  113.03208
       -0.58190   17.96752   66.88497  114.38512
       -0.03030   11.83158   67.11173  112.62390
        0.79940   12.25298   64.27903  113.06798
       -0.80140   12.61959   63.50047  115.24495
       -0.80140   12.26999   62.89953  111.20849
        0.29360   11.70118   71.79447  112.33099
        0.08800   13.71374   68.44777  115.98950
       -0.01220    9.95886   67.60684  113.32877
       -0.01220   11.87126   67.50291  110.59811
       -0.41570   17.24753   69.02792  110.78708
       -0.00310   19.81567   68.58572  109.91781
        0.59730   21.79043   70.02947  111.43526
       -0.56790   23.89937   69.11484  111.82832
       -0.00360   20.16716   69.34350  107.20794
       -0.06450   19.11080   67.38952  105.39003
        0.69510   16.27999   67.43866  105.29176
       -0.94070   15.14427   65.22201  105.41459
       -0.60860   15.09324   69.44555  105.28798
        0.27190   16.06267   70.05215  109.69671
        0.08500   20.24653   66.57694  110.09922
        0.01710   19.36969   71.21055  106.85078
        0.01710   22.18916   69.44932  106.82055
        0.03520   19.81000   67.78070  103.49274
        0.03520   19.79110   65.51680  105.92671
        0.42510   16.17417   63.62330  105.56766
        0.42510   13.23942   65.13886  105.47506
       -0.41570   21.16304   72.25557  112.43115
       -0.05180   22.92616   73.72955  113.91269
        0.59730   23.35513   72.43320  116.46004
       -0.56790   25.47162   72.40108  117.44459
       -0.11020   21.85846   76.42619  114.26229
        0.35310   23.68394   78.22899  115.57376
       -0.41210   26.00641   78.61828  113.88623
       -0.41210   22.30255   80.65729  116.24650
        0.27190   19.41694   72.96422  112.12501
        0.09220   24.70628   73.81081  112.88846
        0.04570   21.35957   77.19720  112.41414
        0.04570   20.12936   76.30147  115.37534
       -0.03610   24.31700   77.39562  117.34443
        0.10000   27.17804   80.13195  114.64590
        0.10000   27.15725   76.90996  113.83899
        0.10000   25.43949   79.11149  111.96627
        0.10000   23.59701   81.91774  117.22538
        0.10000   21.61469   81.58704  114.54008
        0.10000   20.71707   80.24722  117.49939
       -0.34790   21.40304   71.38440  117.65813
       -0.26370   21.62414   69.90475  119.98060
        0.73410   23.53087   67.79392  119.51384
       -0.58940   25.23540   67.41976  121.05586
       -0.00070   19.18072   68.57060  120.71948
        0.03900   17.38926   69.83294  122.50150
        0.04860   15.60914   67.74857  123.43313
       -0.52950   14.06712   66.75269  121.38467
        0.80760   11.59158   67.12874  121.26373
       -0.86270   10.35570   68.40998  123.03818
       -0.86270   10.29712   66.20089  119.36077
        0.27470   19.68339   71.46755  116.83232
        0.15600   22.28932   71.08772  121.52829
        0.03270   18.16972   68.07738  118.99605
        0.03270   19.73063   66.78670  121.60388
        0.02850   18.43428   70.61151  124.09642
        0.02850   16.35369   71.32771  121.53774
        0.06870   16.70707   66.20655  124.24571
        0.06870   14.47530   68.51769  124.96759
        0.34560   14.92884   65.76247  119.99572
        0.44780   11.31568   69.18476  124.49138
        0.44780    8.45652   68.55926  122.94936
        0.44780    8.41684   66.45411  119.24550
        0.44780   11.19285   65.17287  118.01529
       -0.51630   23.31544   66.47112  117.36711
        0.03970   25.06155   64.43777  116.76807
        0.53660   27.72606   65.33161  116.26918
       -0.58190   29.51374   63.98046  116.92113
        0.05600   24.24141   62.99024  114.44370
        0.01360   21.83390   61.56917  114.99361
        0.80540   22.13058   59.56228  117.04586
       -0.81880   23.56866   57.76515  116.64335
       -0.81880   20.90982   59.83440  119.01495
        0.29360   21.89437   66.84150  116.14446
        0.11050   25.11824   63.11685  118.34977
       -0.01730   23.93527   64.27903  112.86767
       -0.01730   25.69839   61.63153  113.90891
       -0.04250   20.34101   62.87875  115.53030
       -0.04250   21.22540   60.63753  113.25696
       -0.41570   27.96039   67.59172  115.16180
       -0.00140   30.39624   68.64052  114.45315
        0.59730   32.21416   68.97311  116.63957
       -0.56790   34.49695   68.67454  116.23516
       -0.01520   29.95216   71.17464  113.11901
       -0.00110   32.18015   72.37084  111.75273
       -0.19060   32.66581   71.75290  109.26774
       -0.19060   33.67303   74.10750  113.01696
       -0.23410   34.67081   72.89808  108.03753
       -0.23410   35.66669   75.24323  111.79242
        0.32260   36.15235   74.63284  109.31499
       -0.55790   38.16113   75.81014  108.09233
        0.27190   26.39003   68.56493  114.68181
        0.08760   31.25985   67.35173  113.09633
        0.02950   28.46305   70.91953  111.72250
        0.02950   29.24729   72.53147  114.49473
        0.16990   31.49984   70.39419  108.28887
        0.16990   33.27997   74.57615  114.96338
        0.16560   35.07899   72.42942  106.09300
        0.16560   36.84399   76.58871  112.77130
        0.39920   38.36333   75.25834  106.36512
       -0.41570   31.29009   69.57027  118.90346
       -0.00240   32.96438   69.95766  121.02184
        0.59730   33.67303   67.55582  122.46559
       -0.56790   35.17536   67.66164  124.24571
       -0.03430   31.77952   71.87384  122.80007
        0.01180   31.89858   74.53836  121.66435
       -0.12560   34.20782   75.67219  121.17869
       -0.12560   29.67059   75.80069  121.13333
       -0.17040   34.28341   78.07592  120.16202
       -0.17040   29.77075   78.20632  120.11477
       -0.10720   32.07054   79.34204  119.63289
        0.27190   29.40792   69.77247  119.15101
        0.09780   34.73695   70.75135  120.33587
        0.02950   29.83311   71.33716  123.21581
        0.02950   32.82265   71.91731  124.57642
        0.13300   35.95015   74.69520  121.58876
        0.13300   27.86590   74.92008  121.49427
        0.14300   36.07676   78.95843  119.77084
        0.14300   28.03976   79.19653  119.67636
        0.12970   32.15180   81.19964  118.80708
       -0.34790   32.67525   65.37885  121.71348
       -0.24000   33.34611   63.00347  122.93424
        0.73410   35.76496   61.93955  121.77584
       -0.58940   35.99739   61.93010  119.48927
       -0.00940   31.16158   61.08729  122.62244
        0.01870   28.80510   61.94333  124.03406
       -0.04790   26.76041   60.04227  123.63911
       -0.01430   24.37369   61.12697  124.81452
       -0.38540   22.23830   59.45645  124.31185
        0.27470   31.54898   65.31649  120.17146
        0.14260   33.68248   63.29260  124.94491
        0.03620   30.74206   60.84729  120.61933
        0.03620   31.75685   59.26559  123.38211
        0.01030   29.22272   62.12097  126.04662
        0.01030   28.18715   63.76881  123.30085
        0.06210   26.45428   59.74558  121.61899
        0.06210   27.25741   58.25648  124.54051
        0.11350   24.64581   61.33295  126.84787
        0.11350   23.99574   62.97890  123.98682
        0.34000   22.59357   57.71413  125.00160
        0.34000   20.64526   60.15754  125.09042
        0.34000   21.98129   59.31850  122.41457
       -0.41570   37.53752   61.06272  123.20258
       -0.14900   39.82976   60.05550  122.07820
        0.27190   37.32965   61.07595  125.09987
        0.09760   39.53307   58.12042  121.50183
        0.09760   40.35132   61.16099  120.44169
        0.09760   41.35666   60.11597  123.43313
        0.00140    9.30690   93.87215  104.78531
        0.00140    7.71008   92.73642  104.90059
        0.00140    8.39416   93.15972  106.36890
        0.28395    3.54702   97.82734  111.34077
        0.28395    2.85538   99.68494  110.62457
       -0.01010   -6.54034  105.51286  113.69537
       -0.01010   -6.41940  106.28009  111.51274
       -0.01010   -8.03889  106.42938  112.74673
        0.28395   -5.81091   96.58579  112.65602
        0.28395   -7.68552   96.17194  113.50451
        0.01457   10.28011  103.40959  103.77809
        0.01457    8.34881  104.34690  104.68705
        0.01457    8.67951  102.38536  104.32611
        0.28395   -1.02612  106.95661  102.49308
        0.28395   -0.49322  108.05076  100.77909
       -0.01937   -9.64516  108.00541   94.74898
       -0.01937   -8.63983  109.92915   93.90805
       -0.01937   -9.23131  108.30587   92.83280
        0.28395   -1.60249  106.96795   89.59003
        0.28395   -0.12283  105.97395   90.75599
       -0.03177   11.90716  103.38692   87.84392
       -0.03177   12.07535  102.77842   90.08135
       -0.03177   13.48698  102.53276   88.63193
        0.28395   10.71097   94.88315   84.18919
        0.28395   10.38593   96.77099   83.23299
       -0.00187   17.17194   97.57790   83.18952
       -0.00187   18.73097   98.42827   84.57280
       -0.00187   19.11269   97.36814   82.90417
        0.28395   17.73319   86.39072   80.28690
        0.28395   18.03555   88.53745   80.30958
       -0.00317    5.10793   79.29669   75.33393
       -0.00317    3.05380   78.04758   75.47566
       -0.00317    3.27490   80.09793   75.27346
        0.28395   17.72185   85.92207  102.41182
        0.28395   18.43995   83.91707  102.74630

  Old nuclear repulsion        = 43067.131572231774044
  Additional nuclear repulsion =   17.346825500948786
  Total nuclear repulsion      = 43084.478397732724261

  Minimum eigenvalue in the overlap matrix is 1.0780772455E-01.
  Reciprocal condition number of the overlap matrix is 3.6369475078E-02.
    Using symmetric orthogonalization.

  ==> Pre-Iterations <==

  SCF Guess: Superposition of Atomic Densities via on-the-fly atomic UHF (no occupation information).

   -------------------------
    Irrep   Nso     Nmo    
   -------------------------
     A        921     921 
   -------------------------
    Total     921     921
   -------------------------

  ==> Iterations <==

                           Total Energy        Delta E     RMS |[F,P]|

   @DF-RHF iter SAD: -7784.05396680360718   -7.78405e+03   0.00000e+00 
   @DF-RHF iter   1: -7850.94044536750425   -6.68865e+01   2.41604e-03 ADIIS/DIIS
   @DF-RHF iter   2: -7853.26457083332571   -2.32413e+00   1.78523e-03 ADIIS/DIIS
   @DF-RHF iter   3: -7854.70037183677687   -1.43580e+00   2.43951e-04 ADIIS/DIIS
   @DF-RHF iter   4: -7854.75387024556221   -5.34984e-02   1.14168e-04 ADIIS/DIIS
   @DF-RHF iter   5: -7854.76989246456378   -1.60222e-02   4.31065e-05 DIIS
   @DF-RHF iter   6: -7854.77269780565530   -2.80534e-03   1.68653e-05 DIIS
   @DF-RHF iter   7: -7854.77326154159528   -5.63736e-04   5.09194e-06 DIIS
   @DF-RHF iter   8: -7854.77330724708463   -4.57055e-05   1.70462e-06 DIIS
   @DF-RHF iter   9: -7854.77331172682716   -4.47974e-06   7.03816e-07 DIIS
   @DF-RHF iter  10: -7854.77331264406166   -9.17235e-07   3.70091e-07 DIIS
  Energy and wave function converged.


  ==> Post-Iterations <==

    Orbital Energies [Eh]
    ---------------------

    Doubly Occupied:                                                      

       1A    -91.672292     2A    -91.315859     3A    -91.242552  
       4A    -20.424701     5A    -20.384623     6A    -20.370192  
       7A    -20.351881     8A    -20.343861     9A    -20.341200  
      10A    -20.338920    11A    -20.335897    12A    -20.333350  
      13A    -20.330230    14A    -20.329210    15A    -20.328522  
      16A    -20.323217    17A    -20.310329    18A    -20.265063  
      19A    -20.255026    20A    -20.253548    21A    -20.249828  
      22A    -20.248075    23A    -20.243470    24A    -20.234798  
      25A    -20.205700    26A    -20.199932    27A    -20.192142  
      28A    -15.557858    29A    -15.539663    30A    -15.525026  
      31A    -15.522899    32A    -15.519252    33A    -15.513780  
      34A    -15.509697    35A    -15.506953    36A    -15.505569  
      37A    -15.504450    38A    -15.494759    39A    -15.446699  
      40A    -15.434679    41A    -15.418242    42A    -15.417365  
      43A    -15.413486    44A    -15.401158    45A    -15.398541  
      46A    -15.392143    47A    -15.374330    48A    -15.362769  
      49A    -11.418785    50A    -11.408198    51A    -11.401234  
      52A    -11.400345    53A    -11.394173    54A    -11.392837  
      55A    -11.391938    56A    -11.390192    57A    -11.379433  
      58A    -11.369966    59A    -11.317963    60A    -11.314397  
      61A    -11.313848    62A    -11.313145    63A    -11.312820  
      64A    -11.312461    65A    -11.312092    66A    -11.311946  
      67A    -11.311829    68A    -11.310667    69A    -11.308676  
      70A    -11.307305    71A    -11.303809    72A    -11.302520  
      73A    -11.296132    74A    -11.294535    75A    -11.286038  
      76A    -11.284237    77A    -11.276960    78A    -11.274737  
      79A    -11.274707    80A    -11.268226    81A    -11.266558  
      82A    -11.265341    83A    -11.257650    84A    -11.256555  
      85A    -11.254670    86A    -11.253000    87A    -11.252420  
      88A    -11.250556    89A    -11.244020    90A    -11.243336  
      91A    -11.242187    92A    -11.238214    93A    -11.237928  
      94A    -11.237484    95A    -11.233832    96A    -11.228964  
      97A    -11.225831    98A    -11.225223    99A    -11.224822  
     100A    -11.217062   101A    -11.214622   102A    -11.214407  
     103A    -11.212597   104A    -11.211201   105A    -11.211097  
     106A    -11.210912   107A    -11.210457   108A    -11.209505  
     109A    -11.207429   110A    -11.206580   111A    -11.205227  
     112A    -11.201889   113A    -11.198997   114A    -11.197322  
     115A    -11.196836   116A    -11.195332   117A    -11.185874  
     118A    -11.181232   119A    -11.177394   120A    -11.176246  
     121A    -11.174418   122A    -11.169806   123A    -11.163822  
     124A    -11.161555   125A    -11.160852   126A    -11.158675  
     127A    -11.157753   128A    -11.156073   129A    -11.153236  
     130A    -11.151665   131A    -11.148859   132A    -11.148408  
     133A    -11.147658   134A    -11.146471   135A    -11.143216  
     136A    -11.137323   137A    -11.137281   138A    -11.134834  
     139A    -11.132764   140A    -11.128755   141A    -11.109444  
     142A    -11.107925   143A    -11.105889   144A    -11.099942  
     145A    -11.083386   146A     -9.236099   147A     -8.934358  
     148A     -8.862504   149A     -6.892271   150A     -6.887015  
     151A     -6.884856   152A     -6.583968   153A     -6.582171  
     154A     -6.579336   155A     -6.512056   156A     -6.510391  
     157A     -6.507498   158A     -1.476307   159A     -1.462880  
     160A     -1.457943   161A     -1.455855   162A     -1.455293  
     163A     -1.448800   164A     -1.444874   165A     -1.439301  
     166A     -1.437840   167A     -1.433227   168A     -1.422461  
     169A     -1.421066   170A     -1.417918   171A     -1.415916  
     172A     -1.415813   173A     -1.374155   174A     -1.372681  
     175A     -1.361647   176A     -1.355207   177A     -1.348285  
     178A     -1.347299   179A     -1.343602   180A     -1.329040  
     181A     -1.329009   182A     -1.327569   183A     -1.319735  
     184A     -1.316822   185A     -1.307324   186A     -1.306949  
     187A     -1.298878   188A     -1.297043   189A     -1.295697  
     190A     -1.292932   191A     -1.275211   192A     -1.272709  
     193A     -1.226680   194A     -1.224068   195A     -1.220912  
     196A     -1.208103   197A     -1.205336   198A     -1.204479  
     199A     -1.201931   200A     -1.196476   201A     -1.192149  
     202A     -1.190423   203A     -1.183411   204A     -1.182807  
     205A     -1.175276   206A     -1.165694   207A     -1.160127  
     208A     -1.157468   209A     -1.157343   210A     -1.144410  
     211A     -1.143539   212A     -1.137960   213A     -1.136497  
     214A     -1.130239   215A     -1.120889   216A     -1.117981  
     217A     -1.108283   218A     -1.096618   219A     -1.093239  
     220A     -1.092689   221A     -1.089616   222A     -1.081642  
     223A     -1.079653   224A     -1.075228   225A     -1.066261  
     226A     -1.065728   227A     -1.052420   228A     -1.050844  
     229A     -1.047640   230A     -1.046303   231A     -1.036634  
     232A     -1.034768   233A     -1.031621   234A     -1.026776  
     235A     -1.023235   236A     -1.015495   237A     -1.010346  
     238A     -1.007358   239A     -1.003551   240A     -0.994252  
     241A     -0.987910   242A     -0.982351   243A     -0.981210  
     244A     -0.969662   245A     -0.965822   246A     -0.960555  
     247A     -0.951624   248A     -0.947850   249A     -0.943973  
     250A     -0.943256   251A     -0.934565   252A     -0.928978  
     253A     -0.924286   254A     -0.920912   255A     -0.915705  
     256A     -0.912970   257A     -0.911684   258A     -0.904837  
     259A     -0.903288   260A     -0.903079   261A     -0.899024  
     262A     -0.895592   263A     -0.886366   264A     -0.883896  
     265A     -0.882462   266A     -0.875674   267A     -0.868677  
     268A     -0.867757   269A     -0.863296   270A     -0.862200  
     271A     -0.858343   272A     -0.855495   273A     -0.854956  
     274A     -0.852311   275A     -0.851444   276A     -0.851182  
     277A     -0.848711   278A     -0.844276   279A     -0.840594  
     280A     -0.837439   281A     -0.834779   282A     -0.831890  
     283A     -0.823487   284A     -0.820371   285A     -0.819755  
     286A     -0.818469   287A     -0.816725   288A     -0.813583  
     289A     -0.812441   290A     -0.811683   291A     -0.809065  
     292A     -0.798164   293A     -0.795591   294A     -0.795166  
     295A     -0.794646   296A     -0.791235   297A     -0.788499  
     298A     -0.787911   299A     -0.787670   300A     -0.780277  
     301A     -0.778998   302A     -0.777279   303A     -0.773895  
     304A     -0.773439   305A     -0.771833   306A     -0.768928  
     307A     -0.767288   308A     -0.761585   309A     -0.760940  
     310A     -0.758338   311A     -0.754113   312A     -0.751946  
     313A     -0.751752   314A     -0.749016   315A     -0.748245  
     316A     -0.742760   317A     -0.740211   318A     -0.738451  
     319A     -0.733074   320A     -0.731282   321A     -0.730996  
     322A     -0.725377   323A     -0.723731   324A     -0.721878  
     325A     -0.718687   326A     -0.717540   327A     -0.716974  
     328A     -0.716606   329A     -0.715951   330A     -0.715067  
     331A     -0.712865   332A     -0.711045   333A     -0.709519  
     334A     -0.708258   335A     -0.703813   336A     -0.699373  
     337A     -0.698385   338A     -0.696658   339A     -0.692341  
     340A     -0.691095   341A     -0.689584   342A     -0.688818  
     343A     -0.687083   344A     -0.684875   345A     -0.680925  
     346A     -0.680064   347A     -0.678751   348A     -0.677104  
     349A     -0.675552   350A     -0.675214   351A     -0.673140  
     352A     -0.672524   353A     -0.671127   354A     -0.669410  
     355A     -0.667959   356A     -0.666243   357A     -0.665935  
     358A     -0.665399   359A     -0.659183   360A     -0.659139  
     361A     -0.658058   362A     -0.656397   363A     -0.653709  
     364A     -0.652603   365A     -0.651805   366A     -0.651267  
     367A     -0.650283   368A     -0.649374   369A     -0.648443  
     370A     -0.645808   371A     -0.642754   372A     -0.641242  
     373A     -0.639660   374A     -0.637642   375A     -0.636526  
     376A     -0.636025   377A     -0.634030   378A     -0.632676  
     379A     -0.632122   380A     -0.631416   381A     -0.630898  
     382A     -0.630082   383A     -0.628701   384A     -0.627601  
     385A     -0.626264   386A     -0.623679   387A     -0.622606  
     388A     -0.622202   389A     -0.621518   390A     -0.619243  
     391A     -0.618110   392A     -0.617651   393A     -0.616806  
     394A     -0.616465   395A     -0.615986   396A     -0.615246  
     397A     -0.614511   398A     -0.613402   399A     -0.611908  
     400A     -0.610745   401A     -0.609901   402A     -0.608961  
     403A     -0.608106   404A     -0.606574   405A     -0.605067  
     406A     -0.602478   407A     -0.599258   408A     -0.598961  
     409A     -0.598001   410A     -0.597672   411A     -0.596468  
     412A     -0.595821   413A     -0.594169   414A     -0.593614  
     415A     -0.591799   416A     -0.591139   417A     -0.590600  
     418A     -0.589426   419A     -0.588494   420A     -0.587931  
     421A     -0.587911   422A     -0.586243   423A     -0.584971  
     424A     -0.583960   425A     -0.583888   426A     -0.582979  
     427A     -0.582096   428A     -0.580731   429A     -0.580056  
     430A     -0.578340   431A     -0.577114   432A     -0.576766  
     433A     -0.576645   434A     -0.574553   435A     -0.573266  
     436A     -0.572536   437A     -0.571770   438A     -0.568473  
     439A     -0.565006   440A     -0.564427   441A     -0.562048  
     442A     -0.558811   443A     -0.557482   444A     -0.555762  
     445A     -0.555500   446A     -0.553394   447A     -0.552557  
     448A     -0.549994   449A     -0.549671   450A     -0.548123  
     451A     -0.546864   452A     -0.546584   453A     -0.545018  
     454A     -0.543015   455A     -0.542052   456A     -0.541811  
     457A     -0.540702   458A     -0.539466   459A     -0.537602  
     460A     -0.537176   461A     -0.535196   462A     -0.534313  
     463A     -0.531629   464A     -0.530253   465A     -0.529907  
     466A     -0.529138   467A     -0.527171   468A     -0.523732  
     469A     -0.523284   470A     -0.520470   471A     -0.519924  
     472A     -0.519255   473A     -0.518372   474A     -0.516264  
     475A     -0.514824   476A     -0.513473   477A     -0.511591  
     478A     -0.511259   479A     -0.510852   480A     -0.508545  
     481A     -0.506811   482A     -0.503304   483A     -0.500499  
     484A     -0.499523   485A     -0.498614   486A     -0.496558  
     487A     -0.495376   488A     -0.493434   489A     -0.492513  
     490A     -0.489314   491A     -0.488606   492A     -0.487973  
     493A     -0.486371   494A     -0.484810   495A     -0.484180  
     496A     -0.482965   497A     -0.482844   498A     -0.482425  
     499A     -0.479337   500A     -0.478696   501A     -0.478288  
     502A     -0.476545   503A     -0.476126   504A     -0.474928  
     505A     -0.474910   506A     -0.473754   507A     -0.471542  
     508A     -0.470469   509A     -0.469947   510A     -0.463962  
     511A     -0.462255   512A     -0.461622   513A     -0.457632  
     514A     -0.457144   515A     -0.456454   516A     -0.455050  
     517A     -0.452299   518A     -0.451064   519A     -0.448075  
     520A     -0.447528   521A     -0.446132   522A     -0.445539  
     523A     -0.444454   524A     -0.444198   525A     -0.442578  
     526A     -0.441320   527A     -0.437455   528A     -0.437130  
     529A     -0.435878   530A     -0.435821   531A     -0.433671  
     532A     -0.432417   533A     -0.431510   534A     -0.425178  
     535A     -0.424971   536A     -0.424600   537A     -0.423662  
     538A     -0.421561   539A     -0.417955   540A     -0.416935  
     541A     -0.416459   542A     -0.414072   543A     -0.411718  
     544A     -0.411443   545A     -0.403167   546A     -0.402330  
     547A     -0.400074   548A     -0.398164   549A     -0.390696  
     550A     -0.384613   551A     -0.375776   552A     -0.373127  
     553A     -0.371506   554A     -0.367441   555A     -0.364316  
     556A     -0.359602   557A     -0.353959   558A     -0.352562  
     559A     -0.344934   560A     -0.344252   561A     -0.342593  
     562A     -0.335847   563A     -0.322336   564A     -0.320922  
     565A     -0.317448   566A     -0.315195   567A     -0.310629  
     568A     -0.301569   569A     -0.286239  

    Virtual:                                                              

     570A      0.103237   571A      0.140890   572A      0.150190  
     573A      0.156668   574A      0.159018   575A      0.159590  
     576A      0.160015   577A      0.162607   578A      0.165526  
     579A      0.167837   580A      0.174824   581A      0.175677  
     582A      0.180924   583A      0.194405   584A      0.205775  
     585A      0.209542   586A      0.213663   587A      0.220683  
     588A      0.239299   589A      0.242882   590A      0.252341  
     591A      0.257128   592A      0.257295   593A      0.273186  
     594A      0.285497   595A      0.295477   596A      0.298931  
     597A      0.322620   598A      0.322937   599A      0.328659  
     600A      0.344496   601A      0.366450   602A      0.373448  
     603A      0.382683   604A      0.393765   605A      0.394105  
     606A      0.402160   607A      0.407055   608A      0.420250  
     609A      0.421458   610A      0.427456   611A      0.431960  
     612A      0.433258   613A      0.440910   614A      0.444042  
     615A      0.448597   616A      0.449506   617A      0.450010  
     618A      0.452282   619A      0.452801   620A      0.455832  
     621A      0.462583   622A      0.468412   623A      0.469007  
     624A      0.471323   625A      0.475743   626A      0.480156  
     627A      0.482988   628A      0.492097   629A      0.494116  
     630A      0.494227   631A      0.495589   632A      0.506143  
     633A      0.510210   634A      0.512707   635A      0.513408  
     636A      0.513561   637A      0.515126   638A      0.519577  
     639A      0.523121   640A      0.524168   641A      0.527105  
     642A      0.528178   643A      0.528764   644A      0.529416  
     645A      0.529985   646A      0.531481   647A      0.535004  
     648A      0.536154   649A      0.539010   650A      0.540415  
     651A      0.541349   652A      0.544749   653A      0.545109  
     654A      0.546337   655A      0.549676   656A      0.550545  
     657A      0.551035   658A      0.552179   659A      0.556040  
     660A      0.556590   661A      0.557869   662A      0.559313  
     663A      0.560354   664A      0.562135   665A      0.563683  
     666A      0.564178   667A      0.566335   668A      0.568400  
     669A      0.569347   670A      0.570116   671A      0.574656  
     672A      0.576344   673A      0.577140   674A      0.578655  
     675A      0.578954   676A      0.581056   677A      0.584069  
     678A      0.584397   679A      0.585480   680A      0.586736  
     681A      0.589094   682A      0.590995   683A      0.592137  
     684A      0.592577   685A      0.594355   686A      0.595962  
     687A      0.596788   688A      0.598978   689A      0.600710  
     690A      0.601628   691A      0.603053   692A      0.604461  
     693A      0.605009   694A      0.606265   695A      0.607001  
     696A      0.608242   697A      0.610487   698A      0.611154  
     699A      0.611518   700A      0.613927   701A      0.614766  
     702A      0.616004   703A      0.617159   704A      0.619167  
     705A      0.619510   706A      0.622062   707A      0.622250  
     708A      0.624800   709A      0.627548   710A      0.629821  
     711A      0.630557   712A      0.631747   713A      0.633252  
     714A      0.633742   715A      0.634948   716A      0.635323  
     717A      0.637346   718A      0.637872   719A      0.638267  
     720A      0.639301   721A      0.640019   722A      0.641558  
     723A      0.643169   724A      0.644608   725A      0.647362  
     726A      0.648118   727A      0.648962   728A      0.650282  
     729A      0.650889   730A      0.652410   731A      0.653846  
     732A      0.654851   733A      0.655244   734A      0.656043  
     735A      0.656239   736A      0.657952   737A      0.659579  
     738A      0.660118   739A      0.660274   740A      0.662420  
     741A      0.662857   742A      0.664622   743A      0.665683  
     744A      0.666508   745A      0.667687   746A      0.669638  
     747A      0.672119   748A      0.673616   749A      0.675257  
     750A      0.676162   751A      0.676771   752A      0.678782  
     753A      0.679285   754A      0.679984   755A      0.681357  
     756A      0.684000   757A      0.684997   758A      0.685723  
     759A      0.687549   760A      0.689060   761A      0.689702  
     762A      0.690209   763A      0.691945   764A      0.693998  
     765A      0.694542   766A      0.695514   767A      0.697846  
     768A      0.699228   769A      0.700847   770A      0.701139  
     771A      0.703144   772A      0.705193   773A      0.707658  
     774A      0.707881   775A      0.708773   776A      0.711178  
     777A      0.712617   778A      0.713040   779A      0.714165  
     780A      0.715726   781A      0.716395   782A      0.716555  
     783A      0.718043   784A      0.719134   785A      0.719900  
     786A      0.720700   787A      0.721991   788A      0.723496  
     789A      0.724076   790A      0.725056   791A      0.726861  
     792A      0.728514   793A      0.729337   794A      0.729694  
     795A      0.731094   796A      0.731551   797A      0.733455  
     798A      0.734452   799A      0.734760   800A      0.735024  
     801A      0.736329   802A      0.738873   803A      0.740079  
     804A      0.740715   805A      0.742507   806A      0.745215  
     807A      0.745648   808A      0.747435   809A      0.748630  
     810A      0.750835   811A      0.752098   812A      0.753423  
     813A      0.754322   814A      0.754555   815A      0.756130  
     816A      0.759694   817A      0.762000   818A      0.763804  
     819A      0.769483   820A      0.771212   821A      0.772846  
     822A      0.774812   823A      0.776237   824A      0.779393  
     825A      0.779990   826A      0.781622   827A      0.782479  
     828A      0.784106   829A      0.785098   830A      0.788636  
     831A      0.789620   832A      0.791881   833A      0.792829  
     834A      0.793554   835A      0.794500   836A      0.796554  
     837A      0.797435   838A      0.798651   839A      0.800129  
     840A      0.803294   841A      0.807596   842A      0.808959  
     843A      0.809792   844A      0.810677   845A      0.811078  
     846A      0.814574   847A      0.814801   848A      0.817779  
     849A      0.819067   850A      0.820079   851A      0.821032  
     852A      0.822746   853A      0.828588   854A      0.830427  
     855A      0.831884   856A      0.836669   857A      0.837808  
     858A      0.838693   859A      0.840094   860A      0.840596  
     861A      0.842403   862A      0.848722   863A      0.849316  
     864A      0.859632   865A      0.860380   866A      0.861141  
     867A      0.865201   868A      0.871534   869A      0.873337  
     870A      0.876525   871A      0.876958   872A      0.877832  
     873A      0.881308   874A      0.883902   875A      0.886690  
     876A      0.889711   877A      0.893071   878A      0.894923  
     879A      0.897979   880A      0.902209   881A      0.902858  
     882A      0.905723   883A      0.908913   884A      0.909908  
     885A      0.912058   886A      0.914500   887A      0.918703  
     888A      0.924800   889A      0.926367   890A      0.934292  
     891A      0.938172   892A      0.941874   893A      0.946985  
     894A      0.948826   895A      0.949491   896A      0.956317  
     897A      0.960966   898A      0.963017   899A      0.981795  
     900A      0.983433   901A      0.984206   902A      0.992190  
     903A      0.993112   904A      1.003993   905A      1.008964  
     906A      1.014075   907A      1.019158   908A      1.019930  
     909A      1.026049   910A      1.028761   911A      1.044841  
     912A      1.046785   913A      1.059110   914A      1.066893  
     915A      1.081177   916A      1.098695   917A      1.103008  
     918A      1.157487   919A      1.166230   920A      1.257290  
     921A      1.382722  

    Final Occupation by Irrep:
              A 
    DOCC [   569 ]
    NA   [   569 ]
    NB   [   569 ]

  @DF-RHF Final Energy: -7854.77331264406166

   => Energetics <=

    Nuclear Repulsion Energy =          43084.4783977327242610
    One-Electron Energy =              -96736.8363161137094721
    Two-Electron Energy =               45800.3248249192329240
    Total Energy =                      -7854.7733126440634805

Computation Completed


Properties will be evaluated at   0.000000,   0.000000,   0.000000 [a0]

Properties computed using the SCF density matrix


 Multipole Moments:

 ------------------------------------------------------------------------------------
     Multipole            Electronic (a.u.)      Nuclear  (a.u.)        Total (a.u.)
 ------------------------------------------------------------------------------------

 L = 1.  Multiply by 2.5417464519 to convert [e a0] to [Debye]
 Dipole X            :      -3091.9256213         3083.0371511           -8.8884702
 Dipole Y            :    -101550.6651959       101557.3912035            6.7260077
 Dipole Z            :    -108084.0599396       108079.5220331           -4.5379065
 Magnitude           :                                                   12.0348111

 ------------------------------------------------------------------------------------

*** tstop() called on atl1-1-01-010-20-1.pace.gatech.edu at Fri Nov 15 10:27:58 2024
Module time:
	user time   =    5904.24 seconds =      98.40 minutes
	system time =     241.92 seconds =       4.03 minutes
	total time  =        855 seconds =      14.25 minutes
Total time:
	user time   =    5904.24 seconds =      98.40 minutes
	system time =     241.92 seconds =       4.03 minutes
	total time  =        855 seconds =      14.25 minutes
Wall time: 855.75 seconds
