# Supplementary material for: SparcleQC: Automated Input File Creation for QM/MM Studies of Protein:Ligand Complexes
Source: J Chem Inf Model. 2025 Jun 17;65(13):6433–40. doi: 10.1021/acs.jcim.5c00617 (PMC12264949; doi:10.1021/acs.jcim.5c00617)
Supplement: Supplementary file 2 [file ci5c00617_si_002.zip › si/convergence/ex1_1ABA/psi4_files/with_ee/cutoff_8.0_psi4_file_prot.out]

Scratch directory: /tmp/
  PE does not make use of molecular symmetry: further calculations in C1 point group.
  PE geometry must align with POTFILE keyword: resetting coordinates with fixed origin and orientation.
   => Libint2 <=

    Primary   basis highest AM E, G, H:  5, 4, 3
    Auxiliary basis highest AM E, G, H:  6, 5, 4
    Onebody   basis highest AM E, G, H:  6, 5, 4
    Solid Harmonics ordering:            gaussian

*** tstart() called on atl1-1-01-010-22-2.pace.gatech.edu
*** at Mon May 19 23:14:18 2025

   => Loading Basis Set <=

    Name: MINIX
    Role: ORBITAL
    Keyword: BASIS
    atoms 1, 4-5, 7-13, 25-26, 32-39, 50, 53-54, 56-58, 60, 70-71, 73-76, 92-93, 95, 102-103, 109-110, 112-114, 123-124, 130, 133-134, 136-139, 152-154, 156, 166, 169-170, 172-178, 189-190, 192-193, 201-202, 204-205, 213-214, 216-218, 228-229, 231-234, 250-251, 253-256, 269-270, 272, 279-280, 282-284, 294-295, 297-300, 313-317, 329, 332-333, 335-338, 351-352, 358-359, 361-363, 365, 382-383, 385-386, 394-395, 397-398, 408-409, 411-413, 425-426, 428-431, 444-445, 451-452, 454-457, 470-471, 473-474, 484-485, 487-488, 490, 501-502, 504-506, 515-518 entry C          line    74 file /storage/hive/project/chem-sherrill/csargent30/.conda/envs/psi419/share/psi4/basis/minix.gbs 
    atoms 2, 6, 14, 27, 40, 51, 55, 72, 94, 104, 111, 131, 135, 167, 171, 191, 194-195, 203, 206-207, 215, 219-220, 230, 252, 271, 281, 285-286, 296, 330, 334, 353, 360, 384, 387-388, 396, 399, 410, 415, 427, 446, 453, 472, 475, 486, 503, 520, 529, 532, 535, 538, 541, 544, 547, 550                                                                                                                                                                                                                                                                             entry O          line   102 file /storage/hive/project/chem-sherrill/csargent30/.conda/envs/psi419/share/psi4/basis/minix.gbs 
    atoms 3, 24, 31, 52, 59, 61, 69, 77, 91, 101, 108, 122, 132, 151, 168, 188, 200, 212, 227, 235, 249, 268, 278, 293, 312, 331, 350, 357, 364, 366-367, 381, 393, 407, 414, 424, 443, 450, 469, 483, 500, 514, 519                                                                                                                                                                                                                                                                                                                                                   entry N          line    88 file /storage/hive/project/chem-sherrill/csargent30/.conda/envs/psi419/share/psi4/basis/minix.gbs 
    atoms 15-23, 28-30, 41-49, 62-68, 78-90, 97-100, 105-107, 115-121, 126-129, 140-150, 157-165, 179-187, 196-199, 208-211, 221-226, 236-248, 257-267, 273-277, 287-292, 301-311, 318-328, 339-349, 354-356, 368-380, 389-392, 400-406, 416-423, 432-442, 447-449, 458-468, 476-482, 491-499, 507-513, 521-528, 530-531, 533-534, 536-537, 539-540, 542-543, 545-546, 548-549, 551-562                                                                                                                                                                                entry H          line    24 file /storage/hive/project/chem-sherrill/csargent30/.conda/envs/psi419/share/psi4/basis/minix.gbs 
    atoms 96, 125, 155, 489                                                                                                                                                                                                                                                                                                                                                                                                                                                                                                                                            entry S          line   256 file /storage/hive/project/chem-sherrill/csargent30/.conda/envs/psi419/share/psi4/basis/minix.gbs 

   => HF3C: Empirical Dispersion <=

    Grimme's -D3 (BJ-damping) Dispersion Correction
    Grimme S.; Ehrlich S.; Goerigk L. (2011), J. Comput. Chem., 32: 1456

        s6 =       1.000000
        s8 =       0.877700
        a1 =       0.417100
        a2 =       2.914900


         ---------------------------------------------------------
                                   SCF
               by Justin Turney, Rob Parrish, Andy Simmonett
                          and Daniel G. A. Smith
                              RHF Reference
                       10 Threads, 114440 MiB Core
         ---------------------------------------------------------

  ==> Geometry <==

    Molecular point group: c1
    Full point group: C1

    Geometry (in Angstrom), charge = -2, multiplicity = 1:

       Center              X                  Y                   Z               Mass       
    ------------   -----------------  -----------------  -----------------  -----------------
         C            9.479000000000    49.442000000000    55.784000000000    12.000000000000
         O            9.222000000000    50.616000000000    56.099000000000    15.994914619570
         N            8.831000000000    48.837000000000    54.788000000000    14.003074004430
         C            7.706000000000    49.436000000000    54.084000000000    12.000000000000
         C            6.456000000000    48.981000000000    54.822000000000    12.000000000000
         O            6.310000000000    47.784000000000    55.139000000000    15.994914619570
         C            7.599000000000    48.942000000000    52.633000000000    12.000000000000
         C            8.692000000000    49.472000000000    51.736000000000    12.000000000000
         C            9.959000000000    48.898000000000    51.781000000000    12.000000000000
         C            8.415000000000    50.537000000000    50.880000000000    12.000000000000
         C           10.961000000000    49.400000000000    50.960000000000    12.000000000000
         C            9.426000000000    51.032000000000    50.065000000000    12.000000000000
         C           10.685000000000    50.467000000000    50.116000000000    12.000000000000
         O           11.708000000000    50.978000000000    49.318000000000    15.994914619570
         H            9.136000000000    47.916000000000    54.508000000000     1.007825032230
         H            7.783000000000    50.523000000000    54.107000000000     1.007825032230
         H            6.637000000000    49.260000000000    52.230000000000     1.007825032230
         H            7.639000000000    47.853000000000    52.629000000000     1.007825032230
         H           10.161000000000    48.072000000000    52.447000000000     1.007825032230
         H            7.427000000000    50.972000000000    50.851000000000     1.007825032230
         H           11.948000000000    48.963000000000    50.978000000000     1.007825032230
         H            9.228000000000    51.855000000000    49.395000000000     1.007825032230
         H           11.376000000000    51.721000000000    48.808000000000     1.007825032230
         N            5.533000000000    49.874000000000    55.110000000000    14.003074004430
         C            4.317000000000    49.477000000000    55.789000000000    12.000000000000
         C            3.333000000000    50.620000000000    55.891000000000    12.000000000000
         O            3.372000000000    51.588000000000    55.127000000000    15.994914619570
         H            5.674000000000    50.841000000000    54.856000000000     1.007825032230
         H            4.569000000000    49.137000000000    56.794000000000     1.007825032230
         H            3.854000000000    48.656000000000    55.241000000000     1.007825032230
         N            2.442000000000    50.507000000000    56.862000000000    14.003074004430
         C            1.413000000000    51.506000000000    57.119000000000    12.000000000000
         C            0.005000000000    50.927000000000    57.232000000000    12.000000000000
         C           -0.521000000000    50.237000000000    56.001000000000    12.000000000000
         C           -0.985000000000    51.011000000000    54.951000000000    12.000000000000
         C           -0.569000000000    48.854000000000    55.936000000000    12.000000000000
         C           -1.502000000000    50.387000000000    53.835000000000    12.000000000000
         C           -1.086000000000    48.222000000000    54.817000000000    12.000000000000
         C           -1.549000000000    49.003000000000    53.779000000000    12.000000000000
         O           -2.106000000000    48.406000000000    52.664000000000    15.994914619570
         H            2.477000000000    49.689000000000    57.454000000000     1.007825032230
         H            1.439000000000    52.275000000000    56.347000000000     1.007825032230
         H            0.006000000000    50.203000000000    58.047000000000     1.007825032230
         H           -0.679000000000    51.735000000000    57.492000000000     1.007825032230
         H           -0.943000000000    52.089000000000    55.005000000000     1.007825032230
         H           -0.201000000000    48.265000000000    56.763000000000     1.007825032230
         H           -1.869000000000    50.975000000000    53.007000000000     1.007825032230
         H           -1.126000000000    47.144000000000    54.759000000000     1.007825032230
         H           -2.740000000000    47.740000000000    52.940000000000     1.007825032230
         C           -4.489000000000    54.638000000000    59.165000000000    12.000000000000
         O           -5.677000000000    54.600000000000    58.838000000000    15.994914619570
         N           -3.764000000000    53.513000000000    59.144000000000    14.003074004430
         C           -4.323000000000    52.242000000000    58.734000000000    12.000000000000
         C           -3.681000000000    51.215000000000    59.641000000000    12.000000000000
         O           -2.469000000000    51.006000000000    59.589000000000    15.994914619570
         C           -3.962000000000    52.008000000000    57.296000000000    12.000000000000
         C           -4.635000000000    50.801000000000    56.669000000000    12.000000000000
         C           -4.176000000000    49.512000000000    56.726000000000    12.000000000000
         N           -5.696000000000    50.809000000000    55.872000000000    14.003074004430
         C           -5.895000000000    49.594000000000    55.423000000000    12.000000000000
         N           -4.976000000000    48.833000000000    55.943000000000    14.003074004430
         H           -2.794000000000    53.552000000000    59.424000000000     1.007825032230
         H           -5.406000000000    52.241000000000    58.862000000000     1.007825032230
         H           -2.883000000000    51.867000000000    57.234000000000     1.007825032230
         H           -4.231000000000    52.894000000000    56.721000000000     1.007825032230
         H           -6.258000000000    51.618000000000    55.648000000000     1.007825032230
         H           -3.337000000000    49.137000000000    57.293000000000     1.007825032230
         H           -6.677000000000    49.282000000000    54.747000000000     1.007825032230
         N           -4.454000000000    50.568000000000    60.487000000000    14.003074004430
         C           -3.913000000000    49.659000000000    61.489000000000    12.000000000000
         C           -3.055000000000    48.558000000000    60.876000000000    12.000000000000
         O           -3.491000000000    47.931000000000    59.898000000000    15.994914619570
         C           -5.077000000000    49.060000000000    62.264000000000    12.000000000000
         C           -4.581000000000    48.271000000000    63.463000000000    12.000000000000
         C           -5.696000000000    47.747000000000    64.361000000000    12.000000000000
         C           -5.125000000000    47.550000000000    65.754000000000    12.000000000000
         N           -6.117000000000    47.166000000000    66.752000000000    14.003074004430
         H           -5.453000000000    50.706000000000    60.440000000000     1.007825032230
         H           -3.296000000000    50.234000000000    62.180000000000     1.007825032230
         H           -5.727000000000    49.864000000000    62.610000000000     1.007825032230
         H           -5.643000000000    48.398000000000    61.608000000000     1.007825032230
         H           -4.005000000000    47.420000000000    63.099000000000     1.007825032230
         H           -3.926000000000    48.910000000000    64.055000000000     1.007825032230
         H           -6.513000000000    48.468000000000    64.395000000000     1.007825032230
         H           -6.062000000000    46.795000000000    63.976000000000     1.007825032230
         H           -4.367000000000    46.769000000000    65.706000000000     1.007825032230
         H           -4.651000000000    48.479000000000    66.072000000000     1.007825032230
         H           -5.667000000000    47.053000000000    67.649000000000     1.007825032230
         H           -6.548000000000    46.294000000000    66.480000000000     1.007825032230
         H           -6.824000000000    47.884000000000    66.818000000000     1.007825032230
         N           -1.840000000000    48.367000000000    61.392000000000    14.003074004430
         C           -0.992000000000    47.311000000000    60.887000000000    12.000000000000
         C           -0.176000000000    46.758000000000    62.031000000000    12.000000000000
         O            0.958000000000    47.176000000000    62.300000000000    15.994914619570
         C           -0.081000000000    47.849000000000    59.785000000000    12.000000000000
         S            0.906000000000    46.497000000000    59.054000000000    31.972071174400
         H           -1.511000000000    48.963000000000    62.139000000000     1.007825032230
         H           -1.616000000000    46.517000000000    60.478000000000     1.007825032230
         H           -0.691000000000    48.308000000000    59.007000000000     1.007825032230
         H            0.590000000000    48.598000000000    60.206000000000     1.007825032230
         N           -0.745000000000    45.803000000000    62.754000000000    14.003074004430
         C           -0.066000000000    45.169000000000    63.887000000000    12.000000000000
         C            1.297000000000    44.560000000000    63.509000000000    12.000000000000
         O            2.300000000000    44.868000000000    64.165000000000    15.994914619570
         H           -1.679000000000    45.502000000000    62.515000000000     1.007825032230
         H            0.092000000000    45.920000000000    64.661000000000     1.007825032230
         H           -0.706000000000    44.381000000000    64.285000000000     1.007825032230
         N            1.441000000000    43.750000000000    62.430000000000    14.003074004430
         C            2.722000000000    43.233000000000    61.953000000000    12.000000000000
         C            3.756000000000    44.331000000000    61.685000000000    12.000000000000
         O            4.949000000000    44.126000000000    61.944000000000    15.994914619570
         C            2.361000000000    42.431000000000    60.697000000000    12.000000000000
         C            0.961000000000    41.944000000000    60.950000000000    12.000000000000
         C            0.350000000000    43.177000000000    61.613000000000    12.000000000000
         H            3.124000000000    42.549000000000    62.701000000000     1.007825032230
         H            2.394000000000    43.066000000000    59.812000000000     1.007825032230
         H            3.040000000000    41.586000000000    60.581000000000     1.007825032230
         H            0.449000000000    41.692000000000    60.021000000000     1.007825032230
         H            0.963000000000    41.096000000000    61.635000000000     1.007825032230
         H           -0.493000000000    42.895000000000    62.243000000000     1.007825032230
         H            0.031000000000    43.893000000000    60.855000000000     1.007825032230
         N            3.322000000000    45.484000000000    61.134000000000    14.003074004430
         C            4.203000000000    46.620000000000    60.883000000000    12.000000000000
         C            3.465000000000    47.784000000000    60.221000000000    12.000000000000
         S            2.700000000000    47.388000000000    58.627000000000    31.972071174400
         H            2.346000000000    45.564000000000    60.885000000000     1.007825032230
         H            5.022000000000    46.302000000000    60.238000000000     1.007825032230
         H            2.681000000000    48.119000000000    60.900000000000     1.007825032230
         H            4.169000000000    48.603000000000    60.074000000000     1.007825032230
         C            4.103000000000    54.707000000000    53.574000000000    12.000000000000
         O            4.298000000000    55.692000000000    52.855000000000    15.994914619570
         N            3.358000000000    53.697000000000    53.143000000000    14.003074004430
         C            2.813000000000    53.718000000000    51.788000000000    12.000000000000
         C            1.415000000000    54.343000000000    51.725000000000    12.000000000000
         O            0.846000000000    54.490000000000    50.639000000000    15.994914619570
         C            2.765000000000    52.263000000000    51.154000000000    12.000000000000
         C            1.854000000000    51.314000000000    51.971000000000    12.000000000000
         C            4.222000000000    51.753000000000    51.018000000000    12.000000000000
         C            1.552000000000    49.957000000000    51.275000000000    12.000000000000
         H            3.168000000000    52.914000000000    53.752000000000     1.007825032230
         H            3.476000000000    54.326000000000    51.173000000000     1.007825032230
         H            2.346000000000    52.349000000000    50.152000000000     1.007825032230
         H            2.343000000000    51.107000000000    52.923000000000     1.007825032230
         H            0.910000000000    51.822000000000    52.168000000000     1.007825032230
         H            4.218000000000    50.753000000000    50.584000000000     1.007825032230
         H            4.784000000000    52.427000000000    50.372000000000     1.007825032230
         H            4.689000000000    51.720000000000    52.002000000000     1.007825032230
         H            0.908000000000    49.355000000000    51.916000000000     1.007825032230
         H            2.486000000000    49.425000000000    51.096000000000     1.007825032230
         H            1.050000000000    50.140000000000    50.325000000000     1.007825032230
         N            0.803000000000    54.699000000000    52.842000000000    14.003074004430
         C           -0.523000000000    55.306000000000    52.821000000000    12.000000000000
         C           -1.551000000000    54.355000000000    53.441000000000    12.000000000000
         C           -2.945000000000    54.929000000000    53.268000000000    12.000000000000
         S           -4.230000000000    53.864000000000    53.922000000000    31.972071174400
         C           -4.327000000000    52.868000000000    52.489000000000    12.000000000000
         H            1.263000000000    54.547000000000    53.728000000000     1.007825032230
         H           -0.806000000000    55.528000000000    51.792000000000     1.007825032230
         H           -1.338000000000    54.233000000000    54.503000000000     1.007825032230
         H           -1.494000000000    53.386000000000    52.946000000000     1.007825032230
         H           -2.992000000000    55.887000000000    53.785000000000     1.007825032230
         H           -3.129000000000    55.092000000000    52.206000000000     1.007825032230
         H           -5.082000000000    52.095000000000    52.634000000000     1.007825032230
         H           -4.601000000000    53.487000000000    51.634000000000     1.007825032230
         H           -3.359000000000    52.401000000000    52.305000000000     1.007825032230
         C           -3.305000000000    56.701000000000    49.689000000000    12.000000000000
         O           -2.574000000000    56.844000000000    50.663000000000    15.994914619570
         N           -2.981000000000    55.933000000000    48.650000000000    14.003074004430
         C           -1.694000000000    55.276000000000    48.503000000000    12.000000000000
         C           -0.689000000000    56.178000000000    47.833000000000    12.000000000000
         O           -1.007000000000    57.031000000000    46.986000000000    15.994914619570
         C           -1.807000000000    54.027000000000    47.654000000000    12.000000000000
         C           -2.448000000000    52.908000000000    48.447000000000    12.000000000000
         C           -1.674000000000    52.148000000000    49.313000000000    12.000000000000
         C           -3.793000000000    52.637000000000    48.293000000000    12.000000000000
         C           -2.246000000000    51.109000000000    50.022000000000    12.000000000000
         C           -4.359000000000    51.592000000000    49.009000000000    12.000000000000
         C           -3.585000000000    50.828000000000    49.870000000000    12.000000000000
         H           -3.669000000000    55.800000000000    47.923000000000     1.007825032230
         H           -1.321000000000    55.001000000000    49.490000000000     1.007825032230
         H           -2.418000000000    54.242000000000    46.778000000000     1.007825032230
         H           -0.812000000000    53.718000000000    47.333000000000     1.007825032230
         H           -0.624000000000    52.369000000000    49.433000000000     1.007825032230
         H           -4.397000000000    53.231000000000    47.623000000000     1.007825032230
         H           -1.643000000000    50.518000000000    50.695000000000     1.007825032230
         H           -5.410000000000    51.372000000000    48.895000000000     1.007825032230
         H           -4.032000000000    50.014000000000    50.420000000000     1.007825032230
         N            0.559000000000    55.981000000000    48.219000000000    14.003074004430
         C            1.648000000000    56.676000000000    47.609000000000    12.000000000000
         C            2.148000000000    55.749000000000    46.503000000000    12.000000000000
         O            2.969000000000    54.837000000000    46.727000000000    15.994914619570
         C            2.727000000000    56.921000000000    48.641000000000    12.000000000000
         C            3.851000000000    57.807000000000    48.123000000000    12.000000000000
         O            4.136000000000    57.836000000000    46.930000000000    15.994914619570
         O            4.466000000000    58.475000000000    48.937000000000    15.994914619570
         H            0.748000000000    55.324000000000    48.962000000000     1.007825032230
         H            1.306000000000    57.621000000000    47.186000000000     1.007825032230
         H            3.149000000000    55.961000000000    48.937000000000     1.007825032230
         H            2.279000000000    57.394000000000    49.515000000000     1.007825032230
         N            1.729000000000    56.044000000000    45.279000000000    14.003074004430
         C            2.074000000000    55.193000000000    44.152000000000    12.000000000000
         C            3.544000000000    55.165000000000    43.751000000000    12.000000000000
         O            4.028000000000    54.128000000000    43.262000000000    15.994914619570
         C            1.196000000000    55.606000000000    42.978000000000    12.000000000000
         C           -0.276000000000    55.169000000000    43.109000000000    12.000000000000
         O           -0.642000000000    54.440000000000    44.043000000000    15.994914619570
         O           -1.058000000000    55.533000000000    42.223000000000    15.994914619570
         H            1.165000000000    56.868000000000    45.129000000000     1.007825032230
         H            1.794000000000    54.174000000000    44.420000000000     1.007825032230
         H            1.224000000000    56.692000000000    42.895000000000     1.007825032230
         H            1.608000000000    55.175000000000    42.065000000000     1.007825032230
         N            4.295000000000    56.236000000000    44.041000000000    14.003074004430
         C            5.738000000000    56.262000000000    43.810000000000    12.000000000000
         C            6.419000000000    55.264000000000    44.753000000000    12.000000000000
         O            7.287000000000    54.507000000000    44.311000000000    15.994914619570
         C            6.285000000000    57.691000000000    44.060000000000    12.000000000000
         C            7.817000000000    57.877000000000    44.132000000000    12.000000000000
         C            8.325000000000    58.939000000000    45.136000000000    12.000000000000
         O            7.863000000000    60.082000000000    45.076000000000    15.994914619570
         O            9.188000000000    58.652000000000    45.976000000000    15.994914619570
         H            3.849000000000    57.053000000000    44.433000000000     1.007825032230
         H            5.941000000000    55.976000000000    42.778000000000     1.007825032230
         H            5.919000000000    58.324000000000    43.252000000000     1.007825032230
         H            5.858000000000    58.056000000000    44.994000000000     1.007825032230
         H            8.165000000000    58.163000000000    43.139000000000     1.007825032230
         H            8.267000000000    56.918000000000    44.390000000000     1.007825032230
         N            6.007000000000    55.188000000000    46.022000000000    14.003074004430
         C            6.595000000000    54.232000000000    46.948000000000    12.000000000000
         C            6.178000000000    52.810000000000    46.615000000000    12.000000000000
         O            7.003000000000    51.909000000000    46.780000000000    15.994914619570
         C            6.185000000000    54.544000000000    48.389000000000    12.000000000000
         C            6.770000000000    55.890000000000    48.845000000000    12.000000000000
         C            8.263000000000    55.770000000000    49.033000000000    12.000000000000
         C            9.097000000000    56.857000000000    48.364000000000    12.000000000000
         N            8.714000000000    58.206000000000    48.749000000000    14.003074004430
         H            5.275000000000    55.805000000000    46.344000000000     1.007825032230
         H            7.680000000000    54.301000000000    46.874000000000     1.007825032230
         H            5.098000000000    54.589000000000    48.449000000000     1.007825032230
         H            6.549000000000    53.753000000000    49.045000000000     1.007825032230
         H            6.562000000000    56.648000000000    48.090000000000     1.007825032230
         H            6.309000000000    56.183000000000    49.788000000000     1.007825032230
         H            8.470000000000    55.798000000000    50.103000000000     1.007825032230
         H            8.583000000000    54.803000000000    48.645000000000     1.007825032230
         H           10.142000000000    56.705000000000    48.635000000000     1.007825032230
         H            8.998000000000    56.759000000000    47.283000000000     1.007825032230
         H            9.047000000000    58.862000000000    48.057000000000     1.007825032230
         H            7.708000000000    58.265000000000    48.811000000000     1.007825032230
         H            9.121000000000    58.428000000000    49.646000000000     1.007825032230
         N            4.954000000000    52.544000000000    46.147000000000    14.003074004430
         C            4.574000000000    51.175000000000    45.767000000000    12.000000000000
         C            5.400000000000    50.768000000000    44.548000000000    12.000000000000
         O            5.935000000000    49.653000000000    44.554000000000    15.994914619570
         C            3.036000000000    51.092000000000    45.467000000000    12.000000000000
         C            2.286000000000    51.433000000000    46.777000000000    12.000000000000
         C            2.604000000000    49.685000000000    45.023000000000    12.000000000000
         C            0.773000000000    51.661000000000    46.639000000000    12.000000000000
         H            4.282000000000    53.292000000000    46.053000000000     1.007825032230
         H            4.809000000000    50.502000000000    46.592000000000     1.007825032230
         H            2.774000000000    51.816000000000    44.696000000000     1.007825032230
         H            2.438000000000    50.609000000000    47.474000000000     1.007825032230
         H            2.731000000000    52.331000000000    47.204000000000     1.007825032230
         H            3.120000000000    49.420000000000    44.100000000000     1.007825032230
         H            2.859000000000    48.965000000000    45.800000000000     1.007825032230
         H            1.527000000000    49.672000000000    44.854000000000     1.007825032230
         H            0.349000000000    51.893000000000    47.616000000000     1.007825032230
         H            0.592000000000    52.493000000000    45.958000000000     1.007825032230
         H            0.304000000000    50.760000000000    46.244000000000     1.007825032230
         N            5.592000000000    51.650000000000    43.542000000000    14.003074004430
         C            6.428000000000    51.322000000000    42.387000000000    12.000000000000
         C            7.875000000000    50.984000000000    42.805000000000    12.000000000000
         O            8.493000000000    50.019000000000    42.350000000000    15.994914619570
         C            6.431000000000    52.514000000000    41.431000000000    12.000000000000
         H            5.148000000000    52.556000000000    43.589000000000     1.007825032230
         H            5.999000000000    50.461000000000    41.875000000000     1.007825032230
         H            7.051000000000    52.284000000000    40.564000000000     1.007825032230
         H            6.833000000000    53.389000000000    41.943000000000     1.007825032230
         H            5.412000000000    52.720000000000    41.104000000000     1.007825032230
         N            8.420000000000    51.753000000000    43.762000000000    14.003074004430
         C            9.754000000000    51.519000000000    44.282000000000    12.000000000000
         C            9.824000000000    50.151000000000    44.980000000000    12.000000000000
         O           10.783000000000    49.382000000000    44.768000000000    15.994914619570
         C           10.071000000000    52.653000000000    45.226000000000    12.000000000000
         C           11.325000000000    52.457000000000    46.033000000000    12.000000000000
         C           11.503000000000    53.587000000000    47.030000000000    12.000000000000
         O           11.927000000000    54.654000000000    46.595000000000    15.994914619570
         O           11.218000000000    53.423000000000    48.217000000000    15.994914619570
         H            7.881000000000    52.522000000000    44.133000000000     1.007825032230
         H           10.465000000000    51.534000000000    43.456000000000     1.007825032230
         H           10.183000000000    53.564000000000    44.639000000000     1.007825032230
         H            9.233000000000    52.781000000000    45.911000000000     1.007825032230
         H           11.260000000000    51.512000000000    46.572000000000     1.007825032230
         H           12.184000000000    52.430000000000    45.362000000000     1.007825032230
         N            8.796000000000    49.803000000000    45.757000000000    14.003074004430
         C            8.772000000000    48.508000000000    46.402000000000    12.000000000000
         C            8.758000000000    47.383000000000    45.375000000000    12.000000000000
         O            9.544000000000    46.436000000000    45.473000000000    15.994914619570
         C            7.545000000000    48.399000000000    47.296000000000    12.000000000000
         C            7.324000000000    47.081000000000    48.078000000000    12.000000000000
         C            8.510000000000    46.703000000000    48.971000000000    12.000000000000
         C            6.091000000000    47.281000000000    48.927000000000    12.000000000000
         H            8.031000000000    50.447000000000    45.895000000000     1.007825032230
         H            9.665000000000    48.408000000000    47.019000000000     1.007825032230
         H            7.607000000000    49.203000000000    48.029000000000     1.007825032230
         H            6.664000000000    48.575000000000    46.679000000000     1.007825032230
         H            7.141000000000    46.273000000000    47.369000000000     1.007825032230
         H            9.398000000000    46.559000000000    48.355000000000     1.007825032230
         H            8.284000000000    45.779000000000    49.503000000000     1.007825032230
         H            8.692000000000    47.501000000000    49.691000000000     1.007825032230
         H            5.893000000000    46.375000000000    49.500000000000     1.007825032230
         H            5.238000000000    47.497000000000    48.283000000000     1.007825032230
         H            6.252000000000    48.115000000000    49.610000000000     1.007825032230
         N            7.912000000000    47.499000000000    44.338000000000    14.003074004430
         C            7.852000000000    46.455000000000    43.322000000000    12.000000000000
         C            6.783000000000    46.760000000000    42.296000000000    12.000000000000
         C            5.362000000000    46.760000000000    42.865000000000    12.000000000000
         C            4.409000000000    47.143000000000    41.755000000000    12.000000000000
         C            4.990000000000    45.393000000000    43.428000000000    12.000000000000
         H            7.316000000000    48.311000000000    44.262000000000     1.007825032230
         H            7.603000000000    45.512000000000    43.810000000000     1.007825032230
         H            6.984000000000    47.744000000000    41.873000000000     1.007825032230
         H            6.841000000000    46.018000000000    41.499000000000     1.007825032230
         H            5.298000000000    47.502000000000    43.661000000000     1.007825032230
         H            3.388000000000    47.150000000000    42.138000000000     1.007825032230
         H            4.488000000000    46.420000000000    40.943000000000     1.007825032230
         H            4.664000000000    48.135000000000    41.383000000000     1.007825032230
         H            5.683000000000    45.128000000000    44.226000000000     1.007825032230
         H            3.975000000000    45.428000000000    43.824000000000     1.007825032230
         H            5.045000000000    44.646000000000    42.636000000000     1.007825032230
         C           12.810000000000    44.733000000000    44.943000000000    12.000000000000
         O           13.706000000000    43.894000000000    45.089000000000    15.994914619570
         N           11.531000000000    44.377000000000    44.905000000000    14.003074004430
         C           11.130000000000    42.976000000000    44.972000000000    12.000000000000
         C           11.340000000000    42.248000000000    43.660000000000    12.000000000000
         O           11.424000000000    41.017000000000    43.683000000000    15.994914619570
         C            9.646000000000    42.848000000000    45.362000000000    12.000000000000
         C            9.265000000000    43.266000000000    46.773000000000    12.000000000000
         C            7.755000000000    43.294000000000    46.907000000000    12.000000000000
         C            9.881000000000    42.319000000000    47.757000000000    12.000000000000
         H           10.821000000000    45.091000000000    44.828000000000     1.007825032230
         H           11.730000000000    42.484000000000    45.738000000000     1.007825032230
         H            9.070000000000    43.463000000000    44.670000000000     1.007825032230
         H            9.347000000000    41.809000000000    45.223000000000     1.007825032230
         H            9.653000000000    44.268000000000    46.959000000000     1.007825032230
         H            7.485000000000    43.594000000000    47.920000000000     1.007825032230
         H            7.340000000000    44.007000000000    46.194000000000     1.007825032230
         H            7.354000000000    42.301000000000    46.703000000000     1.007825032230
         H            9.608000000000    42.618000000000    48.769000000000     1.007825032230
         H           10.966000000000    42.341000000000    47.652000000000     1.007825032230
         H            9.518000000000    41.309000000000    47.566000000000     1.007825032230
         N           11.455000000000    42.952000000000    42.525000000000    14.003074004430
         C           11.525000000000    42.334000000000    41.214000000000    12.000000000000
         C           10.164000000000    41.769000000000    40.833000000000    12.000000000000
         O           10.081000000000    40.762000000000    40.130000000000    15.994914619570
         H           11.495000000000    43.959000000000    42.585000000000     1.007825032230
         H           11.825000000000    43.080000000000    40.478000000000     1.007825032230
         H           12.259000000000    41.529000000000    41.232000000000     1.007825032230
         N            9.056000000000    42.383000000000    41.229000000000    14.003074004430
         C            7.732000000000    41.847000000000    40.950000000000    12.000000000000
         C            7.015000000000    42.653000000000    39.888000000000    12.000000000000
         O            7.168000000000    43.877000000000    39.827000000000    15.994914619570
         C            6.847000000000    41.867000000000    42.198000000000    12.000000000000
         C            7.270000000000    40.907000000000    43.286000000000    12.000000000000
         C            6.765000000000    39.494000000000    43.037000000000    12.000000000000
         N            5.309000000000    39.509000000000    42.945000000000    14.003074004430
         C            4.456000000000    39.277000000000    43.947000000000    12.000000000000
         N            4.847000000000    39.018000000000    45.181000000000    14.003074004430
         N            3.160000000000    39.333000000000    43.692000000000    14.003074004430
         H            9.134000000000    43.250000000000    41.741000000000     1.007825032230
         H            7.833000000000    40.818000000000    40.605000000000     1.007825032230
         H            6.864000000000    42.876000000000    42.610000000000     1.007825032230
         H            5.825000000000    41.629000000000    41.903000000000     1.007825032230
         H            8.359000000000    40.887000000000    43.332000000000     1.007825032230
         H            6.881000000000    41.260000000000    44.241000000000     1.007825032230
         H            7.071000000000    38.848000000000    43.860000000000     1.007825032230
         H            7.184000000000    39.117000000000    42.104000000000     1.007825032230
         H            4.909000000000    39.714000000000    42.040000000000     1.007825032230
         H            5.832000000000    38.979000000000    45.401000000000     1.007825032230
         H            4.161000000000    38.858000000000    45.905000000000     1.007825032230
         H            2.838000000000    39.538000000000    42.757000000000     1.007825032230
         H            2.492000000000    39.171000000000    44.432000000000     1.007825032230
         N            6.207000000000    41.956000000000    39.087000000000    14.003074004430
         C            5.293000000000    42.579000000000    38.150000000000    12.000000000000
         C            3.843000000000    42.635000000000    38.597000000000    12.000000000000
         O            3.041000000000    43.261000000000    37.909000000000    15.994914619570
         C            5.310000000000    41.860000000000    36.804000000000    12.000000000000
         C            6.551000000000    42.112000000000    35.946000000000    12.000000000000
         O            7.307000000000    43.063000000000    36.189000000000    15.994914619570
         O            6.749000000000    41.341000000000    35.013000000000    15.994914619570
         H            6.233000000000    40.948000000000    39.136000000000     1.007825032230
         H            5.631000000000    43.602000000000    37.985000000000     1.007825032230
         H            5.243000000000    40.789000000000    36.993000000000     1.007825032230
         H            4.430000000000    42.166000000000    36.238000000000     1.007825032230
         N            3.402000000000    41.944000000000    39.654000000000    14.003074004430
         C            2.003000000000    41.980000000000    40.075000000000    12.000000000000
         C            2.042000000000    42.251000000000    41.586000000000    12.000000000000
         O            3.101000000000    42.119000000000    42.211000000000    15.994914619570
         C            1.229000000000    40.623000000000    39.804000000000    12.000000000000
         C            1.480000000000    40.065000000000    38.389000000000    12.000000000000
         O            1.654000000000    39.648000000000    40.770000000000    15.994914619570
         H            4.056000000000    41.380000000000    40.177000000000     1.007825032230
         H            1.491000000000    42.799000000000    39.570000000000     1.007825032230
         H            0.160000000000    40.798000000000    39.928000000000     1.007825032230
         H            0.891000000000    39.158000000000    41.087000000000     1.007825032230
         H            0.925000000000    39.136000000000    38.261000000000     1.007825032230
         H            1.148000000000    40.792000000000    37.648000000000     1.007825032230
         H            2.545000000000    39.873000000000    38.258000000000     1.007825032230
         N            0.923000000000    42.587000000000    42.217000000000    14.003074004430
         C            0.860000000000    42.841000000000    43.647000000000    12.000000000000
         C            0.191000000000    41.696000000000    44.392000000000    12.000000000000
         O           -0.020000000000    41.755000000000    45.606000000000    15.994914619570
         C            0.083000000000    44.138000000000    43.892000000000    12.000000000000
         C            0.752000000000    45.382000000000    43.343000000000    12.000000000000
         C           -0.200000000000    46.571000000000    43.380000000000    12.000000000000
         N           -0.054000000000    47.428000000000    44.372000000000    14.003074004430
         O           -1.105000000000    46.721000000000    42.552000000000    15.994914619570
         H            0.074000000000    42.670000000000    41.677000000000     1.007825032230
         H            1.874000000000    42.962000000000    44.027000000000     1.007825032230
         H           -0.896000000000    44.042000000000    43.423000000000     1.007825032230
         H           -0.056000000000    44.263000000000    44.966000000000     1.007825032230
         H            1.055000000000    45.199000000000    42.312000000000     1.007825032230
         H            1.634000000000    45.609000000000    43.942000000000     1.007825032230
         H            0.677000000000    47.290000000000    45.055000000000     1.007825032230
         H           -0.673000000000    48.222000000000    44.448000000000     1.007825032230
         N           -0.126000000000    40.611000000000    43.683000000000    14.003074004430
         C           -0.846000000000    39.468000000000    44.218000000000    12.000000000000
         C           -0.127000000000    38.883000000000    45.417000000000    12.000000000000
         O            1.056000000000    38.530000000000    45.397000000000    15.994914619570
         C           -0.990000000000    38.374000000000    43.128000000000    12.000000000000
         C           -1.627000000000    38.920000000000    41.847000000000    12.000000000000
         C           -1.847000000000    37.233000000000    43.716000000000    12.000000000000
         C           -3.091000000000    39.330000000000    41.987000000000    12.000000000000
         H            0.152000000000    40.582000000000    42.713000000000     1.007825032230
         H           -1.840000000000    39.791000000000    44.527000000000     1.007825032230
         H           -0.001000000000    37.983000000000    42.890000000000     1.007825032230
         H           -1.563000000000    38.148000000000    41.080000000000     1.007825032230
         H           -1.054000000000    39.786000000000    41.516000000000     1.007825032230
         H           -1.966000000000    36.446000000000    42.971000000000     1.007825032230
         H           -2.827000000000    37.621000000000    43.994000000000     1.007825032230
         H           -1.354000000000    36.826000000000    44.598000000000     1.007825032230
         H           -3.323000000000    40.106000000000    41.258000000000     1.007825032230
         H           -3.266000000000    39.713000000000    42.992000000000     1.007825032230
         H           -3.729000000000    38.464000000000    41.811000000000     1.007825032230
         N           -0.881000000000    38.847000000000    46.502000000000    14.003074004430
         C           -0.441000000000    38.279000000000    47.754000000000    12.000000000000
         C            0.502000000000    39.140000000000    48.581000000000    12.000000000000
         O            0.972000000000    38.690000000000    49.632000000000    15.994914619570
         H           -1.812000000000    39.236000000000    46.453000000000     1.007825032230
         H           -1.326000000000    38.078000000000    48.358000000000     1.007825032230
         H            0.054000000000    37.331000000000    47.545000000000     1.007825032230
         N            0.859000000000    40.336000000000    48.132000000000    14.003074004430
         C            1.732000000000    41.190000000000    48.902000000000    12.000000000000
         C            1.034000000000    41.776000000000    50.121000000000    12.000000000000
         O           -0.031000000000    42.407000000000    50.002000000000    15.994914619570
         C            2.216000000000    42.332000000000    48.029000000000    12.000000000000
         C            3.407000000000    42.998000000000    47.384000000000    12.000000000000
         C            3.093000000000    44.447000000000    47.004000000000    12.000000000000
         C            4.542000000000    42.927000000000    48.387000000000    12.000000000000
         H            0.515000000000    40.654000000000    47.237000000000     1.007825032230
         H            2.593000000000    40.609000000000    49.233000000000     1.007825032230
         H            1.601000000000    42.161000000000    47.146000000000     1.007825032230
         H            1.711000000000    43.184000000000    48.485000000000     1.007825032230
         H            3.686000000000    42.444000000000    46.487000000000     1.007825032230
         H            3.962000000000    44.893000000000    46.520000000000     1.007825032230
         H            2.245000000000    44.467000000000    46.319000000000     1.007825032230
         H            2.848000000000    45.013000000000    47.902000000000     1.007825032230
         H            5.430000000000    43.398000000000    47.965000000000     1.007825032230
         H            4.253000000000    43.448000000000    49.300000000000     1.007825032230
         H            4.758000000000    41.884000000000    48.618000000000     1.007825032230
         N            1.609000000000    41.565000000000    51.285000000000    14.003074004430
         C            1.098000000000    42.152000000000    52.502000000000    12.000000000000
         C            2.197000000000    43.020000000000    53.128000000000    12.000000000000
         O            3.368000000000    42.991000000000    52.732000000000    15.994914619570
         C            0.678000000000    41.061000000000    53.494000000000    12.000000000000
         C           -0.525000000000    40.271000000000    53.005000000000    12.000000000000
         O            1.805000000000    40.199000000000    53.678000000000    15.994914619570
         H            2.429000000000    40.977000000000    51.329000000000     1.007825032230
         H            0.236000000000    42.776000000000    52.267000000000     1.007825032230
         H            0.430000000000    41.527000000000    54.448000000000     1.007825032230
         H            1.577000000000    39.501000000000    54.296000000000     1.007825032230
         H           -0.785000000000    39.510000000000    53.741000000000     1.007825032230
         H           -1.370000000000    40.945000000000    52.866000000000     1.007825032230
         H           -0.283000000000    39.791000000000    52.057000000000     1.007825032230
         N            1.761000000000    43.922000000000    53.995000000000    14.003074004430
         C            2.669000000000    44.782000000000    54.721000000000    12.000000000000
         C            2.899000000000    44.200000000000    56.110000000000    12.000000000000
         O            1.950000000000    43.687000000000    56.706000000000    15.994914619570
         C            2.071000000000    46.190000000000    54.846000000000    12.000000000000
         C            1.967000000000    46.894000000000    53.501000000000    12.000000000000
         S            3.577000000000    47.123000000000    52.682000000000    31.972071174400
         C            3.194000000000    46.290000000000    51.174000000000    12.000000000000
         H            0.767000000000    44.011000000000    54.153000000000     1.007825032230
         H            3.619000000000    44.837000000000    54.189000000000     1.007825032230
         H            1.073000000000    46.110000000000    55.278000000000     1.007825032230
         H            2.699000000000    46.784000000000    55.510000000000     1.007825032230
         H            1.328000000000    46.300000000000    52.848000000000     1.007825032230
         H            1.506000000000    47.870000000000    53.650000000000     1.007825032230
         H            4.062000000000    46.314000000000    50.515000000000     1.007825032230
         H            2.929000000000    45.255000000000    51.388000000000     1.007825032230
         H            2.354000000000    46.787000000000    50.688000000000     1.007825032230
         N            4.081000000000    44.299000000000    56.717000000000    14.003074004430
         C            5.246000000000    45.002000000000    56.188000000000    12.000000000000
         C            6.066000000000    44.193000000000    55.186000000000    12.000000000000
         O            5.934000000000    42.966000000000    55.087000000000    15.994914619570
         C            6.034000000000    45.354000000000    57.433000000000    12.000000000000
         C            5.875000000000    44.064000000000    58.208000000000    12.000000000000
         C            4.392000000000    43.743000000000    58.040000000000    12.000000000000
         H            4.914000000000    45.923000000000    55.709000000000     1.007825032230
         H            7.079000000000    45.565000000000    57.206000000000     1.007825032230
         H            5.574000000000    46.188000000000    57.964000000000     1.007825032230
         H            6.497000000000    43.274000000000    57.786000000000     1.007825032230
         H            6.115000000000    44.218000000000    59.260000000000     1.007825032230
         H            3.797000000000    44.224000000000    58.816000000000     1.007825032230
         H            4.231000000000    42.665000000000    58.048000000000     1.007825032230
         N            6.987000000000    44.867000000000    54.479000000000    14.003074004430
         C            8.000000000000    44.233000000000    53.656000000000    12.000000000000
         C            7.805000000000    44.569000000000    52.173000000000    12.000000000000
         C            6.630000000000    43.812000000000    51.545000000000    12.000000000000
         C            6.785000000000    42.295000000000    51.627000000000    12.000000000000
         N            5.768000000000    41.525000000000    51.936000000000    14.003074004430
         O            7.875000000000    41.758000000000    51.405000000000    15.994914619570
         H            6.974000000000    45.876000000000    54.523000000000     1.007825032230
         H            7.999000000000    43.154000000000    53.809000000000     1.007825032230
         H            7.620000000000    45.639000000000    52.079000000000     1.007825032230
         H            8.717000000000    44.319000000000    51.631000000000     1.007825032230
         H            6.554000000000    44.097000000000    50.496000000000     1.007825032230
         H            5.711000000000    44.101000000000    52.056000000000     1.007825032230
         H            4.864000000000    41.934000000000    52.124000000000     1.007825032230
         H            5.890000000000    40.524000000000    51.986000000000     1.007825032230
         O           -4.494000000000    46.184000000000    55.356000000000    15.994914619570
         H           -3.983000000000    45.969000000000    54.576000000000     1.007825032230
         H           -4.883000000000    45.386000000000    55.713000000000     1.007825032230
         O           -0.810000000000    44.068000000000    57.031000000000    15.994914619570
         H            0.132000000000    43.938000000000    56.920000000000     1.007825032230
         H           -1.285000000000    43.430000000000    56.499000000000     1.007825032230
         O           -5.188000000000    43.599000000000    55.708000000000    15.994914619570
         H           -5.595000000000    43.266000000000    54.908000000000     1.007825032230
         H           -4.407000000000    43.083000000000    55.907000000000     1.007825032230
         O            3.187000000000    37.794000000000    47.216000000000    15.994914619570
         H            2.483000000000    38.037000000000    46.615000000000     1.007825032230
         H            2.832000000000    37.256000000000    47.923000000000     1.007825032230
         O            3.645000000000    39.297000000000    51.046000000000    15.994914619570
         H            4.240000000000    39.454000000000    50.312000000000     1.007825032230
         H            3.097000000000    38.535000000000    50.856000000000     1.007825032230
         O           -1.910000000000    49.551000000000    43.381000000000    15.994914619570
         H           -1.662000000000    49.802000000000    42.491000000000     1.007825032230
         H           -2.807000000000    49.216000000000    43.380000000000     1.007825032230
         O           -4.831000000000    48.504000000000    52.099000000000    15.994914619570
         H           -5.768000000000    48.538000000000    51.905000000000     1.007825032230
         H           -4.357000000000    48.187000000000    51.330000000000     1.007825032230
         O           -2.001000000000    42.627000000000    47.431000000000    15.994914619570
         H           -1.139000000000    42.734000000000    47.029000000000     1.007825032230
         H           -1.902000000000    42.534000000000    48.378000000000     1.007825032230
         H           10.263000000000    48.876000000000    56.307000000000     1.007825032230
         H            1.597000000000    51.945000000000    58.080000000000     1.007825032230
         H           -4.038000000000    55.583000000000    59.452000000000     1.007825032230
         H            4.613000000000    47.002000000000    61.822000000000     1.007825032230
         H            4.541000000000    54.668000000000    54.572000000000     1.007825032230
         H           -0.473000000000    56.239000000000    53.398000000000     1.007825032230
         H           -4.281000000000    57.206000000000    49.637000000000     1.007825032230
         H            8.807000000000    46.339000000000    42.815000000000     1.007825032230
         H           13.019000000000    45.797000000000    44.864000000000     1.007825032230
         H            8.935000000000    44.673000000000    54.016000000000     1.007825032230

  Running in c1 symmetry.

  Rotational constants: A =      0.00008  B =      0.00000  C =      0.00000 [cm^-1]
  Rotational constants: A =      2.29497  B =      0.02617  C =      0.02606 [MHz]
  Nuclear repulsion = 122010.617651892884169

  Charge       = -2
  Multiplicity = 1
  Electrons    = 2138
  Nalpha       = 1069
  Nbeta        = 1069

  ==> Algorithm <==

  SCF Algorithm Type is DF.
  DIIS enabled.
  MOM disabled.
  Fractional occupation disabled.
  Guess Type is SAD.
  Energy threshold   = 1.00e-06
  Density threshold  = 1.00e-06
  Integral threshold = 1.00e-12

  ==> Primary Basis <==

  Basis Set: MINIX
    Blend: MINIX
    Number of shells: 1124
    Number of basis functions: 1698
    Number of Cartesian functions: 1702
    Spherical Harmonics?: true
    Max angular momentum: 2

   => Loading Basis Set <=

    Name: (MINIX AUX)
    Role: JKFIT
    Keyword: DF_BASIS_SCF
    atoms 1, 4-5, 7-13, 25-26, 32-39, 50, 53-54, 56-58, 60, 70-71, 73-76, 92-93, 95, 102-103, 109-110, 112-114, 123-124, 130, 133-134, 136-139, 152-154, 156, 166, 169-170, 172-178, 189-190, 192-193, 201-202, 204-205, 213-214, 216-218, 228-229, 231-234, 250-251, 253-256, 269-270, 272, 279-280, 282-284, 294-295, 297-300, 313-317, 329, 332-333, 335-338, 351-352, 358-359, 361-363, 365, 382-383, 385-386, 394-395, 397-398, 408-409, 411-413, 425-426, 428-431, 444-445, 451-452, 454-457, 470-471, 473-474, 484-485, 487-488, 490, 501-502, 504-506, 515-518 entry C          line   198 file /storage/hive/project/chem-sherrill/csargent30/.conda/envs/psi419/share/psi4/basis/def2-universal-jkfit.gbs 
    atoms 2, 6, 14, 27, 40, 51, 55, 72, 94, 104, 111, 131, 135, 167, 171, 191, 194-195, 203, 206-207, 215, 219-220, 230, 252, 271, 281, 285-286, 296, 330, 334, 353, 360, 384, 387-388, 396, 399, 410, 415, 427, 446, 453, 472, 475, 486, 503, 520, 529, 532, 535, 538, 541, 544, 547, 550                                                                                                                                                                                                                                                                             entry O          line   318 file /storage/hive/project/chem-sherrill/csargent30/.conda/envs/psi419/share/psi4/basis/def2-universal-jkfit.gbs 
    atoms 3, 24, 31, 52, 59, 61, 69, 77, 91, 101, 108, 122, 132, 151, 168, 188, 200, 212, 227, 235, 249, 268, 278, 293, 312, 331, 350, 357, 364, 366-367, 381, 393, 407, 414, 424, 443, 450, 469, 483, 500, 514, 519                                                                                                                                                                                                                                                                                                                                                   entry N          line   258 file /storage/hive/project/chem-sherrill/csargent30/.conda/envs/psi419/share/psi4/basis/def2-universal-jkfit.gbs 
    atoms 15-23, 28-30, 41-49, 62-68, 78-90, 97-100, 105-107, 115-121, 126-129, 140-150, 157-165, 179-187, 196-199, 208-211, 221-226, 236-248, 257-267, 273-277, 287-292, 301-311, 318-328, 339-349, 354-356, 368-380, 389-392, 400-406, 416-423, 432-442, 447-449, 458-468, 476-482, 491-499, 507-513, 521-528, 530-531, 533-534, 536-537, 539-540, 542-543, 545-546, 548-549, 551-562                                                                                                                                                                                entry H          line    18 file /storage/hive/project/chem-sherrill/csargent30/.conda/envs/psi419/share/psi4/basis/def2-universal-jkfit.gbs 
    atoms 96, 125, 155, 489                                                                                                                                                                                                                                                                                                                                                                                                                                                                                                                                            entry S          line   903 file /storage/hive/project/chem-sherrill/csargent30/.conda/envs/psi419/share/psi4/basis/def2-universal-jkfit.gbs 

  ==> Integral Setup <==

  ==> DiskDFJK: Density-Fitted J/K Matrices <==

    J tasked:                  Yes
    K tasked:                  Yes
    wK tasked:                  No
    OpenMP threads:             10
    Integrals threads:          10
    Memory [MiB]:            85830
    Algorithm:                Core
    Integral Cache:           NONE
    Schwarz Cutoff:          1E-12
    Fitting Condition:       1E-10

   => Auxiliary Basis Set <=

  Basis Set: (MINIX AUX)
    Blend: DEF2-UNIVERSAL-JKFIT
    Number of shells: 8649
    Number of basis functions: 26205
    Number of Cartesian functions: 30883
    Spherical Harmonics?: true
    Max angular momentum: 4

   => External Potential Field:  <= 

    > Charges [e] [a0] < 

              Z          x          y          z
        0.59720   41.93869   95.60880  109.21105
       -0.56790   42.21081   95.82045  111.52597
       -0.36620   44.20069   95.55022  107.46117
        0.11230   45.40634   93.97041  107.92982
        0.11230   43.58086   95.35747  105.52609
        0.11230   45.27028   97.27743  107.64447
       -0.41570   39.69370   95.43684  108.27753
       -0.02370   37.39957   95.46707  109.71183
        0.59730   35.70638   93.49609  108.54776
       -0.56790   36.00306   92.99720  106.29332
        0.03420   36.07298   97.95773  109.48506
        0.00180   37.42036   99.97218  110.96661
       -0.27370   35.12434  102.45150  111.29164
       -0.05360   34.89568  103.12424  108.01864
        0.08800   37.77563   95.02299  111.68848
        0.02410   36.01251   98.50953  107.50085
        0.02410   34.14924   97.76687  110.19560
        0.04400   37.99105   99.25975  112.81287
        0.04400   39.06064  100.65059  109.92348
        0.06840   34.44971  105.11791  107.75596
        0.06840   36.69092  102.69717  107.10401
        0.06840   33.40658  101.97151  107.18338
        0.27190   39.54252   95.26676  106.38213
       -0.41570   34.08121   92.30367  110.04820
       -0.00240   32.08566   90.71063  109.00507
        0.59730   30.14680   92.55123  107.88446
       -0.56790   29.92381   94.69418  108.82744
       -0.03430   30.76285   89.22342  111.05731
        0.01180   32.24629   86.96709  111.99840
       -0.12560   34.29475   87.29401  113.59522
       -0.12560   31.51118   84.57091  111.24251
       -0.17040   35.59110   85.17563  114.42103
       -0.17040   32.81131   82.46198  112.06832
       -0.10720   34.85033   82.77000  113.66136
        0.27190   34.23050   92.50398  111.93982
        0.09780   32.83210   89.45586  107.55187
        0.02950   30.41892   90.48198  112.65035
        0.02950   28.95060   88.56579  110.33166
        0.13300   34.86923   89.16106  114.18481
        0.13300   29.90870   84.34982  109.99718
        0.14300   37.19359   85.39294  115.66636
        0.14300   32.23684   80.59682  111.47305
        0.12970   35.87834   81.13539  114.32276
       -0.34790   28.75029   91.83502  105.93427
       -0.24000   26.76608   93.41294  104.86279
        0.73410   24.31889   91.97108  105.16515
       -0.58940   24.13936   89.77900  104.40548
       -0.00940   27.08922   93.87404  102.07734
        0.01870   29.12635   95.75998  101.55577
       -0.04790   28.74084   96.57823   98.82512
       -0.01430   30.67781   98.60213   98.23930
       -0.38540   29.79909  100.12714   96.13793
        0.27470   29.07533   90.12293  105.15759
        0.14260   26.66215   95.20629  105.87191
        0.03620   27.57677   92.09580  101.15893
        0.03620   25.31288   94.56945  101.29877
        0.01030   28.95249   97.37570  102.82189
        0.01030   30.97639   94.88315  101.77687
        0.06210   26.83978   97.33601   98.58134
        0.06210   29.01485   94.96819   97.57034
        0.11350   30.94049   99.80022   99.89470
        0.11350   32.46927   97.71585   97.74230
        0.34000   29.35123  101.87514   96.76154
        0.34000   31.17859  100.25564   94.82457
        0.34000   28.25519   99.31456   95.36314
       -0.41570   22.41593   93.14460  106.27442
        0.29850   19.43016   91.95029  109.71750
       -0.31920   16.91305   90.63315  110.20883
       -0.31920   21.63547   90.71630  111.18960
        0.27190   22.65215   94.96819  106.78842
        0.09690   20.01031   89.99632  106.10623
       -0.02970   19.26198   93.90994  110.33166
        0.07910   16.51810   90.63504  112.23083
        0.07910   17.01131   88.69052  109.53042
        0.07910   15.41072   91.63093  109.21483
        0.07910   21.21596   90.74465  113.20593
        0.07910   21.87169   88.76800  110.56410
        0.07910   23.37213   91.76699  110.83433
       -0.56790    3.93819   97.16405  112.20816
       -0.51630    2.55680  100.87925  110.77197
        0.03810    2.60593  102.06789  113.22861
        0.53660    0.13606  101.14570  114.43237
       -0.58190   -1.91618  101.64081  113.44404
       -0.03030    2.58515  104.90815  112.89980
        0.79940    2.61727  106.45016  115.34699
       -0.80140    1.66296  105.66782  117.34254
       -0.80140    3.64906  108.52886  115.18070
        0.29360    2.05035  101.90915  109.24696
        0.08800    4.24244  101.45562  114.32087
       -0.01220    4.24621  105.43160  111.79998
       -0.01220    0.90518  105.42593  111.82643
       -0.41570    0.12094   99.95139  116.64335
       -0.02490   -2.21665   98.94228  117.70726
        0.59730   -4.10260  100.92838  118.61055
       -0.56790   -6.31169  100.31044  119.05653
        0.21170   -1.67052   97.19239  119.93147
       -0.65460   -0.57637   94.91716  119.03952
        0.27190    1.75556   99.73786  117.60522
        0.08430   -3.13884   97.82356  116.24272
        0.03520   -0.36472   98.11836  121.22782
        0.03520   -3.42796   96.76721  120.91791
        0.42750    0.17763   94.02521  120.42658
       -0.41570   -3.25600  103.26975  118.96960
        0.01430   -5.02478  105.31822  119.43447
        0.59730   -6.64806  105.78309  117.14034
       -0.56790   -8.74565  106.70150  117.43703
       -0.20410   -3.70008  107.80888  120.00517
        0.71300   -2.24688  107.62179  122.46748
       -0.91910    0.21354  108.16414  122.47693
       -0.59310   -3.27490  106.83756  124.41768
        0.27190   -1.38139  103.62313  118.91858
        0.10480   -6.23421  104.81744  121.02562
        0.07970   -5.10604  109.30554  120.15824
        0.07970   -2.39428  108.25296  118.47449
        0.41960    1.06958  108.74807  120.87255
        0.41960    1.22265  107.99218  124.08887
       -0.41570   -5.78823  105.28231  114.82543
        0.13030   -5.54824  106.81677  110.46016
       -0.04300   -4.57125  109.36223  111.31243
       -0.32040   -6.94096  107.03598  107.94872
       -0.06600   -2.19019  110.31276  109.98206
        0.27190   -4.03268  104.55855  114.63268
        0.08690   -8.77400  107.10968  112.99050
        0.01870   -3.94764  105.54309  110.21828
        0.02360   -6.06413  110.74740  110.99873
        0.02360   -4.18952  109.26585  113.33443
        0.08820   -7.62504  105.17838  107.37802
        0.08820   -8.53778  108.32099  108.15847
        0.08820   -5.65784  107.76730  106.51252
        0.01860   -1.66485  112.15147  110.74551
        0.01860   -0.65196  108.97673  110.29009
        0.01860   -2.55491  110.48662  107.96194
       -0.56790   11.32513   89.45208  117.70537
       -0.51630    7.42473   89.50877  119.45526
        0.03810    8.31479   90.42340  121.92324
        0.53660   10.01744   88.54123  123.23471
       -0.58190   11.96197   89.26121  124.31563
       -0.03030    6.14539   90.95252  123.68824
        0.79940    4.29913   92.92539  122.73204
       -0.80140    5.02856   94.62237  121.32420
       -0.80140    2.10515   92.69674  123.44825
        0.29360    5.56335   89.17429  119.20392
        0.08800    9.36737   92.16950  121.63411
       -0.01220    5.11360   89.19507  123.98682
       -0.01220    6.90506   91.58369  125.49482
       -0.41570    9.39383   86.10726  123.02873
        0.01430   10.98120   84.13250  124.09454
        0.59730   13.63248   84.04179  122.94369
       -0.56790   15.50898   83.62983  124.29674
       -0.20410    9.74154   81.56058  123.76194
        0.71300    7.48898   81.24500  125.52128
       -0.91910    5.92618   79.38362  125.07341
       -0.59310    7.00144   82.72465  127.25416
        0.27190    7.78945   85.62727  122.11599
        0.10480   11.17395   84.48966  126.11465
        0.07970    9.10092   81.37350  121.81364
        0.07970   11.12482   80.08659  124.16257
        0.41960    6.26255   78.18175  123.62966
        0.41960    4.38227   79.14929  126.17134
       -0.41570   13.84224   84.43107  120.45492
        0.03370   16.27054   84.51611  119.15479
        0.59730   17.89949   86.65528  120.20359
       -0.56790   20.11991   86.30190  120.78374
       -0.18250   15.83402   84.98476  116.34099
        0.27190   12.24920   84.67674  119.43258
        0.08230   17.24753   82.72087  119.40801
        0.06030   17.64626   85.04901  115.36589
        0.06030   14.68884   83.45975  115.56053
        0.06030   14.85325   86.77811  116.08777
       -0.34790   16.81667   88.91917  120.47760
       -0.24000   18.20373   91.06212  121.54718
        0.73410   19.11458   90.51599  124.21359
       -0.58940   21.35957   90.87126  124.78995
       -0.00940   16.53510   93.42806  121.61332
        0.01870   15.95307   94.26899  118.94881
       -0.04790   14.84758   96.89571  118.98472
       -0.01430   12.13204   96.93539  119.78407
       -0.38540   11.17017   99.48085  119.43258
        0.27470   15.00254   89.15728  119.93525
        0.14260   19.84212   91.44574  120.35855
        0.03620   14.77577   92.99720  122.59409
        0.03620   17.52343   94.93606  122.60732
        0.01030   17.68784   94.27277  117.83954
        0.01030   14.60002   92.96886  118.10032
        0.06210   15.93606   98.04844  120.29808
        0.06210   15.00065   97.71018  117.09877
        0.11350   11.98275   96.40249  121.76828
        0.11350   11.04923   95.61825  118.62756
        0.34000    9.45997   99.40526  118.58976
        0.34000   12.37771  100.47107  118.33276
        0.34000   11.00576  100.33879  121.12955
       -0.34790   17.45540   89.50310  125.82174
       -0.26370   18.30200   88.98153  128.38232
        0.73410   20.29755   86.93307  128.60342
       -0.58940   21.97374   87.13527  130.23992
       -0.00070   16.03244   88.33714  130.07363
        0.03900   15.23308   90.97897  130.92023
        0.04860   12.49298   91.25865  130.48559
       -0.52950   11.73520   93.89293  130.50449
        0.80760    9.29556   94.51087  130.33630
       -0.86270    7.43607   92.80634  130.10953
       -0.86270    8.70408   96.93917  130.37032
        0.27470   15.66961   89.11193  125.27561
        0.15600   19.13159   90.72008  129.11365
        0.03270   14.53955   87.39605  129.01349
        0.03270   16.61825   87.19574  131.68557
        0.02850   15.64693   91.22086  132.92334
        0.02850   16.25542   92.39438  129.82796
        0.06870   12.01866   90.44040  128.65633
        0.06870   11.46875   90.25143  131.96147
        0.34560   13.05612   95.26298  130.64433
        0.44780    7.84803   90.94307  130.06985
        0.44780    5.62194   93.38460  129.97914
        0.44780   10.07791   98.25442  130.52905
        0.44780    6.87860   97.47774  130.23615
       -0.41570   20.15582   84.97154  126.97826
       -0.05180   22.06822   82.98921  126.98582
        0.59730   24.63258   84.10226  126.21292
       -0.56790   26.55065   83.57125  127.45447
       -0.11020   21.31989   80.82548  125.18491
        0.35310   23.23229   78.62583  125.00160
       -0.41210   23.69339   77.58649  127.63588
       -0.41210   22.27987   76.57926  123.21203
        0.27190   18.70640   84.87705  125.74049
        0.09220   22.22696   82.23332  128.89444
        0.04570   19.52465   80.05258  125.83308
        0.04570   21.04777   81.61160  123.30085
       -0.03610   25.01053   79.36283  124.26839
        0.10000   25.04076   76.03124  127.53573
        0.10000   24.45306   79.07559  128.83775
        0.10000   21.91704   76.90618  128.42579
        0.10000   21.96996   77.38995  121.34309
        0.10000   20.50920   75.81014  123.93013
        0.10000   23.68016   75.07315  123.08353
       -0.41570   24.73463   85.74821  124.27784
       -0.05180   27.11946   86.92362  123.58431
        0.59730   28.07755   88.60737  125.70647
       -0.56790   30.36412   88.56579  126.18646
       -0.11020   26.71884   88.39572  121.13333
        0.35310   26.13869   86.73276  118.82220
       -0.41210   25.15037   88.35603  116.66602
       -0.41210   28.53864   85.30602  118.02473
        0.27190   23.14915   86.16962  123.30274
        0.09220   28.50841   85.44208  123.24227
        0.04570   25.14092   89.69018  121.40923
        0.04570   28.41392   89.49743  120.74216
       -0.03610   24.69116   85.36082  119.33809
        0.10000   24.74407   87.16173  115.03708
        0.10000   23.42693   89.31224  117.26129
        0.10000   26.57144   89.75632  116.15391
        0.10000   28.12479   84.12683  116.38634
        0.10000   29.17926   84.11738  119.57998
        0.10000   30.01452   86.66095  117.54285
       -0.41570   26.49018   90.03033  127.04440
       -0.03890   27.33300   91.49109  129.22325
        0.59730   28.35345   89.75065  131.28683
       -0.56790   30.43026   90.24198  132.21847
        0.36540   25.14470   93.06712  130.25693
       -0.24380   25.76453   94.49575  132.69279
       -0.67610   24.53053   94.78299  128.26705
        0.27190   24.65148   90.10025  126.53606
        0.10070   28.83911   92.76288  128.62421
        0.00430   23.53276   91.83124  130.59708
        0.41020   23.46284   93.95151  127.05952
        0.06420   24.11291   95.56723  133.30128
        0.06420   27.33300   95.78644  132.35075
        0.06420   26.28987   93.15216  134.16300
       -0.41570   27.12513   87.67006  131.99926
       -0.08750   28.15125   86.04490  133.99859
        0.59730   30.68537   84.84870  133.22380
       -0.56790   32.36156   84.52367  134.79227
        0.29850   26.12924   84.01344  134.65999
       -0.31920   27.22906   82.08592  136.47602
       -0.31920   23.92960   85.22287  136.06217
        0.27190   25.47540   87.20897  131.15644
        0.09690   28.47061   87.20519  135.67100
       -0.02970   25.46217   83.08370  132.94790
        0.07910   28.82777   81.13917  135.58785
        0.07910   25.78720   80.69509  136.95601
        0.07910   27.86212   83.03835  138.18811
        0.07910   23.04332   86.64016  134.85842
        0.07910   24.62313   86.12049  137.78182
        0.07910   22.54821   83.77534  136.55161
       -0.34790   31.06332   84.31580  130.78795
       -0.24000   33.44248   83.33692  129.82985
        0.73410   35.43803   85.37027  129.36498
       -0.58940   37.46571   84.81091  128.30862
       -0.00940   32.97383   81.94041  127.36376
        0.01870   31.21828   79.71054  127.64533
       -0.04790   32.36156   77.89262  129.51805
       -0.01430   30.83655   75.48700  129.60309
       -0.38540   32.56754   73.48200  130.33063
        0.27470   29.63280   84.60493  129.55773
        0.14260   34.19081   81.99522  131.20180
        0.03620   32.14613   83.25755  126.01450
        0.03620   34.77663   81.27712  126.62299
        0.01030   29.38524   80.35115  128.32941
        0.01030   30.98962   78.77512  125.82363
        0.06210   32.37290   78.75812  131.38699
        0.06210   34.29475   77.45609  128.95491
        0.11350   29.32288   75.65519  130.98826
        0.11350   30.04476   75.09016  127.74360
        0.34000   31.62457   71.82471  130.41189
        0.34000   33.96972   73.35350  129.04184
        0.34000   33.31209   73.87506  132.04272
       -0.34790   34.90702   87.76455  130.00749
       -0.24000   36.58699   89.91317  129.58608
        0.73410   37.39579   90.24009  126.84220
       -0.58940   39.59732   90.66528  126.19780
       -0.00940   38.90190   89.63538  131.26038
        0.01870   38.05530   89.70341  133.97969
       -0.04790   40.20203   88.51099  135.41399
       -0.01430   39.57653   88.30690  138.19756
       -0.38540   41.66468   87.00299  139.43911
        0.27470   33.22516   88.10470  130.84275
        0.14260   35.58921   91.62148  130.16056
        0.03620   39.83354   87.84203  130.86731
        0.03620   40.20770   91.18873  130.90133
        0.01030   37.75106   91.64416  134.60141
        0.01030   36.33376   88.59792  134.21969
        0.06210   41.89145   89.66750  135.18534
        0.06210   40.56108   86.62883  134.65810
        0.11350   39.34788   90.18907  139.00447
        0.11350   37.83799   87.22976  138.44323
        0.34000   41.29619   86.84047  141.30427
        0.34000   43.27284   88.00077  139.19345
        0.34000   41.87255   85.26444  138.67755
       -0.41570   35.57409   89.99632  125.13577
       -0.00310   36.03708   90.26466  122.44669
        0.59730   34.79931   92.67028  121.40168
       -0.56790   32.47683   92.94618  121.58120
       -0.00360   34.99206   87.93841  121.08420
       -0.06450   36.55864   85.63294  121.64167
        0.69510   39.26662   85.83703  120.69492
       -0.94070   41.00139   84.75611  122.11788
       -0.60860   39.91102   86.98409  118.75606
        0.27190   33.80153   89.61081  125.73104
        0.08500   38.06853   90.36670  122.12733
        0.01710   33.05887   87.60392  121.71159
        0.01710   34.99584   88.28423  119.05464
        0.03520   36.60022   85.34948  123.68069
        0.03520   35.66858   83.99644  120.76106
        0.42510   40.49305   83.84148  123.71281
        0.42510   42.84009   84.84303  121.61332
       -0.25480   36.19392   94.49009  120.31508
       -0.02660   35.14135   96.76154  119.17936
        0.58960   33.51996   96.02454  116.92869
       -0.57480   34.23806   94.31245  115.48683
       -0.00700   37.38445   98.33001  118.38378
        0.01890   39.40079   97.37948  120.17335
        0.01920   38.92269   94.55623  120.16579
        0.06410   34.01129   97.78766  120.56264
        0.02530   37.89279   97.97474  116.42036
        0.02530   37.01973  100.33312  118.69370
        0.02130   41.28863   97.81978  119.47604
        0.02130   39.12300   98.15804  122.05930
        0.03910   39.79196   93.63782  121.79096
        0.03910   39.58031   93.70774  118.40835
       -0.41570   31.37512   97.29822  116.59799
       -0.00240   29.78019   96.80689  114.42481
        0.59730   28.61990   99.26920  113.50640
       -0.56790   28.44416  101.13814  114.89913
       -0.03430   27.62024   94.92283  115.06542
        0.01180   25.78909   95.77510  117.13467
       -0.12560   23.67071   97.21129  116.53941
       -0.12560   26.29554   95.20629  119.64801
       -0.17040   22.10224   98.06545  118.44992
       -0.17040   24.69494   96.07746  121.53585
       -0.10720   22.60490   97.50798  120.95192
        0.27190   30.85356   98.61914  117.87356
        0.09780   30.93482   96.00943  112.91681
        0.02950   26.52987   94.60158  113.34766
        0.02950   28.46683   93.13515  115.64179
        0.13300   23.25119   97.65916  114.59299
        0.13300   27.93204   94.08757  120.13178
        0.14300   20.46195   99.18417  117.97938
        0.14300   25.09556   95.62581  123.48604
        0.12970   21.37280   98.18639  122.42969
       -0.51630   27.74874   99.22952  111.17070
        0.03970   26.36168  101.27609  110.02930
        0.53660   23.74630  100.17249  109.48506
       -0.58190   23.54410   98.10702  108.41548
        0.05600   27.71661  101.94883  107.65203
        0.01360   26.40514  103.83100  105.98151
        0.80540   27.83378  104.55099  103.56077
       -0.81880   29.86145  103.51164  103.00519
       -0.81880   26.87946  106.20450  102.21529
        0.29360   28.07377   97.67049  110.11812
        0.11050   26.23885  102.89181  111.29920
       -0.01730   27.98684  100.21974  106.56733
       -0.01730   29.56854  102.70095  108.14903
       -0.04250   24.58534  103.03543  105.43349
       -0.04250   26.06499  105.54498  107.07188
       -0.41570   21.70350  101.42538  110.13513
       -0.00240   19.17505  100.49186  109.55309
        0.59730   18.12058  102.06411  107.36290
       -0.56790   18.25097  104.39603  107.34967
       -0.03430   17.48564  100.73185  111.90580
        0.01180   14.87025   99.58857  111.53919
       -0.12560   14.52632   97.02421  111.90202
       -0.12560   12.85392  101.09846  110.81543
       -0.17040   12.16228   95.97730  111.54675
       -0.17040   10.49932  100.04021  110.46205
       -0.10720   10.17429   97.49097  110.82866
        0.27190   21.88870  103.08267  111.06487
        0.09780   19.28654   98.51520  108.98617
        0.02950   18.40782   99.76809  113.47616
        0.02950   17.27966  102.72551  112.37634
        0.13300   16.09669   95.84691  112.45949
        0.13300   13.12793  103.09968  110.52819
        0.14300   11.87504   93.97608  111.83210
        0.14300    8.92140  101.20806  109.90080
        0.12970    8.32991   96.66327  110.54898
       -0.41570   17.05289  100.85090  105.44294
       -0.05970   16.00976  102.12080  103.25086
        0.59730   13.17706  101.56900  103.31322
       -0.56790   12.35125   99.38826  103.09968
        0.13030   17.27588  101.05877  100.81311
       -0.04300   20.04055  101.77309  100.69217
       -0.32040   15.96063  102.13025   98.52276
       -0.06600   21.35768  101.05877  103.11480
        0.27190   16.96218   98.94606  105.51286
        0.08690   16.33668  104.15037  103.38881
        0.01870   17.10391   99.00653  100.79799
        0.02360   20.92872  100.78287   99.11991
        0.02360   20.20684  103.80455  100.39926
        0.08820   13.96319  101.63136   98.58134
        0.08820   16.15527  104.18060   98.51520
        0.08820   16.81289  101.35357   96.81634
        0.01860   23.38914  100.96429  102.79165
        0.01860   20.95706  102.47418  104.55666
        0.01860   20.67738   99.22196  103.74974
       -0.41570   11.65205  103.54187  103.68171
       -0.20410    7.78945  105.41270  105.49774
        0.71300    4.90951  105.31822  105.72073
       -0.91910    3.80402  107.44416  106.46906
       -0.59310    3.62449  103.42093  105.20861
        0.27190   12.42117  105.28231  103.83289
        0.10480    8.46030  101.46506  104.73996
        0.07970    8.59258  105.27853  107.38936
        0.07970    8.32991  107.22306  104.67571
        0.41960    4.86227  108.98240  106.86590
        0.41960    1.90484  107.52353  106.64102
       -0.56790   -1.19620  106.93771  103.64770
       -0.25480   -0.13039  109.12601  100.21785
       -0.02660    0.24566  111.50140  101.57845
        0.58960   -2.19397  112.51429  102.73685
       -0.57480   -2.05602  113.99773  104.52831
       -0.00700    1.40218  113.23806   99.60746
        0.01890    0.34015  112.23272   97.11681
        0.01920    0.56881  109.37168   97.55333
        0.06410    1.61950  111.19526  103.08267
        0.02530    0.82581  115.19015   99.91927
        0.02530    3.45631  113.08310   99.62825
        0.02130   -1.61950  112.80531   96.84091
        0.02130    1.50800  112.82799   95.52755
        0.03910    2.49444  108.71783   97.22452
        0.03910   -0.75967  108.34745   96.35714
       -0.51630   -4.43519  111.90580  101.77120
        0.03970   -6.76522  112.64279  103.00141
        0.53660   -8.73242  110.69260  102.27198
       -0.58190   -8.38094  109.17326  100.54099
        0.05600   -7.62693  115.31109  102.20773
        0.01360   -8.67006  115.54730   99.60557
        0.80540   -9.68674  118.17024   99.06700
       -0.81880  -11.69363  118.87700  100.00242
       -0.81880   -8.41684  119.46849   97.67238
        0.29360   -4.51267  110.90803  100.14604
        0.11050   -6.49499  112.59933  105.04232
       -0.01730   -5.99988  116.56776  102.35135
       -0.01730   -9.05935  115.95171  103.54187
       -0.04250   -7.17340  115.12778   98.25253
       -0.04250  -10.19129  114.17725   99.36747
       -0.34790  -10.78089  110.71716  103.70250
       -0.24000  -12.76888  108.80665  103.62502
        0.73410  -13.67028  108.37957  100.94539
       -0.58940  -14.33546  110.16725   99.63581
       -0.00940  -14.70963  109.86301  105.41081
        0.01870  -16.79400  108.30776  106.54654
       -0.04790  -18.06578  110.28442  108.24540
       -0.01430  -20.06889  109.15814  109.95371
       -0.38540  -20.97596  110.98739  111.79620
        0.27470  -10.98498  112.15902  104.93649
        0.14260  -12.03945  107.03787  104.38469
        0.03620  -13.65138  110.63591  107.00007
        0.03620  -15.60158  111.45416  104.45461
        0.01030  -18.08468  107.60101  105.10657
        0.01030  -16.02677  106.76008  107.66904
        0.06210  -16.62203  111.16881  109.41892
        0.06210  -18.93506  111.72439  107.05676
        0.11350  -21.65437  108.53075  108.79909
        0.11350  -19.27521  107.53864  110.94771
        0.34000  -22.30444  110.17481  112.89980
        0.34000  -19.51898  111.57321  112.88090
        0.34000  -21.73374  112.48406  110.88724
       -0.41570  -13.40194  106.06088  100.01753
       -0.02520  -14.25231  105.33144   97.50420
        0.59730  -12.67250  106.34623   95.28944
       -0.56790  -13.43595  106.01742   93.09925
        0.27190  -12.56668  104.73807  101.11169
        0.06980  -14.23342  103.27353   97.40404
        0.06980  -16.19495  105.97395   97.26420
       -0.41570  -10.46719  107.52731   95.73730
        0.29850   -8.46030  111.37668   94.05356
       -0.31920   -6.65184  112.38390   91.99754
       -0.31920  -11.00954  112.72783   93.76254
        0.27190   -9.92484  107.76352   97.55144
        0.09690   -9.67918  108.09422   91.92951
       -0.02970   -7.67796  111.78486   95.91494
        0.07910   -4.82447  111.44660   92.16950
        0.07910   -6.40617  114.41536   92.23564
        0.07910   -7.44741  112.00029   90.13616
        0.07910  -12.31723  112.04375   95.19873
        0.07910  -11.78055  112.34233   91.89171
        0.07910  -10.74120  114.75740   93.98931
       -0.56790   18.11114   85.30035   80.04691
       -0.41570   18.71585   89.59381   80.09037
       -0.03890   21.20840   89.50877   78.88284
        0.59730   23.05844   88.02344   80.51745
       -0.56790   24.37558   86.30568   79.60660
        0.36540   22.23452   92.23186   78.45765
       -0.24380   24.87258   92.28855   77.29358
       -0.67610   20.47518   93.48286   76.82871
        0.27190   17.99586   91.28322   80.61005
        0.10070   21.03265   88.57146   77.05736
        0.00430   22.28365   93.21641   80.26612
        0.41020   19.09379   94.12915   77.81136
        0.06420   25.47351   94.24253   77.04791
        0.06420   26.19349   91.31535   78.53891
        0.06420   24.83478   91.34558   75.46243
       -0.34790   23.08678   88.60359   82.97598
       -0.00940   24.50030   88.53934   87.28456
        0.01870   25.76831   91.06212   87.54723
       -0.04790   25.67760   91.70085   90.34592
       -0.01430   27.51630   93.83057   90.93740
       -0.38540   26.97584   96.11147   89.48231
        0.27470   21.90948   89.95663   83.62794
        0.14260   26.69805   87.58692   84.07014
        0.03620   25.32044   87.26188   88.67540
        0.03620   22.49719   88.76611   87.70408
        0.01030   27.72039   90.95252   86.90095
        0.01030   24.74407   92.48320   86.46442
        0.06210   23.76898   92.29044   90.84669
        0.06210   26.18782   90.03411   91.44385
        0.11350   27.38780   94.27844   92.94429
        0.11350   29.43059   93.20129   90.51221
        0.34000   28.23818   97.47018   89.93396
        0.34000   25.21273   96.72185   89.88860
        0.34000   27.10056   95.72219   87.61904
       -0.56790   17.86169   87.09559  102.47796
       -0.41570   19.29788   83.08559  103.14881
       -0.08750   21.68650   83.84337  104.34123
        0.59730   23.95228   83.11015  102.73874
       -0.56790   23.98251   81.05224  101.63325
        0.29850   21.87547   82.58859  106.99062
       -0.31920   24.13558   83.69786  108.44004
       -0.31920   19.36780   82.98921  108.41359
        0.27190   18.93884   81.22421  102.92771
        0.09690   21.68272   85.88994  104.57933
       -0.02970   22.17783   80.56658  106.74307
        0.07910   24.26219   82.81347  110.29576
        0.07910   23.87669   85.72932  108.66303
        0.07910   25.87035   83.33692  107.38747
        0.07910   19.70795   82.89851  110.44315
        0.07910   18.59113   84.83359  107.92793
        0.07910   18.02988   81.51901  107.87502
       -0.41570   25.81555   84.79768  102.63858
       -0.00240   28.19471   84.44430  101.30066
        0.59730   30.33388   84.75422  103.21495
       -0.56790   30.23184   86.32269  104.93460
       -0.03430   28.50463   86.42096   99.17283
        0.01180   26.52609   86.00711   97.11114
       -0.12560   24.09023   86.94441   97.39648
       -0.12560   27.12702   84.59170   94.97197
       -0.17040   22.28932   86.43796   95.54644
       -0.17040   25.31099   84.10604   93.14649
       -0.10720   22.90348   85.02256   93.44129
        0.27190   25.56044   86.44930  103.56077
        0.09780   28.25896   82.54891  100.49564
        0.02950   28.27408   88.30879   99.96273
        0.02950   30.38680   86.25088   98.35458
        0.13300   23.59890   88.05557   99.03677
        0.13300   29.02052   83.86794   94.73575
        0.14300   20.39203   87.15984   95.75998
        0.14300   25.79098   83.00811   91.49487
        0.12970   21.48619   84.63705   92.02399
       -0.41570   32.21416   83.11204  102.97496
        0.03370   34.43837   83.06291  104.60768
        0.59730   36.16369   85.31736  104.00675
       -0.56790   35.89535   86.50032  101.98852
       -0.18250   35.78952   80.56280  104.10123
        0.27190   32.09889   81.81758  101.57845
        0.08230   33.85255   83.14606  106.58055
        0.06030   37.47138   80.43808  105.28420
        0.06030   36.33565   80.46832  102.11702
        0.06030   34.52530   78.99811  104.53965
       -0.25480   38.01940   85.94663  105.63758
       -0.02660   39.84299   87.99321  105.21050
        0.58960   41.28107   87.77589  102.71984
       -0.57480   41.97460   89.73553  101.69750
       -0.00700   41.60988   87.89683  107.44794
        0.01890   39.94881   86.89906  109.52286
        0.01920   38.44459   84.84681  108.14525
        0.06410   38.83765   89.79034  105.23885
        0.02530   42.32609   89.77333  107.90903
        0.02530   43.16701   86.59859  107.08322
        0.02130   41.06564   86.10537  111.06109
        0.02130   38.69403   88.37493  110.22206
        0.03910   36.65880   84.47454  109.09956
        0.03910   39.55575   83.11771  107.99407
       -0.51630   41.85554   85.49310  101.75230
        0.03810   43.13489   85.27011   99.31267
        0.53660   41.31508   85.46286   97.06389
       -0.58190   42.07664   84.99610   94.92661
       -0.03030   44.58053   82.73410   99.25598
        0.79940   42.95536   80.33793   99.03110
       -0.80140   40.74816   80.35682   99.73974
       -0.80140   43.87188   78.43308   98.09190
        0.29360   41.39634   83.91518  102.72362
        0.08800   44.50872   86.79890   99.16338
       -0.01220   45.67090   82.59237  100.99830
       -0.01220   45.89578   82.77378   97.67049
       -0.41570   38.85844   85.93719   97.46262
       -0.02520   36.95170   86.15450   95.51054
        0.59730   35.51551   83.71865   94.87370
       -0.56790   33.71082   83.79613   93.35436
        0.27190   38.29152   86.16206   99.27109
        0.06980   35.57409   87.55668   96.12659
        0.06980   37.85688   86.84236   93.79278
       -0.41570   36.20904   81.52279   95.88092
       -0.02490   34.82009   79.25889   95.16850
        0.59730   32.20093   79.25700   96.38926
       -0.56790   31.81543   80.37572   98.41127
        0.21170   36.31865   76.97610   95.95840
       -0.65460   36.74195   77.06114   98.58890
        0.27190   37.66602   81.42830   97.11114
        0.08430   34.59900   79.23244   93.12003
        0.03520   38.12711   76.96666   94.97197
        0.03520   35.26796   75.26779   95.48597
        0.42750   38.37467   77.78113   98.91582
       -0.41570   30.41514   78.02868   95.15716
       -0.05810   27.84134   77.84727   96.06423
        0.59730   27.59945   75.90841   98.18261
       -0.56790   28.44416   73.76168   97.85191
       -0.00740   26.17649   77.13106   93.84002
        0.18680   23.41182   76.80792   94.55245
       -0.22070   21.91137   78.54836   95.79967
       -0.54320   22.02098   74.78780   94.06679
        0.16350   19.74953   75.19976   94.94551
       -0.27950   19.70606   77.45420   95.96785
        0.27190   30.86301   77.17830   93.50932
        0.13600   27.25174   79.68975   96.77476
        0.03670   26.31633   78.61072   92.41517
        0.03670   26.86624   75.36606   93.03500
        0.18620   22.44428   80.39651   96.48186
        0.14350   18.17728   73.90341   94.84535
        0.33390   18.16972   78.24222   96.77854
       -0.41570   26.48640   76.56792  100.33312
       -0.05970   26.04421   74.73867  102.31922
        0.59730   23.37402   73.71822  102.07356
       -0.56790   23.03765   71.42031  102.08867
        0.13030   26.44672   75.96888  104.94405
       -0.04300   29.25107   76.68320  105.21806
       -0.32040   25.60768   74.12829  107.04354
       -0.06600   29.88791   78.31025  107.54053
        0.27190   25.93838   78.37828  100.58823
        0.08690   27.37646   73.18153  102.10001
        0.01870   25.30721   77.68097  105.06121
        0.02360   30.34333   74.94087  105.34089
        0.02360   29.83311   77.70365  103.52676
        0.08820   25.89681   75.00701  108.88413
        0.08820   23.61213   73.67853  106.80354
        0.08820   26.72073   72.39919  106.92637
        0.01860   31.90803   78.71276  107.56510
        0.01860   29.37012   77.29169  109.25452
        0.01860   28.83722   80.07903  107.44983
       -0.41570   21.44272   75.32448  101.86569
       -0.02520   18.82356   74.50623  101.62947
        0.59730   17.23052   75.93486  103.56266
       -0.56790   17.73886   78.16285  104.09745
        0.27190   21.81311   77.19720  101.87136
        0.06980   18.13948   74.91441   99.73030
        0.06980   18.69695   72.48234  101.99041
       -0.41570   15.33513   74.72544  104.66059
       -0.02520   13.77988   75.97266  106.52953
        0.59730   14.77955   75.67408  109.19593
       -0.56790   16.94517   74.85205  109.63624
        0.27190   14.97230   72.91319  104.18816
        0.06980   13.69862   77.98144  106.07978
        0.06980   11.87504   75.19220  106.44071
       -0.41570   13.19785   76.23533  111.07432
       -0.00240   13.95374   76.05581  113.69726
        0.59730   14.58680   73.29870  114.35300
       -0.56790   16.45951   72.85839  115.65313
       -0.03430   11.87504   77.01390  115.44526
        0.01180   12.67061   76.80225  118.22127
       -0.12560   14.78711   78.02301  119.09432
       -0.12560   11.31757   75.26401  119.85777
       -0.17040   15.55056   77.72821  121.56230
       -0.17040   12.09047   74.98244  122.33520
       -0.10720   14.22397   76.20510  123.20447
        0.27190   11.42339   76.80036  110.65669
        0.09780   15.63937   77.20665  113.98072
        0.02950   10.17429   75.89140  115.14479
        0.02950   11.47442   78.98488  115.00306
        0.13300   15.85858   79.22110  117.83765
        0.13300    9.65461   74.28324  119.19259
        0.14300   17.21541   78.70709  122.22182
        0.14300   11.01710   73.79569  123.60132
        0.12970   14.84191   75.97266  125.13577
       -0.51630   13.20352   71.42031  113.44215
        0.03810   13.81579   68.78603  113.96182
        0.53660   16.50676   68.13974  113.03208
       -0.58190   17.96752   66.88497  114.38512
       -0.03030   11.83158   67.11173  112.62390
        0.79940   12.25298   64.27903  113.06798
       -0.80140   12.61959   63.50047  115.24495
       -0.80140   12.26999   62.89953  111.20849
        0.29360   11.68418   71.82471  112.35934
        0.08800   13.70996   68.45911  115.99328
       -0.01220    9.96453   67.61629  113.33066
       -0.01220   11.89961   67.48590  110.60000
       -0.41570   17.24753   69.02792  110.78708
       -0.00310   19.81567   68.58572  109.91781
        0.59730   21.79043   70.02947  111.43526
       -0.56790   23.89937   69.11484  111.82832
       -0.00360   20.16716   69.34350  107.20794
       -0.06450   19.11080   67.38952  105.39003
        0.69510   16.27999   67.43866  105.29176
       -0.94070   15.14427   65.22201  105.41459
       -0.60860   15.09324   69.44555  105.28798
        0.27190   16.02488   70.00490  109.69482
        0.08500   20.21629   66.57316  110.08411
        0.01710   19.20151   71.13496  106.89047
        0.01710   22.17783   69.58916  106.83567
        0.03520   19.72118   65.51869  106.00041
        0.03520   19.85346   67.75613  103.50408
        0.42510   16.17984   63.62141  105.49018
        0.42510   13.23753   65.12563  105.43349
       -0.41570   21.16304   72.25557  112.43115
       -0.05180   22.92616   73.72955  113.91269
        0.59730   23.35513   72.43320  116.46004
       -0.56790   25.47162   72.40108  117.44459
       -0.11020   21.85846   76.42619  114.26229
        0.35310   23.68394   78.22899  115.57376
       -0.41210   26.00641   78.61828  113.88623
       -0.41210   22.30255   80.65729  116.24650
        0.27190   19.40371   72.93398  112.14391
        0.09220   24.71951   73.84294  112.90547
        0.04570   21.40682   77.19342  112.40469
        0.04570   20.12558   76.31470  115.37156
       -0.03610   24.30755   77.34271  117.32554
        0.10000   27.32166   79.90518  114.81220
        0.10000   25.41682   79.41952  112.08155
        0.10000   26.93238   76.80603  113.56309
        0.10000   23.60268   81.94986  117.18381
        0.10000   20.73219   80.22643  117.50884
        0.10000   21.58067   81.53601  114.52874
       -0.34790   21.40304   71.38440  117.65813
       -0.26370   21.62414   69.90475  119.98060
        0.73410   23.53087   67.79392  119.51384
       -0.58940   25.23540   67.41976  121.05586
       -0.00070   19.18072   68.57060  120.71948
        0.03900   17.38926   69.83294  122.50150
        0.04860   15.60914   67.74857  123.43313
       -0.52950   14.06712   66.75269  121.38467
        0.80760   11.59158   67.12874  121.26373
       -0.86270   10.35570   68.40998  123.03818
       -0.86270   10.29712   66.20089  119.36077
        0.27470   19.66260   71.62818  116.91547
        0.15600   22.26664   71.10661  121.52451
        0.03270   18.14137   68.21722  118.97716
        0.03270   19.68528   66.74513  121.52829
        0.02850   18.41538   70.66064  124.08320
        0.02850   16.31779   71.28803  121.51317
        0.06870   14.37137   68.52525  124.88633
        0.06870   16.72597   66.21978  124.24382
        0.34560   14.91183   65.73979  120.00517
        0.44780   11.30434   69.13563  124.52728
        0.44780    8.46786   68.65753  122.89645
        0.44780   11.18718   65.21256  117.99261
        0.44780    8.41117   66.47490  119.26628
       -0.51630   23.31544   66.47112  117.36711
        0.03970   25.06155   64.43777  116.76807
        0.53660   27.72606   65.33161  116.26918
       -0.58190   29.51374   63.98046  116.92113
        0.05600   24.24141   62.99024  114.44370
        0.01360   21.83390   61.56917  114.99361
        0.80540   22.13058   59.56228  117.04586
       -0.81880   23.56866   57.76515  116.64335
       -0.81880   20.90982   59.83440  119.01495
        0.29360   21.91326   66.89442  116.14257
        0.11050   25.10501   63.13197  118.36111
       -0.01730   25.71728   61.65609  113.91269
       -0.01730   23.92015   64.30738  112.89413
       -0.04250   20.40337   62.92032  115.60400
       -0.04250   21.19139   60.65832  113.26263
       -0.41570   27.96039   67.59172  115.16180
       -0.00140   30.39624   68.64052  114.45315
        0.59730   32.21416   68.97311  116.63957
       -0.56790   34.49695   68.67454  116.23516
       -0.01520   29.95216   71.17464  113.11901
       -0.00110   32.18015   72.37084  111.75273
       -0.19060   32.66581   71.75290  109.26774
       -0.19060   33.67303   74.10750  113.01696
       -0.23410   34.67081   72.89808  108.03753
       -0.23410   35.66669   75.24323  111.79242
        0.32260   36.15235   74.63284  109.31499
       -0.55790   38.16113   75.81014  108.09233
        0.27190   26.38436   68.60651  114.80464
        0.08760   31.26741   67.35740  113.09822
        0.02950   28.46117   70.88552  111.72817
        0.02950   29.26619   72.52013  114.51929
        0.16990   31.49607   70.39230  108.29454
        0.16990   33.27241   74.57048  114.96338
        0.16560   35.07710   72.43887  106.09111
        0.16560   36.83832   76.60005  112.76752
        0.39920   38.42569   75.03347  106.47473
       -0.41570   31.29009   69.57027  118.90346
       -0.00240   32.96438   69.95766  121.02184
        0.59730   33.67303   67.55582  122.46559
       -0.56790   35.17536   67.66164  124.24571
       -0.03430   31.77952   71.87384  122.80007
        0.01180   31.89858   74.53836  121.66435
       -0.12560   34.20782   75.67219  121.17869
       -0.12560   29.67059   75.80069  121.13333
       -0.17040   34.28341   78.07592  120.16202
       -0.17040   29.77075   78.20632  120.11477
       -0.10720   32.07054   79.34204  119.63289
        0.27190   29.40414   69.75357  119.13967
        0.09780   34.70671   70.78158  120.29430
        0.02950   29.81043   71.36551  123.12511
        0.02950   32.79242   71.85306  124.59342
        0.13300   35.94259   74.68009  121.59254
        0.13300   27.86968   74.91630  121.51128
        0.14300   36.08054   78.96410  119.78029
        0.14300   28.03976   79.20220  119.69336
        0.12970   32.13479   81.22232  118.84110
       -0.34790   32.67525   65.37885  121.71348
       -0.24000   33.34611   63.00347  122.93424
        0.73410   35.76496   61.93955  121.77584
       -0.58940   35.99739   61.93010  119.48927
       -0.00940   31.16158   61.08729  122.62244
        0.01870   28.80510   61.94333  124.03406
       -0.04790   26.76041   60.04227  123.63911
       -0.01430   24.37369   61.12697  124.81452
       -0.38540   22.23830   59.45645  124.31185
        0.27470   31.42804   65.36941  120.26784
        0.14260   33.65791   63.34551  124.94113
        0.03620   30.71372   60.90209  120.62122
        0.03620   31.75874   59.25614  123.35376
        0.01030   29.22272   62.10018  126.04473
        0.01030   28.19471   63.77259  123.31219
        0.06210   27.25741   58.26593  124.55752
        0.06210   26.47128   59.73235  121.62277
        0.11350   24.63636   61.30649  126.84976
        0.11350   23.99574   62.98268  124.00572
        0.34000   22.16271   59.06150  122.44669
        0.34000   22.45373   57.83507  125.29640
        0.34000   20.61880   60.31439  124.84665
       -0.41570   37.53752   61.06272  123.20258
       -0.14900   39.82976   60.05550  122.07820
        0.27190   37.32965   61.07595  125.09987
        0.09760   39.53307   58.12042  121.50183
        0.09760   40.35132   61.16099  120.44169
        0.09760   41.35666   60.11597  123.43313
        0.00000   33.72972   91.27944  100.69217
        0.67910   35.18103   90.23631  100.96807
        0.67910   33.10611   91.87659  102.28143
        0.00000   -1.07336  102.50819  107.03409
        0.67910    0.25322  103.16204  105.99285
        0.67910   -0.87305  103.12235  108.72350
        0.00000    6.14161   96.62359  116.83043
        0.67910    5.74288   95.90549  118.44236
        0.67910    6.42885   95.29700  115.63423
        0.00000    7.35103   87.70786  129.49726
        0.67910    8.02756   86.91228  130.97503
        0.67910    8.35070   87.25621  128.05918
        0.00000    1.95587   85.10571  127.56029
        0.67910    3.20120   83.90384  128.08564
        0.67910    2.39428   86.74410  128.18768
        0.00000    8.21653  110.06143   98.14671
        0.67910    8.84203  108.82744   99.31267
        0.67910    8.32235  109.40947   96.46296
        0.00000    0.49700  110.79275   84.83170
        0.67910    0.20976  109.96694   86.41529
        0.67910    2.24122  111.25007   84.69564
        0.00000    5.93563  112.11745   84.61627
        0.67910    6.57814  111.15369   86.00522
        0.67910    6.26444  113.87301   84.89784
        0.00000    9.45430   73.72200  100.94539
        0.67910    8.64550   73.77113   99.32778
        0.67910   11.23253   73.47822  100.72240
        0.00000   10.12137   64.18455  106.93204
        0.67910   10.90561   63.71590  108.49296
        0.67910    8.33558   63.91621  107.04921
        0.00000   16.59935   62.67655  118.44425
        0.67910   15.20663   62.96378  117.32554
        0.67910   15.97574   62.36285  120.11288
        0.00000   30.40191  101.52554  120.24705
        0.67910   31.02930  103.07511  119.55541
        0.67910   28.62368  101.67293  120.53807
        0.00000   40.76139   75.74589  104.02564
        0.67910   40.75761   77.07059  102.79354
        0.67910   42.43758   75.52290  104.66626
        0.00000   23.31544   53.89688  120.21115
        0.67910   23.40237   55.22536  118.98661
        0.67910   24.47951   52.58730  119.76517
        0.00000  -13.84413   99.88147  107.14936
        0.67910  -12.91628  100.86413  108.35123
        0.67910  -15.33702   99.22385  107.93171
        0.00000    1.90484   90.39316  128.66011
        0.67910    1.96909   91.12448  127.00660
        0.67910    0.39306   90.92795  129.49726
        0.00000  -15.76976  115.44526  100.24997
        0.67910  -14.38082  116.36745  100.95295
        0.67910  -15.40505  113.67459  100.30099
        0.00000   10.44452  114.27363   88.65839
        0.67910   10.12704  112.54453   88.23320
        0.67910   12.11314  114.72905   88.12738
        0.00000   14.04255   73.00768   98.01442
        0.67910   14.29389   74.78024   97.75175
        0.67910   13.86303   72.18187   96.41572
        0.00000   18.02799   61.50681  108.38713
        0.67910   16.90360   60.24825  109.03531
        0.67910   19.26765   60.72068  107.33077
        0.00000   28.24007  105.27853   96.67461
        0.67910   27.80732  105.60168   98.39993
        0.67910   26.80010  105.58467   95.62392
        0.00000    4.68274  101.21562  119.46849
        0.67910    4.40306  102.72740  120.42091
        0.67910    5.09092   99.85880  120.59476
        0.00000    2.58326  111.62612  119.70659
        0.67910    3.07080  110.90236  118.12300
        0.67910    4.05535  112.19871  120.58720
        0.00000    3.02356   95.63148  131.35864
        0.67910    3.36749   96.68406  132.78917
        0.67910    2.54924   96.66327  129.95080
        0.00000   -3.21064   91.39282  122.67346
        0.67910   -1.47210   91.81990  122.92668
        0.67910   -3.79079   90.37804  124.05485
        0.00000   21.83201  108.05076  104.24107
        0.67910   23.41938  107.63880  103.47951
        0.67910   20.74352  106.60701  104.18627
       -1.35820   33.86011   91.20574  100.95484
       -1.35820   -0.84660  102.69150  107.11346
       -1.35820    6.12271   96.33257  116.90413
       -1.35820    7.59103   87.52644  129.51805
       -1.35820    2.20342   85.15295  127.72659
       -1.35820    8.32424  109.78742   98.08623
       -1.35820    0.69542  110.73228   85.04901
       -1.35820    6.07736  112.21761   84.86193
       -1.35820    9.58091   73.69554  100.67327
       -1.35820    9.99098   64.07683  107.18149
       -1.35820   16.30456   62.67655  118.50850
       -1.35820   30.24885  101.77687  120.18469
       -1.35820   40.99383   75.91219  103.93116
       -1.35820   23.48930   53.91389  119.96548
       -1.35820  -13.91216   99.93628  107.43660
       -1.35820    1.70453   90.57646  128.52972
       -1.35820  -15.51276  115.33754  100.36146
       -1.35820   10.62782  114.07899   88.52044
       -1.35820   14.05578   73.15697   97.75364
       -1.35820   18.03177   61.21012  108.33800
       -1.35820   27.97551  105.36924   96.78610
       -1.35820    4.69786  101.25342  119.76706
       -1.35820    2.86105  111.59778  119.59321
       -1.35820    3.00844   95.93195  131.37754
       -1.35820   -3.03112   91.31535  122.90212
       -1.35820   21.91893  107.78809  104.12013
       -0.01937   21.19895   92.54178  106.53520
       -0.01937   19.70606   91.94273  108.25674
       -0.01937   19.99708   90.96764  106.45205
        0.28395    3.54702   97.82734  111.34077
        0.28395    2.85538   99.68494  110.62457
       -0.01010   -6.54034  105.51286  113.69537
       -0.01010   -6.41940  106.28009  111.51274
       -0.01010   -8.03323  106.42749  112.77697
        0.28395   10.17429   89.28011  117.61655
        0.28395    8.22409   89.30846  118.49339
        0.01457   10.28011  103.40959  103.77809
        0.01457    8.34881  104.34690  104.68705
        0.01457    8.68518  102.37213  104.30721
        0.28395   -1.02612  106.95661  102.49308
        0.28395   -0.49322  108.05076  100.77909
       -0.01937   -9.64516  108.00541   94.74898
       -0.01937   -8.63983  109.92915   93.90805
       -0.01937   -9.25021  108.28698   92.84602
        0.28395   17.73319   86.39072   80.28690
        0.28395   18.03555   88.53745   80.30958
       -0.03177   23.92393   87.97242   83.84715
       -0.03177   24.63069   87.94029   86.00333
       -0.03177   25.72862   87.46408   84.39517
        0.28395   17.72185   85.92207  102.41182
        0.28395   18.43995   83.91707  102.74630

  Old nuclear repulsion        = 122010.617651892884169
  Additional nuclear repulsion =  134.089214417389002
  Total nuclear repulsion      = 122144.706866310269106

  Minimum eigenvalue in the overlap matrix is 1.6583671202E-01.
  Reciprocal condition number of the overlap matrix is 5.9078909724E-02.
    Using symmetric orthogonalization.

  ==> Pre-Iterations <==

  SCF Guess: Superposition of Atomic Densities via on-the-fly atomic UHF (no occupation information).

   -------------------------
    Irrep   Nso     Nmo    
   -------------------------
     A       1698    1698 
   -------------------------
    Total    1698    1698
   -------------------------

  ==> Iterations <==

                           Total Energy        Delta E     RMS |[F,P]|

   @DF-RHF iter SAD: -14655.66693078126082   -1.46557e+04   0.00000e+00 
   @DF-RHF iter   1: -14776.96822205952049   -1.21301e+02   1.86146e-03 ADIIS/DIIS
   @DF-RHF iter   2: -14780.63804333840017   -3.66982e+00   1.30461e-03 ADIIS/DIIS
   @DF-RHF iter   3: -14784.15007633273308   -3.51203e+00   2.93707e-04 ADIIS/DIIS
   @DF-RHF iter   4: -14784.35120071289748   -2.01124e-01   1.01501e-04 ADIIS/DIIS
   @DF-RHF iter   5: -14784.38925765525892   -3.80569e-02   3.74730e-05 DIIS
   @DF-RHF iter   6: -14784.39407924688021   -4.82159e-03   1.59767e-05 DIIS
   @DF-RHF iter   7: -14784.39485112062357   -7.71874e-04   6.53580e-06 DIIS
   @DF-RHF iter   8: -14784.39499920550588   -1.48085e-04   2.13565e-06 DIIS
   @DF-RHF iter   9: -14784.39501812990420   -1.89244e-05   7.30101e-07 DIIS
   @DF-RHF iter  10: -14784.39502004412316   -1.91422e-06   2.34168e-07 DIIS
   @DF-RHF iter  11: -14784.39502023810928   -1.93986e-07   6.64610e-08 DIIS
  Energy and wave function converged.


  ==> Post-Iterations <==

    Orbital Energies [Eh]
    ---------------------

    Doubly Occupied:                                                      

       1A    -91.379887     2A    -91.370683     3A    -91.270550  
       4A    -91.203558     5A    -20.373036     6A    -20.360290  
       7A    -20.356395     8A    -20.355954     9A    -20.340006  
      10A    -20.338434    11A    -20.327448    12A    -20.326142  
      13A    -20.325350    14A    -20.314297    15A    -20.312195  
      16A    -20.303585    17A    -20.299294    18A    -20.297627  
      19A    -20.294376    20A    -20.291253    21A    -20.279329  
      22A    -20.277060    23A    -20.276805    24A    -20.276447  
      25A    -20.272717    26A    -20.271927    27A    -20.270983  
      28A    -20.268074    29A    -20.255872    30A    -20.250012  
      31A    -20.246308    32A    -20.232180    33A    -20.227678  
      34A    -20.222402    35A    -20.212830    36A    -20.206753  
      37A    -20.196380    38A    -20.189318    39A    -20.189010  
      40A    -20.187734    41A    -20.186119    42A    -20.180834  
      43A    -20.176646    44A    -20.174881    45A    -20.174845  
      46A    -20.171115    47A    -20.169024    48A    -20.166320  
      49A    -20.144683    50A    -20.128704    51A    -20.111180  
      52A    -20.101791    53A    -20.024011    54A    -20.011907  
      55A    -19.961711    56A    -19.937208    57A    -19.936610  
      58A    -19.927191    59A    -19.910667    60A    -19.908200  
      61A    -19.873029    62A    -19.867905    63A    -15.861759  
      64A    -15.569602    65A    -15.544063    66A    -15.538477  
      67A    -15.533368    68A    -15.527068    69A    -15.522723  
      70A    -15.520123    71A    -15.518163    72A    -15.491194  
      73A    -15.489401    74A    -15.481543    75A    -15.477828  
      76A    -15.476402    77A    -15.472702    78A    -15.470288  
      79A    -15.460903    80A    -15.458847    81A    -15.446876  
      82A    -15.444620    83A    -15.443907    84A    -15.430294  
      85A    -15.425718    86A    -15.424128    87A    -15.391765  
      88A    -15.383801    89A    -15.370782    90A    -15.370054  
      91A    -15.365949    92A    -15.355263    93A    -15.350855  
      94A    -15.349459    95A    -15.348406    96A    -15.343858  
      97A    -15.343314    98A    -15.341923    99A    -15.337311  
     100A    -15.335230   101A    -15.330135   102A    -15.322689  
     103A    -15.298954   104A    -15.297191   105A    -15.291037  
     106A    -11.474070   107A    -11.447910   108A    -11.428632  
     109A    -11.419531   110A    -11.411123   111A    -11.403621  
     112A    -11.369511   113A    -11.363824   114A    -11.359285  
     115A    -11.358972   116A    -11.355398   117A    -11.340042  
     118A    -11.338823   119A    -11.338580   120A    -11.336025  
     121A    -11.335380   122A    -11.331281   123A    -11.329990  
     124A    -11.327095   125A    -11.326651   126A    -11.325457  
     127A    -11.323489   128A    -11.318928   129A    -11.312378  
     130A    -11.310318   131A    -11.309638   132A    -11.292503  
     133A    -11.290791   134A    -11.287719   135A    -11.284667  
     136A    -11.281529   137A    -11.277258   138A    -11.274914  
     139A    -11.273069   140A    -11.272873   141A    -11.272452  
     142A    -11.266961   143A    -11.264834   144A    -11.262045  
     145A    -11.261971   146A    -11.261153   147A    -11.258796  
     148A    -11.255701   149A    -11.255549   150A    -11.254326  
     151A    -11.251227   152A    -11.249074   153A    -11.246680  
     154A    -11.245546   155A    -11.244791   156A    -11.239429  
     157A    -11.238086   158A    -11.237961   159A    -11.237051  
     160A    -11.236928   161A    -11.236414   162A    -11.235682  
     163A    -11.234360   164A    -11.231638   165A    -11.231495  
     166A    -11.230700   167A    -11.230222   168A    -11.229924  
     169A    -11.226616   170A    -11.222412   171A    -11.220727  
     172A    -11.219695   173A    -11.216343   174A    -11.211287  
     175A    -11.209426   176A    -11.204511   177A    -11.202608  
     178A    -11.197448   179A    -11.194082   180A    -11.188700  
     181A    -11.186656   182A    -11.185776   183A    -11.183172  
     184A    -11.182600   185A    -11.180703   186A    -11.178945  
     187A    -11.178190   188A    -11.177583   189A    -11.176496  
     190A    -11.176159   191A    -11.175056   192A    -11.173833  
     193A    -11.173674   194A    -11.171024   195A    -11.167972  
     196A    -11.162211   197A    -11.160700   198A    -11.159744  
     199A    -11.159643   200A    -11.158580   201A    -11.158355  
     202A    -11.158060   203A    -11.157307   204A    -11.155967  
     205A    -11.155054   206A    -11.155043   207A    -11.153792  
     208A    -11.153396   209A    -11.152840   210A    -11.151954  
     211A    -11.150668   212A    -11.150510   213A    -11.149302  
     214A    -11.147957   215A    -11.147265   216A    -11.147187  
     217A    -11.146868   218A    -11.145343   219A    -11.145340  
     220A    -11.144728   221A    -11.142201   222A    -11.140341  
     223A    -11.140303   224A    -11.137215   225A    -11.135974  
     226A    -11.125835   227A    -11.124697   228A    -11.122417  
     229A    -11.122139   230A    -11.121875   231A    -11.117521  
     232A    -11.114893   233A    -11.114358   234A    -11.114219  
     235A    -11.112169   236A    -11.109816   237A    -11.108995  
     238A    -11.108252   239A    -11.107718   240A    -11.106204  
     241A    -11.103240   242A    -11.103154   243A    -11.102456  
     244A    -11.101318   245A    -11.099829   246A    -11.098983  
     247A    -11.098136   248A    -11.097558   249A    -11.096403  
     250A    -11.095192   251A    -11.095041   252A    -11.093930  
     253A    -11.093717   254A    -11.093510   255A    -11.093455  
     256A    -11.090989   257A    -11.085573   258A    -11.085136  
     259A    -11.080927   260A    -11.079514   261A    -11.071964  
     262A    -11.071941   263A    -11.064768   264A    -11.064695  
     265A    -11.064543   266A    -11.063255   267A    -11.062143  
     268A    -11.057623   269A    -11.040601   270A    -11.019842  
     271A    -11.019024   272A    -11.005624   273A    -11.004718  
     274A    -10.979192   275A    -10.954258   276A     -8.992095  
     277A     -8.984089   278A     -8.888651   279A     -8.824326  
     280A     -6.642080   281A     -6.639839   282A     -6.637383  
     283A     -6.633430   284A     -6.631319   285A     -6.629021  
     286A     -6.538282   287A     -6.536510   288A     -6.533629  
     289A     -6.473866   290A     -6.472273   291A     -6.469354  
     292A     -1.577226   293A     -1.485113   294A     -1.469089  
     295A     -1.464757   296A     -1.459647   297A     -1.427415  
     298A     -1.422880   299A     -1.421754   300A     -1.417318  
     301A     -1.417138   302A     -1.408196   303A     -1.393678  
     304A     -1.392828   305A     -1.386860   306A     -1.386305  
     307A     -1.381390   308A     -1.379485   309A     -1.373729  
     310A     -1.370530   311A     -1.369076   312A     -1.368510  
     313A     -1.367338   314A     -1.365958   315A     -1.362740  
     316A     -1.359109   317A     -1.353781   318A     -1.346187  
     319A     -1.334703   320A     -1.329720   321A     -1.329382  
     322A     -1.325200   323A     -1.320690   324A     -1.318166  
     325A     -1.314640   326A     -1.313017   327A     -1.310584  
     328A     -1.308532   329A     -1.307993   330A     -1.306077  
     331A     -1.301761   332A     -1.300309   333A     -1.295462  
     334A     -1.294953   335A     -1.292392   336A     -1.289820  
     337A     -1.289644   338A     -1.287748   339A     -1.285664  
     340A     -1.283905   341A     -1.282917   342A     -1.280305  
     343A     -1.276965   344A     -1.272079   345A     -1.271999  
     346A     -1.271587   347A     -1.269513   348A     -1.265018  
     349A     -1.262244   350A     -1.258107   351A     -1.253302  
     352A     -1.252860   353A     -1.251414   354A     -1.247599  
     355A     -1.243201   356A     -1.236959   357A     -1.233446  
     358A     -1.233323   359A     -1.230058   360A     -1.228684  
     361A     -1.226739   362A     -1.225189   363A     -1.222678  
     364A     -1.218875   365A     -1.192892   366A     -1.190244  
     367A     -1.185056   368A     -1.178232   369A     -1.177848  
     370A     -1.173454   371A     -1.171251   372A     -1.169067  
     373A     -1.165501   374A     -1.155429   375A     -1.153896  
     376A     -1.152637   377A     -1.151027   378A     -1.147903  
     379A     -1.146544   380A     -1.146130   381A     -1.146028  
     382A     -1.143512   383A     -1.142807   384A     -1.142117  
     385A     -1.141425   386A     -1.140718   387A     -1.132502  
     388A     -1.128985   389A     -1.127543   390A     -1.126947  
     391A     -1.124483   392A     -1.123669   393A     -1.122867  
     394A     -1.122466   395A     -1.119098   396A     -1.105261  
     397A     -1.103379   398A     -1.100312   399A     -1.098717  
     400A     -1.095879   401A     -1.094754   402A     -1.093430  
     403A     -1.093357   404A     -1.088127   405A     -1.087720  
     406A     -1.087411   407A     -1.080468   408A     -1.072373  
     409A     -1.072307   410A     -1.071718   411A     -1.067700  
     412A     -1.063339   413A     -1.062376   414A     -1.060206  
     415A     -1.055574   416A     -1.055433   417A     -1.051686  
     418A     -1.044445   419A     -1.042677   420A     -1.041257  
     421A     -1.039937   422A     -1.039346   423A     -1.037577  
     424A     -1.034342   425A     -1.033759   426A     -1.032285  
     427A     -1.017585   428A     -1.017510   429A     -1.015738  
     430A     -1.013740   431A     -1.008152   432A     -1.007307  
     433A     -1.006822   434A     -1.001335   435A     -0.998975  
     436A     -0.998915   437A     -0.992477   438A     -0.992330  
     439A     -0.988924   440A     -0.986376   441A     -0.986182  
     442A     -0.985474   443A     -0.983732   444A     -0.976548  
     445A     -0.975172   446A     -0.975016   447A     -0.970409  
     448A     -0.967123   449A     -0.965227   450A     -0.960992  
     451A     -0.957722   452A     -0.956977   453A     -0.953925  
     454A     -0.951297   455A     -0.949935   456A     -0.943465  
     457A     -0.939634   458A     -0.939600   459A     -0.937717  
     460A     -0.935721   461A     -0.934577   462A     -0.930128  
     463A     -0.927600   464A     -0.927209   465A     -0.919364  
     466A     -0.918662   467A     -0.914823   468A     -0.913811  
     469A     -0.913540   470A     -0.907241   471A     -0.904601  
     472A     -0.902230   473A     -0.902113   474A     -0.898194  
     475A     -0.894592   476A     -0.891297   477A     -0.890580  
     478A     -0.889999   479A     -0.885386   480A     -0.884532  
     481A     -0.879235   482A     -0.876756   483A     -0.876364  
     484A     -0.875897   485A     -0.872609   486A     -0.871984  
     487A     -0.869107   488A     -0.868786   489A     -0.864774  
     490A     -0.862509   491A     -0.858698   492A     -0.856720  
     493A     -0.854853   494A     -0.849650   495A     -0.849131  
     496A     -0.845056   497A     -0.842365   498A     -0.840463  
     499A     -0.838587   500A     -0.836517   501A     -0.834107  
     502A     -0.832860   503A     -0.829098   504A     -0.828361  
     505A     -0.826462   506A     -0.821762   507A     -0.820348  
     508A     -0.819410   509A     -0.817770   510A     -0.816372  
     511A     -0.816145   512A     -0.814013   513A     -0.812738  
     514A     -0.809139   515A     -0.807766   516A     -0.803776  
     517A     -0.803623   518A     -0.800033   519A     -0.798482  
     520A     -0.796573   521A     -0.795650   522A     -0.795151  
     523A     -0.789827   524A     -0.789480   525A     -0.788399  
     526A     -0.785801   527A     -0.785566   528A     -0.783832  
     529A     -0.782053   530A     -0.780698   531A     -0.780267  
     532A     -0.778665   533A     -0.776931   534A     -0.775597  
     535A     -0.774685   536A     -0.771396   537A     -0.769105  
     538A     -0.768330   539A     -0.766761   540A     -0.766618  
     541A     -0.765983   542A     -0.765444   543A     -0.764615  
     544A     -0.763649   545A     -0.758008   546A     -0.757376  
     547A     -0.756119   548A     -0.756034   549A     -0.753537  
     550A     -0.752830   551A     -0.750339   552A     -0.749055  
     553A     -0.747587   554A     -0.747007   555A     -0.744612  
     556A     -0.743843   557A     -0.739013   558A     -0.737254  
     559A     -0.735654   560A     -0.734916   561A     -0.731109  
     562A     -0.730569   563A     -0.729506   564A     -0.729455  
     565A     -0.728712   566A     -0.727664   567A     -0.726453  
     568A     -0.724617   569A     -0.723806   570A     -0.722295  
     571A     -0.721792   572A     -0.720380   573A     -0.720118  
     574A     -0.719240   575A     -0.718962   576A     -0.718438  
     577A     -0.718233   578A     -0.717234   579A     -0.715083  
     580A     -0.713960   581A     -0.713819   582A     -0.712857  
     583A     -0.710845   584A     -0.709585   585A     -0.708449  
     586A     -0.707029   587A     -0.704707   588A     -0.704551  
     589A     -0.702955   590A     -0.702059   591A     -0.701140  
     592A     -0.700475   593A     -0.699169   594A     -0.698282  
     595A     -0.695578   596A     -0.694995   597A     -0.694278  
     598A     -0.693574   599A     -0.691535   600A     -0.690853  
     601A     -0.689284   602A     -0.688494   603A     -0.687425  
     604A     -0.686826   605A     -0.685968   606A     -0.684837  
     607A     -0.684471   608A     -0.682577   609A     -0.682436  
     610A     -0.680575   611A     -0.679813   612A     -0.678297  
     613A     -0.676881   614A     -0.675138   615A     -0.671775  
     616A     -0.670917   617A     -0.670001   618A     -0.669423  
     619A     -0.667578   620A     -0.666206   621A     -0.665201  
     622A     -0.664970   623A     -0.664264   624A     -0.663281  
     625A     -0.662501   626A     -0.662135   627A     -0.661769  
     628A     -0.661171   629A     -0.659655   630A     -0.657521  
     631A     -0.656244   632A     -0.655024   633A     -0.654113  
     634A     -0.651828   635A     -0.651286   636A     -0.650513  
     637A     -0.648978   638A     -0.648060   639A     -0.646941  
     640A     -0.646643   641A     -0.645686   642A     -0.644920  
     643A     -0.643219   644A     -0.640714   645A     -0.640029  
     646A     -0.639560   647A     -0.639189   648A     -0.639040  
     649A     -0.638068   650A     -0.636618   651A     -0.636547  
     652A     -0.635123   653A     -0.634566   654A     -0.634395  
     655A     -0.633725   656A     -0.629870   657A     -0.629501  
     658A     -0.628856   659A     -0.627602   660A     -0.624757  
     661A     -0.623084   662A     -0.622130   663A     -0.621578  
     664A     -0.619641   665A     -0.619611   666A     -0.618518  
     667A     -0.618165   668A     -0.617751   669A     -0.616327  
     670A     -0.615805   671A     -0.614001   672A     -0.613572  
     673A     -0.611064   674A     -0.610678   675A     -0.610194  
     676A     -0.609068   677A     -0.608442   678A     -0.606830  
     679A     -0.606112   680A     -0.604983   681A     -0.604645  
     682A     -0.603944   683A     -0.602725   684A     -0.601355  
     685A     -0.600706   686A     -0.600404   687A     -0.599963  
     688A     -0.598788   689A     -0.598573   690A     -0.598026  
     691A     -0.596310   692A     -0.595779   693A     -0.594992  
     694A     -0.594613   695A     -0.594411   696A     -0.594238  
     697A     -0.594047   698A     -0.593714   699A     -0.592376  
     700A     -0.591922   701A     -0.591373   702A     -0.590687  
     703A     -0.590656   704A     -0.590042   705A     -0.588973  
     706A     -0.587896   707A     -0.586659   708A     -0.586310  
     709A     -0.585003   710A     -0.584366   711A     -0.583627  
     712A     -0.582918   713A     -0.581763   714A     -0.581327  
     715A     -0.579979   716A     -0.579620   717A     -0.578786  
     718A     -0.577926   719A     -0.577764   720A     -0.576437  
     721A     -0.576086   722A     -0.575707   723A     -0.574634  
     724A     -0.573829   725A     -0.572989   726A     -0.572477  
     727A     -0.572121   728A     -0.571911   729A     -0.571139  
     730A     -0.569442   731A     -0.568744   732A     -0.567891  
     733A     -0.567224   734A     -0.566686   735A     -0.566084  
     736A     -0.564543   737A     -0.564312   738A     -0.564102  
     739A     -0.563128   740A     -0.561409   741A     -0.561249  
     742A     -0.560897   743A     -0.560381   744A     -0.559547  
     745A     -0.558822   746A     -0.558106   747A     -0.557127  
     748A     -0.556033   749A     -0.555560   750A     -0.555282  
     751A     -0.554646   752A     -0.554235   753A     -0.553378  
     754A     -0.552627   755A     -0.552542   756A     -0.551212  
     757A     -0.550688   758A     -0.550562   759A     -0.550215  
     760A     -0.549584   761A     -0.549334   762A     -0.547606  
     763A     -0.546299   764A     -0.545815   765A     -0.544945  
     766A     -0.543583   767A     -0.542314   768A     -0.541626  
     769A     -0.540973   770A     -0.540381   771A     -0.539828  
     772A     -0.539259   773A     -0.538737   774A     -0.538025  
     775A     -0.537924   776A     -0.537748   777A     -0.536562  
     778A     -0.536429   779A     -0.534609   780A     -0.533588  
     781A     -0.532696   782A     -0.531987   783A     -0.531496  
     784A     -0.530728   785A     -0.530154   786A     -0.529968  
     787A     -0.529482   788A     -0.528287   789A     -0.527602  
     790A     -0.525745   791A     -0.525203   792A     -0.523704  
     793A     -0.523700   794A     -0.522804   795A     -0.521524  
     796A     -0.521176   797A     -0.520976   798A     -0.520782  
     799A     -0.520631   800A     -0.518611   801A     -0.518314  
     802A     -0.516936   803A     -0.515978   804A     -0.514205  
     805A     -0.513567   806A     -0.513181   807A     -0.512628  
     808A     -0.512490   809A     -0.512435   810A     -0.511628  
     811A     -0.510987   812A     -0.510732   813A     -0.510521  
     814A     -0.510112   815A     -0.509297   816A     -0.508974  
     817A     -0.508438   818A     -0.508029   819A     -0.507902  
     820A     -0.505788   821A     -0.504025   822A     -0.503091  
     823A     -0.501602   824A     -0.499968   825A     -0.499514  
     826A     -0.499131   827A     -0.499046   828A     -0.498487  
     829A     -0.497854   830A     -0.497389   831A     -0.496899  
     832A     -0.495820   833A     -0.495401   834A     -0.494038  
     835A     -0.493412   836A     -0.492364   837A     -0.491927  
     838A     -0.491577   839A     -0.490930   840A     -0.490614  
     841A     -0.490424   842A     -0.489635   843A     -0.489552  
     844A     -0.488908   845A     -0.487741   846A     -0.487255  
     847A     -0.487025   848A     -0.486674   849A     -0.486005  
     850A     -0.483962   851A     -0.482864   852A     -0.481761  
     853A     -0.480527   854A     -0.479700   855A     -0.479185  
     856A     -0.478947   857A     -0.477867   858A     -0.476465  
     859A     -0.476091   860A     -0.475174   861A     -0.474902  
     862A     -0.474271   863A     -0.472774   864A     -0.472533  
     865A     -0.472114   866A     -0.471606   867A     -0.470897  
     868A     -0.470428   869A     -0.469919   870A     -0.469059  
     871A     -0.468151   872A     -0.465999   873A     -0.465258  
     874A     -0.465076   875A     -0.464457   876A     -0.463591  
     877A     -0.462582   878A     -0.462339   879A     -0.462017  
     880A     -0.461757   881A     -0.461471   882A     -0.460080  
     883A     -0.458928   884A     -0.455998   885A     -0.455604  
     886A     -0.454723   887A     -0.453696   888A     -0.453377  
     889A     -0.452562   890A     -0.451457   891A     -0.451327  
     892A     -0.450997   893A     -0.450691   894A     -0.450524  
     895A     -0.449332   896A     -0.448678   897A     -0.447011  
     898A     -0.445232   899A     -0.444327   900A     -0.444166  
     901A     -0.443562   902A     -0.442899   903A     -0.442022  
     904A     -0.441777   905A     -0.441153   906A     -0.440719  
     907A     -0.440089   908A     -0.439806   909A     -0.438994  
     910A     -0.438934   911A     -0.437791   912A     -0.437564  
     913A     -0.436868   914A     -0.436233   915A     -0.435614  
     916A     -0.435382   917A     -0.434364   918A     -0.431907  
     919A     -0.431491   920A     -0.429137   921A     -0.428719  
     922A     -0.428343   923A     -0.426592   924A     -0.426372  
     925A     -0.425806   926A     -0.425479   927A     -0.424191  
     928A     -0.423791   929A     -0.422806   930A     -0.420044  
     931A     -0.419918   932A     -0.419139   933A     -0.418719  
     934A     -0.417970   935A     -0.417830   936A     -0.417280  
     937A     -0.416656   938A     -0.415736   939A     -0.415204  
     940A     -0.414339   941A     -0.413899   942A     -0.412890  
     943A     -0.412579   944A     -0.411154   945A     -0.410895  
     946A     -0.409506   947A     -0.408644   948A     -0.408191  
     949A     -0.407480   950A     -0.406887   951A     -0.406406  
     952A     -0.405584   953A     -0.405498   954A     -0.403253  
     955A     -0.403062   956A     -0.402635   957A     -0.400441  
     958A     -0.399552   959A     -0.399215   960A     -0.399029  
     961A     -0.398545   962A     -0.398209   963A     -0.395991  
     964A     -0.395427   965A     -0.393360   966A     -0.392719  
     967A     -0.392182   968A     -0.389855   969A     -0.388965  
     970A     -0.387976   971A     -0.386879   972A     -0.386555  
     973A     -0.385556   974A     -0.383855   975A     -0.383443  
     976A     -0.382857   977A     -0.381236   978A     -0.380142  
     979A     -0.379128   980A     -0.378862   981A     -0.377644  
     982A     -0.376580   983A     -0.374711   984A     -0.374107  
     985A     -0.371302   986A     -0.370763   987A     -0.370349  
     988A     -0.368275   989A     -0.367674   990A     -0.366121  
     991A     -0.365238   992A     -0.363234   993A     -0.360559  
     994A     -0.360361   995A     -0.359263   996A     -0.357338  
     997A     -0.354642   998A     -0.352254   999A     -0.350282  
    1000A     -0.346648  1001A     -0.343479  1002A     -0.335761  
    1003A     -0.335195  1004A     -0.334250  1005A     -0.333404  
    1006A     -0.332509  1007A     -0.329427  1008A     -0.328642  
    1009A     -0.325995  1010A     -0.324400  1011A     -0.323476  
    1012A     -0.322178  1013A     -0.319979  1014A     -0.319863  
    1015A     -0.316344  1016A     -0.315492  1017A     -0.314825  
    1018A     -0.313205  1019A     -0.311713  1020A     -0.310522  
    1021A     -0.309146  1022A     -0.307803  1023A     -0.301490  
    1024A     -0.298263  1025A     -0.296931  1026A     -0.296290  
    1027A     -0.294022  1028A     -0.293977  1029A     -0.292769  
    1030A     -0.292734  1031A     -0.290861  1032A     -0.283472  
    1033A     -0.280495  1034A     -0.279484  1035A     -0.278713  
    1036A     -0.276961  1037A     -0.276228  1038A     -0.275476  
    1039A     -0.275276  1040A     -0.271866  1041A     -0.270255  
    1042A     -0.269265  1043A     -0.268067  1044A     -0.264923  
    1045A     -0.263026  1046A     -0.262432  1047A     -0.261175  
    1048A     -0.254197  1049A     -0.251860  1050A     -0.242581  
    1051A     -0.236574  1052A     -0.226938  1053A     -0.216666  
    1054A     -0.215208  1055A     -0.210181  1056A     -0.203503  
    1057A     -0.175288  1058A     -0.158980  1059A     -0.150905  
    1060A     -0.139633  1061A     -0.127505  1062A     -0.122884  
    1063A     -0.113659  1064A     -0.101947  1065A     -0.098883  
    1066A     -0.078027  1067A     -0.064921  1068A     -0.063723  
    1069A     -0.031024  

    Virtual:                                                              

    1070A      0.119117  1071A      0.126801  1072A      0.139110  
    1073A      0.146420  1074A      0.157351  1075A      0.166625  
    1076A      0.189734  1077A      0.190904  1078A      0.195892  
    1079A      0.199247  1080A      0.201855  1081A      0.206699  
    1082A      0.207835  1083A      0.214591  1084A      0.219721  
    1085A      0.221706  1086A      0.223646  1087A      0.225344  
    1088A      0.225837  1089A      0.227282  1090A      0.228107  
    1091A      0.234218  1092A      0.244941  1093A      0.249420  
    1094A      0.253121  1095A      0.255250  1096A      0.260160  
    1097A      0.261520  1098A      0.265670  1099A      0.283946  
    1100A      0.285568  1101A      0.290967  1102A      0.296370  
    1103A      0.297651  1104A      0.302248  1105A      0.307223  
    1106A      0.309055  1107A      0.310116  1108A      0.315794  
    1109A      0.320164  1110A      0.320937  1111A      0.321116  
    1112A      0.324942  1113A      0.325683  1114A      0.325742  
    1115A      0.327350  1116A      0.340037  1117A      0.349260  
    1118A      0.352251  1119A      0.352403  1120A      0.363185  
    1121A      0.364143  1122A      0.367736  1123A      0.373615  
    1124A      0.374613  1125A      0.377899  1126A      0.390475  
    1127A      0.390828  1128A      0.395108  1129A      0.410820  
    1130A      0.416416  1131A      0.422485  1132A      0.422756  
    1133A      0.426274  1134A      0.427112  1135A      0.433002  
    1136A      0.435516  1137A      0.435697  1138A      0.440501  
    1139A      0.441064  1140A      0.442459  1141A      0.444678  
    1142A      0.446339  1143A      0.449178  1144A      0.449558  
    1145A      0.454513  1146A      0.458329  1147A      0.469222  
    1148A      0.470357  1149A      0.470913  1150A      0.473584  
    1151A      0.477655  1152A      0.477693  1153A      0.478718  
    1154A      0.483911  1155A      0.489428  1156A      0.489494  
    1157A      0.490431  1158A      0.493741  1159A      0.494395  
    1160A      0.494624  1161A      0.498336  1162A      0.498572  
    1163A      0.499530  1164A      0.500677  1165A      0.505594  
    1166A      0.505858  1167A      0.510917  1168A      0.512307  
    1169A      0.516024  1170A      0.516243  1171A      0.518615  
    1172A      0.520493  1173A      0.521836  1174A      0.522968  
    1175A      0.523730  1176A      0.525029  1177A      0.525412  
    1178A      0.525705  1179A      0.527596  1180A      0.528982  
    1181A      0.529909  1182A      0.530071  1183A      0.532614  
    1184A      0.533405  1185A      0.534668  1186A      0.534795  
    1187A      0.535766  1188A      0.536557  1189A      0.538313  
    1190A      0.539868  1191A      0.541120  1192A      0.542466  
    1193A      0.542802  1194A      0.544501  1195A      0.545548  
    1196A      0.547278  1197A      0.549854  1198A      0.549905  
    1199A      0.552654  1200A      0.554867  1201A      0.555644  
    1202A      0.558945  1203A      0.561295  1204A      0.563755  
    1205A      0.565087  1206A      0.565220  1207A      0.567963  
    1208A      0.568399  1209A      0.568543  1210A      0.569523  
    1211A      0.570029  1212A      0.573585  1213A      0.573941  
    1214A      0.576997  1215A      0.577165  1216A      0.578822  
    1217A      0.579138  1218A      0.579806  1219A      0.580470  
    1220A      0.581191  1221A      0.581715  1222A      0.582534  
    1223A      0.583009  1224A      0.583593  1225A      0.586976  
    1226A      0.587756  1227A      0.588155  1228A      0.589061  
    1229A      0.590453  1230A      0.591378  1231A      0.592739  
    1232A      0.593668  1233A      0.595409  1234A      0.596160  
    1235A      0.596913  1236A      0.597165  1237A      0.599320  
    1238A      0.599859  1239A      0.600980  1240A      0.602538  
    1241A      0.603932  1242A      0.604602  1243A      0.605632  
    1244A      0.606905  1245A      0.607370  1246A      0.607845  
    1247A      0.608288  1248A      0.608743  1249A      0.610575  
    1250A      0.611723  1251A      0.612311  1252A      0.612586  
    1253A      0.612951  1254A      0.615571  1255A      0.616479  
    1256A      0.616675  1257A      0.617720  1258A      0.618538  
    1259A      0.618646  1260A      0.619338  1261A      0.619730  
    1262A      0.620277  1263A      0.621256  1264A      0.622337  
    1265A      0.623069  1266A      0.624674  1267A      0.625337  
    1268A      0.626424  1269A      0.626663  1270A      0.627025  
    1271A      0.627447  1272A      0.628061  1273A      0.628429  
    1274A      0.629902  1275A      0.631091  1276A      0.633464  
    1277A      0.633848  1278A      0.634424  1279A      0.635806  
    1280A      0.636704  1281A      0.637294  1282A      0.638567  
    1283A      0.639698  1284A      0.639889  1285A      0.642436  
    1286A      0.642772  1287A      0.644030  1288A      0.644428  
    1289A      0.645317  1290A      0.645505  1291A      0.646100  
    1292A      0.646901  1293A      0.647178  1294A      0.648052  
    1295A      0.650377  1296A      0.650462  1297A      0.651198  
    1298A      0.651870  1299A      0.652467  1300A      0.652762  
    1301A      0.653796  1302A      0.654336  1303A      0.654659  
    1304A      0.654898  1305A      0.655583  1306A      0.656173  
    1307A      0.656599  1308A      0.656874  1309A      0.657203  
    1310A      0.657572  1311A      0.658474  1312A      0.658821  
    1313A      0.659302  1314A      0.659806  1315A      0.660146  
    1316A      0.660543  1317A      0.661730  1318A      0.662526  
    1319A      0.663056  1320A      0.664334  1321A      0.664976  
    1322A      0.665245  1323A      0.665398  1324A      0.666238  
    1325A      0.667036  1326A      0.667549  1327A      0.668519  
    1328A      0.668784  1329A      0.670175  1330A      0.670625  
    1331A      0.670646  1332A      0.671191  1333A      0.673841  
    1334A      0.675346  1335A      0.675954  1336A      0.676564  
    1337A      0.678417  1338A      0.678647  1339A      0.678890  
    1340A      0.679738  1341A      0.680394  1342A      0.681103  
    1343A      0.681593  1344A      0.682266  1345A      0.682332  
    1346A      0.683112  1347A      0.684185  1348A      0.684445  
    1349A      0.684617  1350A      0.685191  1351A      0.685747  
    1352A      0.686955  1353A      0.688092  1354A      0.688542  
    1355A      0.689182  1356A      0.689591  1357A      0.689769  
    1358A      0.690997  1359A      0.692070  1360A      0.693009  
    1361A      0.693347  1362A      0.694040  1363A      0.696188  
    1364A      0.696386  1365A      0.696815  1366A      0.697099  
    1367A      0.698473  1368A      0.699141  1369A      0.699963  
    1370A      0.701567  1371A      0.701625  1372A      0.703016  
    1373A      0.703974  1374A      0.704170  1375A      0.705023  
    1376A      0.705258  1377A      0.705581  1378A      0.706757  
    1379A      0.707656  1380A      0.708011  1381A      0.708823  
    1382A      0.709442  1383A      0.709910  1384A      0.710485  
    1385A      0.711635  1386A      0.712253  1387A      0.712655  
    1388A      0.714297  1389A      0.714670  1390A      0.715387  
    1391A      0.716186  1392A      0.716791  1393A      0.717325  
    1394A      0.719102  1395A      0.720053  1396A      0.720436  
    1397A      0.721489  1398A      0.722213  1399A      0.723179  
    1400A      0.723841  1401A      0.724507  1402A      0.725588  
    1403A      0.725827  1404A      0.726689  1405A      0.727187  
    1406A      0.727883  1407A      0.728004  1408A      0.728625  
    1409A      0.729015  1410A      0.729575  1411A      0.731689  
    1412A      0.732109  1413A      0.732968  1414A      0.734048  
    1415A      0.734729  1416A      0.736815  1417A      0.737580  
    1418A      0.738225  1419A      0.738974  1420A      0.739089  
    1421A      0.739812  1422A      0.740348  1423A      0.740967  
    1424A      0.743135  1425A      0.744061  1426A      0.745073  
    1427A      0.745499  1428A      0.746456  1429A      0.747286  
    1430A      0.748121  1431A      0.748958  1432A      0.749558  
    1433A      0.750751  1434A      0.752126  1435A      0.752535  
    1436A      0.753271  1437A      0.753876  1438A      0.754992  
    1439A      0.755851  1440A      0.756217  1441A      0.756948  
    1442A      0.757404  1443A      0.757833  1444A      0.758424  
    1445A      0.758992  1446A      0.759771  1447A      0.760483  
    1448A      0.760862  1449A      0.761124  1450A      0.761795  
    1451A      0.761862  1452A      0.762735  1453A      0.763327  
    1454A      0.763560  1455A      0.764326  1456A      0.765446  
    1457A      0.766422  1458A      0.766478  1459A      0.768925  
    1460A      0.769773  1461A      0.769992  1462A      0.770689  
    1463A      0.771744  1464A      0.772844  1465A      0.773912  
    1466A      0.774512  1467A      0.775219  1468A      0.775739  
    1469A      0.776468  1470A      0.777615  1471A      0.777751  
    1472A      0.778988  1473A      0.779587  1474A      0.780002  
    1475A      0.781055  1476A      0.781622  1477A      0.782634  
    1478A      0.784178  1479A      0.784638  1480A      0.786388  
    1481A      0.786944  1482A      0.787125  1483A      0.787705  
    1484A      0.788145  1485A      0.788842  1486A      0.789349  
    1487A      0.789437  1488A      0.790138  1489A      0.790942  
    1490A      0.791720  1491A      0.792623  1492A      0.792902  
    1493A      0.793570  1494A      0.794757  1495A      0.795540  
    1496A      0.796612  1497A      0.797572  1498A      0.798080  
    1499A      0.798757  1500A      0.799792  1501A      0.800235  
    1502A      0.801731  1503A      0.802661  1504A      0.803664  
    1505A      0.804218  1506A      0.806513  1507A      0.806803  
    1508A      0.810311  1509A      0.810614  1510A      0.811729  
    1511A      0.813017  1512A      0.813487  1513A      0.816347  
    1514A      0.818217  1515A      0.819130  1516A      0.820102  
    1517A      0.820670  1518A      0.821735  1519A      0.822727  
    1520A      0.824862  1521A      0.825239  1522A      0.826220  
    1523A      0.826864  1524A      0.827434  1525A      0.828247  
    1526A      0.828494  1527A      0.829950  1528A      0.830637  
    1529A      0.831223  1530A      0.831569  1531A      0.832956  
    1532A      0.833375  1533A      0.833644  1534A      0.835801  
    1535A      0.836386  1536A      0.836829  1537A      0.837705  
    1538A      0.838069  1539A      0.838751  1540A      0.840478  
    1541A      0.840866  1542A      0.841750  1543A      0.842073  
    1544A      0.842300  1545A      0.845088  1546A      0.845558  
    1547A      0.846429  1548A      0.846982  1549A      0.848298  
    1550A      0.848639  1551A      0.850817  1552A      0.851930  
    1553A      0.853480  1554A      0.857087  1555A      0.858550  
    1556A      0.859642  1557A      0.861496  1558A      0.861757  
    1559A      0.865118  1560A      0.865388  1561A      0.865942  
    1562A      0.866777  1563A      0.866934  1564A      0.867494  
    1565A      0.868494  1566A      0.869550  1567A      0.869929  
    1568A      0.870182  1569A      0.871581  1570A      0.872108  
    1571A      0.873693  1572A      0.876265  1573A      0.876850  
    1574A      0.879278  1575A      0.881908  1576A      0.882740  
    1577A      0.883684  1578A      0.883947  1579A      0.887647  
    1580A      0.888626  1581A      0.888726  1582A      0.890438  
    1583A      0.891278  1584A      0.892030  1585A      0.893953  
    1586A      0.896920  1587A      0.897318  1588A      0.898070  
    1589A      0.901808  1590A      0.902187  1591A      0.903975  
    1592A      0.904891  1593A      0.906712  1594A      0.908626  
    1595A      0.908704  1596A      0.911775  1597A      0.911983  
    1598A      0.912150  1599A      0.914377  1600A      0.916879  
    1601A      0.917390  1602A      0.919328  1603A      0.922026  
    1604A      0.925653  1605A      0.926012  1606A      0.929492  
    1607A      0.931126  1608A      0.932296  1609A      0.934773  
    1610A      0.935140  1611A      0.935861  1612A      0.936943  
    1613A      0.938543  1614A      0.939063  1615A      0.939410  
    1616A      0.944599  1617A      0.946289  1618A      0.947590  
    1619A      0.948227  1620A      0.951299  1621A      0.954514  
    1622A      0.957308  1623A      0.960649  1624A      0.960964  
    1625A      0.961548  1626A      0.962948  1627A      0.963005  
    1628A      0.966098  1629A      0.968112  1630A      0.969248  
    1631A      0.970120  1632A      0.970911  1633A      0.971355  
    1634A      0.972713  1635A      0.977843  1636A      0.979183  
    1637A      0.979230  1638A      0.981986  1639A      0.982058  
    1640A      0.983752  1641A      0.987437  1642A      0.993375  
    1643A      0.996091  1644A      0.996512  1645A      0.999629  
    1646A      1.002793  1647A      1.011357  1648A      1.012334  
    1649A      1.018434  1650A      1.019714  1651A      1.025341  
    1652A      1.025393  1653A      1.028367  1654A      1.028682  
    1655A      1.036106  1656A      1.036528  1657A      1.038604  
    1658A      1.045481  1659A      1.051215  1660A      1.052647  
    1661A      1.053191  1662A      1.054027  1663A      1.060718  
    1664A      1.065171  1665A      1.068512  1666A      1.068904  
    1667A      1.069462  1668A      1.070708  1669A      1.073157  
    1670A      1.076517  1671A      1.078781  1672A      1.086645  
    1673A      1.090358  1674A      1.092605  1675A      1.097630  
    1676A      1.100166  1677A      1.109904  1678A      1.113869  
    1679A      1.115541  1680A      1.122719  1681A      1.125168  
    1682A      1.135010  1683A      1.138480  1684A      1.139378  
    1685A      1.145927  1686A      1.157454  1687A      1.158578  
    1688A      1.161463  1689A      1.169729  1690A      1.186060  
    1691A      1.212410  1692A      1.214563  1693A      1.216060  
    1694A      1.225506  1695A      1.250649  1696A      1.273631  
    1697A      1.294281  1698A      1.295066  

    Final Occupation by Irrep:
              A 
    DOCC [  1069 ]
    NA   [  1069 ]
    NB   [  1069 ]

  @DF-RHF Final Energy: -14784.39502023810928

   => Energetics <=

    Nuclear Repulsion Energy =         122144.7068663102691062
    One-Electron Energy =             -264342.9521928825415671
    Two-Electron Energy =              127419.4650338008505059
    Total Energy =                     -14784.3950202381092822

Computation Completed


Properties will be evaluated at   0.000000,   0.000000,   0.000000 [a0]

Properties computed using the SCF density matrix


 Multipole Moments:

 ------------------------------------------------------------------------------------
     Multipole            Electronic (a.u.)      Nuclear  (a.u.)        Total (a.u.)
 ------------------------------------------------------------------------------------

 L = 1.  Multiply by 2.5417464519 to convert [e a0] to [Debye]
 Dipole X            :     -12584.0554220        12519.4072353          -64.6481867
 Dipole Y            :    -193243.9935939       193024.0115040         -219.9820899
 Dipole Z            :    -201405.1102695       201286.2531724         -118.8570971
 Magnitude           :                                                  258.2605611

 ------------------------------------------------------------------------------------

*** tstop() called on atl1-1-01-010-22-2.pace.gatech.edu at Tue May 20 00:43:37 2025
Module time:
	user time   =   51772.55 seconds =     862.88 minutes
	system time =     763.85 seconds =      12.73 minutes
	total time  =       5359 seconds =      89.32 minutes
Total time:
	user time   =   51772.55 seconds =     862.88 minutes
	system time =     763.85 seconds =      12.73 minutes
	total time  =       5359 seconds =      89.32 minutes
Wall time: 5359.09 seconds
