# Supplementary material for: SparcleQC: Automated Input File Creation for QM/MM Studies of Protein:Ligand Complexes
Source: J Chem Inf Model. 2025 Jun 17;65(13):6433–40. doi: 10.1021/acs.jcim.5c00617 (PMC12264949; doi:10.1021/acs.jcim.5c00617)
Supplement: Supplementary file 2 [file ci5c00617_si_002.zip › si/convergence/ex1_1ABA/psi4_files/with_ee/cutoff_8.0_psi4_file_cx.out]

Scratch directory: /tmp/
  PE does not make use of molecular symmetry: further calculations in C1 point group.
  PE geometry must align with POTFILE keyword: resetting coordinates with fixed origin and orientation.
   => Libint2 <=

    Primary   basis highest AM E, G, H:  5, 4, 3
    Auxiliary basis highest AM E, G, H:  6, 5, 4
    Onebody   basis highest AM E, G, H:  6, 5, 4
    Solid Harmonics ordering:            gaussian

*** tstart() called on atl1-1-01-010-26-1.pace.gatech.edu
*** at Mon May 19 23:11:47 2025

   => Loading Basis Set <=

    Name: MINIX
    Role: ORBITAL
    Keyword: BASIS
    atoms 1-2, 4, 6, 27, 31, 39, 52, 65, 76, 80, 97, 119, 129, 136, 156, 160, 192, 196, 216, 219-220, 228, 231-232, 240, 244-245, 255, 277, 296, 306, 310-311, 321, 355, 359, 378, 385, 409, 412-413, 421, 424, 435, 440, 452, 471, 478, 497, 500, 511, 528, 545, 554, 557, 560, 563, 566, 569, 572, 575                                                                                                                                                                                                                                                                                   entry O          line   102 file /storage/hive/project/chem-sherrill/csargent30/.conda/envs/psi419/share/psi4/basis/minix.gbs 
    atoms 3, 5, 8-11, 26, 29-30, 32-38, 50-51, 57-64, 75, 78-79, 81-83, 85, 95-96, 98-101, 117-118, 120, 127-128, 134-135, 137-139, 148-149, 155, 158-159, 161-164, 177-179, 181, 191, 194-195, 197-203, 214-215, 217-218, 226-227, 229-230, 238-239, 241-243, 253-254, 256-259, 275-276, 278-281, 294-295, 297, 304-305, 307-309, 319-320, 322-325, 338-342, 354, 357-358, 360-363, 376-377, 383-384, 386-388, 390, 407-408, 410-411, 419-420, 422-423, 433-434, 436-438, 450-451, 453-456, 469-470, 476-477, 479-482, 495-496, 498-499, 509-510, 512-513, 515, 526-527, 529-531, 540-543 entry C          line    74 file /storage/hive/project/chem-sherrill/csargent30/.conda/envs/psi419/share/psi4/basis/minix.gbs 
    atoms 7, 28, 49, 56, 77, 84, 86, 94, 102, 116, 126, 133, 147, 157, 176, 193, 213, 225, 237, 252, 260, 274, 293, 303, 318, 337, 356, 375, 382, 389, 391-392, 406, 418, 432, 439, 449, 468, 475, 494, 508, 525, 539, 544                                                                                                                                                                                                                                                                                                                                                                 entry N          line    88 file /storage/hive/project/chem-sherrill/csargent30/.conda/envs/psi419/share/psi4/basis/minix.gbs 
    atoms 12, 121, 150, 180, 514                                                                                                                                                                                                                                                                                                                                                                                                                                                                                                                                                           entry S          line   256 file /storage/hive/project/chem-sherrill/csargent30/.conda/envs/psi419/share/psi4/basis/minix.gbs 
    atoms 13-25, 40-48, 53-55, 66-74, 87-93, 103-115, 122-125, 130-132, 140-146, 151-154, 165-175, 182-190, 204-212, 221-224, 233-236, 246-251, 261-273, 282-292, 298-302, 312-317, 326-336, 343-353, 364-374, 379-381, 393-405, 414-417, 425-431, 441-448, 457-467, 472-474, 483-493, 501-507, 516-524, 532-538, 546-553, 555-556, 558-559, 561-562, 564-565, 567-568, 570-571, 573-574, 576-587                                                                                                                                                                                          entry H          line    24 file /storage/hive/project/chem-sherrill/csargent30/.conda/envs/psi419/share/psi4/basis/minix.gbs 

   => HF3C: Empirical Dispersion <=

    Grimme's -D3 (BJ-damping) Dispersion Correction
    Grimme S.; Ehrlich S.; Goerigk L. (2011), J. Comput. Chem., 32: 1456

        s6 =       1.000000
        s8 =       0.877700
        a1 =       0.417100
        a2 =       2.914900


         ---------------------------------------------------------
                                   SCF
               by Justin Turney, Rob Parrish, Andy Simmonett
                          and Daniel G. A. Smith
                              RHF Reference
                       10 Threads, 114440 MiB Core
         ---------------------------------------------------------

  ==> Geometry <==

    Molecular point group: c1
    Full point group: C1

    Geometry (in Angstrom), charge = -2, multiplicity = 1:

       Center              X                  Y                   Z               Mass       
    ------------   -----------------  -----------------  -----------------  -----------------
         O            0.239000000000    46.905000000000    47.130000000000    15.994914619570
         O           -3.503000000000    46.132000000000    52.984000000000    15.994914619570
         C            0.283000000000    45.599000000000    47.738000000000    12.000000000000
         O           -2.852000000000    43.343000000000    52.881000000000    15.994914619570
         C           -0.860000000000    45.455000000000    48.481000000000    12.000000000000
         O           -0.834000000000    45.235000000000    53.590000000000    15.994914619570
         N           -0.870000000000    46.412000000000    49.496000000000    14.003074004430
         C           -0.997000000000    47.656000000000    48.915000000000    12.000000000000
         C            0.110000000000    47.928000000000    48.142000000000    12.000000000000
         C           -1.946000000000    46.213000000000    50.350000000000    12.000000000000
         C           -1.912000000000    45.057000000000    51.091000000000    12.000000000000
         S           -2.221000000000    44.980000000000    52.478000000000    31.972071174400
         H           -3.704000000000    46.727000000000    52.258000000000     1.007825032230
         H            1.167000000000    45.497000000000    48.368000000000     1.007825032230
         H            0.327000000000    44.830000000000    46.967000000000     1.007825032230
         H           -0.889000000000    44.457000000000    48.918000000000     1.007825032230
         H           -1.732000000000    45.592000000000    47.841000000000     1.007825032230
         H           -1.082000000000    48.410000000000    49.697000000000     1.007825032230
         H           -1.889000000000    47.674000000000    48.289000000000     1.007825032230
         H           -0.002000000000    48.903000000000    47.668000000000     1.007825032230
         H            1.001000000000    47.937000000000    48.769000000000     1.007825032230
         H           -2.823000000000    46.129000000000    49.708000000000     1.007825032230
         H           -1.985000000000    47.054000000000    51.042000000000     1.007825032230
         H           -0.840000000000    44.862000000000    51.112000000000     1.007825032230
         H           -2.601000000000    44.372000000000    50.598000000000     1.007825032230
         C            9.479000000000    49.442000000000    55.784000000000    12.000000000000
         O            9.222000000000    50.616000000000    56.099000000000    15.994914619570
         N            8.831000000000    48.837000000000    54.788000000000    14.003074004430
         C            7.706000000000    49.436000000000    54.084000000000    12.000000000000
         C            6.456000000000    48.981000000000    54.822000000000    12.000000000000
         O            6.310000000000    47.784000000000    55.139000000000    15.994914619570
         C            7.599000000000    48.942000000000    52.633000000000    12.000000000000
         C            8.692000000000    49.472000000000    51.736000000000    12.000000000000
         C            9.959000000000    48.898000000000    51.781000000000    12.000000000000
         C            8.415000000000    50.537000000000    50.880000000000    12.000000000000
         C           10.961000000000    49.400000000000    50.960000000000    12.000000000000
         C            9.426000000000    51.032000000000    50.065000000000    12.000000000000
         C           10.685000000000    50.467000000000    50.116000000000    12.000000000000
         O           11.708000000000    50.978000000000    49.318000000000    15.994914619570
         H            9.136000000000    47.916000000000    54.508000000000     1.007825032230
         H            7.783000000000    50.523000000000    54.107000000000     1.007825032230
         H            6.637000000000    49.260000000000    52.230000000000     1.007825032230
         H            7.639000000000    47.853000000000    52.629000000000     1.007825032230
         H           10.161000000000    48.072000000000    52.447000000000     1.007825032230
         H            7.427000000000    50.972000000000    50.851000000000     1.007825032230
         H           11.948000000000    48.963000000000    50.978000000000     1.007825032230
         H            9.228000000000    51.855000000000    49.395000000000     1.007825032230
         H           11.376000000000    51.721000000000    48.808000000000     1.007825032230
         N            5.533000000000    49.874000000000    55.110000000000    14.003074004430
         C            4.317000000000    49.477000000000    55.789000000000    12.000000000000
         C            3.333000000000    50.620000000000    55.891000000000    12.000000000000
         O            3.372000000000    51.588000000000    55.127000000000    15.994914619570
         H            5.674000000000    50.841000000000    54.856000000000     1.007825032230
         H            4.569000000000    49.137000000000    56.794000000000     1.007825032230
         H            3.854000000000    48.656000000000    55.241000000000     1.007825032230
         N            2.442000000000    50.507000000000    56.862000000000    14.003074004430
         C            1.413000000000    51.506000000000    57.119000000000    12.000000000000
         C            0.005000000000    50.927000000000    57.232000000000    12.000000000000
         C           -0.521000000000    50.237000000000    56.001000000000    12.000000000000
         C           -0.985000000000    51.011000000000    54.951000000000    12.000000000000
         C           -0.569000000000    48.854000000000    55.936000000000    12.000000000000
         C           -1.502000000000    50.387000000000    53.835000000000    12.000000000000
         C           -1.086000000000    48.222000000000    54.817000000000    12.000000000000
         C           -1.549000000000    49.003000000000    53.779000000000    12.000000000000
         O           -2.106000000000    48.406000000000    52.664000000000    15.994914619570
         H            2.477000000000    49.689000000000    57.454000000000     1.007825032230
         H            1.439000000000    52.275000000000    56.347000000000     1.007825032230
         H            0.006000000000    50.203000000000    58.047000000000     1.007825032230
         H           -0.679000000000    51.735000000000    57.492000000000     1.007825032230
         H           -0.943000000000    52.089000000000    55.005000000000     1.007825032230
         H           -0.201000000000    48.265000000000    56.763000000000     1.007825032230
         H           -1.869000000000    50.975000000000    53.007000000000     1.007825032230
         H           -1.126000000000    47.144000000000    54.759000000000     1.007825032230
         H           -2.740000000000    47.740000000000    52.940000000000     1.007825032230
         C           -4.489000000000    54.638000000000    59.165000000000    12.000000000000
         O           -5.677000000000    54.600000000000    58.838000000000    15.994914619570
         N           -3.764000000000    53.513000000000    59.144000000000    14.003074004430
         C           -4.323000000000    52.242000000000    58.734000000000    12.000000000000
         C           -3.681000000000    51.215000000000    59.641000000000    12.000000000000
         O           -2.469000000000    51.006000000000    59.589000000000    15.994914619570
         C           -3.962000000000    52.008000000000    57.296000000000    12.000000000000
         C           -4.635000000000    50.801000000000    56.669000000000    12.000000000000
         C           -4.176000000000    49.512000000000    56.726000000000    12.000000000000
         N           -5.696000000000    50.809000000000    55.872000000000    14.003074004430
         C           -5.895000000000    49.594000000000    55.423000000000    12.000000000000
         N           -4.976000000000    48.833000000000    55.943000000000    14.003074004430
         H           -2.794000000000    53.552000000000    59.424000000000     1.007825032230
         H           -5.406000000000    52.241000000000    58.862000000000     1.007825032230
         H           -2.883000000000    51.867000000000    57.234000000000     1.007825032230
         H           -4.231000000000    52.894000000000    56.721000000000     1.007825032230
         H           -6.258000000000    51.618000000000    55.648000000000     1.007825032230
         H           -3.337000000000    49.137000000000    57.293000000000     1.007825032230
         H           -6.677000000000    49.282000000000    54.747000000000     1.007825032230
         N           -4.454000000000    50.568000000000    60.487000000000    14.003074004430
         C           -3.913000000000    49.659000000000    61.489000000000    12.000000000000
         C           -3.055000000000    48.558000000000    60.876000000000    12.000000000000
         O           -3.491000000000    47.931000000000    59.898000000000    15.994914619570
         C           -5.077000000000    49.060000000000    62.264000000000    12.000000000000
         C           -4.581000000000    48.271000000000    63.463000000000    12.000000000000
         C           -5.696000000000    47.747000000000    64.361000000000    12.000000000000
         C           -5.125000000000    47.550000000000    65.754000000000    12.000000000000
         N           -6.117000000000    47.166000000000    66.752000000000    14.003074004430
         H           -5.453000000000    50.706000000000    60.440000000000     1.007825032230
         H           -3.296000000000    50.234000000000    62.180000000000     1.007825032230
         H           -5.727000000000    49.864000000000    62.610000000000     1.007825032230
         H           -5.643000000000    48.398000000000    61.608000000000     1.007825032230
         H           -4.005000000000    47.420000000000    63.099000000000     1.007825032230
         H           -3.926000000000    48.910000000000    64.055000000000     1.007825032230
         H           -6.513000000000    48.468000000000    64.395000000000     1.007825032230
         H           -6.062000000000    46.795000000000    63.976000000000     1.007825032230
         H           -4.367000000000    46.769000000000    65.706000000000     1.007825032230
         H           -4.651000000000    48.479000000000    66.072000000000     1.007825032230
         H           -5.667000000000    47.053000000000    67.649000000000     1.007825032230
         H           -6.548000000000    46.294000000000    66.480000000000     1.007825032230
         H           -6.824000000000    47.884000000000    66.818000000000     1.007825032230
         N           -1.840000000000    48.367000000000    61.392000000000    14.003074004430
         C           -0.992000000000    47.311000000000    60.887000000000    12.000000000000
         C           -0.176000000000    46.758000000000    62.031000000000    12.000000000000
         O            0.958000000000    47.176000000000    62.300000000000    15.994914619570
         C           -0.081000000000    47.849000000000    59.785000000000    12.000000000000
         S            0.906000000000    46.497000000000    59.054000000000    31.972071174400
         H           -1.511000000000    48.963000000000    62.139000000000     1.007825032230
         H           -1.616000000000    46.517000000000    60.478000000000     1.007825032230
         H           -0.691000000000    48.308000000000    59.007000000000     1.007825032230
         H            0.590000000000    48.598000000000    60.206000000000     1.007825032230
         N           -0.745000000000    45.803000000000    62.754000000000    14.003074004430
         C           -0.066000000000    45.169000000000    63.887000000000    12.000000000000
         C            1.297000000000    44.560000000000    63.509000000000    12.000000000000
         O            2.300000000000    44.868000000000    64.165000000000    15.994914619570
         H           -1.679000000000    45.502000000000    62.515000000000     1.007825032230
         H            0.092000000000    45.920000000000    64.661000000000     1.007825032230
         H           -0.706000000000    44.381000000000    64.285000000000     1.007825032230
         N            1.441000000000    43.750000000000    62.430000000000    14.003074004430
         C            2.722000000000    43.233000000000    61.953000000000    12.000000000000
         C            3.756000000000    44.331000000000    61.685000000000    12.000000000000
         O            4.949000000000    44.126000000000    61.944000000000    15.994914619570
         C            2.361000000000    42.431000000000    60.697000000000    12.000000000000
         C            0.961000000000    41.944000000000    60.950000000000    12.000000000000
         C            0.350000000000    43.177000000000    61.613000000000    12.000000000000
         H            3.124000000000    42.549000000000    62.701000000000     1.007825032230
         H            2.394000000000    43.066000000000    59.812000000000     1.007825032230
         H            3.040000000000    41.586000000000    60.581000000000     1.007825032230
         H            0.449000000000    41.692000000000    60.021000000000     1.007825032230
         H            0.963000000000    41.096000000000    61.635000000000     1.007825032230
         H           -0.493000000000    42.895000000000    62.243000000000     1.007825032230
         H            0.031000000000    43.893000000000    60.855000000000     1.007825032230
         N            3.322000000000    45.484000000000    61.134000000000    14.003074004430
         C            4.203000000000    46.620000000000    60.883000000000    12.000000000000
         C            3.465000000000    47.784000000000    60.221000000000    12.000000000000
         S            2.700000000000    47.388000000000    58.627000000000    31.972071174400
         H            2.346000000000    45.564000000000    60.885000000000     1.007825032230
         H            5.022000000000    46.302000000000    60.238000000000     1.007825032230
         H            2.681000000000    48.119000000000    60.900000000000     1.007825032230
         H            4.169000000000    48.603000000000    60.074000000000     1.007825032230
         C            4.103000000000    54.707000000000    53.574000000000    12.000000000000
         O            4.298000000000    55.692000000000    52.855000000000    15.994914619570
         N            3.358000000000    53.697000000000    53.143000000000    14.003074004430
         C            2.813000000000    53.718000000000    51.788000000000    12.000000000000
         C            1.415000000000    54.343000000000    51.725000000000    12.000000000000
         O            0.846000000000    54.490000000000    50.639000000000    15.994914619570
         C            2.765000000000    52.263000000000    51.154000000000    12.000000000000
         C            1.854000000000    51.314000000000    51.971000000000    12.000000000000
         C            4.222000000000    51.753000000000    51.018000000000    12.000000000000
         C            1.552000000000    49.957000000000    51.275000000000    12.000000000000
         H            3.168000000000    52.914000000000    53.752000000000     1.007825032230
         H            3.476000000000    54.326000000000    51.173000000000     1.007825032230
         H            2.346000000000    52.349000000000    50.152000000000     1.007825032230
         H            2.343000000000    51.107000000000    52.923000000000     1.007825032230
         H            0.910000000000    51.822000000000    52.168000000000     1.007825032230
         H            4.218000000000    50.753000000000    50.584000000000     1.007825032230
         H            4.784000000000    52.427000000000    50.372000000000     1.007825032230
         H            4.689000000000    51.720000000000    52.002000000000     1.007825032230
         H            0.908000000000    49.355000000000    51.916000000000     1.007825032230
         H            2.486000000000    49.425000000000    51.096000000000     1.007825032230
         H            1.050000000000    50.140000000000    50.325000000000     1.007825032230
         N            0.803000000000    54.699000000000    52.842000000000    14.003074004430
         C           -0.523000000000    55.306000000000    52.821000000000    12.000000000000
         C           -1.551000000000    54.355000000000    53.441000000000    12.000000000000
         C           -2.945000000000    54.929000000000    53.268000000000    12.000000000000
         S           -4.230000000000    53.864000000000    53.922000000000    31.972071174400
         C           -4.327000000000    52.868000000000    52.489000000000    12.000000000000
         H            1.263000000000    54.547000000000    53.728000000000     1.007825032230
         H           -0.806000000000    55.528000000000    51.792000000000     1.007825032230
         H           -1.338000000000    54.233000000000    54.503000000000     1.007825032230
         H           -1.494000000000    53.386000000000    52.946000000000     1.007825032230
         H           -2.992000000000    55.887000000000    53.785000000000     1.007825032230
         H           -3.129000000000    55.092000000000    52.206000000000     1.007825032230
         H           -5.082000000000    52.095000000000    52.634000000000     1.007825032230
         H           -4.601000000000    53.487000000000    51.634000000000     1.007825032230
         H           -3.359000000000    52.401000000000    52.305000000000     1.007825032230
         C           -3.305000000000    56.701000000000    49.689000000000    12.000000000000
         O           -2.574000000000    56.844000000000    50.663000000000    15.994914619570
         N           -2.981000000000    55.933000000000    48.650000000000    14.003074004430
         C           -1.694000000000    55.276000000000    48.503000000000    12.000000000000
         C           -0.689000000000    56.178000000000    47.833000000000    12.000000000000
         O           -1.007000000000    57.031000000000    46.986000000000    15.994914619570
         C           -1.807000000000    54.027000000000    47.654000000000    12.000000000000
         C           -2.448000000000    52.908000000000    48.447000000000    12.000000000000
         C           -1.674000000000    52.148000000000    49.313000000000    12.000000000000
         C           -3.793000000000    52.637000000000    48.293000000000    12.000000000000
         C           -2.246000000000    51.109000000000    50.022000000000    12.000000000000
         C           -4.359000000000    51.592000000000    49.009000000000    12.000000000000
         C           -3.585000000000    50.828000000000    49.870000000000    12.000000000000
         H           -3.669000000000    55.800000000000    47.923000000000     1.007825032230
         H           -1.321000000000    55.001000000000    49.490000000000     1.007825032230
         H           -2.418000000000    54.242000000000    46.778000000000     1.007825032230
         H           -0.812000000000    53.718000000000    47.333000000000     1.007825032230
         H           -0.624000000000    52.369000000000    49.433000000000     1.007825032230
         H           -4.397000000000    53.231000000000    47.623000000000     1.007825032230
         H           -1.643000000000    50.518000000000    50.695000000000     1.007825032230
         H           -5.410000000000    51.372000000000    48.895000000000     1.007825032230
         H           -4.032000000000    50.014000000000    50.420000000000     1.007825032230
         N            0.559000000000    55.981000000000    48.219000000000    14.003074004430
         C            1.648000000000    56.676000000000    47.609000000000    12.000000000000
         C            2.148000000000    55.749000000000    46.503000000000    12.000000000000
         O            2.969000000000    54.837000000000    46.727000000000    15.994914619570
         C            2.727000000000    56.921000000000    48.641000000000    12.000000000000
         C            3.851000000000    57.807000000000    48.123000000000    12.000000000000
         O            4.136000000000    57.836000000000    46.930000000000    15.994914619570
         O            4.466000000000    58.475000000000    48.937000000000    15.994914619570
         H            0.748000000000    55.324000000000    48.962000000000     1.007825032230
         H            1.306000000000    57.621000000000    47.186000000000     1.007825032230
         H            3.149000000000    55.961000000000    48.937000000000     1.007825032230
         H            2.279000000000    57.394000000000    49.515000000000     1.007825032230
         N            1.729000000000    56.044000000000    45.279000000000    14.003074004430
         C            2.074000000000    55.193000000000    44.152000000000    12.000000000000
         C            3.544000000000    55.165000000000    43.751000000000    12.000000000000
         O            4.028000000000    54.128000000000    43.262000000000    15.994914619570
         C            1.196000000000    55.606000000000    42.978000000000    12.000000000000
         C           -0.276000000000    55.169000000000    43.109000000000    12.000000000000
         O           -0.642000000000    54.440000000000    44.043000000000    15.994914619570
         O           -1.058000000000    55.533000000000    42.223000000000    15.994914619570
         H            1.165000000000    56.868000000000    45.129000000000     1.007825032230
         H            1.794000000000    54.174000000000    44.420000000000     1.007825032230
         H            1.224000000000    56.692000000000    42.895000000000     1.007825032230
         H            1.608000000000    55.175000000000    42.065000000000     1.007825032230
         N            4.295000000000    56.236000000000    44.041000000000    14.003074004430
         C            5.738000000000    56.262000000000    43.810000000000    12.000000000000
         C            6.419000000000    55.264000000000    44.753000000000    12.000000000000
         O            7.287000000000    54.507000000000    44.311000000000    15.994914619570
         C            6.285000000000    57.691000000000    44.060000000000    12.000000000000
         C            7.817000000000    57.877000000000    44.132000000000    12.000000000000
         C            8.325000000000    58.939000000000    45.136000000000    12.000000000000
         O            7.863000000000    60.082000000000    45.076000000000    15.994914619570
         O            9.188000000000    58.652000000000    45.976000000000    15.994914619570
         H            3.849000000000    57.053000000000    44.433000000000     1.007825032230
         H            5.941000000000    55.976000000000    42.778000000000     1.007825032230
         H            5.919000000000    58.324000000000    43.252000000000     1.007825032230
         H            5.858000000000    58.056000000000    44.994000000000     1.007825032230
         H            8.165000000000    58.163000000000    43.139000000000     1.007825032230
         H            8.267000000000    56.918000000000    44.390000000000     1.007825032230
         N            6.007000000000    55.188000000000    46.022000000000    14.003074004430
         C            6.595000000000    54.232000000000    46.948000000000    12.000000000000
         C            6.178000000000    52.810000000000    46.615000000000    12.000000000000
         O            7.003000000000    51.909000000000    46.780000000000    15.994914619570
         C            6.185000000000    54.544000000000    48.389000000000    12.000000000000
         C            6.770000000000    55.890000000000    48.845000000000    12.000000000000
         C            8.263000000000    55.770000000000    49.033000000000    12.000000000000
         C            9.097000000000    56.857000000000    48.364000000000    12.000000000000
         N            8.714000000000    58.206000000000    48.749000000000    14.003074004430
         H            5.275000000000    55.805000000000    46.344000000000     1.007825032230
         H            7.680000000000    54.301000000000    46.874000000000     1.007825032230
         H            5.098000000000    54.589000000000    48.449000000000     1.007825032230
         H            6.549000000000    53.753000000000    49.045000000000     1.007825032230
         H            6.562000000000    56.648000000000    48.090000000000     1.007825032230
         H            6.309000000000    56.183000000000    49.788000000000     1.007825032230
         H            8.470000000000    55.798000000000    50.103000000000     1.007825032230
         H            8.583000000000    54.803000000000    48.645000000000     1.007825032230
         H           10.142000000000    56.705000000000    48.635000000000     1.007825032230
         H            8.998000000000    56.759000000000    47.283000000000     1.007825032230
         H            9.047000000000    58.862000000000    48.057000000000     1.007825032230
         H            7.708000000000    58.265000000000    48.811000000000     1.007825032230
         H            9.121000000000    58.428000000000    49.646000000000     1.007825032230
         N            4.954000000000    52.544000000000    46.147000000000    14.003074004430
         C            4.574000000000    51.175000000000    45.767000000000    12.000000000000
         C            5.400000000000    50.768000000000    44.548000000000    12.000000000000
         O            5.935000000000    49.653000000000    44.554000000000    15.994914619570
         C            3.036000000000    51.092000000000    45.467000000000    12.000000000000
         C            2.286000000000    51.433000000000    46.777000000000    12.000000000000
         C            2.604000000000    49.685000000000    45.023000000000    12.000000000000
         C            0.773000000000    51.661000000000    46.639000000000    12.000000000000
         H            4.282000000000    53.292000000000    46.053000000000     1.007825032230
         H            4.809000000000    50.502000000000    46.592000000000     1.007825032230
         H            2.774000000000    51.816000000000    44.696000000000     1.007825032230
         H            2.438000000000    50.609000000000    47.474000000000     1.007825032230
         H            2.731000000000    52.331000000000    47.204000000000     1.007825032230
         H            3.120000000000    49.420000000000    44.100000000000     1.007825032230
         H            2.859000000000    48.965000000000    45.800000000000     1.007825032230
         H            1.527000000000    49.672000000000    44.854000000000     1.007825032230
         H            0.349000000000    51.893000000000    47.616000000000     1.007825032230
         H            0.592000000000    52.493000000000    45.958000000000     1.007825032230
         H            0.304000000000    50.760000000000    46.244000000000     1.007825032230
         N            5.592000000000    51.650000000000    43.542000000000    14.003074004430
         C            6.428000000000    51.322000000000    42.387000000000    12.000000000000
         C            7.875000000000    50.984000000000    42.805000000000    12.000000000000
         O            8.493000000000    50.019000000000    42.350000000000    15.994914619570
         C            6.431000000000    52.514000000000    41.431000000000    12.000000000000
         H            5.148000000000    52.556000000000    43.589000000000     1.007825032230
         H            5.999000000000    50.461000000000    41.875000000000     1.007825032230
         H            7.051000000000    52.284000000000    40.564000000000     1.007825032230
         H            6.833000000000    53.389000000000    41.943000000000     1.007825032230
         H            5.412000000000    52.720000000000    41.104000000000     1.007825032230
         N            8.420000000000    51.753000000000    43.762000000000    14.003074004430
         C            9.754000000000    51.519000000000    44.282000000000    12.000000000000
         C            9.824000000000    50.151000000000    44.980000000000    12.000000000000
         O           10.783000000000    49.382000000000    44.768000000000    15.994914619570
         C           10.071000000000    52.653000000000    45.226000000000    12.000000000000
         C           11.325000000000    52.457000000000    46.033000000000    12.000000000000
         C           11.503000000000    53.587000000000    47.030000000000    12.000000000000
         O           11.927000000000    54.654000000000    46.595000000000    15.994914619570
         O           11.218000000000    53.423000000000    48.217000000000    15.994914619570
         H            7.881000000000    52.522000000000    44.133000000000     1.007825032230
         H           10.465000000000    51.534000000000    43.456000000000     1.007825032230
         H           10.183000000000    53.564000000000    44.639000000000     1.007825032230
         H            9.233000000000    52.781000000000    45.911000000000     1.007825032230
         H           11.260000000000    51.512000000000    46.572000000000     1.007825032230
         H           12.184000000000    52.430000000000    45.362000000000     1.007825032230
         N            8.796000000000    49.803000000000    45.757000000000    14.003074004430
         C            8.772000000000    48.508000000000    46.402000000000    12.000000000000
         C            8.758000000000    47.383000000000    45.375000000000    12.000000000000
         O            9.544000000000    46.436000000000    45.473000000000    15.994914619570
         C            7.545000000000    48.399000000000    47.296000000000    12.000000000000
         C            7.324000000000    47.081000000000    48.078000000000    12.000000000000
         C            8.510000000000    46.703000000000    48.971000000000    12.000000000000
         C            6.091000000000    47.281000000000    48.927000000000    12.000000000000
         H            8.031000000000    50.447000000000    45.895000000000     1.007825032230
         H            9.665000000000    48.408000000000    47.019000000000     1.007825032230
         H            7.607000000000    49.203000000000    48.029000000000     1.007825032230
         H            6.664000000000    48.575000000000    46.679000000000     1.007825032230
         H            7.141000000000    46.273000000000    47.369000000000     1.007825032230
         H            9.398000000000    46.559000000000    48.355000000000     1.007825032230
         H            8.284000000000    45.779000000000    49.503000000000     1.007825032230
         H            8.692000000000    47.501000000000    49.691000000000     1.007825032230
         H            5.893000000000    46.375000000000    49.500000000000     1.007825032230
         H            5.238000000000    47.497000000000    48.283000000000     1.007825032230
         H            6.252000000000    48.115000000000    49.610000000000     1.007825032230
         N            7.912000000000    47.499000000000    44.338000000000    14.003074004430
         C            7.852000000000    46.455000000000    43.322000000000    12.000000000000
         C            6.783000000000    46.760000000000    42.296000000000    12.000000000000
         C            5.362000000000    46.760000000000    42.865000000000    12.000000000000
         C            4.409000000000    47.143000000000    41.755000000000    12.000000000000
         C            4.990000000000    45.393000000000    43.428000000000    12.000000000000
         H            7.316000000000    48.311000000000    44.262000000000     1.007825032230
         H            7.603000000000    45.512000000000    43.810000000000     1.007825032230
         H            6.984000000000    47.744000000000    41.873000000000     1.007825032230
         H            6.841000000000    46.018000000000    41.499000000000     1.007825032230
         H            5.298000000000    47.502000000000    43.661000000000     1.007825032230
         H            3.388000000000    47.150000000000    42.138000000000     1.007825032230
         H            4.488000000000    46.420000000000    40.943000000000     1.007825032230
         H            4.664000000000    48.135000000000    41.383000000000     1.007825032230
         H            5.683000000000    45.128000000000    44.226000000000     1.007825032230
         H            3.975000000000    45.428000000000    43.824000000000     1.007825032230
         H            5.045000000000    44.646000000000    42.636000000000     1.007825032230
         C           12.810000000000    44.733000000000    44.943000000000    12.000000000000
         O           13.706000000000    43.894000000000    45.089000000000    15.994914619570
         N           11.531000000000    44.377000000000    44.905000000000    14.003074004430
         C           11.130000000000    42.976000000000    44.972000000000    12.000000000000
         C           11.340000000000    42.248000000000    43.660000000000    12.000000000000
         O           11.424000000000    41.017000000000    43.683000000000    15.994914619570
         C            9.646000000000    42.848000000000    45.362000000000    12.000000000000
         C            9.265000000000    43.266000000000    46.773000000000    12.000000000000
         C            7.755000000000    43.294000000000    46.907000000000    12.000000000000
         C            9.881000000000    42.319000000000    47.757000000000    12.000000000000
         H           10.821000000000    45.091000000000    44.828000000000     1.007825032230
         H           11.730000000000    42.484000000000    45.738000000000     1.007825032230
         H            9.070000000000    43.463000000000    44.670000000000     1.007825032230
         H            9.347000000000    41.809000000000    45.223000000000     1.007825032230
         H            9.653000000000    44.268000000000    46.959000000000     1.007825032230
         H            7.485000000000    43.594000000000    47.920000000000     1.007825032230
         H            7.340000000000    44.007000000000    46.194000000000     1.007825032230
         H            7.354000000000    42.301000000000    46.703000000000     1.007825032230
         H            9.608000000000    42.618000000000    48.769000000000     1.007825032230
         H           10.966000000000    42.341000000000    47.652000000000     1.007825032230
         H            9.518000000000    41.309000000000    47.566000000000     1.007825032230
         N           11.455000000000    42.952000000000    42.525000000000    14.003074004430
         C           11.525000000000    42.334000000000    41.214000000000    12.000000000000
         C           10.164000000000    41.769000000000    40.833000000000    12.000000000000
         O           10.081000000000    40.762000000000    40.130000000000    15.994914619570
         H           11.495000000000    43.959000000000    42.585000000000     1.007825032230
         H           11.825000000000    43.080000000000    40.478000000000     1.007825032230
         H           12.259000000000    41.529000000000    41.232000000000     1.007825032230
         N            9.056000000000    42.383000000000    41.229000000000    14.003074004430
         C            7.732000000000    41.847000000000    40.950000000000    12.000000000000
         C            7.015000000000    42.653000000000    39.888000000000    12.000000000000
         O            7.168000000000    43.877000000000    39.827000000000    15.994914619570
         C            6.847000000000    41.867000000000    42.198000000000    12.000000000000
         C            7.270000000000    40.907000000000    43.286000000000    12.000000000000
         C            6.765000000000    39.494000000000    43.037000000000    12.000000000000
         N            5.309000000000    39.509000000000    42.945000000000    14.003074004430
         C            4.456000000000    39.277000000000    43.947000000000    12.000000000000
         N            4.847000000000    39.018000000000    45.181000000000    14.003074004430
         N            3.160000000000    39.333000000000    43.692000000000    14.003074004430
         H            9.134000000000    43.250000000000    41.741000000000     1.007825032230
         H            7.833000000000    40.818000000000    40.605000000000     1.007825032230
         H            6.864000000000    42.876000000000    42.610000000000     1.007825032230
         H            5.825000000000    41.629000000000    41.903000000000     1.007825032230
         H            8.359000000000    40.887000000000    43.332000000000     1.007825032230
         H            6.881000000000    41.260000000000    44.241000000000     1.007825032230
         H            7.071000000000    38.848000000000    43.860000000000     1.007825032230
         H            7.184000000000    39.117000000000    42.104000000000     1.007825032230
         H            4.909000000000    39.714000000000    42.040000000000     1.007825032230
         H            5.832000000000    38.979000000000    45.401000000000     1.007825032230
         H            4.161000000000    38.858000000000    45.905000000000     1.007825032230
         H            2.838000000000    39.538000000000    42.757000000000     1.007825032230
         H            2.492000000000    39.171000000000    44.432000000000     1.007825032230
         N            6.207000000000    41.956000000000    39.087000000000    14.003074004430
         C            5.293000000000    42.579000000000    38.150000000000    12.000000000000
         C            3.843000000000    42.635000000000    38.597000000000    12.000000000000
         O            3.041000000000    43.261000000000    37.909000000000    15.994914619570
         C            5.310000000000    41.860000000000    36.804000000000    12.000000000000
         C            6.551000000000    42.112000000000    35.946000000000    12.000000000000
         O            7.307000000000    43.063000000000    36.189000000000    15.994914619570
         O            6.749000000000    41.341000000000    35.013000000000    15.994914619570
         H            6.233000000000    40.948000000000    39.136000000000     1.007825032230
         H            5.631000000000    43.602000000000    37.985000000000     1.007825032230
         H            5.243000000000    40.789000000000    36.993000000000     1.007825032230
         H            4.430000000000    42.166000000000    36.238000000000     1.007825032230
         N            3.402000000000    41.944000000000    39.654000000000    14.003074004430
         C            2.003000000000    41.980000000000    40.075000000000    12.000000000000
         C            2.042000000000    42.251000000000    41.586000000000    12.000000000000
         O            3.101000000000    42.119000000000    42.211000000000    15.994914619570
         C            1.229000000000    40.623000000000    39.804000000000    12.000000000000
         C            1.480000000000    40.065000000000    38.389000000000    12.000000000000
         O            1.654000000000    39.648000000000    40.770000000000    15.994914619570
         H            4.056000000000    41.380000000000    40.177000000000     1.007825032230
         H            1.491000000000    42.799000000000    39.570000000000     1.007825032230
         H            0.160000000000    40.798000000000    39.928000000000     1.007825032230
         H            0.891000000000    39.158000000000    41.087000000000     1.007825032230
         H            0.925000000000    39.136000000000    38.261000000000     1.007825032230
         H            1.148000000000    40.792000000000    37.648000000000     1.007825032230
         H            2.545000000000    39.873000000000    38.258000000000     1.007825032230
         N            0.923000000000    42.587000000000    42.217000000000    14.003074004430
         C            0.860000000000    42.841000000000    43.647000000000    12.000000000000
         C            0.191000000000    41.696000000000    44.392000000000    12.000000000000
         O           -0.020000000000    41.755000000000    45.606000000000    15.994914619570
         C            0.083000000000    44.138000000000    43.892000000000    12.000000000000
         C            0.752000000000    45.382000000000    43.343000000000    12.000000000000
         C           -0.200000000000    46.571000000000    43.380000000000    12.000000000000
         N           -0.054000000000    47.428000000000    44.372000000000    14.003074004430
         O           -1.105000000000    46.721000000000    42.552000000000    15.994914619570
         H            0.074000000000    42.670000000000    41.677000000000     1.007825032230
         H            1.874000000000    42.962000000000    44.027000000000     1.007825032230
         H           -0.896000000000    44.042000000000    43.423000000000     1.007825032230
         H           -0.056000000000    44.263000000000    44.966000000000     1.007825032230
         H            1.055000000000    45.199000000000    42.312000000000     1.007825032230
         H            1.634000000000    45.609000000000    43.942000000000     1.007825032230
         H            0.677000000000    47.290000000000    45.055000000000     1.007825032230
         H           -0.673000000000    48.222000000000    44.448000000000     1.007825032230
         N           -0.126000000000    40.611000000000    43.683000000000    14.003074004430
         C           -0.846000000000    39.468000000000    44.218000000000    12.000000000000
         C           -0.127000000000    38.883000000000    45.417000000000    12.000000000000
         O            1.056000000000    38.530000000000    45.397000000000    15.994914619570
         C           -0.990000000000    38.374000000000    43.128000000000    12.000000000000
         C           -1.627000000000    38.920000000000    41.847000000000    12.000000000000
         C           -1.847000000000    37.233000000000    43.716000000000    12.000000000000
         C           -3.091000000000    39.330000000000    41.987000000000    12.000000000000
         H            0.152000000000    40.582000000000    42.713000000000     1.007825032230
         H           -1.840000000000    39.791000000000    44.527000000000     1.007825032230
         H           -0.001000000000    37.983000000000    42.890000000000     1.007825032230
         H           -1.563000000000    38.148000000000    41.080000000000     1.007825032230
         H           -1.054000000000    39.786000000000    41.516000000000     1.007825032230
         H           -1.966000000000    36.446000000000    42.971000000000     1.007825032230
         H           -2.827000000000    37.621000000000    43.994000000000     1.007825032230
         H           -1.354000000000    36.826000000000    44.598000000000     1.007825032230
         H           -3.323000000000    40.106000000000    41.258000000000     1.007825032230
         H           -3.266000000000    39.713000000000    42.992000000000     1.007825032230
         H           -3.729000000000    38.464000000000    41.811000000000     1.007825032230
         N           -0.881000000000    38.847000000000    46.502000000000    14.003074004430
         C           -0.441000000000    38.279000000000    47.754000000000    12.000000000000
         C            0.502000000000    39.140000000000    48.581000000000    12.000000000000
         O            0.972000000000    38.690000000000    49.632000000000    15.994914619570
         H           -1.812000000000    39.236000000000    46.453000000000     1.007825032230
         H           -1.326000000000    38.078000000000    48.358000000000     1.007825032230
         H            0.054000000000    37.331000000000    47.545000000000     1.007825032230
         N            0.859000000000    40.336000000000    48.132000000000    14.003074004430
         C            1.732000000000    41.190000000000    48.902000000000    12.000000000000
         C            1.034000000000    41.776000000000    50.121000000000    12.000000000000
         O           -0.031000000000    42.407000000000    50.002000000000    15.994914619570
         C            2.216000000000    42.332000000000    48.029000000000    12.000000000000
         C            3.407000000000    42.998000000000    47.384000000000    12.000000000000
         C            3.093000000000    44.447000000000    47.004000000000    12.000000000000
         C            4.542000000000    42.927000000000    48.387000000000    12.000000000000
         H            0.515000000000    40.654000000000    47.237000000000     1.007825032230
         H            2.593000000000    40.609000000000    49.233000000000     1.007825032230
         H            1.601000000000    42.161000000000    47.146000000000     1.007825032230
         H            1.711000000000    43.184000000000    48.485000000000     1.007825032230
         H            3.686000000000    42.444000000000    46.487000000000     1.007825032230
         H            3.962000000000    44.893000000000    46.520000000000     1.007825032230
         H            2.245000000000    44.467000000000    46.319000000000     1.007825032230
         H            2.848000000000    45.013000000000    47.902000000000     1.007825032230
         H            5.430000000000    43.398000000000    47.965000000000     1.007825032230
         H            4.253000000000    43.448000000000    49.300000000000     1.007825032230
         H            4.758000000000    41.884000000000    48.618000000000     1.007825032230
         N            1.609000000000    41.565000000000    51.285000000000    14.003074004430
         C            1.098000000000    42.152000000000    52.502000000000    12.000000000000
         C            2.197000000000    43.020000000000    53.128000000000    12.000000000000
         O            3.368000000000    42.991000000000    52.732000000000    15.994914619570
         C            0.678000000000    41.061000000000    53.494000000000    12.000000000000
         C           -0.525000000000    40.271000000000    53.005000000000    12.000000000000
         O            1.805000000000    40.199000000000    53.678000000000    15.994914619570
         H            2.429000000000    40.977000000000    51.329000000000     1.007825032230
         H            0.236000000000    42.776000000000    52.267000000000     1.007825032230
         H            0.430000000000    41.527000000000    54.448000000000     1.007825032230
         H            1.577000000000    39.501000000000    54.296000000000     1.007825032230
         H           -0.785000000000    39.510000000000    53.741000000000     1.007825032230
         H           -1.370000000000    40.945000000000    52.866000000000     1.007825032230
         H           -0.283000000000    39.791000000000    52.057000000000     1.007825032230
         N            1.761000000000    43.922000000000    53.995000000000    14.003074004430
         C            2.669000000000    44.782000000000    54.721000000000    12.000000000000
         C            2.899000000000    44.200000000000    56.110000000000    12.000000000000
         O            1.950000000000    43.687000000000    56.706000000000    15.994914619570
         C            2.071000000000    46.190000000000    54.846000000000    12.000000000000
         C            1.967000000000    46.894000000000    53.501000000000    12.000000000000
         S            3.577000000000    47.123000000000    52.682000000000    31.972071174400
         C            3.194000000000    46.290000000000    51.174000000000    12.000000000000
         H            0.767000000000    44.011000000000    54.153000000000     1.007825032230
         H            3.619000000000    44.837000000000    54.189000000000     1.007825032230
         H            1.073000000000    46.110000000000    55.278000000000     1.007825032230
         H            2.699000000000    46.784000000000    55.510000000000     1.007825032230
         H            1.328000000000    46.300000000000    52.848000000000     1.007825032230
         H            1.506000000000    47.870000000000    53.650000000000     1.007825032230
         H            4.062000000000    46.314000000000    50.515000000000     1.007825032230
         H            2.929000000000    45.255000000000    51.388000000000     1.007825032230
         H            2.354000000000    46.787000000000    50.688000000000     1.007825032230
         N            4.081000000000    44.299000000000    56.717000000000    14.003074004430
         C            5.246000000000    45.002000000000    56.188000000000    12.000000000000
         C            6.066000000000    44.193000000000    55.186000000000    12.000000000000
         O            5.934000000000    42.966000000000    55.087000000000    15.994914619570
         C            6.034000000000    45.354000000000    57.433000000000    12.000000000000
         C            5.875000000000    44.064000000000    58.208000000000    12.000000000000
         C            4.392000000000    43.743000000000    58.040000000000    12.000000000000
         H            4.914000000000    45.923000000000    55.709000000000     1.007825032230
         H            7.079000000000    45.565000000000    57.206000000000     1.007825032230
         H            5.574000000000    46.188000000000    57.964000000000     1.007825032230
         H            6.497000000000    43.274000000000    57.786000000000     1.007825032230
         H            6.115000000000    44.218000000000    59.260000000000     1.007825032230
         H            3.797000000000    44.224000000000    58.816000000000     1.007825032230
         H            4.231000000000    42.665000000000    58.048000000000     1.007825032230
         N            6.987000000000    44.867000000000    54.479000000000    14.003074004430
         C            8.000000000000    44.233000000000    53.656000000000    12.000000000000
         C            7.805000000000    44.569000000000    52.173000000000    12.000000000000
         C            6.630000000000    43.812000000000    51.545000000000    12.000000000000
         C            6.785000000000    42.295000000000    51.627000000000    12.000000000000
         N            5.768000000000    41.525000000000    51.936000000000    14.003074004430
         O            7.875000000000    41.758000000000    51.405000000000    15.994914619570
         H            6.974000000000    45.876000000000    54.523000000000     1.007825032230
         H            7.999000000000    43.154000000000    53.809000000000     1.007825032230
         H            7.620000000000    45.639000000000    52.079000000000     1.007825032230
         H            8.717000000000    44.319000000000    51.631000000000     1.007825032230
         H            6.554000000000    44.097000000000    50.496000000000     1.007825032230
         H            5.711000000000    44.101000000000    52.056000000000     1.007825032230
         H            4.864000000000    41.934000000000    52.124000000000     1.007825032230
         H            5.890000000000    40.524000000000    51.986000000000     1.007825032230
         O           -4.494000000000    46.184000000000    55.356000000000    15.994914619570
         H           -3.983000000000    45.969000000000    54.576000000000     1.007825032230
         H           -4.883000000000    45.386000000000    55.713000000000     1.007825032230
         O           -0.810000000000    44.068000000000    57.031000000000    15.994914619570
         H            0.132000000000    43.938000000000    56.920000000000     1.007825032230
         H           -1.285000000000    43.430000000000    56.499000000000     1.007825032230
         O           -5.188000000000    43.599000000000    55.708000000000    15.994914619570
         H           -5.595000000000    43.266000000000    54.908000000000     1.007825032230
         H           -4.407000000000    43.083000000000    55.907000000000     1.007825032230
         O            3.187000000000    37.794000000000    47.216000000000    15.994914619570
         H            2.483000000000    38.037000000000    46.615000000000     1.007825032230
         H            2.832000000000    37.256000000000    47.923000000000     1.007825032230
         O            3.645000000000    39.297000000000    51.046000000000    15.994914619570
         H            4.240000000000    39.454000000000    50.312000000000     1.007825032230
         H            3.097000000000    38.535000000000    50.856000000000     1.007825032230
         O           -1.910000000000    49.551000000000    43.381000000000    15.994914619570
         H           -1.662000000000    49.802000000000    42.491000000000     1.007825032230
         H           -2.807000000000    49.216000000000    43.380000000000     1.007825032230
         O           -4.831000000000    48.504000000000    52.099000000000    15.994914619570
         H           -5.768000000000    48.538000000000    51.905000000000     1.007825032230
         H           -4.357000000000    48.187000000000    51.330000000000     1.007825032230
         O           -2.001000000000    42.627000000000    47.431000000000    15.994914619570
         H           -1.139000000000    42.734000000000    47.029000000000     1.007825032230
         H           -1.902000000000    42.534000000000    48.378000000000     1.007825032230
         H           10.263000000000    48.876000000000    56.307000000000     1.007825032230
         H            1.597000000000    51.945000000000    58.080000000000     1.007825032230
         H           -4.038000000000    55.583000000000    59.452000000000     1.007825032230
         H            4.613000000000    47.002000000000    61.822000000000     1.007825032230
         H            4.541000000000    54.668000000000    54.572000000000     1.007825032230
         H           -0.473000000000    56.239000000000    53.398000000000     1.007825032230
         H           -4.281000000000    57.206000000000    49.637000000000     1.007825032230
         H            8.807000000000    46.339000000000    42.815000000000     1.007825032230
         H           13.019000000000    45.797000000000    44.864000000000     1.007825032230
         H            8.935000000000    44.673000000000    54.016000000000     1.007825032230

  Running in c1 symmetry.

  Rotational constants: A =      0.00007  B =      0.00000  C =      0.00000 [cm^-1]
  Rotational constants: A =      2.24062  B =      0.02500  C =      0.02490 [MHz]
  Nuclear repulsion = 135297.985539550631074

  Charge       = -2
  Multiplicity = 1
  Electrons    = 2242
  Nalpha       = 1121
  Nbeta        = 1121

  ==> Algorithm <==

  SCF Algorithm Type is DF.
  DIIS enabled.
  MOM disabled.
  Fractional occupation disabled.
  Guess Type is SAD.
  Energy threshold   = 1.00e-06
  Density threshold  = 1.00e-06
  Integral threshold = 1.00e-12

  ==> Primary Basis <==

  Basis Set: MINIX
    Blend: MINIX
    Number of shells: 1176
    Number of basis functions: 1780
    Number of Cartesian functions: 1785
    Spherical Harmonics?: true
    Max angular momentum: 2

   => Loading Basis Set <=

    Name: (MINIX AUX)
    Role: JKFIT
    Keyword: DF_BASIS_SCF
    atoms 1-2, 4, 6, 27, 31, 39, 52, 65, 76, 80, 97, 119, 129, 136, 156, 160, 192, 196, 216, 219-220, 228, 231-232, 240, 244-245, 255, 277, 296, 306, 310-311, 321, 355, 359, 378, 385, 409, 412-413, 421, 424, 435, 440, 452, 471, 478, 497, 500, 511, 528, 545, 554, 557, 560, 563, 566, 569, 572, 575                                                                                                                                                                                                                                                                                   entry O          line   318 file /storage/hive/project/chem-sherrill/csargent30/.conda/envs/psi419/share/psi4/basis/def2-universal-jkfit.gbs 
    atoms 3, 5, 8-11, 26, 29-30, 32-38, 50-51, 57-64, 75, 78-79, 81-83, 85, 95-96, 98-101, 117-118, 120, 127-128, 134-135, 137-139, 148-149, 155, 158-159, 161-164, 177-179, 181, 191, 194-195, 197-203, 214-215, 217-218, 226-227, 229-230, 238-239, 241-243, 253-254, 256-259, 275-276, 278-281, 294-295, 297, 304-305, 307-309, 319-320, 322-325, 338-342, 354, 357-358, 360-363, 376-377, 383-384, 386-388, 390, 407-408, 410-411, 419-420, 422-423, 433-434, 436-438, 450-451, 453-456, 469-470, 476-477, 479-482, 495-496, 498-499, 509-510, 512-513, 515, 526-527, 529-531, 540-543 entry C          line   198 file /storage/hive/project/chem-sherrill/csargent30/.conda/envs/psi419/share/psi4/basis/def2-universal-jkfit.gbs 
    atoms 7, 28, 49, 56, 77, 84, 86, 94, 102, 116, 126, 133, 147, 157, 176, 193, 213, 225, 237, 252, 260, 274, 293, 303, 318, 337, 356, 375, 382, 389, 391-392, 406, 418, 432, 439, 449, 468, 475, 494, 508, 525, 539, 544                                                                                                                                                                                                                                                                                                                                                                 entry N          line   258 file /storage/hive/project/chem-sherrill/csargent30/.conda/envs/psi419/share/psi4/basis/def2-universal-jkfit.gbs 
    atoms 12, 121, 150, 180, 514                                                                                                                                                                                                                                                                                                                                                                                                                                                                                                                                                           entry S          line   903 file /storage/hive/project/chem-sherrill/csargent30/.conda/envs/psi419/share/psi4/basis/def2-universal-jkfit.gbs 
    atoms 13-25, 40-48, 53-55, 66-74, 87-93, 103-115, 122-125, 130-132, 140-146, 151-154, 165-175, 182-190, 204-212, 221-224, 233-236, 246-251, 261-273, 282-292, 298-302, 312-317, 326-336, 343-353, 364-374, 379-381, 393-405, 414-417, 425-431, 441-448, 457-467, 472-474, 483-493, 501-507, 516-524, 532-538, 546-553, 555-556, 558-559, 561-562, 564-565, 567-568, 570-571, 573-574, 576-587                                                                                                                                                                                          entry H          line    18 file /storage/hive/project/chem-sherrill/csargent30/.conda/envs/psi419/share/psi4/basis/def2-universal-jkfit.gbs 

  ==> Integral Setup <==

  ==> DiskDFJK: Density-Fitted J/K Matrices <==

    J tasked:                  Yes
    K tasked:                  Yes
    wK tasked:                  No
    OpenMP threads:             10
    Integrals threads:          10
    Memory [MiB]:            85830
    Algorithm:                Core
    Integral Cache:           NONE
    Schwarz Cutoff:          1E-12
    Fitting Condition:       1E-10

   => Auxiliary Basis Set <=

  Basis Set: (MINIX AUX)
    Blend: DEF2-UNIVERSAL-JKFIT
    Number of shells: 9040
    Number of basis functions: 27402
    Number of Cartesian functions: 32297
    Spherical Harmonics?: true
    Max angular momentum: 4

   => External Potential Field:  <= 

    > Charges [e] [a0] < 

              Z          x          y          z
        0.59720   41.93869   95.60880  109.21105
       -0.56790   42.21081   95.82045  111.52597
       -0.36620   44.20069   95.55022  107.46117
        0.11230   45.40634   93.97041  107.92982
        0.11230   43.58086   95.35747  105.52609
        0.11230   45.27028   97.27743  107.64447
       -0.41570   39.69370   95.43684  108.27753
       -0.02370   37.39957   95.46707  109.71183
        0.59730   35.70638   93.49609  108.54776
       -0.56790   36.00306   92.99720  106.29332
        0.03420   36.07298   97.95773  109.48506
        0.00180   37.42036   99.97218  110.96661
       -0.27370   35.12434  102.45150  111.29164
       -0.05360   34.89568  103.12424  108.01864
        0.08800   37.77563   95.02299  111.68848
        0.02410   36.01251   98.50953  107.50085
        0.02410   34.14924   97.76687  110.19560
        0.04400   37.99105   99.25975  112.81287
        0.04400   39.06064  100.65059  109.92348
        0.06840   34.44971  105.11791  107.75596
        0.06840   36.69092  102.69717  107.10401
        0.06840   33.40658  101.97151  107.18338
        0.27190   39.54252   95.26676  106.38213
       -0.41570   34.08121   92.30367  110.04820
       -0.00240   32.08566   90.71063  109.00507
        0.59730   30.14680   92.55123  107.88446
       -0.56790   29.92381   94.69418  108.82744
       -0.03430   30.76285   89.22342  111.05731
        0.01180   32.24629   86.96709  111.99840
       -0.12560   34.29475   87.29401  113.59522
       -0.12560   31.51118   84.57091  111.24251
       -0.17040   35.59110   85.17563  114.42103
       -0.17040   32.81131   82.46198  112.06832
       -0.10720   34.85033   82.77000  113.66136
        0.27190   34.23050   92.50398  111.93982
        0.09780   32.83210   89.45586  107.55187
        0.02950   30.41892   90.48198  112.65035
        0.02950   28.95060   88.56579  110.33166
        0.13300   34.86923   89.16106  114.18481
        0.13300   29.90870   84.34982  109.99718
        0.14300   37.19359   85.39294  115.66636
        0.14300   32.23684   80.59682  111.47305
        0.12970   35.87834   81.13539  114.32276
       -0.34790   28.75029   91.83502  105.93427
       -0.24000   26.76608   93.41294  104.86279
        0.73410   24.31889   91.97108  105.16515
       -0.58940   24.13936   89.77900  104.40548
       -0.00940   27.08922   93.87404  102.07734
        0.01870   29.12635   95.75998  101.55577
       -0.04790   28.74084   96.57823   98.82512
       -0.01430   30.67781   98.60213   98.23930
       -0.38540   29.79909  100.12714   96.13793
        0.27470   29.07533   90.12293  105.15759
        0.14260   26.66215   95.20629  105.87191
        0.03620   27.57677   92.09580  101.15893
        0.03620   25.31288   94.56945  101.29877
        0.01030   28.95249   97.37570  102.82189
        0.01030   30.97639   94.88315  101.77687
        0.06210   26.83978   97.33601   98.58134
        0.06210   29.01485   94.96819   97.57034
        0.11350   30.94049   99.80022   99.89470
        0.11350   32.46927   97.71585   97.74230
        0.34000   29.35123  101.87514   96.76154
        0.34000   31.17859  100.25564   94.82457
        0.34000   28.25519   99.31456   95.36314
       -0.41570   22.41593   93.14460  106.27442
        0.29850   19.43016   91.95029  109.71750
       -0.31920   16.91305   90.63315  110.20883
       -0.31920   21.63547   90.71630  111.18960
        0.27190   22.65215   94.96819  106.78842
        0.09690   20.01031   89.99632  106.10623
       -0.02970   19.26198   93.90994  110.33166
        0.07910   16.51810   90.63504  112.23083
        0.07910   17.01131   88.69052  109.53042
        0.07910   15.41072   91.63093  109.21483
        0.07910   21.21596   90.74465  113.20593
        0.07910   21.87169   88.76800  110.56410
        0.07910   23.37213   91.76699  110.83433
       -0.56790    3.93819   97.16405  112.20816
       -0.51630    2.55680  100.87925  110.77197
        0.03810    2.60593  102.06789  113.22861
        0.53660    0.13606  101.14570  114.43237
       -0.58190   -1.91618  101.64081  113.44404
       -0.03030    2.58515  104.90815  112.89980
        0.79940    2.61727  106.45016  115.34699
       -0.80140    1.66296  105.66782  117.34254
       -0.80140    3.64906  108.52886  115.18070
        0.29360    2.05035  101.90915  109.24696
        0.08800    4.24244  101.45562  114.32087
       -0.01220    4.24621  105.43160  111.79998
       -0.01220    0.90518  105.42593  111.82643
       -0.41570    0.12094   99.95139  116.64335
       -0.02490   -2.21665   98.94228  117.70726
        0.59730   -4.10260  100.92838  118.61055
       -0.56790   -6.31169  100.31044  119.05653
        0.21170   -1.67052   97.19239  119.93147
       -0.65460   -0.57637   94.91716  119.03952
        0.27190    1.75556   99.73786  117.60522
        0.08430   -3.13884   97.82356  116.24272
        0.03520   -0.36472   98.11836  121.22782
        0.03520   -3.42796   96.76721  120.91791
        0.42750    0.17763   94.02521  120.42658
       -0.41570   -3.25600  103.26975  118.96960
        0.01430   -5.02478  105.31822  119.43447
        0.59730   -6.64806  105.78309  117.14034
       -0.56790   -8.74565  106.70150  117.43703
       -0.20410   -3.70008  107.80888  120.00517
        0.71300   -2.24688  107.62179  122.46748
       -0.91910    0.21354  108.16414  122.47693
       -0.59310   -3.27490  106.83756  124.41768
        0.27190   -1.38139  103.62313  118.91858
        0.10480   -6.23421  104.81744  121.02562
        0.07970   -5.10604  109.30554  120.15824
        0.07970   -2.39428  108.25296  118.47449
        0.41960    1.06958  108.74807  120.87255
        0.41960    1.22265  107.99218  124.08887
       -0.41570   -5.78823  105.28231  114.82543
        0.13030   -5.54824  106.81677  110.46016
       -0.04300   -4.57125  109.36223  111.31243
       -0.32040   -6.94096  107.03598  107.94872
       -0.06600   -2.19019  110.31276  109.98206
        0.27190   -4.03268  104.55855  114.63268
        0.08690   -8.77400  107.10968  112.99050
        0.01870   -3.94764  105.54309  110.21828
        0.02360   -6.06413  110.74740  110.99873
        0.02360   -4.18952  109.26585  113.33443
        0.08820   -7.62504  105.17838  107.37802
        0.08820   -8.53778  108.32099  108.15847
        0.08820   -5.65784  107.76730  106.51252
        0.01860   -1.66485  112.15147  110.74551
        0.01860   -0.65196  108.97673  110.29009
        0.01860   -2.55491  110.48662  107.96194
       -0.56790   11.32513   89.45208  117.70537
       -0.51630    7.42473   89.50877  119.45526
        0.03810    8.31479   90.42340  121.92324
        0.53660   10.01744   88.54123  123.23471
       -0.58190   11.96197   89.26121  124.31563
       -0.03030    6.14539   90.95252  123.68824
        0.79940    4.29913   92.92539  122.73204
       -0.80140    5.02856   94.62237  121.32420
       -0.80140    2.10515   92.69674  123.44825
        0.29360    5.56335   89.17429  119.20392
        0.08800    9.36737   92.16950  121.63411
       -0.01220    5.11360   89.19507  123.98682
       -0.01220    6.90506   91.58369  125.49482
       -0.41570    9.39383   86.10726  123.02873
        0.01430   10.98120   84.13250  124.09454
        0.59730   13.63248   84.04179  122.94369
       -0.56790   15.50898   83.62983  124.29674
       -0.20410    9.74154   81.56058  123.76194
        0.71300    7.48898   81.24500  125.52128
       -0.91910    5.92618   79.38362  125.07341
       -0.59310    7.00144   82.72465  127.25416
        0.27190    7.78945   85.62727  122.11599
        0.10480   11.17395   84.48966  126.11465
        0.07970    9.10092   81.37350  121.81364
        0.07970   11.12482   80.08659  124.16257
        0.41960    6.26255   78.18175  123.62966
        0.41960    4.38227   79.14929  126.17134
       -0.41570   13.84224   84.43107  120.45492
        0.03370   16.27054   84.51611  119.15479
        0.59730   17.89949   86.65528  120.20359
       -0.56790   20.11991   86.30190  120.78374
       -0.18250   15.83402   84.98476  116.34099
        0.27190   12.24920   84.67674  119.43258
        0.08230   17.24753   82.72087  119.40801
        0.06030   17.64626   85.04901  115.36589
        0.06030   14.68884   83.45975  115.56053
        0.06030   14.85325   86.77811  116.08777
       -0.34790   16.81667   88.91917  120.47760
       -0.24000   18.20373   91.06212  121.54718
        0.73410   19.11458   90.51599  124.21359
       -0.58940   21.35957   90.87126  124.78995
       -0.00940   16.53510   93.42806  121.61332
        0.01870   15.95307   94.26899  118.94881
       -0.04790   14.84758   96.89571  118.98472
       -0.01430   12.13204   96.93539  119.78407
       -0.38540   11.17017   99.48085  119.43258
        0.27470   15.00254   89.15728  119.93525
        0.14260   19.84212   91.44574  120.35855
        0.03620   14.77577   92.99720  122.59409
        0.03620   17.52343   94.93606  122.60732
        0.01030   17.68784   94.27277  117.83954
        0.01030   14.60002   92.96886  118.10032
        0.06210   15.93606   98.04844  120.29808
        0.06210   15.00065   97.71018  117.09877
        0.11350   11.98275   96.40249  121.76828
        0.11350   11.04923   95.61825  118.62756
        0.34000    9.45997   99.40526  118.58976
        0.34000   12.37771  100.47107  118.33276
        0.34000   11.00576  100.33879  121.12955
       -0.34790   17.45540   89.50310  125.82174
       -0.26370   18.30200   88.98153  128.38232
        0.73410   20.29755   86.93307  128.60342
       -0.58940   21.97374   87.13527  130.23992
       -0.00070   16.03244   88.33714  130.07363
        0.03900   15.23308   90.97897  130.92023
        0.04860   12.49298   91.25865  130.48559
       -0.52950   11.73520   93.89293  130.50449
        0.80760    9.29556   94.51087  130.33630
       -0.86270    7.43607   92.80634  130.10953
       -0.86270    8.70408   96.93917  130.37032
        0.27470   15.66961   89.11193  125.27561
        0.15600   19.13159   90.72008  129.11365
        0.03270   14.53955   87.39605  129.01349
        0.03270   16.61825   87.19574  131.68557
        0.02850   15.64693   91.22086  132.92334
        0.02850   16.25542   92.39438  129.82796
        0.06870   12.01866   90.44040  128.65633
        0.06870   11.46875   90.25143  131.96147
        0.34560   13.05612   95.26298  130.64433
        0.44780    7.84803   90.94307  130.06985
        0.44780    5.62194   93.38460  129.97914
        0.44780   10.07791   98.25442  130.52905
        0.44780    6.87860   97.47774  130.23615
       -0.41570   20.15582   84.97154  126.97826
       -0.05180   22.06822   82.98921  126.98582
        0.59730   24.63258   84.10226  126.21292
       -0.56790   26.55065   83.57125  127.45447
       -0.11020   21.31989   80.82548  125.18491
        0.35310   23.23229   78.62583  125.00160
       -0.41210   23.69339   77.58649  127.63588
       -0.41210   22.27987   76.57926  123.21203
        0.27190   18.70640   84.87705  125.74049
        0.09220   22.22696   82.23332  128.89444
        0.04570   19.52465   80.05258  125.83308
        0.04570   21.04777   81.61160  123.30085
       -0.03610   25.01053   79.36283  124.26839
        0.10000   25.04076   76.03124  127.53573
        0.10000   24.45306   79.07559  128.83775
        0.10000   21.91704   76.90618  128.42579
        0.10000   21.96996   77.38995  121.34309
        0.10000   20.50920   75.81014  123.93013
        0.10000   23.68016   75.07315  123.08353
       -0.41570   24.73463   85.74821  124.27784
       -0.05180   27.11946   86.92362  123.58431
        0.59730   28.07755   88.60737  125.70647
       -0.56790   30.36412   88.56579  126.18646
       -0.11020   26.71884   88.39572  121.13333
        0.35310   26.13869   86.73276  118.82220
       -0.41210   25.15037   88.35603  116.66602
       -0.41210   28.53864   85.30602  118.02473
        0.27190   23.14915   86.16962  123.30274
        0.09220   28.50841   85.44208  123.24227
        0.04570   25.14092   89.69018  121.40923
        0.04570   28.41392   89.49743  120.74216
       -0.03610   24.69116   85.36082  119.33809
        0.10000   24.74407   87.16173  115.03708
        0.10000   23.42693   89.31224  117.26129
        0.10000   26.57144   89.75632  116.15391
        0.10000   28.12479   84.12683  116.38634
        0.10000   29.17926   84.11738  119.57998
        0.10000   30.01452   86.66095  117.54285
       -0.41570   26.49018   90.03033  127.04440
       -0.03890   27.33300   91.49109  129.22325
        0.59730   28.35345   89.75065  131.28683
       -0.56790   30.43026   90.24198  132.21847
        0.36540   25.14470   93.06712  130.25693
       -0.24380   25.76453   94.49575  132.69279
       -0.67610   24.53053   94.78299  128.26705
        0.27190   24.65148   90.10025  126.53606
        0.10070   28.83911   92.76288  128.62421
        0.00430   23.53276   91.83124  130.59708
        0.41020   23.46284   93.95151  127.05952
        0.06420   24.11291   95.56723  133.30128
        0.06420   27.33300   95.78644  132.35075
        0.06420   26.28987   93.15216  134.16300
       -0.41570   27.12513   87.67006  131.99926
       -0.08750   28.15125   86.04490  133.99859
        0.59730   30.68537   84.84870  133.22380
       -0.56790   32.36156   84.52367  134.79227
        0.29850   26.12924   84.01344  134.65999
       -0.31920   27.22906   82.08592  136.47602
       -0.31920   23.92960   85.22287  136.06217
        0.27190   25.47540   87.20897  131.15644
        0.09690   28.47061   87.20519  135.67100
       -0.02970   25.46217   83.08370  132.94790
        0.07910   28.82777   81.13917  135.58785
        0.07910   25.78720   80.69509  136.95601
        0.07910   27.86212   83.03835  138.18811
        0.07910   23.04332   86.64016  134.85842
        0.07910   24.62313   86.12049  137.78182
        0.07910   22.54821   83.77534  136.55161
       -0.34790   31.06332   84.31580  130.78795
       -0.24000   33.44248   83.33692  129.82985
        0.73410   35.43803   85.37027  129.36498
       -0.58940   37.46571   84.81091  128.30862
       -0.00940   32.97383   81.94041  127.36376
        0.01870   31.21828   79.71054  127.64533
       -0.04790   32.36156   77.89262  129.51805
       -0.01430   30.83655   75.48700  129.60309
       -0.38540   32.56754   73.48200  130.33063
        0.27470   29.63280   84.60493  129.55773
        0.14260   34.19081   81.99522  131.20180
        0.03620   32.14613   83.25755  126.01450
        0.03620   34.77663   81.27712  126.62299
        0.01030   29.38524   80.35115  128.32941
        0.01030   30.98962   78.77512  125.82363
        0.06210   32.37290   78.75812  131.38699
        0.06210   34.29475   77.45609  128.95491
        0.11350   29.32288   75.65519  130.98826
        0.11350   30.04476   75.09016  127.74360
        0.34000   31.62457   71.82471  130.41189
        0.34000   33.96972   73.35350  129.04184
        0.34000   33.31209   73.87506  132.04272
       -0.34790   34.90702   87.76455  130.00749
       -0.24000   36.58699   89.91317  129.58608
        0.73410   37.39579   90.24009  126.84220
       -0.58940   39.59732   90.66528  126.19780
       -0.00940   38.90190   89.63538  131.26038
        0.01870   38.05530   89.70341  133.97969
       -0.04790   40.20203   88.51099  135.41399
       -0.01430   39.57653   88.30690  138.19756
       -0.38540   41.66468   87.00299  139.43911
        0.27470   33.22516   88.10470  130.84275
        0.14260   35.58921   91.62148  130.16056
        0.03620   39.83354   87.84203  130.86731
        0.03620   40.20770   91.18873  130.90133
        0.01030   37.75106   91.64416  134.60141
        0.01030   36.33376   88.59792  134.21969
        0.06210   41.89145   89.66750  135.18534
        0.06210   40.56108   86.62883  134.65810
        0.11350   39.34788   90.18907  139.00447
        0.11350   37.83799   87.22976  138.44323
        0.34000   41.29619   86.84047  141.30427
        0.34000   43.27284   88.00077  139.19345
        0.34000   41.87255   85.26444  138.67755
       -0.41570   35.57409   89.99632  125.13577
       -0.00310   36.03708   90.26466  122.44669
        0.59730   34.79931   92.67028  121.40168
       -0.56790   32.47683   92.94618  121.58120
       -0.00360   34.99206   87.93841  121.08420
       -0.06450   36.55864   85.63294  121.64167
        0.69510   39.26662   85.83703  120.69492
       -0.94070   41.00139   84.75611  122.11788
       -0.60860   39.91102   86.98409  118.75606
        0.27190   33.80153   89.61081  125.73104
        0.08500   38.06853   90.36670  122.12733
        0.01710   33.05887   87.60392  121.71159
        0.01710   34.99584   88.28423  119.05464
        0.03520   36.60022   85.34948  123.68069
        0.03520   35.66858   83.99644  120.76106
        0.42510   40.49305   83.84148  123.71281
        0.42510   42.84009   84.84303  121.61332
       -0.25480   36.19392   94.49009  120.31508
       -0.02660   35.14135   96.76154  119.17936
        0.58960   33.51996   96.02454  116.92869
       -0.57480   34.23806   94.31245  115.48683
       -0.00700   37.38445   98.33001  118.38378
        0.01890   39.40079   97.37948  120.17335
        0.01920   38.92269   94.55623  120.16579
        0.06410   34.01129   97.78766  120.56264
        0.02530   37.89279   97.97474  116.42036
        0.02530   37.01973  100.33312  118.69370
        0.02130   41.28863   97.81978  119.47604
        0.02130   39.12300   98.15804  122.05930
        0.03910   39.79196   93.63782  121.79096
        0.03910   39.58031   93.70774  118.40835
       -0.41570   31.37512   97.29822  116.59799
       -0.00240   29.78019   96.80689  114.42481
        0.59730   28.61990   99.26920  113.50640
       -0.56790   28.44416  101.13814  114.89913
       -0.03430   27.62024   94.92283  115.06542
        0.01180   25.78909   95.77510  117.13467
       -0.12560   23.67071   97.21129  116.53941
       -0.12560   26.29554   95.20629  119.64801
       -0.17040   22.10224   98.06545  118.44992
       -0.17040   24.69494   96.07746  121.53585
       -0.10720   22.60490   97.50798  120.95192
        0.27190   30.85356   98.61914  117.87356
        0.09780   30.93482   96.00943  112.91681
        0.02950   26.52987   94.60158  113.34766
        0.02950   28.46683   93.13515  115.64179
        0.13300   23.25119   97.65916  114.59299
        0.13300   27.93204   94.08757  120.13178
        0.14300   20.46195   99.18417  117.97938
        0.14300   25.09556   95.62581  123.48604
        0.12970   21.37280   98.18639  122.42969
       -0.51630   27.74874   99.22952  111.17070
        0.03970   26.36168  101.27609  110.02930
        0.53660   23.74630  100.17249  109.48506
       -0.58190   23.54410   98.10702  108.41548
        0.05600   27.71661  101.94883  107.65203
        0.01360   26.40514  103.83100  105.98151
        0.80540   27.83378  104.55099  103.56077
       -0.81880   29.86145  103.51164  103.00519
       -0.81880   26.87946  106.20450  102.21529
        0.29360   28.07377   97.67049  110.11812
        0.11050   26.23885  102.89181  111.29920
       -0.01730   27.98684  100.21974  106.56733
       -0.01730   29.56854  102.70095  108.14903
       -0.04250   24.58534  103.03543  105.43349
       -0.04250   26.06499  105.54498  107.07188
       -0.41570   21.70350  101.42538  110.13513
       -0.00240   19.17505  100.49186  109.55309
        0.59730   18.12058  102.06411  107.36290
       -0.56790   18.25097  104.39603  107.34967
       -0.03430   17.48564  100.73185  111.90580
        0.01180   14.87025   99.58857  111.53919
       -0.12560   14.52632   97.02421  111.90202
       -0.12560   12.85392  101.09846  110.81543
       -0.17040   12.16228   95.97730  111.54675
       -0.17040   10.49932  100.04021  110.46205
       -0.10720   10.17429   97.49097  110.82866
        0.27190   21.88870  103.08267  111.06487
        0.09780   19.28654   98.51520  108.98617
        0.02950   18.40782   99.76809  113.47616
        0.02950   17.27966  102.72551  112.37634
        0.13300   16.09669   95.84691  112.45949
        0.13300   13.12793  103.09968  110.52819
        0.14300   11.87504   93.97608  111.83210
        0.14300    8.92140  101.20806  109.90080
        0.12970    8.32991   96.66327  110.54898
       -0.41570   17.05289  100.85090  105.44294
       -0.05970   16.00976  102.12080  103.25086
        0.59730   13.17706  101.56900  103.31322
       -0.56790   12.35125   99.38826  103.09968
        0.13030   17.27588  101.05877  100.81311
       -0.04300   20.04055  101.77309  100.69217
       -0.32040   15.96063  102.13025   98.52276
       -0.06600   21.35768  101.05877  103.11480
        0.27190   16.96218   98.94606  105.51286
        0.08690   16.33668  104.15037  103.38881
        0.01870   17.10391   99.00653  100.79799
        0.02360   20.92872  100.78287   99.11991
        0.02360   20.20684  103.80455  100.39926
        0.08820   13.96319  101.63136   98.58134
        0.08820   16.15527  104.18060   98.51520
        0.08820   16.81289  101.35357   96.81634
        0.01860   23.38914  100.96429  102.79165
        0.01860   20.95706  102.47418  104.55666
        0.01860   20.67738   99.22196  103.74974
       -0.41570   11.65205  103.54187  103.68171
       -0.20410    7.78945  105.41270  105.49774
        0.71300    4.90951  105.31822  105.72073
       -0.91910    3.80402  107.44416  106.46906
       -0.59310    3.62449  103.42093  105.20861
        0.27190   12.42117  105.28231  103.83289
        0.10480    8.46030  101.46506  104.73996
        0.07970    8.59258  105.27853  107.38936
        0.07970    8.32991  107.22306  104.67571
        0.41960    4.86227  108.98240  106.86590
        0.41960    1.90484  107.52353  106.64102
       -0.56790   -1.19620  106.93771  103.64770
       -0.25480   -0.13039  109.12601  100.21785
       -0.02660    0.24566  111.50140  101.57845
        0.58960   -2.19397  112.51429  102.73685
       -0.57480   -2.05602  113.99773  104.52831
       -0.00700    1.40218  113.23806   99.60746
        0.01890    0.34015  112.23272   97.11681
        0.01920    0.56881  109.37168   97.55333
        0.06410    1.61950  111.19526  103.08267
        0.02530    0.82581  115.19015   99.91927
        0.02530    3.45631  113.08310   99.62825
        0.02130   -1.61950  112.80531   96.84091
        0.02130    1.50800  112.82799   95.52755
        0.03910    2.49444  108.71783   97.22452
        0.03910   -0.75967  108.34745   96.35714
       -0.51630   -4.43519  111.90580  101.77120
        0.03970   -6.76522  112.64279  103.00141
        0.53660   -8.73242  110.69260  102.27198
       -0.58190   -8.38094  109.17326  100.54099
        0.05600   -7.62693  115.31109  102.20773
        0.01360   -8.67006  115.54730   99.60557
        0.80540   -9.68674  118.17024   99.06700
       -0.81880  -11.69363  118.87700  100.00242
       -0.81880   -8.41684  119.46849   97.67238
        0.29360   -4.51267  110.90803  100.14604
        0.11050   -6.49499  112.59933  105.04232
       -0.01730   -5.99988  116.56776  102.35135
       -0.01730   -9.05935  115.95171  103.54187
       -0.04250   -7.17340  115.12778   98.25253
       -0.04250  -10.19129  114.17725   99.36747
       -0.34790  -10.78089  110.71716  103.70250
       -0.24000  -12.76888  108.80665  103.62502
        0.73410  -13.67028  108.37957  100.94539
       -0.58940  -14.33546  110.16725   99.63581
       -0.00940  -14.70963  109.86301  105.41081
        0.01870  -16.79400  108.30776  106.54654
       -0.04790  -18.06578  110.28442  108.24540
       -0.01430  -20.06889  109.15814  109.95371
       -0.38540  -20.97596  110.98739  111.79620
        0.27470  -10.98498  112.15902  104.93649
        0.14260  -12.03945  107.03787  104.38469
        0.03620  -13.65138  110.63591  107.00007
        0.03620  -15.60158  111.45416  104.45461
        0.01030  -18.08468  107.60101  105.10657
        0.01030  -16.02677  106.76008  107.66904
        0.06210  -16.62203  111.16881  109.41892
        0.06210  -18.93506  111.72439  107.05676
        0.11350  -21.65437  108.53075  108.79909
        0.11350  -19.27521  107.53864  110.94771
        0.34000  -22.30444  110.17481  112.89980
        0.34000  -19.51898  111.57321  112.88090
        0.34000  -21.73374  112.48406  110.88724
       -0.41570  -13.40194  106.06088  100.01753
       -0.02520  -14.25231  105.33144   97.50420
        0.59730  -12.67250  106.34623   95.28944
       -0.56790  -13.43595  106.01742   93.09925
        0.27190  -12.56668  104.73807  101.11169
        0.06980  -14.23342  103.27353   97.40404
        0.06980  -16.19495  105.97395   97.26420
       -0.41570  -10.46719  107.52731   95.73730
        0.29850   -8.46030  111.37668   94.05356
       -0.31920   -6.65184  112.38390   91.99754
       -0.31920  -11.00954  112.72783   93.76254
        0.27190   -9.92484  107.76352   97.55144
        0.09690   -9.67918  108.09422   91.92951
       -0.02970   -7.67796  111.78486   95.91494
        0.07910   -4.82447  111.44660   92.16950
        0.07910   -6.40617  114.41536   92.23564
        0.07910   -7.44741  112.00029   90.13616
        0.07910  -12.31723  112.04375   95.19873
        0.07910  -11.78055  112.34233   91.89171
        0.07910  -10.74120  114.75740   93.98931
       -0.56790   18.11114   85.30035   80.04691
       -0.41570   18.71585   89.59381   80.09037
       -0.03890   21.20840   89.50877   78.88284
        0.59730   23.05844   88.02344   80.51745
       -0.56790   24.37558   86.30568   79.60660
        0.36540   22.23452   92.23186   78.45765
       -0.24380   24.87258   92.28855   77.29358
       -0.67610   20.47518   93.48286   76.82871
        0.27190   17.99586   91.28322   80.61005
        0.10070   21.03265   88.57146   77.05736
        0.00430   22.28365   93.21641   80.26612
        0.41020   19.09379   94.12915   77.81136
        0.06420   25.47351   94.24253   77.04791
        0.06420   26.19349   91.31535   78.53891
        0.06420   24.83478   91.34558   75.46243
       -0.34790   23.08678   88.60359   82.97598
       -0.00940   24.50030   88.53934   87.28456
        0.01870   25.76831   91.06212   87.54723
       -0.04790   25.67760   91.70085   90.34592
       -0.01430   27.51630   93.83057   90.93740
       -0.38540   26.97584   96.11147   89.48231
        0.27470   21.90948   89.95663   83.62794
        0.14260   26.69805   87.58692   84.07014
        0.03620   25.32044   87.26188   88.67540
        0.03620   22.49719   88.76611   87.70408
        0.01030   27.72039   90.95252   86.90095
        0.01030   24.74407   92.48320   86.46442
        0.06210   23.76898   92.29044   90.84669
        0.06210   26.18782   90.03411   91.44385
        0.11350   27.38780   94.27844   92.94429
        0.11350   29.43059   93.20129   90.51221
        0.34000   28.23818   97.47018   89.93396
        0.34000   25.21273   96.72185   89.88860
        0.34000   27.10056   95.72219   87.61904
       -0.56790   17.86169   87.09559  102.47796
       -0.41570   19.29788   83.08559  103.14881
       -0.08750   21.68650   83.84337  104.34123
        0.59730   23.95228   83.11015  102.73874
       -0.56790   23.98251   81.05224  101.63325
        0.29850   21.87547   82.58859  106.99062
       -0.31920   24.13558   83.69786  108.44004
       -0.31920   19.36780   82.98921  108.41359
        0.27190   18.93884   81.22421  102.92771
        0.09690   21.68272   85.88994  104.57933
       -0.02970   22.17783   80.56658  106.74307
        0.07910   24.26219   82.81347  110.29576
        0.07910   23.87669   85.72932  108.66303
        0.07910   25.87035   83.33692  107.38747
        0.07910   19.70795   82.89851  110.44315
        0.07910   18.59113   84.83359  107.92793
        0.07910   18.02988   81.51901  107.87502
       -0.41570   25.81555   84.79768  102.63858
       -0.00240   28.19471   84.44430  101.30066
        0.59730   30.33388   84.75422  103.21495
       -0.56790   30.23184   86.32269  104.93460
       -0.03430   28.50463   86.42096   99.17283
        0.01180   26.52609   86.00711   97.11114
       -0.12560   24.09023   86.94441   97.39648
       -0.12560   27.12702   84.59170   94.97197
       -0.17040   22.28932   86.43796   95.54644
       -0.17040   25.31099   84.10604   93.14649
       -0.10720   22.90348   85.02256   93.44129
        0.27190   25.56044   86.44930  103.56077
        0.09780   28.25896   82.54891  100.49564
        0.02950   28.27408   88.30879   99.96273
        0.02950   30.38680   86.25088   98.35458
        0.13300   23.59890   88.05557   99.03677
        0.13300   29.02052   83.86794   94.73575
        0.14300   20.39203   87.15984   95.75998
        0.14300   25.79098   83.00811   91.49487
        0.12970   21.48619   84.63705   92.02399
       -0.41570   32.21416   83.11204  102.97496
        0.03370   34.43837   83.06291  104.60768
        0.59730   36.16369   85.31736  104.00675
       -0.56790   35.89535   86.50032  101.98852
       -0.18250   35.78952   80.56280  104.10123
        0.27190   32.09889   81.81758  101.57845
        0.08230   33.85255   83.14606  106.58055
        0.06030   37.47138   80.43808  105.28420
        0.06030   36.33565   80.46832  102.11702
        0.06030   34.52530   78.99811  104.53965
       -0.25480   38.01940   85.94663  105.63758
       -0.02660   39.84299   87.99321  105.21050
        0.58960   41.28107   87.77589  102.71984
       -0.57480   41.97460   89.73553  101.69750
       -0.00700   41.60988   87.89683  107.44794
        0.01890   39.94881   86.89906  109.52286
        0.01920   38.44459   84.84681  108.14525
        0.06410   38.83765   89.79034  105.23885
        0.02530   42.32609   89.77333  107.90903
        0.02530   43.16701   86.59859  107.08322
        0.02130   41.06564   86.10537  111.06109
        0.02130   38.69403   88.37493  110.22206
        0.03910   36.65880   84.47454  109.09956
        0.03910   39.55575   83.11771  107.99407
       -0.51630   41.85554   85.49310  101.75230
        0.03810   43.13489   85.27011   99.31267
        0.53660   41.31508   85.46286   97.06389
       -0.58190   42.07664   84.99610   94.92661
       -0.03030   44.58053   82.73410   99.25598
        0.79940   42.95536   80.33793   99.03110
       -0.80140   40.74816   80.35682   99.73974
       -0.80140   43.87188   78.43308   98.09190
        0.29360   41.39634   83.91518  102.72362
        0.08800   44.50872   86.79890   99.16338
       -0.01220   45.67090   82.59237  100.99830
       -0.01220   45.89578   82.77378   97.67049
       -0.41570   38.85844   85.93719   97.46262
       -0.02520   36.95170   86.15450   95.51054
        0.59730   35.51551   83.71865   94.87370
       -0.56790   33.71082   83.79613   93.35436
        0.27190   38.29152   86.16206   99.27109
        0.06980   35.57409   87.55668   96.12659
        0.06980   37.85688   86.84236   93.79278
       -0.41570   36.20904   81.52279   95.88092
       -0.02490   34.82009   79.25889   95.16850
        0.59730   32.20093   79.25700   96.38926
       -0.56790   31.81543   80.37572   98.41127
        0.21170   36.31865   76.97610   95.95840
       -0.65460   36.74195   77.06114   98.58890
        0.27190   37.66602   81.42830   97.11114
        0.08430   34.59900   79.23244   93.12003
        0.03520   38.12711   76.96666   94.97197
        0.03520   35.26796   75.26779   95.48597
        0.42750   38.37467   77.78113   98.91582
       -0.41570   30.41514   78.02868   95.15716
       -0.05810   27.84134   77.84727   96.06423
        0.59730   27.59945   75.90841   98.18261
       -0.56790   28.44416   73.76168   97.85191
       -0.00740   26.17649   77.13106   93.84002
        0.18680   23.41182   76.80792   94.55245
       -0.22070   21.91137   78.54836   95.79967
       -0.54320   22.02098   74.78780   94.06679
        0.16350   19.74953   75.19976   94.94551
       -0.27950   19.70606   77.45420   95.96785
        0.27190   30.86301   77.17830   93.50932
        0.13600   27.25174   79.68975   96.77476
        0.03670   26.31633   78.61072   92.41517
        0.03670   26.86624   75.36606   93.03500
        0.18620   22.44428   80.39651   96.48186
        0.14350   18.17728   73.90341   94.84535
        0.33390   18.16972   78.24222   96.77854
       -0.41570   26.48640   76.56792  100.33312
       -0.05970   26.04421   74.73867  102.31922
        0.59730   23.37402   73.71822  102.07356
       -0.56790   23.03765   71.42031  102.08867
        0.13030   26.44672   75.96888  104.94405
       -0.04300   29.25107   76.68320  105.21806
       -0.32040   25.60768   74.12829  107.04354
       -0.06600   29.88791   78.31025  107.54053
        0.27190   25.93838   78.37828  100.58823
        0.08690   27.37646   73.18153  102.10001
        0.01870   25.30721   77.68097  105.06121
        0.02360   30.34333   74.94087  105.34089
        0.02360   29.83311   77.70365  103.52676
        0.08820   25.89681   75.00701  108.88413
        0.08820   23.61213   73.67853  106.80354
        0.08820   26.72073   72.39919  106.92637
        0.01860   31.90803   78.71276  107.56510
        0.01860   29.37012   77.29169  109.25452
        0.01860   28.83722   80.07903  107.44983
       -0.41570   21.44272   75.32448  101.86569
       -0.02520   18.82356   74.50623  101.62947
        0.59730   17.23052   75.93486  103.56266
       -0.56790   17.73886   78.16285  104.09745
        0.27190   21.81311   77.19720  101.87136
        0.06980   18.13948   74.91441   99.73030
        0.06980   18.69695   72.48234  101.99041
       -0.41570   15.33513   74.72544  104.66059
       -0.02520   13.77988   75.97266  106.52953
        0.59730   14.77955   75.67408  109.19593
       -0.56790   16.94517   74.85205  109.63624
        0.27190   14.97230   72.91319  104.18816
        0.06980   13.69862   77.98144  106.07978
        0.06980   11.87504   75.19220  106.44071
       -0.41570   13.19785   76.23533  111.07432
       -0.00240   13.95374   76.05581  113.69726
        0.59730   14.58680   73.29870  114.35300
       -0.56790   16.45951   72.85839  115.65313
       -0.03430   11.87504   77.01390  115.44526
        0.01180   12.67061   76.80225  118.22127
       -0.12560   14.78711   78.02301  119.09432
       -0.12560   11.31757   75.26401  119.85777
       -0.17040   15.55056   77.72821  121.56230
       -0.17040   12.09047   74.98244  122.33520
       -0.10720   14.22397   76.20510  123.20447
        0.27190   11.42339   76.80036  110.65669
        0.09780   15.63937   77.20665  113.98072
        0.02950   10.17429   75.89140  115.14479
        0.02950   11.47442   78.98488  115.00306
        0.13300   15.85858   79.22110  117.83765
        0.13300    9.65461   74.28324  119.19259
        0.14300   17.21541   78.70709  122.22182
        0.14300   11.01710   73.79569  123.60132
        0.12970   14.84191   75.97266  125.13577
       -0.51630   13.20352   71.42031  113.44215
        0.03810   13.81579   68.78603  113.96182
        0.53660   16.50676   68.13974  113.03208
       -0.58190   17.96752   66.88497  114.38512
       -0.03030   11.83158   67.11173  112.62390
        0.79940   12.25298   64.27903  113.06798
       -0.80140   12.61959   63.50047  115.24495
       -0.80140   12.26999   62.89953  111.20849
        0.29360   11.68418   71.82471  112.35934
        0.08800   13.70996   68.45911  115.99328
       -0.01220    9.96453   67.61629  113.33066
       -0.01220   11.89961   67.48590  110.60000
       -0.41570   17.24753   69.02792  110.78708
       -0.00310   19.81567   68.58572  109.91781
        0.59730   21.79043   70.02947  111.43526
       -0.56790   23.89937   69.11484  111.82832
       -0.00360   20.16716   69.34350  107.20794
       -0.06450   19.11080   67.38952  105.39003
        0.69510   16.27999   67.43866  105.29176
       -0.94070   15.14427   65.22201  105.41459
       -0.60860   15.09324   69.44555  105.28798
        0.27190   16.02488   70.00490  109.69482
        0.08500   20.21629   66.57316  110.08411
        0.01710   19.20151   71.13496  106.89047
        0.01710   22.17783   69.58916  106.83567
        0.03520   19.72118   65.51869  106.00041
        0.03520   19.85346   67.75613  103.50408
        0.42510   16.17984   63.62141  105.49018
        0.42510   13.23753   65.12563  105.43349
       -0.41570   21.16304   72.25557  112.43115
       -0.05180   22.92616   73.72955  113.91269
        0.59730   23.35513   72.43320  116.46004
       -0.56790   25.47162   72.40108  117.44459
       -0.11020   21.85846   76.42619  114.26229
        0.35310   23.68394   78.22899  115.57376
       -0.41210   26.00641   78.61828  113.88623
       -0.41210   22.30255   80.65729  116.24650
        0.27190   19.40371   72.93398  112.14391
        0.09220   24.71951   73.84294  112.90547
        0.04570   21.40682   77.19342  112.40469
        0.04570   20.12558   76.31470  115.37156
       -0.03610   24.30755   77.34271  117.32554
        0.10000   27.32166   79.90518  114.81220
        0.10000   25.41682   79.41952  112.08155
        0.10000   26.93238   76.80603  113.56309
        0.10000   23.60268   81.94986  117.18381
        0.10000   20.73219   80.22643  117.50884
        0.10000   21.58067   81.53601  114.52874
       -0.34790   21.40304   71.38440  117.65813
       -0.26370   21.62414   69.90475  119.98060
        0.73410   23.53087   67.79392  119.51384
       -0.58940   25.23540   67.41976  121.05586
       -0.00070   19.18072   68.57060  120.71948
        0.03900   17.38926   69.83294  122.50150
        0.04860   15.60914   67.74857  123.43313
       -0.52950   14.06712   66.75269  121.38467
        0.80760   11.59158   67.12874  121.26373
       -0.86270   10.35570   68.40998  123.03818
       -0.86270   10.29712   66.20089  119.36077
        0.27470   19.66260   71.62818  116.91547
        0.15600   22.26664   71.10661  121.52451
        0.03270   18.14137   68.21722  118.97716
        0.03270   19.68528   66.74513  121.52829
        0.02850   18.41538   70.66064  124.08320
        0.02850   16.31779   71.28803  121.51317
        0.06870   14.37137   68.52525  124.88633
        0.06870   16.72597   66.21978  124.24382
        0.34560   14.91183   65.73979  120.00517
        0.44780   11.30434   69.13563  124.52728
        0.44780    8.46786   68.65753  122.89645
        0.44780   11.18718   65.21256  117.99261
        0.44780    8.41117   66.47490  119.26628
       -0.51630   23.31544   66.47112  117.36711
        0.03970   25.06155   64.43777  116.76807
        0.53660   27.72606   65.33161  116.26918
       -0.58190   29.51374   63.98046  116.92113
        0.05600   24.24141   62.99024  114.44370
        0.01360   21.83390   61.56917  114.99361
        0.80540   22.13058   59.56228  117.04586
       -0.81880   23.56866   57.76515  116.64335
       -0.81880   20.90982   59.83440  119.01495
        0.29360   21.91326   66.89442  116.14257
        0.11050   25.10501   63.13197  118.36111
       -0.01730   25.71728   61.65609  113.91269
       -0.01730   23.92015   64.30738  112.89413
       -0.04250   20.40337   62.92032  115.60400
       -0.04250   21.19139   60.65832  113.26263
       -0.41570   27.96039   67.59172  115.16180
       -0.00140   30.39624   68.64052  114.45315
        0.59730   32.21416   68.97311  116.63957
       -0.56790   34.49695   68.67454  116.23516
       -0.01520   29.95216   71.17464  113.11901
       -0.00110   32.18015   72.37084  111.75273
       -0.19060   32.66581   71.75290  109.26774
       -0.19060   33.67303   74.10750  113.01696
       -0.23410   34.67081   72.89808  108.03753
       -0.23410   35.66669   75.24323  111.79242
        0.32260   36.15235   74.63284  109.31499
       -0.55790   38.16113   75.81014  108.09233
        0.27190   26.38436   68.60651  114.80464
        0.08760   31.26741   67.35740  113.09822
        0.02950   28.46117   70.88552  111.72817
        0.02950   29.26619   72.52013  114.51929
        0.16990   31.49607   70.39230  108.29454
        0.16990   33.27241   74.57048  114.96338
        0.16560   35.07710   72.43887  106.09111
        0.16560   36.83832   76.60005  112.76752
        0.39920   38.42569   75.03347  106.47473
       -0.41570   31.29009   69.57027  118.90346
       -0.00240   32.96438   69.95766  121.02184
        0.59730   33.67303   67.55582  122.46559
       -0.56790   35.17536   67.66164  124.24571
       -0.03430   31.77952   71.87384  122.80007
        0.01180   31.89858   74.53836  121.66435
       -0.12560   34.20782   75.67219  121.17869
       -0.12560   29.67059   75.80069  121.13333
       -0.17040   34.28341   78.07592  120.16202
       -0.17040   29.77075   78.20632  120.11477
       -0.10720   32.07054   79.34204  119.63289
        0.27190   29.40414   69.75357  119.13967
        0.09780   34.70671   70.78158  120.29430
        0.02950   29.81043   71.36551  123.12511
        0.02950   32.79242   71.85306  124.59342
        0.13300   35.94259   74.68009  121.59254
        0.13300   27.86968   74.91630  121.51128
        0.14300   36.08054   78.96410  119.78029
        0.14300   28.03976   79.20220  119.69336
        0.12970   32.13479   81.22232  118.84110
       -0.34790   32.67525   65.37885  121.71348
       -0.24000   33.34611   63.00347  122.93424
        0.73410   35.76496   61.93955  121.77584
       -0.58940   35.99739   61.93010  119.48927
       -0.00940   31.16158   61.08729  122.62244
        0.01870   28.80510   61.94333  124.03406
       -0.04790   26.76041   60.04227  123.63911
       -0.01430   24.37369   61.12697  124.81452
       -0.38540   22.23830   59.45645  124.31185
        0.27470   31.42804   65.36941  120.26784
        0.14260   33.65791   63.34551  124.94113
        0.03620   30.71372   60.90209  120.62122
        0.03620   31.75874   59.25614  123.35376
        0.01030   29.22272   62.10018  126.04473
        0.01030   28.19471   63.77259  123.31219
        0.06210   27.25741   58.26593  124.55752
        0.06210   26.47128   59.73235  121.62277
        0.11350   24.63636   61.30649  126.84976
        0.11350   23.99574   62.98268  124.00572
        0.34000   22.16271   59.06150  122.44669
        0.34000   22.45373   57.83507  125.29640
        0.34000   20.61880   60.31439  124.84665
       -0.41570   37.53752   61.06272  123.20258
       -0.14900   39.82976   60.05550  122.07820
        0.27190   37.32965   61.07595  125.09987
        0.09760   39.53307   58.12042  121.50183
        0.09760   40.35132   61.16099  120.44169
        0.09760   41.35666   60.11597  123.43313
        0.00000   33.72972   91.27944  100.69217
        0.67910   35.18103   90.23631  100.96807
        0.67910   33.10611   91.87659  102.28143
        0.00000   -1.07336  102.50819  107.03409
        0.67910    0.25322  103.16204  105.99285
        0.67910   -0.87305  103.12235  108.72350
        0.00000    6.14161   96.62359  116.83043
        0.67910    5.74288   95.90549  118.44236
        0.67910    6.42885   95.29700  115.63423
        0.00000    7.35103   87.70786  129.49726
        0.67910    8.02756   86.91228  130.97503
        0.67910    8.35070   87.25621  128.05918
        0.00000    1.95587   85.10571  127.56029
        0.67910    3.20120   83.90384  128.08564
        0.67910    2.39428   86.74410  128.18768
        0.00000    8.21653  110.06143   98.14671
        0.67910    8.84203  108.82744   99.31267
        0.67910    8.32235  109.40947   96.46296
        0.00000    0.49700  110.79275   84.83170
        0.67910    0.20976  109.96694   86.41529
        0.67910    2.24122  111.25007   84.69564
        0.00000    5.93563  112.11745   84.61627
        0.67910    6.57814  111.15369   86.00522
        0.67910    6.26444  113.87301   84.89784
        0.00000    9.45430   73.72200  100.94539
        0.67910    8.64550   73.77113   99.32778
        0.67910   11.23253   73.47822  100.72240
        0.00000   10.12137   64.18455  106.93204
        0.67910   10.90561   63.71590  108.49296
        0.67910    8.33558   63.91621  107.04921
        0.00000   16.59935   62.67655  118.44425
        0.67910   15.20663   62.96378  117.32554
        0.67910   15.97574   62.36285  120.11288
        0.00000   30.40191  101.52554  120.24705
        0.67910   31.02930  103.07511  119.55541
        0.67910   28.62368  101.67293  120.53807
        0.00000   40.76139   75.74589  104.02564
        0.67910   40.75761   77.07059  102.79354
        0.67910   42.43758   75.52290  104.66626
        0.00000   23.31544   53.89688  120.21115
        0.67910   23.40237   55.22536  118.98661
        0.67910   24.47951   52.58730  119.76517
        0.00000  -13.84413   99.88147  107.14936
        0.67910  -12.91628  100.86413  108.35123
        0.67910  -15.33702   99.22385  107.93171
        0.00000    1.90484   90.39316  128.66011
        0.67910    1.96909   91.12448  127.00660
        0.67910    0.39306   90.92795  129.49726
        0.00000  -15.76976  115.44526  100.24997
        0.67910  -14.38082  116.36745  100.95295
        0.67910  -15.40505  113.67459  100.30099
        0.00000   10.44452  114.27363   88.65839
        0.67910   10.12704  112.54453   88.23320
        0.67910   12.11314  114.72905   88.12738
        0.00000   14.04255   73.00768   98.01442
        0.67910   14.29389   74.78024   97.75175
        0.67910   13.86303   72.18187   96.41572
        0.00000   18.02799   61.50681  108.38713
        0.67910   16.90360   60.24825  109.03531
        0.67910   19.26765   60.72068  107.33077
        0.00000   28.24007  105.27853   96.67461
        0.67910   27.80732  105.60168   98.39993
        0.67910   26.80010  105.58467   95.62392
        0.00000    4.68274  101.21562  119.46849
        0.67910    4.40306  102.72740  120.42091
        0.67910    5.09092   99.85880  120.59476
        0.00000    2.58326  111.62612  119.70659
        0.67910    3.07080  110.90236  118.12300
        0.67910    4.05535  112.19871  120.58720
        0.00000    3.02356   95.63148  131.35864
        0.67910    3.36749   96.68406  132.78917
        0.67910    2.54924   96.66327  129.95080
        0.00000   -3.21064   91.39282  122.67346
        0.67910   -1.47210   91.81990  122.92668
        0.67910   -3.79079   90.37804  124.05485
        0.00000   21.83201  108.05076  104.24107
        0.67910   23.41938  107.63880  103.47951
        0.67910   20.74352  106.60701  104.18627
       -1.35820   33.86011   91.20574  100.95484
       -1.35820   -0.84660  102.69150  107.11346
       -1.35820    6.12271   96.33257  116.90413
       -1.35820    7.59103   87.52644  129.51805
       -1.35820    2.20342   85.15295  127.72659
       -1.35820    8.32424  109.78742   98.08623
       -1.35820    0.69542  110.73228   85.04901
       -1.35820    6.07736  112.21761   84.86193
       -1.35820    9.58091   73.69554  100.67327
       -1.35820    9.99098   64.07683  107.18149
       -1.35820   16.30456   62.67655  118.50850
       -1.35820   30.24885  101.77687  120.18469
       -1.35820   40.99383   75.91219  103.93116
       -1.35820   23.48930   53.91389  119.96548
       -1.35820  -13.91216   99.93628  107.43660
       -1.35820    1.70453   90.57646  128.52972
       -1.35820  -15.51276  115.33754  100.36146
       -1.35820   10.62782  114.07899   88.52044
       -1.35820   14.05578   73.15697   97.75364
       -1.35820   18.03177   61.21012  108.33800
       -1.35820   27.97551  105.36924   96.78610
       -1.35820    4.69786  101.25342  119.76706
       -1.35820    2.86105  111.59778  119.59321
       -1.35820    3.00844   95.93195  131.37754
       -1.35820   -3.03112   91.31535  122.90212
       -1.35820   21.91893  107.78809  104.12013
       -0.01937   21.19895   92.54178  106.53520
       -0.01937   19.70606   91.94273  108.25674
       -0.01937   19.99708   90.96764  106.45205
        0.28395    3.54702   97.82734  111.34077
        0.28395    2.85538   99.68494  110.62457
       -0.01010   -6.54034  105.51286  113.69537
       -0.01010   -6.41940  106.28009  111.51274
       -0.01010   -8.03323  106.42749  112.77697
        0.28395   10.17429   89.28011  117.61655
        0.28395    8.22409   89.30846  118.49339
        0.01457   10.28011  103.40959  103.77809
        0.01457    8.34881  104.34690  104.68705
        0.01457    8.68518  102.37213  104.30721
        0.28395   -1.02612  106.95661  102.49308
        0.28395   -0.49322  108.05076  100.77909
       -0.01937   -9.64516  108.00541   94.74898
       -0.01937   -8.63983  109.92915   93.90805
       -0.01937   -9.25021  108.28698   92.84602
        0.28395   17.73319   86.39072   80.28690
        0.28395   18.03555   88.53745   80.30958
       -0.03177   23.92393   87.97242   83.84715
       -0.03177   24.63069   87.94029   86.00333
       -0.03177   25.72862   87.46408   84.39517
        0.28395   17.72185   85.92207  102.41182
        0.28395   18.43995   83.91707  102.74630

  Old nuclear repulsion        = 135297.985539550631074
  Additional nuclear repulsion =  138.824467323215259
  Total nuclear repulsion      = 135436.810006873856764

  Minimum eigenvalue in the overlap matrix is 1.0755406595E-01.
  Reciprocal condition number of the overlap matrix is 3.6268891142E-02.
    Using symmetric orthogonalization.

  ==> Pre-Iterations <==

  SCF Guess: Superposition of Atomic Densities via on-the-fly atomic UHF (no occupation information).

   -------------------------
    Irrep   Nso     Nmo    
   -------------------------
     A       1780    1780 
   -------------------------
    Total    1780    1780
   -------------------------

  ==> Iterations <==

                           Total Energy        Delta E     RMS |[F,P]|

   @DF-RHF iter SAD: -15631.63021745064361   -1.56316e+04   0.00000e+00 
   @DF-RHF iter   1: -15756.27261960386932   -1.24642e+02   1.84173e-03 ADIIS/DIIS
   @DF-RHF iter   2: -15760.22693800815432   -3.95432e+00   1.33827e-03 ADIIS/DIIS
   @DF-RHF iter   3: -15764.01759434542873   -3.79066e+00   3.21486e-04 ADIIS/DIIS
   @DF-RHF iter   4: -15764.26357550972534   -2.45981e-01   1.00708e-04 ADIIS/DIIS
   @DF-RHF iter   5: -15764.30774581181504   -4.41703e-02   3.94430e-05 DIIS
   @DF-RHF iter   6: -15764.31475139369650   -7.00558e-03   1.55432e-05 DIIS
   @DF-RHF iter   7: -15764.31582627885473   -1.07489e-03   6.98878e-06 DIIS
   @DF-RHF iter   8: -15764.31607776108649   -2.51482e-04   2.19194e-06 DIIS
   @DF-RHF iter   9: -15764.31610519053174   -2.74294e-05   9.05058e-07 DIIS
   @DF-RHF iter  10: -15764.31610971550253   -4.52497e-06   3.65283e-07 DIIS
   @DF-RHF iter  11: -15764.31611087403326   -1.15853e-06   2.21500e-07 DIIS
   @DF-RHF iter  12: -15764.31611144586350   -5.71830e-07   1.42283e-07 DIIS
  Energy and wave function converged.


  ==> Post-Iterations <==

    Orbital Energies [Eh]
    ---------------------

    Doubly Occupied:                                                      

       1A    -91.652879     2A    -91.373405     3A    -91.364616  
       4A    -91.266368     5A    -91.208597     6A    -20.418452  
       7A    -20.367599     8A    -20.354817     9A    -20.350780  
      10A    -20.343369    11A    -20.337994    12A    -20.328017  
      13A    -20.326760    14A    -20.326532    15A    -20.319241  
      16A    -20.316926    17A    -20.315744    18A    -20.309819  
      19A    -20.301779    20A    -20.297460    21A    -20.293493  
      22A    -20.289083    23A    -20.284915    24A    -20.279022  
      25A    -20.277611    26A    -20.277288    27A    -20.276709  
      28A    -20.271757    29A    -20.270594    30A    -20.270194  
      31A    -20.268477    32A    -20.265839    33A    -20.249016  
      34A    -20.244855    35A    -20.241463    36A    -20.236179  
      37A    -20.229925    38A    -20.224491    39A    -20.216417  
      40A    -20.197165    41A    -20.197056    42A    -20.190240  
      43A    -20.189674    44A    -20.189584    45A    -20.188651  
      46A    -20.181825    47A    -20.178623    48A    -20.176172  
      49A    -20.175280    50A    -20.173446    51A    -20.172259  
      52A    -20.169654    53A    -20.163957    54A    -20.146721  
      55A    -20.134483    56A    -20.113908    57A    -20.105563  
      58A    -20.024740    59A    -20.012658    60A    -19.964498  
      61A    -19.939866    62A    -19.937968    63A    -19.928589  
      64A    -19.911501    65A    -19.909091    66A    -19.877081  
      67A    -19.871362    68A    -15.859047    69A    -15.570843  
      70A    -15.538760    71A    -15.534797    72A    -15.533019  
      73A    -15.528446    74A    -15.523217    75A    -15.519845  
      76A    -15.517506    77A    -15.495685    78A    -15.483997  
      79A    -15.474770    80A    -15.474047    81A    -15.472627  
      82A    -15.469604    83A    -15.463444    84A    -15.462019  
      85A    -15.458485    86A    -15.444902    87A    -15.443403  
      88A    -15.441868    89A    -15.426146    90A    -15.424647  
      91A    -15.421739    92A    -15.411153    93A    -15.393141  
      94A    -15.386119    95A    -15.373858    96A    -15.366882  
      97A    -15.358368    98A    -15.356003    99A    -15.351776  
     100A    -15.349806   101A    -15.349080   102A    -15.345591  
     103A    -15.344289   104A    -15.343110   105A    -15.341223  
     106A    -15.338999   107A    -15.329098   108A    -15.324685  
     109A    -15.303884   110A    -15.299627   111A    -15.294640  
     112A    -11.475554   113A    -11.444874   114A    -11.423604  
     115A    -11.414380   116A    -11.406744   117A    -11.405664  
     118A    -11.374496   119A    -11.366625   120A    -11.353733  
     121A    -11.348244   122A    -11.344267   123A    -11.342900  
     124A    -11.336838   125A    -11.336724   126A    -11.333944  
     127A    -11.332030   128A    -11.330530   129A    -11.328659  
     130A    -11.325875   131A    -11.321615   132A    -11.321475  
     133A    -11.320412   134A    -11.317024   135A    -11.308843  
     136A    -11.305995   137A    -11.304239   138A    -11.295993  
     139A    -11.293213   140A    -11.284697   141A    -11.283845  
     142A    -11.281028   143A    -11.275953   144A    -11.275062  
     145A    -11.270972   146A    -11.268409   147A    -11.266596  
     148A    -11.266289   149A    -11.265192   150A    -11.261971  
     151A    -11.259667   152A    -11.258343   153A    -11.256599  
     154A    -11.256261   155A    -11.255074   156A    -11.254996  
     157A    -11.252963   158A    -11.252400   159A    -11.249986  
     160A    -11.249500   161A    -11.246554   162A    -11.242292  
     163A    -11.240737   164A    -11.240617   165A    -11.240259  
     166A    -11.239327   167A    -11.238895   168A    -11.238467  
     169A    -11.235808   170A    -11.233989   171A    -11.233201  
     172A    -11.232502   173A    -11.231534   174A    -11.231085  
     175A    -11.230529   176A    -11.230020   177A    -11.227205  
     178A    -11.226994   179A    -11.218359   180A    -11.216734  
     181A    -11.216697   182A    -11.214419   183A    -11.214156  
     184A    -11.212134   185A    -11.211916   186A    -11.207100  
     187A    -11.204525   188A    -11.199836   189A    -11.196992  
     190A    -11.192281   191A    -11.191351   192A    -11.190390  
     193A    -11.186004   194A    -11.185807   195A    -11.185528  
     196A    -11.181647   197A    -11.179854   198A    -11.178858  
     199A    -11.178760   200A    -11.175942   201A    -11.175851  
     202A    -11.174832   203A    -11.174752   204A    -11.174453  
     205A    -11.174408   206A    -11.173044   207A    -11.168799  
     208A    -11.167386   209A    -11.162155   210A    -11.160647  
     211A    -11.159677   212A    -11.159513   213A    -11.158712  
     214A    -11.157793   215A    -11.157412   216A    -11.156336  
     217A    -11.156063   218A    -11.155717   219A    -11.154538  
     220A    -11.152889   221A    -11.152079   222A    -11.152006  
     223A    -11.151782   224A    -11.149237   225A    -11.149127  
     226A    -11.148594   227A    -11.148108   228A    -11.146269  
     229A    -11.145520   230A    -11.144850   231A    -11.144164  
     232A    -11.140840   233A    -11.140502   234A    -11.139936  
     235A    -11.138271   236A    -11.138135   237A    -11.136718  
     238A    -11.131912   239A    -11.130478   240A    -11.122895  
     241A    -11.122497   242A    -11.121033   243A    -11.120365  
     244A    -11.120142   245A    -11.118995   246A    -11.118643  
     247A    -11.118508   248A    -11.116391   249A    -11.115077  
     250A    -11.114907   251A    -11.114270   252A    -11.113586  
     253A    -11.111806   254A    -11.110150   255A    -11.109697  
     256A    -11.109405   257A    -11.108610   258A    -11.107977  
     259A    -11.105943   260A    -11.103309   261A    -11.101140  
     262A    -11.100160   263A    -11.100079   264A    -11.098199  
     265A    -11.097373   266A    -11.094415   267A    -11.093533  
     268A    -11.092760   269A    -11.086132   270A    -11.085983  
     271A    -11.081553   272A    -11.081538   273A    -11.080886  
     274A    -11.072794   275A    -11.068334   276A    -11.068022  
     277A    -11.065984   278A    -11.065166   279A    -11.064054  
     280A    -11.058503   281A    -11.049737   282A    -11.022854  
     283A    -11.021611   284A    -11.008863   285A    -11.005686  
     286A    -10.980698   287A    -10.957570   288A     -9.217067  
     289A     -8.985643   290A     -8.977719   291A     -8.884732  
     292A     -8.829154   293A     -6.873116   294A     -6.868050  
     295A     -6.865719   296A     -6.635628   297A     -6.633388  
     298A     -6.630938   299A     -6.627061   300A     -6.624949  
     301A     -6.622636   302A     -6.534354   303A     -6.532576  
     304A     -6.529712   305A     -6.478704   306A     -6.477104  
     307A     -6.474176   308A     -1.574511   309A     -1.479995  
     310A     -1.463802   311A     -1.462818   312A     -1.459598  
     313A     -1.433154   314A     -1.432377   315A     -1.423259  
     316A     -1.420217   317A     -1.412366   318A     -1.412186  
     319A     -1.400651   320A     -1.395818   321A     -1.389774  
     322A     -1.389328   323A     -1.385779   324A     -1.384559  
     325A     -1.378122   326A     -1.376217   327A     -1.372424  
     328A     -1.371690   329A     -1.366772   330A     -1.366442  
     331A     -1.358719   332A     -1.357181   333A     -1.356584  
     334A     -1.355175   335A     -1.348511   336A     -1.344627  
     337A     -1.339759   338A     -1.336449   339A     -1.331914  
     340A     -1.330631   341A     -1.329621   342A     -1.319880  
     343A     -1.318947   344A     -1.311975   345A     -1.311858  
     346A     -1.311683   347A     -1.308707   348A     -1.307745  
     349A     -1.307440   350A     -1.303616   351A     -1.303247  
     352A     -1.301298   353A     -1.296948   354A     -1.296419  
     355A     -1.295863   356A     -1.293635   357A     -1.292715  
     358A     -1.290569   359A     -1.290399   360A     -1.289252  
     361A     -1.283430   362A     -1.278506   363A     -1.277636  
     364A     -1.277115   365A     -1.273367   366A     -1.268814  
     367A     -1.266951   368A     -1.266493   369A     -1.255761  
     370A     -1.254944   371A     -1.254769   372A     -1.253154  
     373A     -1.249411   374A     -1.248173   375A     -1.237700  
     376A     -1.236538   377A     -1.231240   378A     -1.230267  
     379A     -1.228783   380A     -1.226253   381A     -1.225757  
     382A     -1.222216   383A     -1.217659   384A     -1.207350  
     385A     -1.201502   386A     -1.189343   387A     -1.187976  
     388A     -1.187658   389A     -1.186953   390A     -1.180912  
     391A     -1.179264   392A     -1.172139   393A     -1.168544  
     394A     -1.168234   395A     -1.165017   396A     -1.156774  
     397A     -1.156195   398A     -1.154883   399A     -1.151541  
     400A     -1.148079   401A     -1.147862   402A     -1.147145  
     403A     -1.143055   404A     -1.142681   405A     -1.140295  
     406A     -1.138108   407A     -1.135293   408A     -1.134246  
     409A     -1.133151   410A     -1.130717   411A     -1.130584  
     412A     -1.129245   413A     -1.127732   414A     -1.125038  
     415A     -1.121090   416A     -1.117029   417A     -1.113986  
     418A     -1.110717   419A     -1.109746   420A     -1.105677  
     421A     -1.102417   422A     -1.099452   423A     -1.097941  
     424A     -1.096779   425A     -1.093832   426A     -1.090489  
     427A     -1.089902   428A     -1.084764   429A     -1.084298  
     430A     -1.081455   431A     -1.075766   432A     -1.073093  
     433A     -1.070686   434A     -1.068058   435A     -1.062587  
     436A     -1.058701   437A     -1.058515   438A     -1.057032  
     439A     -1.056552   440A     -1.053764   441A     -1.049332  
     442A     -1.045254   443A     -1.045178   444A     -1.042723  
     445A     -1.042007   446A     -1.041589   447A     -1.039859  
     448A     -1.036481   449A     -1.030725   450A     -1.029570  
     451A     -1.021010   452A     -1.017293   453A     -1.016021  
     454A     -1.015087   455A     -1.008250   456A     -1.007947  
     457A     -1.004271   458A     -1.000552   459A     -0.999880  
     460A     -0.997204   461A     -0.994122   462A     -0.989775  
     463A     -0.987685   464A     -0.986847   465A     -0.984808  
     466A     -0.983186   467A     -0.979813   468A     -0.978414  
     469A     -0.977233   470A     -0.972326   471A     -0.970191  
     472A     -0.966836   473A     -0.965640   474A     -0.964238  
     475A     -0.962349   476A     -0.959887   477A     -0.958682  
     478A     -0.956688   479A     -0.953872   480A     -0.951097  
     481A     -0.947373   482A     -0.946254   483A     -0.940932  
     484A     -0.938553   485A     -0.935219   486A     -0.932409  
     487A     -0.930031   488A     -0.924753   489A     -0.923317  
     490A     -0.919913   491A     -0.919760   492A     -0.917532  
     493A     -0.916592   494A     -0.913213   495A     -0.908768  
     496A     -0.907845   497A     -0.905435   498A     -0.898664  
     499A     -0.898227   500A     -0.897311   501A     -0.897123  
     502A     -0.891581   503A     -0.890579   504A     -0.886260  
     505A     -0.883246   506A     -0.881585   507A     -0.879220  
     508A     -0.878783   509A     -0.877286   510A     -0.873470  
     511A     -0.872482   512A     -0.871640   513A     -0.870425  
     514A     -0.865375   515A     -0.863532   516A     -0.859438  
     517A     -0.858175   518A     -0.853454   519A     -0.852200  
     520A     -0.850813   521A     -0.850582   522A     -0.845830  
     523A     -0.843802   524A     -0.842700   525A     -0.836421  
     526A     -0.836078   527A     -0.834718   528A     -0.834190  
     529A     -0.833330   530A     -0.833279   531A     -0.830037  
     532A     -0.828710   533A     -0.824117   534A     -0.823645  
     535A     -0.821900   536A     -0.818326   537A     -0.817404  
     538A     -0.815961   539A     -0.814670   540A     -0.814403  
     541A     -0.813470   542A     -0.810828   543A     -0.805356  
     544A     -0.804523   545A     -0.801902   546A     -0.801331  
     547A     -0.800288   548A     -0.798394   549A     -0.793603  
     550A     -0.793379   551A     -0.791423   552A     -0.790562  
     553A     -0.789391   554A     -0.786738   555A     -0.784247  
     556A     -0.783940   557A     -0.783837   558A     -0.783029  
     559A     -0.779238   560A     -0.778953   561A     -0.778799  
     562A     -0.776338   563A     -0.775636   564A     -0.773946  
     565A     -0.773727   566A     -0.773512   567A     -0.773267  
     568A     -0.770793   569A     -0.767891   570A     -0.766092  
     571A     -0.764432   572A     -0.763833   573A     -0.761957  
     574A     -0.760795   575A     -0.758628   576A     -0.757384  
     577A     -0.754913   578A     -0.754131   579A     -0.753673  
     580A     -0.752218   581A     -0.751653   582A     -0.748366  
     583A     -0.747604   584A     -0.745969   585A     -0.745042  
     586A     -0.743191   587A     -0.741965   588A     -0.737828  
     589A     -0.736328   590A     -0.735856   591A     -0.734847  
     592A     -0.734387   593A     -0.732594   594A     -0.731172  
     595A     -0.727494   596A     -0.727193   597A     -0.725897  
     598A     -0.725226   599A     -0.724367   600A     -0.722419  
     601A     -0.722286   602A     -0.721948   603A     -0.721337  
     604A     -0.719284   605A     -0.718240   606A     -0.717852  
     607A     -0.716952   608A     -0.716373   609A     -0.715141  
     610A     -0.714085   611A     -0.712030   612A     -0.711045  
     613A     -0.709931   614A     -0.709794   615A     -0.708773  
     616A     -0.708459   617A     -0.707151   618A     -0.706154  
     619A     -0.704046   620A     -0.702457   621A     -0.701925  
     622A     -0.701180   623A     -0.700123   624A     -0.700002  
     625A     -0.697361   626A     -0.696196   627A     -0.693358  
     628A     -0.692043   629A     -0.691545   630A     -0.690974  
     631A     -0.690565   632A     -0.690044   633A     -0.689103  
     634A     -0.687938   635A     -0.687153   636A     -0.686345  
     637A     -0.685415   638A     -0.684177   639A     -0.684007  
     640A     -0.682954   641A     -0.681887   642A     -0.681032  
     643A     -0.679628   644A     -0.679549   645A     -0.678270  
     646A     -0.675697   647A     -0.674594   648A     -0.673934  
     649A     -0.673264   650A     -0.670382   651A     -0.669918  
     652A     -0.669806   653A     -0.667704   654A     -0.666585  
     655A     -0.665512   656A     -0.664573   657A     -0.662667  
     658A     -0.661842   659A     -0.661110   660A     -0.661015  
     661A     -0.660551   662A     -0.659490   663A     -0.658332  
     664A     -0.657255   665A     -0.656552   666A     -0.655368  
     667A     -0.654285   668A     -0.651633   669A     -0.651410  
     670A     -0.650844   671A     -0.650601   672A     -0.649661  
     673A     -0.649043   674A     -0.647543   675A     -0.645338  
     676A     -0.644444   677A     -0.644146   678A     -0.641880  
     679A     -0.641526   680A     -0.640374   681A     -0.640095  
     682A     -0.639890   683A     -0.638301   684A     -0.637867  
     685A     -0.637335   686A     -0.635796   687A     -0.635515  
     688A     -0.634660   689A     -0.633630   690A     -0.630198  
     691A     -0.629687   692A     -0.628050   693A     -0.626870  
     694A     -0.626589   695A     -0.626203   696A     -0.625554  
     697A     -0.624599   698A     -0.621686   699A     -0.621008  
     700A     -0.620608   701A     -0.618952   702A     -0.617893  
     703A     -0.616543   704A     -0.616139   705A     -0.614549  
     706A     -0.612834   707A     -0.612650   708A     -0.612516  
     709A     -0.611856   710A     -0.610228   711A     -0.608838  
     712A     -0.608468   713A     -0.606397   714A     -0.605849  
     715A     -0.604246   716A     -0.603767   717A     -0.603204  
     718A     -0.602811   719A     -0.602587   720A     -0.602259  
     721A     -0.600591   722A     -0.600464   723A     -0.600128  
     724A     -0.598791   725A     -0.597951   726A     -0.597784  
     727A     -0.597021   728A     -0.596171   729A     -0.596113  
     730A     -0.595014   731A     -0.594548   732A     -0.594330  
     733A     -0.593532   734A     -0.593084   735A     -0.593026  
     736A     -0.592117   737A     -0.590938   738A     -0.589971  
     739A     -0.589552   740A     -0.589074   741A     -0.588967  
     742A     -0.588583   743A     -0.588212   744A     -0.587314  
     745A     -0.587081   746A     -0.586601   747A     -0.586075  
     748A     -0.585350   749A     -0.584931   750A     -0.582348  
     751A     -0.581638   752A     -0.581046   753A     -0.580095  
     754A     -0.579214   755A     -0.578730   756A     -0.578149  
     757A     -0.577218   758A     -0.577119   759A     -0.575990  
     760A     -0.575564   761A     -0.575162   762A     -0.573974  
     763A     -0.573426   764A     -0.573136   765A     -0.572861  
     766A     -0.572419   767A     -0.572047   768A     -0.571222  
     769A     -0.569909   770A     -0.569618   771A     -0.569032  
     772A     -0.568881   773A     -0.568224   774A     -0.567681  
     775A     -0.566960   776A     -0.566684   777A     -0.565856  
     778A     -0.564352   779A     -0.563590   780A     -0.562143  
     781A     -0.561911   782A     -0.561243   783A     -0.560596  
     784A     -0.559509   785A     -0.559026   786A     -0.558453  
     787A     -0.557193   788A     -0.556772   789A     -0.556464  
     790A     -0.555982   791A     -0.555544   792A     -0.554741  
     793A     -0.553697   794A     -0.552718   795A     -0.552506  
     796A     -0.552265   797A     -0.551720   798A     -0.550899  
     799A     -0.549905   800A     -0.549432   801A     -0.549307  
     802A     -0.548706   803A     -0.547305   804A     -0.547053  
     805A     -0.546030   806A     -0.543991   807A     -0.543334  
     808A     -0.542269   809A     -0.542057   810A     -0.541410  
     811A     -0.541121   812A     -0.540735   813A     -0.539830  
     814A     -0.539316   815A     -0.538134   816A     -0.537448  
     817A     -0.537234   818A     -0.535524   819A     -0.535231  
     820A     -0.534316   821A     -0.532993   822A     -0.532866  
     823A     -0.532417   824A     -0.531331   825A     -0.530944  
     826A     -0.530022   827A     -0.529287   828A     -0.528777  
     829A     -0.527333   830A     -0.527043   831A     -0.526413  
     832A     -0.525861   833A     -0.525455   834A     -0.524948  
     835A     -0.524652   836A     -0.523676   837A     -0.523326  
     838A     -0.522379   839A     -0.521415   840A     -0.520449  
     841A     -0.519391   842A     -0.518732   843A     -0.518251  
     844A     -0.517711   845A     -0.516568   846A     -0.516252  
     847A     -0.515799   848A     -0.515162   849A     -0.514587  
     850A     -0.513669   851A     -0.512936   852A     -0.512511  
     853A     -0.512043   854A     -0.510734   855A     -0.510623  
     856A     -0.509926   857A     -0.509589   858A     -0.508992  
     859A     -0.508130   860A     -0.507335   861A     -0.507204  
     862A     -0.505158   863A     -0.504505   864A     -0.503951  
     865A     -0.503239   866A     -0.502946   867A     -0.502286  
     868A     -0.502155   869A     -0.501443   870A     -0.500446  
     871A     -0.499063   872A     -0.497964   873A     -0.497248  
     874A     -0.496920   875A     -0.496637   876A     -0.496256  
     877A     -0.494929   878A     -0.494443   879A     -0.493315  
     880A     -0.493163   881A     -0.493112   882A     -0.492690  
     883A     -0.492458   884A     -0.491968   885A     -0.491670  
     886A     -0.491161   887A     -0.489431   888A     -0.488155  
     889A     -0.487298   890A     -0.487149   891A     -0.484899  
     892A     -0.483107   893A     -0.482378   894A     -0.482122  
     895A     -0.480959   896A     -0.480587   897A     -0.480483  
     898A     -0.480140   899A     -0.479723   900A     -0.478813  
     901A     -0.478528   902A     -0.478145   903A     -0.477482  
     904A     -0.476889   905A     -0.476381   906A     -0.475024  
     907A     -0.474530   908A     -0.473875   909A     -0.473533  
     910A     -0.472690   911A     -0.472524   912A     -0.471872  
     913A     -0.471290   914A     -0.470714   915A     -0.470317  
     916A     -0.469786   917A     -0.468750   918A     -0.466997  
     919A     -0.466266   920A     -0.465613   921A     -0.465129  
     922A     -0.464035   923A     -0.462774   924A     -0.462394  
     925A     -0.461549   926A     -0.461135   927A     -0.460402  
     928A     -0.460318   929A     -0.458390   930A     -0.457397  
     931A     -0.457029   932A     -0.456645   933A     -0.456451  
     934A     -0.455349   935A     -0.454713   936A     -0.454492  
     937A     -0.454020   938A     -0.452763   939A     -0.451705  
     940A     -0.451621   941A     -0.450158   942A     -0.449088  
     943A     -0.448779   944A     -0.446623   945A     -0.445958  
     946A     -0.445945   947A     -0.445240   948A     -0.444616  
     949A     -0.444197   950A     -0.443399   951A     -0.442427  
     952A     -0.441003   953A     -0.440836   954A     -0.440157  
     955A     -0.438850   956A     -0.437957   957A     -0.437769  
     958A     -0.437668   959A     -0.437311   960A     -0.436121  
     961A     -0.433653   962A     -0.433417   963A     -0.432641  
     964A     -0.432191   965A     -0.431961   966A     -0.431428  
     967A     -0.429598   968A     -0.428534   969A     -0.427860  
     970A     -0.427649   971A     -0.426631   972A     -0.426183  
     973A     -0.425548   974A     -0.424206   975A     -0.423057  
     976A     -0.422633   977A     -0.421540   978A     -0.420954  
     979A     -0.420110   980A     -0.420036   981A     -0.419780  
     982A     -0.419553   983A     -0.418667   984A     -0.417895  
     985A     -0.417538   986A     -0.417507   987A     -0.417306  
     988A     -0.416584   989A     -0.416095   990A     -0.414738  
     991A     -0.413923   992A     -0.413709   993A     -0.411705  
     994A     -0.411580   995A     -0.411403   996A     -0.411254  
     997A     -0.408935   998A     -0.407414   999A     -0.407141  
    1000A     -0.406409  1001A     -0.405416  1002A     -0.404974  
    1003A     -0.404503  1004A     -0.403596  1005A     -0.403048  
    1006A     -0.401938  1007A     -0.400049  1008A     -0.399481  
    1009A     -0.398855  1010A     -0.397619  1011A     -0.397365  
    1012A     -0.396808  1013A     -0.396312  1014A     -0.394535  
    1015A     -0.391265  1016A     -0.391182  1017A     -0.391001  
    1018A     -0.389624  1019A     -0.389307  1020A     -0.389297  
    1021A     -0.388906  1022A     -0.387767  1023A     -0.386313  
    1024A     -0.386166  1025A     -0.384953  1026A     -0.384011  
    1027A     -0.383780  1028A     -0.381514  1029A     -0.380496  
    1030A     -0.379784  1031A     -0.379780  1032A     -0.379699  
    1033A     -0.378194  1034A     -0.377280  1035A     -0.373110  
    1036A     -0.371874  1037A     -0.371651  1038A     -0.371154  
    1039A     -0.369354  1040A     -0.369090  1041A     -0.367967  
    1042A     -0.364361  1043A     -0.362563  1044A     -0.362046  
    1045A     -0.361459  1046A     -0.359592  1047A     -0.358606  
    1048A     -0.355395  1049A     -0.354294  1050A     -0.352903  
    1051A     -0.351149  1052A     -0.349807  1053A     -0.344272  
    1054A     -0.336583  1055A     -0.336309  1056A     -0.335757  
    1057A     -0.335392  1058A     -0.330526  1059A     -0.328784  
    1060A     -0.326420  1061A     -0.325431  1062A     -0.325263  
    1063A     -0.324292  1064A     -0.322122  1065A     -0.320527  
    1066A     -0.316886  1067A     -0.316656  1068A     -0.315431  
    1069A     -0.313786  1070A     -0.313039  1071A     -0.311794  
    1072A     -0.309922  1073A     -0.309343  1074A     -0.305914  
    1075A     -0.302210  1076A     -0.301352  1077A     -0.300299  
    1078A     -0.299744  1079A     -0.298630  1080A     -0.295686  
    1081A     -0.294803  1082A     -0.293629  1083A     -0.292803  
    1084A     -0.290691  1085A     -0.287917  1086A     -0.283553  
    1087A     -0.281934  1088A     -0.280484  1089A     -0.279016  
    1090A     -0.277107  1091A     -0.277090  1092A     -0.273722  
    1093A     -0.272254  1094A     -0.271397  1095A     -0.269936  
    1096A     -0.268695  1097A     -0.267339  1098A     -0.262972  
    1099A     -0.262105  1100A     -0.256433  1101A     -0.255528  
    1102A     -0.249262  1103A     -0.240469  1104A     -0.229270  
    1105A     -0.220610  1106A     -0.215940  1107A     -0.214037  
    1108A     -0.204249  1109A     -0.176021  1110A     -0.161707  
    1111A     -0.153480  1112A     -0.141001  1113A     -0.128845  
    1114A     -0.125372  1115A     -0.114518  1116A     -0.103266  
    1117A     -0.099713  1118A     -0.081912  1119A     -0.067638  
    1120A     -0.065750  1121A     -0.035009  

    Virtual:                                                              

    1122A      0.117329  1123A      0.124196  1124A      0.133430  
    1125A      0.144303  1126A      0.151872  1127A      0.154160  
    1128A      0.165126  1129A      0.184873  1130A      0.192221  
    1131A      0.196132  1132A      0.196262  1133A      0.201760  
    1134A      0.206581  1135A      0.208217  1136A      0.212621  
    1137A      0.219279  1138A      0.221214  1139A      0.223307  
    1140A      0.225280  1141A      0.226083  1142A      0.227014  
    1143A      0.230288  1144A      0.230650  1145A      0.232901  
    1146A      0.236072  1147A      0.245099  1148A      0.246535  
    1149A      0.249994  1150A      0.251370  1151A      0.256469  
    1152A      0.259729  1153A      0.264481  1154A      0.283586  
    1155A      0.285213  1156A      0.290112  1157A      0.300959  
    1158A      0.301402  1159A      0.301953  1160A      0.303152  
    1161A      0.307734  1162A      0.312896  1163A      0.318490  
    1164A      0.318988  1165A      0.319218  1166A      0.320746  
    1167A      0.324135  1168A      0.324884  1169A      0.326968  
    1170A      0.327546  1171A      0.339434  1172A      0.343885  
    1173A      0.350330  1174A      0.357608  1175A      0.358557  
    1176A      0.359497  1177A      0.371079  1178A      0.371775  
    1179A      0.376355  1180A      0.383788  1181A      0.386083  
    1182A      0.386361  1183A      0.389767  1184A      0.400597  
    1185A      0.414039  1186A      0.419412  1187A      0.421703  
    1188A      0.426347  1189A      0.429551  1190A      0.430133  
    1191A      0.433637  1192A      0.439739  1193A      0.441353  
    1194A      0.442359  1195A      0.444135  1196A      0.444291  
    1197A      0.444803  1198A      0.447271  1199A      0.447685  
    1200A      0.447719  1201A      0.453662  1202A      0.454684  
    1203A      0.454982  1204A      0.466735  1205A      0.467529  
    1206A      0.468145  1207A      0.474257  1208A      0.475370  
    1209A      0.475590  1210A      0.483713  1211A      0.486040  
    1212A      0.487439  1213A      0.487852  1214A      0.487991  
    1215A      0.488891  1216A      0.490346  1217A      0.492266  
    1218A      0.492687  1219A      0.494053  1220A      0.495850  
    1221A      0.496944  1222A      0.501545  1223A      0.502736  
    1224A      0.504929  1225A      0.508570  1226A      0.511366  
    1227A      0.514463  1228A      0.516588  1229A      0.517320  
    1230A      0.518693  1231A      0.520396  1232A      0.521567  
    1233A      0.522814  1234A      0.524406  1235A      0.527044  
    1236A      0.527124  1237A      0.528116  1238A      0.528354  
    1239A      0.530105  1240A      0.531019  1241A      0.532412  
    1242A      0.532634  1243A      0.532885  1244A      0.533473  
    1245A      0.534005  1246A      0.535257  1247A      0.539326  
    1248A      0.539566  1249A      0.540916  1250A      0.541123  
    1251A      0.543208  1252A      0.544389  1253A      0.545285  
    1254A      0.547556  1255A      0.548232  1256A      0.549866  
    1257A      0.551563  1258A      0.552828  1259A      0.553647  
    1260A      0.554562  1261A      0.555860  1262A      0.557416  
    1263A      0.561061  1264A      0.562615  1265A      0.563079  
    1266A      0.563481  1267A      0.564613  1268A      0.564972  
    1269A      0.566029  1270A      0.568699  1271A      0.570349  
    1272A      0.571978  1273A      0.572911  1274A      0.574594  
    1275A      0.575949  1276A      0.577151  1277A      0.578760  
    1278A      0.579201  1279A      0.580238  1280A      0.580624  
    1281A      0.581500  1282A      0.581532  1283A      0.582339  
    1284A      0.584563  1285A      0.585258  1286A      0.586854  
    1287A      0.587818  1288A      0.588628  1289A      0.591383  
    1290A      0.592071  1291A      0.593075  1292A      0.593684  
    1293A      0.594873  1294A      0.595451  1295A      0.597451  
    1296A      0.598339  1297A      0.598826  1298A      0.599471  
    1299A      0.600960  1300A      0.601998  1301A      0.603314  
    1302A      0.604215  1303A      0.604753  1304A      0.605687  
    1305A      0.606112  1306A      0.607337  1307A      0.608029  
    1308A      0.609163  1309A      0.610125  1310A      0.610477  
    1311A      0.611193  1312A      0.611910  1313A      0.612800  
    1314A      0.613644  1315A      0.614820  1316A      0.615322  
    1317A      0.616259  1318A      0.616802  1319A      0.617457  
    1320A      0.618127  1321A      0.618269  1322A      0.618459  
    1323A      0.619555  1324A      0.620923  1325A      0.621314  
    1326A      0.621675  1327A      0.622811  1328A      0.623569  
    1329A      0.624447  1330A      0.624877  1331A      0.626968  
    1332A      0.627253  1333A      0.627589  1334A      0.628201  
    1335A      0.630129  1336A      0.631263  1337A      0.631802  
    1338A      0.632637  1339A      0.633196  1340A      0.635438  
    1341A      0.635751  1342A      0.636243  1343A      0.637559  
    1344A      0.638084  1345A      0.639343  1346A      0.639976  
    1347A      0.641057  1348A      0.641598  1349A      0.643330  
    1350A      0.643928  1351A      0.644083  1352A      0.645142  
    1353A      0.645567  1354A      0.646612  1355A      0.647217  
    1356A      0.648642  1357A      0.649245  1358A      0.649726  
    1359A      0.650128  1360A      0.650477  1361A      0.651450  
    1362A      0.651750  1363A      0.651964  1364A      0.653106  
    1365A      0.653228  1366A      0.654212  1367A      0.655039  
    1368A      0.655934  1369A      0.656621  1370A      0.657127  
    1371A      0.657809  1372A      0.657942  1373A      0.658265  
    1374A      0.659259  1375A      0.659338  1376A      0.660267  
    1377A      0.660993  1378A      0.661383  1379A      0.661942  
    1380A      0.662656  1381A      0.663857  1382A      0.663940  
    1383A      0.664635  1384A      0.665440  1385A      0.666136  
    1386A      0.666348  1387A      0.666941  1388A      0.667551  
    1389A      0.668654  1390A      0.668976  1391A      0.669606  
    1392A      0.670010  1393A      0.670532  1394A      0.671002  
    1395A      0.671763  1396A      0.672835  1397A      0.673324  
    1398A      0.675019  1399A      0.676548  1400A      0.677055  
    1401A      0.677178  1402A      0.678475  1403A      0.679006  
    1404A      0.679639  1405A      0.680316  1406A      0.680925  
    1407A      0.681876  1408A      0.682202  1409A      0.682766  
    1410A      0.683620  1411A      0.683946  1412A      0.684266  
    1413A      0.684888  1414A      0.686091  1415A      0.686525  
    1416A      0.687233  1417A      0.687796  1418A      0.689426  
    1419A      0.689688  1420A      0.689870  1421A      0.690109  
    1422A      0.690604  1423A      0.691034  1424A      0.691959  
    1425A      0.692425  1426A      0.693085  1427A      0.694151  
    1428A      0.694662  1429A      0.694938  1430A      0.695247  
    1431A      0.695964  1432A      0.696978  1433A      0.697663  
    1434A      0.698511  1435A      0.699112  1436A      0.699500  
    1437A      0.699807  1438A      0.700699  1439A      0.702115  
    1440A      0.702736  1441A      0.703396  1442A      0.703681  
    1443A      0.704008  1444A      0.705749  1445A      0.707958  
    1446A      0.708608  1447A      0.708805  1448A      0.709402  
    1449A      0.710604  1450A      0.710982  1451A      0.711275  
    1452A      0.711753  1453A      0.712598  1454A      0.713961  
    1455A      0.714109  1456A      0.714292  1457A      0.715494  
    1458A      0.716386  1459A      0.717670  1460A      0.717861  
    1461A      0.718688  1462A      0.719612  1463A      0.719748  
    1464A      0.720671  1465A      0.721950  1466A      0.722846  
    1467A      0.723335  1468A      0.723569  1469A      0.724745  
    1470A      0.724940  1471A      0.724998  1472A      0.726092  
    1473A      0.726746  1474A      0.728266  1475A      0.728596  
    1476A      0.730195  1477A      0.730741  1478A      0.732043  
    1479A      0.732173  1480A      0.732566  1481A      0.733877  
    1482A      0.734300  1483A      0.735092  1484A      0.735920  
    1485A      0.736482  1486A      0.737539  1487A      0.738264  
    1488A      0.739311  1489A      0.739637  1490A      0.740524  
    1491A      0.741510  1492A      0.742428  1493A      0.743368  
    1494A      0.744500  1495A      0.744632  1496A      0.745752  
    1497A      0.746884  1498A      0.748291  1499A      0.748590  
    1500A      0.749399  1501A      0.750562  1502A      0.750912  
    1503A      0.751685  1504A      0.752436  1505A      0.752534  
    1506A      0.753900  1507A      0.754163  1508A      0.754783  
    1509A      0.755977  1510A      0.756287  1511A      0.757123  
    1512A      0.757909  1513A      0.758141  1514A      0.758390  
    1515A      0.758584  1516A      0.759664  1517A      0.760466  
    1518A      0.760711  1519A      0.761744  1520A      0.762221  
    1521A      0.762676  1522A      0.763031  1523A      0.763658  
    1524A      0.764936  1525A      0.765714  1526A      0.766887  
    1527A      0.767434  1528A      0.768098  1529A      0.768299  
    1530A      0.769018  1531A      0.769472  1532A      0.769699  
    1533A      0.770266  1534A      0.771101  1535A      0.772089  
    1536A      0.773008  1537A      0.773698  1538A      0.774059  
    1539A      0.774559  1540A      0.775841  1541A      0.776499  
    1542A      0.776861  1543A      0.778905  1544A      0.780230  
    1545A      0.780354  1546A      0.781700  1547A      0.782055  
    1548A      0.782834  1549A      0.783883  1550A      0.784595  
    1551A      0.785188  1552A      0.785818  1553A      0.786458  
    1554A      0.786999  1555A      0.787349  1556A      0.787820  
    1557A      0.788423  1558A      0.788547  1559A      0.789240  
    1560A      0.789823  1561A      0.790123  1562A      0.790966  
    1563A      0.791817  1564A      0.792534  1565A      0.792841  
    1566A      0.793347  1567A      0.793882  1568A      0.795119  
    1569A      0.795938  1570A      0.796769  1571A      0.797297  
    1572A      0.797922  1573A      0.798747  1574A      0.799507  
    1575A      0.799704  1576A      0.802313  1577A      0.802866  
    1578A      0.805155  1579A      0.805232  1580A      0.805636  
    1581A      0.807457  1582A      0.810817  1583A      0.812103  
    1584A      0.812333  1585A      0.813384  1586A      0.814148  
    1587A      0.816336  1588A      0.817924  1589A      0.819508  
    1590A      0.819656  1591A      0.820117  1592A      0.820921  
    1593A      0.821950  1594A      0.822292  1595A      0.823671  
    1596A      0.824642  1597A      0.824936  1598A      0.825902  
    1599A      0.826296  1600A      0.827556  1601A      0.828080  
    1602A      0.828618  1603A      0.830087  1604A      0.831566  
    1605A      0.832044  1606A      0.833160  1607A      0.833977  
    1608A      0.835210  1609A      0.835561  1610A      0.836739  
    1611A      0.837234  1612A      0.838831  1613A      0.840193  
    1614A      0.841531  1615A      0.841968  1616A      0.842937  
    1617A      0.843187  1618A      0.844345  1619A      0.844415  
    1620A      0.845675  1621A      0.847143  1622A      0.847446  
    1623A      0.848673  1624A      0.849452  1625A      0.850687  
    1626A      0.851864  1627A      0.852465  1628A      0.852628  
    1629A      0.854054  1630A      0.858738  1631A      0.860188  
    1632A      0.860757  1633A      0.861185  1634A      0.861415  
    1635A      0.862058  1636A      0.864313  1637A      0.865808  
    1638A      0.866219  1639A      0.866396  1640A      0.867704  
    1641A      0.868691  1642A      0.869566  1643A      0.871678  
    1644A      0.873951  1645A      0.875602  1646A      0.876243  
    1647A      0.876461  1648A      0.876836  1649A      0.877216  
    1650A      0.878289  1651A      0.880788  1652A      0.882279  
    1653A      0.883063  1654A      0.885884  1655A      0.887376  
    1656A      0.887862  1657A      0.888293  1658A      0.889881  
    1659A      0.891042  1660A      0.893130  1661A      0.893684  
    1662A      0.893998  1663A      0.894557  1664A      0.896342  
    1665A      0.897028  1666A      0.897412  1667A      0.901123  
    1668A      0.901912  1669A      0.903137  1670A      0.905309  
    1671A      0.906787  1672A      0.908636  1673A      0.909232  
    1674A      0.910003  1675A      0.911904  1676A      0.913871  
    1677A      0.914161  1678A      0.914788  1679A      0.915110  
    1680A      0.917463  1681A      0.919373  1682A      0.923729  
    1683A      0.925082  1684A      0.925828  1685A      0.926519  
    1686A      0.929644  1687A      0.931605  1688A      0.932846  
    1689A      0.933726  1690A      0.936942  1691A      0.937701  
    1692A      0.938585  1693A      0.941446  1694A      0.944371  
    1695A      0.944718  1696A      0.944813  1697A      0.948608  
    1698A      0.949167  1699A      0.950026  1700A      0.950361  
    1701A      0.955274  1702A      0.957655  1703A      0.958929  
    1704A      0.959860  1705A      0.961140  1706A      0.962306  
    1707A      0.963996  1708A      0.964455  1709A      0.965160  
    1710A      0.968159  1711A      0.969268  1712A      0.972567  
    1713A      0.975131  1714A      0.976498  1715A      0.977245  
    1716A      0.977735  1717A      0.980146  1718A      0.984746  
    1719A      0.985570  1720A      0.986509  1721A      0.991165  
    1722A      0.993907  1723A      0.995802  1724A      0.998225  
    1725A      1.005730  1726A      1.008709  1727A      1.010857  
    1728A      1.017526  1729A      1.022859  1730A      1.025540  
    1731A      1.027295  1732A      1.027587  1733A      1.031931  
    1734A      1.034967  1735A      1.035482  1736A      1.039034  
    1737A      1.041271  1738A      1.043875  1739A      1.047911  
    1740A      1.050537  1741A      1.051069  1742A      1.057508  
    1743A      1.059648  1744A      1.064424  1745A      1.064883  
    1746A      1.065469  1747A      1.065531  1748A      1.068105  
    1749A      1.074821  1750A      1.075730  1751A      1.078066  
    1752A      1.083100  1753A      1.085088  1754A      1.089620  
    1755A      1.092544  1756A      1.095045  1757A      1.095705  
    1758A      1.110766  1759A      1.111472  1760A      1.113424  
    1761A      1.116731  1762A      1.127338  1763A      1.133665  
    1764A      1.135868  1765A      1.139306  1766A      1.142730  
    1767A      1.144209  1768A      1.156611  1769A      1.165713  
    1770A      1.168977  1771A      1.182158  1772A      1.199270  
    1773A      1.214675  1774A      1.215751  1775A      1.222743  
    1776A      1.249780  1777A      1.269856  1778A      1.289723  
    1779A      1.301755  1780A      1.408118  

    Final Occupation by Irrep:
              A 
    DOCC [  1121 ]
    NA   [  1121 ]
    NB   [  1121 ]

  @DF-RHF Final Energy: -15764.31611144586350

   => Energetics <=

    Nuclear Repulsion Energy =         135436.8100068738567643
    One-Electron Energy =             -292261.7305521184462123
    Two-Electron Energy =              141066.4434631050971802
    Total Energy =                     -15764.3161114458762313

Computation Completed


Properties will be evaluated at   0.000000,   0.000000,   0.000000 [a0]

Properties computed using the SCF density matrix


 Multipole Moments:

 ------------------------------------------------------------------------------------
     Multipole            Electronic (a.u.)      Nuclear  (a.u.)        Total (a.u.)
 ------------------------------------------------------------------------------------

 L = 1.  Multiply by 2.5417464519 to convert [e a0] to [Debye]
 Dipole X            :     -12312.1031478        12246.8898307          -65.2133171
 Dipole Y            :    -202251.6817408       202033.0464810         -218.6352598
 Dipole Z            :    -211325.3338953       211204.1727165         -121.1611788
 Magnitude           :                                                  258.3296050

 ------------------------------------------------------------------------------------

*** tstop() called on atl1-1-01-010-26-1.pace.gatech.edu at Tue May 20 01:05:30 2025
Module time:
	user time   =   65261.43 seconds =    1087.69 minutes
	system time =    1779.05 seconds =      29.65 minutes
	total time  =       6823 seconds =     113.72 minutes
Total time:
	user time   =   65261.43 seconds =    1087.69 minutes
	system time =    1779.05 seconds =      29.65 minutes
	total time  =       6823 seconds =     113.72 minutes
Wall time: 6823.20 seconds
