# Supplementary material for: SparcleQC: Automated Input File Creation for QM/MM Studies of Protein:Ligand Complexes
Source: J Chem Inf Model. 2025 Jun 17;65(13):6433–40. doi: 10.1021/acs.jcim.5c00617 (PMC12264949; doi:10.1021/acs.jcim.5c00617)
Supplement: Supplementary file 2 [file ci5c00617_si_002.zip › si/convergence/ex1_1ABA/psi4_files/with_ee/cutoff_10.0_psi4_file_cx.out]

Scratch directory: /tmp/
  PE does not make use of molecular symmetry: further calculations in C1 point group.
  PE geometry must align with POTFILE keyword: resetting coordinates with fixed origin and orientation.
   => Libint2 <=

    Primary   basis highest AM E, G, H:  5, 4, 3
    Auxiliary basis highest AM E, G, H:  6, 5, 4
    Onebody   basis highest AM E, G, H:  6, 5, 4
    Solid Harmonics ordering:            gaussian

*** tstart() called on atl1-1-01-010-24-1.pace.gatech.edu
*** at Tue May 20 00:13:08 2025

   => Loading Basis Set <=

    Name: MINIX
    Role: ORBITAL
    Keyword: BASIS
    atoms 1-2, 4, 6, 27, 31, 39, 52, 59, 67, 81-82, 88, 92, 109, 131, 141, 148, 168, 172, 192, 211, 215, 225, 244, 271, 275, 282, 298, 318, 321-322, 330, 333-334, 342, 346-347, 357, 379, 398, 408, 412-413, 423, 457, 461, 480, 487, 511, 514-515, 523, 526, 537, 542, 554, 573, 580, 599, 602, 613, 630, 644, 649, 661, 693, 710, 714, 736, 739, 742, 745, 748, 751, 754, 757, 760, 763, 766, 769, 772                                                                                                                                                                                                                                                                                                                                                                                    entry O          line   102 file /storage/hive/project/chem-sherrill/csargent30/.conda/envs/psi419/share/psi4/basis/minix.gbs 
    atoms 3, 5, 8-11, 26, 29-30, 32-38, 50-51, 57-58, 60-66, 78-80, 87, 90-91, 93-95, 97, 107-108, 110-113, 129-130, 132, 139-140, 146-147, 149-151, 160-161, 167, 170-171, 173-179, 190-191, 193-196, 209-210, 212-213, 223-224, 226-229, 242-243, 245-246, 248, 259-262, 270, 273-274, 280-281, 283-285, 296-297, 299-305, 316-317, 319-320, 328-329, 331-332, 340-341, 343-345, 355-356, 358-361, 377-378, 380-383, 396-397, 399, 406-407, 409-411, 421-422, 424-427, 440-444, 456, 459-460, 462-465, 478-479, 485-486, 488-490, 492, 509-510, 512-513, 521-522, 524-525, 535-536, 538-540, 552-553, 555-558, 571-572, 578-579, 581-584, 597-598, 600-601, 611-612, 614-615, 617, 628-629, 631-633, 642-643, 645-647, 659-660, 662-664, 675-682, 692, 695-698, 700, 709, 712-713, 719-726 entry C          line    74 file /storage/hive/project/chem-sherrill/csargent30/.conda/envs/psi419/share/psi4/basis/minix.gbs 
    atoms 7, 28, 49, 56, 77, 89, 96, 98, 106, 114, 128, 138, 145, 159, 169, 189, 208, 214, 222, 241, 258, 272, 279, 295, 315, 327, 339, 354, 362, 376, 395, 405, 420, 439, 458, 477, 484, 491, 493-494, 508, 520, 534, 541, 551, 570, 577, 596, 610, 627, 641, 648, 658, 674, 694, 699, 701, 711, 718                                                                                                                                                                                                                                                                                                                                                                                                                                                                                        entry N          line    88 file /storage/hive/project/chem-sherrill/csargent30/.conda/envs/psi419/share/psi4/basis/minix.gbs 
    atoms 12, 133, 162, 247, 616                                                                                                                                                                                                                                                                                                                                                                                                                                                                                                                                                                                                                                                                                                                                                             entry S          line   256 file /storage/hive/project/chem-sherrill/csargent30/.conda/envs/psi419/share/psi4/basis/minix.gbs 
    atoms 13-25, 40-48, 53-55, 68-76, 83-86, 99-105, 115-127, 134-137, 142-144, 152-158, 163-166, 180-188, 197-207, 216-221, 230-240, 249-257, 263-269, 276-278, 286-294, 306-314, 323-326, 335-338, 348-353, 363-375, 384-394, 400-404, 414-419, 428-438, 445-455, 466-476, 481-483, 495-507, 516-519, 527-533, 543-550, 559-569, 574-576, 585-595, 603-609, 618-626, 634-640, 650-657, 665-673, 683-691, 702-708, 715-717, 727-735, 737-738, 740-741, 743-744, 746-747, 749-750, 752-753, 755-756, 758-759, 761-762, 764-765, 767-768, 770-771, 773-788                                                                                                                                                                                                                                    entry H          line    24 file /storage/hive/project/chem-sherrill/csargent30/.conda/envs/psi419/share/psi4/basis/minix.gbs 

   => HF3C: Empirical Dispersion <=

    Grimme's -D3 (BJ-damping) Dispersion Correction
    Grimme S.; Ehrlich S.; Goerigk L. (2011), J. Comput. Chem., 32: 1456

        s6 =       1.000000
        s8 =       0.877700
        a1 =       0.417100
        a2 =       2.914900


         ---------------------------------------------------------
                                   SCF
               by Justin Turney, Rob Parrish, Andy Simmonett
                          and Daniel G. A. Smith
                              RHF Reference
                       10 Threads, 114440 MiB Core
         ---------------------------------------------------------

  ==> Geometry <==

    Molecular point group: c1
    Full point group: C1

    Geometry (in Angstrom), charge = -3, multiplicity = 1:

       Center              X                  Y                   Z               Mass       
    ------------   -----------------  -----------------  -----------------  -----------------
         O            0.239000000000    46.905000000000    47.130000000000    15.994914619570
         O           -3.503000000000    46.132000000000    52.984000000000    15.994914619570
         C            0.283000000000    45.599000000000    47.738000000000    12.000000000000
         O           -2.852000000000    43.343000000000    52.881000000000    15.994914619570
         C           -0.860000000000    45.455000000000    48.481000000000    12.000000000000
         O           -0.834000000000    45.235000000000    53.590000000000    15.994914619570
         N           -0.870000000000    46.412000000000    49.496000000000    14.003074004430
         C           -0.997000000000    47.656000000000    48.915000000000    12.000000000000
         C            0.110000000000    47.928000000000    48.142000000000    12.000000000000
         C           -1.946000000000    46.213000000000    50.350000000000    12.000000000000
         C           -1.912000000000    45.057000000000    51.091000000000    12.000000000000
         S           -2.221000000000    44.980000000000    52.478000000000    31.972071174400
         H           -3.704000000000    46.727000000000    52.258000000000     1.007825032230
         H            1.167000000000    45.497000000000    48.368000000000     1.007825032230
         H            0.327000000000    44.830000000000    46.967000000000     1.007825032230
         H           -0.889000000000    44.457000000000    48.918000000000     1.007825032230
         H           -1.732000000000    45.592000000000    47.841000000000     1.007825032230
         H           -1.082000000000    48.410000000000    49.697000000000     1.007825032230
         H           -1.889000000000    47.674000000000    48.289000000000     1.007825032230
         H           -0.002000000000    48.903000000000    47.668000000000     1.007825032230
         H            1.001000000000    47.937000000000    48.769000000000     1.007825032230
         H           -2.823000000000    46.129000000000    49.708000000000     1.007825032230
         H           -1.985000000000    47.054000000000    51.042000000000     1.007825032230
         H           -0.840000000000    44.862000000000    51.112000000000     1.007825032230
         H           -2.601000000000    44.372000000000    50.598000000000     1.007825032230
         C            9.479000000000    49.442000000000    55.784000000000    12.000000000000
         O            9.222000000000    50.616000000000    56.099000000000    15.994914619570
         N            8.831000000000    48.837000000000    54.788000000000    14.003074004430
         C            7.706000000000    49.436000000000    54.084000000000    12.000000000000
         C            6.456000000000    48.981000000000    54.822000000000    12.000000000000
         O            6.310000000000    47.784000000000    55.139000000000    15.994914619570
         C            7.599000000000    48.942000000000    52.633000000000    12.000000000000
         C            8.692000000000    49.472000000000    51.736000000000    12.000000000000
         C            9.959000000000    48.898000000000    51.781000000000    12.000000000000
         C            8.415000000000    50.537000000000    50.880000000000    12.000000000000
         C           10.961000000000    49.400000000000    50.960000000000    12.000000000000
         C            9.426000000000    51.032000000000    50.065000000000    12.000000000000
         C           10.685000000000    50.467000000000    50.116000000000    12.000000000000
         O           11.708000000000    50.978000000000    49.318000000000    15.994914619570
         H            9.136000000000    47.916000000000    54.508000000000     1.007825032230
         H            7.783000000000    50.523000000000    54.107000000000     1.007825032230
         H            6.637000000000    49.260000000000    52.230000000000     1.007825032230
         H            7.639000000000    47.853000000000    52.629000000000     1.007825032230
         H           10.161000000000    48.072000000000    52.447000000000     1.007825032230
         H            7.427000000000    50.972000000000    50.851000000000     1.007825032230
         H           11.948000000000    48.963000000000    50.978000000000     1.007825032230
         H            9.228000000000    51.855000000000    49.395000000000     1.007825032230
         H           11.376000000000    51.721000000000    48.808000000000     1.007825032230
         N            5.533000000000    49.874000000000    55.110000000000    14.003074004430
         C            4.317000000000    49.477000000000    55.789000000000    12.000000000000
         C            3.333000000000    50.620000000000    55.891000000000    12.000000000000
         O            3.372000000000    51.588000000000    55.127000000000    15.994914619570
         H            5.674000000000    50.841000000000    54.856000000000     1.007825032230
         H            4.569000000000    49.137000000000    56.794000000000     1.007825032230
         H            3.854000000000    48.656000000000    55.241000000000     1.007825032230
         N            2.442000000000    50.507000000000    56.862000000000    14.003074004430
         C            1.413000000000    51.506000000000    57.119000000000    12.000000000000
         C            1.670000000000    52.119000000000    58.461000000000    12.000000000000
         O            2.084000000000    51.417000000000    59.378000000000    15.994914619570
         C            0.005000000000    50.927000000000    57.232000000000    12.000000000000
         C           -0.521000000000    50.237000000000    56.001000000000    12.000000000000
         C           -0.985000000000    51.011000000000    54.951000000000    12.000000000000
         C           -0.569000000000    48.854000000000    55.936000000000    12.000000000000
         C           -1.502000000000    50.387000000000    53.835000000000    12.000000000000
         C           -1.086000000000    48.222000000000    54.817000000000    12.000000000000
         C           -1.549000000000    49.003000000000    53.779000000000    12.000000000000
         O           -2.106000000000    48.406000000000    52.664000000000    15.994914619570
         H            2.477000000000    49.689000000000    57.454000000000     1.007825032230
         H            1.439000000000    52.275000000000    56.347000000000     1.007825032230
         H            0.006000000000    50.203000000000    58.047000000000     1.007825032230
         H           -0.679000000000    51.735000000000    57.492000000000     1.007825032230
         H           -0.943000000000    52.089000000000    55.005000000000     1.007825032230
         H           -0.201000000000    48.265000000000    56.763000000000     1.007825032230
         H           -1.869000000000    50.975000000000    53.007000000000     1.007825032230
         H           -1.126000000000    47.144000000000    54.759000000000     1.007825032230
         H           -2.740000000000    47.740000000000    52.940000000000     1.007825032230
         N            1.353000000000    53.383000000000    58.618000000000    14.003074004430
         C            1.379000000000    54.012000000000    59.918000000000    12.000000000000
         C            1.368000000000    55.515000000000    59.744000000000    12.000000000000
         C            1.385000000000    56.331000000000    61.039000000000    12.000000000000
         O            0.880000000000    55.917000000000    62.095000000000    15.994914619570
         O            1.931000000000    57.431000000000    60.951000000000    15.994914619570
         H            1.085000000000    53.928000000000    57.811000000000     1.007825032230
         H            2.245000000000    53.688000000000    60.496000000000     1.007825032230
         H            2.247000000000    55.792000000000    59.162000000000     1.007825032230
         H            0.479000000000    55.789000000000    59.176000000000     1.007825032230
         C           -4.489000000000    54.638000000000    59.165000000000    12.000000000000
         O           -5.677000000000    54.600000000000    58.838000000000    15.994914619570
         N           -3.764000000000    53.513000000000    59.144000000000    14.003074004430
         C           -4.323000000000    52.242000000000    58.734000000000    12.000000000000
         C           -3.681000000000    51.215000000000    59.641000000000    12.000000000000
         O           -2.469000000000    51.006000000000    59.589000000000    15.994914619570
         C           -3.962000000000    52.008000000000    57.296000000000    12.000000000000
         C           -4.635000000000    50.801000000000    56.669000000000    12.000000000000
         C           -4.176000000000    49.512000000000    56.726000000000    12.000000000000
         N           -5.696000000000    50.809000000000    55.872000000000    14.003074004430
         C           -5.895000000000    49.594000000000    55.423000000000    12.000000000000
         N           -4.976000000000    48.833000000000    55.943000000000    14.003074004430
         H           -2.794000000000    53.552000000000    59.424000000000     1.007825032230
         H           -5.406000000000    52.241000000000    58.862000000000     1.007825032230
         H           -2.883000000000    51.867000000000    57.234000000000     1.007825032230
         H           -4.231000000000    52.894000000000    56.721000000000     1.007825032230
         H           -6.258000000000    51.618000000000    55.648000000000     1.007825032230
         H           -3.337000000000    49.137000000000    57.293000000000     1.007825032230
         H           -6.677000000000    49.282000000000    54.747000000000     1.007825032230
         N           -4.454000000000    50.568000000000    60.487000000000    14.003074004430
         C           -3.913000000000    49.659000000000    61.489000000000    12.000000000000
         C           -3.055000000000    48.558000000000    60.876000000000    12.000000000000
         O           -3.491000000000    47.931000000000    59.898000000000    15.994914619570
         C           -5.077000000000    49.060000000000    62.264000000000    12.000000000000
         C           -4.581000000000    48.271000000000    63.463000000000    12.000000000000
         C           -5.696000000000    47.747000000000    64.361000000000    12.000000000000
         C           -5.125000000000    47.550000000000    65.754000000000    12.000000000000
         N           -6.117000000000    47.166000000000    66.752000000000    14.003074004430
         H           -5.453000000000    50.706000000000    60.440000000000     1.007825032230
         H           -3.296000000000    50.234000000000    62.180000000000     1.007825032230
         H           -5.727000000000    49.864000000000    62.610000000000     1.007825032230
         H           -5.643000000000    48.398000000000    61.608000000000     1.007825032230
         H           -4.005000000000    47.420000000000    63.099000000000     1.007825032230
         H           -3.926000000000    48.910000000000    64.055000000000     1.007825032230
         H           -6.513000000000    48.468000000000    64.395000000000     1.007825032230
         H           -6.062000000000    46.795000000000    63.976000000000     1.007825032230
         H           -4.367000000000    46.769000000000    65.706000000000     1.007825032230
         H           -4.651000000000    48.479000000000    66.072000000000     1.007825032230
         H           -5.667000000000    47.053000000000    67.649000000000     1.007825032230
         H           -6.548000000000    46.294000000000    66.480000000000     1.007825032230
         H           -6.824000000000    47.884000000000    66.818000000000     1.007825032230
         N           -1.840000000000    48.367000000000    61.392000000000    14.003074004430
         C           -0.992000000000    47.311000000000    60.887000000000    12.000000000000
         C           -0.176000000000    46.758000000000    62.031000000000    12.000000000000
         O            0.958000000000    47.176000000000    62.300000000000    15.994914619570
         C           -0.081000000000    47.849000000000    59.785000000000    12.000000000000
         S            0.906000000000    46.497000000000    59.054000000000    31.972071174400
         H           -1.511000000000    48.963000000000    62.139000000000     1.007825032230
         H           -1.616000000000    46.517000000000    60.478000000000     1.007825032230
         H           -0.691000000000    48.308000000000    59.007000000000     1.007825032230
         H            0.590000000000    48.598000000000    60.206000000000     1.007825032230
         N           -0.745000000000    45.803000000000    62.754000000000    14.003074004430
         C           -0.066000000000    45.169000000000    63.887000000000    12.000000000000
         C            1.297000000000    44.560000000000    63.509000000000    12.000000000000
         O            2.300000000000    44.868000000000    64.165000000000    15.994914619570
         H           -1.679000000000    45.502000000000    62.515000000000     1.007825032230
         H            0.092000000000    45.920000000000    64.661000000000     1.007825032230
         H           -0.706000000000    44.381000000000    64.285000000000     1.007825032230
         N            1.441000000000    43.750000000000    62.430000000000    14.003074004430
         C            2.722000000000    43.233000000000    61.953000000000    12.000000000000
         C            3.756000000000    44.331000000000    61.685000000000    12.000000000000
         O            4.949000000000    44.126000000000    61.944000000000    15.994914619570
         C            2.361000000000    42.431000000000    60.697000000000    12.000000000000
         C            0.961000000000    41.944000000000    60.950000000000    12.000000000000
         C            0.350000000000    43.177000000000    61.613000000000    12.000000000000
         H            3.124000000000    42.549000000000    62.701000000000     1.007825032230
         H            2.394000000000    43.066000000000    59.812000000000     1.007825032230
         H            3.040000000000    41.586000000000    60.581000000000     1.007825032230
         H            0.449000000000    41.692000000000    60.021000000000     1.007825032230
         H            0.963000000000    41.096000000000    61.635000000000     1.007825032230
         H           -0.493000000000    42.895000000000    62.243000000000     1.007825032230
         H            0.031000000000    43.893000000000    60.855000000000     1.007825032230
         N            3.322000000000    45.484000000000    61.134000000000    14.003074004430
         C            4.203000000000    46.620000000000    60.883000000000    12.000000000000
         C            3.465000000000    47.784000000000    60.221000000000    12.000000000000
         S            2.700000000000    47.388000000000    58.627000000000    31.972071174400
         H            2.346000000000    45.564000000000    60.885000000000     1.007825032230
         H            5.022000000000    46.302000000000    60.238000000000     1.007825032230
         H            2.681000000000    48.119000000000    60.900000000000     1.007825032230
         H            4.169000000000    48.603000000000    60.074000000000     1.007825032230
         C           12.566000000000    53.009000000000    57.937000000000    12.000000000000
         O           12.459000000000    51.916000000000    57.371000000000    15.994914619570
         N           11.485000000000    53.672000000000    58.281000000000    14.003074004430
         C           10.147000000000    53.178000000000    57.973000000000    12.000000000000
         C            9.589000000000    54.010000000000    56.814000000000    12.000000000000
         O            9.658000000000    55.244000000000    56.807000000000    15.994914619570
         C            9.253000000000    53.305000000000    59.218000000000    12.000000000000
         C            7.869000000000    52.700000000000    59.024000000000    12.000000000000
         C            7.687000000000    51.343000000000    59.216000000000    12.000000000000
         C            6.802000000000    53.499000000000    58.641000000000    12.000000000000
         C            6.436000000000    50.789000000000    59.028000000000    12.000000000000
         C            5.556000000000    52.939000000000    58.454000000000    12.000000000000
         C            5.384000000000    51.590000000000    58.648000000000    12.000000000000
         H           11.583000000000    54.549000000000    58.773000000000     1.007825032230
         H           10.206000000000    52.132000000000    57.673000000000     1.007825032230
         H            9.741000000000    52.795000000000    60.049000000000     1.007825032230
         H            9.144000000000    54.360000000000    59.467000000000     1.007825032230
         H            8.518000000000    50.720000000000    59.511000000000     1.007825032230
         H            6.947000000000    54.558000000000    58.489000000000     1.007825032230
         H            6.284000000000    49.730000000000    59.179000000000     1.007825032230
         H            4.721000000000    53.557000000000    58.157000000000     1.007825032230
         H            4.408000000000    51.152000000000    58.500000000000     1.007825032230
         N            9.024000000000    53.368000000000    55.798000000000    14.003074004430
         C            8.472000000000    54.040000000000    54.638000000000    12.000000000000
         C            6.973000000000    53.748000000000    54.671000000000    12.000000000000
         O            6.536000000000    52.594000000000    54.558000000000    15.994914619570
         C            9.142000000000    53.478000000000    53.348000000000    12.000000000000
         C           10.605000000000    53.856000000000    53.284000000000    12.000000000000
         C            8.446000000000    54.045000000000    52.136000000000    12.000000000000
         C           11.302000000000    53.478000000000    54.566000000000    12.000000000000
         H            8.976000000000    52.360000000000    55.835000000000     1.007825032230
         H            8.645000000000    55.114000000000    54.711000000000     1.007825032230
         H            9.051000000000    52.392000000000    53.340000000000     1.007825032230
         H           11.075000000000    53.332000000000    52.452000000000     1.007825032230
         H           10.693000000000    54.931000000000    53.129000000000     1.007825032230
         H            7.389000000000    53.781000000000    52.167000000000     1.007825032230
         H            8.549000000000    55.130000000000    52.132000000000     1.007825032230
         H            8.897000000000    53.634000000000    51.233000000000     1.007825032230
         H           12.377000000000    53.428000000000    54.395000000000     1.007825032230
         H           11.090000000000    54.227000000000    55.329000000000     1.007825032230
         H           10.942000000000    52.506000000000    54.902000000000     1.007825032230
         N            6.166000000000    54.792000000000    54.866000000000    14.003074004430
         C            4.714000000000    54.653000000000    54.968000000000    12.000000000000
         C            4.103000000000    54.707000000000    53.574000000000    12.000000000000
         O            4.298000000000    55.692000000000    52.855000000000    15.994914619570
         C            4.122000000000    55.782000000000    55.827000000000    12.000000000000
         C            2.598000000000    55.732000000000    55.945000000000    12.000000000000
         N            2.013000000000    56.857000000000    56.341000000000    14.003074004430
         O            1.918000000000    54.728000000000    55.674000000000    15.994914619570
         H            6.573000000000    55.713000000000    54.946000000000     1.007825032230
         H            4.477000000000    53.693000000000    55.426000000000     1.007825032230
         H            4.547000000000    55.711000000000    56.828000000000     1.007825032230
         H            4.408000000000    56.740000000000    55.392000000000     1.007825032230
         H            2.573000000000    57.671000000000    56.551000000000     1.007825032230
         H            1.008000000000    56.899000000000    56.432000000000     1.007825032230
         N            3.358000000000    53.697000000000    53.143000000000    14.003074004430
         C            2.813000000000    53.718000000000    51.788000000000    12.000000000000
         C            1.415000000000    54.343000000000    51.725000000000    12.000000000000
         O            0.846000000000    54.490000000000    50.639000000000    15.994914619570
         C            2.765000000000    52.263000000000    51.154000000000    12.000000000000
         C            1.854000000000    51.314000000000    51.971000000000    12.000000000000
         C            4.222000000000    51.753000000000    51.018000000000    12.000000000000
         C            1.552000000000    49.957000000000    51.275000000000    12.000000000000
         H            3.168000000000    52.914000000000    53.752000000000     1.007825032230
         H            3.476000000000    54.326000000000    51.173000000000     1.007825032230
         H            2.346000000000    52.349000000000    50.152000000000     1.007825032230
         H            2.343000000000    51.107000000000    52.923000000000     1.007825032230
         H            0.910000000000    51.822000000000    52.168000000000     1.007825032230
         H            4.218000000000    50.753000000000    50.584000000000     1.007825032230
         H            4.784000000000    52.427000000000    50.372000000000     1.007825032230
         H            4.689000000000    51.720000000000    52.002000000000     1.007825032230
         H            0.908000000000    49.355000000000    51.916000000000     1.007825032230
         H            2.486000000000    49.425000000000    51.096000000000     1.007825032230
         H            1.050000000000    50.140000000000    50.325000000000     1.007825032230
         N            0.803000000000    54.699000000000    52.842000000000    14.003074004430
         C           -0.523000000000    55.306000000000    52.821000000000    12.000000000000
         C           -0.453000000000    56.609000000000    53.627000000000    12.000000000000
         O           -0.633000000000    56.589000000000    54.848000000000    15.994914619570
         C           -1.551000000000    54.355000000000    53.441000000000    12.000000000000
         C           -2.945000000000    54.929000000000    53.268000000000    12.000000000000
         S           -4.230000000000    53.864000000000    53.922000000000    31.972071174400
         C           -4.327000000000    52.868000000000    52.489000000000    12.000000000000
         H            1.263000000000    54.547000000000    53.728000000000     1.007825032230
         H           -0.806000000000    55.528000000000    51.792000000000     1.007825032230
         H           -1.338000000000    54.233000000000    54.503000000000     1.007825032230
         H           -1.494000000000    53.386000000000    52.946000000000     1.007825032230
         H           -2.992000000000    55.887000000000    53.785000000000     1.007825032230
         H           -3.129000000000    55.092000000000    52.206000000000     1.007825032230
         H           -5.082000000000    52.095000000000    52.634000000000     1.007825032230
         H           -4.601000000000    53.487000000000    51.634000000000     1.007825032230
         H           -3.359000000000    52.401000000000    52.305000000000     1.007825032230
         N           -0.069000000000    57.747000000000    53.033000000000    14.003074004430
         C            0.130000000000    59.004000000000    53.753000000000    12.000000000000
         C            0.742000000000    59.923000000000    52.710000000000    12.000000000000
         C            0.180000000000    59.391000000000    51.392000000000    12.000000000000
         C            0.301000000000    57.877000000000    51.623000000000    12.000000000000
         H            0.857000000000    58.842000000000    54.549000000000     1.007825032230
         H            0.437000000000    60.956000000000    52.875000000000     1.007825032230
         H            1.829000000000    59.841000000000    52.721000000000     1.007825032230
         H           -0.857000000000    59.694000000000    51.246000000000     1.007825032230
         H            0.798000000000    59.706000000000    50.551000000000     1.007825032230
         H            1.320000000000    57.531000000000    51.449000000000     1.007825032230
         H           -0.402000000000    57.335000000000    50.990000000000     1.007825032230
         C           -7.234000000000    57.352000000000    53.418000000000    12.000000000000
         O           -7.586000000000    58.298000000000    52.725000000000    15.994914619570
         N           -7.092000000000    56.125000000000    52.927000000000    14.003074004430
         C           -7.542000000000    55.739000000000    51.597000000000    12.000000000000
         C           -6.706000000000    56.276000000000    50.425000000000    12.000000000000
         O           -7.110000000000    56.102000000000    49.266000000000    15.994914619570
         H           -6.650000000000    55.425000000000    53.506000000000     1.007825032230
         H           -7.532000000000    54.650000000000    51.544000000000     1.007825032230
         H           -8.570000000000    56.079000000000    51.470000000000     1.007825032230
         N           -5.539000000000    56.901000000000    50.662000000000    14.003074004430
         C           -4.668000000000    57.406000000000    49.617000000000    12.000000000000
         C           -3.305000000000    56.701000000000    49.689000000000    12.000000000000
         O           -2.574000000000    56.844000000000    50.663000000000    15.994914619570
         C           -4.477000000000    58.938000000000    49.771000000000    12.000000000000
         C           -3.520000000000    59.471000000000    48.683000000000    12.000000000000
         C           -5.826000000000    59.653000000000    49.617000000000    12.000000000000
         H           -5.252000000000    57.026000000000    51.622000000000     1.007825032230
         H           -5.122000000000    57.201000000000    48.647000000000     1.007825032230
         H           -4.063000000000    59.154000000000    50.756000000000     1.007825032230
         H           -2.553000000000    58.975000000000    48.774000000000     1.007825032230
         H           -3.390000000000    60.546000000000    48.809000000000     1.007825032230
         H           -3.941000000000    59.268000000000    47.698000000000     1.007825032230
         H           -6.518000000000    59.291000000000    50.377000000000     1.007825032230
         H           -6.234000000000    59.449000000000    48.627000000000     1.007825032230
         H           -5.684000000000    60.727000000000    49.737000000000     1.007825032230
         N           -2.981000000000    55.933000000000    48.650000000000    14.003074004430
         C           -1.694000000000    55.276000000000    48.503000000000    12.000000000000
         C           -0.689000000000    56.178000000000    47.833000000000    12.000000000000
         O           -1.007000000000    57.031000000000    46.986000000000    15.994914619570
         C           -1.807000000000    54.027000000000    47.654000000000    12.000000000000
         C           -2.448000000000    52.908000000000    48.447000000000    12.000000000000
         C           -1.674000000000    52.148000000000    49.313000000000    12.000000000000
         C           -3.793000000000    52.637000000000    48.293000000000    12.000000000000
         C           -2.246000000000    51.109000000000    50.022000000000    12.000000000000
         C           -4.359000000000    51.592000000000    49.009000000000    12.000000000000
         C           -3.585000000000    50.828000000000    49.870000000000    12.000000000000
         H           -3.669000000000    55.800000000000    47.923000000000     1.007825032230
         H           -1.321000000000    55.001000000000    49.490000000000     1.007825032230
         H           -2.418000000000    54.242000000000    46.778000000000     1.007825032230
         H           -0.812000000000    53.718000000000    47.333000000000     1.007825032230
         H           -0.624000000000    52.369000000000    49.433000000000     1.007825032230
         H           -4.397000000000    53.231000000000    47.623000000000     1.007825032230
         H           -1.643000000000    50.518000000000    50.695000000000     1.007825032230
         H           -5.410000000000    51.372000000000    48.895000000000     1.007825032230
         H           -4.032000000000    50.014000000000    50.420000000000     1.007825032230
         N            0.559000000000    55.981000000000    48.219000000000    14.003074004430
         C            1.648000000000    56.676000000000    47.609000000000    12.000000000000
         C            2.148000000000    55.749000000000    46.503000000000    12.000000000000
         O            2.969000000000    54.837000000000    46.727000000000    15.994914619570
         C            2.727000000000    56.921000000000    48.641000000000    12.000000000000
         C            3.851000000000    57.807000000000    48.123000000000    12.000000000000
         O            4.136000000000    57.836000000000    46.930000000000    15.994914619570
         O            4.466000000000    58.475000000000    48.937000000000    15.994914619570
         H            0.748000000000    55.324000000000    48.962000000000     1.007825032230
         H            1.306000000000    57.621000000000    47.186000000000     1.007825032230
         H            3.149000000000    55.961000000000    48.937000000000     1.007825032230
         H            2.279000000000    57.394000000000    49.515000000000     1.007825032230
         N            1.729000000000    56.044000000000    45.279000000000    14.003074004430
         C            2.074000000000    55.193000000000    44.152000000000    12.000000000000
         C            3.544000000000    55.165000000000    43.751000000000    12.000000000000
         O            4.028000000000    54.128000000000    43.262000000000    15.994914619570
         C            1.196000000000    55.606000000000    42.978000000000    12.000000000000
         C           -0.276000000000    55.169000000000    43.109000000000    12.000000000000
         O           -0.642000000000    54.440000000000    44.043000000000    15.994914619570
         O           -1.058000000000    55.533000000000    42.223000000000    15.994914619570
         H            1.165000000000    56.868000000000    45.129000000000     1.007825032230
         H            1.794000000000    54.174000000000    44.420000000000     1.007825032230
         H            1.224000000000    56.692000000000    42.895000000000     1.007825032230
         H            1.608000000000    55.175000000000    42.065000000000     1.007825032230
         N            4.295000000000    56.236000000000    44.041000000000    14.003074004430
         C            5.738000000000    56.262000000000    43.810000000000    12.000000000000
         C            6.419000000000    55.264000000000    44.753000000000    12.000000000000
         O            7.287000000000    54.507000000000    44.311000000000    15.994914619570
         C            6.285000000000    57.691000000000    44.060000000000    12.000000000000
         C            7.817000000000    57.877000000000    44.132000000000    12.000000000000
         C            8.325000000000    58.939000000000    45.136000000000    12.000000000000
         O            7.863000000000    60.082000000000    45.076000000000    15.994914619570
         O            9.188000000000    58.652000000000    45.976000000000    15.994914619570
         H            3.849000000000    57.053000000000    44.433000000000     1.007825032230
         H            5.941000000000    55.976000000000    42.778000000000     1.007825032230
         H            5.919000000000    58.324000000000    43.252000000000     1.007825032230
         H            5.858000000000    58.056000000000    44.994000000000     1.007825032230
         H            8.165000000000    58.163000000000    43.139000000000     1.007825032230
         H            8.267000000000    56.918000000000    44.390000000000     1.007825032230
         N            6.007000000000    55.188000000000    46.022000000000    14.003074004430
         C            6.595000000000    54.232000000000    46.948000000000    12.000000000000
         C            6.178000000000    52.810000000000    46.615000000000    12.000000000000
         O            7.003000000000    51.909000000000    46.780000000000    15.994914619570
         C            6.185000000000    54.544000000000    48.389000000000    12.000000000000
         C            6.770000000000    55.890000000000    48.845000000000    12.000000000000
         C            8.263000000000    55.770000000000    49.033000000000    12.000000000000
         C            9.097000000000    56.857000000000    48.364000000000    12.000000000000
         N            8.714000000000    58.206000000000    48.749000000000    14.003074004430
         H            5.275000000000    55.805000000000    46.344000000000     1.007825032230
         H            7.680000000000    54.301000000000    46.874000000000     1.007825032230
         H            5.098000000000    54.589000000000    48.449000000000     1.007825032230
         H            6.549000000000    53.753000000000    49.045000000000     1.007825032230
         H            6.562000000000    56.648000000000    48.090000000000     1.007825032230
         H            6.309000000000    56.183000000000    49.788000000000     1.007825032230
         H            8.470000000000    55.798000000000    50.103000000000     1.007825032230
         H            8.583000000000    54.803000000000    48.645000000000     1.007825032230
         H           10.142000000000    56.705000000000    48.635000000000     1.007825032230
         H            8.998000000000    56.759000000000    47.283000000000     1.007825032230
         H            9.047000000000    58.862000000000    48.057000000000     1.007825032230
         H            7.708000000000    58.265000000000    48.811000000000     1.007825032230
         H            9.121000000000    58.428000000000    49.646000000000     1.007825032230
         N            4.954000000000    52.544000000000    46.147000000000    14.003074004430
         C            4.574000000000    51.175000000000    45.767000000000    12.000000000000
         C            5.400000000000    50.768000000000    44.548000000000    12.000000000000
         O            5.935000000000    49.653000000000    44.554000000000    15.994914619570
         C            3.036000000000    51.092000000000    45.467000000000    12.000000000000
         C            2.286000000000    51.433000000000    46.777000000000    12.000000000000
         C            2.604000000000    49.685000000000    45.023000000000    12.000000000000
         C            0.773000000000    51.661000000000    46.639000000000    12.000000000000
         H            4.282000000000    53.292000000000    46.053000000000     1.007825032230
         H            4.809000000000    50.502000000000    46.592000000000     1.007825032230
         H            2.774000000000    51.816000000000    44.696000000000     1.007825032230
         H            2.438000000000    50.609000000000    47.474000000000     1.007825032230
         H            2.731000000000    52.331000000000    47.204000000000     1.007825032230
         H            3.120000000000    49.420000000000    44.100000000000     1.007825032230
         H            2.859000000000    48.965000000000    45.800000000000     1.007825032230
         H            1.527000000000    49.672000000000    44.854000000000     1.007825032230
         H            0.349000000000    51.893000000000    47.616000000000     1.007825032230
         H            0.592000000000    52.493000000000    45.958000000000     1.007825032230
         H            0.304000000000    50.760000000000    46.244000000000     1.007825032230
         N            5.592000000000    51.650000000000    43.542000000000    14.003074004430
         C            6.428000000000    51.322000000000    42.387000000000    12.000000000000
         C            7.875000000000    50.984000000000    42.805000000000    12.000000000000
         O            8.493000000000    50.019000000000    42.350000000000    15.994914619570
         C            6.431000000000    52.514000000000    41.431000000000    12.000000000000
         H            5.148000000000    52.556000000000    43.589000000000     1.007825032230
         H            5.999000000000    50.461000000000    41.875000000000     1.007825032230
         H            7.051000000000    52.284000000000    40.564000000000     1.007825032230
         H            6.833000000000    53.389000000000    41.943000000000     1.007825032230
         H            5.412000000000    52.720000000000    41.104000000000     1.007825032230
         N            8.420000000000    51.753000000000    43.762000000000    14.003074004430
         C            9.754000000000    51.519000000000    44.282000000000    12.000000000000
         C            9.824000000000    50.151000000000    44.980000000000    12.000000000000
         O           10.783000000000    49.382000000000    44.768000000000    15.994914619570
         C           10.071000000000    52.653000000000    45.226000000000    12.000000000000
         C           11.325000000000    52.457000000000    46.033000000000    12.000000000000
         C           11.503000000000    53.587000000000    47.030000000000    12.000000000000
         O           11.927000000000    54.654000000000    46.595000000000    15.994914619570
         O           11.218000000000    53.423000000000    48.217000000000    15.994914619570
         H            7.881000000000    52.522000000000    44.133000000000     1.007825032230
         H           10.465000000000    51.534000000000    43.456000000000     1.007825032230
         H           10.183000000000    53.564000000000    44.639000000000     1.007825032230
         H            9.233000000000    52.781000000000    45.911000000000     1.007825032230
         H           11.260000000000    51.512000000000    46.572000000000     1.007825032230
         H           12.184000000000    52.430000000000    45.362000000000     1.007825032230
         N            8.796000000000    49.803000000000    45.757000000000    14.003074004430
         C            8.772000000000    48.508000000000    46.402000000000    12.000000000000
         C            8.758000000000    47.383000000000    45.375000000000    12.000000000000
         O            9.544000000000    46.436000000000    45.473000000000    15.994914619570
         C            7.545000000000    48.399000000000    47.296000000000    12.000000000000
         C            7.324000000000    47.081000000000    48.078000000000    12.000000000000
         C            8.510000000000    46.703000000000    48.971000000000    12.000000000000
         C            6.091000000000    47.281000000000    48.927000000000    12.000000000000
         H            8.031000000000    50.447000000000    45.895000000000     1.007825032230
         H            9.665000000000    48.408000000000    47.019000000000     1.007825032230
         H            7.607000000000    49.203000000000    48.029000000000     1.007825032230
         H            6.664000000000    48.575000000000    46.679000000000     1.007825032230
         H            7.141000000000    46.273000000000    47.369000000000     1.007825032230
         H            9.398000000000    46.559000000000    48.355000000000     1.007825032230
         H            8.284000000000    45.779000000000    49.503000000000     1.007825032230
         H            8.692000000000    47.501000000000    49.691000000000     1.007825032230
         H            5.893000000000    46.375000000000    49.500000000000     1.007825032230
         H            5.238000000000    47.497000000000    48.283000000000     1.007825032230
         H            6.252000000000    48.115000000000    49.610000000000     1.007825032230
         N            7.912000000000    47.499000000000    44.338000000000    14.003074004430
         C            7.852000000000    46.455000000000    43.322000000000    12.000000000000
         C            6.783000000000    46.760000000000    42.296000000000    12.000000000000
         C            5.362000000000    46.760000000000    42.865000000000    12.000000000000
         C            4.409000000000    47.143000000000    41.755000000000    12.000000000000
         C            4.990000000000    45.393000000000    43.428000000000    12.000000000000
         H            7.316000000000    48.311000000000    44.262000000000     1.007825032230
         H            7.603000000000    45.512000000000    43.810000000000     1.007825032230
         H            6.984000000000    47.744000000000    41.873000000000     1.007825032230
         H            6.841000000000    46.018000000000    41.499000000000     1.007825032230
         H            5.298000000000    47.502000000000    43.661000000000     1.007825032230
         H            3.388000000000    47.150000000000    42.138000000000     1.007825032230
         H            4.488000000000    46.420000000000    40.943000000000     1.007825032230
         H            4.664000000000    48.135000000000    41.383000000000     1.007825032230
         H            5.683000000000    45.128000000000    44.226000000000     1.007825032230
         H            3.975000000000    45.428000000000    43.824000000000     1.007825032230
         H            5.045000000000    44.646000000000    42.636000000000     1.007825032230
         C           12.810000000000    44.733000000000    44.943000000000    12.000000000000
         O           13.706000000000    43.894000000000    45.089000000000    15.994914619570
         N           11.531000000000    44.377000000000    44.905000000000    14.003074004430
         C           11.130000000000    42.976000000000    44.972000000000    12.000000000000
         C           11.340000000000    42.248000000000    43.660000000000    12.000000000000
         O           11.424000000000    41.017000000000    43.683000000000    15.994914619570
         C            9.646000000000    42.848000000000    45.362000000000    12.000000000000
         C            9.265000000000    43.266000000000    46.773000000000    12.000000000000
         C            7.755000000000    43.294000000000    46.907000000000    12.000000000000
         C            9.881000000000    42.319000000000    47.757000000000    12.000000000000
         H           10.821000000000    45.091000000000    44.828000000000     1.007825032230
         H           11.730000000000    42.484000000000    45.738000000000     1.007825032230
         H            9.070000000000    43.463000000000    44.670000000000     1.007825032230
         H            9.347000000000    41.809000000000    45.223000000000     1.007825032230
         H            9.653000000000    44.268000000000    46.959000000000     1.007825032230
         H            7.485000000000    43.594000000000    47.920000000000     1.007825032230
         H            7.340000000000    44.007000000000    46.194000000000     1.007825032230
         H            7.354000000000    42.301000000000    46.703000000000     1.007825032230
         H            9.608000000000    42.618000000000    48.769000000000     1.007825032230
         H           10.966000000000    42.341000000000    47.652000000000     1.007825032230
         H            9.518000000000    41.309000000000    47.566000000000     1.007825032230
         N           11.455000000000    42.952000000000    42.525000000000    14.003074004430
         C           11.525000000000    42.334000000000    41.214000000000    12.000000000000
         C           10.164000000000    41.769000000000    40.833000000000    12.000000000000
         O           10.081000000000    40.762000000000    40.130000000000    15.994914619570
         H           11.495000000000    43.959000000000    42.585000000000     1.007825032230
         H           11.825000000000    43.080000000000    40.478000000000     1.007825032230
         H           12.259000000000    41.529000000000    41.232000000000     1.007825032230
         N            9.056000000000    42.383000000000    41.229000000000    14.003074004430
         C            7.732000000000    41.847000000000    40.950000000000    12.000000000000
         C            7.015000000000    42.653000000000    39.888000000000    12.000000000000
         O            7.168000000000    43.877000000000    39.827000000000    15.994914619570
         C            6.847000000000    41.867000000000    42.198000000000    12.000000000000
         C            7.270000000000    40.907000000000    43.286000000000    12.000000000000
         C            6.765000000000    39.494000000000    43.037000000000    12.000000000000
         N            5.309000000000    39.509000000000    42.945000000000    14.003074004430
         C            4.456000000000    39.277000000000    43.947000000000    12.000000000000
         N            4.847000000000    39.018000000000    45.181000000000    14.003074004430
         N            3.160000000000    39.333000000000    43.692000000000    14.003074004430
         H            9.134000000000    43.250000000000    41.741000000000     1.007825032230
         H            7.833000000000    40.818000000000    40.605000000000     1.007825032230
         H            6.864000000000    42.876000000000    42.610000000000     1.007825032230
         H            5.825000000000    41.629000000000    41.903000000000     1.007825032230
         H            8.359000000000    40.887000000000    43.332000000000     1.007825032230
         H            6.881000000000    41.260000000000    44.241000000000     1.007825032230
         H            7.071000000000    38.848000000000    43.860000000000     1.007825032230
         H            7.184000000000    39.117000000000    42.104000000000     1.007825032230
         H            4.909000000000    39.714000000000    42.040000000000     1.007825032230
         H            5.832000000000    38.979000000000    45.401000000000     1.007825032230
         H            4.161000000000    38.858000000000    45.905000000000     1.007825032230
         H            2.838000000000    39.538000000000    42.757000000000     1.007825032230
         H            2.492000000000    39.171000000000    44.432000000000     1.007825032230
         N            6.207000000000    41.956000000000    39.087000000000    14.003074004430
         C            5.293000000000    42.579000000000    38.150000000000    12.000000000000
         C            3.843000000000    42.635000000000    38.597000000000    12.000000000000
         O            3.041000000000    43.261000000000    37.909000000000    15.994914619570
         C            5.310000000000    41.860000000000    36.804000000000    12.000000000000
         C            6.551000000000    42.112000000000    35.946000000000    12.000000000000
         O            7.307000000000    43.063000000000    36.189000000000    15.994914619570
         O            6.749000000000    41.341000000000    35.013000000000    15.994914619570
         H            6.233000000000    40.948000000000    39.136000000000     1.007825032230
         H            5.631000000000    43.602000000000    37.985000000000     1.007825032230
         H            5.243000000000    40.789000000000    36.993000000000     1.007825032230
         H            4.430000000000    42.166000000000    36.238000000000     1.007825032230
         N            3.402000000000    41.944000000000    39.654000000000    14.003074004430
         C            2.003000000000    41.980000000000    40.075000000000    12.000000000000
         C            2.042000000000    42.251000000000    41.586000000000    12.000000000000
         O            3.101000000000    42.119000000000    42.211000000000    15.994914619570
         C            1.229000000000    40.623000000000    39.804000000000    12.000000000000
         C            1.480000000000    40.065000000000    38.389000000000    12.000000000000
         O            1.654000000000    39.648000000000    40.770000000000    15.994914619570
         H            4.056000000000    41.380000000000    40.177000000000     1.007825032230
         H            1.491000000000    42.799000000000    39.570000000000     1.007825032230
         H            0.160000000000    40.798000000000    39.928000000000     1.007825032230
         H            0.891000000000    39.158000000000    41.087000000000     1.007825032230
         H            0.925000000000    39.136000000000    38.261000000000     1.007825032230
         H            1.148000000000    40.792000000000    37.648000000000     1.007825032230
         H            2.545000000000    39.873000000000    38.258000000000     1.007825032230
         N            0.923000000000    42.587000000000    42.217000000000    14.003074004430
         C            0.860000000000    42.841000000000    43.647000000000    12.000000000000
         C            0.191000000000    41.696000000000    44.392000000000    12.000000000000
         O           -0.020000000000    41.755000000000    45.606000000000    15.994914619570
         C            0.083000000000    44.138000000000    43.892000000000    12.000000000000
         C            0.752000000000    45.382000000000    43.343000000000    12.000000000000
         C           -0.200000000000    46.571000000000    43.380000000000    12.000000000000
         N           -0.054000000000    47.428000000000    44.372000000000    14.003074004430
         O           -1.105000000000    46.721000000000    42.552000000000    15.994914619570
         H            0.074000000000    42.670000000000    41.677000000000     1.007825032230
         H            1.874000000000    42.962000000000    44.027000000000     1.007825032230
         H           -0.896000000000    44.042000000000    43.423000000000     1.007825032230
         H           -0.056000000000    44.263000000000    44.966000000000     1.007825032230
         H            1.055000000000    45.199000000000    42.312000000000     1.007825032230
         H            1.634000000000    45.609000000000    43.942000000000     1.007825032230
         H            0.677000000000    47.290000000000    45.055000000000     1.007825032230
         H           -0.673000000000    48.222000000000    44.448000000000     1.007825032230
         N           -0.126000000000    40.611000000000    43.683000000000    14.003074004430
         C           -0.846000000000    39.468000000000    44.218000000000    12.000000000000
         C           -0.127000000000    38.883000000000    45.417000000000    12.000000000000
         O            1.056000000000    38.530000000000    45.397000000000    15.994914619570
         C           -0.990000000000    38.374000000000    43.128000000000    12.000000000000
         C           -1.627000000000    38.920000000000    41.847000000000    12.000000000000
         C           -1.847000000000    37.233000000000    43.716000000000    12.000000000000
         C           -3.091000000000    39.330000000000    41.987000000000    12.000000000000
         H            0.152000000000    40.582000000000    42.713000000000     1.007825032230
         H           -1.840000000000    39.791000000000    44.527000000000     1.007825032230
         H           -0.001000000000    37.983000000000    42.890000000000     1.007825032230
         H           -1.563000000000    38.148000000000    41.080000000000     1.007825032230
         H           -1.054000000000    39.786000000000    41.516000000000     1.007825032230
         H           -1.966000000000    36.446000000000    42.971000000000     1.007825032230
         H           -2.827000000000    37.621000000000    43.994000000000     1.007825032230
         H           -1.354000000000    36.826000000000    44.598000000000     1.007825032230
         H           -3.323000000000    40.106000000000    41.258000000000     1.007825032230
         H           -3.266000000000    39.713000000000    42.992000000000     1.007825032230
         H           -3.729000000000    38.464000000000    41.811000000000     1.007825032230
         N           -0.881000000000    38.847000000000    46.502000000000    14.003074004430
         C           -0.441000000000    38.279000000000    47.754000000000    12.000000000000
         C            0.502000000000    39.140000000000    48.581000000000    12.000000000000
         O            0.972000000000    38.690000000000    49.632000000000    15.994914619570
         H           -1.812000000000    39.236000000000    46.453000000000     1.007825032230
         H           -1.326000000000    38.078000000000    48.358000000000     1.007825032230
         H            0.054000000000    37.331000000000    47.545000000000     1.007825032230
         N            0.859000000000    40.336000000000    48.132000000000    14.003074004430
         C            1.732000000000    41.190000000000    48.902000000000    12.000000000000
         C            1.034000000000    41.776000000000    50.121000000000    12.000000000000
         O           -0.031000000000    42.407000000000    50.002000000000    15.994914619570
         C            2.216000000000    42.332000000000    48.029000000000    12.000000000000
         C            3.407000000000    42.998000000000    47.384000000000    12.000000000000
         C            3.093000000000    44.447000000000    47.004000000000    12.000000000000
         C            4.542000000000    42.927000000000    48.387000000000    12.000000000000
         H            0.515000000000    40.654000000000    47.237000000000     1.007825032230
         H            2.593000000000    40.609000000000    49.233000000000     1.007825032230
         H            1.601000000000    42.161000000000    47.146000000000     1.007825032230
         H            1.711000000000    43.184000000000    48.485000000000     1.007825032230
         H            3.686000000000    42.444000000000    46.487000000000     1.007825032230
         H            3.962000000000    44.893000000000    46.520000000000     1.007825032230
         H            2.245000000000    44.467000000000    46.319000000000     1.007825032230
         H            2.848000000000    45.013000000000    47.902000000000     1.007825032230
         H            5.430000000000    43.398000000000    47.965000000000     1.007825032230
         H            4.253000000000    43.448000000000    49.300000000000     1.007825032230
         H            4.758000000000    41.884000000000    48.618000000000     1.007825032230
         N            1.609000000000    41.565000000000    51.285000000000    14.003074004430
         C            1.098000000000    42.152000000000    52.502000000000    12.000000000000
         C            2.197000000000    43.020000000000    53.128000000000    12.000000000000
         O            3.368000000000    42.991000000000    52.732000000000    15.994914619570
         C            0.678000000000    41.061000000000    53.494000000000    12.000000000000
         C           -0.525000000000    40.271000000000    53.005000000000    12.000000000000
         O            1.805000000000    40.199000000000    53.678000000000    15.994914619570
         H            2.429000000000    40.977000000000    51.329000000000     1.007825032230
         H            0.236000000000    42.776000000000    52.267000000000     1.007825032230
         H            0.430000000000    41.527000000000    54.448000000000     1.007825032230
         H            1.577000000000    39.501000000000    54.296000000000     1.007825032230
         H           -0.785000000000    39.510000000000    53.741000000000     1.007825032230
         H           -1.370000000000    40.945000000000    52.866000000000     1.007825032230
         H           -0.283000000000    39.791000000000    52.057000000000     1.007825032230
         N            1.761000000000    43.922000000000    53.995000000000    14.003074004430
         C            2.669000000000    44.782000000000    54.721000000000    12.000000000000
         C            2.899000000000    44.200000000000    56.110000000000    12.000000000000
         O            1.950000000000    43.687000000000    56.706000000000    15.994914619570
         C            2.071000000000    46.190000000000    54.846000000000    12.000000000000
         C            1.967000000000    46.894000000000    53.501000000000    12.000000000000
         S            3.577000000000    47.123000000000    52.682000000000    31.972071174400
         C            3.194000000000    46.290000000000    51.174000000000    12.000000000000
         H            0.767000000000    44.011000000000    54.153000000000     1.007825032230
         H            3.619000000000    44.837000000000    54.189000000000     1.007825032230
         H            1.073000000000    46.110000000000    55.278000000000     1.007825032230
         H            2.699000000000    46.784000000000    55.510000000000     1.007825032230
         H            1.328000000000    46.300000000000    52.848000000000     1.007825032230
         H            1.506000000000    47.870000000000    53.650000000000     1.007825032230
         H            4.062000000000    46.314000000000    50.515000000000     1.007825032230
         H            2.929000000000    45.255000000000    51.388000000000     1.007825032230
         H            2.354000000000    46.787000000000    50.688000000000     1.007825032230
         N            4.081000000000    44.299000000000    56.717000000000    14.003074004430
         C            5.246000000000    45.002000000000    56.188000000000    12.000000000000
         C            6.066000000000    44.193000000000    55.186000000000    12.000000000000
         O            5.934000000000    42.966000000000    55.087000000000    15.994914619570
         C            6.034000000000    45.354000000000    57.433000000000    12.000000000000
         C            5.875000000000    44.064000000000    58.208000000000    12.000000000000
         C            4.392000000000    43.743000000000    58.040000000000    12.000000000000
         H            4.914000000000    45.923000000000    55.709000000000     1.007825032230
         H            7.079000000000    45.565000000000    57.206000000000     1.007825032230
         H            5.574000000000    46.188000000000    57.964000000000     1.007825032230
         H            6.497000000000    43.274000000000    57.786000000000     1.007825032230
         H            6.115000000000    44.218000000000    59.260000000000     1.007825032230
         H            3.797000000000    44.224000000000    58.816000000000     1.007825032230
         H            4.231000000000    42.665000000000    58.048000000000     1.007825032230
         N            6.987000000000    44.867000000000    54.479000000000    14.003074004430
         C            8.000000000000    44.233000000000    53.656000000000    12.000000000000
         C            9.305000000000    44.847000000000    54.159000000000    12.000000000000
         O            9.452000000000    46.089000000000    54.229000000000    15.994914619570
         C            7.805000000000    44.569000000000    52.173000000000    12.000000000000
         C            6.630000000000    43.812000000000    51.545000000000    12.000000000000
         C            6.785000000000    42.295000000000    51.627000000000    12.000000000000
         N            5.768000000000    41.525000000000    51.936000000000    14.003074004430
         O            7.875000000000    41.758000000000    51.405000000000    15.994914619570
         H            6.974000000000    45.876000000000    54.523000000000     1.007825032230
         H            7.999000000000    43.154000000000    53.809000000000     1.007825032230
         H            7.620000000000    45.639000000000    52.079000000000     1.007825032230
         H            8.717000000000    44.319000000000    51.631000000000     1.007825032230
         H            6.554000000000    44.097000000000    50.496000000000     1.007825032230
         H            5.711000000000    44.101000000000    52.056000000000     1.007825032230
         H            4.864000000000    41.934000000000    52.124000000000     1.007825032230
         H            5.890000000000    40.524000000000    51.986000000000     1.007825032230
         N           10.212000000000    43.967000000000    54.584000000000    14.003074004430
         C           11.476000000000    44.368000000000    55.215000000000    12.000000000000
         C           12.675000000000    43.980000000000    54.367000000000    12.000000000000
         O           12.691000000000    42.891000000000    53.782000000000    15.994914619570
         C           11.576000000000    43.704000000000    56.617000000000    12.000000000000
         C           12.772000000000    44.291000000000    57.384000000000    12.000000000000
         C           10.249000000000    43.916000000000    57.370000000000    12.000000000000
         H           10.022000000000    42.982000000000    54.467000000000     1.007825032230
         H           11.474000000000    45.451000000000    55.341000000000     1.007825032230
         H           11.736000000000    42.634000000000    56.486000000000     1.007825032230
         H           12.839000000000    43.823000000000    58.366000000000     1.007825032230
         H           12.635000000000    45.366000000000    57.502000000000     1.007825032230
         H           13.690000000000    44.100000000000    56.827000000000     1.007825032230
         H           10.429000000000    43.868000000000    58.444000000000     1.007825032230
         H            9.838000000000    44.892000000000    57.113000000000     1.007825032230
         H            9.541000000000    43.138000000000    57.085000000000     1.007825032230
         N           13.661000000000    44.873000000000    54.314000000000    14.003074004430
         C           14.920000000000    44.686000000000    53.606000000000    12.000000000000
         C           15.084000000000    45.732000000000    52.480000000000    12.000000000000
         C           14.037000000000    45.513000000000    51.389000000000    12.000000000000
         C           12.748000000000    46.009000000000    51.540000000000    12.000000000000
         C           14.355000000000    44.764000000000    50.257000000000    12.000000000000
         C           11.795000000000    45.741000000000    50.561000000000    12.000000000000
         C           13.394000000000    44.507000000000    49.291000000000    12.000000000000
         C           12.120000000000    44.992000000000    49.447000000000    12.000000000000
         H           13.526000000000    45.747000000000    54.802000000000     1.007825032230
         H           14.954000000000    43.683000000000    53.180000000000     1.007825032230
         H           14.962000000000    46.731000000000    52.898000000000     1.007825032230
         H           16.080000000000    45.642000000000    52.047000000000     1.007825032230
         H           12.488000000000    46.597000000000    52.408000000000     1.007825032230
         H           15.357000000000    44.381000000000    50.132000000000     1.007825032230
         H           10.791000000000    46.123000000000    50.674000000000     1.007825032230
         H           13.648000000000    43.926000000000    48.417000000000     1.007825032230
         H           11.370000000000    44.788000000000    48.697000000000     1.007825032230
         C           17.040000000000    41.941000000000    51.007000000000    12.000000000000
         O           16.836000000000    42.533000000000    52.077000000000    15.994914619570
         N           16.095000000000    41.291000000000    50.355000000000    14.003074004430
         C           14.733000000000    41.195000000000    50.835000000000    12.000000000000
         C           13.852000000000    40.816000000000    49.658000000000    12.000000000000
         C           12.389000000000    40.645000000000    50.035000000000    12.000000000000
         C           11.595000000000    41.566000000000    50.695000000000    12.000000000000
         N           11.653000000000    39.576000000000    49.778000000000    14.003074004430
         C           10.451000000000    39.794000000000    50.243000000000    12.000000000000
         N           10.428000000000    40.987000000000    50.784000000000    14.003074004430
         H           16.332000000000    40.841000000000    49.483000000000     1.007825032230
         H           14.421000000000    42.170000000000    51.211000000000     1.007825032230
         H           13.926000000000    41.599000000000    48.904000000000     1.007825032230
         H           14.217000000000    39.882000000000    49.232000000000     1.007825032230
         H           11.877000000000    42.544000000000    51.056000000000     1.007825032230
         H            9.619000000000    39.108000000000    50.190000000000     1.007825032230
         H            9.615000000000    41.404000000000    51.213000000000     1.007825032230
         C            9.118000000000    40.183000000000    54.803000000000    12.000000000000
         O            9.387000000000    41.362000000000    55.086000000000    15.994914619570
         N            8.115000000000    39.543000000000    55.384000000000    14.003074004430
         C            7.292000000000    40.203000000000    56.373000000000    12.000000000000
         C            7.821000000000    40.045000000000    57.784000000000    12.000000000000
         O            8.967000000000    39.610000000000    58.017000000000    15.994914619570
         H            7.923000000000    38.584000000000    55.134000000000     1.007825032230
         H            7.249000000000    41.266000000000    56.135000000000     1.007825032230
         H            6.284000000000    39.790000000000    56.326000000000     1.007825032230
         N            6.984000000000    40.342000000000    58.778000000000    14.003074004430
         C            7.384000000000    40.247000000000    60.166000000000    12.000000000000
         C            6.284000000000    40.754000000000    61.091000000000    12.000000000000
         C            6.705000000000    40.642000000000    62.560000000000    12.000000000000
         C            7.825000000000    41.288000000000    63.022000000000    12.000000000000
         C            5.989000000000    39.828000000000    63.426000000000    12.000000000000
         C            8.229000000000    41.132000000000    64.328000000000    12.000000000000
         C            6.398000000000    39.679000000000    64.737000000000    12.000000000000
         C            7.527000000000    40.326000000000    65.197000000000    12.000000000000
         H            6.045000000000    40.641000000000    58.557000000000     1.007825032230
         H            8.276000000000    40.856000000000    60.316000000000     1.007825032230
         H            5.384000000000    40.160000000000    60.932000000000     1.007825032230
         H            6.072000000000    41.797000000000    60.857000000000     1.007825032230
         H            8.392000000000    41.922000000000    62.357000000000     1.007825032230
         H            5.109000000000    39.309000000000    63.074000000000     1.007825032230
         H            9.110000000000    41.650000000000    64.677000000000     1.007825032230
         H            5.830000000000    39.051000000000    65.407000000000     1.007825032230
         H            7.854000000000    40.203000000000    66.219000000000     1.007825032230
         O           -4.494000000000    46.184000000000    55.356000000000    15.994914619570
         H           -3.983000000000    45.969000000000    54.576000000000     1.007825032230
         H           -4.883000000000    45.386000000000    55.713000000000     1.007825032230
         O           -0.568000000000    54.245000000000    56.640000000000    15.994914619570
         H            0.134000000000    54.591000000000    56.089000000000     1.007825032230
         H           -0.462000000000    54.570000000000    57.534000000000     1.007825032230
         O           -0.810000000000    44.068000000000    57.031000000000    15.994914619570
         H            0.132000000000    43.938000000000    56.920000000000     1.007825032230
         H           -1.285000000000    43.430000000000    56.499000000000     1.007825032230
         O           -5.188000000000    43.599000000000    55.708000000000    15.994914619570
         H           -5.595000000000    43.266000000000    54.908000000000     1.007825032230
         H           -4.407000000000    43.083000000000    55.907000000000     1.007825032230
         O            0.263000000000    58.629000000000    44.891000000000    15.994914619570
         H            0.111000000000    58.192000000000    45.729000000000     1.007825032230
         H            1.186000000000    58.871000000000    44.819000000000     1.007825032230
         O            5.003000000000    39.012000000000    53.418000000000    15.994914619570
         H            4.575000000000    39.038000000000    52.562000000000     1.007825032230
         H            5.944000000000    38.883000000000    53.300000000000     1.007825032230
         O            3.187000000000    37.794000000000    47.216000000000    15.994914619570
         H            2.483000000000    38.037000000000    46.615000000000     1.007825032230
         H            2.832000000000    37.256000000000    47.923000000000     1.007825032230
         O           -7.326000000000    52.855000000000    56.701000000000    15.994914619570
         H           -6.835000000000    53.375000000000    57.337000000000     1.007825032230
         H           -8.116000000000    52.507000000000    57.115000000000     1.007825032230
         O            3.645000000000    39.297000000000    51.046000000000    15.994914619570
         H            4.240000000000    39.454000000000    50.312000000000     1.007825032230
         H            3.097000000000    38.535000000000    50.856000000000     1.007825032230
         O           -1.910000000000    49.551000000000    43.381000000000    15.994914619570
         H           -1.662000000000    49.802000000000    42.491000000000     1.007825032230
         H           -2.807000000000    49.216000000000    43.380000000000     1.007825032230
         O           -4.831000000000    48.504000000000    52.099000000000    15.994914619570
         H           -5.768000000000    48.538000000000    51.905000000000     1.007825032230
         H           -4.357000000000    48.187000000000    51.330000000000     1.007825032230
         O            7.431000000000    38.634000000000    51.867000000000    15.994914619570
         H            7.564000000000    39.572000000000    51.728000000000     1.007825032230
         H            7.336000000000    38.197000000000    51.021000000000     1.007825032230
         O           -2.001000000000    42.627000000000    47.431000000000    15.994914619570
         H           -1.139000000000    42.734000000000    47.029000000000     1.007825032230
         H           -1.902000000000    42.534000000000    48.378000000000     1.007825032230
         H           10.263000000000    48.876000000000    56.307000000000     1.007825032230
         H            0.443000000000    53.663000000000    60.374000000000     1.007825032230
         H           -4.038000000000    55.583000000000    59.452000000000     1.007825032230
         H            4.613000000000    47.002000000000    61.822000000000     1.007825032230
         H           13.557000000000    53.427000000000    58.143000000000     1.007825032230
         H           -0.795000000000    59.388000000000    54.192000000000     1.007825032230
         H           -6.892000000000    57.514000000000    54.434000000000     1.007825032230
         H            8.807000000000    46.339000000000    42.815000000000     1.007825032230
         H           13.019000000000    45.797000000000    44.864000000000     1.007825032230
         H           15.731000000000    44.803000000000    54.331000000000     1.007825032230
         H           18.033000000000    41.942000000000    50.544000000000     1.007825032230
         H           14.641000000000    40.460000000000    51.638000000000     1.007825032230
         H            9.722000000000    39.642000000000    54.070000000000     1.007825032230
         H            7.624000000000    39.202000000000    60.415000000000     1.007825032230

  Running in c1 symmetry.

  Rotational constants: A =      0.00005  B =      0.00000  C =      0.00000 [cm^-1]
  Rotational constants: A =      1.42672  B =      0.01794  C =      0.01792 [MHz]
  Nuclear repulsion = 224081.285765863256529

  Charge       = -3
  Multiplicity = 1
  Electrons    = 3004
  Nalpha       = 1502
  Nbeta        = 1502

  ==> Algorithm <==

  SCF Algorithm Type is DF.
  DIIS enabled.
  MOM disabled.
  Fractional occupation disabled.
  Guess Type is SAD.
  Energy threshold   = 1.00e-06
  Density threshold  = 1.00e-06
  Integral threshold = 1.00e-12

  ==> Primary Basis <==

  Basis Set: MINIX
    Blend: MINIX
    Number of shells: 1579
    Number of basis functions: 2385
    Number of Cartesian functions: 2390
    Spherical Harmonics?: true
    Max angular momentum: 2

   => Loading Basis Set <=

    Name: (MINIX AUX)
    Role: JKFIT
    Keyword: DF_BASIS_SCF
    atoms 1-2, 4, 6, 27, 31, 39, 52, 59, 67, 81-82, 88, 92, 109, 131, 141, 148, 168, 172, 192, 211, 215, 225, 244, 271, 275, 282, 298, 318, 321-322, 330, 333-334, 342, 346-347, 357, 379, 398, 408, 412-413, 423, 457, 461, 480, 487, 511, 514-515, 523, 526, 537, 542, 554, 573, 580, 599, 602, 613, 630, 644, 649, 661, 693, 710, 714, 736, 739, 742, 745, 748, 751, 754, 757, 760, 763, 766, 769, 772                                                                                                                                                                                                                                                                                                                                                                                    entry O          line   318 file /storage/hive/project/chem-sherrill/csargent30/.conda/envs/psi419/share/psi4/basis/def2-universal-jkfit.gbs 
    atoms 3, 5, 8-11, 26, 29-30, 32-38, 50-51, 57-58, 60-66, 78-80, 87, 90-91, 93-95, 97, 107-108, 110-113, 129-130, 132, 139-140, 146-147, 149-151, 160-161, 167, 170-171, 173-179, 190-191, 193-196, 209-210, 212-213, 223-224, 226-229, 242-243, 245-246, 248, 259-262, 270, 273-274, 280-281, 283-285, 296-297, 299-305, 316-317, 319-320, 328-329, 331-332, 340-341, 343-345, 355-356, 358-361, 377-378, 380-383, 396-397, 399, 406-407, 409-411, 421-422, 424-427, 440-444, 456, 459-460, 462-465, 478-479, 485-486, 488-490, 492, 509-510, 512-513, 521-522, 524-525, 535-536, 538-540, 552-553, 555-558, 571-572, 578-579, 581-584, 597-598, 600-601, 611-612, 614-615, 617, 628-629, 631-633, 642-643, 645-647, 659-660, 662-664, 675-682, 692, 695-698, 700, 709, 712-713, 719-726 entry C          line   198 file /storage/hive/project/chem-sherrill/csargent30/.conda/envs/psi419/share/psi4/basis/def2-universal-jkfit.gbs 
    atoms 7, 28, 49, 56, 77, 89, 96, 98, 106, 114, 128, 138, 145, 159, 169, 189, 208, 214, 222, 241, 258, 272, 279, 295, 315, 327, 339, 354, 362, 376, 395, 405, 420, 439, 458, 477, 484, 491, 493-494, 508, 520, 534, 541, 551, 570, 577, 596, 610, 627, 641, 648, 658, 674, 694, 699, 701, 711, 718                                                                                                                                                                                                                                                                                                                                                                                                                                                                                        entry N          line   258 file /storage/hive/project/chem-sherrill/csargent30/.conda/envs/psi419/share/psi4/basis/def2-universal-jkfit.gbs 
    atoms 12, 133, 162, 247, 616                                                                                                                                                                                                                                                                                                                                                                                                                                                                                                                                                                                                                                                                                                                                                             entry S          line   903 file /storage/hive/project/chem-sherrill/csargent30/.conda/envs/psi419/share/psi4/basis/def2-universal-jkfit.gbs 
    atoms 13-25, 40-48, 53-55, 68-76, 83-86, 99-105, 115-127, 134-137, 142-144, 152-158, 163-166, 180-188, 197-207, 216-221, 230-240, 249-257, 263-269, 276-278, 286-294, 306-314, 323-326, 335-338, 348-353, 363-375, 384-394, 400-404, 414-419, 428-438, 445-455, 466-476, 481-483, 495-507, 516-519, 527-533, 543-550, 559-569, 574-576, 585-595, 603-609, 618-626, 634-640, 650-657, 665-673, 683-691, 702-708, 715-717, 727-735, 737-738, 740-741, 743-744, 746-747, 749-750, 752-753, 755-756, 758-759, 761-762, 764-765, 767-768, 770-771, 773-788                                                                                                                                                                                                                                    entry H          line    18 file /storage/hive/project/chem-sherrill/csargent30/.conda/envs/psi419/share/psi4/basis/def2-universal-jkfit.gbs 

  ==> Integral Setup <==

  ==> DiskDFJK: Density-Fitted J/K Matrices <==

    J tasked:                  Yes
    K tasked:                  Yes
    wK tasked:                  No
    OpenMP threads:             10
    Integrals threads:          10
    Memory [MiB]:            85830
    Algorithm:                Disk
    Integral Cache:           NONE
    Schwarz Cutoff:          1E-12
    Fitting Condition:       1E-10

   => Auxiliary Basis Set <=

  Basis Set: (MINIX AUX)
    Blend: DEF2-UNIVERSAL-JKFIT
    Number of shells: 12165
    Number of basis functions: 36847
    Number of Cartesian functions: 43426
    Spherical Harmonics?: true
    Max angular momentum: 4

   => External Potential Field:  <= 

    > Charges [e] [a0] < 

              Z          x          y          z
        0.59720   41.93869   95.60880  109.21105
       -0.56790   42.21081   95.82045  111.52597
       -0.36620   44.20069   95.55022  107.46117
        0.11230   45.40634   93.97041  107.92982
        0.11230   43.58086   95.35747  105.52609
        0.11230   45.27028   97.27743  107.64447
       -0.41570   39.69370   95.43684  108.27753
       -0.02370   37.39957   95.46707  109.71183
        0.59730   35.70638   93.49609  108.54776
       -0.56790   36.00306   92.99720  106.29332
        0.03420   36.07298   97.95773  109.48506
        0.00180   37.42036   99.97218  110.96661
       -0.27370   35.12434  102.45150  111.29164
       -0.05360   34.89568  103.12424  108.01864
        0.08800   37.77563   95.02299  111.68848
        0.02410   36.01251   98.50953  107.50085
        0.02410   34.14924   97.76687  110.19560
        0.04400   37.99105   99.25975  112.81287
        0.04400   39.06064  100.65059  109.92348
        0.06840   34.44971  105.11791  107.75596
        0.06840   36.69092  102.69717  107.10401
        0.06840   33.40658  101.97151  107.18338
        0.27190   39.54252   95.26676  106.38213
       -0.41570   34.08121   92.30367  110.04820
       -0.00240   32.08566   90.71063  109.00507
        0.59730   30.14680   92.55123  107.88446
       -0.56790   29.92381   94.69418  108.82744
       -0.03430   30.76285   89.22342  111.05731
        0.01180   32.24629   86.96709  111.99840
       -0.12560   34.29475   87.29401  113.59522
       -0.12560   31.51118   84.57091  111.24251
       -0.17040   35.59110   85.17563  114.42103
       -0.17040   32.81131   82.46198  112.06832
       -0.10720   34.85033   82.77000  113.66136
        0.27190   34.23050   92.50398  111.93982
        0.09780   32.83210   89.45586  107.55187
        0.02950   30.41892   90.48198  112.65035
        0.02950   28.95060   88.56579  110.33166
        0.13300   34.86923   89.16106  114.18481
        0.13300   29.90870   84.34982  109.99718
        0.14300   37.19359   85.39294  115.66636
        0.14300   32.23684   80.59682  111.47305
        0.12970   35.87834   81.13539  114.32276
       -0.34790   28.75029   91.83502  105.93427
       -0.24000   26.76608   93.41294  104.86279
        0.73410   24.31889   91.97108  105.16515
       -0.58940   24.13936   89.77900  104.40548
       -0.00940   27.08922   93.87404  102.07734
        0.01870   29.12635   95.75998  101.55577
       -0.04790   28.74084   96.57823   98.82512
       -0.01430   30.67781   98.60213   98.23930
       -0.38540   29.79909  100.12714   96.13793
        0.27470   29.07533   90.12293  105.15759
        0.14260   26.66215   95.20629  105.87191
        0.03620   27.57677   92.09580  101.15893
        0.03620   25.31288   94.56945  101.29877
        0.01030   28.95249   97.37570  102.82189
        0.01030   30.97639   94.88315  101.77687
        0.06210   26.83978   97.33601   98.58134
        0.06210   29.01485   94.96819   97.57034
        0.11350   30.94049   99.80022   99.89470
        0.11350   32.46927   97.71585   97.74230
        0.34000   29.35123  101.87514   96.76154
        0.34000   31.17859  100.25564   94.82457
        0.34000   28.25519   99.31456   95.36314
       -0.41570   22.41593   93.14460  106.27442
        0.29850   19.43016   91.95029  109.71750
       -0.31920   16.91305   90.63315  110.20883
       -0.31920   21.63547   90.71630  111.18960
        0.27190   22.65215   94.96819  106.78842
        0.09690   20.01031   89.99632  106.10623
       -0.02970   19.26198   93.90994  110.33166
        0.07910   16.51810   90.63504  112.23083
        0.07910   17.01131   88.69052  109.53042
        0.07910   15.41072   91.63093  109.21483
        0.07910   21.21596   90.74465  113.20593
        0.07910   21.87169   88.76800  110.56410
        0.07910   23.37213   91.76699  110.83433
       -0.58190   -1.91618  101.64081  113.44404
       -0.41570    0.12094   99.95139  116.64335
       -0.02490   -2.21665   98.94228  117.70726
        0.59730   -4.10260  100.92838  118.61055
       -0.56790   -6.31169  100.31044  119.05653
        0.21170   -1.67052   97.19239  119.93147
       -0.65460   -0.57637   94.91716  119.03952
        0.27190    1.75556   99.73786  117.60522
        0.08430   -3.13884   97.82356  116.24272
        0.03520   -0.36472   98.11836  121.22782
        0.03520   -3.42796   96.76721  120.91791
        0.42750    0.17763   94.02521  120.42658
       -0.41570   -3.25600  103.26975  118.96960
        0.01430   -5.02478  105.31822  119.43447
        0.59730   -6.64806  105.78309  117.14034
       -0.56790   -8.74565  106.70150  117.43703
       -0.20410   -3.70008  107.80888  120.00517
        0.71300   -2.24688  107.62179  122.46748
       -0.91910    0.21354  108.16414  122.47693
       -0.59310   -3.27490  106.83756  124.41768
        0.27190   -1.38139  103.62313  118.91858
        0.10480   -6.23421  104.81744  121.02562
        0.07970   -5.10604  109.30554  120.15824
        0.07970   -2.39428  108.25296  118.47449
        0.41960    1.06958  108.74807  120.87255
        0.41960    1.22265  107.99218  124.08887
       -0.41570   -5.78823  105.28231  114.82543
        0.13030   -5.54824  106.81677  110.46016
       -0.04300   -4.57125  109.36223  111.31243
       -0.32040   -6.94096  107.03598  107.94872
       -0.06600   -2.19019  110.31276  109.98206
        0.27190   -4.03268  104.55855  114.63268
        0.08690   -8.77400  107.10968  112.99050
        0.01870   -3.94764  105.54309  110.21828
        0.02360   -6.06413  110.74740  110.99873
        0.02360   -4.18952  109.26585  113.33443
        0.08820   -7.62504  105.17838  107.37802
        0.08820   -8.53778  108.32099  108.15847
        0.08820   -5.65784  107.76730  106.51252
        0.01860   -1.66485  112.15147  110.74551
        0.01860   -0.65196  108.97673  110.29009
        0.01860   -2.55491  110.48662  107.96194
       -0.56790   11.32513   89.45208  117.70537
       -0.51630    7.42473   89.50877  119.45526
        0.03810    8.31479   90.42340  121.92324
        0.53660   10.01744   88.54123  123.23471
       -0.58190   11.96197   89.26121  124.31563
       -0.03030    6.14539   90.95252  123.68824
        0.79940    4.29913   92.92539  122.73204
       -0.80140    5.02856   94.62237  121.32420
       -0.80140    2.10515   92.69674  123.44825
        0.29360    5.56335   89.17429  119.20392
        0.08800    9.36737   92.16950  121.63411
       -0.01220    5.11360   89.19507  123.98682
       -0.01220    6.90506   91.58369  125.49482
       -0.41570    9.39383   86.10726  123.02873
        0.01430   10.98120   84.13250  124.09454
        0.59730   13.63248   84.04179  122.94369
       -0.56790   15.50898   83.62983  124.29674
       -0.20410    9.74154   81.56058  123.76194
        0.71300    7.48898   81.24500  125.52128
       -0.91910    5.92618   79.38362  125.07341
       -0.59310    7.00144   82.72465  127.25416
        0.27190    7.78945   85.62727  122.11599
        0.10480   11.17395   84.48966  126.11465
        0.07970    9.10092   81.37350  121.81364
        0.07970   11.12482   80.08659  124.16257
        0.41960    6.26255   78.18175  123.62966
        0.41960    4.38227   79.14929  126.17134
       -0.41570   13.84224   84.43107  120.45492
        0.03370   16.27054   84.51611  119.15479
        0.59730   17.89949   86.65528  120.20359
       -0.56790   20.11991   86.30190  120.78374
       -0.18250   15.83402   84.98476  116.34099
        0.27190   12.24920   84.67674  119.43258
        0.08230   17.24753   82.72087  119.40801
        0.06030   17.64626   85.04901  115.36589
        0.06030   14.68884   83.45975  115.56053
        0.06030   14.85325   86.77811  116.08777
       -0.34790   16.81667   88.91917  120.47760
       -0.24000   18.20373   91.06212  121.54718
        0.73410   19.11458   90.51599  124.21359
       -0.58940   21.35957   90.87126  124.78995
       -0.00940   16.53510   93.42806  121.61332
        0.01870   15.95307   94.26899  118.94881
       -0.04790   14.84758   96.89571  118.98472
       -0.01430   12.13204   96.93539  119.78407
       -0.38540   11.17017   99.48085  119.43258
        0.27470   15.00254   89.15728  119.93525
        0.14260   19.84212   91.44574  120.35855
        0.03620   14.77577   92.99720  122.59409
        0.03620   17.52343   94.93606  122.60732
        0.01030   17.68784   94.27277  117.83954
        0.01030   14.60002   92.96886  118.10032
        0.06210   15.93606   98.04844  120.29808
        0.06210   15.00065   97.71018  117.09877
        0.11350   11.98275   96.40249  121.76828
        0.11350   11.04923   95.61825  118.62756
        0.34000    9.45997   99.40526  118.58976
        0.34000   12.37771  100.47107  118.33276
        0.34000   11.00576  100.33879  121.12955
       -0.34790   17.45540   89.50310  125.82174
       -0.26370   18.30200   88.98153  128.38232
        0.73410   20.29755   86.93307  128.60342
       -0.58940   21.97374   87.13527  130.23992
       -0.00070   16.03244   88.33714  130.07363
        0.03900   15.23308   90.97897  130.92023
        0.04860   12.49298   91.25865  130.48559
       -0.52950   11.73520   93.89293  130.50449
        0.80760    9.29556   94.51087  130.33630
       -0.86270    7.43607   92.80634  130.10953
       -0.86270    8.70408   96.93917  130.37032
        0.27470   15.66961   89.11193  125.27561
        0.15600   19.13159   90.72008  129.11365
        0.03270   14.53955   87.39605  129.01349
        0.03270   16.61825   87.19574  131.68557
        0.02850   15.64693   91.22086  132.92334
        0.02850   16.25542   92.39438  129.82796
        0.06870   12.01866   90.44040  128.65633
        0.06870   11.46875   90.25143  131.96147
        0.34560   13.05612   95.26298  130.64433
        0.44780    7.84803   90.94307  130.06985
        0.44780    5.62194   93.38460  129.97914
        0.44780   10.07791   98.25442  130.52905
        0.44780    6.87860   97.47774  130.23615
       -0.41570   20.15582   84.97154  126.97826
       -0.05180   22.06822   82.98921  126.98582
        0.59730   24.63258   84.10226  126.21292
       -0.56790   26.55065   83.57125  127.45447
       -0.11020   21.31989   80.82548  125.18491
        0.35310   23.23229   78.62583  125.00160
       -0.41210   23.69339   77.58649  127.63588
       -0.41210   22.27987   76.57926  123.21203
        0.27190   18.70640   84.87705  125.74049
        0.09220   22.22696   82.23332  128.89444
        0.04570   19.52465   80.05258  125.83308
        0.04570   21.04777   81.61160  123.30085
       -0.03610   25.01053   79.36283  124.26839
        0.10000   25.04076   76.03124  127.53573
        0.10000   24.45306   79.07559  128.83775
        0.10000   21.91704   76.90618  128.42579
        0.10000   21.96996   77.38995  121.34309
        0.10000   20.50920   75.81014  123.93013
        0.10000   23.68016   75.07315  123.08353
       -0.41570   24.73463   85.74821  124.27784
       -0.05180   27.11946   86.92362  123.58431
        0.59730   28.07755   88.60737  125.70647
       -0.56790   30.36412   88.56579  126.18646
       -0.11020   26.71884   88.39572  121.13333
        0.35310   26.13869   86.73276  118.82220
       -0.41210   25.15037   88.35603  116.66602
       -0.41210   28.53864   85.30602  118.02473
        0.27190   23.14915   86.16962  123.30274
        0.09220   28.50841   85.44208  123.24227
        0.04570   25.14092   89.69018  121.40923
        0.04570   28.41392   89.49743  120.74216
       -0.03610   24.69116   85.36082  119.33809
        0.10000   24.74407   87.16173  115.03708
        0.10000   23.42693   89.31224  117.26129
        0.10000   26.57144   89.75632  116.15391
        0.10000   28.12479   84.12683  116.38634
        0.10000   29.17926   84.11738  119.57998
        0.10000   30.01452   86.66095  117.54285
       -0.41570   26.49018   90.03033  127.04440
       -0.03890   27.33300   91.49109  129.22325
        0.59730   28.35345   89.75065  131.28683
       -0.56790   30.43026   90.24198  132.21847
        0.36540   25.14470   93.06712  130.25693
       -0.24380   25.76453   94.49575  132.69279
       -0.67610   24.53053   94.78299  128.26705
        0.27190   24.65148   90.10025  126.53606
        0.10070   28.83911   92.76288  128.62421
        0.00430   23.53276   91.83124  130.59708
        0.41020   23.46284   93.95151  127.05952
        0.06420   24.11291   95.56723  133.30128
        0.06420   27.33300   95.78644  132.35075
        0.06420   26.28987   93.15216  134.16300
       -0.41570   27.12513   87.67006  131.99926
       -0.08750   28.15125   86.04490  133.99859
        0.59730   30.68537   84.84870  133.22380
       -0.56790   32.36156   84.52367  134.79227
        0.29850   26.12924   84.01344  134.65999
       -0.31920   27.22906   82.08592  136.47602
       -0.31920   23.92960   85.22287  136.06217
        0.27190   25.47540   87.20897  131.15644
        0.09690   28.47061   87.20519  135.67100
       -0.02970   25.46217   83.08370  132.94790
        0.07910   28.82777   81.13917  135.58785
        0.07910   25.78720   80.69509  136.95601
        0.07910   27.86212   83.03835  138.18811
        0.07910   23.04332   86.64016  134.85842
        0.07910   24.62313   86.12049  137.78182
        0.07910   22.54821   83.77534  136.55161
       -0.34790   31.06332   84.31580  130.78795
       -0.24000   33.44248   83.33692  129.82985
        0.73410   35.43803   85.37027  129.36498
       -0.58940   37.46571   84.81091  128.30862
       -0.00940   32.97383   81.94041  127.36376
        0.01870   31.21828   79.71054  127.64533
       -0.04790   32.36156   77.89262  129.51805
       -0.01430   30.83655   75.48700  129.60309
       -0.38540   32.56754   73.48200  130.33063
        0.27470   29.63280   84.60493  129.55773
        0.14260   34.19081   81.99522  131.20180
        0.03620   32.14613   83.25755  126.01450
        0.03620   34.77663   81.27712  126.62299
        0.01030   29.38524   80.35115  128.32941
        0.01030   30.98962   78.77512  125.82363
        0.06210   32.37290   78.75812  131.38699
        0.06210   34.29475   77.45609  128.95491
        0.11350   29.32288   75.65519  130.98826
        0.11350   30.04476   75.09016  127.74360
        0.34000   31.62457   71.82471  130.41189
        0.34000   33.96972   73.35350  129.04184
        0.34000   33.31209   73.87506  132.04272
       -0.34790   34.90702   87.76455  130.00749
       -0.24000   36.58699   89.91317  129.58608
        0.73410   37.39579   90.24009  126.84220
       -0.58940   39.59732   90.66528  126.19780
       -0.00940   38.90190   89.63538  131.26038
        0.01870   38.05530   89.70341  133.97969
       -0.04790   40.20203   88.51099  135.41399
       -0.01430   39.57653   88.30690  138.19756
       -0.38540   41.66468   87.00299  139.43911
        0.27470   33.22516   88.10470  130.84275
        0.14260   35.58921   91.62148  130.16056
        0.03620   39.83354   87.84203  130.86731
        0.03620   40.20770   91.18873  130.90133
        0.01030   37.75106   91.64416  134.60141
        0.01030   36.33376   88.59792  134.21969
        0.06210   41.89145   89.66750  135.18534
        0.06210   40.56108   86.62883  134.65810
        0.11350   39.34788   90.18907  139.00447
        0.11350   37.83799   87.22976  138.44323
        0.34000   41.29619   86.84047  141.30427
        0.34000   43.27284   88.00077  139.19345
        0.34000   41.87255   85.26444  138.67755
       -0.41570   35.57409   89.99632  125.13577
       -0.00310   36.03708   90.26466  122.44669
        0.59730   34.79931   92.67028  121.40168
       -0.56790   32.47683   92.94618  121.58120
       -0.00360   34.99206   87.93841  121.08420
       -0.06450   36.55864   85.63294  121.64167
        0.69510   39.26662   85.83703  120.69492
       -0.94070   41.00139   84.75611  122.11788
       -0.60860   39.91102   86.98409  118.75606
        0.27190   33.80153   89.61081  125.73104
        0.08500   38.06853   90.36670  122.12733
        0.01710   33.05887   87.60392  121.71159
        0.01710   34.99584   88.28423  119.05464
        0.03520   36.60022   85.34948  123.68069
        0.03520   35.66858   83.99644  120.76106
        0.42510   40.49305   83.84148  123.71281
        0.42510   42.84009   84.84303  121.61332
       -0.25480   36.19392   94.49009  120.31508
       -0.02660   35.14135   96.76154  119.17936
        0.58960   33.51996   96.02454  116.92869
       -0.57480   34.23806   94.31245  115.48683
       -0.00700   37.38445   98.33001  118.38378
        0.01890   39.40079   97.37948  120.17335
        0.01920   38.92269   94.55623  120.16579
        0.06410   34.01129   97.78766  120.56264
        0.02530   37.89279   97.97474  116.42036
        0.02530   37.01973  100.33312  118.69370
        0.02130   41.28863   97.81978  119.47604
        0.02130   39.12300   98.15804  122.05930
        0.03910   39.79196   93.63782  121.79096
        0.03910   39.58031   93.70774  118.40835
       -0.41570   31.37512   97.29822  116.59799
       -0.00240   29.78019   96.80689  114.42481
        0.59730   28.61990   99.26920  113.50640
       -0.56790   28.44416  101.13814  114.89913
       -0.03430   27.62024   94.92283  115.06542
        0.01180   25.78909   95.77510  117.13467
       -0.12560   23.67071   97.21129  116.53941
       -0.12560   26.29554   95.20629  119.64801
       -0.17040   22.10224   98.06545  118.44992
       -0.17040   24.69494   96.07746  121.53585
       -0.10720   22.60490   97.50798  120.95192
        0.27190   30.85356   98.61914  117.87356
        0.09780   30.93482   96.00943  112.91681
        0.02950   26.52987   94.60158  113.34766
        0.02950   28.46683   93.13515  115.64179
        0.13300   23.25119   97.65916  114.59299
        0.13300   27.93204   94.08757  120.13178
        0.14300   20.46195   99.18417  117.97938
        0.14300   25.09556   95.62581  123.48604
        0.12970   21.37280   98.18639  122.42969
       -0.51630   27.74874   99.22952  111.17070
        0.05600   27.71661  101.94883  107.65203
        0.01360   26.40514  103.83100  105.98151
        0.80540   27.83378  104.55099  103.56077
       -0.81880   29.86145  103.51164  103.00519
       -0.81880   26.87946  106.20450  102.21529
        0.29360   28.07377   97.67049  110.11812
        0.11050   26.23885  102.89181  111.29920
       -0.01730   27.98684  100.21974  106.56733
       -0.01730   29.56854  102.70095  108.14903
       -0.04250   24.58534  103.03543  105.43349
       -0.04250   26.06499  105.54498  107.07188
       -0.57480   -2.05602  113.99773  104.52831
       -0.51630   -4.43519  111.90580  101.77120
        0.03970   -6.76522  112.64279  103.00141
        0.53660   -8.73242  110.69260  102.27198
       -0.58190   -8.38094  109.17326  100.54099
        0.05600   -7.62693  115.31109  102.20773
        0.01360   -8.67006  115.54730   99.60557
        0.80540   -9.68674  118.17024   99.06700
       -0.81880  -11.69363  118.87700  100.00242
       -0.81880   -8.41684  119.46849   97.67238
        0.29360   -4.51267  110.90803  100.14604
        0.11050   -6.49499  112.59933  105.04232
       -0.01730   -5.99988  116.56776  102.35135
       -0.01730   -9.05935  115.95171  103.54187
       -0.04250   -7.17340  115.12778   98.25253
       -0.04250  -10.19129  114.17725   99.36747
       -0.34790  -10.78089  110.71716  103.70250
       -0.00940  -14.70963  109.86301  105.41081
        0.01870  -16.79400  108.30776  106.54654
       -0.04790  -18.06578  110.28442  108.24540
       -0.01430  -20.06889  109.15814  109.95371
       -0.38540  -20.97596  110.98739  111.79620
        0.27470  -10.98498  112.15902  104.93649
        0.14260  -12.03945  107.03787  104.38469
        0.03620  -13.65138  110.63591  107.00007
        0.03620  -15.60158  111.45416  104.45461
        0.01030  -18.08468  107.60101  105.10657
        0.01030  -16.02677  106.76008  107.66904
        0.06210  -16.62203  111.16881  109.41892
        0.06210  -18.93506  111.72439  107.05676
        0.11350  -21.65437  108.53075  108.79909
        0.11350  -19.27521  107.53864  110.94771
        0.34000  -22.30444  110.17481  112.89980
        0.34000  -19.51898  111.57321  112.88090
        0.34000  -21.73374  112.48406  110.88724
       -0.56790   18.11114   85.30035   80.04691
       -0.41570   18.71585   89.59381   80.09037
       -0.03890   21.20840   89.50877   78.88284
        0.59730   23.05844   88.02344   80.51745
       -0.56790   24.37558   86.30568   79.60660
        0.36540   22.23452   92.23186   78.45765
       -0.24380   24.87258   92.28855   77.29358
       -0.67610   20.47518   93.48286   76.82871
        0.27190   17.99586   91.28322   80.61005
        0.10070   21.03265   88.57146   77.05736
        0.00430   22.28365   93.21641   80.26612
        0.41020   19.09379   94.12915   77.81136
        0.06420   25.47351   94.24253   77.04791
        0.06420   26.19349   91.31535   78.53891
        0.06420   24.83478   91.34558   75.46243
       -0.34790   23.08678   88.60359   82.97598
       -0.00940   24.50030   88.53934   87.28456
        0.01870   25.76831   91.06212   87.54723
       -0.04790   25.67760   91.70085   90.34592
       -0.01430   27.51630   93.83057   90.93740
       -0.38540   26.97584   96.11147   89.48231
        0.27470   21.90948   89.95663   83.62794
        0.14260   26.69805   87.58692   84.07014
        0.03620   25.32044   87.26188   88.67540
        0.03620   22.49719   88.76611   87.70408
        0.01030   27.72039   90.95252   86.90095
        0.01030   24.74407   92.48320   86.46442
        0.06210   23.76898   92.29044   90.84669
        0.06210   26.18782   90.03411   91.44385
        0.11350   27.38780   94.27844   92.94429
        0.11350   29.43059   93.20129   90.51221
        0.34000   28.23818   97.47018   89.93396
        0.34000   25.21273   96.72185   89.88860
        0.34000   27.10056   95.72219   87.61904
       -0.56790   30.23184   86.32269  104.93460
       -0.41570   32.21416   83.11204  102.97496
        0.03370   34.43837   83.06291  104.60768
        0.59730   36.16369   85.31736  104.00675
       -0.56790   35.89535   86.50032  101.98852
       -0.18250   35.78952   80.56280  104.10123
        0.27190   32.09889   81.81758  101.57845
        0.08230   33.85255   83.14606  106.58055
        0.06030   37.47138   80.43808  105.28420
        0.06030   36.33565   80.46832  102.11702
        0.06030   34.52530   78.99811  104.53965
       -0.25480   38.01940   85.94663  105.63758
       -0.02660   39.84299   87.99321  105.21050
        0.58960   41.28107   87.77589  102.71984
       -0.57480   41.97460   89.73553  101.69750
       -0.00700   41.60988   87.89683  107.44794
        0.01890   39.94881   86.89906  109.52286
        0.01920   38.44459   84.84681  108.14525
        0.06410   38.83765   89.79034  105.23885
        0.02530   42.32609   89.77333  107.90903
        0.02530   43.16701   86.59859  107.08322
        0.02130   41.06564   86.10537  111.06109
        0.02130   38.69403   88.37493  110.22206
        0.03910   36.65880   84.47454  109.09956
        0.03910   39.55575   83.11771  107.99407
       -0.51630   41.85554   85.49310  101.75230
        0.03810   43.13489   85.27011   99.31267
        0.53660   41.31508   85.46286   97.06389
       -0.58190   42.07664   84.99610   94.92661
       -0.03030   44.58053   82.73410   99.25598
        0.79940   42.95536   80.33793   99.03110
       -0.80140   40.74816   80.35682   99.73974
       -0.80140   43.87188   78.43308   98.09190
        0.29360   41.39634   83.91518  102.72362
        0.08800   44.50872   86.79890   99.16338
       -0.01220   45.67090   82.59237  100.99830
       -0.01220   45.89578   82.77378   97.67049
       -0.41570   38.85844   85.93719   97.46262
       -0.02520   36.95170   86.15450   95.51054
        0.59730   35.51551   83.71865   94.87370
       -0.56790   33.71082   83.79613   93.35436
        0.27190   38.29152   86.16206   99.27109
        0.06980   35.57409   87.55668   96.12659
        0.06980   37.85688   86.84236   93.79278
       -0.41570   36.20904   81.52279   95.88092
        0.21170   36.31865   76.97610   95.95840
       -0.65460   36.74195   77.06114   98.58890
        0.27190   37.66602   81.42830   97.11114
        0.08430   34.59900   79.23244   93.12003
        0.03520   38.12711   76.96666   94.97197
        0.03520   35.26796   75.26779   95.48597
        0.42750   38.37467   77.78113   98.91582
       -0.56790   28.44416   73.76168   97.85191
       -0.41570   26.48640   76.56792  100.33312
       -0.05970   26.04421   74.73867  102.31922
        0.59730   23.37402   73.71822  102.07356
       -0.56790   23.03765   71.42031  102.08867
        0.13030   26.44672   75.96888  104.94405
       -0.04300   29.25107   76.68320  105.21806
       -0.32040   25.60768   74.12829  107.04354
       -0.06600   29.88791   78.31025  107.54053
        0.27190   25.93838   78.37828  100.58823
        0.08690   27.37646   73.18153  102.10001
        0.01870   25.30721   77.68097  105.06121
        0.02360   30.34333   74.94087  105.34089
        0.02360   29.83311   77.70365  103.52676
        0.08820   25.89681   75.00701  108.88413
        0.08820   23.61213   73.67853  106.80354
        0.08820   26.72073   72.39919  106.92637
        0.01860   31.90803   78.71276  107.56510
        0.01860   29.37012   77.29169  109.25452
        0.01860   28.83722   80.07903  107.44983
       -0.41570   21.44272   75.32448  101.86569
        0.27190   21.81311   77.19720  101.87136
        0.06980   18.13948   74.91441   99.73030
        0.06980   18.69695   72.48234  101.99041
       -0.56790   16.45951   72.85839  115.65313
       -0.51630   13.20352   71.42031  113.44215
        0.03810   13.81579   68.78603  113.96182
        0.53660   16.50676   68.13974  113.03208
       -0.58190   17.96752   66.88497  114.38512
       -0.03030   11.83158   67.11173  112.62390
        0.79940   12.25298   64.27903  113.06798
       -0.80140   12.61959   63.50047  115.24495
       -0.80140   12.26999   62.89953  111.20849
        0.29360   11.68418   71.82471  112.35934
        0.08800   13.70996   68.45911  115.99328
       -0.01220    9.96453   67.61629  113.33066
       -0.01220   11.89961   67.48590  110.60000
       -0.41570   17.24753   69.02792  110.78708
       -0.00310   19.81567   68.58572  109.91781
        0.59730   21.79043   70.02947  111.43526
       -0.56790   23.89937   69.11484  111.82832
       -0.00360   20.16716   69.34350  107.20794
       -0.06450   19.11080   67.38952  105.39003
        0.69510   16.27999   67.43866  105.29176
       -0.94070   15.14427   65.22201  105.41459
       -0.60860   15.09324   69.44555  105.28798
        0.27190   16.02488   70.00490  109.69482
        0.08500   20.21629   66.57316  110.08411
        0.01710   19.20151   71.13496  106.89047
        0.01710   22.17783   69.58916  106.83567
        0.03520   19.72118   65.51869  106.00041
        0.03520   19.85346   67.75613  103.50408
        0.42510   16.17984   63.62141  105.49018
        0.42510   13.23753   65.12563  105.43349
       -0.41570   21.16304   72.25557  112.43115
       -0.05180   22.92616   73.72955  113.91269
        0.59730   23.35513   72.43320  116.46004
       -0.56790   25.47162   72.40108  117.44459
       -0.11020   21.85846   76.42619  114.26229
        0.35310   23.68394   78.22899  115.57376
       -0.41210   26.00641   78.61828  113.88623
       -0.41210   22.30255   80.65729  116.24650
        0.27190   19.40371   72.93398  112.14391
        0.09220   24.71951   73.84294  112.90547
        0.04570   21.40682   77.19342  112.40469
        0.04570   20.12558   76.31470  115.37156
       -0.03610   24.30755   77.34271  117.32554
        0.10000   27.32166   79.90518  114.81220
        0.10000   25.41682   79.41952  112.08155
        0.10000   26.93238   76.80603  113.56309
        0.10000   23.60268   81.94986  117.18381
        0.10000   20.73219   80.22643  117.50884
        0.10000   21.58067   81.53601  114.52874
       -0.34790   21.40304   71.38440  117.65813
       -0.26370   21.62414   69.90475  119.98060
        0.73410   23.53087   67.79392  119.51384
       -0.58940   25.23540   67.41976  121.05586
       -0.00070   19.18072   68.57060  120.71948
        0.03900   17.38926   69.83294  122.50150
        0.04860   15.60914   67.74857  123.43313
       -0.52950   14.06712   66.75269  121.38467
        0.80760   11.59158   67.12874  121.26373
       -0.86270   10.35570   68.40998  123.03818
       -0.86270   10.29712   66.20089  119.36077
        0.27470   19.66260   71.62818  116.91547
        0.15600   22.26664   71.10661  121.52451
        0.03270   18.14137   68.21722  118.97716
        0.03270   19.68528   66.74513  121.52829
        0.02850   18.41538   70.66064  124.08320
        0.02850   16.31779   71.28803  121.51317
        0.06870   14.37137   68.52525  124.88633
        0.06870   16.72597   66.21978  124.24382
        0.34560   14.91183   65.73979  120.00517
        0.44780   11.30434   69.13563  124.52728
        0.44780    8.46786   68.65753  122.89645
        0.44780   11.18718   65.21256  117.99261
        0.44780    8.41117   66.47490  119.26628
       -0.51630   23.31544   66.47112  117.36711
        0.03970   25.06155   64.43777  116.76807
        0.53660   27.72606   65.33161  116.26918
       -0.58190   29.51374   63.98046  116.92113
        0.05600   24.24141   62.99024  114.44370
        0.01360   21.83390   61.56917  114.99361
        0.80540   22.13058   59.56228  117.04586
       -0.81880   23.56866   57.76515  116.64335
       -0.81880   20.90982   59.83440  119.01495
        0.29360   21.91326   66.89442  116.14257
        0.11050   25.10501   63.13197  118.36111
       -0.01730   25.71728   61.65609  113.91269
       -0.01730   23.92015   64.30738  112.89413
       -0.04250   20.40337   62.92032  115.60400
       -0.04250   21.19139   60.65832  113.26263
       -0.41570   27.96039   67.59172  115.16180
       -0.00140   30.39624   68.64052  114.45315
        0.59730   32.21416   68.97311  116.63957
       -0.56790   34.49695   68.67454  116.23516
       -0.01520   29.95216   71.17464  113.11901
       -0.00110   32.18015   72.37084  111.75273
       -0.19060   32.66581   71.75290  109.26774
       -0.19060   33.67303   74.10750  113.01696
       -0.23410   34.67081   72.89808  108.03753
       -0.23410   35.66669   75.24323  111.79242
        0.32260   36.15235   74.63284  109.31499
       -0.55790   38.16113   75.81014  108.09233
        0.27190   26.38436   68.60651  114.80464
        0.08760   31.26741   67.35740  113.09822
        0.02950   28.46117   70.88552  111.72817
        0.02950   29.26619   72.52013  114.51929
        0.16990   31.49607   70.39230  108.29454
        0.16990   33.27241   74.57048  114.96338
        0.16560   35.07710   72.43887  106.09111
        0.16560   36.83832   76.60005  112.76752
        0.39920   38.42569   75.03347  106.47473
       -0.41570   31.29009   69.57027  118.90346
       -0.00240   32.96438   69.95766  121.02184
        0.59730   33.67303   67.55582  122.46559
       -0.56790   35.17536   67.66164  124.24571
       -0.03430   31.77952   71.87384  122.80007
        0.01180   31.89858   74.53836  121.66435
       -0.12560   34.20782   75.67219  121.17869
       -0.12560   29.67059   75.80069  121.13333
       -0.17040   34.28341   78.07592  120.16202
       -0.17040   29.77075   78.20632  120.11477
       -0.10720   32.07054   79.34204  119.63289
        0.27190   29.40414   69.75357  119.13967
        0.09780   34.70671   70.78158  120.29430
        0.02950   29.81043   71.36551  123.12511
        0.02950   32.79242   71.85306  124.59342
        0.13300   35.94259   74.68009  121.59254
        0.13300   27.86968   74.91630  121.51128
        0.14300   36.08054   78.96410  119.78029
        0.14300   28.03976   79.20220  119.69336
        0.12970   32.13479   81.22232  118.84110
       -0.34790   32.67525   65.37885  121.71348
       -0.24000   33.34611   63.00347  122.93424
        0.73410   35.76496   61.93955  121.77584
       -0.58940   35.99739   61.93010  119.48927
       -0.00940   31.16158   61.08729  122.62244
        0.01870   28.80510   61.94333  124.03406
       -0.04790   26.76041   60.04227  123.63911
       -0.01430   24.37369   61.12697  124.81452
       -0.38540   22.23830   59.45645  124.31185
        0.27470   31.42804   65.36941  120.26784
        0.14260   33.65791   63.34551  124.94113
        0.03620   30.71372   60.90209  120.62122
        0.03620   31.75874   59.25614  123.35376
        0.01030   29.22272   62.10018  126.04473
        0.01030   28.19471   63.77259  123.31219
        0.06210   27.25741   58.26593  124.55752
        0.06210   26.47128   59.73235  121.62277
        0.11350   24.63636   61.30649  126.84976
        0.11350   23.99574   62.98268  124.00572
        0.34000   22.16271   59.06150  122.44669
        0.34000   22.45373   57.83507  125.29640
        0.34000   20.61880   60.31439  124.84665
       -0.41570   37.53752   61.06272  123.20258
       -0.14900   39.82976   60.05550  122.07820
        0.27190   37.32965   61.07595  125.09987
        0.09760   39.53307   58.12042  121.50183
        0.09760   40.35132   61.16099  120.44169
        0.09760   41.35666   60.11597  123.43313
        0.00000   33.72972   91.27944  100.69217
        0.67910   35.18103   90.23631  100.96807
        0.67910   33.10611   91.87659  102.28143
        0.00000    6.14161   96.62359  116.83043
        0.67910    5.74288   95.90549  118.44236
        0.67910    6.42885   95.29700  115.63423
        0.00000    7.35103   87.70786  129.49726
        0.67910    8.02756   86.91228  130.97503
        0.67910    8.35070   87.25621  128.05918
        0.00000    1.95587   85.10571  127.56029
        0.67910    3.20120   83.90384  128.08564
        0.67910    2.39428   86.74410  128.18768
        0.00000    8.21653  110.06143   98.14671
        0.67910    8.84203  108.82744   99.31267
        0.67910    8.32235  109.40947   96.46296
        0.00000    5.93563  112.11745   84.61627
        0.67910    6.57814  111.15369   86.00522
        0.67910    6.26444  113.87301   84.89784
        0.00000   10.12137   64.18455  106.93204
        0.67910   10.90561   63.71590  108.49296
        0.67910    8.33558   63.91621  107.04921
        0.00000   16.59935   62.67655  118.44425
        0.67910   15.20663   62.96378  117.32554
        0.67910   15.97574   62.36285  120.11288
        0.00000   30.40191  101.52554  120.24705
        0.67910   31.02930  103.07511  119.55541
        0.67910   28.62368  101.67293  120.53807
        0.00000   40.76139   75.74589  104.02564
        0.67910   40.75761   77.07059  102.79354
        0.67910   42.43758   75.52290  104.66626
        0.00000   23.31544   53.89688  120.21115
        0.67910   23.40237   55.22536  118.98661
        0.67910   24.47951   52.58730  119.76517
        0.00000    1.90484   90.39316  128.66011
        0.67910    1.96909   91.12448  127.00660
        0.67910    0.39306   90.92795  129.49726
        0.00000  -15.76976  115.44526  100.24997
        0.67910  -14.38082  116.36745  100.95295
        0.67910  -15.40505  113.67459  100.30099
        0.00000   10.44452  114.27363   88.65839
        0.67910   10.12704  112.54453   88.23320
        0.67910   12.11314  114.72905   88.12738
        0.00000   18.02799   61.50681  108.38713
        0.67910   16.90360   60.24825  109.03531
        0.67910   19.26765   60.72068  107.33077
        0.00000   28.24007  105.27853   96.67461
        0.67910   27.80732  105.60168   98.39993
        0.67910   26.80010  105.58467   95.62392
        0.00000    4.68274  101.21562  119.46849
        0.67910    4.40306  102.72740  120.42091
        0.67910    5.09092   99.85880  120.59476
        0.00000    2.58326  111.62612  119.70659
        0.67910    3.07080  110.90236  118.12300
        0.67910    4.05535  112.19871  120.58720
        0.00000    3.02356   95.63148  131.35864
        0.67910    3.36749   96.68406  132.78917
        0.67910    2.54924   96.66327  129.95080
        0.00000   -3.21064   91.39282  122.67346
        0.67910   -1.47210   91.81990  122.92668
        0.67910   -3.79079   90.37804  124.05485
        0.00000   21.83201  108.05076  104.24107
        0.67910   23.41938  107.63880  103.47951
        0.67910   20.74352  106.60701  104.18627
       -1.35820   33.86011   91.20574  100.95484
       -1.35820    6.12271   96.33257  116.90413
       -1.35820    7.59103   87.52644  129.51805
       -1.35820    2.20342   85.15295  127.72659
       -1.35820    8.32424  109.78742   98.08623
       -1.35820    6.07736  112.21761   84.86193
       -1.35820    9.99098   64.07683  107.18149
       -1.35820   16.30456   62.67655  118.50850
       -1.35820   30.24885  101.77687  120.18469
       -1.35820   40.99383   75.91219  103.93116
       -1.35820   23.48930   53.91389  119.96548
       -1.35820    1.70453   90.57646  128.52972
       -1.35820  -15.51276  115.33754  100.36146
       -1.35820   10.62782  114.07899   88.52044
       -1.35820   18.03177   61.21012  108.33800
       -1.35820   27.97551  105.36924   96.78610
       -1.35820    4.69786  101.25342  119.76706
       -1.35820    2.86105  111.59778  119.59321
       -1.35820    3.00844   95.93195  131.37754
       -1.35820   -3.03112   91.31535  122.90212
       -1.35820   21.91893  107.78809  104.12013
       -0.01937   21.19895   92.54178  106.53520
       -0.01937   19.70606   91.94273  108.25674
       -0.01937   19.99708   90.96764  106.45205
        0.29095   -0.89006  101.39326  113.93726
        0.29095    0.12850  100.54855  115.53786
       -0.01010   -6.54034  105.51286  113.69537
       -0.01010   -6.41940  106.28009  111.51274
       -0.01010   -8.03323  106.42749  112.77697
        0.28395   10.17429   89.28011  117.61655
        0.28395    8.22409   89.30846  118.49339
       -0.00187   27.05521  100.25375  110.60000
       -0.00187   27.03820  101.61246  108.84067
       -0.00187   26.30121  102.08301  110.66425
        0.28740   -2.12594  113.25696  103.63258
        0.28740   -3.31458  112.21005  102.25497
       -0.03177  -11.77488  109.76285  103.66282
       -0.03177  -13.74020  109.33577  104.51697
       -0.03177  -12.40416  107.92226  104.00486
        0.28395   17.73319   86.39072   80.28690
        0.28395   18.03555   88.53745   80.30958
       -0.03177   23.92393   87.97242   83.84715
       -0.03177   24.63069   87.94029   86.00333
       -0.03177   25.72862   87.46408   84.39517
        0.28395   30.28286   85.53845  104.07478
        0.28395   31.27497   83.93408  103.09401
        0.00150   35.51551   80.39084   95.52377
        0.00150   35.56843   78.11750   95.56345
        0.00150   34.70860   79.24567   94.14427
        0.28395   28.02275   74.83504   98.01631
        0.28395   27.04387   76.23722   99.25786
        0.00140   20.13314   74.91630  101.74852
        0.00140   18.48152   74.71032  100.68083
        0.00140   18.76120   73.49523  101.81088
        0.28395   15.52410   73.07760  115.00306
        0.28395   13.89516   72.35950  113.89757

  Old nuclear repulsion        = 224081.285765863256529
  Additional nuclear repulsion =  307.589621961602973
  Total nuclear repulsion      = 224388.875387824868085

  Minimum eigenvalue in the overlap matrix is 1.0755406593E-01.
  Reciprocal condition number of the overlap matrix is 3.6268891129E-02.
    Using symmetric orthogonalization.

  ==> Pre-Iterations <==

  SCF Guess: Superposition of Atomic Densities via on-the-fly atomic UHF (no occupation information).

   -------------------------
    Irrep   Nso     Nmo    
   -------------------------
     A       2385    2385 
   -------------------------
    Total    2385    2385
   -------------------------

  ==> Iterations <==

                           Total Energy        Delta E     RMS |[F,P]|

   @DF-RHF iter SAD: -20425.03154189232373   -2.04250e+04   0.00000e+00 
   @DF-RHF iter   1: -20594.15253920217583   -1.69121e+02   1.56210e-03 DIIS/ADIIS
   @DF-RHF iter   2: -20599.73679271352376   -5.58425e+00   1.10285e-03 DIIS/ADIIS
   @DF-RHF iter   3: -20604.15728328485784   -4.42049e+00   2.50538e-04 DIIS/ADIIS
   @DF-RHF iter   4: -20604.43163615927551   -2.74353e-01   7.90509e-05 DIIS
   @DF-RHF iter   5: -20604.48078121935396   -4.91451e-02   3.08487e-05 DIIS
   @DF-RHF iter   6: -20604.48843355319696   -7.65233e-03   1.25610e-05 DIIS
   @DF-RHF iter   7: -20604.48969147468597   -1.25792e-03   5.62366e-06 DIIS
   @DF-RHF iter   8: -20604.48997884505297   -2.87370e-04   1.73420e-06 DIIS
   @DF-RHF iter   9: -20604.49000838277789   -2.95377e-05   7.03521e-07 DIIS
   @DF-RHF iter  10: -20604.49001293647598   -4.55370e-06   2.69579e-07 DIIS
   @DF-RHF iter  11: -20604.49001399921690   -1.06274e-06   1.58534e-07 DIIS
   @DF-RHF iter  12: -20604.49001448970739   -4.90490e-07   1.03343e-07 DIIS
  Energy and wave function converged.


  ==> Post-Iterations <==

    Orbital Energies [Eh]
    ---------------------

    Doubly Occupied:                                                      

       1A    -91.654062     2A    -91.370712     3A    -91.362424  
       4A    -91.267253     5A    -91.211375     6A    -20.419669  
       7A    -20.365833     8A    -20.352642     9A    -20.351452  
      10A    -20.349640    11A    -20.344315    12A    -20.328510  
      13A    -20.327717    14A    -20.327045    15A    -20.320064  
      16A    -20.320046    17A    -20.316436    18A    -20.310714  
      19A    -20.310259    20A    -20.306068    21A    -20.304924  
      22A    -20.303200    23A    -20.299561    24A    -20.294325  
      25A    -20.291140    26A    -20.286219    27A    -20.279549  
      28A    -20.278829    29A    -20.278663    30A    -20.277374  
      31A    -20.275052    32A    -20.271126    33A    -20.270773  
      34A    -20.269671    35A    -20.266502    36A    -20.262950  
      37A    -20.256329    38A    -20.254884    39A    -20.252062  
      40A    -20.251785    41A    -20.249102    42A    -20.246856  
      43A    -20.244688    44A    -20.243157    45A    -20.242639  
      46A    -20.241337    47A    -20.239393    48A    -20.237361  
      49A    -20.226337    50A    -20.224158    51A    -20.223552  
      52A    -20.221379    53A    -20.216983    54A    -20.197581  
      55A    -20.196637    56A    -20.191870    57A    -20.190628  
      58A    -20.189453    59A    -20.188999    60A    -20.185756  
      61A    -20.181134    62A    -20.179554    63A    -20.178287  
      64A    -20.175764    65A    -20.175580    66A    -20.173753  
      67A    -20.172745    68A    -20.170004    69A    -20.166152  
      70A    -20.164671    71A    -20.145853    72A    -20.139339  
      73A    -20.112992    74A    -20.106412    75A    -20.103151  
      76A    -20.041068    77A    -20.030489    78A    -20.023955  
      79A    -20.011865    80A    -19.963974    81A    -19.939912  
      82A    -19.937328    83A    -19.928009    84A    -19.911847  
      85A    -19.909438    86A    -19.878382    87A    -19.873029  
      88A    -15.858363    89A    -15.570033    90A    -15.537202  
      91A    -15.535136    92A    -15.531179    93A    -15.528822  
      94A    -15.524215    95A    -15.520293    96A    -15.515474  
      97A    -15.496434    98A    -15.494296    99A    -15.484048  
     100A    -15.475723   101A    -15.473717   102A    -15.471887  
     103A    -15.471418   104A    -15.464353   105A    -15.464148  
     106A    -15.463993   107A    -15.460645   108A    -15.452260  
     109A    -15.451868   110A    -15.441207   111A    -15.436788  
     112A    -15.436312   113A    -15.434918   114A    -15.432279  
     115A    -15.429710   116A    -15.428138   117A    -15.426682  
     118A    -15.420276   119A    -15.419626   120A    -15.412113  
     121A    -15.405994   122A    -15.404579   123A    -15.402269  
     124A    -15.393551   125A    -15.387917   126A    -15.380008  
     127A    -15.374235   128A    -15.366180   129A    -15.358886  
     130A    -15.355559   131A    -15.352110   132A    -15.349800  
     133A    -15.349425   134A    -15.348056   135A    -15.344933  
     136A    -15.344671   137A    -15.342673   138A    -15.342463  
     139A    -15.341744   140A    -15.338656   141A    -15.329305  
     142A    -15.324491   143A    -15.323819   144A    -15.304473  
     145A    -15.298651   146A    -15.289811   147A    -11.475937  
     148A    -11.444287   149A    -11.421629   150A    -11.412866  
     151A    -11.407638   152A    -11.404182   153A    -11.375258  
     154A    -11.368286   155A    -11.354830   156A    -11.354271  
     157A    -11.349389   158A    -11.346789   159A    -11.344945  
     160A    -11.336581   161A    -11.336399   162A    -11.332530  
     163A    -11.332165   164A    -11.331655   165A    -11.330063  
     166A    -11.328670   167A    -11.327407   168A    -11.327250  
     169A    -11.326744   170A    -11.321864   171A    -11.321653  
     172A    -11.316896   173A    -11.316861   174A    -11.313357  
     175A    -11.312477   176A    -11.311734   177A    -11.310186  
     178A    -11.309964   179A    -11.308655   180A    -11.307110  
     181A    -11.304481   182A    -11.303387   183A    -11.303095  
     184A    -11.298944   185A    -11.297401   186A    -11.296757  
     187A    -11.294733   188A    -11.294492   189A    -11.293360  
     190A    -11.291915   191A    -11.285844   192A    -11.284970  
     193A    -11.282475   194A    -11.281000   195A    -11.280359  
     196A    -11.278782   197A    -11.271733   198A    -11.269443  
     199A    -11.268192   200A    -11.267119   201A    -11.266974  
     202A    -11.265834   203A    -11.264585   204A    -11.262154  
     205A    -11.259675   206A    -11.257657   207A    -11.255652  
     208A    -11.255541   209A    -11.254868   210A    -11.253870  
     211A    -11.253430   212A    -11.251342   213A    -11.249363  
     214A    -11.249089   215A    -11.247962   216A    -11.247933  
     217A    -11.246856   218A    -11.243201   219A    -11.241409  
     220A    -11.240998   221A    -11.239230   222A    -11.239015  
     223A    -11.238974   224A    -11.238532   225A    -11.237817  
     226A    -11.237716   227A    -11.237092   228A    -11.236721  
     229A    -11.233660   230A    -11.232820   231A    -11.231470  
     232A    -11.230534   233A    -11.230125   234A    -11.227876  
     235A    -11.227583   236A    -11.226974   237A    -11.226188  
     238A    -11.223851   239A    -11.222999   240A    -11.222412  
     241A    -11.221018   242A    -11.216021   243A    -11.215306  
     244A    -11.215218   245A    -11.213685   246A    -11.213627  
     247A    -11.212990   248A    -11.212735   249A    -11.212679  
     250A    -11.212268   251A    -11.210731   252A    -11.208064  
     253A    -11.207528   254A    -11.206775   255A    -11.204796  
     256A    -11.203726   257A    -11.200509   258A    -11.197867  
     259A    -11.193171   260A    -11.192404   261A    -11.191609  
     262A    -11.189393   263A    -11.187825   264A    -11.187478  
     265A    -11.187130   266A    -11.186859   267A    -11.186424  
     268A    -11.186101   269A    -11.185122   270A    -11.184055  
     271A    -11.180796   272A    -11.179551   273A    -11.177794  
     274A    -11.177331   275A    -11.177053   276A    -11.176152  
     277A    -11.175860   278A    -11.175255   279A    -11.174980  
     280A    -11.171352   281A    -11.169254   282A    -11.169131  
     283A    -11.168910   284A    -11.168799   285A    -11.163997  
     286A    -11.160980   287A    -11.159821   288A    -11.158986  
     289A    -11.158440   290A    -11.158235   291A    -11.158231  
     292A    -11.156872   293A    -11.156739   294A    -11.155577  
     295A    -11.155510   296A    -11.154651   297A    -11.154485  
     298A    -11.153806   299A    -11.152944   300A    -11.152798  
     301A    -11.151445   302A    -11.151343   303A    -11.149843  
     304A    -11.149488   305A    -11.149260   306A    -11.148849  
     307A    -11.148318   308A    -11.148274   309A    -11.147603  
     310A    -11.146711   311A    -11.143168   312A    -11.142696  
     313A    -11.142379   314A    -11.141329   315A    -11.141233  
     316A    -11.140985   317A    -11.139223   318A    -11.138450  
     319A    -11.136787   320A    -11.136111   321A    -11.135569  
     322A    -11.135030   323A    -11.134288   324A    -11.132631  
     325A    -11.131285   326A    -11.129058   327A    -11.128931  
     328A    -11.127618   329A    -11.124968   330A    -11.123248  
     331A    -11.122680   332A    -11.122546   333A    -11.121284  
     334A    -11.121128   335A    -11.120181   336A    -11.119875  
     337A    -11.119521   338A    -11.118009   339A    -11.117259  
     340A    -11.115183   341A    -11.115032   342A    -11.114148  
     343A    -11.113910   344A    -11.113721   345A    -11.112876  
     346A    -11.110603   347A    -11.110591   348A    -11.109626  
     349A    -11.109513   350A    -11.108739   351A    -11.108195  
     352A    -11.107121   353A    -11.105695   354A    -11.102504  
     355A    -11.101503   356A    -11.100378   357A    -11.099113  
     358A    -11.098946   359A    -11.098108   360A    -11.097137  
     361A    -11.095671   362A    -11.094507   363A    -11.093795  
     364A    -11.091303   365A    -11.086180   366A    -11.085483  
     367A    -11.082603   368A    -11.081550   369A    -11.080285  
     370A    -11.072851   371A    -11.068375   372A    -11.067118  
     373A    -11.065751   374A    -11.065315   375A    -11.063348  
     376A    -11.063012   377A    -11.058845   378A    -11.056659  
     379A    -11.054961   380A    -11.050000   381A    -11.024102  
     382A    -11.020802   383A    -11.014978   384A    -11.014179  
     385A    -11.008173   386A    -11.006040   387A    -10.980037  
     388A    -10.958262   389A     -9.218251   390A     -8.982961  
     391A     -8.975650   392A     -8.885560   393A     -8.831720  
     394A     -6.874300   395A     -6.869234   396A     -6.866904  
     397A     -6.632963   398A     -6.630714   399A     -6.628290  
     400A     -6.624956   401A     -6.622866   402A     -6.620568  
     403A     -6.535181   404A     -6.533402   405A     -6.530538  
     406A     -6.481303   407A     -6.479708   408A     -6.476784  
     409A     -1.573820   410A     -1.478083   411A     -1.463743  
     412A     -1.462274   413A     -1.457951   414A     -1.434327  
     415A     -1.433153   416A     -1.423671   417A     -1.421900  
     418A     -1.413619   419A     -1.413143   420A     -1.409728  
     421A     -1.402840   422A     -1.396334   423A     -1.392327  
     424A     -1.391548   425A     -1.386668   426A     -1.385312  
     427A     -1.383773   428A     -1.379466   429A     -1.379318  
     430A     -1.377295   431A     -1.372919   432A     -1.371708  
     433A     -1.370029   434A     -1.369355   435A     -1.367004  
     436A     -1.366792   437A     -1.365758   438A     -1.364431  
     439A     -1.360986   440A     -1.359975   441A     -1.357595  
     442A     -1.356919   443A     -1.356093   444A     -1.355357  
     445A     -1.350220   446A     -1.345930   447A     -1.340903  
     448A     -1.340418   449A     -1.340260   450A     -1.337704  
     451A     -1.336606   452A     -1.331513   453A     -1.330754  
     454A     -1.327698   455A     -1.327642   456A     -1.318357  
     457A     -1.318348   458A     -1.315636   459A     -1.312732  
     460A     -1.312212   461A     -1.309229   462A     -1.306921  
     463A     -1.305599   464A     -1.304634   465A     -1.302631  
     466A     -1.302308   467A     -1.299250   468A     -1.298597  
     469A     -1.297723   470A     -1.296155   471A     -1.295853  
     472A     -1.293486   473A     -1.293092   474A     -1.292785  
     475A     -1.291494   476A     -1.290603   477A     -1.289849  
     478A     -1.288841   479A     -1.283657   480A     -1.282551  
     481A     -1.281878   482A     -1.278429   483A     -1.277982  
     484A     -1.273740   485A     -1.269012   486A     -1.268116  
     487A     -1.266154   488A     -1.261887   489A     -1.261243  
     490A     -1.259761   491A     -1.256836   492A     -1.256411  
     493A     -1.256326   494A     -1.253576   495A     -1.251739  
     496A     -1.248947   497A     -1.236929   498A     -1.235724  
     499A     -1.234860   500A     -1.232683   501A     -1.232380  
     502A     -1.230835   503A     -1.228167   504A     -1.225901  
     505A     -1.224996   506A     -1.222510   507A     -1.220708  
     508A     -1.220475   509A     -1.218642   510A     -1.213990  
     511A     -1.212254   512A     -1.209689   513A     -1.208056  
     514A     -1.205046   515A     -1.202680   516A     -1.194710  
     517A     -1.190523   518A     -1.187446   519A     -1.186883  
     520A     -1.186847   521A     -1.185328   522A     -1.183511  
     523A     -1.183023   524A     -1.179680   525A     -1.171480  
     526A     -1.169229   527A     -1.167462   528A     -1.167056  
     529A     -1.163208   530A     -1.162325   531A     -1.159854  
     532A     -1.156187   533A     -1.154496   534A     -1.151607  
     535A     -1.149085   536A     -1.147739   537A     -1.147293  
     538A     -1.144785   539A     -1.143180   540A     -1.142302  
     541A     -1.141190   542A     -1.138892   543A     -1.136475  
     544A     -1.136217   545A     -1.135411   546A     -1.134767  
     547A     -1.134745   548A     -1.134164   549A     -1.131803  
     550A     -1.128638   551A     -1.128309   552A     -1.128069  
     553A     -1.127662   554A     -1.125355   555A     -1.122785  
     556A     -1.120437   557A     -1.115445   558A     -1.115157  
     559A     -1.111892   560A     -1.110973   561A     -1.110151  
     562A     -1.107717   563A     -1.106564   564A     -1.103512  
     565A     -1.103155   566A     -1.098682   567A     -1.096888  
     568A     -1.096140   569A     -1.094939   570A     -1.090877  
     571A     -1.090418   572A     -1.090145   573A     -1.089968  
     574A     -1.086227   575A     -1.081791   576A     -1.074337  
     577A     -1.072363   578A     -1.072143   579A     -1.068328  
     580A     -1.065570   581A     -1.064361   582A     -1.063631  
     583A     -1.062039   584A     -1.060719   585A     -1.060527  
     586A     -1.058255   587A     -1.055144   588A     -1.048017  
     589A     -1.046506   590A     -1.045066   591A     -1.045021  
     592A     -1.043189   593A     -1.040694   594A     -1.040132  
     595A     -1.039885   596A     -1.037687   597A     -1.034237  
     598A     -1.030477   599A     -1.028890   600A     -1.024788  
     601A     -1.020865   602A     -1.018054   603A     -1.015410  
     604A     -1.014494   605A     -1.007710   606A     -1.007668  
     607A     -1.007355   608A     -1.006253   609A     -1.005203  
     610A     -1.004668   611A     -1.002384   612A     -1.000220  
     613A     -0.999671   614A     -0.994763   615A     -0.993008  
     616A     -0.992661   617A     -0.990119   618A     -0.988347  
     619A     -0.986276   620A     -0.985473   621A     -0.983082  
     622A     -0.982045   623A     -0.981826   624A     -0.980331  
     625A     -0.976569   626A     -0.974777   627A     -0.974149  
     628A     -0.971273   629A     -0.967710   630A     -0.965891  
     631A     -0.965461   632A     -0.964609   633A     -0.963405  
     634A     -0.962811   635A     -0.959801   636A     -0.958307  
     637A     -0.955363   638A     -0.953855   639A     -0.953726  
     640A     -0.952247   641A     -0.952221   642A     -0.948168  
     643A     -0.947423   644A     -0.946774   645A     -0.946335  
     646A     -0.946048   647A     -0.941351   648A     -0.939213  
     649A     -0.935020   650A     -0.931366   651A     -0.930824  
     652A     -0.929443   653A     -0.926203   654A     -0.922865  
     655A     -0.920142   656A     -0.919778   657A     -0.918957  
     658A     -0.918020   659A     -0.914120   660A     -0.911613  
     661A     -0.911532   662A     -0.909811   663A     -0.906643  
     664A     -0.905692   665A     -0.899676   666A     -0.899220  
     667A     -0.897482   668A     -0.896418   669A     -0.896220  
     670A     -0.890962   671A     -0.888302   672A     -0.885849  
     673A     -0.884518   674A     -0.882521   675A     -0.882224  
     676A     -0.878924   677A     -0.877809   678A     -0.877668  
     679A     -0.876697   680A     -0.872639   681A     -0.870956  
     682A     -0.870765   683A     -0.870000   684A     -0.869980  
     685A     -0.864443   686A     -0.861631   687A     -0.858757  
     688A     -0.857233   689A     -0.854846   690A     -0.853468  
     691A     -0.853094   692A     -0.852219   693A     -0.850962  
     694A     -0.845195   695A     -0.843546   696A     -0.841751  
     697A     -0.838657   698A     -0.838159   699A     -0.837555  
     700A     -0.836672   701A     -0.836354   702A     -0.835562  
     703A     -0.834811   704A     -0.834380   705A     -0.832885  
     706A     -0.831871   707A     -0.830456   708A     -0.826616  
     709A     -0.825575   710A     -0.824557   711A     -0.822767  
     712A     -0.822678   713A     -0.818961   714A     -0.818039  
     715A     -0.816267   716A     -0.816109   717A     -0.815026  
     718A     -0.814117   719A     -0.812528   720A     -0.811691  
     721A     -0.811569   722A     -0.809454   723A     -0.807200  
     724A     -0.804949   725A     -0.804450   726A     -0.804262  
     727A     -0.802147   728A     -0.801672   729A     -0.799699  
     730A     -0.798211   731A     -0.797526   732A     -0.794432  
     733A     -0.794385   734A     -0.792905   735A     -0.790967  
     736A     -0.790806   737A     -0.789296   738A     -0.787319  
     739A     -0.786554   740A     -0.784470   741A     -0.784275  
     742A     -0.783990   743A     -0.780513   744A     -0.779529  
     745A     -0.779494   746A     -0.779385   747A     -0.778218  
     748A     -0.777891   749A     -0.777085   750A     -0.775185  
     751A     -0.774908   752A     -0.774249   753A     -0.772843  
     754A     -0.772689   755A     -0.771614   756A     -0.769972  
     757A     -0.768918   758A     -0.767742   759A     -0.767279  
     760A     -0.766367   761A     -0.766221   762A     -0.764971  
     763A     -0.764034   764A     -0.762650   765A     -0.761398  
     766A     -0.760693   767A     -0.759254   768A     -0.758892  
     769A     -0.757577   770A     -0.756438   771A     -0.755875  
     772A     -0.755428   773A     -0.753237   774A     -0.752841  
     775A     -0.752274   776A     -0.751938   777A     -0.751755  
     778A     -0.748759   779A     -0.747087   780A     -0.746010  
     781A     -0.745404   782A     -0.745187   783A     -0.743274  
     784A     -0.741118   785A     -0.740650   786A     -0.740390  
     787A     -0.738701   788A     -0.737763   789A     -0.736057  
     790A     -0.735964   791A     -0.735465   792A     -0.734749  
     793A     -0.733651   794A     -0.729727   795A     -0.728296  
     796A     -0.727934   797A     -0.726119   798A     -0.725927  
     799A     -0.725368   800A     -0.724504   801A     -0.723889  
     802A     -0.723693   803A     -0.722451   804A     -0.721901  
     805A     -0.721779   806A     -0.721384   807A     -0.720315  
     808A     -0.720120   809A     -0.719410   810A     -0.718196  
     811A     -0.717823   812A     -0.717651   813A     -0.716664  
     814A     -0.715019   815A     -0.713951   816A     -0.713499  
     817A     -0.712871   818A     -0.711495   819A     -0.710933  
     820A     -0.709101   821A     -0.709047   822A     -0.707741  
     823A     -0.707643   824A     -0.707062   825A     -0.706638  
     826A     -0.705335   827A     -0.705223   828A     -0.704659  
     829A     -0.702039   830A     -0.701741   831A     -0.701583  
     832A     -0.700933   833A     -0.700614   834A     -0.700337  
     835A     -0.697160   836A     -0.696158   837A     -0.695721  
     838A     -0.695593   839A     -0.694611   840A     -0.693936  
     841A     -0.692778   842A     -0.691479   843A     -0.691028  
     844A     -0.690214   845A     -0.688824   846A     -0.688456  
     847A     -0.688247   848A     -0.686842   849A     -0.685642  
     850A     -0.684480   851A     -0.684117   852A     -0.683580  
     853A     -0.683496   854A     -0.683293   855A     -0.682695  
     856A     -0.681626   857A     -0.681416   858A     -0.680337  
     859A     -0.679278   860A     -0.678879   861A     -0.677695  
     862A     -0.676961   863A     -0.676517   864A     -0.675841  
     865A     -0.674588   866A     -0.673921   867A     -0.673014  
     868A     -0.672765   869A     -0.671226   870A     -0.670638  
     871A     -0.670085   872A     -0.669488   873A     -0.668621  
     874A     -0.668113   875A     -0.667133   876A     -0.666458  
     877A     -0.666065   878A     -0.665781   879A     -0.664734  
     880A     -0.663809   881A     -0.662870   882A     -0.662262  
     883A     -0.661988   884A     -0.661767   885A     -0.661059  
     886A     -0.659716   887A     -0.658941   888A     -0.657819  
     889A     -0.656760   890A     -0.656587   891A     -0.655139  
     892A     -0.654129   893A     -0.652476   894A     -0.651815  
     895A     -0.651562   896A     -0.651279   897A     -0.650082  
     898A     -0.649878   899A     -0.648995   900A     -0.648106  
     901A     -0.647582   902A     -0.647342   903A     -0.645889  
     904A     -0.645360   905A     -0.644692   906A     -0.643545  
     907A     -0.642103   908A     -0.641129   909A     -0.640858  
     910A     -0.640636   911A     -0.640156   912A     -0.639656  
     913A     -0.639267   914A     -0.638685   915A     -0.637767  
     916A     -0.637120   917A     -0.636455   918A     -0.636229  
     919A     -0.635808   920A     -0.635387   921A     -0.633010  
     922A     -0.632913   923A     -0.631447   924A     -0.630565  
     925A     -0.629501   926A     -0.628907   927A     -0.628316  
     928A     -0.626855   929A     -0.626144   930A     -0.625764  
     931A     -0.625202   932A     -0.624917   933A     -0.624053  
     934A     -0.622320   935A     -0.621972   936A     -0.621470  
     937A     -0.620594   938A     -0.620551   939A     -0.620224  
     940A     -0.619219   941A     -0.618207   942A     -0.616784  
     943A     -0.616247   944A     -0.616158   945A     -0.614809  
     946A     -0.614354   947A     -0.613591   948A     -0.613170  
     949A     -0.612663   950A     -0.612164   951A     -0.611857  
     952A     -0.611254   953A     -0.611018   954A     -0.610509  
     955A     -0.609183   956A     -0.608484   957A     -0.607977  
     958A     -0.607281   959A     -0.606792   960A     -0.606347  
     961A     -0.604888   962A     -0.604174   963A     -0.603612  
     964A     -0.602973   965A     -0.601757   966A     -0.601508  
     967A     -0.601396   968A     -0.601229   969A     -0.600311  
     970A     -0.600159   971A     -0.599046   972A     -0.598455  
     973A     -0.597494   974A     -0.597264   975A     -0.596701  
     976A     -0.595969   977A     -0.595712   978A     -0.595564  
     979A     -0.595245   980A     -0.594889   981A     -0.594822  
     982A     -0.594346   983A     -0.594188   984A     -0.593696  
     985A     -0.593079   986A     -0.592436   987A     -0.591801  
     988A     -0.591295   989A     -0.590666   990A     -0.590425  
     991A     -0.588672   992A     -0.588531   993A     -0.588213  
     994A     -0.587984   995A     -0.587677   996A     -0.587358  
     997A     -0.586996   998A     -0.586767   999A     -0.586616  
    1000A     -0.585609  1001A     -0.585170  1002A     -0.584420  
    1003A     -0.583521  1004A     -0.583079  1005A     -0.581615  
    1006A     -0.581331  1007A     -0.580528  1008A     -0.580441  
    1009A     -0.580213  1010A     -0.579677  1011A     -0.579466  
    1012A     -0.579227  1013A     -0.578002  1014A     -0.577617  
    1015A     -0.577509  1016A     -0.577031  1017A     -0.576462  
    1018A     -0.576165  1019A     -0.575343  1020A     -0.575214  
    1021A     -0.574972  1022A     -0.574270  1023A     -0.573536  
    1024A     -0.573187  1025A     -0.573066  1026A     -0.572345  
    1027A     -0.571605  1028A     -0.571394  1029A     -0.570949  
    1030A     -0.570646  1031A     -0.570474  1032A     -0.570242  
    1033A     -0.569715  1034A     -0.569195  1035A     -0.569042  
    1036A     -0.568785  1037A     -0.568361  1038A     -0.567384  
    1039A     -0.567172  1040A     -0.566806  1041A     -0.566683  
    1042A     -0.566211  1043A     -0.565794  1044A     -0.564643  
    1045A     -0.563991  1046A     -0.563059  1047A     -0.562861  
    1048A     -0.562435  1049A     -0.561815  1050A     -0.560952  
    1051A     -0.559175  1052A     -0.558639  1053A     -0.558160  
    1054A     -0.557904  1055A     -0.557189  1056A     -0.556915  
    1057A     -0.556716  1058A     -0.556176  1059A     -0.555269  
    1060A     -0.554590  1061A     -0.554066  1062A     -0.553530  
    1063A     -0.553148  1064A     -0.552872  1065A     -0.552658  
    1066A     -0.551892  1067A     -0.551612  1068A     -0.551109  
    1069A     -0.550792  1070A     -0.550384  1071A     -0.549950  
    1072A     -0.549329  1073A     -0.548763  1074A     -0.548525  
    1075A     -0.547786  1076A     -0.547251  1077A     -0.546917  
    1078A     -0.545734  1079A     -0.545041  1080A     -0.544539  
    1081A     -0.543558  1082A     -0.543414  1083A     -0.542418  
    1084A     -0.541646  1085A     -0.540821  1086A     -0.540254  
    1087A     -0.539918  1088A     -0.539590  1089A     -0.539414  
    1090A     -0.539069  1091A     -0.538575  1092A     -0.537907  
    1093A     -0.537347  1094A     -0.537068  1095A     -0.536847  
    1096A     -0.536789  1097A     -0.536262  1098A     -0.535437  
    1099A     -0.534630  1100A     -0.534238  1101A     -0.534075  
    1102A     -0.533294  1103A     -0.532935  1104A     -0.532732  
    1105A     -0.532101  1106A     -0.531165  1107A     -0.530267  
    1108A     -0.530047  1109A     -0.529642  1110A     -0.528000  
    1111A     -0.527817  1112A     -0.527748  1113A     -0.527514  
    1114A     -0.526100  1115A     -0.525913  1116A     -0.525699  
    1117A     -0.525276  1118A     -0.524826  1119A     -0.524071  
    1120A     -0.523550  1121A     -0.522789  1122A     -0.522688  
    1123A     -0.522106  1124A     -0.521642  1125A     -0.521373  
    1126A     -0.521293  1127A     -0.521220  1128A     -0.520512  
    1129A     -0.520009  1130A     -0.519358  1131A     -0.518701  
    1132A     -0.518259  1133A     -0.517971  1134A     -0.516480  
    1135A     -0.515809  1136A     -0.515677  1137A     -0.515570  
    1138A     -0.514872  1139A     -0.514663  1140A     -0.514464  
    1141A     -0.513948  1142A     -0.513237  1143A     -0.512975  
    1144A     -0.512597  1145A     -0.512260  1146A     -0.512093  
    1147A     -0.511273  1148A     -0.510573  1149A     -0.509955  
    1150A     -0.509702  1151A     -0.508849  1152A     -0.508335  
    1153A     -0.507642  1154A     -0.507309  1155A     -0.506956  
    1156A     -0.505802  1157A     -0.505004  1158A     -0.504388  
    1159A     -0.503968  1160A     -0.503168  1161A     -0.502869  
    1162A     -0.502677  1163A     -0.502304  1164A     -0.502214  
    1165A     -0.501143  1166A     -0.501002  1167A     -0.500369  
    1168A     -0.499415  1169A     -0.499263  1170A     -0.498281  
    1171A     -0.497721  1172A     -0.497183  1173A     -0.496938  
    1174A     -0.496697  1175A     -0.496192  1176A     -0.495840  
    1177A     -0.495544  1178A     -0.494913  1179A     -0.493764  
    1180A     -0.493529  1181A     -0.493422  1182A     -0.492823  
    1183A     -0.492450  1184A     -0.492366  1185A     -0.491838  
    1186A     -0.491467  1187A     -0.491031  1188A     -0.490345  
    1189A     -0.489420  1190A     -0.489181  1191A     -0.489029  
    1192A     -0.488662  1193A     -0.487817  1194A     -0.487135  
    1195A     -0.486707  1196A     -0.485740  1197A     -0.484658  
    1198A     -0.483948  1199A     -0.483065  1200A     -0.483056  
    1201A     -0.482698  1202A     -0.482286  1203A     -0.481570  
    1204A     -0.481320  1205A     -0.481198  1206A     -0.480668  
    1207A     -0.480319  1208A     -0.479809  1209A     -0.479473  
    1210A     -0.479176  1211A     -0.478978  1212A     -0.478317  
    1213A     -0.477973  1214A     -0.477669  1215A     -0.477325  
    1216A     -0.477272  1217A     -0.477021  1218A     -0.476688  
    1219A     -0.476119  1220A     -0.475592  1221A     -0.474825  
    1222A     -0.473954  1223A     -0.473237  1224A     -0.473216  
    1225A     -0.472911  1226A     -0.472390  1227A     -0.471593  
    1228A     -0.471323  1229A     -0.470606  1230A     -0.470159  
    1231A     -0.469733  1232A     -0.469479  1233A     -0.468754  
    1234A     -0.468589  1235A     -0.467091  1236A     -0.466099  
    1237A     -0.466045  1238A     -0.465039  1239A     -0.464775  
    1240A     -0.464484  1241A     -0.464186  1242A     -0.462815  
    1243A     -0.462479  1244A     -0.461639  1245A     -0.461264  
    1246A     -0.460356  1247A     -0.459728  1248A     -0.459303  
    1249A     -0.457831  1250A     -0.456889  1251A     -0.456368  
    1252A     -0.455622  1253A     -0.455247  1254A     -0.455116  
    1255A     -0.454888  1256A     -0.454742  1257A     -0.454312  
    1258A     -0.453253  1259A     -0.452322  1260A     -0.451619  
    1261A     -0.450820  1262A     -0.450151  1263A     -0.449802  
    1264A     -0.449229  1265A     -0.448050  1266A     -0.446341  
    1267A     -0.445768  1268A     -0.445198  1269A     -0.444575  
    1270A     -0.444347  1271A     -0.444046  1272A     -0.443966  
    1273A     -0.443714  1274A     -0.443240  1275A     -0.442564  
    1276A     -0.441894  1277A     -0.441329  1278A     -0.440298  
    1279A     -0.439537  1280A     -0.438813  1281A     -0.438581  
    1282A     -0.438202  1283A     -0.437869  1284A     -0.437438  
    1285A     -0.435992  1286A     -0.435845  1287A     -0.435385  
    1288A     -0.434410  1289A     -0.434310  1290A     -0.433856  
    1291A     -0.433755  1292A     -0.432685  1293A     -0.432480  
    1294A     -0.432273  1295A     -0.431236  1296A     -0.430457  
    1297A     -0.429271  1298A     -0.428923  1299A     -0.428466  
    1300A     -0.427459  1301A     -0.427119  1302A     -0.426676  
    1303A     -0.425894  1304A     -0.425378  1305A     -0.424526  
    1306A     -0.423599  1307A     -0.423537  1308A     -0.423139  
    1309A     -0.422574  1310A     -0.420732  1311A     -0.420641  
    1312A     -0.420166  1313A     -0.419958  1314A     -0.419602  
    1315A     -0.419316  1316A     -0.418937  1317A     -0.418838  
    1318A     -0.418719  1319A     -0.418074  1320A     -0.418022  
    1321A     -0.417082  1322A     -0.416931  1323A     -0.416728  
    1324A     -0.416414  1325A     -0.416032  1326A     -0.415161  
    1327A     -0.414991  1328A     -0.413773  1329A     -0.413505  
    1330A     -0.412159  1331A     -0.411326  1332A     -0.411267  
    1333A     -0.409465  1334A     -0.408512  1335A     -0.408120  
    1336A     -0.407996  1337A     -0.407543  1338A     -0.406901  
    1339A     -0.406775  1340A     -0.406530  1341A     -0.405826  
    1342A     -0.405437  1343A     -0.404628  1344A     -0.404292  
    1345A     -0.403279  1346A     -0.402934  1347A     -0.401291  
    1348A     -0.399880  1349A     -0.399647  1350A     -0.399409  
    1351A     -0.399247  1352A     -0.398613  1353A     -0.398234  
    1354A     -0.397456  1355A     -0.396514  1356A     -0.395904  
    1357A     -0.395267  1358A     -0.394617  1359A     -0.394463  
    1360A     -0.392569  1361A     -0.392361  1362A     -0.391479  
    1363A     -0.391261  1364A     -0.390771  1365A     -0.390744  
    1366A     -0.389943  1367A     -0.389715  1368A     -0.389246  
    1369A     -0.388199  1370A     -0.387075  1371A     -0.386283  
    1372A     -0.385264  1373A     -0.385024  1374A     -0.384343  
    1375A     -0.384158  1376A     -0.383947  1377A     -0.383698  
    1378A     -0.382457  1379A     -0.382018  1380A     -0.381434  
    1381A     -0.380802  1382A     -0.380725  1383A     -0.379513  
    1384A     -0.379488  1385A     -0.378653  1386A     -0.378450  
    1387A     -0.376631  1388A     -0.376428  1389A     -0.373650  
    1390A     -0.373021  1391A     -0.372383  1392A     -0.370436  
    1393A     -0.370004  1394A     -0.369726  1395A     -0.368412  
    1396A     -0.367287  1397A     -0.364127  1398A     -0.363885  
    1399A     -0.363263  1400A     -0.361317  1401A     -0.357520  
    1402A     -0.357510  1403A     -0.357040  1404A     -0.356008  
    1405A     -0.355167  1406A     -0.354084  1407A     -0.353724  
    1408A     -0.351496  1409A     -0.351480  1410A     -0.350981  
    1411A     -0.350595  1412A     -0.349139  1413A     -0.346743  
    1414A     -0.343637  1415A     -0.343068  1416A     -0.340568  
    1417A     -0.340093  1418A     -0.339093  1419A     -0.337677  
    1420A     -0.336591  1421A     -0.336511  1422A     -0.335713  
    1423A     -0.332366  1424A     -0.330888  1425A     -0.330149  
    1426A     -0.329374  1427A     -0.329306  1428A     -0.326583  
    1429A     -0.326540  1430A     -0.325648  1431A     -0.325305  
    1432A     -0.324410  1433A     -0.323622  1434A     -0.322262  
    1435A     -0.321567  1436A     -0.317136  1437A     -0.316699  
    1438A     -0.316134  1439A     -0.316019  1440A     -0.314146  
    1441A     -0.313474  1442A     -0.312189  1443A     -0.310247  
    1444A     -0.308772  1445A     -0.307428  1446A     -0.306428  
    1447A     -0.305505  1448A     -0.301759  1449A     -0.301716  
    1450A     -0.299146  1451A     -0.297775  1452A     -0.297728  
    1453A     -0.296642  1454A     -0.294181  1455A     -0.293949  
    1456A     -0.292857  1457A     -0.291005  1458A     -0.290103  
    1459A     -0.289003  1460A     -0.286497  1461A     -0.283339  
    1462A     -0.281324  1463A     -0.279780  1464A     -0.278434  
    1465A     -0.277438  1466A     -0.274922  1467A     -0.274424  
    1468A     -0.272377  1469A     -0.270945  1470A     -0.270494  
    1471A     -0.269041  1472A     -0.266592  1473A     -0.263921  
    1474A     -0.263351  1475A     -0.262448  1476A     -0.261741  
    1477A     -0.257230  1478A     -0.255340  1479A     -0.253759  
    1480A     -0.248629  1481A     -0.247061  1482A     -0.241479  
    1483A     -0.240092  1484A     -0.228444  1485A     -0.219705  
    1486A     -0.215156  1487A     -0.212817  1488A     -0.206321  
    1489A     -0.203514  1490A     -0.175264  1491A     -0.161371  
    1492A     -0.153369  1493A     -0.140400  1494A     -0.128259  
    1495A     -0.125157  1496A     -0.114862  1497A     -0.102687  
    1498A     -0.100056  1499A     -0.083272  1500A     -0.069173  
    1501A     -0.066092  1502A     -0.036580  

    Virtual:                                                              

    1503A      0.067669  1504A      0.068925  1505A      0.116144  
    1506A      0.126050  1507A      0.135646  1508A      0.145821  
    1509A      0.150682  1510A      0.151870  1511A      0.153273  
    1512A      0.153366  1513A      0.164731  1514A      0.184106  
    1515A      0.190996  1516A      0.194598  1517A      0.195778  
    1518A      0.200803  1519A      0.204699  1520A      0.204907  
    1521A      0.210466  1522A      0.211040  1523A      0.214562  
    1524A      0.216864  1525A      0.217962  1526A      0.219027  
    1527A      0.223244  1528A      0.223535  1529A      0.224778  
    1530A      0.226584  1531A      0.226779  1532A      0.229289  
    1533A      0.231026  1534A      0.231600  1535A      0.235572  
    1536A      0.236539  1537A      0.239145  1538A      0.240791  
    1539A      0.243393  1540A      0.244244  1541A      0.245429  
    1542A      0.249055  1543A      0.250184  1544A      0.252717  
    1545A      0.253440  1546A      0.261049  1547A      0.261651  
    1548A      0.264998  1549A      0.274239  1550A      0.275841  
    1551A      0.280315  1552A      0.284467  1553A      0.290707  
    1554A      0.292554  1555A      0.299562  1556A      0.300873  
    1557A      0.301315  1558A      0.301479  1559A      0.308291  
    1560A      0.311523  1561A      0.313548  1562A      0.315544  
    1563A      0.317936  1564A      0.318610  1565A      0.318723  
    1566A      0.319169  1567A      0.319823  1568A      0.320547  
    1569A      0.324536  1570A      0.324589  1571A      0.326878  
    1572A      0.328276  1573A      0.339063  1574A      0.340998  
    1575A      0.351117  1576A      0.357213  1577A      0.358734  
    1578A      0.359483  1579A      0.370322  1580A      0.372413  
    1581A      0.372672  1582A      0.375485  1583A      0.384784  
    1584A      0.385452  1585A      0.386863  1586A      0.388634  
    1587A      0.393500  1588A      0.395801  1589A      0.399838  
    1590A      0.402485  1591A      0.414143  1592A      0.418712  
    1593A      0.423299  1594A      0.427090  1595A      0.428943  
    1596A      0.429994  1597A      0.432948  1598A      0.437645  
    1599A      0.441347  1600A      0.442979  1601A      0.443275  
    1602A      0.444107  1603A      0.445768  1604A      0.447015  
    1605A      0.447434  1606A      0.449026  1607A      0.452891  
    1608A      0.453309  1609A      0.457199  1610A      0.457395  
    1611A      0.462394  1612A      0.464926  1613A      0.465957  
    1614A      0.466715  1615A      0.466938  1616A      0.467508  
    1617A      0.468024  1618A      0.474394  1619A      0.474747  
    1620A      0.475559  1621A      0.476377  1622A      0.484242  
    1623A      0.484566  1624A      0.485527  1625A      0.487148  
    1626A      0.488031  1627A      0.488121  1628A      0.489538  
    1629A      0.492049  1630A      0.492185  1631A      0.492468  
    1632A      0.492905  1633A      0.496440  1634A      0.497558  
    1635A      0.501910  1636A      0.502312  1637A      0.503026  
    1638A      0.504995  1639A      0.505560  1640A      0.507250  
    1641A      0.509425  1642A      0.513054  1643A      0.513819  
    1644A      0.517006  1645A      0.517601  1646A      0.519817  
    1647A      0.520180  1648A      0.521188  1649A      0.521923  
    1650A      0.522990  1651A      0.523970  1652A      0.524715  
    1653A      0.525058  1654A      0.526690  1655A      0.528883  
    1656A      0.530755  1657A      0.531329  1658A      0.531811  
    1659A      0.532189  1660A      0.533127  1661A      0.533310  
    1662A      0.535300  1663A      0.536279  1664A      0.537682  
    1665A      0.537976  1666A      0.538774  1667A      0.538965  
    1668A      0.539185  1669A      0.541054  1670A      0.542090  
    1671A      0.542995  1672A      0.543718  1673A      0.544319  
    1674A      0.544688  1675A      0.545266  1676A      0.546061  
    1677A      0.546515  1678A      0.547050  1679A      0.548724  
    1680A      0.550562  1681A      0.551055  1682A      0.551398  
    1683A      0.552963  1684A      0.553188  1685A      0.553701  
    1686A      0.558006  1687A      0.559654  1688A      0.561569  
    1689A      0.562051  1690A      0.562445  1691A      0.562984  
    1692A      0.563463  1693A      0.564003  1694A      0.564400  
    1695A      0.565418  1696A      0.566560  1697A      0.566857  
    1698A      0.567055  1699A      0.567660  1700A      0.568273  
    1701A      0.569685  1702A      0.570276  1703A      0.570859  
    1704A      0.571687  1705A      0.572278  1706A      0.572996  
    1707A      0.573695  1708A      0.575248  1709A      0.575669  
    1710A      0.576282  1711A      0.576325  1712A      0.576749  
    1713A      0.576875  1714A      0.578593  1715A      0.579198  
    1716A      0.580219  1717A      0.581489  1718A      0.582132  
    1719A      0.582387  1720A      0.583212  1721A      0.584099  
    1722A      0.584314  1723A      0.585826  1724A      0.586862  
    1725A      0.587120  1726A      0.587548  1727A      0.588088  
    1728A      0.590105  1729A      0.591419  1730A      0.591885  
    1731A      0.592525  1732A      0.593007  1733A      0.594004  
    1734A      0.594478  1735A      0.595802  1736A      0.596344  
    1737A      0.597942  1738A      0.598742  1739A      0.599105  
    1740A      0.599474  1741A      0.600503  1742A      0.600856  
    1743A      0.601485  1744A      0.602259  1745A      0.603626  
    1746A      0.604725  1747A      0.604854  1748A      0.605347  
    1749A      0.605901  1750A      0.606632  1751A      0.607248  
    1752A      0.607508  1753A      0.608039  1754A      0.609278  
    1755A      0.610628  1756A      0.611189  1757A      0.611656  
    1758A      0.612134  1759A      0.612909  1760A      0.612947  
    1761A      0.613639  1762A      0.614165  1763A      0.615410  
    1764A      0.616108  1765A      0.616473  1766A      0.616726  
    1767A      0.617216  1768A      0.617551  1769A      0.617897  
    1770A      0.618168  1771A      0.618852  1772A      0.619174  
    1773A      0.620737  1774A      0.620854  1775A      0.621536  
    1776A      0.622383  1777A      0.622970  1778A      0.623378  
    1779A      0.624600  1780A      0.625224  1781A      0.626373  
    1782A      0.626513  1783A      0.626737  1784A      0.627530  
    1785A      0.628247  1786A      0.629676  1787A      0.630933  
    1788A      0.631474  1789A      0.631901  1790A      0.632517  
    1791A      0.632941  1792A      0.633069  1793A      0.634673  
    1794A      0.635513  1795A      0.635668  1796A      0.636079  
    1797A      0.636511  1798A      0.637219  1799A      0.637531  
    1800A      0.638822  1801A      0.639142  1802A      0.640007  
    1803A      0.640282  1804A      0.640710  1805A      0.641449  
    1806A      0.641930  1807A      0.642667  1808A      0.642768  
    1809A      0.643262  1810A      0.643450  1811A      0.644224  
    1812A      0.644549  1813A      0.644939  1814A      0.645376  
    1815A      0.645466  1816A      0.646385  1817A      0.646675  
    1818A      0.647666  1819A      0.648296  1820A      0.648936  
    1821A      0.649559  1822A      0.649803  1823A      0.650240  
    1824A      0.650568  1825A      0.651277  1826A      0.651333  
    1827A      0.652120  1828A      0.652834  1829A      0.653361  
    1830A      0.654153  1831A      0.654319  1832A      0.654975  
    1833A      0.655439  1834A      0.656160  1835A      0.656379  
    1836A      0.656758  1837A      0.657523  1838A      0.658019  
    1839A      0.658386  1840A      0.658667  1841A      0.658875  
    1842A      0.659254  1843A      0.659698  1844A      0.660710  
    1845A      0.661126  1846A      0.661282  1847A      0.661812  
    1848A      0.662219  1849A      0.662952  1850A      0.663527  
    1851A      0.663880  1852A      0.664100  1853A      0.664839  
    1854A      0.665951  1855A      0.666424  1856A      0.666634  
    1857A      0.667149  1858A      0.667452  1859A      0.668401  
    1860A      0.669189  1861A      0.669922  1862A      0.670116  
    1863A      0.670206  1864A      0.670948  1865A      0.671745  
    1866A      0.672091  1867A      0.672830  1868A      0.673644  
    1869A      0.673893  1870A      0.675775  1871A      0.676297  
    1872A      0.676584  1873A      0.677122  1874A      0.677347  
    1875A      0.678078  1876A      0.678776  1877A      0.679056  
    1878A      0.679195  1879A      0.679614  1880A      0.679855  
    1881A      0.680067  1882A      0.680603  1883A      0.681408  
    1884A      0.681936  1885A      0.682308  1886A      0.683279  
    1887A      0.683455  1888A      0.683896  1889A      0.684782  
    1890A      0.685253  1891A      0.685928  1892A      0.686006  
    1893A      0.686421  1894A      0.686655  1895A      0.686851  
    1896A      0.687635  1897A      0.687686  1898A      0.688987  
    1899A      0.689249  1900A      0.689328  1901A      0.689411  
    1902A      0.689870  1903A      0.690464  1904A      0.690578  
    1905A      0.690928  1906A      0.691538  1907A      0.691573  
    1908A      0.692666  1909A      0.692913  1910A      0.693148  
    1911A      0.693512  1912A      0.693813  1913A      0.694173  
    1914A      0.694281  1915A      0.694689  1916A      0.695292  
    1917A      0.695536  1918A      0.696394  1919A      0.697162  
    1920A      0.697669  1921A      0.698258  1922A      0.698663  
    1923A      0.698974  1924A      0.699156  1925A      0.700039  
    1926A      0.700534  1927A      0.701774  1928A      0.702336  
    1929A      0.702929  1930A      0.703602  1931A      0.703932  
    1932A      0.705139  1933A      0.706291  1934A      0.707258  
    1935A      0.708126  1936A      0.708292  1937A      0.708627  
    1938A      0.709092  1939A      0.709771  1940A      0.710541  
    1941A      0.711220  1942A      0.711262  1943A      0.711937  
    1944A      0.711989  1945A      0.712868  1946A      0.713640  
    1947A      0.713942  1948A      0.714066  1949A      0.715060  
    1950A      0.715365  1951A      0.715577  1952A      0.716134  
    1953A      0.716528  1954A      0.717292  1955A      0.718147  
    1956A      0.718665  1957A      0.719012  1958A      0.719995  
    1959A      0.720488  1960A      0.721180  1961A      0.721541  
    1962A      0.722341  1963A      0.722483  1964A      0.722795  
    1965A      0.723175  1966A      0.723303  1967A      0.723518  
    1968A      0.724219  1969A      0.724757  1970A      0.725697  
    1971A      0.726268  1972A      0.726608  1973A      0.726958  
    1974A      0.727992  1975A      0.728649  1976A      0.729249  
    1977A      0.729570  1978A      0.730038  1979A      0.730228  
    1980A      0.731521  1981A      0.731657  1982A      0.732595  
    1983A      0.733232  1984A      0.733522  1985A      0.733882  
    1986A      0.734914  1987A      0.735579  1988A      0.736128  
    1989A      0.736811  1990A      0.737071  1991A      0.737669  
    1992A      0.738395  1993A      0.738975  1994A      0.739400  
    1995A      0.739698  1996A      0.739885  1997A      0.741024  
    1998A      0.741453  1999A      0.742211  2000A      0.742397  
    2001A      0.742842  2002A      0.743095  2003A      0.743997  
    2004A      0.744248  2005A      0.744322  2006A      0.744839  
    2007A      0.745363  2008A      0.746510  2009A      0.746934  
    2010A      0.747630  2011A      0.748366  2012A      0.748707  
    2013A      0.749031  2014A      0.749631  2015A      0.750081  
    2016A      0.751008  2017A      0.751179  2018A      0.752058  
    2019A      0.752345  2020A      0.753228  2021A      0.754031  
    2022A      0.754092  2023A      0.754504  2024A      0.754800  
    2025A      0.755464  2026A      0.755979  2027A      0.756878  
    2028A      0.757628  2029A      0.757815  2030A      0.758747  
    2031A      0.759103  2032A      0.759304  2033A      0.760000  
    2034A      0.760290  2035A      0.760667  2036A      0.761475  
    2037A      0.761548  2038A      0.762365  2039A      0.762533  
    2040A      0.762970  2041A      0.763442  2042A      0.764329  
    2043A      0.764823  2044A      0.765117  2045A      0.765696  
    2046A      0.766043  2047A      0.766887  2048A      0.766973  
    2049A      0.767625  2050A      0.768134  2051A      0.768390  
    2052A      0.768882  2053A      0.769295  2054A      0.769513  
    2055A      0.770483  2056A      0.770750  2057A      0.771419  
    2058A      0.771651  2059A      0.771754  2060A      0.773007  
    2061A      0.773242  2062A      0.773443  2063A      0.773599  
    2064A      0.774060  2065A      0.774174  2066A      0.774429  
    2067A      0.775143  2068A      0.776416  2069A      0.778754  
    2070A      0.779454  2071A      0.779921  2072A      0.780036  
    2073A      0.780318  2074A      0.781810  2075A      0.781842  
    2076A      0.782957  2077A      0.783130  2078A      0.783653  
    2079A      0.783928  2080A      0.784588  2081A      0.785599  
    2082A      0.785642  2083A      0.786788  2084A      0.787080  
    2085A      0.787162  2086A      0.787736  2087A      0.788394  
    2088A      0.788582  2089A      0.788822  2090A      0.789341  
    2091A      0.789973  2092A      0.790741  2093A      0.791128  
    2094A      0.792092  2095A      0.792496  2096A      0.793275  
    2097A      0.793816  2098A      0.794115  2099A      0.794421  
    2100A      0.794978  2101A      0.795607  2102A      0.796325  
    2103A      0.796691  2104A      0.797604  2105A      0.798105  
    2106A      0.798323  2107A      0.799740  2108A      0.799786  
    2109A      0.800099  2110A      0.800725  2111A      0.801282  
    2112A      0.801630  2113A      0.802513  2114A      0.803658  
    2115A      0.804881  2116A      0.805326  2117A      0.806729  
    2118A      0.807826  2119A      0.808647  2120A      0.809571  
    2121A      0.810100  2122A      0.811171  2123A      0.811834  
    2124A      0.812893  2125A      0.813448  2126A      0.813965  
    2127A      0.814879  2128A      0.815879  2129A      0.817128  
    2130A      0.818355  2131A      0.819255  2132A      0.819566  
    2133A      0.820242  2134A      0.820353  2135A      0.820635  
    2136A      0.821886  2137A      0.822217  2138A      0.822802  
    2139A      0.823859  2140A      0.824755  2141A      0.824930  
    2142A      0.826432  2143A      0.826828  2144A      0.826845  
    2145A      0.827426  2146A      0.828751  2147A      0.828822  
    2148A      0.829355  2149A      0.829434  2150A      0.830157  
    2151A      0.831123  2152A      0.831980  2153A      0.832306  
    2154A      0.833316  2155A      0.834754  2156A      0.836755  
    2157A      0.837410  2158A      0.837560  2159A      0.839521  
    2160A      0.840090  2161A      0.841611  2162A      0.843012  
    2163A      0.843423  2164A      0.844394  2165A      0.844773  
    2166A      0.846586  2167A      0.846793  2168A      0.847447  
    2169A      0.848277  2170A      0.848477  2171A      0.848744  
    2172A      0.849092  2173A      0.849942  2174A      0.850317  
    2175A      0.851055  2176A      0.852012  2177A      0.852318  
    2178A      0.854315  2179A      0.854578  2180A      0.855282  
    2181A      0.855444  2182A      0.858512  2183A      0.858664  
    2184A      0.859798  2185A      0.859950  2186A      0.861163  
    2187A      0.861264  2188A      0.861845  2189A      0.864343  
    2190A      0.864952  2191A      0.865496  2192A      0.866181  
    2193A      0.866364  2194A      0.867246  2195A      0.867328  
    2196A      0.868906  2197A      0.869251  2198A      0.869529  
    2199A      0.870325  2200A      0.870598  2201A      0.871131  
    2202A      0.873100  2203A      0.874478  2204A      0.875178  
    2205A      0.875611  2206A      0.875831  2207A      0.876556  
    2208A      0.877825  2209A      0.878978  2210A      0.879946  
    2211A      0.881703  2212A      0.881858  2213A      0.882700  
    2214A      0.884311  2215A      0.885344  2216A      0.886937  
    2217A      0.887201  2218A      0.888892  2219A      0.889283  
    2220A      0.890126  2221A      0.890413  2222A      0.891434  
    2223A      0.893101  2224A      0.893316  2225A      0.893541  
    2226A      0.893605  2227A      0.894570  2228A      0.894829  
    2229A      0.895751  2230A      0.896063  2231A      0.897511  
    2232A      0.898968  2233A      0.900842  2234A      0.901246  
    2235A      0.902694  2236A      0.903461  2237A      0.907444  
    2238A      0.907549  2239A      0.907783  2240A      0.908747  
    2241A      0.911212  2242A      0.912387  2243A      0.912831  
    2244A      0.913686  2245A      0.915093  2246A      0.915573  
    2247A      0.915741  2248A      0.915984  2249A      0.917733  
    2250A      0.919938  2251A      0.921431  2252A      0.924020  
    2253A      0.925474  2254A      0.925941  2255A      0.926473  
    2256A      0.930087  2257A      0.930559  2258A      0.930823  
    2259A      0.932363  2260A      0.932750  2261A      0.933553  
    2262A      0.936511  2263A      0.937692  2264A      0.938044  
    2265A      0.938760  2266A      0.939605  2267A      0.939872  
    2268A      0.941325  2269A      0.943156  2270A      0.943573  
    2271A      0.943807  2272A      0.943928  2273A      0.945035  
    2274A      0.946554  2275A      0.946791  2276A      0.947942  
    2277A      0.948051  2278A      0.948713  2279A      0.950161  
    2280A      0.951123  2281A      0.954440  2282A      0.955486  
    2283A      0.957114  2284A      0.957810  2285A      0.958069  
    2286A      0.958456  2287A      0.960566  2288A      0.962034  
    2289A      0.963750  2290A      0.964966  2291A      0.965716  
    2292A      0.966138  2293A      0.967902  2294A      0.969957  
    2295A      0.972132  2296A      0.976125  2297A      0.976415  
    2298A      0.976923  2299A      0.977632  2300A      0.980361  
    2301A      0.980761  2302A      0.984157  2303A      0.984474  
    2304A      0.985405  2305A      0.988984  2306A      0.990151  
    2307A      0.990805  2308A      0.994304  2309A      0.995453  
    2310A      0.998846  2311A      1.001155  2312A      1.003038  
    2313A      1.004757  2314A      1.005766  2315A      1.006438  
    2316A      1.009189  2317A      1.009932  2318A      1.011009  
    2319A      1.011246  2320A      1.012638  2321A      1.019676  
    2322A      1.020998  2323A      1.026007  2324A      1.027519  
    2325A      1.027736  2326A      1.028120  2327A      1.031221  
    2328A      1.035125  2329A      1.035276  2330A      1.037867  
    2331A      1.039132  2332A      1.039814  2333A      1.042181  
    2334A      1.043352  2335A      1.044352  2336A      1.050173  
    2337A      1.050334  2338A      1.052460  2339A      1.053740  
    2340A      1.056774  2341A      1.060114  2342A      1.063011  
    2343A      1.064322  2344A      1.064593  2345A      1.065280  
    2346A      1.068555  2347A      1.073523  2348A      1.075650  
    2349A      1.077776  2350A      1.077782  2351A      1.085554  
    2352A      1.085586  2353A      1.088304  2354A      1.089296  
    2355A      1.095504  2356A      1.095766  2357A      1.097121  
    2358A      1.107133  2359A      1.110811  2360A      1.111897  
    2361A      1.114032  2362A      1.114134  2363A      1.123878  
    2364A      1.125228  2365A      1.127488  2366A      1.134256  
    2367A      1.136290  2368A      1.139388  2369A      1.142659  
    2370A      1.143195  2371A      1.147336  2372A      1.156268  
    2373A      1.163130  2374A      1.169733  2375A      1.172116  
    2376A      1.180615  2377A      1.198382  2378A      1.215043  
    2379A      1.215286  2380A      1.223459  2381A      1.249435  
    2382A      1.268450  2383A      1.287457  2384A      1.304022  
    2385A      1.406949  

    Final Occupation by Irrep:
              A 
    DOCC [  1502 ]
    NA   [  1502 ]
    NB   [  1502 ]

  @DF-RHF Final Energy: -20604.49001448970739

   => Energetics <=

    Nuclear Repulsion Energy =         224388.8753878248680849
    One-Electron Energy =             -476702.4939666854916140
    Two-Electron Energy =              231717.0529380320804194
    Total Energy =                     -20604.4900144897001155

Computation Completed


Properties will be evaluated at   0.000000,   0.000000,   0.000000 [a0]

Properties computed using the SCF density matrix


 Multipole Moments:

 ------------------------------------------------------------------------------------
     Multipole            Electronic (a.u.)      Nuclear  (a.u.)        Total (a.u.)
 ------------------------------------------------------------------------------------

 L = 1.  Multiply by 2.5417464519 to convert [e a0] to [Debye]
 Dipole X            :     -21097.8220406        21030.7809475          -67.0410931
 Dipole Y            :    -273469.9939873       273149.0020460         -320.9919413
 Dipole Z            :    -290566.4815899       290327.4629032         -239.0186868
 Magnitude           :                                                  405.7835226

 ------------------------------------------------------------------------------------

*** tstop() called on atl1-1-01-010-24-1.pace.gatech.edu at Tue May 20 06:38:53 2025
Module time:
	user time   =  186584.18 seconds =    3109.74 minutes
	system time =    4277.42 seconds =      71.29 minutes
	total time  =      23145 seconds =     385.75 minutes
Total time:
	user time   =  186584.18 seconds =    3109.74 minutes
	system time =    4277.42 seconds =      71.29 minutes
	total time  =      23145 seconds =     385.75 minutes
Wall time: 23144.69 seconds
