# Supplementary material for: SparcleQC: Automated Input File Creation for QM/MM Studies of Protein:Ligand Complexes
Source: J Chem Inf Model. 2025 Jun 17;65(13):6433–40. doi: 10.1021/acs.jcim.5c00617 (PMC12264949; doi:10.1021/acs.jcim.5c00617)
Supplement: Supplementary file 2 [file ci5c00617_si_002.zip › si/convergence/ex1_1ABA/psi4_files/with_ee/cutoff_3_psi4_file_prot.out]

Scratch directory: /scratch/1875448/
  PE does not make use of molecular symmetry: further calculations in C1 point group.
  PE geometry must align with POTFILE keyword: resetting coordinates with fixed origin and orientation.
   => Libint2 <=

    Primary   basis highest AM E, G, H:  5, 4, 3
    Auxiliary basis highest AM E, G, H:  6, 5, 4
    Onebody   basis highest AM E, G, H:  6, 5, 4
    Solid Harmonics ordering:            gaussian

*** tstart() called on atl1-1-01-010-19-2.pace.gatech.edu
*** at Sat Nov 16 09:34:50 2024

   => Loading Basis Set <=

    Name: MINIX
    Role: ORBITAL
    Keyword: BASIS
    atoms 1, 4-11, 22, 25-29, 41, 44-51, 61, 64-68, 80, 83-86, 97, 100-101, 103-106, 119-120, 122-123, 133-135, 137 entry C          line    74 file /storage/hive/project/chem-sherrill/csargent30/.conda/envs/psi419/share/psi4/basis/minix.gbs 
    atoms 2, 12, 23, 42, 62, 81, 88, 98, 102, 121, 124                                                              entry O          line   102 file /storage/hive/project/chem-sherrill/csargent30/.conda/envs/psi419/share/psi4/basis/minix.gbs 
    atoms 3, 24, 43, 63, 82, 87, 99, 118, 132                                                                       entry N          line    88 file /storage/hive/project/chem-sherrill/csargent30/.conda/envs/psi419/share/psi4/basis/minix.gbs 
    atoms 13-21, 30-40, 52-60, 69-79, 89-96, 107-117, 125-131, 138-158                                              entry H          line    24 file /storage/hive/project/chem-sherrill/csargent30/.conda/envs/psi419/share/psi4/basis/minix.gbs 
    atoms 136                                                                                                       entry S          line   256 file /storage/hive/project/chem-sherrill/csargent30/.conda/envs/psi419/share/psi4/basis/minix.gbs 

   => HF3C: Empirical Dispersion <=

    Grimme's -D3 (BJ-damping) Dispersion Correction
    Grimme S.; Ehrlich S.; Goerigk L. (2011), J. Comput. Chem., 32: 1456

        s6 =       1.000000
        s8 =       0.877700
        a1 =       0.417100
        a2 =       2.914900


         ---------------------------------------------------------
                                   SCF
               by Justin Turney, Rob Parrish, Andy Simmonett
                          and Daniel G. A. Smith
                              RHF Reference
                       10 Threads, 114440 MiB Core
         ---------------------------------------------------------

  ==> Geometry <==

    Molecular point group: c1
    Full point group: C1

    Geometry (in Angstrom), charge = 0, multiplicity = 1:

       Center              X                  Y                   Z               Mass       
    ------------   -----------------  -----------------  -----------------  -----------------
         C            3.333000000000    50.620000000000    55.891000000000    12.000000000000
         O            3.372000000000    51.588000000000    55.127000000000    15.994914619570
         N            2.442000000000    50.507000000000    56.862000000000    14.003074004430
         C            1.413000000000    51.506000000000    57.119000000000    12.000000000000
         C            0.005000000000    50.927000000000    57.232000000000    12.000000000000
         C           -0.521000000000    50.237000000000    56.001000000000    12.000000000000
         C           -0.985000000000    51.011000000000    54.951000000000    12.000000000000
         C           -0.569000000000    48.854000000000    55.936000000000    12.000000000000
         C           -1.502000000000    50.387000000000    53.835000000000    12.000000000000
         C           -1.086000000000    48.222000000000    54.817000000000    12.000000000000
         C           -1.549000000000    49.003000000000    53.779000000000    12.000000000000
         O           -2.106000000000    48.406000000000    52.664000000000    15.994914619570
         H            2.461000000000    49.695000000000    57.461000000000     1.007825032230
         H            1.413000000000    52.280000000000    56.353000000000     1.007825032230
         H           -0.024000000000    50.226000000000    58.065000000000     1.007825032230
         H           -0.676000000000    51.740000000000    57.481000000000     1.007825032230
         H           -0.942000000000    52.081000000000    55.009000000000     1.007825032230
         H           -0.222000000000    48.258000000000    56.765000000000     1.007825032230
         H           -1.884000000000    50.975000000000    53.022000000000     1.007825032230
         H           -1.195000000000    47.158000000000    54.813000000000     1.007825032230
         H           -2.573000000000    49.035000000000    52.085000000000     1.007825032230
         C            4.103000000000    54.707000000000    53.574000000000    12.000000000000
         O            4.298000000000    55.692000000000    52.855000000000    15.994914619570
         N            3.358000000000    53.697000000000    53.143000000000    14.003074004430
         C            2.813000000000    53.718000000000    51.788000000000    12.000000000000
         C            2.765000000000    52.263000000000    51.154000000000    12.000000000000
         C            1.854000000000    51.314000000000    51.971000000000    12.000000000000
         C            4.222000000000    51.753000000000    51.018000000000    12.000000000000
         C            1.552000000000    49.957000000000    51.275000000000    12.000000000000
         H            3.192000000000    52.889000000000    53.732000000000     1.007825032230
         H            3.452000000000    54.316000000000    51.137000000000     1.007825032230
         H            2.353000000000    52.349000000000    50.147000000000     1.007825032230
         H            2.316000000000    51.103000000000    52.931000000000     1.007825032230
         H            0.895000000000    51.799000000000    52.157000000000     1.007825032230
         H            4.237000000000    50.819000000000    50.458000000000     1.007825032230
         H            4.822000000000    52.488000000000    50.480000000000     1.007825032230
         H            4.660000000000    51.586000000000    52.003000000000     1.007825032230
         H            0.882000000000    49.367000000000    51.899000000000     1.007825032230
         H            1.072000000000    50.139000000000    50.313000000000     1.007825032230
         H            2.475000000000    49.403000000000    51.115000000000     1.007825032230
         C           -3.305000000000    56.701000000000    49.689000000000    12.000000000000
         O           -2.574000000000    56.844000000000    50.663000000000    15.994914619570
         N           -2.981000000000    55.933000000000    48.650000000000    14.003074004430
         C           -1.694000000000    55.276000000000    48.503000000000    12.000000000000
         C           -1.807000000000    54.027000000000    47.654000000000    12.000000000000
         C           -2.448000000000    52.908000000000    48.447000000000    12.000000000000
         C           -1.674000000000    52.148000000000    49.313000000000    12.000000000000
         C           -3.793000000000    52.637000000000    48.293000000000    12.000000000000
         C           -2.246000000000    51.109000000000    50.022000000000    12.000000000000
         C           -4.359000000000    51.592000000000    49.009000000000    12.000000000000
         C           -3.585000000000    50.828000000000    49.870000000000    12.000000000000
         H           -3.624000000000    55.864000000000    47.875000000000     1.007825032230
         H           -1.320000000000    54.997000000000    49.487000000000     1.007825032230
         H           -2.385000000000    54.234000000000    46.752000000000     1.007825032230
         H           -0.814000000000    53.719000000000    47.343000000000     1.007825032230
         H           -0.633000000000    52.388000000000    49.469000000000     1.007825032230
         H           -4.401000000000    53.230000000000    47.628000000000     1.007825032230
         H           -1.641000000000    50.526000000000    50.697000000000     1.007825032230
         H           -5.409000000000    51.369000000000    48.890000000000     1.007825032230
         H           -4.032000000000    50.014000000000    50.419000000000     1.007825032230
         C            6.178000000000    52.810000000000    46.615000000000    12.000000000000
         O            7.003000000000    51.909000000000    46.780000000000    15.994914619570
         N            4.954000000000    52.544000000000    46.147000000000    14.003074004430
         C            4.574000000000    51.175000000000    45.767000000000    12.000000000000
         C            3.036000000000    51.092000000000    45.467000000000    12.000000000000
         C            2.286000000000    51.433000000000    46.777000000000    12.000000000000
         C            2.604000000000    49.685000000000    45.023000000000    12.000000000000
         C            0.773000000000    51.661000000000    46.639000000000    12.000000000000
         H            4.285000000000    53.293000000000    46.021000000000     1.007825032230
         H            4.805000000000    50.498000000000    46.591000000000     1.007825032230
         H            2.776000000000    51.815000000000    44.692000000000     1.007825032230
         H            2.449000000000    50.632000000000    47.501000000000     1.007825032230
         H            2.689000000000    52.341000000000    47.220000000000     1.007825032230
         H            3.139000000000    49.398000000000    44.118000000000     1.007825032230
         H            2.814000000000    48.957000000000    45.807000000000     1.007825032230
         H            1.541000000000    49.677000000000    44.789000000000     1.007825032230
         H            0.386000000000    51.889000000000    47.624000000000     1.007825032230
         H            0.586000000000    52.494000000000    45.961000000000     1.007825032230
         H            0.272000000000    50.768000000000    46.270000000000     1.007825032230
         C            2.042000000000    42.251000000000    41.586000000000    12.000000000000
         O            3.101000000000    42.119000000000    42.211000000000    15.994914619570
         N            0.923000000000    42.587000000000    42.217000000000    14.003074004430
         C            0.860000000000    42.841000000000    43.647000000000    12.000000000000
         C            0.083000000000    44.138000000000    43.892000000000    12.000000000000
         C            0.752000000000    45.382000000000    43.343000000000    12.000000000000
         C           -0.200000000000    46.571000000000    43.380000000000    12.000000000000
         N           -0.054000000000    47.428000000000    44.372000000000    14.003074004430
         O           -1.105000000000    46.721000000000    42.552000000000    15.994914619570
         H            0.075000000000    42.707000000000    41.683000000000     1.007825032230
         H            1.859000000000    42.968000000000    44.065000000000     1.007825032230
         H           -0.903000000000    44.036000000000    43.434000000000     1.007825032230
         H           -0.064000000000    44.278000000000    44.960000000000     1.007825032230
         H            1.643000000000    45.599000000000    43.933000000000     1.007825032230
         H            1.056000000000    45.226000000000    42.308000000000     1.007825032230
         H            0.671000000000    47.295000000000    45.061000000000     1.007825032230
         H           -0.693000000000    48.207000000000    44.447000000000     1.007825032230
         C            0.502000000000    39.140000000000    48.581000000000    12.000000000000
         O            0.972000000000    38.690000000000    49.632000000000    15.994914619570
         N            0.859000000000    40.336000000000    48.132000000000    14.003074004430
         C            1.732000000000    41.190000000000    48.902000000000    12.000000000000
         C            1.034000000000    41.776000000000    50.121000000000    12.000000000000
         O           -0.031000000000    42.407000000000    50.002000000000    15.994914619570
         C            2.216000000000    42.332000000000    48.029000000000    12.000000000000
         C            3.407000000000    42.998000000000    47.384000000000    12.000000000000
         C            3.093000000000    44.447000000000    47.004000000000    12.000000000000
         C            4.542000000000    42.927000000000    48.387000000000    12.000000000000
         H            0.474000000000    40.689000000000    47.267000000000     1.007825032230
         H            2.605000000000    40.620000000000    49.224000000000     1.007825032230
         H            1.491000000000    42.395000000000    47.233000000000     1.007825032230
         H            1.911000000000    43.193000000000    48.633000000000     1.007825032230
         H            3.691000000000    42.448000000000    46.486000000000     1.007825032230
         H            3.945000000000    44.847000000000    46.451000000000     1.007825032230
         H            2.243000000000    44.491000000000    46.330000000000     1.007825032230
         H            2.998000000000    45.065000000000    47.892000000000     1.007825032230
         H            5.357000000000    43.553000000000    48.043000000000     1.007825032230
         H            4.220000000000    43.305000000000    49.363000000000     1.007825032230
         H            4.891000000000    41.897000000000    48.495000000000     1.007825032230
         N            1.609000000000    41.565000000000    51.285000000000    14.003074004430
         C            1.098000000000    42.152000000000    52.502000000000    12.000000000000
         C            2.197000000000    43.020000000000    53.128000000000    12.000000000000
         O            3.368000000000    42.991000000000    52.732000000000    15.994914619570
         C            0.678000000000    41.061000000000    53.494000000000    12.000000000000
         C           -0.525000000000    40.271000000000    53.005000000000    12.000000000000
         O            1.805000000000    40.199000000000    53.678000000000    15.994914619570
         H            2.467000000000    41.037000000000    51.337000000000     1.007825032230
         H            0.233000000000    42.784000000000    52.309000000000     1.007825032230
         H            0.424000000000    41.524000000000    54.448000000000     1.007825032230
         H            1.859000000000    39.609000000000    52.922000000000     1.007825032230
         H           -0.816000000000    39.549000000000    53.768000000000     1.007825032230
         H           -1.361000000000    40.947000000000    52.826000000000     1.007825032230
         H           -0.289000000000    39.739000000000    52.082000000000     1.007825032230
         N            1.761000000000    43.922000000000    53.995000000000    14.003074004430
         C            2.669000000000    44.782000000000    54.721000000000    12.000000000000
         C            2.071000000000    46.190000000000    54.846000000000    12.000000000000
         C            1.967000000000    46.894000000000    53.501000000000    12.000000000000
         S            3.577000000000    47.123000000000    52.682000000000    31.972071174400
         C            3.194000000000    46.290000000000    51.174000000000    12.000000000000
         H            0.797000000000    43.906000000000    54.295000000000     1.007825032230
         H            3.619000000000    44.850000000000    54.196000000000     1.007825032230
         H            1.084000000000    46.130000000000    55.304000000000     1.007825032230
         H            2.703000000000    46.788000000000    55.501000000000     1.007825032230
         H            1.304000000000    46.336000000000    52.841000000000     1.007825032230
         H            1.527000000000    47.877000000000    53.662000000000     1.007825032230
         H            2.866000000000    45.274000000000    51.387000000000     1.007825032230
         H            2.399000000000    46.824000000000    50.652000000000     1.007825032230
         H            4.076000000000    46.252000000000    50.544000000000     1.007825032230
         H            4.038000000000    49.801000000000    55.818000000000     1.007825032230
         H            1.597000000000    51.945000000000    58.080000000000     1.007825032230
         H            4.541000000000    54.668000000000    54.572000000000     1.007825032230
         H            1.812000000000    54.166000000000    51.743000000000     1.007825032230
         H           -4.281000000000    57.206000000000    49.637000000000     1.007825032230
         H           -0.974000000000    55.922000000000    48.023000000000     1.007825032230
         H            6.477000000000    53.828000000000    46.853000000000     1.007825032230
         H            5.166000000000    50.884000000000    44.894000000000     1.007825032230
         H            2.014000000000    42.057000000000    40.504000000000     1.007825032230
         H            0.381000000000    42.021000000000    44.181000000000     1.007825032230
         H           -0.173000000000    38.523000000000    47.989000000000     1.007825032230
         H            2.834000000000    44.365000000000    55.716000000000     1.007825032230

  Running in c1 symmetry.

  Rotational constants: A =      0.00070  B =      0.00000  C =      0.00000 [cm^-1]
  Rotational constants: A =     21.03476  B =      0.10225  C =      0.10201 [MHz]
  Nuclear repulsion = 11941.926423870570943

  Charge       = 0
  Multiplicity = 1
  Electrons    = 554
  Nalpha       = 277
  Nbeta        = 277

  ==> Algorithm <==

  SCF Algorithm Type is DF.
  DIIS enabled.
  MOM disabled.
  Fractional occupation disabled.
  Guess Type is SAD.
  Energy threshold   = 1.00e-06
  Density threshold  = 1.00e-06
  Integral threshold = 1.00e-12

  ==> Primary Basis <==

  Basis Set: MINIX
    Blend: MINIX
    Number of shells: 303
    Number of basis functions: 451
    Number of Cartesian functions: 452
    Spherical Harmonics?: true
    Max angular momentum: 2

   => Loading Basis Set <=

    Name: (MINIX AUX)
    Role: JKFIT
    Keyword: DF_BASIS_SCF
    atoms 1, 4-11, 22, 25-29, 41, 44-51, 61, 64-68, 80, 83-86, 97, 100-101, 103-106, 119-120, 122-123, 133-135, 137 entry C          line   198 file /storage/hive/project/chem-sherrill/csargent30/.conda/envs/psi419/share/psi4/basis/def2-universal-jkfit.gbs 
    atoms 2, 12, 23, 42, 62, 81, 88, 98, 102, 121, 124                                                              entry O          line   318 file /storage/hive/project/chem-sherrill/csargent30/.conda/envs/psi419/share/psi4/basis/def2-universal-jkfit.gbs 
    atoms 3, 24, 43, 63, 82, 87, 99, 118, 132                                                                       entry N          line   258 file /storage/hive/project/chem-sherrill/csargent30/.conda/envs/psi419/share/psi4/basis/def2-universal-jkfit.gbs 
    atoms 13-21, 30-40, 52-60, 69-79, 89-96, 107-117, 125-131, 138-158                                              entry H          line    18 file /storage/hive/project/chem-sherrill/csargent30/.conda/envs/psi419/share/psi4/basis/def2-universal-jkfit.gbs 
    atoms 136                                                                                                       entry S          line   903 file /storage/hive/project/chem-sherrill/csargent30/.conda/envs/psi419/share/psi4/basis/def2-universal-jkfit.gbs 

  ==> Integral Setup <==

  DFHelper Memory: AOs need 4.409 GiB; user supplied 83.819 GiB. 
  Using in-core AOs.

  ==> MemDFJK: Density-Fitted J/K Matrices <==

    J tasked:                   Yes
    K tasked:                   Yes
    wK tasked:                   No
    OpenMP threads:              10
    Memory [MiB]:             85830
    Algorithm:                 Core
    Schwarz Cutoff:           1E-12
    Mask sparsity (%):      62.3084
    Fitting Condition:        1E-10

   => Auxiliary Basis Set <=

  Basis Set: (MINIX AUX)
    Blend: DEF2-UNIVERSAL-JKFIT
    Number of shells: 2310
    Number of basis functions: 6984
    Number of Cartesian functions: 8205
    Spherical Harmonics?: true
    Max angular momentum: 4

   => External Potential Field:  <= 

    > Charges [e] [a0] < 

              Z          x          y          z
        0.59720   41.93680   95.60880  109.21483
       -0.56790   42.20514   95.82045  111.52975
       -0.36620   44.20258   95.55022  107.46872
        0.11230   45.40823   93.97230  107.94116
        0.11230   43.58653   95.35747  105.53365
        0.11230   45.27028   97.27932  107.65392
       -0.41570   39.69370   95.43684  108.27753
       -0.02370   37.39957   95.46707  109.71183
        0.59730   35.70638   93.49609  108.54776
       -0.56790   36.00306   92.99720  106.29332
        0.03420   36.07298   97.95773  109.48506
        0.00180   37.42036   99.97218  110.96661
       -0.27370   35.12434  102.45150  111.29164
       -0.05360   34.89568  103.12424  108.01864
        0.08800   37.75484   95.01354  111.69037
        0.02410   35.96527   98.43772  107.48384
        0.02410   34.16436   97.73664  110.23339
        0.04400   37.94381   99.27109  112.81854
        0.04400   39.08898  100.64114  109.96316
        0.06840   34.01507  104.97240  107.78431
        0.06840   36.76840  103.17716  107.16448
        0.06840   33.71460  101.73908  107.06054
        0.27190   39.54441   95.26676  106.38213
       -0.41570   34.08121   92.30367  110.04820
       -0.00240   32.08566   90.71063  109.00507
        0.59730   30.14680   92.55123  107.88446
       -0.56790   29.92381   94.69418  108.82744
       -0.03430   30.76285   89.22342  111.05731
        0.01180   32.24629   86.96709  111.99840
       -0.12560   34.29475   87.29401  113.59522
       -0.12560   31.51118   84.57091  111.24251
       -0.17040   35.59110   85.17563  114.42103
       -0.17040   32.81131   82.46198  112.06832
       -0.10720   34.85033   82.77000  113.66136
        0.27190   33.98483   92.75154  111.90391
        0.09780   32.81509   89.45586  107.54242
        0.02950   30.35656   90.46497  112.64846
        0.02950   28.95060   88.55635  110.33355
        0.13300   34.88245   89.15350  114.19048
        0.13300   29.92003   84.33092  109.98962
        0.14300   37.21060   85.37405  115.62100
        0.14300   32.23306   80.59115  111.51085
        0.12970   35.87267   81.13917  114.32654
       -0.34790   28.75029   91.83502  105.93427
       -0.24000   26.76608   93.41294  104.86279
        0.73410   24.31889   91.97108  105.16515
       -0.58940   24.13936   89.77900  104.40548
       -0.00940   27.08922   93.87404  102.07734
        0.01870   29.12635   95.75998  101.55577
       -0.04790   28.74084   96.57823   98.82512
       -0.01430   30.67781   98.60213   98.23930
       -0.38540   29.79909  100.12714   96.13793
        0.27470   28.98084   90.07946  105.21428
        0.14260   26.60167   95.21763  105.84356
        0.03620   27.50118   92.11659  101.09468
        0.03620   25.29398   94.60536  101.36680
        0.01030   28.91659   97.39082  102.80299
        0.01030   30.98395   94.90205  101.81655
        0.06210   28.97706   94.98519   97.53632
        0.06210   26.84734   97.37192   98.60969
        0.11350   30.89513   99.83423   99.88147
        0.11350   32.49573   97.73097   97.80467
        0.34000   31.05765  101.52743   95.80345
        0.34000   29.59878   99.04999   94.58079
        0.34000   28.12290  100.93027   96.59335
       -0.41570   22.41593   93.14460  106.27442
       -0.08750   19.98196   91.93707  106.79598
        0.59730   17.91271   93.43184  105.41648
       -0.56790   17.42705   95.65038  106.01175
        0.29850   19.43016   91.95029  109.71750
       -0.31920   16.91305   90.63315  110.20883
       -0.31920   21.63547   90.71630  111.18960
        0.27190   22.64837   94.95307  106.85456
        0.09690   19.96118   89.98309  106.13836
       -0.02970   19.28466   93.89860  110.36567
        0.07910   16.55211   90.55568  112.23839
        0.07910   15.36347   91.65928  109.31688
        0.07910   16.96218   88.71319  109.46994
        0.07910   23.41749   91.72353  110.87590
        0.07910   21.22162   90.76921  113.21916
        0.07910   21.85468   88.74154  110.62457
       -0.41570   16.68817   92.28855  103.53431
       -0.00140   14.56223   93.42050  102.20395
        0.59730   12.20007   92.56068  103.59857
       -0.56790   11.92417   90.29867  104.19761
       -0.01520   14.36003   92.48698   99.46196
       -0.00110   16.42550   93.48853   97.76687
       -0.19060   18.81978   92.40383   97.85191
       -0.19060   15.90205   95.50109   96.14927
       -0.23410   20.71329   93.35247   96.30044
       -0.23410   17.81256   96.43650   94.60914
        0.32260   20.19172   95.36881   94.70551
       -0.55790   22.12491   96.33446   93.19751
        0.27190   17.15682   90.49520  103.07889
        0.08760   14.69451   95.47274  102.21340
        0.02950   14.41105   90.42906   99.43550
        0.02950   12.53266   93.06901   98.69851
        0.16990   19.21096   90.83913   99.10102
        0.16990   14.04633   96.35147   96.10202
        0.16560   22.58601   92.54367   96.35525
        0.16560   17.43461   97.99553   93.34869
        0.39920   21.63547   97.90482   92.41328
       -0.41570   10.45585   94.24820  104.14281
        0.27190   10.68829   96.08312  103.65904
        0.06980    7.26411   91.97486  104.37335
        0.06980    8.63227   92.82335  107.31377
       -0.56790    3.93819   97.16405  112.20816
       -0.51630    2.55680  100.87925  110.77197
        0.03810    2.60593  102.06789  113.22861
        0.53660    0.13606  101.14570  114.43237
       -0.58190   -1.91618  101.64081  113.44404
       -0.03030    2.58515  104.90815  112.89980
        0.79940    2.61727  106.45016  115.34699
       -0.80140    1.66296  105.66782  117.34254
       -0.80140    3.64906  108.52886  115.18070
        0.29360    1.88028  101.88458  109.29609
        0.08800    4.24244  101.48207  114.33410
       -0.01220    4.24055  105.42782  111.78486
       -0.01220    0.92408  105.44105  111.81509
       -0.41570    0.12094   99.95139  116.64335
       -0.02490   -2.21665   98.94228  117.70726
        0.59730   -4.10260  100.92838  118.61055
       -0.56790   -6.31169  100.31044  119.05653
        0.21170   -1.67052   97.19239  119.93147
       -0.65460   -0.57637   94.91716  119.03952
        0.27190    1.76500   99.55833  117.52585
        0.08430   -3.14261   97.80844  116.29564
        0.03520   -0.38550   98.12214  121.24861
        0.03520   -3.42229   96.72941  120.91413
        0.42750    0.75400   94.42961  120.18280
       -0.41570   -3.25600  103.26975  118.96960
        0.01430   -5.02478  105.31822  119.43447
        0.59730   -6.64806  105.78309  117.14034
       -0.56790   -8.74565  106.70150  117.43703
       -0.20410   -3.70008  107.80888  120.00517
        0.71300   -2.24688  107.62179  122.46748
       -0.91910    0.21354  108.16414  122.47693
       -0.59310   -3.27490  106.83756  124.41768
        0.27190   -1.42485  103.70250  118.62756
        0.10480   -6.24554  104.82689  121.02184
        0.07970   -2.42830  108.30209  118.45937
        0.07970   -5.09092  109.31688  120.19792
        0.41960    1.19242  108.04320  124.10587
        0.41960    1.08470  108.61201  120.83665
       -0.41570   -5.78823  105.28231  114.82543
       -0.05970   -7.29245  105.74340  112.56343
        0.59730   -8.48298  103.25086  111.80565
       -0.56790  -10.72798  103.17905  111.18771
        0.13030   -5.54824  106.81677  110.46016
       -0.04300   -4.57125  109.36223  111.31243
       -0.32040   -6.94096  107.03598  107.94872
       -0.06600   -2.19019  110.31276  109.98206
        0.27190   -4.04023  104.54154  114.61378
        0.08690   -8.78534  107.11535  112.92814
        0.01870   -3.95142  105.53553  110.21072
        0.02360   -6.06035  110.76819  111.08566
        0.02360   -4.09315  109.33388  113.30798
        0.08820   -5.71831  107.88824  106.52575
        0.08820   -7.48709  105.17082  107.26274
        0.08820   -8.62849  108.19249  108.17359
        0.01860   -2.53412  110.51874  107.96005
        0.01860   -1.63083  112.15147  110.74929
        0.01860   -0.63306  108.98995  110.25229
       -0.41570   -7.11293  101.12491  111.76596
       -0.05810   -8.16929   98.72307  110.99117
        0.59730   -6.95608   96.78232  112.70516
       -0.56790   -4.66573   96.38737  112.60689
       -0.00740   -7.48709   98.28088  108.27375
        0.18680   -8.75888   95.99998  107.08889
       -0.22070   -7.89150   93.56412  107.19660
       -0.54320  -10.76388   96.01509  105.58278
        0.16350  -11.13994   93.71908  104.73429
       -0.27950   -9.40328   92.28100  105.71695
        0.27190   -5.26667  101.17783  112.25351
        0.13600  -10.21775   98.67961  111.21605
        0.03670   -8.06535   99.93439  107.19094
        0.03670   -5.44997   98.10324  108.06021
        0.18620   -6.24932   92.87626  108.18871
        0.14350  -12.62337   93.12759  103.46817
        0.33390   -9.23887   90.41017  105.37491
       -0.34790   -8.41684   95.55967  114.30386
       -0.24000   -7.39450   93.84191  116.19737
        0.73410   -5.77311   91.76132  115.03897
       -0.58940   -6.59703   90.57646  113.19082
       -0.00940   -9.59414   92.70996  117.66191
        0.01870   -8.65684   91.21897  119.92769
       -0.04790  -10.76388   90.22875  121.62466
       -0.01430   -9.68485   89.85648  124.25705
       -0.38540  -11.55945   89.13082  126.14300
        0.27470  -10.28956   95.91872  114.32276
        0.14260   -6.24177   94.94929  117.49750
        0.03620  -10.80167   94.24064  118.33465
        0.03620  -10.70530   91.48353  116.43170
        0.01030   -7.51544   89.61837  119.30786
        0.01030   -7.44741   92.47753  121.02751
        0.06210  -12.28322   91.61959  121.72860
        0.06210  -11.50654   88.45619  120.87822
        0.11350   -8.22031   88.40706  124.16634
        0.11350   -8.80234   91.61959  124.86365
        0.34000  -10.71664   88.91161  127.84375
        0.34000  -12.89360   90.48954  126.28662
        0.34000  -12.39471   87.48676  125.64411
       -0.41570   -3.47710   91.40038  116.01407
        0.04290   -1.87461   89.40483  115.05975
        0.59730   -0.33259   88.35981  117.22160
       -0.56790    1.81036   89.14972  117.72994
       -0.07900   -0.15307   90.42151  112.97728
       -0.10810    1.71209   87.86660  111.59589
        0.27190   -2.84026   92.50209  117.43892
        0.07660   -3.01789   87.87793  114.27930
        0.09100   -1.31336   91.26621  111.50140
        0.09100    1.08659   91.87659  113.75017
       -0.41570   -1.40785   86.55513  118.58787
       -0.02520   -0.12472   85.35704  120.72893
        0.59730    2.45097   84.20620  120.01462
       -0.56790    4.34637   84.78823  121.25428
        0.27190   -3.16340   85.96175  118.14190
        0.06980    0.16252   86.76678  122.20481
        0.06980   -1.33037   83.86605  121.47915
       -0.25480    2.72310   82.67552  117.97560
       -0.02660    5.14383   81.69853  117.07420
        0.58960    7.09781   83.77345  116.56776
       -0.57480    9.35225   83.38606  117.05720
       -0.00700    4.46164   80.18297  114.70071
        0.01890    1.81603   79.26267  115.17881
        0.01920    0.66140   81.59270  116.43170
        0.06410    5.88650   80.40596  118.49717
        0.02530    4.42196   81.41696  113.05476
        0.02530    5.76744   78.62017  114.39268
        0.02130    0.83904   78.76567  113.43270
        0.02130    1.84248   77.67908  116.49973
        0.03910    0.08882   82.95142  114.99172
        0.03910   -0.94675   81.05035  117.59199
       -0.41570    6.27767   85.95230  115.52652
        0.04290    7.94252   88.09903  115.05220
        0.59730    9.02344   89.10626  117.52963
       -0.56790   11.32513   89.45208  117.70537
       -0.07900    6.54790   90.29867  113.80120
       -0.10810    5.10226   89.55034  110.78897
        0.27190    4.42196   86.16584  115.13723
        0.07660    9.48831   87.49810  113.83143
        0.09100    5.10982   91.05078  115.06353
        0.09100    7.92362   91.79534  113.47805
       -0.51630    7.42473   89.50877  119.45526
        0.03810    8.31479   90.42340  121.92324
        0.53660   10.01744   88.54123  123.23471
       -0.58190   11.96197   89.26121  124.31563
       -0.03030    6.14539   90.95252  123.68824
        0.79940    4.29913   92.92539  122.73204
       -0.80140    5.02856   94.62237  121.32420
       -0.80140    2.10515   92.69674  123.44825
        0.29360    5.55391   89.20263  119.21904
        0.08800    9.36548   92.17139  121.63600
       -0.01220    5.12305   89.19885  124.06052
       -0.01220    6.91829   91.62904  125.46270
       -0.41570    9.39383   86.10726  123.02873
        0.01430   10.98120   84.13250  124.09454
        0.59730   13.63248   84.04179  122.94369
       -0.56790   15.50898   83.62983  124.29674
       -0.20410    9.74154   81.56058  123.76194
        0.71300    7.48898   81.24500  125.52128
       -0.91910    5.92618   79.38362  125.07341
       -0.59310    7.00144   82.72465  127.25416
        0.27190    7.79890   85.60270  122.10276
        0.10480   11.21930   84.49154  126.11087
        0.07970    9.15950   81.29413  121.80419
        0.07970   11.10025   80.09415  124.24193
        0.41960    4.40306   79.17008  126.19780
        0.41960    6.25310   78.19309  123.62399
       -0.41570   13.84224   84.43107  120.45492
        0.03370   16.27054   84.51611  119.15479
        0.59730   17.89949   86.65528  120.20359
       -0.56790   20.11991   86.30190  120.78374
       -0.18250   15.83402   84.98476  116.34099
        0.27190   12.26432   84.72020  119.41746
        0.08230   17.27399   82.73977  119.41557
        0.06030   17.64815   85.30224  115.38479
        0.06030   14.93640   83.32558  115.48683
        0.06030   14.63971   86.63260  116.01407
       -0.34790   16.81667   88.91917  120.47760
       -0.24000   18.20373   91.06212  121.54718
        0.73410   19.11458   90.51599  124.21359
       -0.58940   21.35957   90.87126  124.78995
       -0.00940   16.53510   93.42806  121.61332
        0.01870   15.95307   94.26899  118.94881
       -0.04790   14.84758   96.89571  118.98472
       -0.01430   12.13204   96.93539  119.78407
       -0.38540   11.17017   99.48085  119.43258
        0.27470   14.99120   89.16484  119.97115
        0.14260   19.85913   91.44196  120.37555
        0.03620   14.78522   93.05200  122.63567
        0.03620   17.57256   94.91527  122.58842
        0.01030   17.70673   94.33324  117.86789
        0.01030   14.66050   92.96697  118.02096
        0.06210   15.96063   98.13159  120.20359
        0.06210   14.97041   97.64026  117.06853
        0.11350   11.05490   95.62014  118.61622
        0.11350   11.96386   96.38737  121.76261
        0.34000    9.32769   99.54510  119.94470
        0.34000   12.15850  100.72240  120.49272
        0.34000   11.30434   99.97218  117.59010
       -0.34790   17.45540   89.50310  125.82174
       -0.26370   18.30200   88.98153  128.38232
        0.73410   20.29755   86.93307  128.60342
       -0.58940   21.97374   87.13527  130.23992
       -0.00070   16.03244   88.33714  130.07363
        0.03900   15.23308   90.97897  130.92023
        0.04860   12.49298   91.25865  130.48559
       -0.52950   11.73520   93.89293  130.50449
        0.80760    9.29556   94.51087  130.33630
       -0.86270    7.43607   92.80634  130.10953
       -0.86270    8.70408   96.93917  130.37032
        0.27470   15.65260   89.14027  125.30396
        0.15600   19.29599   90.64449  129.09475
        0.03270   14.58869   87.30913  129.01727
        0.03270   16.60691   87.25054  131.72525
        0.02850   15.65638   91.22464  132.92334
        0.02850   16.14393   92.51532  129.88466
        0.06870   11.99409   90.48198  128.65255
        0.06870   11.47442   90.21553  131.94446
        0.34560   13.07124   95.24220  130.65755
        0.44780    7.84992   90.94307  130.08875
        0.44780    5.62760   93.37893  129.90922
        0.44780    6.88049   97.47396  130.23048
        0.44780   10.06846   98.25442  130.56874
       -0.41570   20.15582   84.97154  126.97826
       -0.05180   22.06822   82.98921  126.98582
        0.59730   24.63258   84.10226  126.21292
       -0.56790   26.55065   83.57125  127.45447
       -0.11020   21.31989   80.82548  125.18491
        0.35310   23.23229   78.62583  125.00160
       -0.41210   23.69339   77.58649  127.63588
       -0.41210   22.27987   76.57926  123.21203
        0.27190   18.75364   84.89028  125.68568
        0.09220   22.20428   82.25978  128.90767
        0.04570   19.50764   80.07337  125.81797
        0.04570   21.04777   81.60593  123.29518
       -0.03610   25.01808   79.33259  124.25516
        0.10000   24.86691   75.89707  127.50738
        0.10000   24.69494   78.95465  128.80184
        0.10000   21.90571   77.08760  128.53350
        0.10000   23.68772   75.08449  123.04952
        0.10000   20.52243   75.77424  123.92257
        0.10000   21.95106   77.38240  121.34498
       -0.41570   24.73463   85.74821  124.27784
       -0.05180   27.11946   86.92362  123.58431
        0.59730   28.07755   88.60737  125.70647
       -0.56790   30.36412   88.56579  126.18646
       -0.11020   26.71884   88.39572  121.13333
        0.35310   26.13869   86.73276  118.82220
       -0.41210   25.15037   88.35603  116.66602
       -0.41210   28.53864   85.30602  118.02473
        0.27190   23.15481   86.20364  123.30274
        0.09220   28.52731   85.45342  123.27439
        0.04570   25.16359   89.71475  121.42246
        0.04570   28.40825   89.51255  120.74405
       -0.03610   24.67793   85.37405  119.30597
        0.10000   24.56644   87.13905  115.10700
        0.10000   23.52520   89.47097  117.27829
        0.10000   26.63569   89.60136  115.99328
        0.10000   28.16826   84.20998  116.32209
        0.10000   30.06932   86.63260  117.64112
        0.10000   29.10745   84.01911  119.51762
       -0.41570   26.49018   90.03033  127.04440
       -0.03890   27.33300   91.49109  129.22325
        0.59730   28.35345   89.75065  131.28683
       -0.56790   30.43026   90.24198  132.21847
        0.36540   25.14470   93.06712  130.25693
       -0.24380   25.76453   94.49575  132.69279
       -0.67610   24.53053   94.78299  128.26705
        0.27190   24.63447   90.07002  126.58708
        0.10070   28.84856   92.76099  128.63555
        0.00430   23.52898   91.84447  130.61598
        0.41020   25.97995   95.83746  127.94769
        0.06420   24.20928   95.76754  133.15955
        0.06420   26.00830   93.17106  134.25370
        0.06420   27.49552   95.59369  132.45468
       -0.41570   27.12513   87.67006  131.99926
       -0.08750   28.15125   86.04490  133.99859
        0.59730   30.68537   84.84870  133.22380
       -0.56790   32.36156   84.52367  134.79227
        0.29850   26.12924   84.01344  134.65999
       -0.31920   27.22906   82.08592  136.47602
       -0.31920   23.92960   85.22287  136.06217
        0.27190   25.45083   87.21275  131.20368
        0.09690   28.49518   87.19574  135.67478
       -0.02970   25.45650   83.07047  132.95546
        0.07910   25.74941   80.80280  137.12042
        0.07910   28.65959   80.94642  135.53116
        0.07910   28.06621   83.02323  138.11063
        0.07910   23.07356   86.71197  134.93022
        0.07910   22.48396   83.81124  136.47035
        0.07910   24.57967   86.05246  137.83473
       -0.34790   31.06332   84.31580  130.78795
       -0.24000   33.44248   83.33692  129.82985
        0.73410   35.43803   85.37027  129.36498
       -0.58940   37.46571   84.81091  128.30862
       -0.00940   32.97383   81.94041  127.36376
        0.01870   31.21828   79.71054  127.64533
       -0.04790   32.36156   77.89262  129.51805
       -0.01430   30.83655   75.48700  129.60309
       -0.38540   32.56754   73.48200  130.33063
        0.27470   29.65925   84.64461  129.53317
        0.14260   34.27774   82.06703  131.21124
        0.03620   32.15747   83.24999  125.99371
        0.03620   34.75773   81.26011  126.59086
        0.01030   29.37201   80.25667  128.34075
        0.01030   31.00474   78.79024  125.81419
        0.06210   34.29664   77.48255  128.93223
        0.06210   32.36912   78.67308  131.42100
        0.11350   29.29264   75.66841  130.95802
        0.11350   30.08066   75.07693  127.72848
        0.34000   31.63402   71.81904  130.42134
        0.34000   33.95271   73.32893  129.02294
        0.34000   33.34422   73.86939  132.03138
       -0.34790   34.90702   87.76455  130.00749
       -0.24000   36.58699   89.91317  129.58608
        0.73410   37.39579   90.24009  126.84220
       -0.58940   39.59732   90.66528  126.19780
       -0.00940   38.90190   89.63538  131.26038
        0.01870   38.05530   89.70341  133.97969
       -0.04790   40.20203   88.51099  135.41399
       -0.01430   39.57653   88.30690  138.19756
       -0.38540   41.66468   87.00299  139.43911
        0.27470   33.21572   88.13305  130.81062
        0.14260   35.58543   91.62715  130.13788
        0.03620   39.90724   87.89683  130.79928
        0.03620   40.18692   91.22086  130.95235
        0.01030   37.74917   91.64794  134.59007
        0.01030   36.35833   88.59414  134.33685
        0.06210   40.54218   86.60426  134.69968
        0.06210   41.91224   89.64294  135.17778
        0.11350   39.33465   90.18907  138.99881
        0.11350   37.83043   87.23165  138.43567
        0.34000   43.27851   87.99699  139.20101
        0.34000   41.29619   86.84236  141.30616
        0.34000   41.88200   85.26066  138.69078
       -0.41570   35.57409   89.99632  125.13577
       -0.00310   36.03708   90.26466  122.44669
        0.59730   34.79931   92.67028  121.40168
       -0.56790   32.47683   92.94618  121.58120
       -0.00360   34.99206   87.93841  121.08420
       -0.06450   36.55864   85.63294  121.64167
        0.69510   39.26662   85.83703  120.69492
       -0.94070   41.00139   84.75611  122.11788
       -0.60860   39.91102   86.98409  118.75606
        0.27190   33.78641   89.65239  125.70836
        0.08500   38.05153   90.31379  122.06497
        0.01710   33.04375   87.60014  121.67002
        0.01710   34.99773   88.28045  119.05275
        0.03520   36.53785   85.25688  123.65990
        0.03520   35.68181   84.01533  120.71759
        0.42510   40.50061   83.88494  123.74116
        0.42510   42.82686   84.83925  121.57931
       -0.25480   36.19392   94.49009  120.31508
       -0.02660   35.14135   96.76154  119.17936
        0.58960   33.51996   96.02454  116.92869
       -0.57480   34.23806   94.31245  115.48683
       -0.00700   37.38445   98.33001  118.38378
        0.01890   39.40079   97.37948  120.17335
        0.01920   38.92269   94.55623  120.16579
        0.06410   34.03019   97.77065  120.59287
        0.02530   37.94192   97.87081  116.46004
        0.02530   37.03863  100.35013  118.60488
        0.02130   41.29241   97.82734  119.48738
        0.02130   39.10977   98.15426  122.06497
        0.03910   39.57275   93.69262  118.41213
        0.03910   39.82976   93.70774  121.80608
       -0.41570   31.37512   97.29822  116.59799
       -0.00240   29.78019   96.80689  114.42481
        0.59730   28.61990   99.26920  113.50640
       -0.56790   28.44416  101.13814  114.89913
       -0.03430   27.62024   94.92283  115.06542
        0.01180   25.78909   95.77510  117.13467
       -0.12560   23.67071   97.21129  116.53941
       -0.12560   26.29554   95.20629  119.64801
       -0.17040   22.10224   98.06545  118.44992
       -0.17040   24.69494   96.07746  121.53585
       -0.10720   22.60490   97.50798  120.95192
        0.27190   30.85545   98.67394  117.81309
        0.09780   30.92915   96.03210  112.91492
        0.02950   26.55443   94.50142  113.35333
        0.02950   28.51975   93.17862  115.67392
        0.13300   23.24930   97.66861  114.59677
        0.13300   27.93582   94.10080  120.14123
        0.14300   20.47329   99.19928  117.97749
        0.14300   25.10123   95.62581  123.47471
        0.12970   21.38225   98.19395  122.43158
       -0.51630   27.74874   99.22952  111.17070
        0.03970   26.36168  101.27609  110.02930
        0.53660   23.74630  100.17249  109.48506
       -0.58190   23.54410   98.10702  108.41548
        0.05600   27.71661  101.94883  107.65203
        0.01360   26.40514  103.83100  105.98151
        0.80540   27.83378  104.55099  103.56077
       -0.81880   29.86145  103.51164  103.00519
       -0.81880   26.87946  106.20450  102.21529
        0.29360   27.96228   97.63837  110.13513
        0.11050   26.21428  102.91826  111.26707
       -0.01730   29.55154  102.72551  108.16225
       -0.01730   28.03409  100.23674  106.54276
       -0.04250   24.57778  103.17716  105.60357
       -0.04250   26.16515  105.55821  107.08322
       -0.41570   21.70350  101.42538  110.13513
       -0.00240   19.17505  100.49186  109.55309
        0.59730   18.12058  102.06411  107.36290
       -0.56790   18.25097  104.39603  107.34967
       -0.03430   17.48564  100.73185  111.90580
        0.01180   14.87025   99.58857  111.53919
       -0.12560   14.52632   97.02421  111.90202
       -0.12560   12.85392  101.09846  110.81543
       -0.17040   12.16228   95.97730  111.54675
       -0.17040   10.49932  100.04021  110.46205
       -0.10720   10.17429   97.49097  110.82866
        0.27190   21.86035  103.13180  110.97228
        0.09780   19.22040   98.50764  109.02964
        0.02950   18.40404   99.76620  113.47805
        0.02950   17.29855  102.71984  112.41792
        0.13300   16.08913   95.84502  112.45382
        0.13300   13.12604  103.09590  110.49418
        0.14300   11.87882   93.97608  111.82265
        0.14300    8.92140  101.20050  109.89324
        0.12970    8.34125   96.65571  110.58110
       -0.41570   17.05289  100.85090  105.44294
       -0.05970   16.00976  102.12080  103.25086
        0.59730   13.17706  101.56900  103.31322
       -0.56790   12.35125   99.38826  103.09968
        0.13030   17.27588  101.05877  100.81311
       -0.04300   20.04055  101.77309  100.69217
       -0.32040   15.96063  102.13025   98.52276
       -0.06600   21.35768  101.05877  103.11480
        0.27190   16.92817   98.95740  105.49396
        0.08690   16.30645  104.15415  103.32645
        0.01870   17.11147   99.00275  100.77909
        0.02360   20.91738  100.75831   99.12558
        0.02360   20.25786  103.80077  100.37658
        0.08820   16.99809  101.61813   96.81634
        0.08820   14.05389  101.36302   98.36024
        0.08820   15.85669  104.18249   98.67772
        0.01860   23.34568  100.86980  102.60646
        0.01860   21.20084  102.67827  104.32989
        0.01860   20.87391   99.18983  103.83856
       -0.41570   11.65205  103.54187  103.68171
       -0.20410    7.78945  105.41270  105.49774
        0.71300    4.90951  105.31822  105.72073
       -0.91910    3.80402  107.44416  106.46906
       -0.59310    3.62449  103.42093  105.20861
        0.27190   12.39660  105.28987  103.85746
        0.10480    8.45086  101.48963  104.77775
        0.07970    8.59069  105.30877  107.39314
        0.07970    8.32991  107.22873  104.68327
        0.41960    1.89729  107.50085  106.60890
        0.41960    4.84337  108.99940  106.84512
       -0.56790    1.59871  102.97118   95.69384
       -0.41570    1.51745  103.36613   99.85691
       -0.02370   -0.98833  104.51319   99.81722
        0.59730   -0.85605  106.97551  101.34034
       -0.56790   -1.19620  106.93771  103.64770
        0.03420   -2.93097  102.71606  100.98885
        0.00180   -5.56524  103.80077  100.66193
       -0.27370   -7.99354  101.78821  101.89781
       -0.05360   -8.17684   99.90604   99.18983
        0.27190    2.38483  103.13180  101.54254
        0.08800   -1.60816  104.91570   97.90482
        0.02410   -2.80624  100.90193  100.02320
        0.02410   -2.54168  102.42883  102.99007
        0.04400   -5.65973  105.58467  101.67860
        0.04400   -5.94130  104.14470   98.67205
        0.06840   -9.29178  100.87925   97.74797
        0.06840   -6.30602   99.49219   98.43205
        0.06840   -9.10470   98.12214   99.66416
       -0.25480   -0.13039  109.12601  100.21785
       -0.02660    0.24566  111.50140  101.57845
        0.58960   -2.19397  112.51429  102.73685
       -0.57480   -2.05602  113.99773  104.52831
       -0.00700    1.40218  113.23806   99.60746
        0.01890    0.34015  112.23272   97.11681
        0.01920    0.56881  109.37168   97.55333
        0.06410    1.61761  111.21227  103.08834
        0.02530    0.88061  115.20904   99.91738
        0.02530    3.45442  113.03586   99.61313
        0.02130   -1.64028  112.76563   96.89760
        0.02130    1.45887  112.84500   95.49920
        0.03910   -0.62928  108.33800   96.25698
        0.03910    2.52656  108.77453   97.32656
       -0.51630   -4.43519  111.90580  101.77120
        0.03970   -6.76522  112.64279  103.00141
        0.53660   -8.73242  110.69260  102.27198
       -0.58190   -8.38094  109.17326  100.54099
        0.05600   -7.62693  115.31109  102.20773
        0.01360   -8.67006  115.54730   99.60557
        0.80540   -9.68674  118.17024   99.06700
       -0.81880  -11.69363  118.87700  100.00242
       -0.81880   -8.41684  119.46849   97.67238
        0.29360   -4.54479  110.75496  100.24997
        0.11050   -6.50822  112.58799  105.04610
       -0.01730   -9.09525  115.90257  103.52676
       -0.01730   -6.06035  116.63201  102.41371
       -0.04250   -7.16017  115.12023   98.27143
       -0.04250  -10.20830  114.21316   99.31834
       -0.34790  -10.78089  110.71716  103.70250
       -0.24000  -12.76888  108.80665  103.62502
        0.73410  -13.67028  108.37957  100.94539
       -0.58940  -14.33546  110.16725   99.63581
       -0.00940  -14.70963  109.86301  105.41081
        0.01870  -16.79400  108.30776  106.54654
       -0.04790  -18.06578  110.28442  108.24540
       -0.01430  -20.06889  109.15814  109.95371
       -0.38540  -20.97596  110.98739  111.79620
        0.27470  -10.92451  112.07021  105.03854
        0.14260  -12.02244  107.04921  104.39981
        0.03620  -13.62493  110.58299  107.01897
        0.03620  -15.54867  111.49951  104.46973
        0.01030  -18.09224  107.61990  105.10279
        0.01030  -16.01732  106.75819  107.66337
        0.06210  -16.67872  111.16881  109.48884
        0.06210  -18.94450  111.74517  107.08511
        0.11350  -21.64492  108.49296  108.80098
        0.11350  -19.26198  107.54809  110.95716
        0.34000  -21.72051  112.49729  110.89480
        0.34000  -22.31200  110.18993  112.90358
        0.34000  -19.51898  111.56376  112.89035
       -0.41570  -13.40194  106.06088  100.01753
       -0.02520  -14.25231  105.33144   97.50420
        0.59730  -12.67250  106.34623   95.28944
       -0.56790  -13.43595  106.01742   93.09925
        0.27190  -12.64983  104.70028  101.12491
        0.06980  -14.24665  103.27353   97.39837
        0.06980  -16.19684  105.96450   97.25853
       -0.41570  -10.46719  107.52731   95.73730
        0.29850   -8.46030  111.37668   94.05356
       -0.31920   -6.65184  112.38390   91.99754
       -0.31920  -11.00954  112.72783   93.76254
        0.27190   -9.90216  107.78620   97.54766
        0.09690   -9.63949  108.13013   91.90305
       -0.02970   -7.65906  111.77730   95.90171
        0.07910   -4.76022  111.60911   92.24509
        0.07910   -7.35292  111.88690   90.12293
        0.07910   -6.51389  114.43237   92.14116
        0.07910  -10.75632  114.78763   93.88348
        0.07910  -11.88260  112.28753   91.92951
        0.07910  -12.32479  112.18359   95.27054
       -0.56790   -1.90295  107.77297   88.79067
       -0.51630    1.05636  105.78876   91.12070
        0.03810    3.11427  107.10212   89.96797
        0.53660    4.05913  105.35034   87.87793
       -0.58190    5.61060  103.62691   88.30123
       -0.03030    5.15328  107.56510   91.91817
        0.79940    7.27734  109.23940   90.93929
       -0.80140    7.81591  109.29420   88.68485
       -0.80140    8.43952  110.50174   92.47753
        0.29360    1.45320  104.46595   92.43595
        0.08800    2.52089  108.91814   89.19696
       -0.01220    4.29157  108.52508   93.52255
       -0.01220    5.93374  105.78687   92.60981
       -0.51630    3.26734  105.90781   85.56491
        0.03810    3.91929  104.29965   83.43519
        0.53660    6.69719  104.24674   82.67741
       -0.58190    7.61182  102.28710   81.75333
       -0.03030    2.26011  105.08011   81.21665
        0.79940   -0.52156  104.25430   81.46420
       -0.80140   -1.21320  102.87669   83.22921
       -0.80140   -1.99933  104.94216   79.78991
        0.29360    2.02957  107.33266   85.29468
        0.08800    3.41662  102.36457   83.92652
       -0.01220    2.35649  107.12479   80.96343
       -0.01220    3.00466  104.20328   79.50267
       -0.51630    8.11637  106.27064   83.22543
        0.03970   10.84325  106.31977   82.78890
        0.53660   12.13015  104.43382   84.57091
       -0.58190   13.77043  103.00330   83.73565
        0.05600   11.87693  109.02019   83.26133
        0.01360   14.77199  109.37168   83.39739
        0.80540   15.73197  111.37857   85.29468
       -0.81880   14.85892  113.53853   85.18129
       -0.81880   17.36280  110.83622   86.88205
        0.29360    7.32080  107.76919   84.10415
        0.11050   11.24576  105.77931   80.84248
       -0.01730   11.11915  110.29198   81.82892
       -0.01730   11.14371  109.65136   85.07736
       -0.04250   15.67906  107.59534   83.89628
       -0.04250   15.45229  109.86301   81.51334
       -0.34790   11.35158  104.29021   86.96898
       -0.00940   11.68796  103.07322   91.44196
        0.01870   12.79345  105.61679   92.30367
       -0.04790   15.61481  105.39003   92.65894
       -0.01430   17.19084  107.44416   91.39471
       -0.38540   16.46707  109.99340   92.12226
        0.27470    9.96642  105.45428   87.59259
        0.14260   14.51121  102.58378   88.54501
        0.03620    9.63193  103.15637   91.56479
        0.03620   12.34558  101.57845   92.70052
        0.01030   12.34369  107.08511   90.93173
        0.01030   11.92984  106.14025   94.10269
        0.06210   15.99842  105.51286   94.66961
        0.06210   16.32723  103.56266   92.03155
        0.11350   19.17883  107.13802   91.84258
        0.11350   16.96029  107.24385   89.35759
        0.34000   14.60191  110.25040   91.78211
        0.34000   16.83557  110.30331   93.96663
        0.34000   17.43083  111.24629   91.04323
       -0.56790   11.21552   93.83057   84.19486
       -0.41570   10.56735   97.60435   82.28245
        0.03370   12.14716   96.98452   80.09982
        0.59730   14.88159   96.34580   80.88973
       -0.56790   16.04944   94.52221   80.02990
       -0.18250   12.15283   99.23708   78.29324
        0.27190    9.75288   99.33345   82.35426
        0.08230   11.34592   95.35558   79.12283
        0.06030   10.22720   99.64715   77.68286
        0.06030   12.93895  100.90193   79.21921
        0.06030   13.29422   98.78732   76.63784
       -0.51630   15.91149   97.79900   82.69819
        0.03970   18.43239   97.35680   83.68085
        0.53660   18.56467   94.77165   84.99988
       -0.58190   20.37692   93.31846   84.59926
        0.05600   19.03143   99.49975   85.46475
        0.01360   21.40115   99.12936   86.98976
        0.80540   21.73752  101.26475   88.87382
       -0.81880   22.53876  103.28109   88.05179
       -0.81880   21.19895  100.95484   91.11692
        0.29360   14.92128   99.28243   83.38794
        0.11050   19.79299   97.38137   82.12939
       -0.01730   19.20151  101.24586   84.38572
       -0.01730   17.48564   99.73408   86.80079
       -0.04250   21.31611   97.35869   88.03856
       -0.04250   23.03198   99.04811   85.72932
       -0.41570   16.62203   94.11403   86.46820
       -0.05180   16.57668   91.66683   87.68707
        0.59730   16.55022   89.54089   85.74632
       -0.56790   18.03555   87.75132   85.93152
       -0.11020   14.25798   91.46085   89.37649
        0.35310   13.84035   88.97020   90.85425
       -0.41210   16.08157   88.25588   92.54178
       -0.41210   11.51032   89.34814   92.45863
        0.27190   15.15371   95.31023   86.72142
        0.09220   18.27176   91.47786   88.84547
        0.04570   14.36948   93.00476   90.74087
        0.04570   12.57991   91.78967   88.23320
       -0.03610   13.48320   87.43763   89.52578
        0.10000   15.64882   86.53056   93.57546
        0.10000   17.75398   87.91951   91.38716
        0.10000   16.46896   89.77711   93.87404
        0.10000   11.14749   87.61337   93.49798
        0.10000   11.78811   90.89394   93.79467
        0.10000    9.88138   89.75821   91.26243
       -0.41570   14.95151   89.76010   83.78668
       -0.05180   14.83813   87.78723   81.86672
        0.59730   17.35713   87.48109   80.52879
       -0.56790   18.11114   85.30035   80.04691
       -0.11020   12.81801   88.36359   79.92786
        0.35310   10.13271   88.36359   81.00311
       -0.41210    8.33180   89.08736   78.90551
       -0.41210    9.42973   85.78034   82.06703
        0.27190   13.80445   91.27755   83.62983
        0.09220   14.42239   85.99199   82.78134
        0.04570   13.20919   90.20797   79.09260
        0.04570   12.92951   86.95764   78.42363
       -0.03610    9.95697   89.74309   82.50922
        0.10000    6.40239   89.14783   79.62928
        0.10000    8.81179   90.95819   78.18364
        0.10000    8.43196   87.71920   77.36350
        0.10000    7.45308   85.78223   82.63394
        0.10000    9.70941   84.31958   80.63839
        0.10000   10.55601   85.34570   83.73376
       -0.41570   18.71585   89.59381   80.09037
       -0.03890   21.20840   89.50877   78.88284
        0.59730   23.05844   88.02344   80.51745
       -0.56790   24.37558   86.30568   79.60660
        0.36540   22.23452   92.23186   78.45765
       -0.24380   24.87258   92.28855   77.29358
       -0.67610   20.47518   93.48286   76.82871
        0.27190   17.99964   91.29456   80.58170
        0.10070   21.04966   88.56201   77.05925
        0.00430   22.30066   93.24098   80.24722
        0.41020   18.86514   93.56601   77.66774
        0.06420   25.38469   94.23308   76.84193
        0.06420   26.25585   91.54022   78.62395
        0.06420   24.90092   91.16228   75.56826
       -0.34790   23.08678   88.60359   82.97598
       -0.24000   24.75919   87.34125   84.72020
        0.73410   24.20739   84.53312   84.92996
       -0.58940   25.90059   82.94764   85.20586
       -0.00940   24.50030   88.53934   87.28456
        0.01870   25.76831   91.06212   87.54723
       -0.04790   25.67760   91.70085   90.34592
       -0.01430   27.51630   93.83057   90.93740
       -0.38540   26.97584   96.11147   89.48231
        0.27470   21.92838   89.97364   83.63739
        0.14260   26.70372   87.54912   84.06636
        0.03620   22.51042   88.70752   87.79668
        0.03620   25.37902   87.24299   88.62438
        0.01030   27.73173   90.90339   86.93874
        0.01030   24.80832   92.49642   86.42851
        0.06210   23.75953   92.23564   90.87126
        0.06210   26.24263   90.08135   91.49109
        0.11350   27.39725   94.26710   92.94807
        0.11350   29.42682   93.18995   90.50654
        0.34000   25.22784   96.75776   89.91695
        0.34000   28.26274   97.46640   89.86215
        0.34000   27.02875   95.70707   87.61526
       -0.41570   21.79043   83.86038   84.85815
       -0.05180   21.03265   81.21287   84.98476
        0.59730   21.42949   79.83715   82.50544
       -0.56790   21.58823   77.51090   82.54891
       -0.11020   18.22830   80.97099   85.72176
        0.35310   17.50831   81.76089   88.38816
       -0.41210   14.65483   81.81380   88.64138
       -0.41210   18.67238   79.97132   90.24765
        0.27190   20.43928   85.19074   84.63138
        0.09220   22.17405   80.25478   86.40206
        0.04570   17.13226   82.09159   84.38194
        0.04570   17.65949   79.00567   85.47987
       -0.03610   18.21885   83.65629   88.76611
        0.10000   14.18995   82.44686   90.54812
        0.10000   13.84413   83.14228   87.28456
        0.10000   13.85925   79.93919   88.31446
        0.10000   18.03177   80.46832   92.14116
        0.10000   18.10925   78.03246   89.83947
        0.10000   20.72274   80.11494   90.20986
       -0.41570   21.64681   81.16752   80.36060
       -0.02520   21.77909   79.99967   77.88317
        0.59730   19.20718   78.93197   77.16319
       -0.56790   19.05033   77.02902   75.83471
        0.27190   21.58256   83.07614   80.42863
        0.06980   22.32900   81.41696   76.49422
        0.06980   23.17938   78.48788   77.88695
       -0.34790   17.11336   80.09226   77.91152
       -0.26370   14.61136   79.07937   77.38428
        0.73410   13.25643   80.60249   75.37740
       -0.58940   13.54556   82.91551   75.26212
       -0.00070   12.93895   79.11716   79.74266
        0.03900   13.73831   77.30303   81.79869
        0.04860   12.78400   74.63284   81.32814
       -0.52950   10.03256   74.66119   81.15429
        0.80760    8.42062   74.22277   83.04779
       -0.86270    9.15950   73.73333   85.37972
       -0.86270    5.97153   74.32860   82.56591
        0.27470   17.24375   81.73443   78.87717
        0.15600   14.73230   77.12917   76.72855
        0.03270   13.03911   81.01823   80.53635
        0.03270   10.97175   78.82615   79.20976
        0.02850   15.78866   77.25578   81.94797
        0.02850   12.97486   77.95876   83.59770
        0.06870   13.56445   73.92609   79.55558
        0.06870   13.40761   73.39318   82.85126
        0.34560    9.29367   75.06181   79.44220
        0.44780    7.85937   73.40452   86.73465
        0.44780   11.01899   73.65774   85.78412
        0.44780    5.36493   74.72922   80.79902
        0.44780    4.70731   74.02057   83.96053
       -0.51630   11.72953   79.28535   73.86373
        0.03810   10.00232   80.46265   72.09305
        0.53660    7.26222   80.56847   72.93776
       -0.58190    5.74666   81.75144   71.63763
       -0.03030   10.03445   79.10394   69.54948
        0.79940   12.37960   79.58015   67.92810
       -0.80140   13.80823   81.37728   68.38730
       -0.80140   12.75376   78.12317   66.16498
        0.29360   11.69363   77.38617   73.99979
        0.08800   10.58625   82.40907   71.75290
       -0.01220    9.83036   77.07626   69.87262
       -0.01220    8.43007   79.70298   68.40620
       -0.41570    6.42885   79.26267   74.93520
        0.36540    2.32247   76.76634   75.21866
       -0.24380    2.79679   75.71188   72.54470
       -0.67610    3.12561   74.92386   77.04413
        0.27190    7.66473   78.26868   75.99345
        0.10070    2.76467   80.86705   74.81615
        0.00430    0.30614   77.10083   75.44732
        0.41020    2.39239   73.31948   76.58115
        0.06420    1.59493   74.06782   72.22344
        0.06420    2.33192   77.15563   71.14630
        0.06420    4.76967   75.16008   72.31604
       -0.56790   -0.03779   78.90551   86.18285
       -0.41570   -0.23811   76.74367   82.54891
       -0.05970   -1.59871   74.58371   83.55991
        0.59730   -0.24000   73.47822   85.82569
       -0.56790    1.99555   72.81115   85.78790
        0.13030   -1.87083   72.51635   81.50011
       -0.04300   -3.07458   73.54814   79.07937
       -0.32040   -3.49032   70.36017   82.61127
       -0.06600   -5.84114   74.32293   79.34393
        0.27190    0.19464   76.70587   80.69131
        0.08690   -3.46576   75.23378   84.13061
        0.01870   -0.00378   71.78503   81.02012
        0.02360   -2.01256   75.16008   78.37639
        0.02360   -2.96120   72.08360   77.63184
        0.08820   -3.99866   69.03170   81.12027
        0.08820   -2.41507   69.32082   84.03045
        0.08820   -5.20997   71.09339   83.48054
        0.01860   -6.47798   75.13362   77.56003
        0.01860   -7.02411   72.68454   79.75589
        0.01860   -6.06791   75.74022   80.82170
       -0.41570   -1.66485   73.41019   87.87604
        0.27190   -3.45820   74.05270   87.78345
        0.06980   -2.49633   71.94943   91.39471
        0.06980    0.09071   70.53403   89.86782
       -0.56790    3.68497   82.55647  107.15881
       -0.25480    7.71197   83.71298  107.17960
       -0.02660    9.91350   85.04146  106.17993
        0.58960   11.46308   83.51267  104.28643
       -0.57480   11.21363   81.19397  104.09934
       -0.00700   11.40261   85.70664  108.53264
        0.01890   11.10214   83.26889  109.99718
        0.01920    8.29968   82.66229  109.67970
        0.06410    9.28989   86.77244  105.26719
        0.02530   13.37926   86.11671  108.12446
        0.02530   10.51444   87.27700  109.53042
        0.02130   12.25487   81.76845  109.17893
        0.02130   11.58969   83.52778  111.98139
        0.03910    7.95764   80.63272  109.75529
        0.03910    7.21497   83.66573  111.10456
       -0.41570   13.20352   84.78634  102.95039
       -0.00310   15.11781   83.58826  101.39514
        0.59730   17.58390   84.74855  102.34568
       -0.56790   17.86169   87.09559  102.47796
       -0.00360   14.74931   84.22320   98.59268
       -0.06450   12.52888   82.79268   97.40593
        0.69510   12.82179   79.92597   97.56089
       -0.94070   10.89994   78.47088   98.14482
       -0.60860   14.88159   78.91118   97.14137
        0.27190   13.32068   86.67985  103.17527
        0.08500   15.15371   81.54924  101.67482
        0.01710   14.43373   86.24521   98.36591
        0.01710   16.47085   83.73376   97.57223
        0.03520   10.79223   83.35960   98.35269
        0.03520   12.36448   83.32747   95.42361
        0.42510   11.16450   76.59438   98.36591
        0.42510    9.20864   79.26456   98.56245
       -0.41570   19.29788   83.08559  103.14881
       -0.08750   21.68650   83.84337  104.34123
        0.59730   23.95228   83.11015  102.73874
       -0.56790   23.98251   81.05224  101.63325
        0.29850   21.87547   82.58859  106.99062
       -0.31920   24.13558   83.69786  108.44004
       -0.31920   19.36780   82.98921  108.41359
        0.27190   18.92372   81.22043  103.02220
        0.09690   21.68839   85.88049  104.61335
       -0.02970   22.16082   80.55902  106.76953
        0.07910   24.14314   82.99299  110.37134
        0.07910   25.90059   83.15929  107.54431
        0.07910   24.01464   85.75010  108.48351
        0.07910   19.57189   82.35615  110.36379
        0.07910   18.87081   84.98476  108.41170
        0.07910   17.84279   81.89128  107.57266
       -0.41570   25.81555   84.79768  102.63858
       -0.00240   28.19471   84.44430  101.30066
        0.59730   30.33388   84.75422  103.21495
       -0.56790   30.23184   86.32269  104.93460
       -0.03430   28.50463   86.42096   99.17283
        0.01180   26.52609   86.00711   97.11114
       -0.12560   24.09023   86.94441   97.39648
       -0.12560   27.12702   84.59170   94.97197
       -0.17040   22.28932   86.43796   95.54644
       -0.17040   25.31099   84.10604   93.14649
       -0.10720   22.90348   85.02256   93.44129
        0.27190   25.61146   86.43040  103.60990
        0.09780   28.26841   82.55458  100.49375
        0.02950   28.31755   88.31446   99.94006
        0.02950   30.39247   86.23954   98.36402
        0.13300   23.58000   88.03289   99.04244
        0.13300   29.00730   83.83959   94.74142
        0.14300   20.39770   87.15417   95.76754
        0.14300   25.79476   83.01567   91.48920
        0.12970   21.49374   84.66162   92.00888
       -0.41570   32.21416   83.11204  102.97496
        0.03370   34.43837   83.06291  104.60768
        0.59730   36.16369   85.31736  104.00675
       -0.56790   35.89535   86.50032  101.98852
       -0.18250   35.78952   80.56280  104.10123
        0.27190   32.16125   81.84593  101.55010
        0.08230   33.83744   83.11771  106.57299
        0.06030   37.38445   80.33226  105.38247
        0.06030   34.51207   78.96977  104.33178
        0.06030   36.49250   80.56091  102.16804
       -0.25480   38.01940   85.94663  105.63758
       -0.02660   39.84299   87.99321  105.21050
        0.58960   41.28107   87.77589  102.71984
       -0.57480   41.97460   89.73553  101.69750
       -0.00700   41.60988   87.89683  107.44794
        0.01890   39.94881   86.89906  109.52286
        0.01920   38.44459   84.84681  108.14525
        0.06410   38.83576   89.77522  105.22373
        0.02530   43.15001   86.57024  107.10590
        0.02530   42.35632   89.76199  107.89958
        0.02130   41.04674   86.11860  111.08188
        0.02130   38.67702   88.37871  110.18804
        0.03910   39.56520   83.12716  107.97706
        0.03910   36.68336   84.48399  109.13735
       -0.51630   41.85554   85.49310  101.75230
        0.03810   43.13489   85.27011   99.31267
        0.53660   41.31508   85.46286   97.06389
       -0.58190   42.07664   84.99610   94.92661
       -0.03030   44.58053   82.73410   99.25598
        0.79940   42.95536   80.33793   99.03110
       -0.80140   40.74816   80.35682   99.73974
       -0.80140   43.87188   78.43308   98.09190
        0.29360   41.28485   83.89250  102.62158
        0.08800   44.53329   86.77433   99.13881
       -0.01220   45.87877   82.77945   97.65538
       -0.01220   45.73137   82.58670  100.96051
       -0.41570   38.85844   85.93719   97.46262
       -0.02520   36.95170   86.15450   95.51054
        0.59730   35.51551   83.71865   94.87370
       -0.56790   33.71082   83.79613   93.35436
        0.27190   38.28018   86.19608   99.26164
        0.06980   35.57220   87.55101   96.13037
        0.06980   37.81909   86.86504   93.78144
       -0.41570   36.20904   81.52279   95.88092
       -0.02490   34.82009   79.25889   95.16850
        0.59730   32.20093   79.25700   96.38926
       -0.56790   31.81543   80.37572   98.41127
        0.21170   36.31865   76.97610   95.95840
       -0.65460   36.74195   77.06114   98.58890
        0.27190   37.68681   81.39806   97.08846
        0.08430   34.61600   79.19275   93.11814
        0.03520   35.26796   75.26779   95.48597
        0.03520   38.12900   76.94965   94.97386
        0.42750   38.20081   78.10616   98.91960
       -0.34790   30.41514   78.02868   95.15716
       -0.13540   27.84134   77.84727   96.06423
        0.73410   27.59945   75.90841   98.18261
       -0.58940   28.44416   73.76168   97.85191
       -0.04140   26.17649   77.13106   93.84002
       -0.00120   23.41182   76.80792   94.55245
       -0.11410   21.91137   78.54836   95.79967
       -0.15130   22.02098   74.78780   94.06679
       -0.01700   19.74953   75.19976   94.94551
       -0.17180   19.70606   77.45420   95.96785
        0.27470   30.85356   77.14429   93.52633
        0.12120   27.23662   79.68408   96.76910
        0.08100   26.31444   78.58993   92.39249
        0.08100   26.85868   75.36606   93.01988
        0.38660   22.61624   73.20988   93.16917
        0.23170   22.43861   80.40596   96.45540
        0.26810   18.18861   73.89207   94.86614
        0.39110   18.16405   78.25545   96.75398
       -0.41570   26.48640   76.56792  100.33312
       -0.05970   26.04421   74.73867  102.31922
        0.59730   23.37402   73.71822  102.07356
       -0.56790   23.03765   71.42031  102.08867
        0.13030   26.44672   75.96888  104.94405
       -0.04300   29.25107   76.68320  105.21806
       -0.32040   25.60768   74.12829  107.04354
       -0.06600   29.88791   78.31025  107.54053
        0.27190   25.89114   78.35938  100.59012
        0.08690   27.35568   73.15319  102.16804
        0.01870   25.30532   77.67719  105.08578
        0.02360   30.37735   74.95977  105.28420
        0.02360   29.86145   77.75656  103.57022
        0.08820   26.02909   74.91441  108.89169
        0.08820   23.57244   73.83538  106.97173
        0.08820   26.57711   72.31982  106.84512
        0.01860   29.39091   77.33515  109.29420
        0.01860   31.91181   78.69009  107.59345
        0.01860   28.88068   80.10738  107.44983
       -0.41570   21.44272   75.32448  101.86569
       -0.02520   18.82356   74.50623  101.62947
        0.59730   17.23052   75.93486  103.56266
       -0.56790   17.73886   78.16285  104.09745
        0.27190   21.78287   77.20287  101.93372
        0.06980   18.10925   74.91819   99.75108
        0.06980   18.63648   72.48234  101.97340
       -0.41570   15.33513   74.72544  104.66059
       -0.02520   13.77988   75.97266  106.52953
        0.59730   14.77955   75.67408  109.19593
       -0.56790   16.94517   74.85205  109.63624
        0.27190   14.98553   72.88863  104.25052
        0.06980   13.64004   77.97955  106.12324
        0.06980   11.88638   75.16575  106.43127
       -0.41570   13.19785   76.23533  111.07432
       -0.00240   13.95374   76.05581  113.69726
        0.59730   14.58680   73.29870  114.35300
       -0.56790   16.45951   72.85839  115.65313
       -0.03430   11.87504   77.01390  115.44526
        0.01180   12.67061   76.80225  118.22127
       -0.12560   14.78711   78.02301  119.09432
       -0.12560   11.31757   75.26401  119.85777
       -0.17040   15.55056   77.72821  121.56230
       -0.17040   12.09047   74.98244  122.33520
       -0.10720   14.22397   76.20510  123.20447
        0.27190   11.44418   76.87217  110.67748
        0.09780   15.64315   77.20476  113.96938
        0.02950   11.48953   78.99055  115.01062
        0.02950   10.14783   75.93486  115.12212
        0.13300   15.88126   79.18519  117.83387
        0.13300    9.65650   74.27569  119.20392
        0.14300   17.21352   78.70520  122.21237
        0.14300   11.01899   73.80136  123.60321
        0.12970   14.84002   75.98022  125.13766
       -0.51630   13.20352   71.42031  113.44215
        0.03810   13.81579   68.78603  113.96182
        0.53660   16.50676   68.13974  113.03208
       -0.58190   17.96752   66.88497  114.38512
       -0.03030   11.83158   67.11173  112.62390
        0.79940   12.25298   64.27903  113.06798
       -0.80140   12.61959   63.50047  115.24495
       -0.80140   12.26999   62.89953  111.20849
        0.29360   11.70118   71.79447  112.33099
        0.08800   13.71374   68.44777  115.98950
       -0.01220    9.95886   67.60684  113.32877
       -0.01220   11.87126   67.50291  110.59811
       -0.41570   17.24753   69.02792  110.78708
       -0.00310   19.81567   68.58572  109.91781
        0.59730   21.79043   70.02947  111.43526
       -0.56790   23.89937   69.11484  111.82832
       -0.00360   20.16716   69.34350  107.20794
       -0.06450   19.11080   67.38952  105.39003
        0.69510   16.27999   67.43866  105.29176
       -0.94070   15.14427   65.22201  105.41459
       -0.60860   15.09324   69.44555  105.28798
        0.27190   16.06267   70.05215  109.69671
        0.08500   20.24653   66.57694  110.09922
        0.01710   19.36969   71.21055  106.85078
        0.01710   22.18916   69.44932  106.82055
        0.03520   19.81000   67.78070  103.49274
        0.03520   19.79110   65.51680  105.92671
        0.42510   16.17417   63.62330  105.56766
        0.42510   13.23942   65.13886  105.47506
       -0.41570   21.16304   72.25557  112.43115
       -0.05180   22.92616   73.72955  113.91269
        0.59730   23.35513   72.43320  116.46004
       -0.56790   25.47162   72.40108  117.44459
       -0.11020   21.85846   76.42619  114.26229
        0.35310   23.68394   78.22899  115.57376
       -0.41210   26.00641   78.61828  113.88623
       -0.41210   22.30255   80.65729  116.24650
        0.27190   19.41694   72.96422  112.12501
        0.09220   24.70628   73.81081  112.88846
        0.04570   21.35957   77.19720  112.41414
        0.04570   20.12936   76.30147  115.37534
       -0.03610   24.31700   77.39562  117.34443
        0.10000   27.17804   80.13195  114.64590
        0.10000   27.15725   76.90996  113.83899
        0.10000   25.43949   79.11149  111.96627
        0.10000   23.59701   81.91774  117.22538
        0.10000   21.61469   81.58704  114.54008
        0.10000   20.71707   80.24722  117.49939
       -0.34790   21.40304   71.38440  117.65813
       -0.26370   21.62414   69.90475  119.98060
        0.73410   23.53087   67.79392  119.51384
       -0.58940   25.23540   67.41976  121.05586
       -0.00070   19.18072   68.57060  120.71948
        0.03900   17.38926   69.83294  122.50150
        0.04860   15.60914   67.74857  123.43313
       -0.52950   14.06712   66.75269  121.38467
        0.80760   11.59158   67.12874  121.26373
       -0.86270   10.35570   68.40998  123.03818
       -0.86270   10.29712   66.20089  119.36077
        0.27470   19.68339   71.46755  116.83232
        0.15600   22.28932   71.08772  121.52829
        0.03270   18.16972   68.07738  118.99605
        0.03270   19.73063   66.78670  121.60388
        0.02850   18.43428   70.61151  124.09642
        0.02850   16.35369   71.32771  121.53774
        0.06870   16.70707   66.20655  124.24571
        0.06870   14.47530   68.51769  124.96759
        0.34560   14.92884   65.76247  119.99572
        0.44780   11.31568   69.18476  124.49138
        0.44780    8.45652   68.55926  122.94936
        0.44780    8.41684   66.45411  119.24550
        0.44780   11.19285   65.17287  118.01529
       -0.51630   23.31544   66.47112  117.36711
        0.03970   25.06155   64.43777  116.76807
        0.53660   27.72606   65.33161  116.26918
       -0.58190   29.51374   63.98046  116.92113
        0.05600   24.24141   62.99024  114.44370
        0.01360   21.83390   61.56917  114.99361
        0.80540   22.13058   59.56228  117.04586
       -0.81880   23.56866   57.76515  116.64335
       -0.81880   20.90982   59.83440  119.01495
        0.29360   21.89437   66.84150  116.14446
        0.11050   25.11824   63.11685  118.34977
       -0.01730   23.93527   64.27903  112.86767
       -0.01730   25.69839   61.63153  113.90891
       -0.04250   20.34101   62.87875  115.53030
       -0.04250   21.22540   60.63753  113.25696
       -0.41570   27.96039   67.59172  115.16180
       -0.00140   30.39624   68.64052  114.45315
        0.59730   32.21416   68.97311  116.63957
       -0.56790   34.49695   68.67454  116.23516
       -0.01520   29.95216   71.17464  113.11901
       -0.00110   32.18015   72.37084  111.75273
       -0.19060   32.66581   71.75290  109.26774
       -0.19060   33.67303   74.10750  113.01696
       -0.23410   34.67081   72.89808  108.03753
       -0.23410   35.66669   75.24323  111.79242
        0.32260   36.15235   74.63284  109.31499
       -0.55790   38.16113   75.81014  108.09233
        0.27190   26.39003   68.56493  114.68181
        0.08760   31.25985   67.35173  113.09633
        0.02950   28.46305   70.91953  111.72250
        0.02950   29.24729   72.53147  114.49473
        0.16990   31.49984   70.39419  108.28887
        0.16990   33.27997   74.57615  114.96338
        0.16560   35.07899   72.42942  106.09300
        0.16560   36.84399   76.58871  112.77130
        0.39920   38.36333   75.25834  106.36512
       -0.41570   31.29009   69.57027  118.90346
       -0.00240   32.96438   69.95766  121.02184
        0.59730   33.67303   67.55582  122.46559
       -0.56790   35.17536   67.66164  124.24571
       -0.03430   31.77952   71.87384  122.80007
        0.01180   31.89858   74.53836  121.66435
       -0.12560   34.20782   75.67219  121.17869
       -0.12560   29.67059   75.80069  121.13333
       -0.17040   34.28341   78.07592  120.16202
       -0.17040   29.77075   78.20632  120.11477
       -0.10720   32.07054   79.34204  119.63289
        0.27190   29.40792   69.77247  119.15101
        0.09780   34.73695   70.75135  120.33587
        0.02950   29.83311   71.33716  123.21581
        0.02950   32.82265   71.91731  124.57642
        0.13300   35.95015   74.69520  121.58876
        0.13300   27.86590   74.92008  121.49427
        0.14300   36.07676   78.95843  119.77084
        0.14300   28.03976   79.19653  119.67636
        0.12970   32.15180   81.19964  118.80708
       -0.34790   32.67525   65.37885  121.71348
       -0.24000   33.34611   63.00347  122.93424
        0.73410   35.76496   61.93955  121.77584
       -0.58940   35.99739   61.93010  119.48927
       -0.00940   31.16158   61.08729  122.62244
        0.01870   28.80510   61.94333  124.03406
       -0.04790   26.76041   60.04227  123.63911
       -0.01430   24.37369   61.12697  124.81452
       -0.38540   22.23830   59.45645  124.31185
        0.27470   31.54898   65.31649  120.17146
        0.14260   33.68248   63.29260  124.94491
        0.03620   30.74206   60.84729  120.61933
        0.03620   31.75685   59.26559  123.38211
        0.01030   29.22272   62.12097  126.04662
        0.01030   28.18715   63.76881  123.30085
        0.06210   26.45428   59.74558  121.61899
        0.06210   27.25741   58.25648  124.54051
        0.11350   24.64581   61.33295  126.84787
        0.11350   23.99574   62.97890  123.98682
        0.34000   22.59357   57.71413  125.00160
        0.34000   20.64526   60.15754  125.09042
        0.34000   21.98129   59.31850  122.41457
       -0.41570   37.53752   61.06272  123.20258
       -0.14900   39.82976   60.05550  122.07820
        0.27190   37.32965   61.07595  125.09987
        0.09760   39.53307   58.12042  121.50183
        0.09760   40.35132   61.16099  120.44169
        0.09760   41.35666   60.11597  123.43313
        0.00140    9.30690   93.87215  104.78531
        0.00140    7.71008   92.73642  104.90059
        0.00140    8.39416   93.15972  106.36890
        0.28395    3.54702   97.82734  111.34077
        0.28395    2.85538   99.68494  110.62457
        0.01457   10.28011  103.40959  103.77809
        0.01457    8.34881  104.34690  104.68705
        0.01457    8.67951  102.38536  104.32611
        0.28395    2.13728  102.83134   96.71996
        0.28395    2.09571  103.02976   98.80244
       -0.01937   -9.64516  108.00541   94.74898
       -0.01937   -8.63983  109.92915   93.90805
       -0.01937   -9.23131  108.30587   92.83280
        0.28395   -1.60249  106.96795   89.59003
        0.28395   -0.12283  105.97395   90.75599
       -0.03177   11.90716  103.38692   87.84392
       -0.03177   12.07535  102.77842   90.08135
       -0.03177   13.48698  102.53276   88.63193
        0.28395   10.71097   94.88315   84.18919
        0.28395   10.38593   96.77099   83.23299
       -0.00317    5.10793   79.29669   75.33393
       -0.00317    3.05380   78.04758   75.47566
       -0.00317    3.27490   80.09793   75.27346
        0.28395    0.16252   78.84882   85.03579
        0.28395    0.06236   77.76790   83.21976
        0.00140   -1.24911   72.87351   89.05901
        0.00140   -1.66485   72.14407   90.81835
        0.00140   -0.37228   71.43543   90.05490
        0.28395    4.58259   83.04212  106.59567
        0.28395    6.59514   83.61849  106.60512

  Old nuclear repulsion        = 11941.926423870570943
  Additional nuclear repulsion =    4.109527701070940
  Total nuclear repulsion      = 11946.035951571642727

  Minimum eigenvalue in the overlap matrix is 1.6584999610E-01.
  Reciprocal condition number of the overlap matrix is 6.0482835895E-02.
    Using symmetric orthogonalization.

  ==> Pre-Iterations <==

  SCF Guess: Superposition of Atomic Densities via on-the-fly atomic UHF (no occupation information).

   -------------------------
    Irrep   Nso     Nmo    
   -------------------------
     A        451     451 
   -------------------------
    Total     451     451
   -------------------------

  ==> Iterations <==

                           Total Energy        Delta E     RMS |[F,P]|

   @DF-RHF iter SAD: -3595.07364798945991   -3.59507e+03   0.00000e+00 
   @DF-RHF iter   1: -3630.44816918375500   -3.53745e+01   3.19100e-03 ADIIS/DIIS
   @DF-RHF iter   2: -3631.55312226310571   -1.10495e+00   2.13553e-03 ADIIS/DIIS
   @DF-RHF iter   3: -3632.03351275633077   -4.80390e-01   2.28418e-04 ADIIS/DIIS
   @DF-RHF iter   4: -3632.04832145634327   -1.48087e-02   1.02554e-04 ADIIS/DIIS
   @DF-RHF iter   5: -3632.05074188387152   -2.42043e-03   3.20369e-05 DIIS
   @DF-RHF iter   6: -3632.05105237254611   -3.10489e-04   1.28792e-05 DIIS
   @DF-RHF iter   7: -3632.05109264968314   -4.02771e-05   4.47697e-06 DIIS
   @DF-RHF iter   8: -3632.05109796370607   -5.31402e-06   1.40642e-06 DIIS
   @DF-RHF iter   9: -3632.05109844924209   -4.85536e-07   4.20616e-07 DIIS
  Energy and wave function converged.


  ==> Post-Iterations <==

    Orbital Energies [Eh]
    ---------------------

    Doubly Occupied:                                                      

       1A    -91.317913     2A    -20.381907     3A    -20.370819  
       4A    -20.342580     5A    -20.340845     6A    -20.332994  
       7A    -20.322417     8A    -20.321893     9A    -20.253797  
      10A    -20.233967    11A    -20.183297    12A    -20.182543  
      13A    -15.525260    14A    -15.524832    15A    -15.513953  
      16A    -15.501893    17A    -15.492847    18A    -15.423333  
      19A    -15.392049    20A    -15.359419    21A    -15.354353  
      22A    -11.404988    23A    -11.389112    24A    -11.388205  
      25A    -11.373451    26A    -11.367451    27A    -11.322992  
      28A    -11.314513    29A    -11.314440    30A    -11.313517  
      31A    -11.307776    32A    -11.293463    33A    -11.289366  
      34A    -11.275323    35A    -11.266565    36A    -11.246719  
      37A    -11.244010    38A    -11.239882    39A    -11.238006  
      40A    -11.233380    41A    -11.228924    42A    -11.224656  
      43A    -11.217130    44A    -11.214404    45A    -11.214041  
      46A    -11.212765    47A    -11.212581    48A    -11.211895  
      49A    -11.209726    50A    -11.205443    51A    -11.204465  
      52A    -11.204058    53A    -11.195729    54A    -11.180201  
      55A    -11.165289    56A    -11.149029    57A    -11.146561  
      58A    -11.146419    59A    -11.145979    60A    -11.144780  
      61A    -11.144494    62A    -11.139400    63A    -11.135240  
      64A    -11.134716    65A    -11.134391    66A    -11.120891  
      67A    -11.119010    68A    -11.101933    69A    -11.096034  
      70A    -11.088565    71A    -11.070657    72A     -8.936081  
      73A     -6.585702    74A     -6.583909    75A     -6.581046  
      76A     -1.462403    77A     -1.450028    78A     -1.437819  
      79A     -1.427151    80A     -1.425766    81A     -1.415535  
      82A     -1.399496    83A     -1.357787    84A     -1.331932  
      85A     -1.314078    86A     -1.307788    87A     -1.300966  
      88A     -1.299586    89A     -1.286680    90A     -1.286366  
      91A     -1.273481    92A     -1.205929    93A     -1.189863  
      94A     -1.182107    95A     -1.180090    96A     -1.168637  
      97A     -1.145654    98A     -1.143621    99A     -1.143492  
     100A     -1.132698   101A     -1.120143   102A     -1.107080  
     103A     -1.099044   104A     -1.094854   105A     -1.068921  
     106A     -1.065013   107A     -1.055423   108A     -1.035981  
     109A     -1.033111   110A     -1.023821   111A     -1.017854  
     112A     -1.010205   113A     -1.003163   114A     -0.993293  
     115A     -0.979584   116A     -0.968059   117A     -0.940801  
     118A     -0.936217   119A     -0.927168   120A     -0.921612  
     121A     -0.918054   122A     -0.911848   123A     -0.895362  
     124A     -0.892832   125A     -0.889375   126A     -0.884631  
     127A     -0.868889   128A     -0.862883   129A     -0.858616  
     130A     -0.854297   131A     -0.851033   132A     -0.850706  
     133A     -0.842327   134A     -0.830729   135A     -0.823185  
     136A     -0.809457   137A     -0.804162   138A     -0.798769  
     139A     -0.797604   140A     -0.795521   141A     -0.786702  
     142A     -0.782294   143A     -0.780417   144A     -0.777405  
     145A     -0.757372   146A     -0.756161   147A     -0.750575  
     148A     -0.747789   149A     -0.736819   150A     -0.727900  
     151A     -0.727815   152A     -0.724543   153A     -0.719555  
     154A     -0.718702   155A     -0.715119   156A     -0.713590  
     157A     -0.710569   158A     -0.707845   159A     -0.704396  
     160A     -0.702694   161A     -0.700234   162A     -0.695544  
     163A     -0.693305   164A     -0.683740   165A     -0.678913  
     166A     -0.677549   167A     -0.673332   168A     -0.670571  
     169A     -0.663959   170A     -0.660330   171A     -0.652416  
     172A     -0.652253   173A     -0.648011   174A     -0.644925  
     175A     -0.643518   176A     -0.641967   177A     -0.640448  
     178A     -0.640095   179A     -0.638874   180A     -0.633669  
     181A     -0.629099   182A     -0.627935   183A     -0.623946  
     184A     -0.618008   185A     -0.615039   186A     -0.612405  
     187A     -0.610647   188A     -0.610000   189A     -0.609260  
     190A     -0.606248   191A     -0.603964   192A     -0.603211  
     193A     -0.602328   194A     -0.600537   195A     -0.599021  
     196A     -0.598982   197A     -0.593788   198A     -0.591542  
     199A     -0.587598   200A     -0.584519   201A     -0.583643  
     202A     -0.579378   203A     -0.578137   204A     -0.576733  
     205A     -0.572782   206A     -0.572608   207A     -0.566439  
     208A     -0.565706   209A     -0.564185   210A     -0.561827  
     211A     -0.560124   212A     -0.556642   213A     -0.554490  
     214A     -0.550248   215A     -0.545695   216A     -0.539702  
     217A     -0.539371   218A     -0.534040   219A     -0.533004  
     220A     -0.531409   221A     -0.526313   222A     -0.525954  
     223A     -0.524516   224A     -0.523474   225A     -0.521177  
     226A     -0.518819   227A     -0.516666   228A     -0.513593  
     229A     -0.511374   230A     -0.509563   231A     -0.503502  
     232A     -0.501375   233A     -0.497390   234A     -0.496339  
     235A     -0.492158   236A     -0.483144   237A     -0.480556  
     238A     -0.477803   239A     -0.474127   240A     -0.473574  
     241A     -0.473531   242A     -0.472010   243A     -0.471516  
     244A     -0.468287   245A     -0.467338   246A     -0.466806  
     247A     -0.456119   248A     -0.456035   249A     -0.450239  
     250A     -0.448703   251A     -0.446837   252A     -0.443654  
     253A     -0.440795   254A     -0.438329   255A     -0.431764  
     256A     -0.427127   257A     -0.426933   258A     -0.426650  
     259A     -0.426283   260A     -0.414882   261A     -0.409340  
     262A     -0.405618   263A     -0.400560   264A     -0.394074  
     265A     -0.392340   266A     -0.378173   267A     -0.373693  
     268A     -0.360264   269A     -0.360038   270A     -0.349047  
     271A     -0.328808   272A     -0.321888   273A     -0.321722  
     274A     -0.312701   275A     -0.306092   276A     -0.295762  
     277A     -0.278498  

    Virtual:                                                              

     278A      0.146991   279A      0.155901   280A      0.160961  
     281A      0.163629   282A      0.174178   283A      0.187069  
     284A      0.196813   285A      0.219770   286A      0.223937  
     287A      0.250412   288A      0.254492   289A      0.282501  
     290A      0.315742   291A      0.321551   292A      0.334378  
     293A      0.345097   294A      0.392234   295A      0.393430  
     296A      0.425516   297A      0.442173   298A      0.449916  
     299A      0.453187   300A      0.456796   301A      0.463955  
     302A      0.464256   303A      0.474028   304A      0.480756  
     305A      0.487924   306A      0.510714   307A      0.515142  
     308A      0.515692   309A      0.520197   310A      0.523189  
     311A      0.528299   312A      0.534947   313A      0.538200  
     314A      0.542523   315A      0.542967   316A      0.547061  
     317A      0.551807   318A      0.556302   319A      0.562156  
     320A      0.563068   321A      0.564795   322A      0.569229  
     323A      0.573445   324A      0.575067   325A      0.577834  
     326A      0.582621   327A      0.588506   328A      0.589246  
     329A      0.589608   330A      0.590638   331A      0.593345  
     332A      0.598305   333A      0.599353   334A      0.600910  
     335A      0.601238   336A      0.605264   337A      0.605902  
     338A      0.608243   339A      0.610529   340A      0.615267  
     341A      0.617155   342A      0.618272   343A      0.621099  
     344A      0.623354   345A      0.631790   346A      0.634679  
     347A      0.638261   348A      0.641091   349A      0.645261  
     350A      0.647255   351A      0.649925   352A      0.650688  
     353A      0.653110   354A      0.656896   355A      0.658085  
     356A      0.660246   357A      0.661332   358A      0.669509  
     359A      0.669749   360A      0.670372   361A      0.671636  
     362A      0.676227   363A      0.678603   364A      0.679568  
     365A      0.685453   366A      0.685928   367A      0.688500  
     368A      0.692397   369A      0.693370   370A      0.696543  
     371A      0.699108   372A      0.702073   373A      0.707822  
     374A      0.708336   375A      0.715773   376A      0.716617  
     377A      0.719693   378A      0.720616   379A      0.721676  
     380A      0.723040   381A      0.724654   382A      0.725572  
     383A      0.726332   384A      0.730487   385A      0.733838  
     386A      0.734889   387A      0.739923   388A      0.740504  
     389A      0.746000   390A      0.748257   391A      0.752897  
     392A      0.753312   393A      0.753674   394A      0.763631  
     395A      0.763714   396A      0.765048   397A      0.766029  
     398A      0.770341   399A      0.773053   400A      0.773548  
     401A      0.779496   402A      0.786282   403A      0.788661  
     404A      0.791229   405A      0.797494   406A      0.801498  
     407A      0.802977   408A      0.803429   409A      0.804950  
     410A      0.809832   411A      0.816009   412A      0.816670  
     413A      0.826821   414A      0.834110   415A      0.834638  
     416A      0.840538   417A      0.843391   418A      0.845475  
     419A      0.849244   420A      0.857366   421A      0.864523  
     422A      0.870103   423A      0.873292   424A      0.876084  
     425A      0.883981   426A      0.885965   427A      0.891288  
     428A      0.891822   429A      0.895973   430A      0.896714  
     431A      0.906526   432A      0.919698   433A      0.920108  
     434A      0.925061   435A      0.928196   436A      0.939978  
     437A      0.941529   438A      0.955458   439A      0.957029  
     440A      0.962116   441A      0.980998   442A      0.987139  
     443A      0.994973   444A      1.006448   445A      1.007331  
     446A      1.035191   447A      1.045126   448A      1.094726  
     449A      1.116606   450A      1.164832   451A      1.171313  

    Final Occupation by Irrep:
              A 
    DOCC [   277 ]
    NA   [   277 ]
    NB   [   277 ]

  @DF-RHF Final Energy: -3632.05109844924209

   => Energetics <=

    Nuclear Repulsion Energy =          11946.0359515716427268
    One-Electron Energy =              -28775.0370313185558189
    Two-Electron Energy =               13198.2164120164688939
    Total Energy =                      -3632.0510984492416355

Computation Completed


Properties will be evaluated at   0.000000,   0.000000,   0.000000 [a0]

Properties computed using the SCF density matrix


 Multipole Moments:

 ------------------------------------------------------------------------------------
     Multipole            Electronic (a.u.)      Nuclear  (a.u.)        Total (a.u.)
 ------------------------------------------------------------------------------------

 L = 1.  Multiply by 2.5417464519 to convert [e a0] to [Debye]
 Dipole X            :      -1266.1362514         1260.3415010           -5.7947504
 Dipole Y            :     -50217.5355182        50219.1939943            1.6584761
 Dipole Z            :     -52403.7230144        52402.1224665           -1.6005479
 Magnitude           :                                                    6.2362993

 ------------------------------------------------------------------------------------

*** tstop() called on atl1-1-01-010-19-2.pace.gatech.edu at Sat Nov 16 09:36:23 2024
Module time:
	user time   =     640.84 seconds =      10.68 minutes
	system time =      24.80 seconds =       0.41 minutes
	total time  =         93 seconds =       1.55 minutes
Total time:
	user time   =     640.84 seconds =      10.68 minutes
	system time =      24.80 seconds =       0.41 minutes
	total time  =         93 seconds =       1.55 minutes
Wall time: 92.27 seconds
