# Supplementary material for: SparcleQC: Automated Input File Creation for QM/MM Studies of Protein:Ligand Complexes
Source: J Chem Inf Model. 2025 Jun 17;65(13):6433–40. doi: 10.1021/acs.jcim.5c00617 (PMC12264949; doi:10.1021/acs.jcim.5c00617)
Supplement: Supplementary file 2 [file ci5c00617_si_002.zip › si/convergence/ex1_1ABA/psi4_files/with_ee/cutoff_9.5_psi4_file_prot.out]

Scratch directory: /tmp/
  PE does not make use of molecular symmetry: further calculations in C1 point group.
  PE geometry must align with POTFILE keyword: resetting coordinates with fixed origin and orientation.
   => Libint2 <=

    Primary   basis highest AM E, G, H:  5, 4, 3
    Auxiliary basis highest AM E, G, H:  6, 5, 4
    Onebody   basis highest AM E, G, H:  6, 5, 4
    Solid Harmonics ordering:            gaussian

*** tstart() called on atl1-1-01-010-25-2.pace.gatech.edu
*** at Tue May 20 00:02:10 2025

   => Loading Basis Set <=

    Name: MINIX
    Role: ORBITAL
    Keyword: BASIS
    atoms 1, 4-5, 7-13, 25-26, 32-39, 50, 53-54, 56-58, 60, 70-71, 73-76, 92-93, 95, 102-103, 109-110, 112-114, 123-124, 130, 133-134, 136-142, 153-154, 156-159, 172-173, 175-176, 186-187, 189-192, 205-206, 208-209, 211, 222-225, 233, 236-237, 243-244, 246-248, 259-260, 262-268, 279-280, 282-283, 291-292, 294-295, 303-304, 306-308, 318-319, 321-324, 340-341, 343-346, 359-360, 362, 369-370, 372-374, 384-385, 387-390, 403-407, 419, 422-423, 425-428, 441-442, 448-449, 451-453, 455, 472-473, 475-476, 484-485, 487-488, 498-499, 501-503, 515-516, 518-521, 534-535, 541-542, 544-547, 560-561, 563-564, 574-575, 577-578, 580, 591-592, 594-596, 605-608, 619, 622 entry C          line    74 file /storage/hive/project/chem-sherrill/csargent30/.conda/envs/psi419/share/psi4/basis/minix.gbs 
    atoms 2, 6, 14, 27, 40, 51, 55, 72, 94, 104, 111, 131, 135, 155, 174, 178, 188, 207, 234, 238, 245, 261, 281, 284-285, 293, 296-297, 305, 309-310, 320, 342, 361, 371, 375-376, 386, 420, 424, 443, 450, 474, 477-478, 486, 489, 500, 505, 517, 536, 543, 562, 565, 576, 593, 610, 620, 626, 629, 632, 635, 638, 641, 644, 647, 650, 653, 656, 659, 662                                                                                                                                                                                                                                                                                                                         entry O          line   102 file /storage/hive/project/chem-sherrill/csargent30/.conda/envs/psi419/share/psi4/basis/minix.gbs 
    atoms 3, 24, 31, 52, 59, 61, 69, 77, 91, 101, 108, 122, 132, 152, 171, 177, 185, 204, 221, 235, 242, 258, 278, 290, 302, 317, 325, 339, 358, 368, 383, 402, 421, 440, 447, 454, 456-457, 471, 483, 497, 504, 514, 533, 540, 559, 573, 590, 604, 609, 621                                                                                                                                                                                                                                                                                                                                                                                                                        entry N          line    88 file /storage/hive/project/chem-sherrill/csargent30/.conda/envs/psi419/share/psi4/basis/minix.gbs 
    atoms 15-23, 28-30, 41-49, 62-68, 78-90, 97-100, 105-107, 115-121, 126-129, 143-151, 160-170, 179-184, 193-203, 212-220, 226-232, 239-241, 249-257, 269-277, 286-289, 298-301, 311-316, 326-338, 347-357, 363-367, 377-382, 391-401, 408-418, 429-439, 444-446, 458-470, 479-482, 490-496, 506-513, 522-532, 537-539, 548-558, 566-572, 581-589, 597-603, 611-618, 623-625, 627-628, 630-631, 633-634, 636-637, 639-640, 642-643, 645-646, 648-649, 651-652, 654-655, 657-658, 660-661, 663-676                                                                                                                                                                                 entry H          line    24 file /storage/hive/project/chem-sherrill/csargent30/.conda/envs/psi419/share/psi4/basis/minix.gbs 
    atoms 96, 125, 210, 579                                                                                                                                                                                                                                                                                                                                                                                                                                                                                                                                                                                                                                                         entry S          line   256 file /storage/hive/project/chem-sherrill/csargent30/.conda/envs/psi419/share/psi4/basis/minix.gbs 

   => HF3C: Empirical Dispersion <=

    Grimme's -D3 (BJ-damping) Dispersion Correction
    Grimme S.; Ehrlich S.; Goerigk L. (2011), J. Comput. Chem., 32: 1456

        s6 =       1.000000
        s8 =       0.877700
        a1 =       0.417100
        a2 =       2.914900


         ---------------------------------------------------------
                                   SCF
               by Justin Turney, Rob Parrish, Andy Simmonett
                          and Daniel G. A. Smith
                              RHF Reference
                       10 Threads, 114440 MiB Core
         ---------------------------------------------------------

  ==> Geometry <==

    Molecular point group: c1
    Full point group: C1

    Geometry (in Angstrom), charge = -2, multiplicity = 1:

       Center              X                  Y                   Z               Mass       
    ------------   -----------------  -----------------  -----------------  -----------------
         C            9.479000000000    49.442000000000    55.784000000000    12.000000000000
         O            9.222000000000    50.616000000000    56.099000000000    15.994914619570
         N            8.831000000000    48.837000000000    54.788000000000    14.003074004430
         C            7.706000000000    49.436000000000    54.084000000000    12.000000000000
         C            6.456000000000    48.981000000000    54.822000000000    12.000000000000
         O            6.310000000000    47.784000000000    55.139000000000    15.994914619570
         C            7.599000000000    48.942000000000    52.633000000000    12.000000000000
         C            8.692000000000    49.472000000000    51.736000000000    12.000000000000
         C            9.959000000000    48.898000000000    51.781000000000    12.000000000000
         C            8.415000000000    50.537000000000    50.880000000000    12.000000000000
         C           10.961000000000    49.400000000000    50.960000000000    12.000000000000
         C            9.426000000000    51.032000000000    50.065000000000    12.000000000000
         C           10.685000000000    50.467000000000    50.116000000000    12.000000000000
         O           11.708000000000    50.978000000000    49.318000000000    15.994914619570
         H            9.136000000000    47.916000000000    54.508000000000     1.007825032230
         H            7.783000000000    50.523000000000    54.107000000000     1.007825032230
         H            6.637000000000    49.260000000000    52.230000000000     1.007825032230
         H            7.639000000000    47.853000000000    52.629000000000     1.007825032230
         H           10.161000000000    48.072000000000    52.447000000000     1.007825032230
         H            7.427000000000    50.972000000000    50.851000000000     1.007825032230
         H           11.948000000000    48.963000000000    50.978000000000     1.007825032230
         H            9.228000000000    51.855000000000    49.395000000000     1.007825032230
         H           11.376000000000    51.721000000000    48.808000000000     1.007825032230
         N            5.533000000000    49.874000000000    55.110000000000    14.003074004430
         C            4.317000000000    49.477000000000    55.789000000000    12.000000000000
         C            3.333000000000    50.620000000000    55.891000000000    12.000000000000
         O            3.372000000000    51.588000000000    55.127000000000    15.994914619570
         H            5.674000000000    50.841000000000    54.856000000000     1.007825032230
         H            4.569000000000    49.137000000000    56.794000000000     1.007825032230
         H            3.854000000000    48.656000000000    55.241000000000     1.007825032230
         N            2.442000000000    50.507000000000    56.862000000000    14.003074004430
         C            1.413000000000    51.506000000000    57.119000000000    12.000000000000
         C            0.005000000000    50.927000000000    57.232000000000    12.000000000000
         C           -0.521000000000    50.237000000000    56.001000000000    12.000000000000
         C           -0.985000000000    51.011000000000    54.951000000000    12.000000000000
         C           -0.569000000000    48.854000000000    55.936000000000    12.000000000000
         C           -1.502000000000    50.387000000000    53.835000000000    12.000000000000
         C           -1.086000000000    48.222000000000    54.817000000000    12.000000000000
         C           -1.549000000000    49.003000000000    53.779000000000    12.000000000000
         O           -2.106000000000    48.406000000000    52.664000000000    15.994914619570
         H            2.477000000000    49.689000000000    57.454000000000     1.007825032230
         H            1.439000000000    52.275000000000    56.347000000000     1.007825032230
         H            0.006000000000    50.203000000000    58.047000000000     1.007825032230
         H           -0.679000000000    51.735000000000    57.492000000000     1.007825032230
         H           -0.943000000000    52.089000000000    55.005000000000     1.007825032230
         H           -0.201000000000    48.265000000000    56.763000000000     1.007825032230
         H           -1.869000000000    50.975000000000    53.007000000000     1.007825032230
         H           -1.126000000000    47.144000000000    54.759000000000     1.007825032230
         H           -2.740000000000    47.740000000000    52.940000000000     1.007825032230
         C           -4.489000000000    54.638000000000    59.165000000000    12.000000000000
         O           -5.677000000000    54.600000000000    58.838000000000    15.994914619570
         N           -3.764000000000    53.513000000000    59.144000000000    14.003074004430
         C           -4.323000000000    52.242000000000    58.734000000000    12.000000000000
         C           -3.681000000000    51.215000000000    59.641000000000    12.000000000000
         O           -2.469000000000    51.006000000000    59.589000000000    15.994914619570
         C           -3.962000000000    52.008000000000    57.296000000000    12.000000000000
         C           -4.635000000000    50.801000000000    56.669000000000    12.000000000000
         C           -4.176000000000    49.512000000000    56.726000000000    12.000000000000
         N           -5.696000000000    50.809000000000    55.872000000000    14.003074004430
         C           -5.895000000000    49.594000000000    55.423000000000    12.000000000000
         N           -4.976000000000    48.833000000000    55.943000000000    14.003074004430
         H           -2.794000000000    53.552000000000    59.424000000000     1.007825032230
         H           -5.406000000000    52.241000000000    58.862000000000     1.007825032230
         H           -2.883000000000    51.867000000000    57.234000000000     1.007825032230
         H           -4.231000000000    52.894000000000    56.721000000000     1.007825032230
         H           -6.258000000000    51.618000000000    55.648000000000     1.007825032230
         H           -3.337000000000    49.137000000000    57.293000000000     1.007825032230
         H           -6.677000000000    49.282000000000    54.747000000000     1.007825032230
         N           -4.454000000000    50.568000000000    60.487000000000    14.003074004430
         C           -3.913000000000    49.659000000000    61.489000000000    12.000000000000
         C           -3.055000000000    48.558000000000    60.876000000000    12.000000000000
         O           -3.491000000000    47.931000000000    59.898000000000    15.994914619570
         C           -5.077000000000    49.060000000000    62.264000000000    12.000000000000
         C           -4.581000000000    48.271000000000    63.463000000000    12.000000000000
         C           -5.696000000000    47.747000000000    64.361000000000    12.000000000000
         C           -5.125000000000    47.550000000000    65.754000000000    12.000000000000
         N           -6.117000000000    47.166000000000    66.752000000000    14.003074004430
         H           -5.453000000000    50.706000000000    60.440000000000     1.007825032230
         H           -3.296000000000    50.234000000000    62.180000000000     1.007825032230
         H           -5.727000000000    49.864000000000    62.610000000000     1.007825032230
         H           -5.643000000000    48.398000000000    61.608000000000     1.007825032230
         H           -4.005000000000    47.420000000000    63.099000000000     1.007825032230
         H           -3.926000000000    48.910000000000    64.055000000000     1.007825032230
         H           -6.513000000000    48.468000000000    64.395000000000     1.007825032230
         H           -6.062000000000    46.795000000000    63.976000000000     1.007825032230
         H           -4.367000000000    46.769000000000    65.706000000000     1.007825032230
         H           -4.651000000000    48.479000000000    66.072000000000     1.007825032230
         H           -5.667000000000    47.053000000000    67.649000000000     1.007825032230
         H           -6.548000000000    46.294000000000    66.480000000000     1.007825032230
         H           -6.824000000000    47.884000000000    66.818000000000     1.007825032230
         N           -1.840000000000    48.367000000000    61.392000000000    14.003074004430
         C           -0.992000000000    47.311000000000    60.887000000000    12.000000000000
         C           -0.176000000000    46.758000000000    62.031000000000    12.000000000000
         O            0.958000000000    47.176000000000    62.300000000000    15.994914619570
         C           -0.081000000000    47.849000000000    59.785000000000    12.000000000000
         S            0.906000000000    46.497000000000    59.054000000000    31.972071174400
         H           -1.511000000000    48.963000000000    62.139000000000     1.007825032230
         H           -1.616000000000    46.517000000000    60.478000000000     1.007825032230
         H           -0.691000000000    48.308000000000    59.007000000000     1.007825032230
         H            0.590000000000    48.598000000000    60.206000000000     1.007825032230
         N           -0.745000000000    45.803000000000    62.754000000000    14.003074004430
         C           -0.066000000000    45.169000000000    63.887000000000    12.000000000000
         C            1.297000000000    44.560000000000    63.509000000000    12.000000000000
         O            2.300000000000    44.868000000000    64.165000000000    15.994914619570
         H           -1.679000000000    45.502000000000    62.515000000000     1.007825032230
         H            0.092000000000    45.920000000000    64.661000000000     1.007825032230
         H           -0.706000000000    44.381000000000    64.285000000000     1.007825032230
         N            1.441000000000    43.750000000000    62.430000000000    14.003074004430
         C            2.722000000000    43.233000000000    61.953000000000    12.000000000000
         C            3.756000000000    44.331000000000    61.685000000000    12.000000000000
         O            4.949000000000    44.126000000000    61.944000000000    15.994914619570
         C            2.361000000000    42.431000000000    60.697000000000    12.000000000000
         C            0.961000000000    41.944000000000    60.950000000000    12.000000000000
         C            0.350000000000    43.177000000000    61.613000000000    12.000000000000
         H            3.124000000000    42.549000000000    62.701000000000     1.007825032230
         H            2.394000000000    43.066000000000    59.812000000000     1.007825032230
         H            3.040000000000    41.586000000000    60.581000000000     1.007825032230
         H            0.449000000000    41.692000000000    60.021000000000     1.007825032230
         H            0.963000000000    41.096000000000    61.635000000000     1.007825032230
         H           -0.493000000000    42.895000000000    62.243000000000     1.007825032230
         H            0.031000000000    43.893000000000    60.855000000000     1.007825032230
         N            3.322000000000    45.484000000000    61.134000000000    14.003074004430
         C            4.203000000000    46.620000000000    60.883000000000    12.000000000000
         C            3.465000000000    47.784000000000    60.221000000000    12.000000000000
         S            2.700000000000    47.388000000000    58.627000000000    31.972071174400
         H            2.346000000000    45.564000000000    60.885000000000     1.007825032230
         H            5.022000000000    46.302000000000    60.238000000000     1.007825032230
         H            2.681000000000    48.119000000000    60.900000000000     1.007825032230
         H            4.169000000000    48.603000000000    60.074000000000     1.007825032230
         C           12.566000000000    53.009000000000    57.937000000000    12.000000000000
         O           12.459000000000    51.916000000000    57.371000000000    15.994914619570
         N           11.485000000000    53.672000000000    58.281000000000    14.003074004430
         C           10.147000000000    53.178000000000    57.973000000000    12.000000000000
         C            9.589000000000    54.010000000000    56.814000000000    12.000000000000
         O            9.658000000000    55.244000000000    56.807000000000    15.994914619570
         C            9.253000000000    53.305000000000    59.218000000000    12.000000000000
         C            7.869000000000    52.700000000000    59.024000000000    12.000000000000
         C            7.687000000000    51.343000000000    59.216000000000    12.000000000000
         C            6.802000000000    53.499000000000    58.641000000000    12.000000000000
         C            6.436000000000    50.789000000000    59.028000000000    12.000000000000
         C            5.556000000000    52.939000000000    58.454000000000    12.000000000000
         C            5.384000000000    51.590000000000    58.648000000000    12.000000000000
         H           11.583000000000    54.549000000000    58.773000000000     1.007825032230
         H           10.206000000000    52.132000000000    57.673000000000     1.007825032230
         H            9.741000000000    52.795000000000    60.049000000000     1.007825032230
         H            9.144000000000    54.360000000000    59.467000000000     1.007825032230
         H            8.518000000000    50.720000000000    59.511000000000     1.007825032230
         H            6.947000000000    54.558000000000    58.489000000000     1.007825032230
         H            6.284000000000    49.730000000000    59.179000000000     1.007825032230
         H            4.721000000000    53.557000000000    58.157000000000     1.007825032230
         H            4.408000000000    51.152000000000    58.500000000000     1.007825032230
         N            9.024000000000    53.368000000000    55.798000000000    14.003074004430
         C            8.472000000000    54.040000000000    54.638000000000    12.000000000000
         C            6.973000000000    53.748000000000    54.671000000000    12.000000000000
         O            6.536000000000    52.594000000000    54.558000000000    15.994914619570
         C            9.142000000000    53.478000000000    53.348000000000    12.000000000000
         C           10.605000000000    53.856000000000    53.284000000000    12.000000000000
         C            8.446000000000    54.045000000000    52.136000000000    12.000000000000
         C           11.302000000000    53.478000000000    54.566000000000    12.000000000000
         H            8.976000000000    52.360000000000    55.835000000000     1.007825032230
         H            8.645000000000    55.114000000000    54.711000000000     1.007825032230
         H            9.051000000000    52.392000000000    53.340000000000     1.007825032230
         H           11.075000000000    53.332000000000    52.452000000000     1.007825032230
         H           10.693000000000    54.931000000000    53.129000000000     1.007825032230
         H            7.389000000000    53.781000000000    52.167000000000     1.007825032230
         H            8.549000000000    55.130000000000    52.132000000000     1.007825032230
         H            8.897000000000    53.634000000000    51.233000000000     1.007825032230
         H           12.377000000000    53.428000000000    54.395000000000     1.007825032230
         H           11.090000000000    54.227000000000    55.329000000000     1.007825032230
         H           10.942000000000    52.506000000000    54.902000000000     1.007825032230
         N            6.166000000000    54.792000000000    54.866000000000    14.003074004430
         C            4.714000000000    54.653000000000    54.968000000000    12.000000000000
         C            4.103000000000    54.707000000000    53.574000000000    12.000000000000
         O            4.298000000000    55.692000000000    52.855000000000    15.994914619570
         C            4.122000000000    55.782000000000    55.827000000000    12.000000000000
         C            2.598000000000    55.732000000000    55.945000000000    12.000000000000
         N            2.013000000000    56.857000000000    56.341000000000    14.003074004430
         O            1.918000000000    54.728000000000    55.674000000000    15.994914619570
         H            6.573000000000    55.713000000000    54.946000000000     1.007825032230
         H            4.477000000000    53.693000000000    55.426000000000     1.007825032230
         H            4.547000000000    55.711000000000    56.828000000000     1.007825032230
         H            4.408000000000    56.740000000000    55.392000000000     1.007825032230
         H            2.573000000000    57.671000000000    56.551000000000     1.007825032230
         H            1.008000000000    56.899000000000    56.432000000000     1.007825032230
         N            3.358000000000    53.697000000000    53.143000000000    14.003074004430
         C            2.813000000000    53.718000000000    51.788000000000    12.000000000000
         C            1.415000000000    54.343000000000    51.725000000000    12.000000000000
         O            0.846000000000    54.490000000000    50.639000000000    15.994914619570
         C            2.765000000000    52.263000000000    51.154000000000    12.000000000000
         C            1.854000000000    51.314000000000    51.971000000000    12.000000000000
         C            4.222000000000    51.753000000000    51.018000000000    12.000000000000
         C            1.552000000000    49.957000000000    51.275000000000    12.000000000000
         H            3.168000000000    52.914000000000    53.752000000000     1.007825032230
         H            3.476000000000    54.326000000000    51.173000000000     1.007825032230
         H            2.346000000000    52.349000000000    50.152000000000     1.007825032230
         H            2.343000000000    51.107000000000    52.923000000000     1.007825032230
         H            0.910000000000    51.822000000000    52.168000000000     1.007825032230
         H            4.218000000000    50.753000000000    50.584000000000     1.007825032230
         H            4.784000000000    52.427000000000    50.372000000000     1.007825032230
         H            4.689000000000    51.720000000000    52.002000000000     1.007825032230
         H            0.908000000000    49.355000000000    51.916000000000     1.007825032230
         H            2.486000000000    49.425000000000    51.096000000000     1.007825032230
         H            1.050000000000    50.140000000000    50.325000000000     1.007825032230
         N            0.803000000000    54.699000000000    52.842000000000    14.003074004430
         C           -0.523000000000    55.306000000000    52.821000000000    12.000000000000
         C           -0.453000000000    56.609000000000    53.627000000000    12.000000000000
         O           -0.633000000000    56.589000000000    54.848000000000    15.994914619570
         C           -1.551000000000    54.355000000000    53.441000000000    12.000000000000
         C           -2.945000000000    54.929000000000    53.268000000000    12.000000000000
         S           -4.230000000000    53.864000000000    53.922000000000    31.972071174400
         C           -4.327000000000    52.868000000000    52.489000000000    12.000000000000
         H            1.263000000000    54.547000000000    53.728000000000     1.007825032230
         H           -0.806000000000    55.528000000000    51.792000000000     1.007825032230
         H           -1.338000000000    54.233000000000    54.503000000000     1.007825032230
         H           -1.494000000000    53.386000000000    52.946000000000     1.007825032230
         H           -2.992000000000    55.887000000000    53.785000000000     1.007825032230
         H           -3.129000000000    55.092000000000    52.206000000000     1.007825032230
         H           -5.082000000000    52.095000000000    52.634000000000     1.007825032230
         H           -4.601000000000    53.487000000000    51.634000000000     1.007825032230
         H           -3.359000000000    52.401000000000    52.305000000000     1.007825032230
         N           -0.069000000000    57.747000000000    53.033000000000    14.003074004430
         C            0.130000000000    59.004000000000    53.753000000000    12.000000000000
         C            0.742000000000    59.923000000000    52.710000000000    12.000000000000
         C            0.180000000000    59.391000000000    51.392000000000    12.000000000000
         C            0.301000000000    57.877000000000    51.623000000000    12.000000000000
         H            0.857000000000    58.842000000000    54.549000000000     1.007825032230
         H            0.437000000000    60.956000000000    52.875000000000     1.007825032230
         H            1.829000000000    59.841000000000    52.721000000000     1.007825032230
         H           -0.857000000000    59.694000000000    51.246000000000     1.007825032230
         H            0.798000000000    59.706000000000    50.551000000000     1.007825032230
         H            1.320000000000    57.531000000000    51.449000000000     1.007825032230
         H           -0.402000000000    57.335000000000    50.990000000000     1.007825032230
         C           -7.234000000000    57.352000000000    53.418000000000    12.000000000000
         O           -7.586000000000    58.298000000000    52.725000000000    15.994914619570
         N           -7.092000000000    56.125000000000    52.927000000000    14.003074004430
         C           -7.542000000000    55.739000000000    51.597000000000    12.000000000000
         C           -6.706000000000    56.276000000000    50.425000000000    12.000000000000
         O           -7.110000000000    56.102000000000    49.266000000000    15.994914619570
         H           -6.650000000000    55.425000000000    53.506000000000     1.007825032230
         H           -7.532000000000    54.650000000000    51.544000000000     1.007825032230
         H           -8.570000000000    56.079000000000    51.470000000000     1.007825032230
         N           -5.539000000000    56.901000000000    50.662000000000    14.003074004430
         C           -4.668000000000    57.406000000000    49.617000000000    12.000000000000
         C           -3.305000000000    56.701000000000    49.689000000000    12.000000000000
         O           -2.574000000000    56.844000000000    50.663000000000    15.994914619570
         C           -4.477000000000    58.938000000000    49.771000000000    12.000000000000
         C           -3.520000000000    59.471000000000    48.683000000000    12.000000000000
         C           -5.826000000000    59.653000000000    49.617000000000    12.000000000000
         H           -5.252000000000    57.026000000000    51.622000000000     1.007825032230
         H           -5.122000000000    57.201000000000    48.647000000000     1.007825032230
         H           -4.063000000000    59.154000000000    50.756000000000     1.007825032230
         H           -2.553000000000    58.975000000000    48.774000000000     1.007825032230
         H           -3.390000000000    60.546000000000    48.809000000000     1.007825032230
         H           -3.941000000000    59.268000000000    47.698000000000     1.007825032230
         H           -6.518000000000    59.291000000000    50.377000000000     1.007825032230
         H           -6.234000000000    59.449000000000    48.627000000000     1.007825032230
         H           -5.684000000000    60.727000000000    49.737000000000     1.007825032230
         N           -2.981000000000    55.933000000000    48.650000000000    14.003074004430
         C           -1.694000000000    55.276000000000    48.503000000000    12.000000000000
         C           -0.689000000000    56.178000000000    47.833000000000    12.000000000000
         O           -1.007000000000    57.031000000000    46.986000000000    15.994914619570
         C           -1.807000000000    54.027000000000    47.654000000000    12.000000000000
         C           -2.448000000000    52.908000000000    48.447000000000    12.000000000000
         C           -1.674000000000    52.148000000000    49.313000000000    12.000000000000
         C           -3.793000000000    52.637000000000    48.293000000000    12.000000000000
         C           -2.246000000000    51.109000000000    50.022000000000    12.000000000000
         C           -4.359000000000    51.592000000000    49.009000000000    12.000000000000
         C           -3.585000000000    50.828000000000    49.870000000000    12.000000000000
         H           -3.669000000000    55.800000000000    47.923000000000     1.007825032230
         H           -1.321000000000    55.001000000000    49.490000000000     1.007825032230
         H           -2.418000000000    54.242000000000    46.778000000000     1.007825032230
         H           -0.812000000000    53.718000000000    47.333000000000     1.007825032230
         H           -0.624000000000    52.369000000000    49.433000000000     1.007825032230
         H           -4.397000000000    53.231000000000    47.623000000000     1.007825032230
         H           -1.643000000000    50.518000000000    50.695000000000     1.007825032230
         H           -5.410000000000    51.372000000000    48.895000000000     1.007825032230
         H           -4.032000000000    50.014000000000    50.420000000000     1.007825032230
         N            0.559000000000    55.981000000000    48.219000000000    14.003074004430
         C            1.648000000000    56.676000000000    47.609000000000    12.000000000000
         C            2.148000000000    55.749000000000    46.503000000000    12.000000000000
         O            2.969000000000    54.837000000000    46.727000000000    15.994914619570
         C            2.727000000000    56.921000000000    48.641000000000    12.000000000000
         C            3.851000000000    57.807000000000    48.123000000000    12.000000000000
         O            4.136000000000    57.836000000000    46.930000000000    15.994914619570
         O            4.466000000000    58.475000000000    48.937000000000    15.994914619570
         H            0.748000000000    55.324000000000    48.962000000000     1.007825032230
         H            1.306000000000    57.621000000000    47.186000000000     1.007825032230
         H            3.149000000000    55.961000000000    48.937000000000     1.007825032230
         H            2.279000000000    57.394000000000    49.515000000000     1.007825032230
         N            1.729000000000    56.044000000000    45.279000000000    14.003074004430
         C            2.074000000000    55.193000000000    44.152000000000    12.000000000000
         C            3.544000000000    55.165000000000    43.751000000000    12.000000000000
         O            4.028000000000    54.128000000000    43.262000000000    15.994914619570
         C            1.196000000000    55.606000000000    42.978000000000    12.000000000000
         C           -0.276000000000    55.169000000000    43.109000000000    12.000000000000
         O           -0.642000000000    54.440000000000    44.043000000000    15.994914619570
         O           -1.058000000000    55.533000000000    42.223000000000    15.994914619570
         H            1.165000000000    56.868000000000    45.129000000000     1.007825032230
         H            1.794000000000    54.174000000000    44.420000000000     1.007825032230
         H            1.224000000000    56.692000000000    42.895000000000     1.007825032230
         H            1.608000000000    55.175000000000    42.065000000000     1.007825032230
         N            4.295000000000    56.236000000000    44.041000000000    14.003074004430
         C            5.738000000000    56.262000000000    43.810000000000    12.000000000000
         C            6.419000000000    55.264000000000    44.753000000000    12.000000000000
         O            7.287000000000    54.507000000000    44.311000000000    15.994914619570
         C            6.285000000000    57.691000000000    44.060000000000    12.000000000000
         C            7.817000000000    57.877000000000    44.132000000000    12.000000000000
         C            8.325000000000    58.939000000000    45.136000000000    12.000000000000
         O            7.863000000000    60.082000000000    45.076000000000    15.994914619570
         O            9.188000000000    58.652000000000    45.976000000000    15.994914619570
         H            3.849000000000    57.053000000000    44.433000000000     1.007825032230
         H            5.941000000000    55.976000000000    42.778000000000     1.007825032230
         H            5.919000000000    58.324000000000    43.252000000000     1.007825032230
         H            5.858000000000    58.056000000000    44.994000000000     1.007825032230
         H            8.165000000000    58.163000000000    43.139000000000     1.007825032230
         H            8.267000000000    56.918000000000    44.390000000000     1.007825032230
         N            6.007000000000    55.188000000000    46.022000000000    14.003074004430
         C            6.595000000000    54.232000000000    46.948000000000    12.000000000000
         C            6.178000000000    52.810000000000    46.615000000000    12.000000000000
         O            7.003000000000    51.909000000000    46.780000000000    15.994914619570
         C            6.185000000000    54.544000000000    48.389000000000    12.000000000000
         C            6.770000000000    55.890000000000    48.845000000000    12.000000000000
         C            8.263000000000    55.770000000000    49.033000000000    12.000000000000
         C            9.097000000000    56.857000000000    48.364000000000    12.000000000000
         N            8.714000000000    58.206000000000    48.749000000000    14.003074004430
         H            5.275000000000    55.805000000000    46.344000000000     1.007825032230
         H            7.680000000000    54.301000000000    46.874000000000     1.007825032230
         H            5.098000000000    54.589000000000    48.449000000000     1.007825032230
         H            6.549000000000    53.753000000000    49.045000000000     1.007825032230
         H            6.562000000000    56.648000000000    48.090000000000     1.007825032230
         H            6.309000000000    56.183000000000    49.788000000000     1.007825032230
         H            8.470000000000    55.798000000000    50.103000000000     1.007825032230
         H            8.583000000000    54.803000000000    48.645000000000     1.007825032230
         H           10.142000000000    56.705000000000    48.635000000000     1.007825032230
         H            8.998000000000    56.759000000000    47.283000000000     1.007825032230
         H            9.047000000000    58.862000000000    48.057000000000     1.007825032230
         H            7.708000000000    58.265000000000    48.811000000000     1.007825032230
         H            9.121000000000    58.428000000000    49.646000000000     1.007825032230
         N            4.954000000000    52.544000000000    46.147000000000    14.003074004430
         C            4.574000000000    51.175000000000    45.767000000000    12.000000000000
         C            5.400000000000    50.768000000000    44.548000000000    12.000000000000
         O            5.935000000000    49.653000000000    44.554000000000    15.994914619570
         C            3.036000000000    51.092000000000    45.467000000000    12.000000000000
         C            2.286000000000    51.433000000000    46.777000000000    12.000000000000
         C            2.604000000000    49.685000000000    45.023000000000    12.000000000000
         C            0.773000000000    51.661000000000    46.639000000000    12.000000000000
         H            4.282000000000    53.292000000000    46.053000000000     1.007825032230
         H            4.809000000000    50.502000000000    46.592000000000     1.007825032230
         H            2.774000000000    51.816000000000    44.696000000000     1.007825032230
         H            2.438000000000    50.609000000000    47.474000000000     1.007825032230
         H            2.731000000000    52.331000000000    47.204000000000     1.007825032230
         H            3.120000000000    49.420000000000    44.100000000000     1.007825032230
         H            2.859000000000    48.965000000000    45.800000000000     1.007825032230
         H            1.527000000000    49.672000000000    44.854000000000     1.007825032230
         H            0.349000000000    51.893000000000    47.616000000000     1.007825032230
         H            0.592000000000    52.493000000000    45.958000000000     1.007825032230
         H            0.304000000000    50.760000000000    46.244000000000     1.007825032230
         N            5.592000000000    51.650000000000    43.542000000000    14.003074004430
         C            6.428000000000    51.322000000000    42.387000000000    12.000000000000
         C            7.875000000000    50.984000000000    42.805000000000    12.000000000000
         O            8.493000000000    50.019000000000    42.350000000000    15.994914619570
         C            6.431000000000    52.514000000000    41.431000000000    12.000000000000
         H            5.148000000000    52.556000000000    43.589000000000     1.007825032230
         H            5.999000000000    50.461000000000    41.875000000000     1.007825032230
         H            7.051000000000    52.284000000000    40.564000000000     1.007825032230
         H            6.833000000000    53.389000000000    41.943000000000     1.007825032230
         H            5.412000000000    52.720000000000    41.104000000000     1.007825032230
         N            8.420000000000    51.753000000000    43.762000000000    14.003074004430
         C            9.754000000000    51.519000000000    44.282000000000    12.000000000000
         C            9.824000000000    50.151000000000    44.980000000000    12.000000000000
         O           10.783000000000    49.382000000000    44.768000000000    15.994914619570
         C           10.071000000000    52.653000000000    45.226000000000    12.000000000000
         C           11.325000000000    52.457000000000    46.033000000000    12.000000000000
         C           11.503000000000    53.587000000000    47.030000000000    12.000000000000
         O           11.927000000000    54.654000000000    46.595000000000    15.994914619570
         O           11.218000000000    53.423000000000    48.217000000000    15.994914619570
         H            7.881000000000    52.522000000000    44.133000000000     1.007825032230
         H           10.465000000000    51.534000000000    43.456000000000     1.007825032230
         H           10.183000000000    53.564000000000    44.639000000000     1.007825032230
         H            9.233000000000    52.781000000000    45.911000000000     1.007825032230
         H           11.260000000000    51.512000000000    46.572000000000     1.007825032230
         H           12.184000000000    52.430000000000    45.362000000000     1.007825032230
         N            8.796000000000    49.803000000000    45.757000000000    14.003074004430
         C            8.772000000000    48.508000000000    46.402000000000    12.000000000000
         C            8.758000000000    47.383000000000    45.375000000000    12.000000000000
         O            9.544000000000    46.436000000000    45.473000000000    15.994914619570
         C            7.545000000000    48.399000000000    47.296000000000    12.000000000000
         C            7.324000000000    47.081000000000    48.078000000000    12.000000000000
         C            8.510000000000    46.703000000000    48.971000000000    12.000000000000
         C            6.091000000000    47.281000000000    48.927000000000    12.000000000000
         H            8.031000000000    50.447000000000    45.895000000000     1.007825032230
         H            9.665000000000    48.408000000000    47.019000000000     1.007825032230
         H            7.607000000000    49.203000000000    48.029000000000     1.007825032230
         H            6.664000000000    48.575000000000    46.679000000000     1.007825032230
         H            7.141000000000    46.273000000000    47.369000000000     1.007825032230
         H            9.398000000000    46.559000000000    48.355000000000     1.007825032230
         H            8.284000000000    45.779000000000    49.503000000000     1.007825032230
         H            8.692000000000    47.501000000000    49.691000000000     1.007825032230
         H            5.893000000000    46.375000000000    49.500000000000     1.007825032230
         H            5.238000000000    47.497000000000    48.283000000000     1.007825032230
         H            6.252000000000    48.115000000000    49.610000000000     1.007825032230
         N            7.912000000000    47.499000000000    44.338000000000    14.003074004430
         C            7.852000000000    46.455000000000    43.322000000000    12.000000000000
         C            6.783000000000    46.760000000000    42.296000000000    12.000000000000
         C            5.362000000000    46.760000000000    42.865000000000    12.000000000000
         C            4.409000000000    47.143000000000    41.755000000000    12.000000000000
         C            4.990000000000    45.393000000000    43.428000000000    12.000000000000
         H            7.316000000000    48.311000000000    44.262000000000     1.007825032230
         H            7.603000000000    45.512000000000    43.810000000000     1.007825032230
         H            6.984000000000    47.744000000000    41.873000000000     1.007825032230
         H            6.841000000000    46.018000000000    41.499000000000     1.007825032230
         H            5.298000000000    47.502000000000    43.661000000000     1.007825032230
         H            3.388000000000    47.150000000000    42.138000000000     1.007825032230
         H            4.488000000000    46.420000000000    40.943000000000     1.007825032230
         H            4.664000000000    48.135000000000    41.383000000000     1.007825032230
         H            5.683000000000    45.128000000000    44.226000000000     1.007825032230
         H            3.975000000000    45.428000000000    43.824000000000     1.007825032230
         H            5.045000000000    44.646000000000    42.636000000000     1.007825032230
         C           12.810000000000    44.733000000000    44.943000000000    12.000000000000
         O           13.706000000000    43.894000000000    45.089000000000    15.994914619570
         N           11.531000000000    44.377000000000    44.905000000000    14.003074004430
         C           11.130000000000    42.976000000000    44.972000000000    12.000000000000
         C           11.340000000000    42.248000000000    43.660000000000    12.000000000000
         O           11.424000000000    41.017000000000    43.683000000000    15.994914619570
         C            9.646000000000    42.848000000000    45.362000000000    12.000000000000
         C            9.265000000000    43.266000000000    46.773000000000    12.000000000000
         C            7.755000000000    43.294000000000    46.907000000000    12.000000000000
         C            9.881000000000    42.319000000000    47.757000000000    12.000000000000
         H           10.821000000000    45.091000000000    44.828000000000     1.007825032230
         H           11.730000000000    42.484000000000    45.738000000000     1.007825032230
         H            9.070000000000    43.463000000000    44.670000000000     1.007825032230
         H            9.347000000000    41.809000000000    45.223000000000     1.007825032230
         H            9.653000000000    44.268000000000    46.959000000000     1.007825032230
         H            7.485000000000    43.594000000000    47.920000000000     1.007825032230
         H            7.340000000000    44.007000000000    46.194000000000     1.007825032230
         H            7.354000000000    42.301000000000    46.703000000000     1.007825032230
         H            9.608000000000    42.618000000000    48.769000000000     1.007825032230
         H           10.966000000000    42.341000000000    47.652000000000     1.007825032230
         H            9.518000000000    41.309000000000    47.566000000000     1.007825032230
         N           11.455000000000    42.952000000000    42.525000000000    14.003074004430
         C           11.525000000000    42.334000000000    41.214000000000    12.000000000000
         C           10.164000000000    41.769000000000    40.833000000000    12.000000000000
         O           10.081000000000    40.762000000000    40.130000000000    15.994914619570
         H           11.495000000000    43.959000000000    42.585000000000     1.007825032230
         H           11.825000000000    43.080000000000    40.478000000000     1.007825032230
         H           12.259000000000    41.529000000000    41.232000000000     1.007825032230
         N            9.056000000000    42.383000000000    41.229000000000    14.003074004430
         C            7.732000000000    41.847000000000    40.950000000000    12.000000000000
         C            7.015000000000    42.653000000000    39.888000000000    12.000000000000
         O            7.168000000000    43.877000000000    39.827000000000    15.994914619570
         C            6.847000000000    41.867000000000    42.198000000000    12.000000000000
         C            7.270000000000    40.907000000000    43.286000000000    12.000000000000
         C            6.765000000000    39.494000000000    43.037000000000    12.000000000000
         N            5.309000000000    39.509000000000    42.945000000000    14.003074004430
         C            4.456000000000    39.277000000000    43.947000000000    12.000000000000
         N            4.847000000000    39.018000000000    45.181000000000    14.003074004430
         N            3.160000000000    39.333000000000    43.692000000000    14.003074004430
         H            9.134000000000    43.250000000000    41.741000000000     1.007825032230
         H            7.833000000000    40.818000000000    40.605000000000     1.007825032230
         H            6.864000000000    42.876000000000    42.610000000000     1.007825032230
         H            5.825000000000    41.629000000000    41.903000000000     1.007825032230
         H            8.359000000000    40.887000000000    43.332000000000     1.007825032230
         H            6.881000000000    41.260000000000    44.241000000000     1.007825032230
         H            7.071000000000    38.848000000000    43.860000000000     1.007825032230
         H            7.184000000000    39.117000000000    42.104000000000     1.007825032230
         H            4.909000000000    39.714000000000    42.040000000000     1.007825032230
         H            5.832000000000    38.979000000000    45.401000000000     1.007825032230
         H            4.161000000000    38.858000000000    45.905000000000     1.007825032230
         H            2.838000000000    39.538000000000    42.757000000000     1.007825032230
         H            2.492000000000    39.171000000000    44.432000000000     1.007825032230
         N            6.207000000000    41.956000000000    39.087000000000    14.003074004430
         C            5.293000000000    42.579000000000    38.150000000000    12.000000000000
         C            3.843000000000    42.635000000000    38.597000000000    12.000000000000
         O            3.041000000000    43.261000000000    37.909000000000    15.994914619570
         C            5.310000000000    41.860000000000    36.804000000000    12.000000000000
         C            6.551000000000    42.112000000000    35.946000000000    12.000000000000
         O            7.307000000000    43.063000000000    36.189000000000    15.994914619570
         O            6.749000000000    41.341000000000    35.013000000000    15.994914619570
         H            6.233000000000    40.948000000000    39.136000000000     1.007825032230
         H            5.631000000000    43.602000000000    37.985000000000     1.007825032230
         H            5.243000000000    40.789000000000    36.993000000000     1.007825032230
         H            4.430000000000    42.166000000000    36.238000000000     1.007825032230
         N            3.402000000000    41.944000000000    39.654000000000    14.003074004430
         C            2.003000000000    41.980000000000    40.075000000000    12.000000000000
         C            2.042000000000    42.251000000000    41.586000000000    12.000000000000
         O            3.101000000000    42.119000000000    42.211000000000    15.994914619570
         C            1.229000000000    40.623000000000    39.804000000000    12.000000000000
         C            1.480000000000    40.065000000000    38.389000000000    12.000000000000
         O            1.654000000000    39.648000000000    40.770000000000    15.994914619570
         H            4.056000000000    41.380000000000    40.177000000000     1.007825032230
         H            1.491000000000    42.799000000000    39.570000000000     1.007825032230
         H            0.160000000000    40.798000000000    39.928000000000     1.007825032230
         H            0.891000000000    39.158000000000    41.087000000000     1.007825032230
         H            0.925000000000    39.136000000000    38.261000000000     1.007825032230
         H            1.148000000000    40.792000000000    37.648000000000     1.007825032230
         H            2.545000000000    39.873000000000    38.258000000000     1.007825032230
         N            0.923000000000    42.587000000000    42.217000000000    14.003074004430
         C            0.860000000000    42.841000000000    43.647000000000    12.000000000000
         C            0.191000000000    41.696000000000    44.392000000000    12.000000000000
         O           -0.020000000000    41.755000000000    45.606000000000    15.994914619570
         C            0.083000000000    44.138000000000    43.892000000000    12.000000000000
         C            0.752000000000    45.382000000000    43.343000000000    12.000000000000
         C           -0.200000000000    46.571000000000    43.380000000000    12.000000000000
         N           -0.054000000000    47.428000000000    44.372000000000    14.003074004430
         O           -1.105000000000    46.721000000000    42.552000000000    15.994914619570
         H            0.074000000000    42.670000000000    41.677000000000     1.007825032230
         H            1.874000000000    42.962000000000    44.027000000000     1.007825032230
         H           -0.896000000000    44.042000000000    43.423000000000     1.007825032230
         H           -0.056000000000    44.263000000000    44.966000000000     1.007825032230
         H            1.055000000000    45.199000000000    42.312000000000     1.007825032230
         H            1.634000000000    45.609000000000    43.942000000000     1.007825032230
         H            0.677000000000    47.290000000000    45.055000000000     1.007825032230
         H           -0.673000000000    48.222000000000    44.448000000000     1.007825032230
         N           -0.126000000000    40.611000000000    43.683000000000    14.003074004430
         C           -0.846000000000    39.468000000000    44.218000000000    12.000000000000
         C           -0.127000000000    38.883000000000    45.417000000000    12.000000000000
         O            1.056000000000    38.530000000000    45.397000000000    15.994914619570
         C           -0.990000000000    38.374000000000    43.128000000000    12.000000000000
         C           -1.627000000000    38.920000000000    41.847000000000    12.000000000000
         C           -1.847000000000    37.233000000000    43.716000000000    12.000000000000
         C           -3.091000000000    39.330000000000    41.987000000000    12.000000000000
         H            0.152000000000    40.582000000000    42.713000000000     1.007825032230
         H           -1.840000000000    39.791000000000    44.527000000000     1.007825032230
         H           -0.001000000000    37.983000000000    42.890000000000     1.007825032230
         H           -1.563000000000    38.148000000000    41.080000000000     1.007825032230
         H           -1.054000000000    39.786000000000    41.516000000000     1.007825032230
         H           -1.966000000000    36.446000000000    42.971000000000     1.007825032230
         H           -2.827000000000    37.621000000000    43.994000000000     1.007825032230
         H           -1.354000000000    36.826000000000    44.598000000000     1.007825032230
         H           -3.323000000000    40.106000000000    41.258000000000     1.007825032230
         H           -3.266000000000    39.713000000000    42.992000000000     1.007825032230
         H           -3.729000000000    38.464000000000    41.811000000000     1.007825032230
         N           -0.881000000000    38.847000000000    46.502000000000    14.003074004430
         C           -0.441000000000    38.279000000000    47.754000000000    12.000000000000
         C            0.502000000000    39.140000000000    48.581000000000    12.000000000000
         O            0.972000000000    38.690000000000    49.632000000000    15.994914619570
         H           -1.812000000000    39.236000000000    46.453000000000     1.007825032230
         H           -1.326000000000    38.078000000000    48.358000000000     1.007825032230
         H            0.054000000000    37.331000000000    47.545000000000     1.007825032230
         N            0.859000000000    40.336000000000    48.132000000000    14.003074004430
         C            1.732000000000    41.190000000000    48.902000000000    12.000000000000
         C            1.034000000000    41.776000000000    50.121000000000    12.000000000000
         O           -0.031000000000    42.407000000000    50.002000000000    15.994914619570
         C            2.216000000000    42.332000000000    48.029000000000    12.000000000000
         C            3.407000000000    42.998000000000    47.384000000000    12.000000000000
         C            3.093000000000    44.447000000000    47.004000000000    12.000000000000
         C            4.542000000000    42.927000000000    48.387000000000    12.000000000000
         H            0.515000000000    40.654000000000    47.237000000000     1.007825032230
         H            2.593000000000    40.609000000000    49.233000000000     1.007825032230
         H            1.601000000000    42.161000000000    47.146000000000     1.007825032230
         H            1.711000000000    43.184000000000    48.485000000000     1.007825032230
         H            3.686000000000    42.444000000000    46.487000000000     1.007825032230
         H            3.962000000000    44.893000000000    46.520000000000     1.007825032230
         H            2.245000000000    44.467000000000    46.319000000000     1.007825032230
         H            2.848000000000    45.013000000000    47.902000000000     1.007825032230
         H            5.430000000000    43.398000000000    47.965000000000     1.007825032230
         H            4.253000000000    43.448000000000    49.300000000000     1.007825032230
         H            4.758000000000    41.884000000000    48.618000000000     1.007825032230
         N            1.609000000000    41.565000000000    51.285000000000    14.003074004430
         C            1.098000000000    42.152000000000    52.502000000000    12.000000000000
         C            2.197000000000    43.020000000000    53.128000000000    12.000000000000
         O            3.368000000000    42.991000000000    52.732000000000    15.994914619570
         C            0.678000000000    41.061000000000    53.494000000000    12.000000000000
         C           -0.525000000000    40.271000000000    53.005000000000    12.000000000000
         O            1.805000000000    40.199000000000    53.678000000000    15.994914619570
         H            2.429000000000    40.977000000000    51.329000000000     1.007825032230
         H            0.236000000000    42.776000000000    52.267000000000     1.007825032230
         H            0.430000000000    41.527000000000    54.448000000000     1.007825032230
         H            1.577000000000    39.501000000000    54.296000000000     1.007825032230
         H           -0.785000000000    39.510000000000    53.741000000000     1.007825032230
         H           -1.370000000000    40.945000000000    52.866000000000     1.007825032230
         H           -0.283000000000    39.791000000000    52.057000000000     1.007825032230
         N            1.761000000000    43.922000000000    53.995000000000    14.003074004430
         C            2.669000000000    44.782000000000    54.721000000000    12.000000000000
         C            2.899000000000    44.200000000000    56.110000000000    12.000000000000
         O            1.950000000000    43.687000000000    56.706000000000    15.994914619570
         C            2.071000000000    46.190000000000    54.846000000000    12.000000000000
         C            1.967000000000    46.894000000000    53.501000000000    12.000000000000
         S            3.577000000000    47.123000000000    52.682000000000    31.972071174400
         C            3.194000000000    46.290000000000    51.174000000000    12.000000000000
         H            0.767000000000    44.011000000000    54.153000000000     1.007825032230
         H            3.619000000000    44.837000000000    54.189000000000     1.007825032230
         H            1.073000000000    46.110000000000    55.278000000000     1.007825032230
         H            2.699000000000    46.784000000000    55.510000000000     1.007825032230
         H            1.328000000000    46.300000000000    52.848000000000     1.007825032230
         H            1.506000000000    47.870000000000    53.650000000000     1.007825032230
         H            4.062000000000    46.314000000000    50.515000000000     1.007825032230
         H            2.929000000000    45.255000000000    51.388000000000     1.007825032230
         H            2.354000000000    46.787000000000    50.688000000000     1.007825032230
         N            4.081000000000    44.299000000000    56.717000000000    14.003074004430
         C            5.246000000000    45.002000000000    56.188000000000    12.000000000000
         C            6.066000000000    44.193000000000    55.186000000000    12.000000000000
         O            5.934000000000    42.966000000000    55.087000000000    15.994914619570
         C            6.034000000000    45.354000000000    57.433000000000    12.000000000000
         C            5.875000000000    44.064000000000    58.208000000000    12.000000000000
         C            4.392000000000    43.743000000000    58.040000000000    12.000000000000
         H            4.914000000000    45.923000000000    55.709000000000     1.007825032230
         H            7.079000000000    45.565000000000    57.206000000000     1.007825032230
         H            5.574000000000    46.188000000000    57.964000000000     1.007825032230
         H            6.497000000000    43.274000000000    57.786000000000     1.007825032230
         H            6.115000000000    44.218000000000    59.260000000000     1.007825032230
         H            3.797000000000    44.224000000000    58.816000000000     1.007825032230
         H            4.231000000000    42.665000000000    58.048000000000     1.007825032230
         N            6.987000000000    44.867000000000    54.479000000000    14.003074004430
         C            8.000000000000    44.233000000000    53.656000000000    12.000000000000
         C            7.805000000000    44.569000000000    52.173000000000    12.000000000000
         C            6.630000000000    43.812000000000    51.545000000000    12.000000000000
         C            6.785000000000    42.295000000000    51.627000000000    12.000000000000
         N            5.768000000000    41.525000000000    51.936000000000    14.003074004430
         O            7.875000000000    41.758000000000    51.405000000000    15.994914619570
         H            6.974000000000    45.876000000000    54.523000000000     1.007825032230
         H            7.999000000000    43.154000000000    53.809000000000     1.007825032230
         H            7.620000000000    45.639000000000    52.079000000000     1.007825032230
         H            8.717000000000    44.319000000000    51.631000000000     1.007825032230
         H            6.554000000000    44.097000000000    50.496000000000     1.007825032230
         H            5.711000000000    44.101000000000    52.056000000000     1.007825032230
         H            4.864000000000    41.934000000000    52.124000000000     1.007825032230
         H            5.890000000000    40.524000000000    51.986000000000     1.007825032230
         C            9.118000000000    40.183000000000    54.803000000000    12.000000000000
         O            9.387000000000    41.362000000000    55.086000000000    15.994914619570
         N            8.115000000000    39.543000000000    55.384000000000    14.003074004430
         C            7.292000000000    40.203000000000    56.373000000000    12.000000000000
         H            7.923000000000    38.584000000000    55.134000000000     1.007825032230
         H            7.249000000000    41.266000000000    56.135000000000     1.007825032230
         H            6.284000000000    39.790000000000    56.326000000000     1.007825032230
         O           -4.494000000000    46.184000000000    55.356000000000    15.994914619570
         H           -3.983000000000    45.969000000000    54.576000000000     1.007825032230
         H           -4.883000000000    45.386000000000    55.713000000000     1.007825032230
         O           -0.568000000000    54.245000000000    56.640000000000    15.994914619570
         H            0.134000000000    54.591000000000    56.089000000000     1.007825032230
         H           -0.462000000000    54.570000000000    57.534000000000     1.007825032230
         O           -0.810000000000    44.068000000000    57.031000000000    15.994914619570
         H            0.132000000000    43.938000000000    56.920000000000     1.007825032230
         H           -1.285000000000    43.430000000000    56.499000000000     1.007825032230
         O           -5.188000000000    43.599000000000    55.708000000000    15.994914619570
         H           -5.595000000000    43.266000000000    54.908000000000     1.007825032230
         H           -4.407000000000    43.083000000000    55.907000000000     1.007825032230
         O            0.263000000000    58.629000000000    44.891000000000    15.994914619570
         H            0.111000000000    58.192000000000    45.729000000000     1.007825032230
         H            1.186000000000    58.871000000000    44.819000000000     1.007825032230
         O            5.003000000000    39.012000000000    53.418000000000    15.994914619570
         H            4.575000000000    39.038000000000    52.562000000000     1.007825032230
         H            5.944000000000    38.883000000000    53.300000000000     1.007825032230
         O            3.187000000000    37.794000000000    47.216000000000    15.994914619570
         H            2.483000000000    38.037000000000    46.615000000000     1.007825032230
         H            2.832000000000    37.256000000000    47.923000000000     1.007825032230
         O           -7.326000000000    52.855000000000    56.701000000000    15.994914619570
         H           -6.835000000000    53.375000000000    57.337000000000     1.007825032230
         H           -8.116000000000    52.507000000000    57.115000000000     1.007825032230
         O            3.645000000000    39.297000000000    51.046000000000    15.994914619570
         H            4.240000000000    39.454000000000    50.312000000000     1.007825032230
         H            3.097000000000    38.535000000000    50.856000000000     1.007825032230
         O           -1.910000000000    49.551000000000    43.381000000000    15.994914619570
         H           -1.662000000000    49.802000000000    42.491000000000     1.007825032230
         H           -2.807000000000    49.216000000000    43.380000000000     1.007825032230
         O           -4.831000000000    48.504000000000    52.099000000000    15.994914619570
         H           -5.768000000000    48.538000000000    51.905000000000     1.007825032230
         H           -4.357000000000    48.187000000000    51.330000000000     1.007825032230
         O            7.431000000000    38.634000000000    51.867000000000    15.994914619570
         H            7.564000000000    39.572000000000    51.728000000000     1.007825032230
         H            7.336000000000    38.197000000000    51.021000000000     1.007825032230
         O           -2.001000000000    42.627000000000    47.431000000000    15.994914619570
         H           -1.139000000000    42.734000000000    47.029000000000     1.007825032230
         H           -1.902000000000    42.534000000000    48.378000000000     1.007825032230
         H           10.263000000000    48.876000000000    56.307000000000     1.007825032230
         H            1.597000000000    51.945000000000    58.080000000000     1.007825032230
         H           -4.038000000000    55.583000000000    59.452000000000     1.007825032230
         H            4.613000000000    47.002000000000    61.822000000000     1.007825032230
         H           13.557000000000    53.427000000000    58.143000000000     1.007825032230
         H           -0.795000000000    59.388000000000    54.192000000000     1.007825032230
         H           -6.892000000000    57.514000000000    54.434000000000     1.007825032230
         H            8.807000000000    46.339000000000    42.815000000000     1.007825032230
         H           13.019000000000    45.797000000000    44.864000000000     1.007825032230
         H            8.935000000000    44.673000000000    54.016000000000     1.007825032230
         H            9.722000000000    39.642000000000    54.070000000000     1.007825032230
         H            7.671000000000    40.090000000000    57.384000000000     1.007825032230

  Running in c1 symmetry.

  Rotational constants: A =      0.00006  B =      0.00000  C =      0.00000 [cm^-1]
  Rotational constants: A =      1.85887  B =      0.02116  C =      0.02112 [MHz]
  Nuclear repulsion = 167248.370727911766153

  Charge       = -2
  Multiplicity = 1
  Electrons    = 2556
  Nalpha       = 1278
  Nbeta        = 1278

  ==> Algorithm <==

  SCF Algorithm Type is DF.
  DIIS enabled.
  MOM disabled.
  Fractional occupation disabled.
  Guess Type is SAD.
  Energy threshold   = 1.00e-06
  Density threshold  = 1.00e-06
  Integral threshold = 1.00e-12

  ==> Primary Basis <==

  Basis Set: MINIX
    Blend: MINIX
    Number of shells: 1346
    Number of basis functions: 2028
    Number of Cartesian functions: 2032
    Spherical Harmonics?: true
    Max angular momentum: 2

   => Loading Basis Set <=

    Name: (MINIX AUX)
    Role: JKFIT
    Keyword: DF_BASIS_SCF
    atoms 1, 4-5, 7-13, 25-26, 32-39, 50, 53-54, 56-58, 60, 70-71, 73-76, 92-93, 95, 102-103, 109-110, 112-114, 123-124, 130, 133-134, 136-142, 153-154, 156-159, 172-173, 175-176, 186-187, 189-192, 205-206, 208-209, 211, 222-225, 233, 236-237, 243-244, 246-248, 259-260, 262-268, 279-280, 282-283, 291-292, 294-295, 303-304, 306-308, 318-319, 321-324, 340-341, 343-346, 359-360, 362, 369-370, 372-374, 384-385, 387-390, 403-407, 419, 422-423, 425-428, 441-442, 448-449, 451-453, 455, 472-473, 475-476, 484-485, 487-488, 498-499, 501-503, 515-516, 518-521, 534-535, 541-542, 544-547, 560-561, 563-564, 574-575, 577-578, 580, 591-592, 594-596, 605-608, 619, 622 entry C          line   198 file /storage/hive/project/chem-sherrill/csargent30/.conda/envs/psi419/share/psi4/basis/def2-universal-jkfit.gbs 
    atoms 2, 6, 14, 27, 40, 51, 55, 72, 94, 104, 111, 131, 135, 155, 174, 178, 188, 207, 234, 238, 245, 261, 281, 284-285, 293, 296-297, 305, 309-310, 320, 342, 361, 371, 375-376, 386, 420, 424, 443, 450, 474, 477-478, 486, 489, 500, 505, 517, 536, 543, 562, 565, 576, 593, 610, 620, 626, 629, 632, 635, 638, 641, 644, 647, 650, 653, 656, 659, 662                                                                                                                                                                                                                                                                                                                         entry O          line   318 file /storage/hive/project/chem-sherrill/csargent30/.conda/envs/psi419/share/psi4/basis/def2-universal-jkfit.gbs 
    atoms 3, 24, 31, 52, 59, 61, 69, 77, 91, 101, 108, 122, 132, 152, 171, 177, 185, 204, 221, 235, 242, 258, 278, 290, 302, 317, 325, 339, 358, 368, 383, 402, 421, 440, 447, 454, 456-457, 471, 483, 497, 504, 514, 533, 540, 559, 573, 590, 604, 609, 621                                                                                                                                                                                                                                                                                                                                                                                                                        entry N          line   258 file /storage/hive/project/chem-sherrill/csargent30/.conda/envs/psi419/share/psi4/basis/def2-universal-jkfit.gbs 
    atoms 15-23, 28-30, 41-49, 62-68, 78-90, 97-100, 105-107, 115-121, 126-129, 143-151, 160-170, 179-184, 193-203, 212-220, 226-232, 239-241, 249-257, 269-277, 286-289, 298-301, 311-316, 326-338, 347-357, 363-367, 377-382, 391-401, 408-418, 429-439, 444-446, 458-470, 479-482, 490-496, 506-513, 522-532, 537-539, 548-558, 566-572, 581-589, 597-603, 611-618, 623-625, 627-628, 630-631, 633-634, 636-637, 639-640, 642-643, 645-646, 648-649, 651-652, 654-655, 657-658, 660-661, 663-676                                                                                                                                                                                 entry H          line    18 file /storage/hive/project/chem-sherrill/csargent30/.conda/envs/psi419/share/psi4/basis/def2-universal-jkfit.gbs 
    atoms 96, 125, 210, 579                                                                                                                                                                                                                                                                                                                                                                                                                                                                                                                                                                                                                                                         entry S          line   903 file /storage/hive/project/chem-sherrill/csargent30/.conda/envs/psi419/share/psi4/basis/def2-universal-jkfit.gbs 

  ==> Integral Setup <==

  ==> DiskDFJK: Density-Fitted J/K Matrices <==

    J tasked:                  Yes
    K tasked:                  Yes
    wK tasked:                  No
    OpenMP threads:             10
    Integrals threads:          10
    Memory [MiB]:            85830
    Algorithm:                Disk
    Integral Cache:           NONE
    Schwarz Cutoff:          1E-12
    Fitting Condition:       1E-10

   => Auxiliary Basis Set <=

  Basis Set: (MINIX AUX)
    Blend: DEF2-UNIVERSAL-JKFIT
    Number of shells: 10359
    Number of basis functions: 31377
    Number of Cartesian functions: 36973
    Spherical Harmonics?: true
    Max angular momentum: 4

   => External Potential Field:  <= 

    > Charges [e] [a0] < 

              Z          x          y          z
        0.59720   41.93869   95.60880  109.21105
       -0.56790   42.21081   95.82045  111.52597
       -0.36620   44.20069   95.55022  107.46117
        0.11230   45.40634   93.97041  107.92982
        0.11230   43.58086   95.35747  105.52609
        0.11230   45.27028   97.27743  107.64447
       -0.41570   39.69370   95.43684  108.27753
       -0.02370   37.39957   95.46707  109.71183
        0.59730   35.70638   93.49609  108.54776
       -0.56790   36.00306   92.99720  106.29332
        0.03420   36.07298   97.95773  109.48506
        0.00180   37.42036   99.97218  110.96661
       -0.27370   35.12434  102.45150  111.29164
       -0.05360   34.89568  103.12424  108.01864
        0.08800   37.77563   95.02299  111.68848
        0.02410   36.01251   98.50953  107.50085
        0.02410   34.14924   97.76687  110.19560
        0.04400   37.99105   99.25975  112.81287
        0.04400   39.06064  100.65059  109.92348
        0.06840   34.44971  105.11791  107.75596
        0.06840   36.69092  102.69717  107.10401
        0.06840   33.40658  101.97151  107.18338
        0.27190   39.54252   95.26676  106.38213
       -0.41570   34.08121   92.30367  110.04820
       -0.00240   32.08566   90.71063  109.00507
        0.59730   30.14680   92.55123  107.88446
       -0.56790   29.92381   94.69418  108.82744
       -0.03430   30.76285   89.22342  111.05731
        0.01180   32.24629   86.96709  111.99840
       -0.12560   34.29475   87.29401  113.59522
       -0.12560   31.51118   84.57091  111.24251
       -0.17040   35.59110   85.17563  114.42103
       -0.17040   32.81131   82.46198  112.06832
       -0.10720   34.85033   82.77000  113.66136
        0.27190   34.23050   92.50398  111.93982
        0.09780   32.83210   89.45586  107.55187
        0.02950   30.41892   90.48198  112.65035
        0.02950   28.95060   88.56579  110.33166
        0.13300   34.86923   89.16106  114.18481
        0.13300   29.90870   84.34982  109.99718
        0.14300   37.19359   85.39294  115.66636
        0.14300   32.23684   80.59682  111.47305
        0.12970   35.87834   81.13539  114.32276
       -0.34790   28.75029   91.83502  105.93427
       -0.24000   26.76608   93.41294  104.86279
        0.73410   24.31889   91.97108  105.16515
       -0.58940   24.13936   89.77900  104.40548
       -0.00940   27.08922   93.87404  102.07734
        0.01870   29.12635   95.75998  101.55577
       -0.04790   28.74084   96.57823   98.82512
       -0.01430   30.67781   98.60213   98.23930
       -0.38540   29.79909  100.12714   96.13793
        0.27470   29.07533   90.12293  105.15759
        0.14260   26.66215   95.20629  105.87191
        0.03620   27.57677   92.09580  101.15893
        0.03620   25.31288   94.56945  101.29877
        0.01030   28.95249   97.37570  102.82189
        0.01030   30.97639   94.88315  101.77687
        0.06210   26.83978   97.33601   98.58134
        0.06210   29.01485   94.96819   97.57034
        0.11350   30.94049   99.80022   99.89470
        0.11350   32.46927   97.71585   97.74230
        0.34000   29.35123  101.87514   96.76154
        0.34000   31.17859  100.25564   94.82457
        0.34000   28.25519   99.31456   95.36314
       -0.41570   22.41593   93.14460  106.27442
        0.29850   19.43016   91.95029  109.71750
       -0.31920   16.91305   90.63315  110.20883
       -0.31920   21.63547   90.71630  111.18960
        0.27190   22.65215   94.96819  106.78842
        0.09690   20.01031   89.99632  106.10623
       -0.02970   19.26198   93.90994  110.33166
        0.07910   16.51810   90.63504  112.23083
        0.07910   17.01131   88.69052  109.53042
        0.07910   15.41072   91.63093  109.21483
        0.07910   21.21596   90.74465  113.20593
        0.07910   21.87169   88.76800  110.56410
        0.07910   23.37213   91.76699  110.83433
       -0.56790    3.93819   97.16405  112.20816
       -0.51630    2.55680  100.87925  110.77197
        0.03810    2.60593  102.06789  113.22861
        0.53660    0.13606  101.14570  114.43237
       -0.58190   -1.91618  101.64081  113.44404
       -0.03030    2.58515  104.90815  112.89980
        0.79940    2.61727  106.45016  115.34699
       -0.80140    1.66296  105.66782  117.34254
       -0.80140    3.64906  108.52886  115.18070
        0.29360    2.05035  101.90915  109.24696
        0.08800    4.24244  101.45562  114.32087
       -0.01220    4.24621  105.43160  111.79998
       -0.01220    0.90518  105.42593  111.82643
       -0.41570    0.12094   99.95139  116.64335
       -0.02490   -2.21665   98.94228  117.70726
        0.59730   -4.10260  100.92838  118.61055
       -0.56790   -6.31169  100.31044  119.05653
        0.21170   -1.67052   97.19239  119.93147
       -0.65460   -0.57637   94.91716  119.03952
        0.27190    1.75556   99.73786  117.60522
        0.08430   -3.13884   97.82356  116.24272
        0.03520   -0.36472   98.11836  121.22782
        0.03520   -3.42796   96.76721  120.91791
        0.42750    0.17763   94.02521  120.42658
       -0.41570   -3.25600  103.26975  118.96960
        0.01430   -5.02478  105.31822  119.43447
        0.59730   -6.64806  105.78309  117.14034
       -0.56790   -8.74565  106.70150  117.43703
       -0.20410   -3.70008  107.80888  120.00517
        0.71300   -2.24688  107.62179  122.46748
       -0.91910    0.21354  108.16414  122.47693
       -0.59310   -3.27490  106.83756  124.41768
        0.27190   -1.38139  103.62313  118.91858
        0.10480   -6.23421  104.81744  121.02562
        0.07970   -5.10604  109.30554  120.15824
        0.07970   -2.39428  108.25296  118.47449
        0.41960    1.06958  108.74807  120.87255
        0.41960    1.22265  107.99218  124.08887
       -0.41570   -5.78823  105.28231  114.82543
        0.13030   -5.54824  106.81677  110.46016
       -0.04300   -4.57125  109.36223  111.31243
       -0.32040   -6.94096  107.03598  107.94872
       -0.06600   -2.19019  110.31276  109.98206
        0.27190   -4.03268  104.55855  114.63268
        0.08690   -8.77400  107.10968  112.99050
        0.01870   -3.94764  105.54309  110.21828
        0.02360   -6.06413  110.74740  110.99873
        0.02360   -4.18952  109.26585  113.33443
        0.08820   -7.62504  105.17838  107.37802
        0.08820   -8.53778  108.32099  108.15847
        0.08820   -5.65784  107.76730  106.51252
        0.01860   -1.66485  112.15147  110.74551
        0.01860   -0.65196  108.97673  110.29009
        0.01860   -2.55491  110.48662  107.96194
       -0.56790   11.32513   89.45208  117.70537
       -0.51630    7.42473   89.50877  119.45526
        0.03810    8.31479   90.42340  121.92324
        0.53660   10.01744   88.54123  123.23471
       -0.58190   11.96197   89.26121  124.31563
       -0.03030    6.14539   90.95252  123.68824
        0.79940    4.29913   92.92539  122.73204
       -0.80140    5.02856   94.62237  121.32420
       -0.80140    2.10515   92.69674  123.44825
        0.29360    5.56335   89.17429  119.20392
        0.08800    9.36737   92.16950  121.63411
       -0.01220    5.11360   89.19507  123.98682
       -0.01220    6.90506   91.58369  125.49482
       -0.41570    9.39383   86.10726  123.02873
        0.01430   10.98120   84.13250  124.09454
        0.59730   13.63248   84.04179  122.94369
       -0.56790   15.50898   83.62983  124.29674
       -0.20410    9.74154   81.56058  123.76194
        0.71300    7.48898   81.24500  125.52128
       -0.91910    5.92618   79.38362  125.07341
       -0.59310    7.00144   82.72465  127.25416
        0.27190    7.78945   85.62727  122.11599
        0.10480   11.17395   84.48966  126.11465
        0.07970    9.10092   81.37350  121.81364
        0.07970   11.12482   80.08659  124.16257
        0.41960    6.26255   78.18175  123.62966
        0.41960    4.38227   79.14929  126.17134
       -0.41570   13.84224   84.43107  120.45492
        0.03370   16.27054   84.51611  119.15479
        0.59730   17.89949   86.65528  120.20359
       -0.56790   20.11991   86.30190  120.78374
       -0.18250   15.83402   84.98476  116.34099
        0.27190   12.24920   84.67674  119.43258
        0.08230   17.24753   82.72087  119.40801
        0.06030   17.64626   85.04901  115.36589
        0.06030   14.68884   83.45975  115.56053
        0.06030   14.85325   86.77811  116.08777
       -0.34790   16.81667   88.91917  120.47760
       -0.24000   18.20373   91.06212  121.54718
        0.73410   19.11458   90.51599  124.21359
       -0.58940   21.35957   90.87126  124.78995
       -0.00940   16.53510   93.42806  121.61332
        0.01870   15.95307   94.26899  118.94881
       -0.04790   14.84758   96.89571  118.98472
       -0.01430   12.13204   96.93539  119.78407
       -0.38540   11.17017   99.48085  119.43258
        0.27470   15.00254   89.15728  119.93525
        0.14260   19.84212   91.44574  120.35855
        0.03620   14.77577   92.99720  122.59409
        0.03620   17.52343   94.93606  122.60732
        0.01030   17.68784   94.27277  117.83954
        0.01030   14.60002   92.96886  118.10032
        0.06210   15.93606   98.04844  120.29808
        0.06210   15.00065   97.71018  117.09877
        0.11350   11.98275   96.40249  121.76828
        0.11350   11.04923   95.61825  118.62756
        0.34000    9.45997   99.40526  118.58976
        0.34000   12.37771  100.47107  118.33276
        0.34000   11.00576  100.33879  121.12955
       -0.34790   17.45540   89.50310  125.82174
       -0.26370   18.30200   88.98153  128.38232
        0.73410   20.29755   86.93307  128.60342
       -0.58940   21.97374   87.13527  130.23992
       -0.00070   16.03244   88.33714  130.07363
        0.03900   15.23308   90.97897  130.92023
        0.04860   12.49298   91.25865  130.48559
       -0.52950   11.73520   93.89293  130.50449
        0.80760    9.29556   94.51087  130.33630
       -0.86270    7.43607   92.80634  130.10953
       -0.86270    8.70408   96.93917  130.37032
        0.27470   15.66961   89.11193  125.27561
        0.15600   19.13159   90.72008  129.11365
        0.03270   14.53955   87.39605  129.01349
        0.03270   16.61825   87.19574  131.68557
        0.02850   15.64693   91.22086  132.92334
        0.02850   16.25542   92.39438  129.82796
        0.06870   12.01866   90.44040  128.65633
        0.06870   11.46875   90.25143  131.96147
        0.34560   13.05612   95.26298  130.64433
        0.44780    7.84803   90.94307  130.06985
        0.44780    5.62194   93.38460  129.97914
        0.44780   10.07791   98.25442  130.52905
        0.44780    6.87860   97.47774  130.23615
       -0.41570   20.15582   84.97154  126.97826
       -0.05180   22.06822   82.98921  126.98582
        0.59730   24.63258   84.10226  126.21292
       -0.56790   26.55065   83.57125  127.45447
       -0.11020   21.31989   80.82548  125.18491
        0.35310   23.23229   78.62583  125.00160
       -0.41210   23.69339   77.58649  127.63588
       -0.41210   22.27987   76.57926  123.21203
        0.27190   18.70640   84.87705  125.74049
        0.09220   22.22696   82.23332  128.89444
        0.04570   19.52465   80.05258  125.83308
        0.04570   21.04777   81.61160  123.30085
       -0.03610   25.01053   79.36283  124.26839
        0.10000   25.04076   76.03124  127.53573
        0.10000   24.45306   79.07559  128.83775
        0.10000   21.91704   76.90618  128.42579
        0.10000   21.96996   77.38995  121.34309
        0.10000   20.50920   75.81014  123.93013
        0.10000   23.68016   75.07315  123.08353
       -0.41570   24.73463   85.74821  124.27784
       -0.05180   27.11946   86.92362  123.58431
        0.59730   28.07755   88.60737  125.70647
       -0.56790   30.36412   88.56579  126.18646
       -0.11020   26.71884   88.39572  121.13333
        0.35310   26.13869   86.73276  118.82220
       -0.41210   25.15037   88.35603  116.66602
       -0.41210   28.53864   85.30602  118.02473
        0.27190   23.14915   86.16962  123.30274
        0.09220   28.50841   85.44208  123.24227
        0.04570   25.14092   89.69018  121.40923
        0.04570   28.41392   89.49743  120.74216
       -0.03610   24.69116   85.36082  119.33809
        0.10000   24.74407   87.16173  115.03708
        0.10000   23.42693   89.31224  117.26129
        0.10000   26.57144   89.75632  116.15391
        0.10000   28.12479   84.12683  116.38634
        0.10000   29.17926   84.11738  119.57998
        0.10000   30.01452   86.66095  117.54285
       -0.41570   26.49018   90.03033  127.04440
       -0.03890   27.33300   91.49109  129.22325
        0.59730   28.35345   89.75065  131.28683
       -0.56790   30.43026   90.24198  132.21847
        0.36540   25.14470   93.06712  130.25693
       -0.24380   25.76453   94.49575  132.69279
       -0.67610   24.53053   94.78299  128.26705
        0.27190   24.65148   90.10025  126.53606
        0.10070   28.83911   92.76288  128.62421
        0.00430   23.53276   91.83124  130.59708
        0.41020   23.46284   93.95151  127.05952
        0.06420   24.11291   95.56723  133.30128
        0.06420   27.33300   95.78644  132.35075
        0.06420   26.28987   93.15216  134.16300
       -0.41570   27.12513   87.67006  131.99926
       -0.08750   28.15125   86.04490  133.99859
        0.59730   30.68537   84.84870  133.22380
       -0.56790   32.36156   84.52367  134.79227
        0.29850   26.12924   84.01344  134.65999
       -0.31920   27.22906   82.08592  136.47602
       -0.31920   23.92960   85.22287  136.06217
        0.27190   25.47540   87.20897  131.15644
        0.09690   28.47061   87.20519  135.67100
       -0.02970   25.46217   83.08370  132.94790
        0.07910   28.82777   81.13917  135.58785
        0.07910   25.78720   80.69509  136.95601
        0.07910   27.86212   83.03835  138.18811
        0.07910   23.04332   86.64016  134.85842
        0.07910   24.62313   86.12049  137.78182
        0.07910   22.54821   83.77534  136.55161
       -0.34790   31.06332   84.31580  130.78795
       -0.24000   33.44248   83.33692  129.82985
        0.73410   35.43803   85.37027  129.36498
       -0.58940   37.46571   84.81091  128.30862
       -0.00940   32.97383   81.94041  127.36376
        0.01870   31.21828   79.71054  127.64533
       -0.04790   32.36156   77.89262  129.51805
       -0.01430   30.83655   75.48700  129.60309
       -0.38540   32.56754   73.48200  130.33063
        0.27470   29.63280   84.60493  129.55773
        0.14260   34.19081   81.99522  131.20180
        0.03620   32.14613   83.25755  126.01450
        0.03620   34.77663   81.27712  126.62299
        0.01030   29.38524   80.35115  128.32941
        0.01030   30.98962   78.77512  125.82363
        0.06210   32.37290   78.75812  131.38699
        0.06210   34.29475   77.45609  128.95491
        0.11350   29.32288   75.65519  130.98826
        0.11350   30.04476   75.09016  127.74360
        0.34000   31.62457   71.82471  130.41189
        0.34000   33.96972   73.35350  129.04184
        0.34000   33.31209   73.87506  132.04272
       -0.34790   34.90702   87.76455  130.00749
       -0.24000   36.58699   89.91317  129.58608
        0.73410   37.39579   90.24009  126.84220
       -0.58940   39.59732   90.66528  126.19780
       -0.00940   38.90190   89.63538  131.26038
        0.01870   38.05530   89.70341  133.97969
       -0.04790   40.20203   88.51099  135.41399
       -0.01430   39.57653   88.30690  138.19756
       -0.38540   41.66468   87.00299  139.43911
        0.27470   33.22516   88.10470  130.84275
        0.14260   35.58921   91.62148  130.16056
        0.03620   39.83354   87.84203  130.86731
        0.03620   40.20770   91.18873  130.90133
        0.01030   37.75106   91.64416  134.60141
        0.01030   36.33376   88.59792  134.21969
        0.06210   41.89145   89.66750  135.18534
        0.06210   40.56108   86.62883  134.65810
        0.11350   39.34788   90.18907  139.00447
        0.11350   37.83799   87.22976  138.44323
        0.34000   41.29619   86.84047  141.30427
        0.34000   43.27284   88.00077  139.19345
        0.34000   41.87255   85.26444  138.67755
       -0.41570   35.57409   89.99632  125.13577
       -0.00310   36.03708   90.26466  122.44669
        0.59730   34.79931   92.67028  121.40168
       -0.56790   32.47683   92.94618  121.58120
       -0.00360   34.99206   87.93841  121.08420
       -0.06450   36.55864   85.63294  121.64167
        0.69510   39.26662   85.83703  120.69492
       -0.94070   41.00139   84.75611  122.11788
       -0.60860   39.91102   86.98409  118.75606
        0.27190   33.80153   89.61081  125.73104
        0.08500   38.06853   90.36670  122.12733
        0.01710   33.05887   87.60392  121.71159
        0.01710   34.99584   88.28423  119.05464
        0.03520   36.60022   85.34948  123.68069
        0.03520   35.66858   83.99644  120.76106
        0.42510   40.49305   83.84148  123.71281
        0.42510   42.84009   84.84303  121.61332
       -0.25480   36.19392   94.49009  120.31508
       -0.02660   35.14135   96.76154  119.17936
        0.58960   33.51996   96.02454  116.92869
       -0.57480   34.23806   94.31245  115.48683
       -0.00700   37.38445   98.33001  118.38378
        0.01890   39.40079   97.37948  120.17335
        0.01920   38.92269   94.55623  120.16579
        0.06410   34.01129   97.78766  120.56264
        0.02530   37.89279   97.97474  116.42036
        0.02530   37.01973  100.33312  118.69370
        0.02130   41.28863   97.81978  119.47604
        0.02130   39.12300   98.15804  122.05930
        0.03910   39.79196   93.63782  121.79096
        0.03910   39.58031   93.70774  118.40835
       -0.41570   31.37512   97.29822  116.59799
       -0.00240   29.78019   96.80689  114.42481
        0.59730   28.61990   99.26920  113.50640
       -0.56790   28.44416  101.13814  114.89913
       -0.03430   27.62024   94.92283  115.06542
        0.01180   25.78909   95.77510  117.13467
       -0.12560   23.67071   97.21129  116.53941
       -0.12560   26.29554   95.20629  119.64801
       -0.17040   22.10224   98.06545  118.44992
       -0.17040   24.69494   96.07746  121.53585
       -0.10720   22.60490   97.50798  120.95192
        0.27190   30.85356   98.61914  117.87356
        0.09780   30.93482   96.00943  112.91681
        0.02950   26.52987   94.60158  113.34766
        0.02950   28.46683   93.13515  115.64179
        0.13300   23.25119   97.65916  114.59299
        0.13300   27.93204   94.08757  120.13178
        0.14300   20.46195   99.18417  117.97938
        0.14300   25.09556   95.62581  123.48604
        0.12970   21.37280   98.18639  122.42969
       -0.51630   27.74874   99.22952  111.17070
        0.05600   27.71661  101.94883  107.65203
        0.01360   26.40514  103.83100  105.98151
        0.80540   27.83378  104.55099  103.56077
       -0.81880   29.86145  103.51164  103.00519
       -0.81880   26.87946  106.20450  102.21529
        0.29360   28.07377   97.67049  110.11812
        0.11050   26.23885  102.89181  111.29920
       -0.01730   27.98684  100.21974  106.56733
       -0.01730   29.56854  102.70095  108.14903
       -0.04250   24.58534  103.03543  105.43349
       -0.04250   26.06499  105.54498  107.07188
       -0.57480   -2.05602  113.99773  104.52831
       -0.51630   -4.43519  111.90580  101.77120
        0.03970   -6.76522  112.64279  103.00141
        0.53660   -8.73242  110.69260  102.27198
       -0.58190   -8.38094  109.17326  100.54099
        0.05600   -7.62693  115.31109  102.20773
        0.01360   -8.67006  115.54730   99.60557
        0.80540   -9.68674  118.17024   99.06700
       -0.81880  -11.69363  118.87700  100.00242
       -0.81880   -8.41684  119.46849   97.67238
        0.29360   -4.51267  110.90803  100.14604
        0.11050   -6.49499  112.59933  105.04232
       -0.01730   -5.99988  116.56776  102.35135
       -0.01730   -9.05935  115.95171  103.54187
       -0.04250   -7.17340  115.12778   98.25253
       -0.04250  -10.19129  114.17725   99.36747
       -0.34790  -10.78089  110.71716  103.70250
       -0.00940  -14.70963  109.86301  105.41081
        0.01870  -16.79400  108.30776  106.54654
       -0.04790  -18.06578  110.28442  108.24540
       -0.01430  -20.06889  109.15814  109.95371
       -0.38540  -20.97596  110.98739  111.79620
        0.27470  -10.98498  112.15902  104.93649
        0.14260  -12.03945  107.03787  104.38469
        0.03620  -13.65138  110.63591  107.00007
        0.03620  -15.60158  111.45416  104.45461
        0.01030  -18.08468  107.60101  105.10657
        0.01030  -16.02677  106.76008  107.66904
        0.06210  -16.62203  111.16881  109.41892
        0.06210  -18.93506  111.72439  107.05676
        0.11350  -21.65437  108.53075  108.79909
        0.11350  -19.27521  107.53864  110.94771
        0.34000  -22.30444  110.17481  112.89980
        0.34000  -19.51898  111.57321  112.88090
        0.34000  -21.73374  112.48406  110.88724
       -0.56790   18.11114   85.30035   80.04691
       -0.41570   18.71585   89.59381   80.09037
       -0.03890   21.20840   89.50877   78.88284
        0.59730   23.05844   88.02344   80.51745
       -0.56790   24.37558   86.30568   79.60660
        0.36540   22.23452   92.23186   78.45765
       -0.24380   24.87258   92.28855   77.29358
       -0.67610   20.47518   93.48286   76.82871
        0.27190   17.99586   91.28322   80.61005
        0.10070   21.03265   88.57146   77.05736
        0.00430   22.28365   93.21641   80.26612
        0.41020   19.09379   94.12915   77.81136
        0.06420   25.47351   94.24253   77.04791
        0.06420   26.19349   91.31535   78.53891
        0.06420   24.83478   91.34558   75.46243
       -0.34790   23.08678   88.60359   82.97598
       -0.00940   24.50030   88.53934   87.28456
        0.01870   25.76831   91.06212   87.54723
       -0.04790   25.67760   91.70085   90.34592
       -0.01430   27.51630   93.83057   90.93740
       -0.38540   26.97584   96.11147   89.48231
        0.27470   21.90948   89.95663   83.62794
        0.14260   26.69805   87.58692   84.07014
        0.03620   25.32044   87.26188   88.67540
        0.03620   22.49719   88.76611   87.70408
        0.01030   27.72039   90.95252   86.90095
        0.01030   24.74407   92.48320   86.46442
        0.06210   23.76898   92.29044   90.84669
        0.06210   26.18782   90.03411   91.44385
        0.11350   27.38780   94.27844   92.94429
        0.11350   29.43059   93.20129   90.51221
        0.34000   28.23818   97.47018   89.93396
        0.34000   25.21273   96.72185   89.88860
        0.34000   27.10056   95.72219   87.61904
       -0.56790   17.86169   87.09559  102.47796
       -0.41570   19.29788   83.08559  103.14881
       -0.08750   21.68650   83.84337  104.34123
        0.59730   23.95228   83.11015  102.73874
       -0.56790   23.98251   81.05224  101.63325
        0.29850   21.87547   82.58859  106.99062
       -0.31920   24.13558   83.69786  108.44004
       -0.31920   19.36780   82.98921  108.41359
        0.27190   18.93884   81.22421  102.92771
        0.09690   21.68272   85.88994  104.57933
       -0.02970   22.17783   80.56658  106.74307
        0.07910   24.26219   82.81347  110.29576
        0.07910   23.87669   85.72932  108.66303
        0.07910   25.87035   83.33692  107.38747
        0.07910   19.70795   82.89851  110.44315
        0.07910   18.59113   84.83359  107.92793
        0.07910   18.02988   81.51901  107.87502
       -0.41570   25.81555   84.79768  102.63858
       -0.00240   28.19471   84.44430  101.30066
        0.59730   30.33388   84.75422  103.21495
       -0.56790   30.23184   86.32269  104.93460
       -0.03430   28.50463   86.42096   99.17283
        0.01180   26.52609   86.00711   97.11114
       -0.12560   24.09023   86.94441   97.39648
       -0.12560   27.12702   84.59170   94.97197
       -0.17040   22.28932   86.43796   95.54644
       -0.17040   25.31099   84.10604   93.14649
       -0.10720   22.90348   85.02256   93.44129
        0.27190   25.56044   86.44930  103.56077
        0.09780   28.25896   82.54891  100.49564
        0.02950   28.27408   88.30879   99.96273
        0.02950   30.38680   86.25088   98.35458
        0.13300   23.59890   88.05557   99.03677
        0.13300   29.02052   83.86794   94.73575
        0.14300   20.39203   87.15984   95.75998
        0.14300   25.79098   83.00811   91.49487
        0.12970   21.48619   84.63705   92.02399
       -0.41570   32.21416   83.11204  102.97496
        0.03370   34.43837   83.06291  104.60768
        0.59730   36.16369   85.31736  104.00675
       -0.56790   35.89535   86.50032  101.98852
       -0.18250   35.78952   80.56280  104.10123
        0.27190   32.09889   81.81758  101.57845
        0.08230   33.85255   83.14606  106.58055
        0.06030   37.47138   80.43808  105.28420
        0.06030   36.33565   80.46832  102.11702
        0.06030   34.52530   78.99811  104.53965
       -0.25480   38.01940   85.94663  105.63758
       -0.02660   39.84299   87.99321  105.21050
        0.58960   41.28107   87.77589  102.71984
       -0.57480   41.97460   89.73553  101.69750
       -0.00700   41.60988   87.89683  107.44794
        0.01890   39.94881   86.89906  109.52286
        0.01920   38.44459   84.84681  108.14525
        0.06410   38.83765   89.79034  105.23885
        0.02530   42.32609   89.77333  107.90903
        0.02530   43.16701   86.59859  107.08322
        0.02130   41.06564   86.10537  111.06109
        0.02130   38.69403   88.37493  110.22206
        0.03910   36.65880   84.47454  109.09956
        0.03910   39.55575   83.11771  107.99407
       -0.51630   41.85554   85.49310  101.75230
        0.03810   43.13489   85.27011   99.31267
        0.53660   41.31508   85.46286   97.06389
       -0.58190   42.07664   84.99610   94.92661
       -0.03030   44.58053   82.73410   99.25598
        0.79940   42.95536   80.33793   99.03110
       -0.80140   40.74816   80.35682   99.73974
       -0.80140   43.87188   78.43308   98.09190
        0.29360   41.39634   83.91518  102.72362
        0.08800   44.50872   86.79890   99.16338
       -0.01220   45.67090   82.59237  100.99830
       -0.01220   45.89578   82.77378   97.67049
       -0.41570   38.85844   85.93719   97.46262
       -0.02520   36.95170   86.15450   95.51054
        0.59730   35.51551   83.71865   94.87370
       -0.56790   33.71082   83.79613   93.35436
        0.27190   38.29152   86.16206   99.27109
        0.06980   35.57409   87.55668   96.12659
        0.06980   37.85688   86.84236   93.79278
       -0.41570   36.20904   81.52279   95.88092
       -0.02490   34.82009   79.25889   95.16850
        0.59730   32.20093   79.25700   96.38926
       -0.56790   31.81543   80.37572   98.41127
        0.21170   36.31865   76.97610   95.95840
       -0.65460   36.74195   77.06114   98.58890
        0.27190   37.66602   81.42830   97.11114
        0.08430   34.59900   79.23244   93.12003
        0.03520   38.12711   76.96666   94.97197
        0.03520   35.26796   75.26779   95.48597
        0.42750   38.37467   77.78113   98.91582
       -0.41570   30.41514   78.02868   95.15716
       -0.05810   27.84134   77.84727   96.06423
        0.59730   27.59945   75.90841   98.18261
       -0.56790   28.44416   73.76168   97.85191
       -0.00740   26.17649   77.13106   93.84002
        0.18680   23.41182   76.80792   94.55245
       -0.22070   21.91137   78.54836   95.79967
       -0.54320   22.02098   74.78780   94.06679
        0.16350   19.74953   75.19976   94.94551
       -0.27950   19.70606   77.45420   95.96785
        0.27190   30.86301   77.17830   93.50932
        0.13600   27.25174   79.68975   96.77476
        0.03670   26.31633   78.61072   92.41517
        0.03670   26.86624   75.36606   93.03500
        0.18620   22.44428   80.39651   96.48186
        0.14350   18.17728   73.90341   94.84535
        0.33390   18.16972   78.24222   96.77854
       -0.41570   26.48640   76.56792  100.33312
       -0.05970   26.04421   74.73867  102.31922
        0.59730   23.37402   73.71822  102.07356
       -0.56790   23.03765   71.42031  102.08867
        0.13030   26.44672   75.96888  104.94405
       -0.04300   29.25107   76.68320  105.21806
       -0.32040   25.60768   74.12829  107.04354
       -0.06600   29.88791   78.31025  107.54053
        0.27190   25.93838   78.37828  100.58823
        0.08690   27.37646   73.18153  102.10001
        0.01870   25.30721   77.68097  105.06121
        0.02360   30.34333   74.94087  105.34089
        0.02360   29.83311   77.70365  103.52676
        0.08820   25.89681   75.00701  108.88413
        0.08820   23.61213   73.67853  106.80354
        0.08820   26.72073   72.39919  106.92637
        0.01860   31.90803   78.71276  107.56510
        0.01860   29.37012   77.29169  109.25452
        0.01860   28.83722   80.07903  107.44983
       -0.41570   21.44272   75.32448  101.86569
        0.27190   21.81311   77.19720  101.87136
        0.06980   18.13948   74.91441   99.73030
        0.06980   18.69695   72.48234  101.99041
       -0.56790   16.94517   74.85205  109.63624
       -0.41570   13.19785   76.23533  111.07432
       -0.00240   13.95374   76.05581  113.69726
        0.59730   14.58680   73.29870  114.35300
       -0.56790   16.45951   72.85839  115.65313
       -0.03430   11.87504   77.01390  115.44526
        0.01180   12.67061   76.80225  118.22127
       -0.12560   14.78711   78.02301  119.09432
       -0.12560   11.31757   75.26401  119.85777
       -0.17040   15.55056   77.72821  121.56230
       -0.17040   12.09047   74.98244  122.33520
       -0.10720   14.22397   76.20510  123.20447
        0.27190   11.42339   76.80036  110.65669
        0.09780   15.63937   77.20665  113.98072
        0.02950   10.17429   75.89140  115.14479
        0.02950   11.47442   78.98488  115.00306
        0.13300   15.85858   79.22110  117.83765
        0.13300    9.65461   74.28324  119.19259
        0.14300   17.21541   78.70709  122.22182
        0.14300   11.01710   73.79569  123.60132
        0.12970   14.84191   75.97266  125.13577
       -0.51630   13.20352   71.42031  113.44215
        0.03810   13.81579   68.78603  113.96182
        0.53660   16.50676   68.13974  113.03208
       -0.58190   17.96752   66.88497  114.38512
       -0.03030   11.83158   67.11173  112.62390
        0.79940   12.25298   64.27903  113.06798
       -0.80140   12.61959   63.50047  115.24495
       -0.80140   12.26999   62.89953  111.20849
        0.29360   11.68418   71.82471  112.35934
        0.08800   13.70996   68.45911  115.99328
       -0.01220    9.96453   67.61629  113.33066
       -0.01220   11.89961   67.48590  110.60000
       -0.41570   17.24753   69.02792  110.78708
       -0.00310   19.81567   68.58572  109.91781
        0.59730   21.79043   70.02947  111.43526
       -0.56790   23.89937   69.11484  111.82832
       -0.00360   20.16716   69.34350  107.20794
       -0.06450   19.11080   67.38952  105.39003
        0.69510   16.27999   67.43866  105.29176
       -0.94070   15.14427   65.22201  105.41459
       -0.60860   15.09324   69.44555  105.28798
        0.27190   16.02488   70.00490  109.69482
        0.08500   20.21629   66.57316  110.08411
        0.01710   19.20151   71.13496  106.89047
        0.01710   22.17783   69.58916  106.83567
        0.03520   19.72118   65.51869  106.00041
        0.03520   19.85346   67.75613  103.50408
        0.42510   16.17984   63.62141  105.49018
        0.42510   13.23753   65.12563  105.43349
       -0.41570   21.16304   72.25557  112.43115
       -0.05180   22.92616   73.72955  113.91269
        0.59730   23.35513   72.43320  116.46004
       -0.56790   25.47162   72.40108  117.44459
       -0.11020   21.85846   76.42619  114.26229
        0.35310   23.68394   78.22899  115.57376
       -0.41210   26.00641   78.61828  113.88623
       -0.41210   22.30255   80.65729  116.24650
        0.27190   19.40371   72.93398  112.14391
        0.09220   24.71951   73.84294  112.90547
        0.04570   21.40682   77.19342  112.40469
        0.04570   20.12558   76.31470  115.37156
       -0.03610   24.30755   77.34271  117.32554
        0.10000   27.32166   79.90518  114.81220
        0.10000   25.41682   79.41952  112.08155
        0.10000   26.93238   76.80603  113.56309
        0.10000   23.60268   81.94986  117.18381
        0.10000   20.73219   80.22643  117.50884
        0.10000   21.58067   81.53601  114.52874
       -0.34790   21.40304   71.38440  117.65813
       -0.26370   21.62414   69.90475  119.98060
        0.73410   23.53087   67.79392  119.51384
       -0.58940   25.23540   67.41976  121.05586
       -0.00070   19.18072   68.57060  120.71948
        0.03900   17.38926   69.83294  122.50150
        0.04860   15.60914   67.74857  123.43313
       -0.52950   14.06712   66.75269  121.38467
        0.80760   11.59158   67.12874  121.26373
       -0.86270   10.35570   68.40998  123.03818
       -0.86270   10.29712   66.20089  119.36077
        0.27470   19.66260   71.62818  116.91547
        0.15600   22.26664   71.10661  121.52451
        0.03270   18.14137   68.21722  118.97716
        0.03270   19.68528   66.74513  121.52829
        0.02850   18.41538   70.66064  124.08320
        0.02850   16.31779   71.28803  121.51317
        0.06870   14.37137   68.52525  124.88633
        0.06870   16.72597   66.21978  124.24382
        0.34560   14.91183   65.73979  120.00517
        0.44780   11.30434   69.13563  124.52728
        0.44780    8.46786   68.65753  122.89645
        0.44780   11.18718   65.21256  117.99261
        0.44780    8.41117   66.47490  119.26628
       -0.51630   23.31544   66.47112  117.36711
        0.03970   25.06155   64.43777  116.76807
        0.53660   27.72606   65.33161  116.26918
       -0.58190   29.51374   63.98046  116.92113
        0.05600   24.24141   62.99024  114.44370
        0.01360   21.83390   61.56917  114.99361
        0.80540   22.13058   59.56228  117.04586
       -0.81880   23.56866   57.76515  116.64335
       -0.81880   20.90982   59.83440  119.01495
        0.29360   21.91326   66.89442  116.14257
        0.11050   25.10501   63.13197  118.36111
       -0.01730   25.71728   61.65609  113.91269
       -0.01730   23.92015   64.30738  112.89413
       -0.04250   20.40337   62.92032  115.60400
       -0.04250   21.19139   60.65832  113.26263
       -0.41570   27.96039   67.59172  115.16180
       -0.00140   30.39624   68.64052  114.45315
        0.59730   32.21416   68.97311  116.63957
       -0.56790   34.49695   68.67454  116.23516
       -0.01520   29.95216   71.17464  113.11901
       -0.00110   32.18015   72.37084  111.75273
       -0.19060   32.66581   71.75290  109.26774
       -0.19060   33.67303   74.10750  113.01696
       -0.23410   34.67081   72.89808  108.03753
       -0.23410   35.66669   75.24323  111.79242
        0.32260   36.15235   74.63284  109.31499
       -0.55790   38.16113   75.81014  108.09233
        0.27190   26.38436   68.60651  114.80464
        0.08760   31.26741   67.35740  113.09822
        0.02950   28.46117   70.88552  111.72817
        0.02950   29.26619   72.52013  114.51929
        0.16990   31.49607   70.39230  108.29454
        0.16990   33.27241   74.57048  114.96338
        0.16560   35.07710   72.43887  106.09111
        0.16560   36.83832   76.60005  112.76752
        0.39920   38.42569   75.03347  106.47473
       -0.41570   31.29009   69.57027  118.90346
       -0.00240   32.96438   69.95766  121.02184
        0.59730   33.67303   67.55582  122.46559
       -0.56790   35.17536   67.66164  124.24571
       -0.03430   31.77952   71.87384  122.80007
        0.01180   31.89858   74.53836  121.66435
       -0.12560   34.20782   75.67219  121.17869
       -0.12560   29.67059   75.80069  121.13333
       -0.17040   34.28341   78.07592  120.16202
       -0.17040   29.77075   78.20632  120.11477
       -0.10720   32.07054   79.34204  119.63289
        0.27190   29.40414   69.75357  119.13967
        0.09780   34.70671   70.78158  120.29430
        0.02950   29.81043   71.36551  123.12511
        0.02950   32.79242   71.85306  124.59342
        0.13300   35.94259   74.68009  121.59254
        0.13300   27.86968   74.91630  121.51128
        0.14300   36.08054   78.96410  119.78029
        0.14300   28.03976   79.20220  119.69336
        0.12970   32.13479   81.22232  118.84110
       -0.34790   32.67525   65.37885  121.71348
       -0.24000   33.34611   63.00347  122.93424
        0.73410   35.76496   61.93955  121.77584
       -0.58940   35.99739   61.93010  119.48927
       -0.00940   31.16158   61.08729  122.62244
        0.01870   28.80510   61.94333  124.03406
       -0.04790   26.76041   60.04227  123.63911
       -0.01430   24.37369   61.12697  124.81452
       -0.38540   22.23830   59.45645  124.31185
        0.27470   31.42804   65.36941  120.26784
        0.14260   33.65791   63.34551  124.94113
        0.03620   30.71372   60.90209  120.62122
        0.03620   31.75874   59.25614  123.35376
        0.01030   29.22272   62.10018  126.04473
        0.01030   28.19471   63.77259  123.31219
        0.06210   27.25741   58.26593  124.55752
        0.06210   26.47128   59.73235  121.62277
        0.11350   24.63636   61.30649  126.84976
        0.11350   23.99574   62.98268  124.00572
        0.34000   22.16271   59.06150  122.44669
        0.34000   22.45373   57.83507  125.29640
        0.34000   20.61880   60.31439  124.84665
       -0.41570   37.53752   61.06272  123.20258
       -0.14900   39.82976   60.05550  122.07820
        0.27190   37.32965   61.07595  125.09987
        0.09760   39.53307   58.12042  121.50183
        0.09760   40.35132   61.16099  120.44169
        0.09760   41.35666   60.11597  123.43313
        0.00000   33.72972   91.27944  100.69217
        0.67910   35.18103   90.23631  100.96807
        0.67910   33.10611   91.87659  102.28143
        0.00000    6.14161   96.62359  116.83043
        0.67910    5.74288   95.90549  118.44236
        0.67910    6.42885   95.29700  115.63423
        0.00000    7.35103   87.70786  129.49726
        0.67910    8.02756   86.91228  130.97503
        0.67910    8.35070   87.25621  128.05918
        0.00000    1.95587   85.10571  127.56029
        0.67910    3.20120   83.90384  128.08564
        0.67910    2.39428   86.74410  128.18768
        0.00000    8.21653  110.06143   98.14671
        0.67910    8.84203  108.82744   99.31267
        0.67910    8.32235  109.40947   96.46296
        0.00000    5.93563  112.11745   84.61627
        0.67910    6.57814  111.15369   86.00522
        0.67910    6.26444  113.87301   84.89784
        0.00000   10.12137   64.18455  106.93204
        0.67910   10.90561   63.71590  108.49296
        0.67910    8.33558   63.91621  107.04921
        0.00000   16.59935   62.67655  118.44425
        0.67910   15.20663   62.96378  117.32554
        0.67910   15.97574   62.36285  120.11288
        0.00000   30.40191  101.52554  120.24705
        0.67910   31.02930  103.07511  119.55541
        0.67910   28.62368  101.67293  120.53807
        0.00000   40.76139   75.74589  104.02564
        0.67910   40.75761   77.07059  102.79354
        0.67910   42.43758   75.52290  104.66626
        0.00000   23.31544   53.89688  120.21115
        0.67910   23.40237   55.22536  118.98661
        0.67910   24.47951   52.58730  119.76517
        0.00000    1.90484   90.39316  128.66011
        0.67910    1.96909   91.12448  127.00660
        0.67910    0.39306   90.92795  129.49726
        0.00000  -15.76976  115.44526  100.24997
        0.67910  -14.38082  116.36745  100.95295
        0.67910  -15.40505  113.67459  100.30099
        0.00000   10.44452  114.27363   88.65839
        0.67910   10.12704  112.54453   88.23320
        0.67910   12.11314  114.72905   88.12738
        0.00000   18.02799   61.50681  108.38713
        0.67910   16.90360   60.24825  109.03531
        0.67910   19.26765   60.72068  107.33077
        0.00000   28.24007  105.27853   96.67461
        0.67910   27.80732  105.60168   98.39993
        0.67910   26.80010  105.58467   95.62392
        0.00000    4.68274  101.21562  119.46849
        0.67910    4.40306  102.72740  120.42091
        0.67910    5.09092   99.85880  120.59476
        0.00000    2.58326  111.62612  119.70659
        0.67910    3.07080  110.90236  118.12300
        0.67910    4.05535  112.19871  120.58720
        0.00000    3.02356   95.63148  131.35864
        0.67910    3.36749   96.68406  132.78917
        0.67910    2.54924   96.66327  129.95080
        0.00000   -3.21064   91.39282  122.67346
        0.67910   -1.47210   91.81990  122.92668
        0.67910   -3.79079   90.37804  124.05485
        0.00000   21.83201  108.05076  104.24107
        0.67910   23.41938  107.63880  103.47951
        0.67910   20.74352  106.60701  104.18627
       -1.35820   33.86011   91.20574  100.95484
       -1.35820    6.12271   96.33257  116.90413
       -1.35820    7.59103   87.52644  129.51805
       -1.35820    2.20342   85.15295  127.72659
       -1.35820    8.32424  109.78742   98.08623
       -1.35820    6.07736  112.21761   84.86193
       -1.35820    9.99098   64.07683  107.18149
       -1.35820   16.30456   62.67655  118.50850
       -1.35820   30.24885  101.77687  120.18469
       -1.35820   40.99383   75.91219  103.93116
       -1.35820   23.48930   53.91389  119.96548
       -1.35820    1.70453   90.57646  128.52972
       -1.35820  -15.51276  115.33754  100.36146
       -1.35820   10.62782  114.07899   88.52044
       -1.35820   18.03177   61.21012  108.33800
       -1.35820   27.97551  105.36924   96.78610
       -1.35820    4.69786  101.25342  119.76706
       -1.35820    2.86105  111.59778  119.59321
       -1.35820    3.00844   95.93195  131.37754
       -1.35820   -3.03112   91.31535  122.90212
       -1.35820   21.91893  107.78809  104.12013
       -0.01937   21.19895   92.54178  106.53520
       -0.01937   19.70606   91.94273  108.25674
       -0.01937   19.99708   90.96764  106.45205
        0.28395    3.54702   97.82734  111.34077
        0.28395    2.85538   99.68494  110.62457
       -0.01010   -6.54034  105.51286  113.69537
       -0.01010   -6.41940  106.28009  111.51274
       -0.01010   -8.03323  106.42749  112.77697
        0.28395   10.17429   89.28011  117.61655
        0.28395    8.22409   89.30846  118.49339
       -0.00187   27.05521  100.25375  110.60000
       -0.00187   27.03820  101.61246  108.84067
       -0.00187   26.30121  102.08301  110.66425
        0.28740   -2.12594  113.25696  103.63258
        0.28740   -3.31458  112.21005  102.25497
       -0.03177  -11.77488  109.76285  103.66282
       -0.03177  -13.74020  109.33577  104.51697
       -0.03177  -12.40416  107.92226  104.00486
        0.28395   17.73319   86.39072   80.28690
        0.28395   18.03555   88.53745   80.30958
       -0.03177   23.92393   87.97242   83.84715
       -0.03177   24.63069   87.94029   86.00333
       -0.03177   25.72862   87.46408   84.39517
        0.28395   17.72185   85.92207  102.41182
        0.28395   18.43995   83.91707  102.74630
        0.00140   20.13314   74.91630  101.74852
        0.00140   18.48152   74.71032  100.68083
        0.00140   18.76120   73.49523  101.81088
        0.28395   15.86236   75.26401  109.41703
        0.28395   13.98775   75.95565  110.13513

  Old nuclear repulsion        = 167248.370727911766153
  Additional nuclear repulsion =  160.760906107490058
  Total nuclear repulsion      = 167409.131634019257035

  Minimum eigenvalue in the overlap matrix is 1.6448171767E-01.
  Reciprocal condition number of the overlap matrix is 5.8595231656E-02.
    Using symmetric orthogonalization.

  ==> Pre-Iterations <==

  SCF Guess: Superposition of Atomic Densities via on-the-fly atomic UHF (no occupation information).

   -------------------------
    Irrep   Nso     Nmo    
   -------------------------
     A       2028    2028 
   -------------------------
    Total    2028    2028
   -------------------------

  ==> Iterations <==

                           Total Energy        Delta E     RMS |[F,P]|

   @DF-RHF iter SAD: -17305.34861328074112   -1.73053e+04   0.00000e+00 
   @DF-RHF iter   1: -17451.61306379699818   -1.46264e+02   1.69334e-03 DIIS/ADIIS
   @DF-RHF iter   2: -17456.21923354666433   -4.60617e+00   1.17201e-03 DIIS/ADIIS
   @DF-RHF iter   3: -17460.11165062100554   -3.89242e+00   2.52777e-04 DIIS/ADIIS
   @DF-RHF iter   4: -17460.32882568471541   -2.17175e-01   8.65131e-05 DIIS
   @DF-RHF iter   5: -17460.36870364697461   -3.98780e-02   3.26612e-05 DIIS
   @DF-RHF iter   6: -17460.37391891701554   -5.21527e-03   1.42130e-05 DIIS
   @DF-RHF iter   7: -17460.37481058502090   -8.91668e-04   5.82731e-06 DIIS
   @DF-RHF iter   8: -17460.37498314488766   -1.72560e-04   1.87769e-06 DIIS
   @DF-RHF iter   9: -17460.37500416778494   -2.10229e-05   6.35466e-07 DIIS
   @DF-RHF iter  10: -17460.37500621534855   -2.04756e-06   2.05243e-07 DIIS
   @DF-RHF iter  11: -17460.37500642678424   -2.11436e-07   5.84485e-08 DIIS
  Energy and wave function converged.


  ==> Post-Iterations <==

    Orbital Energies [Eh]
    ---------------------

    Doubly Occupied:                                                      

       1A    -91.377546     2A    -91.368443     3A    -91.269817  
       4A    -91.205109     5A    -20.371812     6A    -20.358507  
       7A    -20.355215     8A    -20.354952     9A    -20.348946  
      10A    -20.339865    11A    -20.327864    12A    -20.325986  
      13A    -20.324978    14A    -20.312735    15A    -20.312029  
      16A    -20.308780    17A    -20.305465    18A    -20.303032  
      19A    -20.298754    20A    -20.297557    21A    -20.292744  
      22A    -20.290251    23A    -20.282343    24A    -20.278439  
      25A    -20.277914    26A    -20.276665    27A    -20.275144  
      28A    -20.272013    29A    -20.270404    30A    -20.268054  
      31A    -20.259707    32A    -20.255693    33A    -20.253728  
      34A    -20.251910    35A    -20.251121    36A    -20.250789  
      37A    -20.244367    38A    -20.241672    39A    -20.239421  
      40A    -20.233032    41A    -20.226754    42A    -20.220234  
      43A    -20.220138    44A    -20.219122    45A    -20.213002  
      46A    -20.206696    47A    -20.196348    48A    -20.189121  
      49A    -20.188878    50A    -20.188328    51A    -20.187549  
      52A    -20.180943    53A    -20.176599    54A    -20.174910  
      55A    -20.174909    56A    -20.174594    57A    -20.170964  
      58A    -20.170606    59A    -20.168812    60A    -20.160260  
      61A    -20.144353    62A    -20.133611    63A    -20.110529  
      64A    -20.103309    65A    -20.099567    66A    -20.024679  
      67A    -20.012360    68A    -19.961614    69A    -19.937741  
      70A    -19.936564    71A    -19.927146    72A    -19.910587  
      73A    -19.908119    74A    -19.874337    75A    -19.869585  
      76A    -15.860851    77A    -15.569789    78A    -15.542631  
      79A    -15.537272    80A    -15.532842    81A    -15.526638  
      82A    -15.520767    83A    -15.519978    84A    -15.517758  
      85A    -15.491029    86A    -15.487832    87A    -15.479801  
      88A    -15.477066    89A    -15.471164    90A    -15.470578  
      91A    -15.470319    92A    -15.460744    93A    -15.458828  
      94A    -15.455928    95A    -15.452071    96A    -15.442970  
      97A    -15.440821    98A    -15.437961    99A    -15.434271  
     100A    -15.428742   101A    -15.423976   102A    -15.419781  
     103A    -15.419226   104A    -15.409801   105A    -15.398394  
     106A    -15.391631   107A    -15.386256   108A    -15.370751  
     109A    -15.370278   110A    -15.366020   111A    -15.355186  
     112A    -15.350701   113A    -15.349242   114A    -15.348193  
     115A    -15.345294   116A    -15.343621   117A    -15.343203  
     118A    -15.341961   119A    -15.337257   120A    -15.337025  
     121A    -15.336389   122A    -15.327919   123A    -15.322429  
     124A    -15.299634   125A    -15.296514   126A    -15.286416  
     127A    -11.473616   128A    -11.446887   129A    -11.427389  
     130A    -11.417917   131A    -11.409554   132A    -11.403447  
     133A    -11.369350   134A    -11.363890   135A    -11.357826  
     136A    -11.357466   137A    -11.354806   138A    -11.338925  
     139A    -11.337762   140A    -11.337570   141A    -11.337331  
     142A    -11.335327   143A    -11.334779   144A    -11.329824  
     145A    -11.329667   146A    -11.326685   147A    -11.325148  
     148A    -11.322793   149A    -11.320701   150A    -11.320356  
     151A    -11.317496   152A    -11.315623   153A    -11.311267  
     154A    -11.310832   155A    -11.308688   156A    -11.308542  
     157A    -11.302629   158A    -11.292339   159A    -11.290726  
     160A    -11.286242   161A    -11.283423   162A    -11.281602  
     163A    -11.278469   164A    -11.276878   165A    -11.276183  
     166A    -11.273883   167A    -11.272827   168A    -11.272571  
     169A    -11.266788   170A    -11.263702   171A    -11.261889  
     172A    -11.261182   173A    -11.259707   174A    -11.257435  
     175A    -11.255660   176A    -11.255496   177A    -11.253763  
     178A    -11.252149   179A    -11.251085   180A    -11.249165  
     181A    -11.245115   182A    -11.244841   183A    -11.242028  
     184A    -11.239315   185A    -11.238486   186A    -11.238105  
     187A    -11.237797   188A    -11.237753   189A    -11.237007  
     190A    -11.236331   191A    -11.234642   192A    -11.234264  
     193A    -11.231858   194A    -11.231464   195A    -11.231355  
     196A    -11.231351   197A    -11.230430   198A    -11.230038  
     199A    -11.228429   200A    -11.228255   201A    -11.226581  
     202A    -11.226411   203A    -11.220852   204A    -11.220221  
     205A    -11.219621   206A    -11.217794   207A    -11.217361  
     208A    -11.217141   209A    -11.217032   210A    -11.216409  
     211A    -11.216124   212A    -11.214764   213A    -11.213259  
     214A    -11.212069   215A    -11.209277   216A    -11.203422  
     217A    -11.202329   218A    -11.197288   219A    -11.193278  
     220A    -11.189876   221A    -11.188733   222A    -11.186858  
     223A    -11.186292   224A    -11.183046   225A    -11.182460  
     226A    -11.180594   227A    -11.178751   228A    -11.178338  
     229A    -11.177140   230A    -11.175896   231A    -11.175087  
     232A    -11.174838   233A    -11.174678   234A    -11.174330  
     235A    -11.173184   236A    -11.172419   237A    -11.167742  
     238A    -11.163558   239A    -11.162071   240A    -11.159454  
     241A    -11.158830   242A    -11.158192   243A    -11.158037  
     244A    -11.157968   245A    -11.157447   246A    -11.155178  
     247A    -11.154933   248A    -11.154348   249A    -11.154270  
     250A    -11.154133   251A    -11.154076   252A    -11.152451  
     253A    -11.151394   254A    -11.150364   255A    -11.149915  
     256A    -11.149263   257A    -11.147435   258A    -11.147180  
     259A    -11.147076   260A    -11.146824   261A    -11.145648  
     262A    -11.144784   263A    -11.144602   264A    -11.141880  
     265A    -11.140145   266A    -11.139969   267A    -11.136924  
     268A    -11.135852   269A    -11.130312   270A    -11.126992  
     271A    -11.126807   272A    -11.125275   273A    -11.121759  
     274A    -11.121591   275A    -11.120728   276A    -11.120280  
     277A    -11.117365   278A    -11.115097   279A    -11.114810  
     280A    -11.114229   281A    -11.113746   282A    -11.110407  
     283A    -11.110219   284A    -11.109671   285A    -11.108637  
     286A    -11.108563   287A    -11.108466   288A    -11.106528  
     289A    -11.103450   290A    -11.103324   291A    -11.102635  
     292A    -11.100927   293A    -11.099977   294A    -11.099134  
     295A    -11.098513   296A    -11.097863   297A    -11.095457  
     298A    -11.095029   299A    -11.094353   300A    -11.094277  
     301A    -11.093975   302A    -11.093828   303A    -11.092739  
     304A    -11.092044   305A    -11.090552   306A    -11.085424  
     307A    -11.085353   308A    -11.080831   309A    -11.079472  
     310A    -11.072708   311A    -11.071954   312A    -11.064700  
     313A    -11.064540   314A    -11.063946   315A    -11.063638  
     316A    -11.062184   317A    -11.061130   318A    -11.057544  
     319A    -11.054327   320A    -11.051134   321A    -11.040724  
     322A    -11.020275   323A    -11.019472   324A    -11.011417  
     325A    -11.010740   326A    -11.005298   327A    -11.004622  
     328A    -10.979028   329A    -10.955028   330A     -8.989751  
     331A     -8.981908   332A     -8.887913   333A     -8.825612  
     334A     -6.639739   335A     -6.637497   336A     -6.635048  
     337A     -6.631239   338A     -6.629135   339A     -6.626842  
     340A     -6.537544   341A     -6.535772   342A     -6.532891  
     343A     -6.475186   344A     -6.473599   345A     -6.470681  
     346A     -1.576316   347A     -1.483795   348A     -1.467511  
     349A     -1.463206   350A     -1.459481   351A     -1.427249  
     352A     -1.421508   353A     -1.421305   354A     -1.417161  
     355A     -1.415796   356A     -1.407540   357A     -1.393513  
     358A     -1.391226   359A     -1.388738   360A     -1.386746  
     361A     -1.383836   362A     -1.382216   363A     -1.379905  
     364A     -1.372579   365A     -1.370677   366A     -1.370366  
     367A     -1.369124   368A     -1.368322   369A     -1.366787  
     370A     -1.366446   371A     -1.366238   372A     -1.363688  
     373A     -1.363096   374A     -1.361522   375A     -1.353375  
     376A     -1.353193   377A     -1.344985   378A     -1.339410  
     379A     -1.337364   380A     -1.334190   381A     -1.330769  
     382A     -1.328811   383A     -1.327011   384A     -1.323749  
     385A     -1.319674   386A     -1.318143   387A     -1.314601  
     388A     -1.311644   389A     -1.311050   390A     -1.310466  
     391A     -1.308394   392A     -1.306070   393A     -1.301755  
     394A     -1.298427   395A     -1.295485   396A     -1.295248  
     397A     -1.294944   398A     -1.292547   399A     -1.289632  
     400A     -1.289478   401A     -1.287732   402A     -1.285081  
     403A     -1.284813   404A     -1.282703   405A     -1.282343  
     406A     -1.280126   407A     -1.276765   408A     -1.276537  
     409A     -1.271553   410A     -1.270893   411A     -1.268743  
     412A     -1.264760   413A     -1.262244   414A     -1.258579  
     415A     -1.256689   416A     -1.253091   417A     -1.252058  
     418A     -1.251905   419A     -1.251012   420A     -1.247540  
     421A     -1.243963   422A     -1.238701   423A     -1.237520  
     424A     -1.236411   425A     -1.232965   426A     -1.232384  
     427A     -1.227121   428A     -1.226912   429A     -1.224362  
     430A     -1.221643   431A     -1.221412   432A     -1.218181  
     433A     -1.217167   434A     -1.216637   435A     -1.206653  
     436A     -1.191747   437A     -1.187360   438A     -1.185789  
     439A     -1.185320   440A     -1.182926   441A     -1.182271  
     442A     -1.177714   443A     -1.171341   444A     -1.171298  
     445A     -1.167560   446A     -1.165342   447A     -1.164317  
     448A     -1.156241   449A     -1.155414   450A     -1.153859  
     451A     -1.150815   452A     -1.149612   453A     -1.146419  
     454A     -1.146005   455A     -1.144421   456A     -1.143470  
     457A     -1.141935   458A     -1.141384   459A     -1.141000  
     460A     -1.140149   461A     -1.132740   462A     -1.131278  
     463A     -1.129013   464A     -1.128611   465A     -1.127425  
     466A     -1.126835   467A     -1.124273   468A     -1.122962  
     469A     -1.121517   470A     -1.121163   471A     -1.118940  
     472A     -1.115649   473A     -1.105644   474A     -1.101751  
     475A     -1.100166   476A     -1.099296   477A     -1.096424  
     478A     -1.094587   479A     -1.093808   480A     -1.093451  
     481A     -1.092112   482A     -1.087752   483A     -1.087695  
     484A     -1.086112   485A     -1.080104   486A     -1.073283  
     487A     -1.072260   488A     -1.071104   489A     -1.070825  
     490A     -1.067165   491A     -1.064499   492A     -1.061548  
     493A     -1.060606   494A     -1.059016   495A     -1.055311  
     496A     -1.055132   497A     -1.050666   498A     -1.043991  
     499A     -1.042944   500A     -1.041121   501A     -1.039630  
     502A     -1.039507   503A     -1.039243   504A     -1.038582  
     505A     -1.034214   506A     -1.032662   507A     -1.031374  
     508A     -1.017569   509A     -1.016939   510A     -1.015596  
     511A     -1.013719   512A     -1.009748   513A     -1.007074  
     514A     -1.006857   515A     -1.000889   516A     -0.998626  
     517A     -0.997601   518A     -0.997265   519A     -0.996384  
     520A     -0.991143   521A     -0.988840   522A     -0.988577  
     523A     -0.986569   524A     -0.986002   525A     -0.984734  
     526A     -0.982533   527A     -0.976496   528A     -0.976401  
     529A     -0.975112   530A     -0.973328   531A     -0.971139  
     532A     -0.970174   533A     -0.965588   534A     -0.964858  
     535A     -0.960835   536A     -0.959116   537A     -0.957162  
     538A     -0.956959   539A     -0.955272   540A     -0.951638  
     541A     -0.951385   542A     -0.943008   543A     -0.942375  
     544A     -0.939983   545A     -0.939386   546A     -0.935951  
     547A     -0.935572   548A     -0.934493   549A     -0.931609  
     550A     -0.928430   551A     -0.927092   552A     -0.926280  
     553A     -0.918647   554A     -0.918366   555A     -0.917973  
     556A     -0.914811   557A     -0.913539   558A     -0.909158  
     559A     -0.907079   560A     -0.904229   561A     -0.903989  
     562A     -0.900765   563A     -0.897579   564A     -0.896488  
     565A     -0.894476   566A     -0.893374   567A     -0.890758  
     568A     -0.888758   569A     -0.884157   570A     -0.883134  
     571A     -0.879096   572A     -0.876108   573A     -0.876041  
     574A     -0.875880   575A     -0.875163   576A     -0.874011  
     577A     -0.871890   578A     -0.871397   579A     -0.868729  
     580A     -0.863034   581A     -0.862378   582A     -0.858639  
     583A     -0.855833   584A     -0.853537   585A     -0.852981  
     586A     -0.848676   587A     -0.847757   588A     -0.845025  
     589A     -0.842798   590A     -0.841866   591A     -0.838909  
     592A     -0.838258   593A     -0.838088   594A     -0.835448  
     595A     -0.833726   596A     -0.832676   597A     -0.831911  
     598A     -0.826836   599A     -0.826002   600A     -0.822877  
     601A     -0.821527   602A     -0.820085   603A     -0.817797  
     604A     -0.817461   605A     -0.816647   606A     -0.814816  
     607A     -0.813756   608A     -0.812488   609A     -0.807617  
     610A     -0.807270   611A     -0.803771   612A     -0.803696  
     613A     -0.803438   614A     -0.800472   615A     -0.799951  
     616A     -0.798719   617A     -0.797779   618A     -0.796570  
     619A     -0.795431   620A     -0.793681   621A     -0.789305  
     622A     -0.788278   623A     -0.787788   624A     -0.787077  
     625A     -0.784383   626A     -0.783132   627A     -0.782566  
     628A     -0.781865   629A     -0.780343   630A     -0.780007  
     631A     -0.778853   632A     -0.778751   633A     -0.776663  
     634A     -0.774800   635A     -0.773413   636A     -0.769890  
     637A     -0.768992   638A     -0.768238   639A     -0.767431  
     640A     -0.766306   641A     -0.765125   642A     -0.764794  
     643A     -0.764247   644A     -0.763355   645A     -0.761820  
     646A     -0.761424   647A     -0.757993   648A     -0.756224  
     649A     -0.755889   650A     -0.754547   651A     -0.753819  
     652A     -0.753112   653A     -0.752906   654A     -0.752192  
     655A     -0.748783   656A     -0.748403   657A     -0.746897  
     658A     -0.745948   659A     -0.744291   660A     -0.743319  
     661A     -0.743100   662A     -0.738700   663A     -0.736149  
     664A     -0.735503   665A     -0.735005   666A     -0.733885  
     667A     -0.731694   668A     -0.730419   669A     -0.729145  
     670A     -0.729039   671A     -0.728694   672A     -0.727448  
     673A     -0.725119   674A     -0.724081   675A     -0.723507  
     676A     -0.723074   677A     -0.721567   678A     -0.720966  
     679A     -0.720535   680A     -0.720340   681A     -0.719529  
     682A     -0.718208   683A     -0.716723   684A     -0.716499  
     685A     -0.715837   686A     -0.715641   687A     -0.714778  
     688A     -0.713567   689A     -0.712563   690A     -0.711541  
     691A     -0.709256   692A     -0.709080   693A     -0.708391  
     694A     -0.708215   695A     -0.705641   696A     -0.704395  
     697A     -0.704111   698A     -0.702789   699A     -0.701989  
     700A     -0.700536   701A     -0.700299   702A     -0.699862  
     703A     -0.698935   704A     -0.698236   705A     -0.698076  
     706A     -0.695472   707A     -0.694183   708A     -0.693993  
     709A     -0.692416   710A     -0.691270   711A     -0.689448  
     712A     -0.689262   713A     -0.688854   714A     -0.687197  
     715A     -0.686728   716A     -0.686573   717A     -0.684963  
     718A     -0.684232   719A     -0.683380   720A     -0.682469  
     721A     -0.682175   722A     -0.681460   723A     -0.680235  
     724A     -0.678920   725A     -0.678878   726A     -0.678542  
     727A     -0.677545   728A     -0.676725   729A     -0.675811  
     730A     -0.673661   731A     -0.671807   732A     -0.670916  
     733A     -0.670538   734A     -0.670111   735A     -0.670076  
     736A     -0.669088   737A     -0.668502   738A     -0.667292  
     739A     -0.666044   740A     -0.664552   741A     -0.664062  
     742A     -0.663353   743A     -0.663199   744A     -0.662895  
     745A     -0.662193   746A     -0.661924   747A     -0.660064  
     748A     -0.659567   749A     -0.658101   750A     -0.657442  
     751A     -0.656199   752A     -0.654185   753A     -0.652670  
     754A     -0.651759   755A     -0.651206   756A     -0.649493  
     757A     -0.647652   758A     -0.647413   759A     -0.647084  
     760A     -0.646630   761A     -0.646380   762A     -0.645157  
     763A     -0.644698   764A     -0.644134   765A     -0.642783  
     766A     -0.642106   767A     -0.640327   768A     -0.639086  
     769A     -0.638725   770A     -0.638675   771A     -0.638308  
     772A     -0.637957   773A     -0.637169   774A     -0.636472  
     775A     -0.636306   776A     -0.634940   777A     -0.634133  
     778A     -0.633249   779A     -0.632156   780A     -0.630610  
     781A     -0.629758   782A     -0.628804   783A     -0.628131  
     784A     -0.626861   785A     -0.626276   786A     -0.624814  
     787A     -0.624269   788A     -0.622910   789A     -0.621794  
     790A     -0.620963   791A     -0.620170   792A     -0.619598  
     793A     -0.619264   794A     -0.618490   795A     -0.618195  
     796A     -0.616573   797A     -0.616470   798A     -0.616128  
     799A     -0.614643   800A     -0.613398   801A     -0.612257  
     802A     -0.610949   803A     -0.609991   804A     -0.609609  
     805A     -0.608258   806A     -0.607502   807A     -0.606895  
     808A     -0.606568   809A     -0.605968   810A     -0.605375  
     811A     -0.604712   812A     -0.604462   813A     -0.603647  
     814A     -0.602684   815A     -0.602411   816A     -0.600333  
     817A     -0.599944   818A     -0.599258   819A     -0.599221  
     820A     -0.598492   821A     -0.597779   822A     -0.597201  
     823A     -0.596803   824A     -0.595196   825A     -0.594752  
     826A     -0.594359   827A     -0.593894   828A     -0.593620  
     829A     -0.593144   830A     -0.592321   831A     -0.591969  
     832A     -0.591588   833A     -0.591311   834A     -0.591171  
     835A     -0.591094   836A     -0.590780   837A     -0.589884  
     838A     -0.589812   839A     -0.587974   840A     -0.586143  
     841A     -0.585838   842A     -0.585429   843A     -0.584772  
     844A     -0.583745   845A     -0.582753   846A     -0.582594  
     847A     -0.581680   848A     -0.580761   849A     -0.580391  
     850A     -0.579711   851A     -0.579473   852A     -0.579276  
     853A     -0.578799   854A     -0.578277   855A     -0.577968  
     856A     -0.576889   857A     -0.576594   858A     -0.575988  
     859A     -0.575325   860A     -0.575005   861A     -0.574923  
     862A     -0.574156   863A     -0.573258   864A     -0.572450  
     865A     -0.572109   866A     -0.571507   867A     -0.571207  
     868A     -0.571015   869A     -0.569586   870A     -0.567119  
     871A     -0.567059   872A     -0.566710   873A     -0.566652  
     874A     -0.566276   875A     -0.565160   876A     -0.564697  
     877A     -0.564356   878A     -0.563611   879A     -0.563476  
     880A     -0.563046   881A     -0.562564   882A     -0.560389  
     883A     -0.559921   884A     -0.559365   885A     -0.559352  
     886A     -0.559326   887A     -0.558116   888A     -0.557733  
     889A     -0.556765   890A     -0.555721   891A     -0.555229  
     892A     -0.554593   893A     -0.554502   894A     -0.553877  
     895A     -0.553767   896A     -0.552556   897A     -0.552338  
     898A     -0.551709   899A     -0.551513   900A     -0.551011  
     901A     -0.550847   902A     -0.549863   903A     -0.549617  
     904A     -0.548435   905A     -0.547250   906A     -0.546737  
     907A     -0.546029   908A     -0.545123   909A     -0.544031  
     910A     -0.543823   911A     -0.543567   912A     -0.541906  
     913A     -0.541379   914A     -0.540919   915A     -0.540421  
     916A     -0.538714   917A     -0.538464   918A     -0.537975  
     919A     -0.537809   920A     -0.537390   921A     -0.536342  
     922A     -0.536298   923A     -0.535706   924A     -0.535236  
     925A     -0.535021   926A     -0.534343   927A     -0.533099  
     928A     -0.532668   929A     -0.532442   930A     -0.531681  
     931A     -0.531496   932A     -0.531221   933A     -0.530513  
     934A     -0.530452   935A     -0.529625   936A     -0.529457  
     937A     -0.529165   938A     -0.527884   939A     -0.527617  
     940A     -0.527258   941A     -0.526421   942A     -0.525275  
     943A     -0.525053   944A     -0.524404   945A     -0.524289  
     946A     -0.523514   947A     -0.523478   948A     -0.521419  
     949A     -0.521209   950A     -0.521136   951A     -0.520828  
     952A     -0.520401   953A     -0.520186   954A     -0.519123  
     955A     -0.518152   956A     -0.517717   957A     -0.517423  
     958A     -0.516717   959A     -0.515729   960A     -0.514513  
     961A     -0.513422   962A     -0.513281   963A     -0.513109  
     964A     -0.512487   965A     -0.512418   966A     -0.512212  
     967A     -0.511504   968A     -0.511041   969A     -0.510637  
     970A     -0.510563   971A     -0.510013   972A     -0.509610  
     973A     -0.509476   974A     -0.508635   975A     -0.507913  
     976A     -0.507100   977A     -0.506897   978A     -0.506629  
     979A     -0.504695   980A     -0.504461   981A     -0.503733  
     982A     -0.502987   983A     -0.501462   984A     -0.500543  
     985A     -0.500066   986A     -0.499598   987A     -0.499092  
     988A     -0.498778   989A     -0.498115   990A     -0.497464  
     991A     -0.496935   992A     -0.496763   993A     -0.495381  
     994A     -0.494942   995A     -0.494034   996A     -0.493585  
     997A     -0.493078   998A     -0.492875   999A     -0.492704  
    1000A     -0.491914  1001A     -0.491753  1002A     -0.491157  
    1003A     -0.490435  1004A     -0.490201  1005A     -0.489692  
    1006A     -0.489261  1007A     -0.488581  1008A     -0.487573  
    1009A     -0.487436  1010A     -0.487281  1011A     -0.486965  
    1012A     -0.486790  1013A     -0.486281  1014A     -0.484533  
    1015A     -0.483601  1016A     -0.482871  1017A     -0.482180  
    1018A     -0.481551  1019A     -0.481346  1020A     -0.480415  
    1021A     -0.480090  1022A     -0.479452  1023A     -0.478649  
    1024A     -0.478206  1025A     -0.477947  1026A     -0.477015  
    1027A     -0.476250  1028A     -0.475047  1029A     -0.474822  
    1030A     -0.474081  1031A     -0.473867  1032A     -0.472932  
    1033A     -0.472642  1034A     -0.472255  1035A     -0.471945  
    1036A     -0.471245  1037A     -0.470695  1038A     -0.470194  
    1039A     -0.469488  1040A     -0.468495  1041A     -0.468049  
    1042A     -0.466662  1043A     -0.465706  1044A     -0.465117  
    1045A     -0.464727  1046A     -0.464055  1047A     -0.462892  
    1048A     -0.462655  1049A     -0.461289  1050A     -0.461003  
    1051A     -0.460112  1052A     -0.460011  1053A     -0.459274  
    1054A     -0.457682  1055A     -0.456474  1056A     -0.455574  
    1057A     -0.455005  1058A     -0.454410  1059A     -0.453571  
    1060A     -0.452484  1061A     -0.452148  1062A     -0.451552  
    1063A     -0.451286  1064A     -0.450684  1065A     -0.450037  
    1066A     -0.449422  1067A     -0.449163  1068A     -0.448054  
    1069A     -0.447871  1070A     -0.446448  1071A     -0.446143  
    1072A     -0.445185  1073A     -0.444176  1074A     -0.442701  
    1075A     -0.442588  1076A     -0.442019  1077A     -0.441594  
    1078A     -0.440950  1079A     -0.440551  1080A     -0.439718  
    1081A     -0.439539  1082A     -0.439064  1083A     -0.438831  
    1084A     -0.437463  1085A     -0.437281  1086A     -0.437213  
    1087A     -0.436668  1088A     -0.436333  1089A     -0.435996  
    1090A     -0.435484  1091A     -0.434719  1092A     -0.434158  
    1093A     -0.433858  1094A     -0.432985  1095A     -0.431976  
    1096A     -0.431364  1097A     -0.428866  1098A     -0.428602  
    1099A     -0.427972  1100A     -0.426415  1101A     -0.426201  
    1102A     -0.425594  1103A     -0.425144  1104A     -0.424686  
    1105A     -0.423589  1106A     -0.422944  1107A     -0.422273  
    1108A     -0.421234  1109A     -0.420706  1110A     -0.419735  
    1111A     -0.419086  1112A     -0.418852  1113A     -0.418730  
    1114A     -0.417543  1115A     -0.416544  1116A     -0.416463  
    1117A     -0.416429  1118A     -0.415574  1119A     -0.415456  
    1120A     -0.415121  1121A     -0.414451  1122A     -0.414146  
    1123A     -0.413724  1124A     -0.411526  1125A     -0.410682  
    1126A     -0.410009  1127A     -0.409631  1128A     -0.409470  
    1129A     -0.407853  1130A     -0.407662  1131A     -0.407049  
    1132A     -0.406375  1133A     -0.405687  1134A     -0.405476  
    1135A     -0.404493  1136A     -0.403917  1137A     -0.403130  
    1138A     -0.403095  1139A     -0.402450  1140A     -0.401944  
    1141A     -0.401402  1142A     -0.400168  1143A     -0.399708  
    1144A     -0.399327  1145A     -0.398796  1146A     -0.398657  
    1147A     -0.397521  1148A     -0.396663  1149A     -0.396229  
    1150A     -0.395530  1151A     -0.394521  1152A     -0.393268  
    1153A     -0.390667  1154A     -0.389964  1155A     -0.389733  
    1156A     -0.389036  1157A     -0.389005  1158A     -0.388857  
    1159A     -0.387838  1160A     -0.387761  1161A     -0.387314  
    1162A     -0.386834  1163A     -0.386705  1164A     -0.385470  
    1165A     -0.384166  1166A     -0.383814  1167A     -0.381254  
    1168A     -0.381084  1169A     -0.380256  1170A     -0.379413  
    1171A     -0.379269  1172A     -0.378537  1173A     -0.377593  
    1174A     -0.377444  1175A     -0.377273  1176A     -0.374928  
    1177A     -0.374554  1178A     -0.373959  1179A     -0.371000  
    1180A     -0.370171  1181A     -0.368865  1182A     -0.368084  
    1183A     -0.367981  1184A     -0.366800  1185A     -0.365576  
    1186A     -0.365299  1187A     -0.364801  1188A     -0.362665  
    1189A     -0.361401  1190A     -0.360201  1191A     -0.359947  
    1192A     -0.359755  1193A     -0.355251  1194A     -0.353180  
    1195A     -0.353078  1196A     -0.352683  1197A     -0.352433  
    1198A     -0.350201  1199A     -0.348331  1200A     -0.345244  
    1201A     -0.343486  1202A     -0.340259  1203A     -0.339330  
    1204A     -0.336969  1205A     -0.336418  1206A     -0.335309  
    1207A     -0.334213  1208A     -0.333655  1209A     -0.333341  
    1210A     -0.329305  1211A     -0.328038  1212A     -0.326464  
    1213A     -0.325766  1214A     -0.323817  1215A     -0.323518  
    1216A     -0.322547  1217A     -0.320895  1218A     -0.319774  
    1219A     -0.317966  1220A     -0.316147  1221A     -0.315455  
    1222A     -0.314747  1223A     -0.313363  1224A     -0.312989  
    1225A     -0.310403  1226A     -0.308963  1227A     -0.307751  
    1228A     -0.301418  1229A     -0.300449  1230A     -0.298738  
    1231A     -0.298195  1232A     -0.294426  1233A     -0.293832  
    1234A     -0.293213  1235A     -0.292656  1236A     -0.290272  
    1237A     -0.286616  1238A     -0.285628  1239A     -0.282762  
    1240A     -0.280460  1241A     -0.278636  1242A     -0.278477  
    1243A     -0.276859  1244A     -0.276132  1245A     -0.273830  
    1246A     -0.272947  1247A     -0.271633  1248A     -0.270151  
    1249A     -0.268778  1250A     -0.267855  1251A     -0.264449  
    1252A     -0.262953  1253A     -0.262211  1254A     -0.261051  
    1255A     -0.258877  1256A     -0.254151  1257A     -0.253056  
    1258A     -0.248864  1259A     -0.241979  1260A     -0.237610  
    1261A     -0.226455  1262A     -0.215849  1263A     -0.215807  
    1264A     -0.209264  1265A     -0.204054  1266A     -0.175896  
    1267A     -0.159093  1268A     -0.151281  1269A     -0.139600  
    1270A     -0.127488  1271A     -0.123165  1272A     -0.113580  
    1273A     -0.101951  1274A     -0.098807  1275A     -0.079387  
    1276A     -0.065243  1277A     -0.064847  1278A     -0.032572  

    Virtual:                                                              

    1279A      0.120457  1280A      0.128966  1281A      0.140657  
    1282A      0.145282  1283A      0.146478  1284A      0.147985  
    1285A      0.157522  1286A      0.167073  1287A      0.189897  
    1288A      0.192475  1289A      0.197245  1290A      0.199209  
    1291A      0.200095  1292A      0.206086  1293A      0.207314  
    1294A      0.215075  1295A      0.217478  1296A      0.221376  
    1297A      0.222838  1298A      0.223779  1299A      0.226545  
    1300A      0.227445  1301A      0.227967  1302A      0.229507  
    1303A      0.234670  1304A      0.239368  1305A      0.242305  
    1306A      0.245284  1307A      0.252029  1308A      0.255205  
    1309A      0.255532  1310A      0.256314  1311A      0.258197  
    1312A      0.259964  1313A      0.262529  1314A      0.265405  
    1315A      0.276310  1316A      0.283772  1317A      0.285802  
    1318A      0.290941  1319A      0.296345  1320A      0.296419  
    1321A      0.298436  1322A      0.302271  1323A      0.309055  
    1324A      0.311042  1325A      0.316705  1326A      0.320283  
    1327A      0.320444  1328A      0.320971  1329A      0.321354  
    1330A      0.321483  1331A      0.325715  1332A      0.325817  
    1333A      0.325907  1334A      0.327566  1335A      0.340243  
    1336A      0.346344  1337A      0.352705  1338A      0.353635  
    1339A      0.362760  1340A      0.363792  1341A      0.368489  
    1342A      0.374960  1343A      0.375215  1344A      0.379129  
    1345A      0.388146  1346A      0.390960  1347A      0.391005  
    1348A      0.396707  1349A      0.411963  1350A      0.417888  
    1351A      0.422783  1352A      0.424193  1353A      0.426595  
    1354A      0.427361  1355A      0.434668  1356A      0.436059  
    1357A      0.436802  1358A      0.440888  1359A      0.442276  
    1360A      0.443101  1361A      0.443891  1362A      0.446548  
    1363A      0.449502  1364A      0.451424  1365A      0.455020  
    1366A      0.459014  1367A      0.464056  1368A      0.470615  
    1369A      0.470662  1370A      0.471101  1371A      0.472214  
    1372A      0.474373  1373A      0.477947  1374A      0.477979  
    1375A      0.480213  1376A      0.485230  1377A      0.489654  
    1378A      0.490603  1379A      0.491103  1380A      0.494013  
    1381A      0.494226  1382A      0.494935  1383A      0.497283  
    1384A      0.498384  1385A      0.498949  1386A      0.500177  
    1387A      0.500865  1388A      0.505523  1389A      0.506822  
    1390A      0.510350  1391A      0.512859  1392A      0.515549  
    1393A      0.517332  1394A      0.517572  1395A      0.520091  
    1396A      0.520579  1397A      0.521352  1398A      0.521742  
    1399A      0.524893  1400A      0.525159  1401A      0.525724  
    1402A      0.527385  1403A      0.527993  1404A      0.529466  
    1405A      0.530078  1406A      0.531425  1407A      0.532693  
    1408A      0.533355  1409A      0.533496  1410A      0.534765  
    1411A      0.535062  1412A      0.535847  1413A      0.537853  
    1414A      0.538829  1415A      0.540022  1416A      0.541238  
    1417A      0.541601  1418A      0.542419  1419A      0.542877  
    1420A      0.545521  1421A      0.546344  1422A      0.548438  
    1423A      0.548639  1424A      0.549178  1425A      0.549937  
    1426A      0.551095  1427A      0.552472  1428A      0.554765  
    1429A      0.555150  1430A      0.556976  1431A      0.559003  
    1432A      0.562030  1433A      0.562808  1434A      0.564831  
    1435A      0.565244  1436A      0.566520  1437A      0.566777  
    1438A      0.567792  1439A      0.568252  1440A      0.569081  
    1441A      0.569823  1442A      0.570752  1443A      0.571053  
    1444A      0.572486  1445A      0.574151  1446A      0.574592  
    1447A      0.575045  1448A      0.577260  1449A      0.577587  
    1450A      0.579286  1451A      0.579888  1452A      0.580865  
    1453A      0.581070  1454A      0.581871  1455A      0.582043  
    1456A      0.582654  1457A      0.583361  1458A      0.583479  
    1459A      0.585236  1460A      0.585999  1461A      0.588065  
    1462A      0.588327  1463A      0.588878  1464A      0.590153  
    1465A      0.590730  1466A      0.591951  1467A      0.592923  
    1468A      0.594308  1469A      0.595252  1470A      0.595775  
    1471A      0.596511  1472A      0.596982  1473A      0.597834  
    1474A      0.598599  1475A      0.599412  1476A      0.600446  
    1477A      0.601561  1478A      0.602619  1479A      0.603621  
    1480A      0.603976  1481A      0.604788  1482A      0.605262  
    1483A      0.606139  1484A      0.606912  1485A      0.607646  
    1486A      0.608409  1487A      0.608879  1488A      0.609199  
    1489A      0.611612  1490A      0.611840  1491A      0.612470  
    1492A      0.613126  1493A      0.613875  1494A      0.614664  
    1495A      0.616481  1496A      0.616652  1497A      0.617254  
    1498A      0.617837  1499A      0.618218  1500A      0.618792  
    1501A      0.619487  1502A      0.619871  1503A      0.620594  
    1504A      0.621252  1505A      0.622771  1506A      0.623324  
    1507A      0.623938  1508A      0.624769  1509A      0.625772  
    1510A      0.626757  1511A      0.627000  1512A      0.627234  
    1513A      0.628101  1514A      0.628532  1515A      0.628968  
    1516A      0.629360  1517A      0.630299  1518A      0.632511  
    1519A      0.633888  1520A      0.634542  1521A      0.634971  
    1522A      0.635536  1523A      0.635738  1524A      0.637053  
    1525A      0.637248  1526A      0.637580  1527A      0.638650  
    1528A      0.639129  1529A      0.640277  1530A      0.640599  
    1531A      0.641623  1532A      0.642020  1533A      0.643181  
    1534A      0.643382  1535A      0.644561  1536A      0.645228  
    1537A      0.645362  1538A      0.645617  1539A      0.647133  
    1540A      0.647528  1541A      0.648059  1542A      0.648842  
    1543A      0.649233  1544A      0.650516  1545A      0.651507  
    1546A      0.651552  1547A      0.653039  1548A      0.653170  
    1549A      0.653477  1550A      0.653838  1551A      0.654673  
    1552A      0.654876  1553A      0.655040  1554A      0.655248  
    1555A      0.656026  1556A      0.656594  1557A      0.657141  
    1558A      0.657339  1559A      0.657647  1560A      0.657827  
    1561A      0.658696  1562A      0.659095  1563A      0.659425  
    1564A      0.659647  1565A      0.660320  1566A      0.660736  
    1567A      0.661333  1568A      0.661605  1569A      0.661941  
    1570A      0.662794  1571A      0.664750  1572A      0.665133  
    1573A      0.665444  1574A      0.665807  1575A      0.665978  
    1576A      0.666522  1577A      0.667322  1578A      0.667486  
    1579A      0.668367  1580A      0.668507  1581A      0.669155  
    1582A      0.669803  1583A      0.670762  1584A      0.670808  
    1585A      0.671501  1586A      0.672275  1587A      0.673547  
    1588A      0.674266  1589A      0.675455  1590A      0.676280  
    1591A      0.677155  1592A      0.677962  1593A      0.678375  
    1594A      0.679086  1595A      0.680596  1596A      0.680719  
    1597A      0.681766  1598A      0.681939  1599A      0.682150  
    1600A      0.682282  1601A      0.682399  1602A      0.683053  
    1603A      0.683978  1604A      0.684382  1605A      0.684480  
    1606A      0.684952  1607A      0.685530  1608A      0.685816  
    1609A      0.686111  1610A      0.686775  1611A      0.688188  
    1612A      0.688265  1613A      0.689460  1614A      0.689601  
    1615A      0.690189  1616A      0.690492  1617A      0.691040  
    1618A      0.691361  1619A      0.692118  1620A      0.692201  
    1621A      0.693145  1622A      0.693772  1623A      0.694042  
    1624A      0.694836  1625A      0.695247  1626A      0.695779  
    1627A      0.696015  1628A      0.696722  1629A      0.696840  
    1630A      0.697072  1631A      0.697492  1632A      0.697764  
    1633A      0.699336  1634A      0.699957  1635A      0.700467  
    1636A      0.701746  1637A      0.703733  1638A      0.704017  
    1639A      0.704026  1640A      0.705721  1641A      0.706218  
    1642A      0.706988  1643A      0.707054  1644A      0.708371  
    1645A      0.709086  1646A      0.710226  1647A      0.710397  
    1648A      0.711149  1649A      0.711630  1650A      0.712357  
    1651A      0.712502  1652A      0.713823  1653A      0.714283  
    1654A      0.714954  1655A      0.715615  1656A      0.716133  
    1657A      0.716282  1658A      0.716921  1659A      0.717542  
    1660A      0.719016  1661A      0.719660  1662A      0.720547  
    1663A      0.720878  1664A      0.721724  1665A      0.722504  
    1666A      0.723259  1667A      0.723436  1668A      0.723625  
    1669A      0.724718  1670A      0.725306  1671A      0.725987  
    1672A      0.726404  1673A      0.727074  1674A      0.727312  
    1675A      0.727815  1676A      0.728340  1677A      0.728547  
    1678A      0.729525  1679A      0.729663  1680A      0.730221  
    1681A      0.730991  1682A      0.731566  1683A      0.732048  
    1684A      0.732640  1685A      0.733454  1686A      0.733528  
    1687A      0.734337  1688A      0.735232  1689A      0.735947  
    1690A      0.737089  1691A      0.737578  1692A      0.737853  
    1693A      0.739027  1694A      0.739378  1695A      0.739919  
    1696A      0.740715  1697A      0.741953  1698A      0.743268  
    1699A      0.743411  1700A      0.744202  1701A      0.745236  
    1702A      0.745572  1703A      0.746444  1704A      0.747025  
    1705A      0.747136  1706A      0.747559  1707A      0.747784  
    1708A      0.749176  1709A      0.749588  1710A      0.751035  
    1711A      0.751868  1712A      0.752199  1713A      0.752376  
    1714A      0.752749  1715A      0.753138  1716A      0.754030  
    1717A      0.754316  1718A      0.754652  1719A      0.755821  
    1720A      0.756174  1721A      0.756756  1722A      0.757266  
    1723A      0.757935  1724A      0.758448  1725A      0.758605  
    1726A      0.759277  1727A      0.759816  1728A      0.760497  
    1729A      0.760571  1730A      0.761014  1731A      0.761766  
    1732A      0.762160  1733A      0.763093  1734A      0.763426  
    1735A      0.763904  1736A      0.765547  1737A      0.766238  
    1738A      0.766864  1739A      0.767304  1740A      0.767491  
    1741A      0.768468  1742A      0.769675  1743A      0.770213  
    1744A      0.770837  1745A      0.771150  1746A      0.771641  
    1747A      0.772516  1748A      0.773913  1749A      0.774309  
    1750A      0.775193  1751A      0.775413  1752A      0.775911  
    1753A      0.777229  1754A      0.778245  1755A      0.778691  
    1756A      0.779223  1757A      0.779662  1758A      0.781042  
    1759A      0.781303  1760A      0.782040  1761A      0.782388  
    1762A      0.782930  1763A      0.783451  1764A      0.784145  
    1765A      0.784716  1766A      0.786272  1767A      0.787285  
    1768A      0.787383  1769A      0.788233  1770A      0.788877  
    1771A      0.789621  1772A      0.789773  1773A      0.790150  
    1774A      0.790269  1775A      0.791391  1776A      0.791731  
    1777A      0.791870  1778A      0.792284  1779A      0.792962  
    1780A      0.793618  1781A      0.794760  1782A      0.795635  
    1783A      0.796819  1784A      0.797691  1785A      0.798080  
    1786A      0.798429  1787A      0.798881  1788A      0.799605  
    1789A      0.800134  1790A      0.800672  1791A      0.801747  
    1792A      0.803850  1793A      0.804684  1794A      0.805024  
    1795A      0.806443  1796A      0.806645  1797A      0.807106  
    1798A      0.810368  1799A      0.810639  1800A      0.811566  
    1801A      0.812251  1802A      0.812771  1803A      0.813153  
    1804A      0.814049  1805A      0.816138  1806A      0.817431  
    1807A      0.818705  1808A      0.819525  1809A      0.819771  
    1810A      0.820827  1811A      0.821491  1812A      0.821824  
    1813A      0.822265  1814A      0.822823  1815A      0.825068  
    1816A      0.825476  1817A      0.826525  1818A      0.826901  
    1819A      0.827775  1820A      0.828634  1821A      0.828702  
    1822A      0.829486  1823A      0.830245  1824A      0.830888  
    1825A      0.831463  1826A      0.832802  1827A      0.833599  
    1828A      0.833736  1829A      0.834620  1830A      0.836240  
    1831A      0.837359  1832A      0.837491  1833A      0.837762  
    1834A      0.838278  1835A      0.839687  1836A      0.840351  
    1837A      0.840998  1838A      0.841751  1839A      0.842192  
    1840A      0.843784  1841A      0.845323  1842A      0.846874  
    1843A      0.848370  1844A      0.848585  1845A      0.849484  
    1846A      0.849917  1847A      0.850143  1848A      0.851205  
    1849A      0.851929  1850A      0.852289  1851A      0.853524  
    1852A      0.853600  1853A      0.854258  1854A      0.855805  
    1855A      0.858998  1856A      0.859754  1857A      0.860363  
    1858A      0.861946  1859A      0.862175  1860A      0.863462  
    1861A      0.864767  1862A      0.865118  1863A      0.865964  
    1864A      0.866339  1865A      0.866850  1866A      0.867635  
    1867A      0.868085  1868A      0.869833  1869A      0.870084  
    1870A      0.870314  1871A      0.870823  1872A      0.871603  
    1873A      0.872156  1874A      0.873360  1875A      0.873767  
    1876A      0.875069  1877A      0.876252  1878A      0.877241  
    1879A      0.879430  1880A      0.881017  1881A      0.881945  
    1882A      0.883711  1883A      0.884314  1884A      0.885044  
    1885A      0.887245  1886A      0.887283  1887A      0.888767  
    1888A      0.888862  1889A      0.889394  1890A      0.890966  
    1891A      0.891108  1892A      0.891822  1893A      0.892809  
    1894A      0.893734  1895A      0.894131  1896A      0.896960  
    1897A      0.898551  1898A      0.899253  1899A      0.901373  
    1900A      0.901925  1901A      0.903937  1902A      0.904731  
    1903A      0.904912  1904A      0.908330  1905A      0.909012  
    1906A      0.911252  1907A      0.911455  1908A      0.911775  
    1909A      0.913321  1910A      0.913616  1911A      0.916946  
    1912A      0.917635  1913A      0.918719  1914A      0.919587  
    1915A      0.920012  1916A      0.921098  1917A      0.923789  
    1918A      0.925980  1919A      0.929984  1920A      0.931407  
    1921A      0.933440  1922A      0.934418  1923A      0.934928  
    1924A      0.935796  1925A      0.936167  1926A      0.937797  
    1927A      0.939011  1928A      0.939235  1929A      0.939463  
    1930A      0.941321  1931A      0.944012  1932A      0.944745  
    1933A      0.946181  1934A      0.946845  1935A      0.946852  
    1936A      0.947208  1937A      0.947983  1938A      0.951442  
    1939A      0.951681  1940A      0.951784  1941A      0.956531  
    1942A      0.957331  1943A      0.959953  1944A      0.961152  
    1945A      0.961640  1946A      0.963190  1947A      0.965624  
    1948A      0.966421  1949A      0.968376  1950A      0.970201  
    1951A      0.970594  1952A      0.971070  1953A      0.971365  
    1954A      0.972091  1955A      0.978053  1956A      0.979885  
    1957A      0.980453  1958A      0.980712  1959A      0.982094  
    1960A      0.983057  1961A      0.985854  1962A      0.988389  
    1963A      0.989184  1964A      0.995050  1965A      0.996704  
    1966A      0.998846  1967A      0.999644  1968A      1.001732  
    1969A      1.002227  1970A      1.004156  1971A      1.005377  
    1972A      1.007521  1973A      1.011529  1974A      1.015818  
    1975A      1.020788  1976A      1.022082  1977A      1.028284  
    1978A      1.028438  1979A      1.029239  1980A      1.030784  
    1981A      1.036156  1982A      1.036672  1983A      1.044485  
    1984A      1.044810  1985A      1.046530  1986A      1.047656  
    1987A      1.051424  1988A      1.053798  1989A      1.054785  
    1990A      1.057077  1991A      1.060856  1992A      1.064617  
    1993A      1.068299  1994A      1.068887  1995A      1.069850  
    1996A      1.071041  1997A      1.076402  1998A      1.078867  
    1999A      1.078984  2000A      1.086736  2001A      1.090553  
    2002A      1.091200  2003A      1.093704  2004A      1.099180  
    2005A      1.101174  2006A      1.101483  2007A      1.110374  
    2008A      1.116447  2009A      1.117913  2010A      1.127913  
    2011A      1.131045  2012A      1.135030  2013A      1.137918  
    2014A      1.138413  2015A      1.149707  2016A      1.157531  
    2017A      1.158705  2018A      1.161922  2019A      1.169191  
    2020A      1.184530  2021A      1.213155  2022A      1.214357  
    2023A      1.216116  2024A      1.225780  2025A      1.250730  
    2026A      1.272216  2027A      1.293380  2028A      1.297300  

    Final Occupation by Irrep:
              A 
    DOCC [  1278 ]
    NA   [  1278 ]
    NB   [  1278 ]

  @DF-RHF Final Energy: -17460.37500642678424

   => Energetics <=

    Nuclear Repulsion Energy =         167409.1316340192570351
    One-Electron Energy =             -358498.4651537976460531
    Two-Electron Energy =              173635.6645800299884286
    Total Energy =                     -17460.3750064267951529

Computation Completed


Properties will be evaluated at   0.000000,   0.000000,   0.000000 [a0]

Properties computed using the SCF density matrix


 Multipole Moments:

 ------------------------------------------------------------------------------------
     Multipole            Electronic (a.u.)      Nuclear  (a.u.)        Total (a.u.)
 ------------------------------------------------------------------------------------

 L = 1.  Multiply by 2.5417464519 to convert [e a0] to [Debye]
 Dipole X            :     -15135.6654639        15074.0164904          -61.6489734
 Dipole Y            :    -235430.8454334       235213.6363590         -217.2090744
 Dipole Z            :    -244314.2989463       244195.7370696         -118.5618767
 Magnitude           :                                                  255.0241097

 ------------------------------------------------------------------------------------

*** tstop() called on atl1-1-01-010-25-2.pace.gatech.edu at Tue May 20 03:03:24 2025
Module time:
	user time   =   98690.25 seconds =    1644.84 minutes
	system time =    1803.18 seconds =      30.05 minutes
	total time  =      10874 seconds =     181.23 minutes
Total time:
	user time   =   98690.25 seconds =    1644.84 minutes
	system time =    1803.18 seconds =      30.05 minutes
	total time  =      10874 seconds =     181.23 minutes
Wall time: 10874.32 seconds
