# Supplementary material for: SparcleQC: Automated Input File Creation for QM/MM Studies of Protein:Ligand Complexes
Source: J Chem Inf Model. 2025 Jun 17;65(13):6433–40. doi: 10.1021/acs.jcim.5c00617 (PMC12264949; doi:10.1021/acs.jcim.5c00617)
Supplement: Supplementary file 2 [file ci5c00617_si_002.zip › si/convergence/ex1_1ABA/psi4_files/with_ee/cutoff_6.5_psi4_file_cx.out]

Scratch directory: /tmp/
  PE does not make use of molecular symmetry: further calculations in C1 point group.
  PE geometry must align with POTFILE keyword: resetting coordinates with fixed origin and orientation.
   => Libint2 <=

    Primary   basis highest AM E, G, H:  5, 4, 3
    Auxiliary basis highest AM E, G, H:  6, 5, 4
    Onebody   basis highest AM E, G, H:  6, 5, 4
    Solid Harmonics ordering:            gaussian

*** tstart() called on atl1-1-01-010-22-1.pace.gatech.edu
*** at Mon May 19 23:07:30 2025

   => Loading Basis Set <=

    Name: MINIX
    Role: ORBITAL
    Keyword: BASIS
    atoms 1-2, 4, 6, 27, 31, 44, 55, 72, 76, 108, 112, 132, 135-136, 145-146, 152, 171, 175, 209, 213, 216, 227, 232, 244, 263, 270, 289, 292, 303, 320, 337, 346, 349, 352, 355, 358, 361                                                                                                                                                   entry O          line   102 file /storage/hive/project/chem-sherrill/csargent30/.conda/envs/psi419/share/psi4/basis/minix.gbs 
    atoms 3, 5, 8-11, 26, 29-30, 36-43, 54, 57-60, 62, 71, 74-75, 77-80, 93-95, 97, 107, 110-111, 113-119, 130-131, 133-134, 142-144, 151, 154-158, 170, 173-174, 176-179, 192-196, 208, 211-212, 214-215, 225-226, 228-230, 242-243, 245-248, 261-262, 268-269, 271-274, 287-288, 290-291, 301-302, 304-305, 307, 318-319, 321-323, 332-335 entry C          line    74 file /storage/hive/project/chem-sherrill/csargent30/.conda/envs/psi419/share/psi4/basis/minix.gbs 
    atoms 7, 28, 35, 56, 61, 63, 73, 92, 109, 129, 141, 153, 172, 191, 210, 224, 231, 241, 260, 267, 286, 300, 317, 331, 336                                                                                                                                                                                                                 entry N          line    88 file /storage/hive/project/chem-sherrill/csargent30/.conda/envs/psi419/share/psi4/basis/minix.gbs 
    atoms 12, 96, 306                                                                                                                                                                                                                                                                                                                        entry S          line   256 file /storage/hive/project/chem-sherrill/csargent30/.conda/envs/psi419/share/psi4/basis/minix.gbs 
    atoms 13-25, 32-34, 45-53, 64-70, 81-91, 98-106, 120-128, 137-140, 147-150, 159-169, 180-190, 197-207, 217-223, 233-240, 249-259, 264-266, 275-285, 293-299, 308-316, 324-330, 338-345, 347-348, 350-351, 353-354, 356-357, 359-360, 362-377                                                                                             entry H          line    24 file /storage/hive/project/chem-sherrill/csargent30/.conda/envs/psi419/share/psi4/basis/minix.gbs 

   => HF3C: Empirical Dispersion <=

    Grimme's -D3 (BJ-damping) Dispersion Correction
    Grimme S.; Ehrlich S.; Goerigk L. (2011), J. Comput. Chem., 32: 1456

        s6 =       1.000000
        s8 =       0.877700
        a1 =       0.417100
        a2 =       2.914900


         ---------------------------------------------------------
                                   SCF
               by Justin Turney, Rob Parrish, Andy Simmonett
                          and Daniel G. A. Smith
                              RHF Reference
                       10 Threads, 114440 MiB Core
         ---------------------------------------------------------

  ==> Geometry <==

    Molecular point group: c1
    Full point group: C1

    Geometry (in Angstrom), charge = -2, multiplicity = 1:

       Center              X                  Y                   Z               Mass       
    ------------   -----------------  -----------------  -----------------  -----------------
         O            0.239000000000    46.905000000000    47.130000000000    15.994914619570
         O           -3.503000000000    46.132000000000    52.984000000000    15.994914619570
         C            0.283000000000    45.599000000000    47.738000000000    12.000000000000
         O           -2.852000000000    43.343000000000    52.881000000000    15.994914619570
         C           -0.860000000000    45.455000000000    48.481000000000    12.000000000000
         O           -0.834000000000    45.235000000000    53.590000000000    15.994914619570
         N           -0.870000000000    46.412000000000    49.496000000000    14.003074004430
         C           -0.997000000000    47.656000000000    48.915000000000    12.000000000000
         C            0.110000000000    47.928000000000    48.142000000000    12.000000000000
         C           -1.946000000000    46.213000000000    50.350000000000    12.000000000000
         C           -1.912000000000    45.057000000000    51.091000000000    12.000000000000
         S           -2.221000000000    44.980000000000    52.478000000000    31.972071174400
         H           -3.704000000000    46.727000000000    52.258000000000     1.007825032230
         H            1.167000000000    45.497000000000    48.368000000000     1.007825032230
         H            0.327000000000    44.830000000000    46.967000000000     1.007825032230
         H           -0.889000000000    44.457000000000    48.918000000000     1.007825032230
         H           -1.732000000000    45.592000000000    47.841000000000     1.007825032230
         H           -1.082000000000    48.410000000000    49.697000000000     1.007825032230
         H           -1.889000000000    47.674000000000    48.289000000000     1.007825032230
         H           -0.002000000000    48.903000000000    47.668000000000     1.007825032230
         H            1.001000000000    47.937000000000    48.769000000000     1.007825032230
         H           -2.823000000000    46.129000000000    49.708000000000     1.007825032230
         H           -1.985000000000    47.054000000000    51.042000000000     1.007825032230
         H           -0.840000000000    44.862000000000    51.112000000000     1.007825032230
         H           -2.601000000000    44.372000000000    50.598000000000     1.007825032230
         C            6.456000000000    48.981000000000    54.822000000000    12.000000000000
         O            6.310000000000    47.784000000000    55.139000000000    15.994914619570
         N            5.533000000000    49.874000000000    55.110000000000    14.003074004430
         C            4.317000000000    49.477000000000    55.789000000000    12.000000000000
         C            3.333000000000    50.620000000000    55.891000000000    12.000000000000
         O            3.372000000000    51.588000000000    55.127000000000    15.994914619570
         H            5.674000000000    50.841000000000    54.856000000000     1.007825032230
         H            4.569000000000    49.137000000000    56.794000000000     1.007825032230
         H            3.854000000000    48.656000000000    55.241000000000     1.007825032230
         N            2.442000000000    50.507000000000    56.862000000000    14.003074004430
         C            1.413000000000    51.506000000000    57.119000000000    12.000000000000
         C            0.005000000000    50.927000000000    57.232000000000    12.000000000000
         C           -0.521000000000    50.237000000000    56.001000000000    12.000000000000
         C           -0.985000000000    51.011000000000    54.951000000000    12.000000000000
         C           -0.569000000000    48.854000000000    55.936000000000    12.000000000000
         C           -1.502000000000    50.387000000000    53.835000000000    12.000000000000
         C           -1.086000000000    48.222000000000    54.817000000000    12.000000000000
         C           -1.549000000000    49.003000000000    53.779000000000    12.000000000000
         O           -2.106000000000    48.406000000000    52.664000000000    15.994914619570
         H            2.477000000000    49.689000000000    57.454000000000     1.007825032230
         H            1.439000000000    52.275000000000    56.347000000000     1.007825032230
         H            0.006000000000    50.203000000000    58.047000000000     1.007825032230
         H           -0.679000000000    51.735000000000    57.492000000000     1.007825032230
         H           -0.943000000000    52.089000000000    55.005000000000     1.007825032230
         H           -0.201000000000    48.265000000000    56.763000000000     1.007825032230
         H           -1.869000000000    50.975000000000    53.007000000000     1.007825032230
         H           -1.126000000000    47.144000000000    54.759000000000     1.007825032230
         H           -2.740000000000    47.740000000000    52.940000000000     1.007825032230
         C           -4.489000000000    54.638000000000    59.165000000000    12.000000000000
         O           -5.677000000000    54.600000000000    58.838000000000    15.994914619570
         N           -3.764000000000    53.513000000000    59.144000000000    14.003074004430
         C           -4.323000000000    52.242000000000    58.734000000000    12.000000000000
         C           -3.962000000000    52.008000000000    57.296000000000    12.000000000000
         C           -4.635000000000    50.801000000000    56.669000000000    12.000000000000
         C           -4.176000000000    49.512000000000    56.726000000000    12.000000000000
         N           -5.696000000000    50.809000000000    55.872000000000    14.003074004430
         C           -5.895000000000    49.594000000000    55.423000000000    12.000000000000
         N           -4.976000000000    48.833000000000    55.943000000000    14.003074004430
         H           -2.794000000000    53.552000000000    59.424000000000     1.007825032230
         H           -5.406000000000    52.241000000000    58.862000000000     1.007825032230
         H           -2.883000000000    51.867000000000    57.234000000000     1.007825032230
         H           -4.231000000000    52.894000000000    56.721000000000     1.007825032230
         H           -6.258000000000    51.618000000000    55.648000000000     1.007825032230
         H           -3.337000000000    49.137000000000    57.293000000000     1.007825032230
         H           -6.677000000000    49.282000000000    54.747000000000     1.007825032230
         C            4.103000000000    54.707000000000    53.574000000000    12.000000000000
         O            4.298000000000    55.692000000000    52.855000000000    15.994914619570
         N            3.358000000000    53.697000000000    53.143000000000    14.003074004430
         C            2.813000000000    53.718000000000    51.788000000000    12.000000000000
         C            1.415000000000    54.343000000000    51.725000000000    12.000000000000
         O            0.846000000000    54.490000000000    50.639000000000    15.994914619570
         C            2.765000000000    52.263000000000    51.154000000000    12.000000000000
         C            1.854000000000    51.314000000000    51.971000000000    12.000000000000
         C            4.222000000000    51.753000000000    51.018000000000    12.000000000000
         C            1.552000000000    49.957000000000    51.275000000000    12.000000000000
         H            3.168000000000    52.914000000000    53.752000000000     1.007825032230
         H            3.476000000000    54.326000000000    51.173000000000     1.007825032230
         H            2.346000000000    52.349000000000    50.152000000000     1.007825032230
         H            2.343000000000    51.107000000000    52.923000000000     1.007825032230
         H            0.910000000000    51.822000000000    52.168000000000     1.007825032230
         H            4.218000000000    50.753000000000    50.584000000000     1.007825032230
         H            4.784000000000    52.427000000000    50.372000000000     1.007825032230
         H            4.689000000000    51.720000000000    52.002000000000     1.007825032230
         H            0.908000000000    49.355000000000    51.916000000000     1.007825032230
         H            2.486000000000    49.425000000000    51.096000000000     1.007825032230
         H            1.050000000000    50.140000000000    50.325000000000     1.007825032230
         N            0.803000000000    54.699000000000    52.842000000000    14.003074004430
         C           -0.523000000000    55.306000000000    52.821000000000    12.000000000000
         C           -1.551000000000    54.355000000000    53.441000000000    12.000000000000
         C           -2.945000000000    54.929000000000    53.268000000000    12.000000000000
         S           -4.230000000000    53.864000000000    53.922000000000    31.972071174400
         C           -4.327000000000    52.868000000000    52.489000000000    12.000000000000
         H            1.263000000000    54.547000000000    53.728000000000     1.007825032230
         H           -0.806000000000    55.528000000000    51.792000000000     1.007825032230
         H           -1.338000000000    54.233000000000    54.503000000000     1.007825032230
         H           -1.494000000000    53.386000000000    52.946000000000     1.007825032230
         H           -2.992000000000    55.887000000000    53.785000000000     1.007825032230
         H           -3.129000000000    55.092000000000    52.206000000000     1.007825032230
         H           -5.082000000000    52.095000000000    52.634000000000     1.007825032230
         H           -4.601000000000    53.487000000000    51.634000000000     1.007825032230
         H           -3.359000000000    52.401000000000    52.305000000000     1.007825032230
         C           -3.305000000000    56.701000000000    49.689000000000    12.000000000000
         O           -2.574000000000    56.844000000000    50.663000000000    15.994914619570
         N           -2.981000000000    55.933000000000    48.650000000000    14.003074004430
         C           -1.694000000000    55.276000000000    48.503000000000    12.000000000000
         C           -0.689000000000    56.178000000000    47.833000000000    12.000000000000
         O           -1.007000000000    57.031000000000    46.986000000000    15.994914619570
         C           -1.807000000000    54.027000000000    47.654000000000    12.000000000000
         C           -2.448000000000    52.908000000000    48.447000000000    12.000000000000
         C           -1.674000000000    52.148000000000    49.313000000000    12.000000000000
         C           -3.793000000000    52.637000000000    48.293000000000    12.000000000000
         C           -2.246000000000    51.109000000000    50.022000000000    12.000000000000
         C           -4.359000000000    51.592000000000    49.009000000000    12.000000000000
         C           -3.585000000000    50.828000000000    49.870000000000    12.000000000000
         H           -3.669000000000    55.800000000000    47.923000000000     1.007825032230
         H           -1.321000000000    55.001000000000    49.490000000000     1.007825032230
         H           -2.418000000000    54.242000000000    46.778000000000     1.007825032230
         H           -0.812000000000    53.718000000000    47.333000000000     1.007825032230
         H           -0.624000000000    52.369000000000    49.433000000000     1.007825032230
         H           -4.397000000000    53.231000000000    47.623000000000     1.007825032230
         H           -1.643000000000    50.518000000000    50.695000000000     1.007825032230
         H           -5.410000000000    51.372000000000    48.895000000000     1.007825032230
         H           -4.032000000000    50.014000000000    50.420000000000     1.007825032230
         N            0.559000000000    55.981000000000    48.219000000000    14.003074004430
         C            1.648000000000    56.676000000000    47.609000000000    12.000000000000
         C            2.148000000000    55.749000000000    46.503000000000    12.000000000000
         O            2.969000000000    54.837000000000    46.727000000000    15.994914619570
         C            2.727000000000    56.921000000000    48.641000000000    12.000000000000
         C            3.851000000000    57.807000000000    48.123000000000    12.000000000000
         O            4.136000000000    57.836000000000    46.930000000000    15.994914619570
         O            4.466000000000    58.475000000000    48.937000000000    15.994914619570
         H            0.748000000000    55.324000000000    48.962000000000     1.007825032230
         H            1.306000000000    57.621000000000    47.186000000000     1.007825032230
         H            3.149000000000    55.961000000000    48.937000000000     1.007825032230
         H            2.279000000000    57.394000000000    49.515000000000     1.007825032230
         N            1.729000000000    56.044000000000    45.279000000000    14.003074004430
         C            2.074000000000    55.193000000000    44.152000000000    12.000000000000
         C            1.196000000000    55.606000000000    42.978000000000    12.000000000000
         C           -0.276000000000    55.169000000000    43.109000000000    12.000000000000
         O           -0.642000000000    54.440000000000    44.043000000000    15.994914619570
         O           -1.058000000000    55.533000000000    42.223000000000    15.994914619570
         H            1.165000000000    56.868000000000    45.129000000000     1.007825032230
         H            1.794000000000    54.174000000000    44.420000000000     1.007825032230
         H            1.224000000000    56.692000000000    42.895000000000     1.007825032230
         H            1.608000000000    55.175000000000    42.065000000000     1.007825032230
         C            6.178000000000    52.810000000000    46.615000000000    12.000000000000
         O            7.003000000000    51.909000000000    46.780000000000    15.994914619570
         N            4.954000000000    52.544000000000    46.147000000000    14.003074004430
         C            4.574000000000    51.175000000000    45.767000000000    12.000000000000
         C            3.036000000000    51.092000000000    45.467000000000    12.000000000000
         C            2.286000000000    51.433000000000    46.777000000000    12.000000000000
         C            2.604000000000    49.685000000000    45.023000000000    12.000000000000
         C            0.773000000000    51.661000000000    46.639000000000    12.000000000000
         H            4.282000000000    53.292000000000    46.053000000000     1.007825032230
         H            4.809000000000    50.502000000000    46.592000000000     1.007825032230
         H            2.774000000000    51.816000000000    44.696000000000     1.007825032230
         H            2.438000000000    50.609000000000    47.474000000000     1.007825032230
         H            2.731000000000    52.331000000000    47.204000000000     1.007825032230
         H            3.120000000000    49.420000000000    44.100000000000     1.007825032230
         H            2.859000000000    48.965000000000    45.800000000000     1.007825032230
         H            1.527000000000    49.672000000000    44.854000000000     1.007825032230
         H            0.349000000000    51.893000000000    47.616000000000     1.007825032230
         H            0.592000000000    52.493000000000    45.958000000000     1.007825032230
         H            0.304000000000    50.760000000000    46.244000000000     1.007825032230
         C            9.824000000000    50.151000000000    44.980000000000    12.000000000000
         O           10.783000000000    49.382000000000    44.768000000000    15.994914619570
         N            8.796000000000    49.803000000000    45.757000000000    14.003074004430
         C            8.772000000000    48.508000000000    46.402000000000    12.000000000000
         C            8.758000000000    47.383000000000    45.375000000000    12.000000000000
         O            9.544000000000    46.436000000000    45.473000000000    15.994914619570
         C            7.545000000000    48.399000000000    47.296000000000    12.000000000000
         C            7.324000000000    47.081000000000    48.078000000000    12.000000000000
         C            8.510000000000    46.703000000000    48.971000000000    12.000000000000
         C            6.091000000000    47.281000000000    48.927000000000    12.000000000000
         H            8.031000000000    50.447000000000    45.895000000000     1.007825032230
         H            9.665000000000    48.408000000000    47.019000000000     1.007825032230
         H            7.607000000000    49.203000000000    48.029000000000     1.007825032230
         H            6.664000000000    48.575000000000    46.679000000000     1.007825032230
         H            7.141000000000    46.273000000000    47.369000000000     1.007825032230
         H            9.398000000000    46.559000000000    48.355000000000     1.007825032230
         H            8.284000000000    45.779000000000    49.503000000000     1.007825032230
         H            8.692000000000    47.501000000000    49.691000000000     1.007825032230
         H            5.893000000000    46.375000000000    49.500000000000     1.007825032230
         H            5.238000000000    47.497000000000    48.283000000000     1.007825032230
         H            6.252000000000    48.115000000000    49.610000000000     1.007825032230
         N            7.912000000000    47.499000000000    44.338000000000    14.003074004430
         C            7.852000000000    46.455000000000    43.322000000000    12.000000000000
         C            6.783000000000    46.760000000000    42.296000000000    12.000000000000
         C            5.362000000000    46.760000000000    42.865000000000    12.000000000000
         C            4.409000000000    47.143000000000    41.755000000000    12.000000000000
         C            4.990000000000    45.393000000000    43.428000000000    12.000000000000
         H            7.316000000000    48.311000000000    44.262000000000     1.007825032230
         H            7.603000000000    45.512000000000    43.810000000000     1.007825032230
         H            6.984000000000    47.744000000000    41.873000000000     1.007825032230
         H            6.841000000000    46.018000000000    41.499000000000     1.007825032230
         H            5.298000000000    47.502000000000    43.661000000000     1.007825032230
         H            3.388000000000    47.150000000000    42.138000000000     1.007825032230
         H            4.488000000000    46.420000000000    40.943000000000     1.007825032230
         H            4.664000000000    48.135000000000    41.383000000000     1.007825032230
         H            5.683000000000    45.128000000000    44.226000000000     1.007825032230
         H            3.975000000000    45.428000000000    43.824000000000     1.007825032230
         H            5.045000000000    44.646000000000    42.636000000000     1.007825032230
         C            3.843000000000    42.635000000000    38.597000000000    12.000000000000
         O            3.041000000000    43.261000000000    37.909000000000    15.994914619570
         N            3.402000000000    41.944000000000    39.654000000000    14.003074004430
         C            2.003000000000    41.980000000000    40.075000000000    12.000000000000
         C            2.042000000000    42.251000000000    41.586000000000    12.000000000000
         O            3.101000000000    42.119000000000    42.211000000000    15.994914619570
         C            1.229000000000    40.623000000000    39.804000000000    12.000000000000
         C            1.480000000000    40.065000000000    38.389000000000    12.000000000000
         O            1.654000000000    39.648000000000    40.770000000000    15.994914619570
         H            4.056000000000    41.380000000000    40.177000000000     1.007825032230
         H            1.491000000000    42.799000000000    39.570000000000     1.007825032230
         H            0.160000000000    40.798000000000    39.928000000000     1.007825032230
         H            0.891000000000    39.158000000000    41.087000000000     1.007825032230
         H            0.925000000000    39.136000000000    38.261000000000     1.007825032230
         H            1.148000000000    40.792000000000    37.648000000000     1.007825032230
         H            2.545000000000    39.873000000000    38.258000000000     1.007825032230
         N            0.923000000000    42.587000000000    42.217000000000    14.003074004430
         C            0.860000000000    42.841000000000    43.647000000000    12.000000000000
         C            0.191000000000    41.696000000000    44.392000000000    12.000000000000
         O           -0.020000000000    41.755000000000    45.606000000000    15.994914619570
         C            0.083000000000    44.138000000000    43.892000000000    12.000000000000
         C            0.752000000000    45.382000000000    43.343000000000    12.000000000000
         C           -0.200000000000    46.571000000000    43.380000000000    12.000000000000
         N           -0.054000000000    47.428000000000    44.372000000000    14.003074004430
         O           -1.105000000000    46.721000000000    42.552000000000    15.994914619570
         H            0.074000000000    42.670000000000    41.677000000000     1.007825032230
         H            1.874000000000    42.962000000000    44.027000000000     1.007825032230
         H           -0.896000000000    44.042000000000    43.423000000000     1.007825032230
         H           -0.056000000000    44.263000000000    44.966000000000     1.007825032230
         H            1.055000000000    45.199000000000    42.312000000000     1.007825032230
         H            1.634000000000    45.609000000000    43.942000000000     1.007825032230
         H            0.677000000000    47.290000000000    45.055000000000     1.007825032230
         H           -0.673000000000    48.222000000000    44.448000000000     1.007825032230
         N           -0.126000000000    40.611000000000    43.683000000000    14.003074004430
         C           -0.846000000000    39.468000000000    44.218000000000    12.000000000000
         C           -0.127000000000    38.883000000000    45.417000000000    12.000000000000
         O            1.056000000000    38.530000000000    45.397000000000    15.994914619570
         C           -0.990000000000    38.374000000000    43.128000000000    12.000000000000
         C           -1.627000000000    38.920000000000    41.847000000000    12.000000000000
         C           -1.847000000000    37.233000000000    43.716000000000    12.000000000000
         C           -3.091000000000    39.330000000000    41.987000000000    12.000000000000
         H            0.152000000000    40.582000000000    42.713000000000     1.007825032230
         H           -1.840000000000    39.791000000000    44.527000000000     1.007825032230
         H           -0.001000000000    37.983000000000    42.890000000000     1.007825032230
         H           -1.563000000000    38.148000000000    41.080000000000     1.007825032230
         H           -1.054000000000    39.786000000000    41.516000000000     1.007825032230
         H           -1.966000000000    36.446000000000    42.971000000000     1.007825032230
         H           -2.827000000000    37.621000000000    43.994000000000     1.007825032230
         H           -1.354000000000    36.826000000000    44.598000000000     1.007825032230
         H           -3.323000000000    40.106000000000    41.258000000000     1.007825032230
         H           -3.266000000000    39.713000000000    42.992000000000     1.007825032230
         H           -3.729000000000    38.464000000000    41.811000000000     1.007825032230
         N           -0.881000000000    38.847000000000    46.502000000000    14.003074004430
         C           -0.441000000000    38.279000000000    47.754000000000    12.000000000000
         C            0.502000000000    39.140000000000    48.581000000000    12.000000000000
         O            0.972000000000    38.690000000000    49.632000000000    15.994914619570
         H           -1.812000000000    39.236000000000    46.453000000000     1.007825032230
         H           -1.326000000000    38.078000000000    48.358000000000     1.007825032230
         H            0.054000000000    37.331000000000    47.545000000000     1.007825032230
         N            0.859000000000    40.336000000000    48.132000000000    14.003074004430
         C            1.732000000000    41.190000000000    48.902000000000    12.000000000000
         C            1.034000000000    41.776000000000    50.121000000000    12.000000000000
         O           -0.031000000000    42.407000000000    50.002000000000    15.994914619570
         C            2.216000000000    42.332000000000    48.029000000000    12.000000000000
         C            3.407000000000    42.998000000000    47.384000000000    12.000000000000
         C            3.093000000000    44.447000000000    47.004000000000    12.000000000000
         C            4.542000000000    42.927000000000    48.387000000000    12.000000000000
         H            0.515000000000    40.654000000000    47.237000000000     1.007825032230
         H            2.593000000000    40.609000000000    49.233000000000     1.007825032230
         H            1.601000000000    42.161000000000    47.146000000000     1.007825032230
         H            1.711000000000    43.184000000000    48.485000000000     1.007825032230
         H            3.686000000000    42.444000000000    46.487000000000     1.007825032230
         H            3.962000000000    44.893000000000    46.520000000000     1.007825032230
         H            2.245000000000    44.467000000000    46.319000000000     1.007825032230
         H            2.848000000000    45.013000000000    47.902000000000     1.007825032230
         H            5.430000000000    43.398000000000    47.965000000000     1.007825032230
         H            4.253000000000    43.448000000000    49.300000000000     1.007825032230
         H            4.758000000000    41.884000000000    48.618000000000     1.007825032230
         N            1.609000000000    41.565000000000    51.285000000000    14.003074004430
         C            1.098000000000    42.152000000000    52.502000000000    12.000000000000
         C            2.197000000000    43.020000000000    53.128000000000    12.000000000000
         O            3.368000000000    42.991000000000    52.732000000000    15.994914619570
         C            0.678000000000    41.061000000000    53.494000000000    12.000000000000
         C           -0.525000000000    40.271000000000    53.005000000000    12.000000000000
         O            1.805000000000    40.199000000000    53.678000000000    15.994914619570
         H            2.429000000000    40.977000000000    51.329000000000     1.007825032230
         H            0.236000000000    42.776000000000    52.267000000000     1.007825032230
         H            0.430000000000    41.527000000000    54.448000000000     1.007825032230
         H            1.577000000000    39.501000000000    54.296000000000     1.007825032230
         H           -0.785000000000    39.510000000000    53.741000000000     1.007825032230
         H           -1.370000000000    40.945000000000    52.866000000000     1.007825032230
         H           -0.283000000000    39.791000000000    52.057000000000     1.007825032230
         N            1.761000000000    43.922000000000    53.995000000000    14.003074004430
         C            2.669000000000    44.782000000000    54.721000000000    12.000000000000
         C            2.899000000000    44.200000000000    56.110000000000    12.000000000000
         O            1.950000000000    43.687000000000    56.706000000000    15.994914619570
         C            2.071000000000    46.190000000000    54.846000000000    12.000000000000
         C            1.967000000000    46.894000000000    53.501000000000    12.000000000000
         S            3.577000000000    47.123000000000    52.682000000000    31.972071174400
         C            3.194000000000    46.290000000000    51.174000000000    12.000000000000
         H            0.767000000000    44.011000000000    54.153000000000     1.007825032230
         H            3.619000000000    44.837000000000    54.189000000000     1.007825032230
         H            1.073000000000    46.110000000000    55.278000000000     1.007825032230
         H            2.699000000000    46.784000000000    55.510000000000     1.007825032230
         H            1.328000000000    46.300000000000    52.848000000000     1.007825032230
         H            1.506000000000    47.870000000000    53.650000000000     1.007825032230
         H            4.062000000000    46.314000000000    50.515000000000     1.007825032230
         H            2.929000000000    45.255000000000    51.388000000000     1.007825032230
         H            2.354000000000    46.787000000000    50.688000000000     1.007825032230
         N            4.081000000000    44.299000000000    56.717000000000    14.003074004430
         C            5.246000000000    45.002000000000    56.188000000000    12.000000000000
         C            6.066000000000    44.193000000000    55.186000000000    12.000000000000
         O            5.934000000000    42.966000000000    55.087000000000    15.994914619570
         C            6.034000000000    45.354000000000    57.433000000000    12.000000000000
         C            5.875000000000    44.064000000000    58.208000000000    12.000000000000
         C            4.392000000000    43.743000000000    58.040000000000    12.000000000000
         H            4.914000000000    45.923000000000    55.709000000000     1.007825032230
         H            7.079000000000    45.565000000000    57.206000000000     1.007825032230
         H            5.574000000000    46.188000000000    57.964000000000     1.007825032230
         H            6.497000000000    43.274000000000    57.786000000000     1.007825032230
         H            6.115000000000    44.218000000000    59.260000000000     1.007825032230
         H            3.797000000000    44.224000000000    58.816000000000     1.007825032230
         H            4.231000000000    42.665000000000    58.048000000000     1.007825032230
         N            6.987000000000    44.867000000000    54.479000000000    14.003074004430
         C            8.000000000000    44.233000000000    53.656000000000    12.000000000000
         C            7.805000000000    44.569000000000    52.173000000000    12.000000000000
         C            6.630000000000    43.812000000000    51.545000000000    12.000000000000
         C            6.785000000000    42.295000000000    51.627000000000    12.000000000000
         N            5.768000000000    41.525000000000    51.936000000000    14.003074004430
         O            7.875000000000    41.758000000000    51.405000000000    15.994914619570
         H            6.974000000000    45.876000000000    54.523000000000     1.007825032230
         H            7.999000000000    43.154000000000    53.809000000000     1.007825032230
         H            7.620000000000    45.639000000000    52.079000000000     1.007825032230
         H            8.717000000000    44.319000000000    51.631000000000     1.007825032230
         H            6.554000000000    44.097000000000    50.496000000000     1.007825032230
         H            5.711000000000    44.101000000000    52.056000000000     1.007825032230
         H            4.864000000000    41.934000000000    52.124000000000     1.007825032230
         H            5.890000000000    40.524000000000    51.986000000000     1.007825032230
         O           -4.494000000000    46.184000000000    55.356000000000    15.994914619570
         H           -3.983000000000    45.969000000000    54.576000000000     1.007825032230
         H           -4.883000000000    45.386000000000    55.713000000000     1.007825032230
         O           -0.810000000000    44.068000000000    57.031000000000    15.994914619570
         H            0.132000000000    43.938000000000    56.920000000000     1.007825032230
         H           -1.285000000000    43.430000000000    56.499000000000     1.007825032230
         O           -5.188000000000    43.599000000000    55.708000000000    15.994914619570
         H           -5.595000000000    43.266000000000    54.908000000000     1.007825032230
         H           -4.407000000000    43.083000000000    55.907000000000     1.007825032230
         O           -1.910000000000    49.551000000000    43.381000000000    15.994914619570
         H           -1.662000000000    49.802000000000    42.491000000000     1.007825032230
         H           -2.807000000000    49.216000000000    43.380000000000     1.007825032230
         O           -4.831000000000    48.504000000000    52.099000000000    15.994914619570
         H           -5.768000000000    48.538000000000    51.905000000000     1.007825032230
         H           -4.357000000000    48.187000000000    51.330000000000     1.007825032230
         O           -2.001000000000    42.627000000000    47.431000000000    15.994914619570
         H           -1.139000000000    42.734000000000    47.029000000000     1.007825032230
         H           -1.902000000000    42.534000000000    48.378000000000     1.007825032230
         H            7.351000000000    49.307000000000    54.293000000000     1.007825032230
         H            1.597000000000    51.945000000000    58.080000000000     1.007825032230
         H           -4.038000000000    55.583000000000    59.452000000000     1.007825032230
         H           -3.863000000000    51.507000000000    59.384000000000     1.007825032230
         H            4.541000000000    54.668000000000    54.572000000000     1.007825032230
         H           -0.473000000000    56.239000000000    53.398000000000     1.007825032230
         H           -4.281000000000    57.206000000000    49.637000000000     1.007825032230
         H            3.127000000000    55.173000000000    43.865000000000     1.007825032230
         H            6.477000000000    53.828000000000    46.853000000000     1.007825032230
         H            5.166000000000    50.884000000000    44.894000000000     1.007825032230
         H            9.774000000000    51.131000000000    44.480000000000     1.007825032230
         H            8.807000000000    46.339000000000    42.815000000000     1.007825032230
         H            4.881000000000    42.595000000000    38.277000000000     1.007825032230
         H            8.935000000000    44.673000000000    54.016000000000     1.007825032230

  Running in c1 symmetry.

  Rotational constants: A =      0.00018  B =      0.00000  C =      0.00000 [cm^-1]
  Rotational constants: A =      5.43256  B =      0.04049  C =      0.04043 [MHz]
  Nuclear repulsion = 61304.782187674027227

  Charge       = -2
  Multiplicity = 1
  Electrons    = 1402
  Nalpha       = 701
  Nbeta        = 701

  ==> Algorithm <==

  SCF Algorithm Type is DF.
  DIIS enabled.
  MOM disabled.
  Fractional occupation disabled.
  Guess Type is SAD.
  Energy threshold   = 1.00e-06
  Density threshold  = 1.00e-06
  Integral threshold = 1.00e-12

  ==> Primary Basis <==

  Basis Set: MINIX
    Blend: MINIX
    Number of shells: 742
    Number of basis functions: 1116
    Number of Cartesian functions: 1119
    Spherical Harmonics?: true
    Max angular momentum: 2

   => Loading Basis Set <=

    Name: (MINIX AUX)
    Role: JKFIT
    Keyword: DF_BASIS_SCF
    atoms 1-2, 4, 6, 27, 31, 44, 55, 72, 76, 108, 112, 132, 135-136, 145-146, 152, 171, 175, 209, 213, 216, 227, 232, 244, 263, 270, 289, 292, 303, 320, 337, 346, 349, 352, 355, 358, 361                                                                                                                                                   entry O          line   318 file /storage/hive/project/chem-sherrill/csargent30/.conda/envs/psi419/share/psi4/basis/def2-universal-jkfit.gbs 
    atoms 3, 5, 8-11, 26, 29-30, 36-43, 54, 57-60, 62, 71, 74-75, 77-80, 93-95, 97, 107, 110-111, 113-119, 130-131, 133-134, 142-144, 151, 154-158, 170, 173-174, 176-179, 192-196, 208, 211-212, 214-215, 225-226, 228-230, 242-243, 245-248, 261-262, 268-269, 271-274, 287-288, 290-291, 301-302, 304-305, 307, 318-319, 321-323, 332-335 entry C          line   198 file /storage/hive/project/chem-sherrill/csargent30/.conda/envs/psi419/share/psi4/basis/def2-universal-jkfit.gbs 
    atoms 7, 28, 35, 56, 61, 63, 73, 92, 109, 129, 141, 153, 172, 191, 210, 224, 231, 241, 260, 267, 286, 300, 317, 331, 336                                                                                                                                                                                                                 entry N          line   258 file /storage/hive/project/chem-sherrill/csargent30/.conda/envs/psi419/share/psi4/basis/def2-universal-jkfit.gbs 
    atoms 12, 96, 306                                                                                                                                                                                                                                                                                                                        entry S          line   903 file /storage/hive/project/chem-sherrill/csargent30/.conda/envs/psi419/share/psi4/basis/def2-universal-jkfit.gbs 
    atoms 13-25, 32-34, 45-53, 64-70, 81-91, 98-106, 120-128, 137-140, 147-150, 159-169, 180-190, 197-207, 217-223, 233-240, 249-259, 264-266, 275-285, 293-299, 308-316, 324-330, 338-345, 347-348, 350-351, 353-354, 356-357, 359-360, 362-377                                                                                             entry H          line    18 file /storage/hive/project/chem-sherrill/csargent30/.conda/envs/psi419/share/psi4/basis/def2-universal-jkfit.gbs 

  ==> Integral Setup <==

  DFHelper Memory: AOs need 42.596 GiB; user supplied 83.819 GiB. 
  Using in-core AOs.

  ==> MemDFJK: Density-Fitted J/K Matrices <==

    J tasked:                   Yes
    K tasked:                   Yes
    wK tasked:                   No
    OpenMP threads:              10
    Memory [MiB]:             85830
    Algorithm:                 Core
    Schwarz Cutoff:           1E-12
    Mask sparsity (%):      74.9388
    Fitting Condition:        1E-10

   => Auxiliary Basis Set <=

  Basis Set: (MINIX AUX)
    Blend: DEF2-UNIVERSAL-JKFIT
    Number of shells: 5683
    Number of basis functions: 17219
    Number of Cartesian functions: 20276
    Spherical Harmonics?: true
    Max angular momentum: 4

   => External Potential Field:  <= 

    > Charges [e] [a0] < 

              Z          x          y          z
        0.59720   41.93869   95.60880  109.21105
       -0.56790   42.21081   95.82045  111.52597
       -0.36620   44.20069   95.55022  107.46117
        0.11230   45.40634   93.97041  107.92982
        0.11230   43.58086   95.35747  105.52609
        0.11230   45.27028   97.27743  107.64447
       -0.41570   39.69370   95.43684  108.27753
       -0.02370   37.39957   95.46707  109.71183
        0.59730   35.70638   93.49609  108.54776
       -0.56790   36.00306   92.99720  106.29332
        0.03420   36.07298   97.95773  109.48506
        0.00180   37.42036   99.97218  110.96661
       -0.27370   35.12434  102.45150  111.29164
       -0.05360   34.89568  103.12424  108.01864
        0.08800   37.77563   95.02299  111.68848
        0.02410   36.01251   98.50953  107.50085
        0.02410   34.14924   97.76687  110.19560
        0.04400   37.99105   99.25975  112.81287
        0.04400   39.06064  100.65059  109.92348
        0.06840   34.44971  105.11791  107.75596
        0.06840   36.69092  102.69717  107.10401
        0.06840   33.40658  101.97151  107.18338
        0.27190   39.54252   95.26676  106.38213
       -0.41570   34.08121   92.30367  110.04820
       -0.00240   32.08566   90.71063  109.00507
        0.59730   30.14680   92.55123  107.88446
       -0.56790   29.92381   94.69418  108.82744
       -0.03430   30.76285   89.22342  111.05731
        0.01180   32.24629   86.96709  111.99840
       -0.12560   34.29475   87.29401  113.59522
       -0.12560   31.51118   84.57091  111.24251
       -0.17040   35.59110   85.17563  114.42103
       -0.17040   32.81131   82.46198  112.06832
       -0.10720   34.85033   82.77000  113.66136
        0.27190   34.23050   92.50398  111.93982
        0.09780   32.83210   89.45586  107.55187
        0.02950   30.41892   90.48198  112.65035
        0.02950   28.95060   88.56579  110.33166
        0.13300   34.86923   89.16106  114.18481
        0.13300   29.90870   84.34982  109.99718
        0.14300   37.19359   85.39294  115.66636
        0.14300   32.23684   80.59682  111.47305
        0.12970   35.87834   81.13539  114.32276
       -0.34790   28.75029   91.83502  105.93427
       -0.24000   26.76608   93.41294  104.86279
        0.73410   24.31889   91.97108  105.16515
       -0.58940   24.13936   89.77900  104.40548
       -0.00940   27.08922   93.87404  102.07734
        0.01870   29.12635   95.75998  101.55577
       -0.04790   28.74084   96.57823   98.82512
       -0.01430   30.67781   98.60213   98.23930
       -0.38540   29.79909  100.12714   96.13793
        0.27470   29.07533   90.12293  105.15759
        0.14260   26.66215   95.20629  105.87191
        0.03620   27.57677   92.09580  101.15893
        0.03620   25.31288   94.56945  101.29877
        0.01030   28.95249   97.37570  102.82189
        0.01030   30.97639   94.88315  101.77687
        0.06210   26.83978   97.33601   98.58134
        0.06210   29.01485   94.96819   97.57034
        0.11350   30.94049   99.80022   99.89470
        0.11350   32.46927   97.71585   97.74230
        0.34000   29.35123  101.87514   96.76154
        0.34000   31.17859  100.25564   94.82457
        0.34000   28.25519   99.31456   95.36314
       -0.41570   22.41593   93.14460  106.27442
       -0.08750   19.98196   91.93707  106.79598
        0.59730   17.91271   93.43184  105.41648
       -0.56790   17.42705   95.65038  106.01175
        0.29850   19.43016   91.95029  109.71750
       -0.31920   16.91305   90.63315  110.20883
       -0.31920   21.63547   90.71630  111.18960
        0.27190   22.65215   94.96819  106.78842
        0.09690   20.01031   89.99632  106.10623
       -0.02970   19.26198   93.90994  110.33166
        0.07910   16.51810   90.63504  112.23083
        0.07910   17.01131   88.69052  109.53042
        0.07910   15.41072   91.63093  109.21483
        0.07910   21.21596   90.74465  113.20593
        0.07910   21.87169   88.76800  110.56410
        0.07910   23.37213   91.76699  110.83433
       -0.41570   16.68817   92.28855  103.53431
       -0.01520   14.36003   92.48698   99.46196
       -0.00110   16.42550   93.48853   97.76687
       -0.19060   18.81978   92.40383   97.85191
       -0.19060   15.90205   95.50109   96.14927
       -0.23410   20.71329   93.35247   96.30044
       -0.23410   17.81256   96.43650   94.60914
        0.32260   20.19172   95.36881   94.70551
       -0.55790   22.12491   96.33446   93.19751
        0.27190   17.26454   90.54812  103.00519
        0.08760   14.70774   95.47463  102.24741
        0.02950   12.54211   93.08791   98.70040
        0.02950   14.43562   90.42906   99.45440
        0.16990   19.20151   90.84291   99.11047
        0.16990   14.03500   96.32312   96.09446
        0.16560   22.57845   92.52666   96.33446
        0.16560   17.43839   97.99175   93.34302
        0.39920   21.49752   97.73852   92.23375
       -0.56790    3.93819   97.16405  112.20816
       -0.51630    2.55680  100.87925  110.77197
        0.03810    2.60593  102.06789  113.22861
        0.53660    0.13606  101.14570  114.43237
       -0.58190   -1.91618  101.64081  113.44404
       -0.03030    2.58515  104.90815  112.89980
        0.79940    2.61727  106.45016  115.34699
       -0.80140    1.66296  105.66782  117.34254
       -0.80140    3.64906  108.52886  115.18070
        0.29360    2.05035  101.90915  109.24696
        0.08800    4.24244  101.45562  114.32087
       -0.01220    4.24621  105.43160  111.79998
       -0.01220    0.90518  105.42593  111.82643
       -0.41570    0.12094   99.95139  116.64335
       -0.02490   -2.21665   98.94228  117.70726
        0.59730   -4.10260  100.92838  118.61055
       -0.56790   -6.31169  100.31044  119.05653
        0.21170   -1.67052   97.19239  119.93147
       -0.65460   -0.57637   94.91716  119.03952
        0.27190    1.75556   99.73786  117.60522
        0.08430   -3.13884   97.82356  116.24272
        0.03520   -0.36472   98.11836  121.22782
        0.03520   -3.42796   96.76721  120.91791
        0.42750    0.17763   94.02521  120.42658
       -0.41570   -3.25600  103.26975  118.96960
        0.01430   -5.02478  105.31822  119.43447
        0.59730   -6.64806  105.78309  117.14034
       -0.56790   -8.74565  106.70150  117.43703
       -0.20410   -3.70008  107.80888  120.00517
        0.71300   -2.24688  107.62179  122.46748
       -0.91910    0.21354  108.16414  122.47693
       -0.59310   -3.27490  106.83756  124.41768
        0.27190   -1.38139  103.62313  118.91858
        0.10480   -6.23421  104.81744  121.02562
        0.07970   -5.10604  109.30554  120.15824
        0.07970   -2.39428  108.25296  118.47449
        0.41960    1.06958  108.74807  120.87255
        0.41960    1.22265  107.99218  124.08887
       -0.41570   -5.78823  105.28231  114.82543
        0.13030   -5.54824  106.81677  110.46016
       -0.04300   -4.57125  109.36223  111.31243
       -0.32040   -6.94096  107.03598  107.94872
       -0.06600   -2.19019  110.31276  109.98206
        0.27190   -4.03268  104.55855  114.63268
        0.08690   -8.77400  107.10968  112.99050
        0.01870   -3.94764  105.54309  110.21828
        0.02360   -6.06413  110.74740  110.99873
        0.02360   -4.18952  109.26585  113.33443
        0.08820   -7.62504  105.17838  107.37802
        0.08820   -8.53778  108.32099  108.15847
        0.08820   -5.65784  107.76730  106.51252
        0.01860   -1.66485  112.15147  110.74551
        0.01860   -0.65196  108.97673  110.29009
        0.01860   -2.55491  110.48662  107.96194
       -0.56790   -4.66573   96.38737  112.60689
       -0.34790   -8.41684   95.55967  114.30386
       -0.24000   -7.39450   93.84191  116.19737
        0.73410   -5.77311   91.76132  115.03897
       -0.58940   -6.59703   90.57646  113.19082
       -0.00940   -9.59414   92.70996  117.66191
        0.01870   -8.65684   91.21897  119.92769
       -0.04790  -10.76388   90.22875  121.62466
       -0.01430   -9.68485   89.85648  124.25705
       -0.38540  -11.55945   89.13082  126.14300
        0.27470  -10.30468   95.82045  114.21505
        0.14260   -6.22854   94.92850  117.50317
        0.03620  -10.82246   94.22930  118.31575
        0.03620  -10.66372   91.45897  116.42225
        0.01030   -7.56835   89.61081  119.23983
        0.01030   -7.41906   92.42650  121.04641
        0.06210  -12.30779   91.59125  121.68891
        0.06210  -11.45552   88.42973  120.89712
        0.11350   -8.25243   88.38060  124.16634
        0.11350   -8.78912   91.61203  124.85798
        0.34000  -10.70908   88.91728  127.83808
        0.34000  -12.37393   87.48298  125.62899
        0.34000  -12.89549   90.48765  126.26772
       -0.41570   -3.47710   91.40038  116.01407
        0.04290   -1.87461   89.40483  115.05975
        0.59730   -0.33259   88.35981  117.22160
       -0.56790    1.81036   89.14972  117.72994
       -0.07900   -0.15307   90.42151  112.97728
       -0.10810    1.71209   87.86660  111.59589
        0.27190   -2.85538   92.52666  117.42569
        0.07660   -3.05380   87.90439  114.28686
        0.09100   -1.30580   91.28889  111.50707
        0.09100    1.11494   91.83691  113.77285
       -0.41570   -1.40785   86.55513  118.58787
       -0.02520   -0.12472   85.35704  120.72893
        0.59730    2.45097   84.20620  120.01462
       -0.56790    4.34637   84.78823  121.25428
        0.27190   -3.17285   85.98632  118.13623
        0.06980    0.17385   86.77622  122.19158
        0.06980   -1.33415   83.86794  121.48104
       -0.25480    2.72310   82.67552  117.97560
       -0.02660    5.14383   81.69853  117.07420
        0.58960    7.09781   83.77345  116.56776
       -0.57480    9.35225   83.38606  117.05720
       -0.00700    4.46164   80.18297  114.70071
        0.01890    1.81603   79.26267  115.17881
        0.01920    0.66140   81.59270  116.43170
        0.06410    5.90350   80.40596  118.48772
        0.02530    4.52400   81.38295  113.02830
        0.02530    5.74477   78.58615  114.48150
        0.02130    0.84849   78.78646  113.42325
        0.02130    1.81981   77.66018  116.47327
        0.03910   -0.93163   81.05980  117.62222
        0.03910    0.05858   82.94575  114.99928
       -0.41570    6.27767   85.95230  115.52652
        0.04290    7.94252   88.09903  115.05220
        0.59730    9.02344   89.10626  117.52963
       -0.56790   11.32513   89.45208  117.70537
       -0.07900    6.54790   90.29867  113.80120
       -0.10810    5.10226   89.55034  110.78897
        0.27190    4.43330   86.10348  115.05598
        0.07660    9.49020   87.49810  113.83332
        0.09100    5.06636   90.93173  115.08432
        0.09100    7.87827   91.84636  113.52341
       -0.51630    7.42473   89.50877  119.45526
        0.03810    8.31479   90.42340  121.92324
        0.53660   10.01744   88.54123  123.23471
       -0.58190   11.96197   89.26121  124.31563
       -0.03030    6.14539   90.95252  123.68824
        0.79940    4.29913   92.92539  122.73204
       -0.80140    5.02856   94.62237  121.32420
       -0.80140    2.10515   92.69674  123.44825
        0.29360    5.56335   89.17429  119.20392
        0.08800    9.36737   92.16950  121.63411
       -0.01220    5.11360   89.19507  123.98682
       -0.01220    6.90506   91.58369  125.49482
       -0.41570    9.39383   86.10726  123.02873
        0.01430   10.98120   84.13250  124.09454
        0.59730   13.63248   84.04179  122.94369
       -0.56790   15.50898   83.62983  124.29674
       -0.20410    9.74154   81.56058  123.76194
        0.71300    7.48898   81.24500  125.52128
       -0.91910    5.92618   79.38362  125.07341
       -0.59310    7.00144   82.72465  127.25416
        0.27190    7.78945   85.62727  122.11599
        0.10480   11.17395   84.48966  126.11465
        0.07970    9.10092   81.37350  121.81364
        0.07970   11.12482   80.08659  124.16257
        0.41960    6.26255   78.18175  123.62966
        0.41960    4.38227   79.14929  126.17134
       -0.41570   13.84224   84.43107  120.45492
        0.03370   16.27054   84.51611  119.15479
        0.59730   17.89949   86.65528  120.20359
       -0.56790   20.11991   86.30190  120.78374
       -0.18250   15.83402   84.98476  116.34099
        0.27190   12.24920   84.67674  119.43258
        0.08230   17.24753   82.72087  119.40801
        0.06030   17.64626   85.04901  115.36589
        0.06030   14.68884   83.45975  115.56053
        0.06030   14.85325   86.77811  116.08777
       -0.34790   16.81667   88.91917  120.47760
       -0.24000   18.20373   91.06212  121.54718
        0.73410   19.11458   90.51599  124.21359
       -0.58940   21.35957   90.87126  124.78995
       -0.00940   16.53510   93.42806  121.61332
        0.01870   15.95307   94.26899  118.94881
       -0.04790   14.84758   96.89571  118.98472
       -0.01430   12.13204   96.93539  119.78407
       -0.38540   11.17017   99.48085  119.43258
        0.27470   15.00254   89.15728  119.93525
        0.14260   19.84212   91.44574  120.35855
        0.03620   14.77577   92.99720  122.59409
        0.03620   17.52343   94.93606  122.60732
        0.01030   17.68784   94.27277  117.83954
        0.01030   14.60002   92.96886  118.10032
        0.06210   15.93606   98.04844  120.29808
        0.06210   15.00065   97.71018  117.09877
        0.11350   11.98275   96.40249  121.76828
        0.11350   11.04923   95.61825  118.62756
        0.34000    9.45997   99.40526  118.58976
        0.34000   12.37771  100.47107  118.33276
        0.34000   11.00576  100.33879  121.12955
       -0.34790   17.45540   89.50310  125.82174
       -0.26370   18.30200   88.98153  128.38232
        0.73410   20.29755   86.93307  128.60342
       -0.58940   21.97374   87.13527  130.23992
       -0.00070   16.03244   88.33714  130.07363
        0.03900   15.23308   90.97897  130.92023
        0.04860   12.49298   91.25865  130.48559
       -0.52950   11.73520   93.89293  130.50449
        0.80760    9.29556   94.51087  130.33630
       -0.86270    7.43607   92.80634  130.10953
       -0.86270    8.70408   96.93917  130.37032
        0.27470   15.66961   89.11193  125.27561
        0.15600   19.13159   90.72008  129.11365
        0.03270   14.53955   87.39605  129.01349
        0.03270   16.61825   87.19574  131.68557
        0.02850   15.64693   91.22086  132.92334
        0.02850   16.25542   92.39438  129.82796
        0.06870   12.01866   90.44040  128.65633
        0.06870   11.46875   90.25143  131.96147
        0.34560   13.05612   95.26298  130.64433
        0.44780    7.84803   90.94307  130.06985
        0.44780    5.62194   93.38460  129.97914
        0.44780   10.07791   98.25442  130.52905
        0.44780    6.87860   97.47774  130.23615
       -0.41570   20.15582   84.97154  126.97826
       -0.05180   22.06822   82.98921  126.98582
        0.59730   24.63258   84.10226  126.21292
       -0.56790   26.55065   83.57125  127.45447
       -0.11020   21.31989   80.82548  125.18491
        0.35310   23.23229   78.62583  125.00160
       -0.41210   23.69339   77.58649  127.63588
       -0.41210   22.27987   76.57926  123.21203
        0.27190   18.70640   84.87705  125.74049
        0.09220   22.22696   82.23332  128.89444
        0.04570   19.52465   80.05258  125.83308
        0.04570   21.04777   81.61160  123.30085
       -0.03610   25.01053   79.36283  124.26839
        0.10000   25.04076   76.03124  127.53573
        0.10000   24.45306   79.07559  128.83775
        0.10000   21.91704   76.90618  128.42579
        0.10000   21.96996   77.38995  121.34309
        0.10000   20.50920   75.81014  123.93013
        0.10000   23.68016   75.07315  123.08353
       -0.41570   24.73463   85.74821  124.27784
       -0.05180   27.11946   86.92362  123.58431
        0.59730   28.07755   88.60737  125.70647
       -0.56790   30.36412   88.56579  126.18646
       -0.11020   26.71884   88.39572  121.13333
        0.35310   26.13869   86.73276  118.82220
       -0.41210   25.15037   88.35603  116.66602
       -0.41210   28.53864   85.30602  118.02473
        0.27190   23.14915   86.16962  123.30274
        0.09220   28.50841   85.44208  123.24227
        0.04570   25.14092   89.69018  121.40923
        0.04570   28.41392   89.49743  120.74216
       -0.03610   24.69116   85.36082  119.33809
        0.10000   24.74407   87.16173  115.03708
        0.10000   23.42693   89.31224  117.26129
        0.10000   26.57144   89.75632  116.15391
        0.10000   28.12479   84.12683  116.38634
        0.10000   29.17926   84.11738  119.57998
        0.10000   30.01452   86.66095  117.54285
       -0.41570   26.49018   90.03033  127.04440
       -0.03890   27.33300   91.49109  129.22325
        0.59730   28.35345   89.75065  131.28683
       -0.56790   30.43026   90.24198  132.21847
        0.36540   25.14470   93.06712  130.25693
       -0.24380   25.76453   94.49575  132.69279
       -0.67610   24.53053   94.78299  128.26705
        0.27190   24.65148   90.10025  126.53606
        0.10070   28.83911   92.76288  128.62421
        0.00430   23.53276   91.83124  130.59708
        0.41020   23.46284   93.95151  127.05952
        0.06420   24.11291   95.56723  133.30128
        0.06420   27.33300   95.78644  132.35075
        0.06420   26.28987   93.15216  134.16300
       -0.41570   27.12513   87.67006  131.99926
       -0.08750   28.15125   86.04490  133.99859
        0.59730   30.68537   84.84870  133.22380
       -0.56790   32.36156   84.52367  134.79227
        0.29850   26.12924   84.01344  134.65999
       -0.31920   27.22906   82.08592  136.47602
       -0.31920   23.92960   85.22287  136.06217
        0.27190   25.47540   87.20897  131.15644
        0.09690   28.47061   87.20519  135.67100
       -0.02970   25.46217   83.08370  132.94790
        0.07910   28.82777   81.13917  135.58785
        0.07910   25.78720   80.69509  136.95601
        0.07910   27.86212   83.03835  138.18811
        0.07910   23.04332   86.64016  134.85842
        0.07910   24.62313   86.12049  137.78182
        0.07910   22.54821   83.77534  136.55161
       -0.34790   31.06332   84.31580  130.78795
       -0.24000   33.44248   83.33692  129.82985
        0.73410   35.43803   85.37027  129.36498
       -0.58940   37.46571   84.81091  128.30862
       -0.00940   32.97383   81.94041  127.36376
        0.01870   31.21828   79.71054  127.64533
       -0.04790   32.36156   77.89262  129.51805
       -0.01430   30.83655   75.48700  129.60309
       -0.38540   32.56754   73.48200  130.33063
        0.27470   29.63280   84.60493  129.55773
        0.14260   34.19081   81.99522  131.20180
        0.03620   32.14613   83.25755  126.01450
        0.03620   34.77663   81.27712  126.62299
        0.01030   29.38524   80.35115  128.32941
        0.01030   30.98962   78.77512  125.82363
        0.06210   32.37290   78.75812  131.38699
        0.06210   34.29475   77.45609  128.95491
        0.11350   29.32288   75.65519  130.98826
        0.11350   30.04476   75.09016  127.74360
        0.34000   31.62457   71.82471  130.41189
        0.34000   33.96972   73.35350  129.04184
        0.34000   33.31209   73.87506  132.04272
       -0.34790   34.90702   87.76455  130.00749
       -0.24000   36.58699   89.91317  129.58608
        0.73410   37.39579   90.24009  126.84220
       -0.58940   39.59732   90.66528  126.19780
       -0.00940   38.90190   89.63538  131.26038
        0.01870   38.05530   89.70341  133.97969
       -0.04790   40.20203   88.51099  135.41399
       -0.01430   39.57653   88.30690  138.19756
       -0.38540   41.66468   87.00299  139.43911
        0.27470   33.22516   88.10470  130.84275
        0.14260   35.58921   91.62148  130.16056
        0.03620   39.83354   87.84203  130.86731
        0.03620   40.20770   91.18873  130.90133
        0.01030   37.75106   91.64416  134.60141
        0.01030   36.33376   88.59792  134.21969
        0.06210   41.89145   89.66750  135.18534
        0.06210   40.56108   86.62883  134.65810
        0.11350   39.34788   90.18907  139.00447
        0.11350   37.83799   87.22976  138.44323
        0.34000   41.29619   86.84047  141.30427
        0.34000   43.27284   88.00077  139.19345
        0.34000   41.87255   85.26444  138.67755
       -0.41570   35.57409   89.99632  125.13577
       -0.00310   36.03708   90.26466  122.44669
        0.59730   34.79931   92.67028  121.40168
       -0.56790   32.47683   92.94618  121.58120
       -0.00360   34.99206   87.93841  121.08420
       -0.06450   36.55864   85.63294  121.64167
        0.69510   39.26662   85.83703  120.69492
       -0.94070   41.00139   84.75611  122.11788
       -0.60860   39.91102   86.98409  118.75606
        0.27190   33.80153   89.61081  125.73104
        0.08500   38.06853   90.36670  122.12733
        0.01710   33.05887   87.60392  121.71159
        0.01710   34.99584   88.28423  119.05464
        0.03520   36.60022   85.34948  123.68069
        0.03520   35.66858   83.99644  120.76106
        0.42510   40.49305   83.84148  123.71281
        0.42510   42.84009   84.84303  121.61332
       -0.25480   36.19392   94.49009  120.31508
       -0.02660   35.14135   96.76154  119.17936
        0.58960   33.51996   96.02454  116.92869
       -0.57480   34.23806   94.31245  115.48683
       -0.00700   37.38445   98.33001  118.38378
        0.01890   39.40079   97.37948  120.17335
        0.01920   38.92269   94.55623  120.16579
        0.06410   34.01129   97.78766  120.56264
        0.02530   37.89279   97.97474  116.42036
        0.02530   37.01973  100.33312  118.69370
        0.02130   41.28863   97.81978  119.47604
        0.02130   39.12300   98.15804  122.05930
        0.03910   39.79196   93.63782  121.79096
        0.03910   39.58031   93.70774  118.40835
       -0.41570   31.37512   97.29822  116.59799
       -0.00240   29.78019   96.80689  114.42481
        0.59730   28.61990   99.26920  113.50640
       -0.56790   28.44416  101.13814  114.89913
       -0.03430   27.62024   94.92283  115.06542
        0.01180   25.78909   95.77510  117.13467
       -0.12560   23.67071   97.21129  116.53941
       -0.12560   26.29554   95.20629  119.64801
       -0.17040   22.10224   98.06545  118.44992
       -0.17040   24.69494   96.07746  121.53585
       -0.10720   22.60490   97.50798  120.95192
        0.27190   30.85356   98.61914  117.87356
        0.09780   30.93482   96.00943  112.91681
        0.02950   26.52987   94.60158  113.34766
        0.02950   28.46683   93.13515  115.64179
        0.13300   23.25119   97.65916  114.59299
        0.13300   27.93204   94.08757  120.13178
        0.14300   20.46195   99.18417  117.97938
        0.14300   25.09556   95.62581  123.48604
        0.12970   21.37280   98.18639  122.42969
       -0.51630   27.74874   99.22952  111.17070
        0.03970   26.36168  101.27609  110.02930
        0.53660   23.74630  100.17249  109.48506
       -0.58190   23.54410   98.10702  108.41548
        0.05600   27.71661  101.94883  107.65203
        0.01360   26.40514  103.83100  105.98151
        0.80540   27.83378  104.55099  103.56077
       -0.81880   29.86145  103.51164  103.00519
       -0.81880   26.87946  106.20450  102.21529
        0.29360   28.07377   97.67049  110.11812
        0.11050   26.23885  102.89181  111.29920
       -0.01730   27.98684  100.21974  106.56733
       -0.01730   29.56854  102.70095  108.14903
       -0.04250   24.58534  103.03543  105.43349
       -0.04250   26.06499  105.54498  107.07188
       -0.41570   21.70350  101.42538  110.13513
       -0.00240   19.17505  100.49186  109.55309
        0.59730   18.12058  102.06411  107.36290
       -0.56790   18.25097  104.39603  107.34967
       -0.03430   17.48564  100.73185  111.90580
        0.01180   14.87025   99.58857  111.53919
       -0.12560   14.52632   97.02421  111.90202
       -0.12560   12.85392  101.09846  110.81543
       -0.17040   12.16228   95.97730  111.54675
       -0.17040   10.49932  100.04021  110.46205
       -0.10720   10.17429   97.49097  110.82866
        0.27190   21.88870  103.08267  111.06487
        0.09780   19.28654   98.51520  108.98617
        0.02950   18.40782   99.76809  113.47616
        0.02950   17.27966  102.72551  112.37634
        0.13300   16.09669   95.84691  112.45949
        0.13300   13.12793  103.09968  110.52819
        0.14300   11.87504   93.97608  111.83210
        0.14300    8.92140  101.20806  109.90080
        0.12970    8.32991   96.66327  110.54898
       -0.41570   17.05289  100.85090  105.44294
       -0.05970   16.00976  102.12080  103.25086
        0.59730   13.17706  101.56900  103.31322
       -0.56790   12.35125   99.38826  103.09968
        0.13030   17.27588  101.05877  100.81311
       -0.04300   20.04055  101.77309  100.69217
       -0.32040   15.96063  102.13025   98.52276
       -0.06600   21.35768  101.05877  103.11480
        0.27190   16.96218   98.94606  105.51286
        0.08690   16.33668  104.15037  103.38881
        0.01870   17.10391   99.00653  100.79799
        0.02360   20.92872  100.78287   99.11991
        0.02360   20.20684  103.80455  100.39926
        0.08820   13.96319  101.63136   98.58134
        0.08820   16.15527  104.18060   98.51520
        0.08820   16.81289  101.35357   96.81634
        0.01860   23.38914  100.96429  102.79165
        0.01860   20.95706  102.47418  104.55666
        0.01860   20.67738   99.22196  103.74974
       -0.41570   11.65205  103.54187  103.68171
       -0.20410    7.78945  105.41270  105.49774
        0.71300    4.90951  105.31822  105.72073
       -0.91910    3.80402  107.44416  106.46906
       -0.59310    3.62449  103.42093  105.20861
        0.27190   12.42117  105.28231  103.83289
        0.10480    8.46030  101.46506  104.73996
        0.07970    8.59258  105.27853  107.38936
        0.07970    8.32991  107.22306  104.67571
        0.41960    4.86227  108.98240  106.86590
        0.41960    1.90484  107.52353  106.64102
       -0.56790   -1.19620  106.93771  103.64770
       -0.25480   -0.13039  109.12601  100.21785
       -0.02660    0.24566  111.50140  101.57845
        0.58960   -2.19397  112.51429  102.73685
       -0.57480   -2.05602  113.99773  104.52831
       -0.00700    1.40218  113.23806   99.60746
        0.01890    0.34015  112.23272   97.11681
        0.01920    0.56881  109.37168   97.55333
        0.06410    1.61950  111.19526  103.08267
        0.02530    0.82581  115.19015   99.91927
        0.02530    3.45631  113.08310   99.62825
        0.02130   -1.61950  112.80531   96.84091
        0.02130    1.50800  112.82799   95.52755
        0.03910    2.49444  108.71783   97.22452
        0.03910   -0.75967  108.34745   96.35714
       -0.51630   -4.43519  111.90580  101.77120
        0.03970   -6.76522  112.64279  103.00141
        0.53660   -8.73242  110.69260  102.27198
       -0.58190   -8.38094  109.17326  100.54099
        0.05600   -7.62693  115.31109  102.20773
        0.01360   -8.67006  115.54730   99.60557
        0.80540   -9.68674  118.17024   99.06700
       -0.81880  -11.69363  118.87700  100.00242
       -0.81880   -8.41684  119.46849   97.67238
        0.29360   -4.51267  110.90803  100.14604
        0.11050   -6.49499  112.59933  105.04232
       -0.01730   -5.99988  116.56776  102.35135
       -0.01730   -9.05935  115.95171  103.54187
       -0.04250   -7.17340  115.12778   98.25253
       -0.04250  -10.19129  114.17725   99.36747
       -0.34790  -10.78089  110.71716  103.70250
       -0.24000  -12.76888  108.80665  103.62502
        0.73410  -13.67028  108.37957  100.94539
       -0.58940  -14.33546  110.16725   99.63581
       -0.00940  -14.70963  109.86301  105.41081
        0.01870  -16.79400  108.30776  106.54654
       -0.04790  -18.06578  110.28442  108.24540
       -0.01430  -20.06889  109.15814  109.95371
       -0.38540  -20.97596  110.98739  111.79620
        0.27470  -10.98498  112.15902  104.93649
        0.14260  -12.03945  107.03787  104.38469
        0.03620  -13.65138  110.63591  107.00007
        0.03620  -15.60158  111.45416  104.45461
        0.01030  -18.08468  107.60101  105.10657
        0.01030  -16.02677  106.76008  107.66904
        0.06210  -16.62203  111.16881  109.41892
        0.06210  -18.93506  111.72439  107.05676
        0.11350  -21.65437  108.53075  108.79909
        0.11350  -19.27521  107.53864  110.94771
        0.34000  -22.30444  110.17481  112.89980
        0.34000  -19.51898  111.57321  112.88090
        0.34000  -21.73374  112.48406  110.88724
       -0.41570  -13.40194  106.06088  100.01753
       -0.02520  -14.25231  105.33144   97.50420
        0.59730  -12.67250  106.34623   95.28944
       -0.56790  -13.43595  106.01742   93.09925
        0.27190  -12.56668  104.73807  101.11169
        0.06980  -14.23342  103.27353   97.40404
        0.06980  -16.19495  105.97395   97.26420
       -0.41570  -10.46719  107.52731   95.73730
        0.29850   -8.46030  111.37668   94.05356
       -0.31920   -6.65184  112.38390   91.99754
       -0.31920  -11.00954  112.72783   93.76254
        0.27190   -9.92484  107.76352   97.55144
        0.09690   -9.67918  108.09422   91.92951
       -0.02970   -7.67796  111.78486   95.91494
        0.07910   -4.82447  111.44660   92.16950
        0.07910   -6.40617  114.41536   92.23564
        0.07910   -7.44741  112.00029   90.13616
        0.07910  -12.31723  112.04375   95.19873
        0.07910  -11.78055  112.34233   91.89171
        0.07910  -10.74120  114.75740   93.98931
       -0.58190    7.61182  102.28710   81.75333
       -0.51630    8.11637  106.27064   83.22543
        0.03970   10.84325  106.31977   82.78890
        0.53660   12.13015  104.43382   84.57091
       -0.58190   13.77043  103.00330   83.73565
        0.05600   11.87693  109.02019   83.26133
        0.01360   14.77199  109.37168   83.39739
        0.80540   15.73197  111.37857   85.29468
       -0.81880   14.85892  113.53853   85.18129
       -0.81880   17.36280  110.83622   86.88205
        0.29360    7.27356  107.81454   83.96620
        0.11050   11.22686  105.77931   80.83870
       -0.01730   11.18529  110.21639   81.73443
       -0.01730   11.07002  109.70994   85.02634
       -0.04250   15.42961  109.91214   81.52090
       -0.04250   15.62237  107.55943   83.88494
       -0.34790   11.35158  104.29021   86.96898
       -0.00940   11.68796  103.07322   91.44196
        0.01870   12.79345  105.61679   92.30367
       -0.04790   15.61481  105.39003   92.65894
       -0.01430   17.19084  107.44416   91.39471
       -0.38540   16.46707  109.99340   92.12226
        0.27470    9.96831  105.45617   87.57747
        0.14260   14.51310  102.61402   88.57902
        0.03620    9.63382  103.15826   91.55534
        0.03620   12.37582  101.57845   92.68162
        0.01030   12.40038  107.04921   90.87693
        0.01030   11.92228  106.17048   94.08568
        0.06210   16.00598  105.44294   94.68095
        0.06210   16.21952  103.56266   91.92573
        0.11350   19.16560  107.15692   91.90683
        0.11350   17.00376  107.25897   89.35192
        0.34000   17.09635  111.23306   90.81457
        0.34000   14.56601  110.10489   92.23942
        0.34000   17.23619  110.41292   93.81734
       -0.56790   11.21552   93.83057   84.19486
       -0.41570   10.56735   97.60435   82.28245
        0.03370   12.14716   96.98452   80.09982
        0.59730   14.88159   96.34580   80.88973
       -0.56790   16.04944   94.52221   80.02990
       -0.18250   12.15283   99.23708   78.29324
        0.27190    9.72831   99.31645   82.37127
        0.08230   11.33647   95.35747   79.13228
        0.06030   13.32446   98.80244   76.65485
        0.06030   12.91250  100.89059   79.26078
        0.06030   10.22720   99.62636   77.67530
       -0.51630   15.91149   97.79900   82.69819
        0.05600   19.03143   99.49975   85.46475
        0.01360   21.40115   99.12936   86.98976
        0.80540   21.73752  101.26475   88.87382
       -0.81880   22.53876  103.28109   88.05179
       -0.81880   21.19895  100.95484   91.11692
        0.29360   14.89293   99.25220   83.39928
        0.11050   19.77598   97.38515   82.11994
       -0.01730   19.24308  101.22129   84.35548
       -0.01730   17.44784   99.74163   86.75922
       -0.04250   21.27832   97.34357   88.00833
       -0.04250   23.02442   99.07834   85.72176
       -0.56790   18.11114   85.30035   80.04691
       -0.41570   18.71585   89.59381   80.09037
       -0.03890   21.20840   89.50877   78.88284
        0.59730   23.05844   88.02344   80.51745
       -0.56790   24.37558   86.30568   79.60660
        0.36540   22.23452   92.23186   78.45765
       -0.24380   24.87258   92.28855   77.29358
       -0.67610   20.47518   93.48286   76.82871
        0.27190   17.99586   91.28322   80.61005
        0.10070   21.03265   88.57146   77.05736
        0.00430   22.28365   93.21641   80.26612
        0.41020   19.09379   94.12915   77.81136
        0.06420   25.47351   94.24253   77.04791
        0.06420   26.19349   91.31535   78.53891
        0.06420   24.83478   91.34558   75.46243
       -0.34790   23.08678   88.60359   82.97598
       -0.24000   24.75919   87.34125   84.72020
        0.73410   24.20739   84.53312   84.92996
       -0.58940   25.90059   82.94764   85.20586
       -0.00940   24.50030   88.53934   87.28456
        0.01870   25.76831   91.06212   87.54723
       -0.04790   25.67760   91.70085   90.34592
       -0.01430   27.51630   93.83057   90.93740
       -0.38540   26.97584   96.11147   89.48231
        0.27470   21.90948   89.95663   83.62794
        0.14260   26.69805   87.58692   84.07014
        0.03620   25.32044   87.26188   88.67540
        0.03620   22.49719   88.76611   87.70408
        0.01030   27.72039   90.95252   86.90095
        0.01030   24.74407   92.48320   86.46442
        0.06210   23.76898   92.29044   90.84669
        0.06210   26.18782   90.03411   91.44385
        0.11350   27.38780   94.27844   92.94429
        0.11350   29.43059   93.20129   90.51221
        0.34000   28.23818   97.47018   89.93396
        0.34000   25.21273   96.72185   89.88860
        0.34000   27.10056   95.72219   87.61904
       -0.41570   21.79043   83.86038   84.85815
       -0.05180   21.03265   81.21287   84.98476
        0.59730   21.42949   79.83715   82.50544
       -0.56790   21.58823   77.51090   82.54891
       -0.11020   18.22830   80.97099   85.72176
        0.35310   17.50831   81.76089   88.38816
       -0.41210   14.65483   81.81380   88.64138
       -0.41210   18.67238   79.97132   90.24765
        0.27190   20.44873   85.20964   84.71264
        0.09220   22.16649   80.28312   86.43229
        0.04570   17.13982   82.13317   84.41407
        0.04570   17.66327   79.00756   85.45908
       -0.03610   18.24153   83.65440   88.73965
        0.10000   14.14460   82.38072   90.55568
        0.10000   13.87059   83.16118   87.29401
        0.10000   13.89705   79.93730   88.25588
        0.10000   18.15649   80.53635   92.16005
        0.10000   20.72274   80.01289   90.04923
        0.10000   17.98641   78.06270   89.88671
       -0.41570   21.64681   81.16752   80.36060
       -0.02520   21.77909   79.99967   77.88317
        0.59730   19.20718   78.93197   77.16319
       -0.56790   19.05033   77.02902   75.83471
        0.27190   21.72240   83.07047   80.47399
        0.06980   22.34601   81.40940   76.49233
        0.06980   23.16615   78.47844   77.91719
       -0.34790   17.11336   80.09226   77.91152
       -0.26370   14.61136   79.07937   77.38428
        0.73410   13.25643   80.60249   75.37740
       -0.58940   13.54556   82.91551   75.26212
       -0.00070   12.93895   79.11716   79.74266
        0.03900   13.73831   77.30303   81.79869
        0.04860   12.78400   74.63284   81.32814
       -0.52950   10.03256   74.66119   81.15429
        0.80760    8.42062   74.22277   83.04779
       -0.86270    9.15950   73.73333   85.37972
       -0.86270    5.97153   74.32860   82.56591
        0.27470   17.26076   81.73065   78.87906
        0.15600   14.80222   77.13484   76.73233
        0.03270   12.97108   81.02390   80.52123
        0.03270   11.00765   78.66741   79.18519
        0.02850   15.79622   77.26523   81.88561
        0.02850   13.00321   77.97010   83.60337
        0.06870   13.36225   73.41208   82.88339
        0.06870   13.57579   73.92042   79.56503
        0.34560    9.27667   75.04858   79.44409
        0.44780   11.02088   73.65963   85.79546
        0.44780    7.86315   73.43098   86.74788
        0.44780    5.36304   74.71599   80.79902
        0.44780    4.70920   74.02246   83.96431
       -0.51630   11.72953   79.28535   73.86373
       -0.03030   10.03445   79.10394   69.54948
        0.79940   12.37960   79.58015   67.92810
       -0.80140   13.80823   81.37728   68.38730
       -0.80140   12.75376   78.12317   66.16498
        0.29360   11.77866   77.38051   73.95632
        0.08800   10.64105   82.39584   71.78125
       -0.01220    9.90783   77.08004   69.90664
       -0.01220    8.37149   79.68219   68.47990
       -0.56790   17.86169   87.09559  102.47796
       -0.41570   19.29788   83.08559  103.14881
       -0.08750   21.68650   83.84337  104.34123
        0.59730   23.95228   83.11015  102.73874
       -0.56790   23.98251   81.05224  101.63325
        0.29850   21.87547   82.58859  106.99062
       -0.31920   24.13558   83.69786  108.44004
       -0.31920   19.36780   82.98921  108.41359
        0.27190   18.93884   81.22421  102.92771
        0.09690   21.68272   85.88994  104.57933
       -0.02970   22.17783   80.56658  106.74307
        0.07910   24.26219   82.81347  110.29576
        0.07910   23.87669   85.72932  108.66303
        0.07910   25.87035   83.33692  107.38747
        0.07910   19.70795   82.89851  110.44315
        0.07910   18.59113   84.83359  107.92793
        0.07910   18.02988   81.51901  107.87502
       -0.41570   25.81555   84.79768  102.63858
       -0.00240   28.19471   84.44430  101.30066
        0.59730   30.33388   84.75422  103.21495
       -0.56790   30.23184   86.32269  104.93460
       -0.03430   28.50463   86.42096   99.17283
        0.01180   26.52609   86.00711   97.11114
       -0.12560   24.09023   86.94441   97.39648
       -0.12560   27.12702   84.59170   94.97197
       -0.17040   22.28932   86.43796   95.54644
       -0.17040   25.31099   84.10604   93.14649
       -0.10720   22.90348   85.02256   93.44129
        0.27190   25.56044   86.44930  103.56077
        0.09780   28.25896   82.54891  100.49564
        0.02950   28.27408   88.30879   99.96273
        0.02950   30.38680   86.25088   98.35458
        0.13300   23.59890   88.05557   99.03677
        0.13300   29.02052   83.86794   94.73575
        0.14300   20.39203   87.15984   95.75998
        0.14300   25.79098   83.00811   91.49487
        0.12970   21.48619   84.63705   92.02399
       -0.41570   32.21416   83.11204  102.97496
        0.03370   34.43837   83.06291  104.60768
        0.59730   36.16369   85.31736  104.00675
       -0.56790   35.89535   86.50032  101.98852
       -0.18250   35.78952   80.56280  104.10123
        0.27190   32.09889   81.81758  101.57845
        0.08230   33.85255   83.14606  106.58055
        0.06030   37.47138   80.43808  105.28420
        0.06030   36.33565   80.46832  102.11702
        0.06030   34.52530   78.99811  104.53965
       -0.25480   38.01940   85.94663  105.63758
       -0.02660   39.84299   87.99321  105.21050
        0.58960   41.28107   87.77589  102.71984
       -0.57480   41.97460   89.73553  101.69750
       -0.00700   41.60988   87.89683  107.44794
        0.01890   39.94881   86.89906  109.52286
        0.01920   38.44459   84.84681  108.14525
        0.06410   38.83765   89.79034  105.23885
        0.02530   42.32609   89.77333  107.90903
        0.02530   43.16701   86.59859  107.08322
        0.02130   41.06564   86.10537  111.06109
        0.02130   38.69403   88.37493  110.22206
        0.03910   36.65880   84.47454  109.09956
        0.03910   39.55575   83.11771  107.99407
       -0.51630   41.85554   85.49310  101.75230
        0.03810   43.13489   85.27011   99.31267
        0.53660   41.31508   85.46286   97.06389
       -0.58190   42.07664   84.99610   94.92661
       -0.03030   44.58053   82.73410   99.25598
        0.79940   42.95536   80.33793   99.03110
       -0.80140   40.74816   80.35682   99.73974
       -0.80140   43.87188   78.43308   98.09190
        0.29360   41.39634   83.91518  102.72362
        0.08800   44.50872   86.79890   99.16338
       -0.01220   45.67090   82.59237  100.99830
       -0.01220   45.89578   82.77378   97.67049
       -0.41570   38.85844   85.93719   97.46262
       -0.02520   36.95170   86.15450   95.51054
        0.59730   35.51551   83.71865   94.87370
       -0.56790   33.71082   83.79613   93.35436
        0.27190   38.29152   86.16206   99.27109
        0.06980   35.57409   87.55668   96.12659
        0.06980   37.85688   86.84236   93.79278
       -0.41570   36.20904   81.52279   95.88092
       -0.02490   34.82009   79.25889   95.16850
        0.59730   32.20093   79.25700   96.38926
       -0.56790   31.81543   80.37572   98.41127
        0.21170   36.31865   76.97610   95.95840
       -0.65460   36.74195   77.06114   98.58890
        0.27190   37.66602   81.42830   97.11114
        0.08430   34.59900   79.23244   93.12003
        0.03520   38.12711   76.96666   94.97197
        0.03520   35.26796   75.26779   95.48597
        0.42750   38.37467   77.78113   98.91582
       -0.41570   30.41514   78.02868   95.15716
       -0.05810   27.84134   77.84727   96.06423
        0.59730   27.59945   75.90841   98.18261
       -0.56790   28.44416   73.76168   97.85191
       -0.00740   26.17649   77.13106   93.84002
        0.18680   23.41182   76.80792   94.55245
       -0.22070   21.91137   78.54836   95.79967
       -0.54320   22.02098   74.78780   94.06679
        0.16350   19.74953   75.19976   94.94551
       -0.27950   19.70606   77.45420   95.96785
        0.27190   30.86301   77.17830   93.50932
        0.13600   27.25174   79.68975   96.77476
        0.03670   26.31633   78.61072   92.41517
        0.03670   26.86624   75.36606   93.03500
        0.18620   22.44428   80.39651   96.48186
        0.14350   18.17728   73.90341   94.84535
        0.33390   18.16972   78.24222   96.77854
       -0.41570   26.48640   76.56792  100.33312
       -0.05970   26.04421   74.73867  102.31922
        0.59730   23.37402   73.71822  102.07356
       -0.56790   23.03765   71.42031  102.08867
        0.13030   26.44672   75.96888  104.94405
       -0.04300   29.25107   76.68320  105.21806
       -0.32040   25.60768   74.12829  107.04354
       -0.06600   29.88791   78.31025  107.54053
        0.27190   25.93838   78.37828  100.58823
        0.08690   27.37646   73.18153  102.10001
        0.01870   25.30721   77.68097  105.06121
        0.02360   30.34333   74.94087  105.34089
        0.02360   29.83311   77.70365  103.52676
        0.08820   25.89681   75.00701  108.88413
        0.08820   23.61213   73.67853  106.80354
        0.08820   26.72073   72.39919  106.92637
        0.01860   31.90803   78.71276  107.56510
        0.01860   29.37012   77.29169  109.25452
        0.01860   28.83722   80.07903  107.44983
       -0.41570   21.44272   75.32448  101.86569
       -0.02520   18.82356   74.50623  101.62947
        0.59730   17.23052   75.93486  103.56266
       -0.56790   17.73886   78.16285  104.09745
        0.27190   21.81311   77.19720  101.87136
        0.06980   18.13948   74.91441   99.73030
        0.06980   18.69695   72.48234  101.99041
       -0.41570   15.33513   74.72544  104.66059
       -0.02520   13.77988   75.97266  106.52953
        0.59730   14.77955   75.67408  109.19593
       -0.56790   16.94517   74.85205  109.63624
        0.27190   14.97230   72.91319  104.18816
        0.06980   13.69862   77.98144  106.07978
        0.06980   11.87504   75.19220  106.44071
       -0.41570   13.19785   76.23533  111.07432
       -0.00240   13.95374   76.05581  113.69726
        0.59730   14.58680   73.29870  114.35300
       -0.56790   16.45951   72.85839  115.65313
       -0.03430   11.87504   77.01390  115.44526
        0.01180   12.67061   76.80225  118.22127
       -0.12560   14.78711   78.02301  119.09432
       -0.12560   11.31757   75.26401  119.85777
       -0.17040   15.55056   77.72821  121.56230
       -0.17040   12.09047   74.98244  122.33520
       -0.10720   14.22397   76.20510  123.20447
        0.27190   11.42339   76.80036  110.65669
        0.09780   15.63937   77.20665  113.98072
        0.02950   10.17429   75.89140  115.14479
        0.02950   11.47442   78.98488  115.00306
        0.13300   15.85858   79.22110  117.83765
        0.13300    9.65461   74.28324  119.19259
        0.14300   17.21541   78.70709  122.22182
        0.14300   11.01710   73.79569  123.60132
        0.12970   14.84191   75.97266  125.13577
       -0.51630   13.20352   71.42031  113.44215
        0.03810   13.81579   68.78603  113.96182
        0.53660   16.50676   68.13974  113.03208
       -0.58190   17.96752   66.88497  114.38512
       -0.03030   11.83158   67.11173  112.62390
        0.79940   12.25298   64.27903  113.06798
       -0.80140   12.61959   63.50047  115.24495
       -0.80140   12.26999   62.89953  111.20849
        0.29360   11.68418   71.82471  112.35934
        0.08800   13.70996   68.45911  115.99328
       -0.01220    9.96453   67.61629  113.33066
       -0.01220   11.89961   67.48590  110.60000
       -0.41570   17.24753   69.02792  110.78708
       -0.00310   19.81567   68.58572  109.91781
        0.59730   21.79043   70.02947  111.43526
       -0.56790   23.89937   69.11484  111.82832
       -0.00360   20.16716   69.34350  107.20794
       -0.06450   19.11080   67.38952  105.39003
        0.69510   16.27999   67.43866  105.29176
       -0.94070   15.14427   65.22201  105.41459
       -0.60860   15.09324   69.44555  105.28798
        0.27190   16.02488   70.00490  109.69482
        0.08500   20.21629   66.57316  110.08411
        0.01710   19.20151   71.13496  106.89047
        0.01710   22.17783   69.58916  106.83567
        0.03520   19.72118   65.51869  106.00041
        0.03520   19.85346   67.75613  103.50408
        0.42510   16.17984   63.62141  105.49018
        0.42510   13.23753   65.12563  105.43349
       -0.41570   21.16304   72.25557  112.43115
       -0.05180   22.92616   73.72955  113.91269
        0.59730   23.35513   72.43320  116.46004
       -0.56790   25.47162   72.40108  117.44459
       -0.11020   21.85846   76.42619  114.26229
        0.35310   23.68394   78.22899  115.57376
       -0.41210   26.00641   78.61828  113.88623
       -0.41210   22.30255   80.65729  116.24650
        0.27190   19.40371   72.93398  112.14391
        0.09220   24.71951   73.84294  112.90547
        0.04570   21.40682   77.19342  112.40469
        0.04570   20.12558   76.31470  115.37156
       -0.03610   24.30755   77.34271  117.32554
        0.10000   27.32166   79.90518  114.81220
        0.10000   25.41682   79.41952  112.08155
        0.10000   26.93238   76.80603  113.56309
        0.10000   23.60268   81.94986  117.18381
        0.10000   20.73219   80.22643  117.50884
        0.10000   21.58067   81.53601  114.52874
       -0.34790   21.40304   71.38440  117.65813
       -0.26370   21.62414   69.90475  119.98060
        0.73410   23.53087   67.79392  119.51384
       -0.58940   25.23540   67.41976  121.05586
       -0.00070   19.18072   68.57060  120.71948
        0.03900   17.38926   69.83294  122.50150
        0.04860   15.60914   67.74857  123.43313
       -0.52950   14.06712   66.75269  121.38467
        0.80760   11.59158   67.12874  121.26373
       -0.86270   10.35570   68.40998  123.03818
       -0.86270   10.29712   66.20089  119.36077
        0.27470   19.66260   71.62818  116.91547
        0.15600   22.26664   71.10661  121.52451
        0.03270   18.14137   68.21722  118.97716
        0.03270   19.68528   66.74513  121.52829
        0.02850   18.41538   70.66064  124.08320
        0.02850   16.31779   71.28803  121.51317
        0.06870   14.37137   68.52525  124.88633
        0.06870   16.72597   66.21978  124.24382
        0.34560   14.91183   65.73979  120.00517
        0.44780   11.30434   69.13563  124.52728
        0.44780    8.46786   68.65753  122.89645
        0.44780   11.18718   65.21256  117.99261
        0.44780    8.41117   66.47490  119.26628
       -0.51630   23.31544   66.47112  117.36711
        0.03970   25.06155   64.43777  116.76807
        0.53660   27.72606   65.33161  116.26918
       -0.58190   29.51374   63.98046  116.92113
        0.05600   24.24141   62.99024  114.44370
        0.01360   21.83390   61.56917  114.99361
        0.80540   22.13058   59.56228  117.04586
       -0.81880   23.56866   57.76515  116.64335
       -0.81880   20.90982   59.83440  119.01495
        0.29360   21.91326   66.89442  116.14257
        0.11050   25.10501   63.13197  118.36111
       -0.01730   25.71728   61.65609  113.91269
       -0.01730   23.92015   64.30738  112.89413
       -0.04250   20.40337   62.92032  115.60400
       -0.04250   21.19139   60.65832  113.26263
       -0.41570   27.96039   67.59172  115.16180
       -0.00140   30.39624   68.64052  114.45315
        0.59730   32.21416   68.97311  116.63957
       -0.56790   34.49695   68.67454  116.23516
       -0.01520   29.95216   71.17464  113.11901
       -0.00110   32.18015   72.37084  111.75273
       -0.19060   32.66581   71.75290  109.26774
       -0.19060   33.67303   74.10750  113.01696
       -0.23410   34.67081   72.89808  108.03753
       -0.23410   35.66669   75.24323  111.79242
        0.32260   36.15235   74.63284  109.31499
       -0.55790   38.16113   75.81014  108.09233
        0.27190   26.38436   68.60651  114.80464
        0.08760   31.26741   67.35740  113.09822
        0.02950   28.46117   70.88552  111.72817
        0.02950   29.26619   72.52013  114.51929
        0.16990   31.49607   70.39230  108.29454
        0.16990   33.27241   74.57048  114.96338
        0.16560   35.07710   72.43887  106.09111
        0.16560   36.83832   76.60005  112.76752
        0.39920   38.42569   75.03347  106.47473
       -0.41570   31.29009   69.57027  118.90346
       -0.00240   32.96438   69.95766  121.02184
        0.59730   33.67303   67.55582  122.46559
       -0.56790   35.17536   67.66164  124.24571
       -0.03430   31.77952   71.87384  122.80007
        0.01180   31.89858   74.53836  121.66435
       -0.12560   34.20782   75.67219  121.17869
       -0.12560   29.67059   75.80069  121.13333
       -0.17040   34.28341   78.07592  120.16202
       -0.17040   29.77075   78.20632  120.11477
       -0.10720   32.07054   79.34204  119.63289
        0.27190   29.40414   69.75357  119.13967
        0.09780   34.70671   70.78158  120.29430
        0.02950   29.81043   71.36551  123.12511
        0.02950   32.79242   71.85306  124.59342
        0.13300   35.94259   74.68009  121.59254
        0.13300   27.86968   74.91630  121.51128
        0.14300   36.08054   78.96410  119.78029
        0.14300   28.03976   79.20220  119.69336
        0.12970   32.13479   81.22232  118.84110
       -0.34790   32.67525   65.37885  121.71348
       -0.24000   33.34611   63.00347  122.93424
        0.73410   35.76496   61.93955  121.77584
       -0.58940   35.99739   61.93010  119.48927
       -0.00940   31.16158   61.08729  122.62244
        0.01870   28.80510   61.94333  124.03406
       -0.04790   26.76041   60.04227  123.63911
       -0.01430   24.37369   61.12697  124.81452
       -0.38540   22.23830   59.45645  124.31185
        0.27470   31.42804   65.36941  120.26784
        0.14260   33.65791   63.34551  124.94113
        0.03620   30.71372   60.90209  120.62122
        0.03620   31.75874   59.25614  123.35376
        0.01030   29.22272   62.10018  126.04473
        0.01030   28.19471   63.77259  123.31219
        0.06210   27.25741   58.26593  124.55752
        0.06210   26.47128   59.73235  121.62277
        0.11350   24.63636   61.30649  126.84976
        0.11350   23.99574   62.98268  124.00572
        0.34000   22.16271   59.06150  122.44669
        0.34000   22.45373   57.83507  125.29640
        0.34000   20.61880   60.31439  124.84665
       -0.41570   37.53752   61.06272  123.20258
       -0.14900   39.82976   60.05550  122.07820
        0.27190   37.32965   61.07595  125.09987
        0.09760   39.53307   58.12042  121.50183
        0.09760   40.35132   61.16099  120.44169
        0.09760   41.35666   60.11597  123.43313
        0.00000   33.72972   91.27944  100.69217
        0.67910   35.18103   90.23631  100.96807
        0.67910   33.10611   91.87659  102.28143
        0.00000   -1.07336  102.50819  107.03409
        0.67910    0.25322  103.16204  105.99285
        0.67910   -0.87305  103.12235  108.72350
        0.00000    6.14161   96.62359  116.83043
        0.67910    5.74288   95.90549  118.44236
        0.67910    6.42885   95.29700  115.63423
        0.00000    7.35103   87.70786  129.49726
        0.67910    8.02756   86.91228  130.97503
        0.67910    8.35070   87.25621  128.05918
        0.00000    1.95587   85.10571  127.56029
        0.67910    3.20120   83.90384  128.08564
        0.67910    2.39428   86.74410  128.18768
        0.00000    8.21653  110.06143   98.14671
        0.67910    8.84203  108.82744   99.31267
        0.67910    8.32235  109.40947   96.46296
        0.00000    0.49700  110.79275   84.83170
        0.67910    0.20976  109.96694   86.41529
        0.67910    2.24122  111.25007   84.69564
        0.00000    5.93563  112.11745   84.61627
        0.67910    6.57814  111.15369   86.00522
        0.67910    6.26444  113.87301   84.89784
        0.00000    9.45430   73.72200  100.94539
        0.67910    8.64550   73.77113   99.32778
        0.67910   11.23253   73.47822  100.72240
        0.00000   10.12137   64.18455  106.93204
        0.67910   10.90561   63.71590  108.49296
        0.67910    8.33558   63.91621  107.04921
        0.00000   16.59935   62.67655  118.44425
        0.67910   15.20663   62.96378  117.32554
        0.67910   15.97574   62.36285  120.11288
        0.00000   30.40191  101.52554  120.24705
        0.67910   31.02930  103.07511  119.55541
        0.67910   28.62368  101.67293  120.53807
        0.00000   40.76139   75.74589  104.02564
        0.67910   40.75761   77.07059  102.79354
        0.67910   42.43758   75.52290  104.66626
        0.00000    6.02256   71.42031   89.22531
        0.67910    4.69219   71.87951   88.08958
        0.67910    5.35170   70.40364   90.56135
        0.00000   23.31544   53.89688  120.21115
        0.67910   23.40237   55.22536  118.98661
        0.67910   24.47951   52.58730  119.76517
        0.00000  -13.84413   99.88147  107.14936
        0.67910  -12.91628  100.86413  108.35123
        0.67910  -15.33702   99.22385  107.93171
        0.00000    6.88805   74.26057   96.46296
        0.67910    8.01244   74.55725   95.07590
        0.67910    5.85248   72.82060   96.10391
        0.00000    1.90484   90.39316  128.66011
        0.67910    1.96909   91.12448  127.00660
        0.67910    0.39306   90.92795  129.49726
        0.00000  -15.76976  115.44526  100.24997
        0.67910  -14.38082  116.36745  100.95295
        0.67910  -15.40505  113.67459  100.30099
        0.00000   10.44452  114.27363   88.65839
        0.67910   10.12704  112.54453   88.23320
        0.67910   12.11314  114.72905   88.12738
        0.00000   14.04255   73.00768   98.01442
        0.67910   14.29389   74.78024   97.75175
        0.67910   13.86303   72.18187   96.41572
        0.00000   18.02799   61.50681  108.38713
        0.67910   16.90360   60.24825  109.03531
        0.67910   19.26765   60.72068  107.33077
        0.00000   28.24007  105.27853   96.67461
        0.67910   27.80732  105.60168   98.39993
        0.67910   26.80010  105.58467   95.62392
        0.00000    4.68274  101.21562  119.46849
        0.67910    4.40306  102.72740  120.42091
        0.67910    5.09092   99.85880  120.59476
        0.00000    2.58326  111.62612  119.70659
        0.67910    3.07080  110.90236  118.12300
        0.67910    4.05535  112.19871  120.58720
        0.00000    3.02356   95.63148  131.35864
        0.67910    3.36749   96.68406  132.78917
        0.67910    2.54924   96.66327  129.95080
        0.00000   -3.21064   91.39282  122.67346
        0.67910   -1.47210   91.81990  122.92668
        0.67910   -3.79079   90.37804  124.05485
        0.00000   21.83201  108.05076  104.24107
        0.67910   23.41938  107.63880  103.47951
        0.67910   20.74352  106.60701  104.18627
       -1.35820   33.86011   91.20574  100.95484
       -1.35820   -0.84660  102.69150  107.11346
       -1.35820    6.12271   96.33257  116.90413
       -1.35820    7.59103   87.52644  129.51805
       -1.35820    2.20342   85.15295  127.72659
       -1.35820    8.32424  109.78742   98.08623
       -1.35820    0.69542  110.73228   85.04901
       -1.35820    6.07736  112.21761   84.86193
       -1.35820    9.58091   73.69554  100.67327
       -1.35820    9.99098   64.07683  107.18149
       -1.35820   16.30456   62.67655  118.50850
       -1.35820   30.24885  101.77687  120.18469
       -1.35820   40.99383   75.91219  103.93116
       -1.35820    5.73154   71.34850   89.24043
       -1.35820   23.48930   53.91389  119.96548
       -1.35820  -13.91216   99.93628  107.43660
       -1.35820    6.91262   74.10561   96.20596
       -1.35820    1.70453   90.57646  128.52972
       -1.35820  -15.51276  115.33754  100.36146
       -1.35820   10.62782  114.07899   88.52044
       -1.35820   14.05578   73.15697   97.75364
       -1.35820   18.03177   61.21012  108.33800
       -1.35820   27.97551  105.36924   96.78610
       -1.35820    4.69786  101.25342  119.76706
       -1.35820    2.86105  111.59778  119.59321
       -1.35820    3.00844   95.93195  131.37754
       -1.35820   -3.03112   91.31535  122.90212
       -1.35820   21.91893  107.78809  104.12013
        0.00933   15.62426   92.85358  102.86913
        0.00933   14.46018   92.95374  100.83390
        0.00933   14.63593   94.44851  102.22662
        0.28395    3.54702   97.82734  111.34077
        0.28395    2.85538   99.68494  110.62457
       -0.01010   -6.54034  105.51286  113.69537
       -0.01010   -6.41940  106.28009  111.51274
       -0.01010   -8.03323  106.42749  112.77697
        0.28395   -5.81091   96.58579  112.65602
        0.28395   -7.68552   96.17194  113.50451
        0.01457   10.28011  103.40959  103.77809
        0.01457    8.34881  104.34690  104.68705
        0.01457    8.68518  102.37213  104.30721
        0.28395   -1.02612  106.95661  102.49308
        0.28395   -0.49322  108.05076  100.77909
       -0.01937   -9.64516  108.00541   94.74898
       -0.01937   -8.63983  109.92915   93.90805
       -0.01937   -9.25021  108.28698   92.84602
        0.29095    7.15450  103.26786   82.21631
        0.29095    7.40773  105.25775   82.95142
       -0.03177   11.90716  103.38692   87.84392
       -0.03177   12.07535  102.77842   90.08135
       -0.03177   13.48698  102.54977   88.64894
        0.28395   10.71097   94.88315   84.18919
        0.28395   10.38593   96.77099   83.23299
       -0.00187   17.17194   97.57790   83.18952
       -0.00187   18.73097   98.42827   84.57280
       -0.00187   19.10513   97.37003   82.90040
        0.28395   17.73319   86.39072   80.28690
        0.28395   18.03555   88.53745   80.30958
       -0.00240   10.86593   79.87305   72.97744
       -0.00240   10.01744   79.78235   70.82127
       -0.00240   10.32168   81.42830   71.93620
        0.28395   17.72185   85.92207  102.41182
        0.28395   18.43995   83.91707  102.74630

  Old nuclear repulsion        = 61304.782187674027227
  Additional nuclear repulsion =   88.737753598511205
  Total nuclear repulsion      = 61393.519941272541473

  Minimum eigenvalue in the overlap matrix is 1.0755406625E-01.
  Reciprocal condition number of the overlap matrix is 3.6268893375E-02.
    Using symmetric orthogonalization.

  ==> Pre-Iterations <==

  SCF Guess: Superposition of Atomic Densities via on-the-fly atomic UHF (no occupation information).

   -------------------------
    Irrep   Nso     Nmo    
   -------------------------
     A       1116    1116 
   -------------------------
    Total    1116    1116
   -------------------------

  ==> Iterations <==

                           Total Energy        Delta E     RMS |[F,P]|

   @DF-RHF iter SAD: -9645.32760749192312   -9.64533e+03   0.00000e+00 
   @DF-RHF iter   1: -9725.80898722952952   -8.04814e+01   2.28880e-03 ADIIS/DIIS
   @DF-RHF iter   2: -9723.66979957738658    2.13919e+00   2.00863e-03 ADIIS/DIIS
   @DF-RHF iter   3: -9727.15171824431854   -3.48192e+00   1.04429e-03 ADIIS/DIIS
   @DF-RHF iter   4: -9730.52978599530798   -3.37807e+00   4.62983e-04 ADIIS/DIIS
   @DF-RHF iter   5: -9730.71075425513482   -1.80968e-01   1.70202e-04 ADIIS/DIIS
   @DF-RHF iter   6: -9730.74996666241896   -3.92124e-02   6.77254e-05 DIIS
   @DF-RHF iter   7: -9730.75689409180814   -6.92743e-03   3.54178e-05 DIIS
   @DF-RHF iter   8: -9730.75899706705241   -2.10298e-03   1.01086e-05 DIIS
   @DF-RHF iter   9: -9730.75922467516830   -2.27608e-04   3.93587e-06 DIIS
   @DF-RHF iter  10: -9730.75926758831883   -4.29132e-05   1.87999e-06 DIIS
   @DF-RHF iter  11: -9730.75927959804358   -1.20097e-05   1.08525e-06 DIIS
   @DF-RHF iter  12: -9730.75928386667510   -4.26863e-06   6.42414e-07 DIIS
   @DF-RHF iter  13: -9730.75928561484579   -1.74817e-06   2.59881e-07 DIIS
   @DF-RHF iter  14: -9730.75928591281627   -2.97970e-07   7.18244e-08 DIIS
  Energy and wave function converged.


  ==> Post-Iterations <==

    Orbital Energies [Eh]
    ---------------------

    Doubly Occupied:                                                      

       1A    -91.652160     2A    -91.267954     3A    -91.203638  
       4A    -20.417682     5A    -20.331152     6A    -20.328354  
       7A    -20.325468     8A    -20.318368     9A    -20.318250  
      10A    -20.316192    11A    -20.300944    12A    -20.294968  
      13A    -20.292629    14A    -20.290989    15A    -20.289546  
      16A    -20.284547    17A    -20.278281    18A    -20.276656  
      19A    -20.276523    20A    -20.270926    21A    -20.266382  
      22A    -20.261257    23A    -20.240509    24A    -20.237753  
      25A    -20.235270    26A    -20.233942    27A    -20.226051  
      28A    -20.223284    29A    -20.212923    30A    -20.202927  
      31A    -20.196823    32A    -20.195502    33A    -20.185852  
      34A    -20.166894    35A    -20.165594    36A    -20.161409  
      37A    -20.123960    38A    -20.083814    39A    -19.946270  
      40A    -19.922605    41A    -19.857049    42A    -19.852266  
      43A    -15.520159    44A    -15.497659    45A    -15.477526  
      46A    -15.475274    47A    -15.468492    48A    -15.466963  
      49A    -15.466008    50A    -15.460627    51A    -15.453227  
      52A    -15.449937    53A    -15.430620    54A    -15.425770  
      55A    -15.413709    56A    -15.410107    57A    -15.408283  
      58A    -15.384340    59A    -15.376655    60A    -15.369413  
      61A    -15.368404    62A    -15.357589    63A    -15.336333  
      64A    -15.334387    65A    -15.321246    66A    -15.292533  
      67A    -15.273251    68A    -11.402469    69A    -11.376841  
      70A    -11.367653    71A    -11.351761    72A    -11.346382  
      73A    -11.344966    74A    -11.342215    75A    -11.338689  
      76A    -11.326401    77A    -11.325990    78A    -11.323798  
      79A    -11.299262    80A    -11.295947    81A    -11.293494  
      82A    -11.284043    83A    -11.273398    84A    -11.268447  
      85A    -11.268371    86A    -11.266527    87A    -11.263559  
      88A    -11.263032    89A    -11.262348    90A    -11.261422  
      91A    -11.259210    92A    -11.256877    93A    -11.255822  
      94A    -11.255480    95A    -11.255308    96A    -11.255112  
      97A    -11.253915    98A    -11.248886    99A    -11.242146  
     100A    -11.241996   101A    -11.235958   102A    -11.226910  
     103A    -11.223711   104A    -11.223266   105A    -11.222198  
     106A    -11.221225   107A    -11.216195   108A    -11.215748  
     109A    -11.213818   110A    -11.210321   111A    -11.210204  
     112A    -11.206678   113A    -11.200910   114A    -11.195362  
     115A    -11.195303   116A    -11.194589   117A    -11.187775  
     118A    -11.187532   119A    -11.186902   120A    -11.183198  
     121A    -11.182299   122A    -11.181220   123A    -11.178699  
     124A    -11.176211   125A    -11.176135   126A    -11.171684  
     127A    -11.170388   128A    -11.168028   129A    -11.162731  
     130A    -11.160381   131A    -11.157715   132A    -11.156932  
     133A    -11.155854   134A    -11.154970   135A    -11.151925  
     136A    -11.149623   137A    -11.146924   138A    -11.143764  
     139A    -11.142921   140A    -11.142872   141A    -11.142612  
     142A    -11.138979   143A    -11.137656   144A    -11.137322  
     145A    -11.135604   146A    -11.127811   147A    -11.123931  
     148A    -11.122558   149A    -11.121500   150A    -11.116991  
     151A    -11.116108   152A    -11.114721   153A    -11.113954  
     154A    -11.113602   155A    -11.112228   156A    -11.111346  
     157A    -11.111109   158A    -11.106875   159A    -11.105985  
     160A    -11.104326   161A    -11.103246   162A    -11.100833  
     163A    -11.099875   164A    -11.095462   165A    -11.091395  
     166A    -11.089711   167A    -11.088260   168A    -11.086585  
     169A    -11.082332   170A    -11.073974   171A    -11.068996  
     172A    -11.064952   173A    -11.058345   174A    -11.040433  
     175A    -11.038006   176A    -11.003781   177A    -10.994979  
     178A    -10.932619   179A     -9.216337   180A     -8.886375  
     181A     -8.824167   182A     -6.872394   183A     -6.867320  
     184A     -6.865000   185A     -6.535997   186A     -6.534216  
     187A     -6.531354   188A     -6.473710   189A     -6.472109  
     190A     -6.469180   191A     -1.459174   192A     -1.434202  
     193A     -1.432068   194A     -1.420683   195A     -1.415624  
     196A     -1.402758   197A     -1.401818   198A     -1.391344  
     199A     -1.388269   200A     -1.384853   201A     -1.380898  
     202A     -1.377496   203A     -1.376424   204A     -1.371879  
     205A     -1.357870   206A     -1.357780   207A     -1.346337  
     208A     -1.338617   209A     -1.337065   210A     -1.335090  
     211A     -1.330101   212A     -1.327654   213A     -1.324840  
     214A     -1.324072   215A     -1.309558   216A     -1.308410  
     217A     -1.307524   218A     -1.306602   219A     -1.304253  
     220A     -1.300418   221A     -1.299906   222A     -1.294769  
     223A     -1.293269   224A     -1.283554   225A     -1.270534  
     226A     -1.267500   227A     -1.259930   228A     -1.256903  
     229A     -1.251208   230A     -1.236563   231A     -1.236140  
     232A     -1.230013   233A     -1.226693   234A     -1.226578  
     235A     -1.209157   236A     -1.204588   237A     -1.202821  
     238A     -1.200792   239A     -1.192074   240A     -1.189625  
     241A     -1.188688   242A     -1.178691   243A     -1.176223  
     244A     -1.171279   245A     -1.169988   246A     -1.156135  
     247A     -1.152131   248A     -1.140264   249A     -1.137214  
     250A     -1.135591   251A     -1.133727   252A     -1.123845  
     253A     -1.123060   254A     -1.122389   255A     -1.116648  
     256A     -1.105607   257A     -1.104981   258A     -1.104160  
     259A     -1.098193   260A     -1.095493   261A     -1.089315  
     262A     -1.085698   263A     -1.078315   264A     -1.076321  
     265A     -1.063280   266A     -1.061653   267A     -1.058996  
     268A     -1.057033   269A     -1.055532   270A     -1.048547  
     271A     -1.047922   272A     -1.046696   273A     -1.045398  
     274A     -1.041122   275A     -1.037850   276A     -1.037205  
     277A     -1.028741   278A     -1.019111   279A     -1.013650  
     280A     -1.006696   281A     -1.002226   282A     -0.997883  
     283A     -0.994447   284A     -0.990076   285A     -0.984478  
     286A     -0.982465   287A     -0.975472   288A     -0.973462  
     289A     -0.961790   290A     -0.961256   291A     -0.961104  
     292A     -0.959839   293A     -0.957243   294A     -0.954170  
     295A     -0.947570   296A     -0.940987   297A     -0.939945  
     298A     -0.937756   299A     -0.935918   300A     -0.928631  
     301A     -0.919114   302A     -0.914807   303A     -0.913014  
     304A     -0.905562   305A     -0.897664   306A     -0.896532  
     307A     -0.882702   308A     -0.881545   309A     -0.877042  
     310A     -0.869257   311A     -0.868425   312A     -0.863969  
     313A     -0.861702   314A     -0.859959   315A     -0.859125  
     316A     -0.856955   317A     -0.854664   318A     -0.853021  
     319A     -0.851559   320A     -0.845572   321A     -0.844562  
     322A     -0.839744   323A     -0.836740   324A     -0.831332  
     325A     -0.829115   326A     -0.824841   327A     -0.821629  
     328A     -0.816629   329A     -0.815595   330A     -0.809714  
     331A     -0.808662   332A     -0.806979   333A     -0.805371  
     334A     -0.804052   335A     -0.801514   336A     -0.793322  
     337A     -0.793174   338A     -0.790774   339A     -0.788944  
     340A     -0.788622   341A     -0.783040   342A     -0.778713  
     343A     -0.775802   344A     -0.774590   345A     -0.772743  
     346A     -0.771930   347A     -0.769740   348A     -0.767887  
     349A     -0.766597   350A     -0.765296   351A     -0.765183  
     352A     -0.764548   353A     -0.764272   354A     -0.758829  
     355A     -0.756192   356A     -0.755041   357A     -0.753179  
     358A     -0.750531   359A     -0.749859   360A     -0.741817  
     361A     -0.740609   362A     -0.737148   363A     -0.730707  
     364A     -0.729755   365A     -0.728755   366A     -0.728594  
     367A     -0.724374   368A     -0.720889   369A     -0.720211  
     370A     -0.719926   371A     -0.714008   372A     -0.712017  
     373A     -0.711354   374A     -0.707022   375A     -0.704780  
     376A     -0.702998   377A     -0.701497   378A     -0.700019  
     379A     -0.697853   380A     -0.697440   381A     -0.694659  
     382A     -0.694505   383A     -0.691523   384A     -0.690794  
     385A     -0.688821   386A     -0.688392   387A     -0.687755  
     388A     -0.686010   389A     -0.684552   390A     -0.684035  
     391A     -0.681893   392A     -0.680213   393A     -0.679371  
     394A     -0.678467   395A     -0.677381   396A     -0.676203  
     397A     -0.674130   398A     -0.673585   399A     -0.673547  
     400A     -0.669908   401A     -0.667322   402A     -0.662689  
     403A     -0.662084   404A     -0.661358   405A     -0.658071  
     406A     -0.657300   407A     -0.656347   408A     -0.655127  
     409A     -0.651804   410A     -0.650800   411A     -0.648121  
     412A     -0.646182   413A     -0.645003   414A     -0.644510  
     415A     -0.644272   416A     -0.642922   417A     -0.639743  
     418A     -0.637742   419A     -0.633560   420A     -0.633126  
     421A     -0.632528   422A     -0.631503   423A     -0.630154  
     424A     -0.628085   425A     -0.626304   426A     -0.625258  
     427A     -0.622102   428A     -0.621206   429A     -0.620052  
     430A     -0.619719   431A     -0.618543   432A     -0.617564  
     433A     -0.616351   434A     -0.615836   435A     -0.615540  
     436A     -0.611882   437A     -0.610907   438A     -0.610768  
     439A     -0.606647   440A     -0.605885   441A     -0.605232  
     442A     -0.603785   443A     -0.602240   444A     -0.600722  
     445A     -0.599860   446A     -0.599319   447A     -0.598174  
     448A     -0.596439   449A     -0.594892   450A     -0.594844  
     451A     -0.594399   452A     -0.593708   453A     -0.591910  
     454A     -0.591631   455A     -0.590796   456A     -0.590221  
     457A     -0.588648   458A     -0.588129   459A     -0.586994  
     460A     -0.584441   461A     -0.581107   462A     -0.580874  
     463A     -0.580182   464A     -0.579727   465A     -0.577304  
     466A     -0.576566   467A     -0.575900   468A     -0.574439  
     469A     -0.572308   470A     -0.571454   471A     -0.570778  
     472A     -0.570449   473A     -0.569421   474A     -0.568964  
     475A     -0.568329   476A     -0.567702   477A     -0.567277  
     478A     -0.565865   479A     -0.564815   480A     -0.564639  
     481A     -0.564362   482A     -0.563112   483A     -0.562192  
     484A     -0.560014   485A     -0.559838   486A     -0.558835  
     487A     -0.558397   488A     -0.557808   489A     -0.556410  
     490A     -0.555702   491A     -0.553807   492A     -0.553295  
     493A     -0.552584   494A     -0.551416   495A     -0.551291  
     496A     -0.550830   497A     -0.548546   498A     -0.547432  
     499A     -0.545726   500A     -0.543100   501A     -0.542560  
     502A     -0.541532   503A     -0.541449   504A     -0.540489  
     505A     -0.539599   506A     -0.539185   507A     -0.537654  
     508A     -0.537205   509A     -0.536501   510A     -0.533036  
     511A     -0.531541   512A     -0.530572   513A     -0.529726  
     514A     -0.529310   515A     -0.529045   516A     -0.528671  
     517A     -0.527164   518A     -0.526763   519A     -0.526273  
     520A     -0.525147   521A     -0.521915   522A     -0.521719  
     523A     -0.521666   524A     -0.520649   525A     -0.520550  
     526A     -0.519369   527A     -0.518274   528A     -0.517021  
     529A     -0.515294   530A     -0.514295   531A     -0.513349  
     532A     -0.512597   533A     -0.511579   534A     -0.510676  
     535A     -0.509415   536A     -0.508665   537A     -0.507785  
     538A     -0.507510   539A     -0.506810   540A     -0.506268  
     541A     -0.505492   542A     -0.504398   543A     -0.502643  
     544A     -0.501146   545A     -0.499073   546A     -0.498686  
     547A     -0.498091   548A     -0.497406   549A     -0.496137  
     550A     -0.494396   551A     -0.492826   552A     -0.491759  
     553A     -0.491389   554A     -0.490642   555A     -0.489689  
     556A     -0.488605   557A     -0.485262   558A     -0.483812  
     559A     -0.482649   560A     -0.481014   561A     -0.480501  
     562A     -0.480193   563A     -0.480126   564A     -0.479216  
     565A     -0.478072   566A     -0.477731   567A     -0.477192  
     568A     -0.476261   569A     -0.474872   570A     -0.474401  
     571A     -0.474168   572A     -0.472367   573A     -0.471642  
     574A     -0.470716   575A     -0.470416   576A     -0.469419  
     577A     -0.464993   578A     -0.463634   579A     -0.463184  
     580A     -0.461421   581A     -0.458664   582A     -0.457797  
     583A     -0.457093   584A     -0.456486   585A     -0.455778  
     586A     -0.454188   587A     -0.453495   588A     -0.452089  
     589A     -0.450576   590A     -0.449503   591A     -0.448452  
     592A     -0.447009   593A     -0.446153   594A     -0.445862  
     595A     -0.444889   596A     -0.441999   597A     -0.441314  
     598A     -0.439143   599A     -0.437559   600A     -0.437355  
     601A     -0.435151   602A     -0.434169   603A     -0.433877  
     604A     -0.432776   605A     -0.429571   606A     -0.428909  
     607A     -0.427564   608A     -0.425680   609A     -0.424246  
     610A     -0.423306   611A     -0.422543   612A     -0.421819  
     613A     -0.421255   614A     -0.421038   615A     -0.418993  
     616A     -0.418649   617A     -0.418027   618A     -0.416693  
     619A     -0.415776   620A     -0.414999   621A     -0.413727  
     622A     -0.410709   623A     -0.410452   624A     -0.409705  
     625A     -0.409524   626A     -0.406662   627A     -0.406036  
     628A     -0.403984   629A     -0.400954   630A     -0.400165  
     631A     -0.399615   632A     -0.396691   633A     -0.395907  
     634A     -0.395318   635A     -0.393780   636A     -0.392956  
     637A     -0.391253   638A     -0.390684   639A     -0.390509  
     640A     -0.389377   641A     -0.387508   642A     -0.385601  
     643A     -0.384200   644A     -0.379670   645A     -0.378726  
     646A     -0.378630   647A     -0.375689   648A     -0.375386  
     649A     -0.373136   650A     -0.372689   651A     -0.371562  
     652A     -0.368934   653A     -0.366468   654A     -0.365121  
     655A     -0.363540   656A     -0.361511   657A     -0.359732  
     658A     -0.359585   659A     -0.357936   660A     -0.350890  
     661A     -0.349456   662A     -0.348086   663A     -0.346259  
     664A     -0.345699   665A     -0.344593   666A     -0.343774  
     667A     -0.328573   668A     -0.326476   669A     -0.326235  
     670A     -0.325028   671A     -0.321274   672A     -0.318252  
     673A     -0.311239   674A     -0.310484   675A     -0.309322  
     676A     -0.306245   677A     -0.305062   678A     -0.301162  
     679A     -0.296883   680A     -0.295617   681A     -0.294866  
     682A     -0.293210   683A     -0.290431   684A     -0.288210  
     685A     -0.279970   686A     -0.276562   687A     -0.275172  
     688A     -0.265437   689A     -0.264924   690A     -0.258741  
     691A     -0.240767   692A     -0.237624   693A     -0.223647  
     694A     -0.205556   695A     -0.201384   696A     -0.145313  
     697A     -0.137558   698A     -0.109079   699A     -0.064501  
     700A     -0.051119   701A     -0.018661  

    Virtual:                                                              

     702A      0.118254   703A      0.158190   704A      0.182768  
     705A      0.192814   706A      0.195509   707A      0.203450  
     708A      0.210735   709A      0.218866   710A      0.219221  
     711A      0.222244   712A      0.225018   713A      0.225337  
     714A      0.230386   715A      0.233413   716A      0.235783  
     717A      0.246642   718A      0.250297   719A      0.255266  
     720A      0.258562   721A      0.285151   722A      0.285825  
     723A      0.293382   724A      0.299566   725A      0.299750  
     726A      0.300146   727A      0.301413   728A      0.307590  
     729A      0.331394   730A      0.350273   731A      0.364251  
     732A      0.369347   733A      0.371549   734A      0.383816  
     735A      0.384059   736A      0.390609   737A      0.401923  
     738A      0.418028   739A      0.425104   740A      0.432506  
     741A      0.435106   742A      0.442010   743A      0.445416  
     744A      0.446184   745A      0.456542   746A      0.458525  
     747A      0.466162   748A      0.468271   749A      0.471449  
     750A      0.476730   751A      0.483972   752A      0.484340  
     753A      0.485693   754A      0.488718   755A      0.491528  
     756A      0.492814   757A      0.496028   758A      0.502930  
     759A      0.507981   760A      0.509842   761A      0.512525  
     762A      0.516085   763A      0.519845   764A      0.521668  
     765A      0.522792   766A      0.523428   767A      0.524419  
     768A      0.526117   769A      0.529189   770A      0.530419  
     771A      0.532110   772A      0.537425   773A      0.541467  
     774A      0.543411   775A      0.546967   776A      0.548068  
     777A      0.549204   778A      0.550910   779A      0.558445  
     780A      0.558948   781A      0.560767   782A      0.561516  
     783A      0.563619   784A      0.566926   785A      0.567874  
     786A      0.568943   787A      0.574352   788A      0.574798  
     789A      0.578363   790A      0.580069   791A      0.582531  
     792A      0.582708   793A      0.583478   794A      0.585771  
     795A      0.588759   796A      0.590604   797A      0.594447  
     798A      0.595781   799A      0.596892   800A      0.597406  
     801A      0.598087   802A      0.598842   803A      0.600740  
     804A      0.601412   805A      0.604150   806A      0.604890  
     807A      0.605498   808A      0.606800   809A      0.607554  
     810A      0.611110   811A      0.611616   812A      0.612423  
     813A      0.612866   814A      0.613557   815A      0.613920  
     816A      0.616238   817A      0.617610   818A      0.618125  
     819A      0.619123   820A      0.620657   821A      0.621182  
     822A      0.622682   823A      0.626069   824A      0.626747  
     825A      0.629217   826A      0.632308   827A      0.635183  
     828A      0.635753   829A      0.636408   830A      0.637283  
     831A      0.638764   832A      0.639730   833A      0.640413  
     834A      0.643525   835A      0.643685   836A      0.645313  
     837A      0.646845   838A      0.647766   839A      0.648616  
     840A      0.649211   841A      0.649680   842A      0.650656  
     843A      0.651398   844A      0.653126   845A      0.653739  
     846A      0.655969   847A      0.656669   848A      0.657236  
     849A      0.657808   850A      0.659526   851A      0.661186  
     852A      0.661973   853A      0.663165   854A      0.663678  
     855A      0.665079   856A      0.665747   857A      0.667041  
     858A      0.668439   859A      0.669980   860A      0.672293  
     861A      0.673262   862A      0.674227   863A      0.674764  
     864A      0.675822   865A      0.676620   866A      0.677213  
     867A      0.678126   868A      0.679356   869A      0.679600  
     870A      0.681399   871A      0.682350   872A      0.683538  
     873A      0.684264   874A      0.685198   875A      0.686063  
     876A      0.686217   877A      0.686612   878A      0.687237  
     879A      0.687754   880A      0.688548   881A      0.688927  
     882A      0.691015   883A      0.693322   884A      0.695012  
     885A      0.696503   886A      0.697101   887A      0.697977  
     888A      0.699032   889A      0.699561   890A      0.700067  
     891A      0.701267   892A      0.701773   893A      0.702875  
     894A      0.704526   895A      0.705711   896A      0.706071  
     897A      0.706702   898A      0.708270   899A      0.709720  
     900A      0.710981   901A      0.711950   902A      0.712871  
     903A      0.714311   904A      0.714980   905A      0.715645  
     906A      0.716565   907A      0.716646   908A      0.717228  
     909A      0.718102   910A      0.719309   911A      0.720664  
     912A      0.721500   913A      0.722602   914A      0.722876  
     915A      0.723533   916A      0.725250   917A      0.725960  
     918A      0.727781   919A      0.728524   920A      0.728988  
     921A      0.731822   922A      0.732096   923A      0.732989  
     924A      0.735227   925A      0.736232   926A      0.737028  
     927A      0.737572   928A      0.738558   929A      0.739391  
     930A      0.740107   931A      0.740462   932A      0.741900  
     933A      0.747431   934A      0.748951   935A      0.749579  
     936A      0.750700   937A      0.751623   938A      0.752327  
     939A      0.753516   940A      0.753958   941A      0.755346  
     942A      0.755544   943A      0.757283   944A      0.758123  
     945A      0.758644   946A      0.759407   947A      0.761943  
     948A      0.762610   949A      0.763177   950A      0.763720  
     951A      0.764265   952A      0.764979   953A      0.765862  
     954A      0.766825   955A      0.767384   956A      0.768552  
     957A      0.769479   958A      0.770196   959A      0.770649  
     960A      0.772992   961A      0.773800   962A      0.775256  
     963A      0.775824   964A      0.776835   965A      0.777938  
     966A      0.778710   967A      0.781204   968A      0.781365  
     969A      0.782569   970A      0.783747   971A      0.784309  
     972A      0.786353   973A      0.786675   974A      0.786756  
     975A      0.787596   976A      0.789224   977A      0.789657  
     978A      0.790513   979A      0.791710   980A      0.792116  
     981A      0.793362   982A      0.794144   983A      0.794321  
     984A      0.796681   985A      0.797000   986A      0.797760  
     987A      0.799813   988A      0.800738   989A      0.803793  
     990A      0.804144   991A      0.805703   992A      0.811765  
     993A      0.814811   994A      0.816466   995A      0.817652  
     996A      0.819962   997A      0.821798   998A      0.823222  
     999A      0.824280  1000A      0.824769  1001A      0.824988  
    1002A      0.825610  1003A      0.828211  1004A      0.830124  
    1005A      0.830936  1006A      0.832936  1007A      0.833619  
    1008A      0.833800  1009A      0.836298  1010A      0.837398  
    1011A      0.838874  1012A      0.840178  1013A      0.843292  
    1014A      0.847339  1015A      0.847995  1016A      0.849482  
    1017A      0.852215  1018A      0.852958  1019A      0.855105  
    1020A      0.857848  1021A      0.859368  1022A      0.859818  
    1023A      0.861233  1024A      0.862820  1025A      0.863656  
    1026A      0.864523  1027A      0.867211  1028A      0.867815  
    1029A      0.869654  1030A      0.872116  1031A      0.873083  
    1032A      0.873662  1033A      0.874527  1034A      0.879821  
    1035A      0.884327  1036A      0.885405  1037A      0.886655  
    1038A      0.891132  1039A      0.892724  1040A      0.895953  
    1041A      0.897424  1042A      0.898171  1043A      0.901264  
    1044A      0.901838  1045A      0.902470  1046A      0.903897  
    1047A      0.910168  1048A      0.911237  1049A      0.912302  
    1050A      0.912474  1051A      0.914376  1052A      0.915546  
    1053A      0.919469  1054A      0.920538  1055A      0.925892  
    1056A      0.926965  1057A      0.930774  1058A      0.937733  
    1059A      0.938590  1060A      0.943821  1061A      0.944331  
    1062A      0.946383  1063A      0.947744  1064A      0.948439  
    1065A      0.955766  1066A      0.957802  1067A      0.958333  
    1068A      0.959087  1069A      0.960594  1070A      0.961505  
    1071A      0.961775  1072A      0.964374  1073A      0.967898  
    1074A      0.971865  1075A      0.973769  1076A      0.974658  
    1077A      0.980394  1078A      0.984799  1079A      0.988439  
    1080A      0.989288  1081A      0.989459  1082A      0.991202  
    1083A      0.994721  1084A      1.003919  1085A      1.012486  
    1086A      1.025128  1087A      1.030221  1088A      1.033065  
    1089A      1.035149  1090A      1.039788  1091A      1.040530  
    1092A      1.044082  1093A      1.044940  1094A      1.046969  
    1095A      1.055735  1096A      1.057482  1097A      1.066212  
    1098A      1.070095  1099A      1.075633  1100A      1.082703  
    1101A      1.100750  1102A      1.115724  1103A      1.116386  
    1104A      1.126150  1105A      1.135512  1106A      1.139603  
    1107A      1.148709  1108A      1.149804  1109A      1.167816  
    1110A      1.199490  1111A      1.204455  1112A      1.213990  
    1113A      1.237126  1114A      1.288746  1115A      1.294771  
    1116A      1.408836  

    Final Occupation by Irrep:
              A 
    DOCC [   701 ]
    NA   [   701 ]
    NB   [   701 ]

  @DF-RHF Final Energy: -9730.75928591281627

   => Energetics <=

    Nuclear Repulsion Energy =          61393.5199412725414732
    One-Electron Energy =             -135990.5031665174756199
    Two-Electron Energy =               64869.6940311689249938
    Total Energy =                      -9730.7592859128144482

Computation Completed


Properties will be evaluated at   0.000000,   0.000000,   0.000000 [a0]

Properties computed using the SCF density matrix


 Multipole Moments:

 ------------------------------------------------------------------------------------
     Multipole            Electronic (a.u.)      Nuclear  (a.u.)        Total (a.u.)
 ------------------------------------------------------------------------------------

 L = 1.  Multiply by 2.5417464519 to convert [e a0] to [Debye]
 Dipole X            :      -3637.9498059         3622.0021599          -15.9476460
 Dipole Y            :    -126484.7162327       126277.8000500         -206.9161827
 Dipole Z            :    -131548.6146681       131371.3829664         -177.2317017
 Magnitude           :                                                  272.9097107

 ------------------------------------------------------------------------------------

*** tstop() called on atl1-1-01-010-22-1.pace.gatech.edu at Mon May 19 23:34:54 2025
Module time:
	user time   =   13435.32 seconds =     223.92 minutes
	system time =     388.54 seconds =       6.48 minutes
	total time  =       1644 seconds =      27.40 minutes
Total time:
	user time   =   13435.32 seconds =     223.92 minutes
	system time =     388.54 seconds =       6.48 minutes
	total time  =       1644 seconds =      27.40 minutes
Wall time: 1644.37 seconds
