# Supplementary material for: SparcleQC: Automated Input File Creation for QM/MM Studies of Protein:Ligand Complexes
Source: J Chem Inf Model. 2025 Jun 17;65(13):6433–40. doi: 10.1021/acs.jcim.5c00617 (PMC12264949; doi:10.1021/acs.jcim.5c00617)
Supplement: Supplementary file 2 [file ci5c00617_si_002.zip › si/convergence/ex1_1ABA/psi4_files/with_ee/cutoff_11.5_psi4_file_cx.out]

Scratch directory: /tmp/
  PE does not make use of molecular symmetry: further calculations in C1 point group.
  PE geometry must align with POTFILE keyword: resetting coordinates with fixed origin and orientation.
   => Libint2 <=

    Primary   basis highest AM E, G, H:  5, 4, 3
    Auxiliary basis highest AM E, G, H:  6, 5, 4
    Onebody   basis highest AM E, G, H:  6, 5, 4
    Solid Harmonics ordering:            gaussian

*** tstart() called on atl1-1-01-010-20-2.pace.gatech.edu
*** at Tue May 20 01:11:56 2025

   => Loading Basis Set <=

    Name: MINIX
    Role: ORBITAL
    Keyword: BASIS
    atoms 1-2, 4, 6, 27, 31, 47, 55, 68, 75, 83, 96, 99-100, 108, 110, 119, 123, 133, 152, 169, 191, 201, 208, 222, 233-234, 240, 244, 264, 283, 287, 297, 316, 333, 347, 351-352, 362, 384, 391, 407, 427, 430-431, 439, 442-443, 451, 455-456, 466, 488, 507, 517, 521-522, 532, 551, 570, 573, 584, 606, 625, 632, 656, 659-660, 668, 671, 682, 687, 699, 718, 725, 744, 747, 758, 775, 789, 794, 806, 838, 842, 859, 878, 885, 907, 910, 913, 916, 919, 922, 925, 928, 931, 934, 937, 940, 943, 946, 949, 952                                                                                                                                                                                                                                                                                                                                                                                                                                                                                 entry O          line   102 file /storage/hive/project/chem-sherrill/csargent30/.conda/envs/psi419/share/psi4/basis/minix.gbs 
    atoms 3, 5, 8-11, 26, 29-30, 32-34, 45-46, 48-54, 66-67, 73-74, 76-82, 94-95, 97-98, 106-107, 109, 117-118, 120-121, 131-132, 134-137, 150-151, 153-155, 157, 167-168, 170-173, 189-190, 192, 199-200, 206-207, 209-211, 220-221, 223, 230-232, 239, 242-243, 245-251, 262-263, 265-268, 281-282, 284-285, 295-296, 298-301, 314-315, 317-318, 320, 331-332, 334-336, 345-346, 348-350, 360-361, 363-366, 382-383, 389-390, 392-394, 405-406, 408-414, 425-426, 428-429, 437-438, 440-441, 449-450, 452-454, 464-465, 467-470, 486-487, 489-492, 505-506, 508, 515-516, 518-520, 530-531, 533-536, 549-550, 552-555, 568-569, 571-572, 582-583, 585-588, 604-605, 607-610, 623-624, 630-631, 633-635, 637, 654-655, 657-658, 666-667, 669-670, 680-681, 683-685, 697-698, 700-703, 716-717, 723-724, 726-729, 742-743, 745-746, 756-757, 759-760, 762, 773-774, 776-778, 787-788, 790-792, 804-805, 807-809, 820-827, 837, 840-841, 843-845, 847, 857-858, 860-863, 876-877, 883-884, 890-897 entry C          line    74 file /storage/hive/project/chem-sherrill/csargent30/.conda/envs/psi419/share/psi4/basis/minix.gbs 
    atoms 7, 28, 44, 65, 72, 93, 105, 116, 122, 130, 149, 156, 158, 166, 174, 188, 198, 205, 219, 229, 241, 261, 280, 286, 294, 313, 330, 344, 359, 367, 381, 388, 404, 424, 436, 448, 463, 471, 485, 504, 514, 529, 548, 567, 581, 589, 603, 622, 629, 636, 638-639, 653, 665, 679, 686, 696, 715, 722, 741, 755, 772, 786, 793, 803, 819, 839, 846, 848, 856, 875, 882, 889                                                                                                                                                                                                                                                                                                                                                                                                                                                                                                                                                                                                                     entry N          line    88 file /storage/hive/project/chem-sherrill/csargent30/.conda/envs/psi419/share/psi4/basis/minix.gbs 
    atoms 12, 193, 224, 319, 761                                                                                                                                                                                                                                                                                                                                                                                                                                                                                                                                                                                                                                                                                                                                                                                                                                                                                                                                                                  entry S          line   256 file /storage/hive/project/chem-sherrill/csargent30/.conda/envs/psi419/share/psi4/basis/minix.gbs 
    atoms 13-25, 35-43, 56-64, 69-71, 84-92, 101-104, 111-115, 124-129, 138-148, 159-165, 175-187, 194-197, 202-204, 212-218, 225-228, 235-238, 252-260, 269-279, 288-293, 302-312, 321-329, 337-343, 353-358, 368-380, 385-387, 395-403, 415-423, 432-435, 444-447, 457-462, 472-484, 493-503, 509-513, 523-528, 537-547, 556-566, 574-580, 590-602, 611-621, 626-628, 640-652, 661-664, 672-678, 688-695, 704-714, 719-721, 730-740, 748-754, 763-771, 779-785, 795-802, 810-818, 828-836, 849-855, 864-874, 879-881, 886-888, 898-906, 908-909, 911-912, 914-915, 917-918, 920-921, 923-924, 926-927, 929-930, 932-933, 935-936, 938-939, 941-942, 944-945, 947-948, 950-951, 953-960                                                                                                                                                                                                                                                                                                          entry H          line    24 file /storage/hive/project/chem-sherrill/csargent30/.conda/envs/psi419/share/psi4/basis/minix.gbs 

   => HF3C: Empirical Dispersion <=

    Grimme's -D3 (BJ-damping) Dispersion Correction
    Grimme S.; Ehrlich S.; Goerigk L. (2011), J. Comput. Chem., 32: 1456

        s6 =       1.000000
        s8 =       0.877700
        a1 =       0.417100
        a2 =       2.914900


         ---------------------------------------------------------
                                   SCF
               by Justin Turney, Rob Parrish, Andy Simmonett
                          and Daniel G. A. Smith
                              RHF Reference
                       10 Threads, 114440 MiB Core
         ---------------------------------------------------------

  ==> Geometry <==

    Molecular point group: c1
    Full point group: C1

    Geometry (in Angstrom), charge = -3, multiplicity = 1:

       Center              X                  Y                   Z               Mass       
    ------------   -----------------  -----------------  -----------------  -----------------
         O            0.239000000000    46.905000000000    47.130000000000    15.994914619570
         O           -3.503000000000    46.132000000000    52.984000000000    15.994914619570
         C            0.283000000000    45.599000000000    47.738000000000    12.000000000000
         O           -2.852000000000    43.343000000000    52.881000000000    15.994914619570
         C           -0.860000000000    45.455000000000    48.481000000000    12.000000000000
         O           -0.834000000000    45.235000000000    53.590000000000    15.994914619570
         N           -0.870000000000    46.412000000000    49.496000000000    14.003074004430
         C           -0.997000000000    47.656000000000    48.915000000000    12.000000000000
         C            0.110000000000    47.928000000000    48.142000000000    12.000000000000
         C           -1.946000000000    46.213000000000    50.350000000000    12.000000000000
         C           -1.912000000000    45.057000000000    51.091000000000    12.000000000000
         S           -2.221000000000    44.980000000000    52.478000000000    31.972071174400
         H           -3.704000000000    46.727000000000    52.258000000000     1.007825032230
         H            1.167000000000    45.497000000000    48.368000000000     1.007825032230
         H            0.327000000000    44.830000000000    46.967000000000     1.007825032230
         H           -0.889000000000    44.457000000000    48.918000000000     1.007825032230
         H           -1.732000000000    45.592000000000    47.841000000000     1.007825032230
         H           -1.082000000000    48.410000000000    49.697000000000     1.007825032230
         H           -1.889000000000    47.674000000000    48.289000000000     1.007825032230
         H           -0.002000000000    48.903000000000    47.668000000000     1.007825032230
         H            1.001000000000    47.937000000000    48.769000000000     1.007825032230
         H           -2.823000000000    46.129000000000    49.708000000000     1.007825032230
         H           -1.985000000000    47.054000000000    51.042000000000     1.007825032230
         H           -0.840000000000    44.862000000000    51.112000000000     1.007825032230
         H           -2.601000000000    44.372000000000    50.598000000000     1.007825032230
         C           12.869000000000    48.669000000000    55.651000000000    12.000000000000
         O           12.774000000000    47.509000000000    55.249000000000    15.994914619570
         N           11.862000000000    49.290000000000    56.238000000000    14.003074004430
         C           10.574000000000    48.651000000000    56.514000000000    12.000000000000
         C            9.479000000000    49.442000000000    55.784000000000    12.000000000000
         O            9.222000000000    50.616000000000    56.099000000000    15.994914619570
         C           10.282000000000    48.658000000000    58.060000000000    12.000000000000
         C            8.950000000000    47.961000000000    58.320000000000    12.000000000000
         C           11.449000000000    48.005000000000    58.839000000000    12.000000000000
         H           11.987000000000    50.255000000000    56.510000000000     1.007825032230
         H           10.589000000000    47.624000000000    56.149000000000     1.007825032230
         H           10.193000000000    49.695000000000    58.385000000000     1.007825032230
         H            8.741000000000    47.962000000000    59.390000000000     1.007825032230
         H            9.002000000000    46.933000000000    57.961000000000     1.007825032230
         H            8.155000000000    48.489000000000    57.794000000000     1.007825032230
         H           11.227000000000    48.020000000000    59.906000000000     1.007825032230
         H           11.574000000000    46.974000000000    58.508000000000     1.007825032230
         H           12.368000000000    48.561000000000    58.651000000000     1.007825032230
         N            8.831000000000    48.837000000000    54.788000000000    14.003074004430
         C            7.706000000000    49.436000000000    54.084000000000    12.000000000000
         C            6.456000000000    48.981000000000    54.822000000000    12.000000000000
         O            6.310000000000    47.784000000000    55.139000000000    15.994914619570
         C            7.599000000000    48.942000000000    52.633000000000    12.000000000000
         C            8.692000000000    49.472000000000    51.736000000000    12.000000000000
         C            9.959000000000    48.898000000000    51.781000000000    12.000000000000
         C            8.415000000000    50.537000000000    50.880000000000    12.000000000000
         C           10.961000000000    49.400000000000    50.960000000000    12.000000000000
         C            9.426000000000    51.032000000000    50.065000000000    12.000000000000
         C           10.685000000000    50.467000000000    50.116000000000    12.000000000000
         O           11.708000000000    50.978000000000    49.318000000000    15.994914619570
         H            9.136000000000    47.916000000000    54.508000000000     1.007825032230
         H            7.783000000000    50.523000000000    54.107000000000     1.007825032230
         H            6.637000000000    49.260000000000    52.230000000000     1.007825032230
         H            7.639000000000    47.853000000000    52.629000000000     1.007825032230
         H           10.161000000000    48.072000000000    52.447000000000     1.007825032230
         H            7.427000000000    50.972000000000    50.851000000000     1.007825032230
         H           11.948000000000    48.963000000000    50.978000000000     1.007825032230
         H            9.228000000000    51.855000000000    49.395000000000     1.007825032230
         H           11.376000000000    51.721000000000    48.808000000000     1.007825032230
         N            5.533000000000    49.874000000000    55.110000000000    14.003074004430
         C            4.317000000000    49.477000000000    55.789000000000    12.000000000000
         C            3.333000000000    50.620000000000    55.891000000000    12.000000000000
         O            3.372000000000    51.588000000000    55.127000000000    15.994914619570
         H            5.674000000000    50.841000000000    54.856000000000     1.007825032230
         H            4.569000000000    49.137000000000    56.794000000000     1.007825032230
         H            3.854000000000    48.656000000000    55.241000000000     1.007825032230
         N            2.442000000000    50.507000000000    56.862000000000    14.003074004430
         C            1.413000000000    51.506000000000    57.119000000000    12.000000000000
         C            1.670000000000    52.119000000000    58.461000000000    12.000000000000
         O            2.084000000000    51.417000000000    59.378000000000    15.994914619570
         C            0.005000000000    50.927000000000    57.232000000000    12.000000000000
         C           -0.521000000000    50.237000000000    56.001000000000    12.000000000000
         C           -0.985000000000    51.011000000000    54.951000000000    12.000000000000
         C           -0.569000000000    48.854000000000    55.936000000000    12.000000000000
         C           -1.502000000000    50.387000000000    53.835000000000    12.000000000000
         C           -1.086000000000    48.222000000000    54.817000000000    12.000000000000
         C           -1.549000000000    49.003000000000    53.779000000000    12.000000000000
         O           -2.106000000000    48.406000000000    52.664000000000    15.994914619570
         H            2.477000000000    49.689000000000    57.454000000000     1.007825032230
         H            1.439000000000    52.275000000000    56.347000000000     1.007825032230
         H            0.006000000000    50.203000000000    58.047000000000     1.007825032230
         H           -0.679000000000    51.735000000000    57.492000000000     1.007825032230
         H           -0.943000000000    52.089000000000    55.005000000000     1.007825032230
         H           -0.201000000000    48.265000000000    56.763000000000     1.007825032230
         H           -1.869000000000    50.975000000000    53.007000000000     1.007825032230
         H           -1.126000000000    47.144000000000    54.759000000000     1.007825032230
         H           -2.740000000000    47.740000000000    52.940000000000     1.007825032230
         N            1.353000000000    53.383000000000    58.618000000000    14.003074004430
         C            1.379000000000    54.012000000000    59.918000000000    12.000000000000
         C            0.072000000000    53.524000000000    60.555000000000    12.000000000000
         O           -1.014000000000    53.786000000000    60.032000000000    15.994914619570
         C            1.368000000000    55.515000000000    59.744000000000    12.000000000000
         C            1.385000000000    56.331000000000    61.039000000000    12.000000000000
         O            0.880000000000    55.917000000000    62.095000000000    15.994914619570
         O            1.931000000000    57.431000000000    60.951000000000    15.994914619570
         H            1.085000000000    53.928000000000    57.811000000000     1.007825032230
         H            2.245000000000    53.688000000000    60.496000000000     1.007825032230
         H            2.247000000000    55.792000000000    59.162000000000     1.007825032230
         H            0.479000000000    55.789000000000    59.176000000000     1.007825032230
         N            0.064000000000    52.892000000000    61.725000000000    14.003074004430
         C           -1.173000000000    52.358000000000    62.288000000000    12.000000000000
         C           -2.171000000000    53.409000000000    62.766000000000    12.000000000000
         O           -3.340000000000    53.082000000000    63.002000000000    15.994914619570
         C           -0.884000000000    51.432000000000    63.465000000000    12.000000000000
         O           -0.305000000000    50.228000000000    62.993000000000    15.994914619570
         H            0.929000000000    52.779000000000    62.234000000000     1.007825032230
         H           -1.661000000000    51.766000000000    61.513000000000     1.007825032230
         H           -0.193000000000    51.922000000000    64.151000000000     1.007825032230
         H           -1.814000000000    51.207000000000    63.987000000000     1.007825032230
         H            0.094000000000    49.756000000000    63.727000000000     1.007825032230
         N           -1.723000000000    54.648000000000    62.956000000000    14.003074004430
         C           -2.659000000000    55.732000000000    63.202000000000    12.000000000000
         C           -3.518000000000    55.978000000000    61.988000000000    12.000000000000
         O           -4.628000000000    56.464000000000    62.145000000000    15.994914619570
         C           -1.958000000000    57.050000000000    63.504000000000    12.000000000000
         C           -1.189000000000    56.951000000000    64.807000000000    12.000000000000
         N            0.113000000000    57.238000000000    64.812000000000    14.003074004430
         O           -1.733000000000    56.536000000000    65.839000000000    15.994914619570
         H           -0.731000000000    54.835000000000    62.929000000000     1.007825032230
         H           -3.299000000000    55.467000000000    64.044000000000     1.007825032230
         H           -2.702000000000    57.842000000000    63.585000000000     1.007825032230
         H           -1.267000000000    57.285000000000    62.694000000000     1.007825032230
         H            0.566000000000    57.547000000000    63.963000000000     1.007825032230
         H            0.647000000000    57.147000000000    65.665000000000     1.007825032230
         N           -3.063000000000    55.713000000000    60.763000000000    14.003074004430
         C           -3.859000000000    55.957000000000    59.566000000000    12.000000000000
         C           -4.489000000000    54.638000000000    59.165000000000    12.000000000000
         O           -5.677000000000    54.600000000000    58.838000000000    15.994914619570
         C           -2.936000000000    56.525000000000    58.453000000000    12.000000000000
         C           -2.419000000000    57.872000000000    58.904000000000    12.000000000000
         C           -3.673000000000    56.641000000000    57.124000000000    12.000000000000
         C           -1.159000000000    58.375000000000    58.200000000000    12.000000000000
         H           -2.134000000000    55.330000000000    60.661000000000     1.007825032230
         H           -4.643000000000    56.680000000000    59.792000000000     1.007825032230
         H           -2.089000000000    55.851000000000    58.325000000000     1.007825032230
         H           -3.209000000000    58.605000000000    58.738000000000     1.007825032230
         H           -2.217000000000    57.821000000000    59.974000000000     1.007825032230
         H           -4.035000000000    55.658000000000    56.822000000000     1.007825032230
         H           -4.518000000000    57.321000000000    57.235000000000     1.007825032230
         H           -2.994000000000    57.028000000000    56.364000000000     1.007825032230
         H           -0.881000000000    59.348000000000    58.604000000000     1.007825032230
         H           -0.345000000000    57.668000000000    58.363000000000     1.007825032230
         H           -1.352000000000    58.467000000000    57.131000000000     1.007825032230
         N           -3.764000000000    53.513000000000    59.144000000000    14.003074004430
         C           -4.323000000000    52.242000000000    58.734000000000    12.000000000000
         C           -3.681000000000    51.215000000000    59.641000000000    12.000000000000
         O           -2.469000000000    51.006000000000    59.589000000000    15.994914619570
         C           -3.962000000000    52.008000000000    57.296000000000    12.000000000000
         C           -4.635000000000    50.801000000000    56.669000000000    12.000000000000
         C           -4.176000000000    49.512000000000    56.726000000000    12.000000000000
         N           -5.696000000000    50.809000000000    55.872000000000    14.003074004430
         C           -5.895000000000    49.594000000000    55.423000000000    12.000000000000
         N           -4.976000000000    48.833000000000    55.943000000000    14.003074004430
         H           -2.794000000000    53.552000000000    59.424000000000     1.007825032230
         H           -5.406000000000    52.241000000000    58.862000000000     1.007825032230
         H           -2.883000000000    51.867000000000    57.234000000000     1.007825032230
         H           -4.231000000000    52.894000000000    56.721000000000     1.007825032230
         H           -6.258000000000    51.618000000000    55.648000000000     1.007825032230
         H           -3.337000000000    49.137000000000    57.293000000000     1.007825032230
         H           -6.677000000000    49.282000000000    54.747000000000     1.007825032230
         N           -4.454000000000    50.568000000000    60.487000000000    14.003074004430
         C           -3.913000000000    49.659000000000    61.489000000000    12.000000000000
         C           -3.055000000000    48.558000000000    60.876000000000    12.000000000000
         O           -3.491000000000    47.931000000000    59.898000000000    15.994914619570
         C           -5.077000000000    49.060000000000    62.264000000000    12.000000000000
         C           -4.581000000000    48.271000000000    63.463000000000    12.000000000000
         C           -5.696000000000    47.747000000000    64.361000000000    12.000000000000
         C           -5.125000000000    47.550000000000    65.754000000000    12.000000000000
         N           -6.117000000000    47.166000000000    66.752000000000    14.003074004430
         H           -5.453000000000    50.706000000000    60.440000000000     1.007825032230
         H           -3.296000000000    50.234000000000    62.180000000000     1.007825032230
         H           -5.727000000000    49.864000000000    62.610000000000     1.007825032230
         H           -5.643000000000    48.398000000000    61.608000000000     1.007825032230
         H           -4.005000000000    47.420000000000    63.099000000000     1.007825032230
         H           -3.926000000000    48.910000000000    64.055000000000     1.007825032230
         H           -6.513000000000    48.468000000000    64.395000000000     1.007825032230
         H           -6.062000000000    46.795000000000    63.976000000000     1.007825032230
         H           -4.367000000000    46.769000000000    65.706000000000     1.007825032230
         H           -4.651000000000    48.479000000000    66.072000000000     1.007825032230
         H           -5.667000000000    47.053000000000    67.649000000000     1.007825032230
         H           -6.548000000000    46.294000000000    66.480000000000     1.007825032230
         H           -6.824000000000    47.884000000000    66.818000000000     1.007825032230
         N           -1.840000000000    48.367000000000    61.392000000000    14.003074004430
         C           -0.992000000000    47.311000000000    60.887000000000    12.000000000000
         C           -0.176000000000    46.758000000000    62.031000000000    12.000000000000
         O            0.958000000000    47.176000000000    62.300000000000    15.994914619570
         C           -0.081000000000    47.849000000000    59.785000000000    12.000000000000
         S            0.906000000000    46.497000000000    59.054000000000    31.972071174400
         H           -1.511000000000    48.963000000000    62.139000000000     1.007825032230
         H           -1.616000000000    46.517000000000    60.478000000000     1.007825032230
         H           -0.691000000000    48.308000000000    59.007000000000     1.007825032230
         H            0.590000000000    48.598000000000    60.206000000000     1.007825032230
         N           -0.745000000000    45.803000000000    62.754000000000    14.003074004430
         C           -0.066000000000    45.169000000000    63.887000000000    12.000000000000
         C            1.297000000000    44.560000000000    63.509000000000    12.000000000000
         O            2.300000000000    44.868000000000    64.165000000000    15.994914619570
         H           -1.679000000000    45.502000000000    62.515000000000     1.007825032230
         H            0.092000000000    45.920000000000    64.661000000000     1.007825032230
         H           -0.706000000000    44.381000000000    64.285000000000     1.007825032230
         N            1.441000000000    43.750000000000    62.430000000000    14.003074004430
         C            2.722000000000    43.233000000000    61.953000000000    12.000000000000
         C            3.756000000000    44.331000000000    61.685000000000    12.000000000000
         O            4.949000000000    44.126000000000    61.944000000000    15.994914619570
         C            2.361000000000    42.431000000000    60.697000000000    12.000000000000
         C            0.961000000000    41.944000000000    60.950000000000    12.000000000000
         C            0.350000000000    43.177000000000    61.613000000000    12.000000000000
         H            3.124000000000    42.549000000000    62.701000000000     1.007825032230
         H            2.394000000000    43.066000000000    59.812000000000     1.007825032230
         H            3.040000000000    41.586000000000    60.581000000000     1.007825032230
         H            0.449000000000    41.692000000000    60.021000000000     1.007825032230
         H            0.963000000000    41.096000000000    61.635000000000     1.007825032230
         H           -0.493000000000    42.895000000000    62.243000000000     1.007825032230
         H            0.031000000000    43.893000000000    60.855000000000     1.007825032230
         N            3.322000000000    45.484000000000    61.134000000000    14.003074004430
         C            4.203000000000    46.620000000000    60.883000000000    12.000000000000
         C            4.775000000000    47.153000000000    62.194000000000    12.000000000000
         O            5.993000000000    47.336000000000    62.287000000000    15.994914619570
         C            3.465000000000    47.784000000000    60.221000000000    12.000000000000
         S            2.700000000000    47.388000000000    58.627000000000    31.972071174400
         H            2.346000000000    45.564000000000    60.885000000000     1.007825032230
         H            5.022000000000    46.302000000000    60.238000000000     1.007825032230
         H            2.681000000000    48.119000000000    60.900000000000     1.007825032230
         H            4.169000000000    48.603000000000    60.074000000000     1.007825032230
         N            3.929000000000    47.366000000000    63.213000000000    14.003074004430
         C            4.400000000000    47.850000000000    64.519000000000    12.000000000000
         C            3.252000000000    48.130000000000    65.453000000000    12.000000000000
         C            2.275000000000    49.174000000000    64.947000000000    12.000000000000
         O            2.661000000000    50.072000000000    64.202000000000    15.994914619570
         O            1.114000000000    49.053000000000    65.326000000000    15.994914619570
         H            2.944000000000    47.189000000000    63.080000000000     1.007825032230
         H            4.957000000000    48.774000000000    64.366000000000     1.007825032230
         H            2.706000000000    47.200000000000    65.611000000000     1.007825032230
         H            3.654000000000    48.464000000000    66.409000000000     1.007825032230
         C           12.566000000000    53.009000000000    57.937000000000    12.000000000000
         O           12.459000000000    51.916000000000    57.371000000000    15.994914619570
         N           11.485000000000    53.672000000000    58.281000000000    14.003074004430
         C           10.147000000000    53.178000000000    57.973000000000    12.000000000000
         C            9.589000000000    54.010000000000    56.814000000000    12.000000000000
         O            9.658000000000    55.244000000000    56.807000000000    15.994914619570
         C            9.253000000000    53.305000000000    59.218000000000    12.000000000000
         C            7.869000000000    52.700000000000    59.024000000000    12.000000000000
         C            7.687000000000    51.343000000000    59.216000000000    12.000000000000
         C            6.802000000000    53.499000000000    58.641000000000    12.000000000000
         C            6.436000000000    50.789000000000    59.028000000000    12.000000000000
         C            5.556000000000    52.939000000000    58.454000000000    12.000000000000
         C            5.384000000000    51.590000000000    58.648000000000    12.000000000000
         H           11.583000000000    54.549000000000    58.773000000000     1.007825032230
         H           10.206000000000    52.132000000000    57.673000000000     1.007825032230
         H            9.741000000000    52.795000000000    60.049000000000     1.007825032230
         H            9.144000000000    54.360000000000    59.467000000000     1.007825032230
         H            8.518000000000    50.720000000000    59.511000000000     1.007825032230
         H            6.947000000000    54.558000000000    58.489000000000     1.007825032230
         H            6.284000000000    49.730000000000    59.179000000000     1.007825032230
         H            4.721000000000    53.557000000000    58.157000000000     1.007825032230
         H            4.408000000000    51.152000000000    58.500000000000     1.007825032230
         N            9.024000000000    53.368000000000    55.798000000000    14.003074004430
         C            8.472000000000    54.040000000000    54.638000000000    12.000000000000
         C            6.973000000000    53.748000000000    54.671000000000    12.000000000000
         O            6.536000000000    52.594000000000    54.558000000000    15.994914619570
         C            9.142000000000    53.478000000000    53.348000000000    12.000000000000
         C           10.605000000000    53.856000000000    53.284000000000    12.000000000000
         C            8.446000000000    54.045000000000    52.136000000000    12.000000000000
         C           11.302000000000    53.478000000000    54.566000000000    12.000000000000
         H            8.976000000000    52.360000000000    55.835000000000     1.007825032230
         H            8.645000000000    55.114000000000    54.711000000000     1.007825032230
         H            9.051000000000    52.392000000000    53.340000000000     1.007825032230
         H           11.075000000000    53.332000000000    52.452000000000     1.007825032230
         H           10.693000000000    54.931000000000    53.129000000000     1.007825032230
         H            7.389000000000    53.781000000000    52.167000000000     1.007825032230
         H            8.549000000000    55.130000000000    52.132000000000     1.007825032230
         H            8.897000000000    53.634000000000    51.233000000000     1.007825032230
         H           12.377000000000    53.428000000000    54.395000000000     1.007825032230
         H           11.090000000000    54.227000000000    55.329000000000     1.007825032230
         H           10.942000000000    52.506000000000    54.902000000000     1.007825032230
         N            6.166000000000    54.792000000000    54.866000000000    14.003074004430
         C            4.714000000000    54.653000000000    54.968000000000    12.000000000000
         C            4.103000000000    54.707000000000    53.574000000000    12.000000000000
         O            4.298000000000    55.692000000000    52.855000000000    15.994914619570
         C            4.122000000000    55.782000000000    55.827000000000    12.000000000000
         C            2.598000000000    55.732000000000    55.945000000000    12.000000000000
         N            2.013000000000    56.857000000000    56.341000000000    14.003074004430
         O            1.918000000000    54.728000000000    55.674000000000    15.994914619570
         H            6.573000000000    55.713000000000    54.946000000000     1.007825032230
         H            4.477000000000    53.693000000000    55.426000000000     1.007825032230
         H            4.547000000000    55.711000000000    56.828000000000     1.007825032230
         H            4.408000000000    56.740000000000    55.392000000000     1.007825032230
         H            2.573000000000    57.671000000000    56.551000000000     1.007825032230
         H            1.008000000000    56.899000000000    56.432000000000     1.007825032230
         N            3.358000000000    53.697000000000    53.143000000000    14.003074004430
         C            2.813000000000    53.718000000000    51.788000000000    12.000000000000
         C            1.415000000000    54.343000000000    51.725000000000    12.000000000000
         O            0.846000000000    54.490000000000    50.639000000000    15.994914619570
         C            2.765000000000    52.263000000000    51.154000000000    12.000000000000
         C            1.854000000000    51.314000000000    51.971000000000    12.000000000000
         C            4.222000000000    51.753000000000    51.018000000000    12.000000000000
         C            1.552000000000    49.957000000000    51.275000000000    12.000000000000
         H            3.168000000000    52.914000000000    53.752000000000     1.007825032230
         H            3.476000000000    54.326000000000    51.173000000000     1.007825032230
         H            2.346000000000    52.349000000000    50.152000000000     1.007825032230
         H            2.343000000000    51.107000000000    52.923000000000     1.007825032230
         H            0.910000000000    51.822000000000    52.168000000000     1.007825032230
         H            4.218000000000    50.753000000000    50.584000000000     1.007825032230
         H            4.784000000000    52.427000000000    50.372000000000     1.007825032230
         H            4.689000000000    51.720000000000    52.002000000000     1.007825032230
         H            0.908000000000    49.355000000000    51.916000000000     1.007825032230
         H            2.486000000000    49.425000000000    51.096000000000     1.007825032230
         H            1.050000000000    50.140000000000    50.325000000000     1.007825032230
         N            0.803000000000    54.699000000000    52.842000000000    14.003074004430
         C           -0.523000000000    55.306000000000    52.821000000000    12.000000000000
         C           -0.453000000000    56.609000000000    53.627000000000    12.000000000000
         O           -0.633000000000    56.589000000000    54.848000000000    15.994914619570
         C           -1.551000000000    54.355000000000    53.441000000000    12.000000000000
         C           -2.945000000000    54.929000000000    53.268000000000    12.000000000000
         S           -4.230000000000    53.864000000000    53.922000000000    31.972071174400
         C           -4.327000000000    52.868000000000    52.489000000000    12.000000000000
         H            1.263000000000    54.547000000000    53.728000000000     1.007825032230
         H           -0.806000000000    55.528000000000    51.792000000000     1.007825032230
         H           -1.338000000000    54.233000000000    54.503000000000     1.007825032230
         H           -1.494000000000    53.386000000000    52.946000000000     1.007825032230
         H           -2.992000000000    55.887000000000    53.785000000000     1.007825032230
         H           -3.129000000000    55.092000000000    52.206000000000     1.007825032230
         H           -5.082000000000    52.095000000000    52.634000000000     1.007825032230
         H           -4.601000000000    53.487000000000    51.634000000000     1.007825032230
         H           -3.359000000000    52.401000000000    52.305000000000     1.007825032230
         N           -0.069000000000    57.747000000000    53.033000000000    14.003074004430
         C            0.130000000000    59.004000000000    53.753000000000    12.000000000000
         C           -1.161000000000    59.540000000000    54.366000000000    12.000000000000
         O           -1.088000000000    60.325000000000    55.314000000000    15.994914619570
         C            0.742000000000    59.923000000000    52.710000000000    12.000000000000
         C            0.180000000000    59.391000000000    51.392000000000    12.000000000000
         C            0.301000000000    57.877000000000    51.623000000000    12.000000000000
         H            0.857000000000    58.842000000000    54.549000000000     1.007825032230
         H            0.437000000000    60.956000000000    52.875000000000     1.007825032230
         H            1.829000000000    59.841000000000    52.721000000000     1.007825032230
         H           -0.857000000000    59.694000000000    51.246000000000     1.007825032230
         H            0.798000000000    59.706000000000    50.551000000000     1.007825032230
         H            1.320000000000    57.531000000000    51.449000000000     1.007825032230
         H           -0.402000000000    57.335000000000    50.990000000000     1.007825032230
         N           -2.347000000000    59.218000000000    53.855000000000    14.003074004430
         C           -3.580000000000    59.608000000000    54.506000000000    12.000000000000
         C           -4.621000000000    58.576000000000    54.120000000000    12.000000000000
         O           -4.435000000000    57.772000000000    53.204000000000    15.994914619570
         C           -4.036000000000    61.020000000000    54.086000000000    12.000000000000
         C           -4.588000000000    61.145000000000    52.709000000000    12.000000000000
         C           -5.126000000000    62.533000000000    52.424000000000    12.000000000000
         O           -6.188000000000    62.907000000000    52.919000000000    15.994914619570
         O           -4.454000000000    63.220000000000    51.686000000000    15.994914619570
         H           -2.388000000000    58.690000000000    52.995000000000     1.007825032230
         H           -3.437000000000    59.585000000000    55.586000000000     1.007825032230
         H           -3.175000000000    61.685000000000    54.162000000000     1.007825032230
         H           -4.794000000000    61.359000000000    54.792000000000     1.007825032230
         H           -3.796000000000    60.923000000000    51.993000000000     1.007825032230
         H           -5.393000000000    60.420000000000    52.583000000000     1.007825032230
         N           -5.705000000000    58.589000000000    54.877000000000    14.003074004430
         C           -6.757000000000    57.578000000000    54.836000000000    12.000000000000
         C           -7.234000000000    57.352000000000    53.418000000000    12.000000000000
         O           -7.586000000000    58.298000000000    52.725000000000    15.994914619570
         C           -7.784000000000    58.137000000000    55.781000000000    12.000000000000
         C           -8.887000000000    57.314000000000    56.382000000000    12.000000000000
         C           -9.560000000000    58.360000000000    57.281000000000    12.000000000000
         C          -10.620000000000    57.764000000000    58.185000000000    12.000000000000
         N          -11.100000000000    58.732000000000    59.160000000000    14.003074004430
         H           -5.813000000000    59.352000000000    55.530000000000     1.007825032230
         H           -6.371000000000    56.642000000000    55.238000000000     1.007825032230
         H           -7.224000000000    58.546000000000    56.622000000000     1.007825032230
         H           -8.256000000000    58.979000000000    55.275000000000     1.007825032230
         H           -9.570000000000    56.940000000000    55.620000000000     1.007825032230
         H           -8.481000000000    56.495000000000    56.976000000000     1.007825032230
         H           -8.796000000000    58.828000000000    57.902000000000     1.007825032230
         H          -10.020000000000    59.122000000000    56.652000000000     1.007825032230
         H          -11.459000000000    57.432000000000    57.574000000000     1.007825032230
         H          -10.200000000000    56.907000000000    58.711000000000     1.007825032230
         H          -11.803000000000    58.302000000000    59.744000000000     1.007825032230
         H          -10.329000000000    59.042000000000    59.734000000000     1.007825032230
         H          -11.501000000000    59.524000000000    58.679000000000     1.007825032230
         N           -7.092000000000    56.125000000000    52.927000000000    14.003074004430
         C           -7.542000000000    55.739000000000    51.597000000000    12.000000000000
         C           -6.706000000000    56.276000000000    50.425000000000    12.000000000000
         O           -7.110000000000    56.102000000000    49.266000000000    15.994914619570
         H           -6.650000000000    55.425000000000    53.506000000000     1.007825032230
         H           -7.532000000000    54.650000000000    51.544000000000     1.007825032230
         H           -8.570000000000    56.079000000000    51.470000000000     1.007825032230
         N           -5.539000000000    56.901000000000    50.662000000000    14.003074004430
         C           -4.668000000000    57.406000000000    49.617000000000    12.000000000000
         C           -3.305000000000    56.701000000000    49.689000000000    12.000000000000
         O           -2.574000000000    56.844000000000    50.663000000000    15.994914619570
         C           -4.477000000000    58.938000000000    49.771000000000    12.000000000000
         C           -3.520000000000    59.471000000000    48.683000000000    12.000000000000
         C           -5.826000000000    59.653000000000    49.617000000000    12.000000000000
         H           -5.252000000000    57.026000000000    51.622000000000     1.007825032230
         H           -5.122000000000    57.201000000000    48.647000000000     1.007825032230
         H           -4.063000000000    59.154000000000    50.756000000000     1.007825032230
         H           -2.553000000000    58.975000000000    48.774000000000     1.007825032230
         H           -3.390000000000    60.546000000000    48.809000000000     1.007825032230
         H           -3.941000000000    59.268000000000    47.698000000000     1.007825032230
         H           -6.518000000000    59.291000000000    50.377000000000     1.007825032230
         H           -6.234000000000    59.449000000000    48.627000000000     1.007825032230
         H           -5.684000000000    60.727000000000    49.737000000000     1.007825032230
         N           -2.981000000000    55.933000000000    48.650000000000    14.003074004430
         C           -1.694000000000    55.276000000000    48.503000000000    12.000000000000
         C           -0.689000000000    56.178000000000    47.833000000000    12.000000000000
         O           -1.007000000000    57.031000000000    46.986000000000    15.994914619570
         C           -1.807000000000    54.027000000000    47.654000000000    12.000000000000
         C           -2.448000000000    52.908000000000    48.447000000000    12.000000000000
         C           -1.674000000000    52.148000000000    49.313000000000    12.000000000000
         C           -3.793000000000    52.637000000000    48.293000000000    12.000000000000
         C           -2.246000000000    51.109000000000    50.022000000000    12.000000000000
         C           -4.359000000000    51.592000000000    49.009000000000    12.000000000000
         C           -3.585000000000    50.828000000000    49.870000000000    12.000000000000
         H           -3.669000000000    55.800000000000    47.923000000000     1.007825032230
         H           -1.321000000000    55.001000000000    49.490000000000     1.007825032230
         H           -2.418000000000    54.242000000000    46.778000000000     1.007825032230
         H           -0.812000000000    53.718000000000    47.333000000000     1.007825032230
         H           -0.624000000000    52.369000000000    49.433000000000     1.007825032230
         H           -4.397000000000    53.231000000000    47.623000000000     1.007825032230
         H           -1.643000000000    50.518000000000    50.695000000000     1.007825032230
         H           -5.410000000000    51.372000000000    48.895000000000     1.007825032230
         H           -4.032000000000    50.014000000000    50.420000000000     1.007825032230
         N            0.559000000000    55.981000000000    48.219000000000    14.003074004430
         C            1.648000000000    56.676000000000    47.609000000000    12.000000000000
         C            2.148000000000    55.749000000000    46.503000000000    12.000000000000
         O            2.969000000000    54.837000000000    46.727000000000    15.994914619570
         C            2.727000000000    56.921000000000    48.641000000000    12.000000000000
         C            3.851000000000    57.807000000000    48.123000000000    12.000000000000
         O            4.136000000000    57.836000000000    46.930000000000    15.994914619570
         O            4.466000000000    58.475000000000    48.937000000000    15.994914619570
         H            0.748000000000    55.324000000000    48.962000000000     1.007825032230
         H            1.306000000000    57.621000000000    47.186000000000     1.007825032230
         H            3.149000000000    55.961000000000    48.937000000000     1.007825032230
         H            2.279000000000    57.394000000000    49.515000000000     1.007825032230
         N            1.729000000000    56.044000000000    45.279000000000    14.003074004430
         C            2.074000000000    55.193000000000    44.152000000000    12.000000000000
         C            3.544000000000    55.165000000000    43.751000000000    12.000000000000
         O            4.028000000000    54.128000000000    43.262000000000    15.994914619570
         C            1.196000000000    55.606000000000    42.978000000000    12.000000000000
         C           -0.276000000000    55.169000000000    43.109000000000    12.000000000000
         O           -0.642000000000    54.440000000000    44.043000000000    15.994914619570
         O           -1.058000000000    55.533000000000    42.223000000000    15.994914619570
         H            1.165000000000    56.868000000000    45.129000000000     1.007825032230
         H            1.794000000000    54.174000000000    44.420000000000     1.007825032230
         H            1.224000000000    56.692000000000    42.895000000000     1.007825032230
         H            1.608000000000    55.175000000000    42.065000000000     1.007825032230
         N            4.295000000000    56.236000000000    44.041000000000    14.003074004430
         C            5.738000000000    56.262000000000    43.810000000000    12.000000000000
         C            6.419000000000    55.264000000000    44.753000000000    12.000000000000
         O            7.287000000000    54.507000000000    44.311000000000    15.994914619570
         C            6.285000000000    57.691000000000    44.060000000000    12.000000000000
         C            7.817000000000    57.877000000000    44.132000000000    12.000000000000
         C            8.325000000000    58.939000000000    45.136000000000    12.000000000000
         O            7.863000000000    60.082000000000    45.076000000000    15.994914619570
         O            9.188000000000    58.652000000000    45.976000000000    15.994914619570
         H            3.849000000000    57.053000000000    44.433000000000     1.007825032230
         H            5.941000000000    55.976000000000    42.778000000000     1.007825032230
         H            5.919000000000    58.324000000000    43.252000000000     1.007825032230
         H            5.858000000000    58.056000000000    44.994000000000     1.007825032230
         H            8.165000000000    58.163000000000    43.139000000000     1.007825032230
         H            8.267000000000    56.918000000000    44.390000000000     1.007825032230
         N            6.007000000000    55.188000000000    46.022000000000    14.003074004430
         C            6.595000000000    54.232000000000    46.948000000000    12.000000000000
         C            6.178000000000    52.810000000000    46.615000000000    12.000000000000
         O            7.003000000000    51.909000000000    46.780000000000    15.994914619570
         C            6.185000000000    54.544000000000    48.389000000000    12.000000000000
         C            6.770000000000    55.890000000000    48.845000000000    12.000000000000
         C            8.263000000000    55.770000000000    49.033000000000    12.000000000000
         C            9.097000000000    56.857000000000    48.364000000000    12.000000000000
         N            8.714000000000    58.206000000000    48.749000000000    14.003074004430
         H            5.275000000000    55.805000000000    46.344000000000     1.007825032230
         H            7.680000000000    54.301000000000    46.874000000000     1.007825032230
         H            5.098000000000    54.589000000000    48.449000000000     1.007825032230
         H            6.549000000000    53.753000000000    49.045000000000     1.007825032230
         H            6.562000000000    56.648000000000    48.090000000000     1.007825032230
         H            6.309000000000    56.183000000000    49.788000000000     1.007825032230
         H            8.470000000000    55.798000000000    50.103000000000     1.007825032230
         H            8.583000000000    54.803000000000    48.645000000000     1.007825032230
         H           10.142000000000    56.705000000000    48.635000000000     1.007825032230
         H            8.998000000000    56.759000000000    47.283000000000     1.007825032230
         H            9.047000000000    58.862000000000    48.057000000000     1.007825032230
         H            7.708000000000    58.265000000000    48.811000000000     1.007825032230
         H            9.121000000000    58.428000000000    49.646000000000     1.007825032230
         N            4.954000000000    52.544000000000    46.147000000000    14.003074004430
         C            4.574000000000    51.175000000000    45.767000000000    12.000000000000
         C            5.400000000000    50.768000000000    44.548000000000    12.000000000000
         O            5.935000000000    49.653000000000    44.554000000000    15.994914619570
         C            3.036000000000    51.092000000000    45.467000000000    12.000000000000
         C            2.286000000000    51.433000000000    46.777000000000    12.000000000000
         C            2.604000000000    49.685000000000    45.023000000000    12.000000000000
         C            0.773000000000    51.661000000000    46.639000000000    12.000000000000
         H            4.282000000000    53.292000000000    46.053000000000     1.007825032230
         H            4.809000000000    50.502000000000    46.592000000000     1.007825032230
         H            2.774000000000    51.816000000000    44.696000000000     1.007825032230
         H            2.438000000000    50.609000000000    47.474000000000     1.007825032230
         H            2.731000000000    52.331000000000    47.204000000000     1.007825032230
         H            3.120000000000    49.420000000000    44.100000000000     1.007825032230
         H            2.859000000000    48.965000000000    45.800000000000     1.007825032230
         H            1.527000000000    49.672000000000    44.854000000000     1.007825032230
         H            0.349000000000    51.893000000000    47.616000000000     1.007825032230
         H            0.592000000000    52.493000000000    45.958000000000     1.007825032230
         H            0.304000000000    50.760000000000    46.244000000000     1.007825032230
         N            5.592000000000    51.650000000000    43.542000000000    14.003074004430
         C            6.428000000000    51.322000000000    42.387000000000    12.000000000000
         C            7.875000000000    50.984000000000    42.805000000000    12.000000000000
         O            8.493000000000    50.019000000000    42.350000000000    15.994914619570
         C            6.431000000000    52.514000000000    41.431000000000    12.000000000000
         H            5.148000000000    52.556000000000    43.589000000000     1.007825032230
         H            5.999000000000    50.461000000000    41.875000000000     1.007825032230
         H            7.051000000000    52.284000000000    40.564000000000     1.007825032230
         H            6.833000000000    53.389000000000    41.943000000000     1.007825032230
         H            5.412000000000    52.720000000000    41.104000000000     1.007825032230
         N            8.420000000000    51.753000000000    43.762000000000    14.003074004430
         C            9.754000000000    51.519000000000    44.282000000000    12.000000000000
         C            9.824000000000    50.151000000000    44.980000000000    12.000000000000
         O           10.783000000000    49.382000000000    44.768000000000    15.994914619570
         C           10.071000000000    52.653000000000    45.226000000000    12.000000000000
         C           11.325000000000    52.457000000000    46.033000000000    12.000000000000
         C           11.503000000000    53.587000000000    47.030000000000    12.000000000000
         O           11.927000000000    54.654000000000    46.595000000000    15.994914619570
         O           11.218000000000    53.423000000000    48.217000000000    15.994914619570
         H            7.881000000000    52.522000000000    44.133000000000     1.007825032230
         H           10.465000000000    51.534000000000    43.456000000000     1.007825032230
         H           10.183000000000    53.564000000000    44.639000000000     1.007825032230
         H            9.233000000000    52.781000000000    45.911000000000     1.007825032230
         H           11.260000000000    51.512000000000    46.572000000000     1.007825032230
         H           12.184000000000    52.430000000000    45.362000000000     1.007825032230
         N            8.796000000000    49.803000000000    45.757000000000    14.003074004430
         C            8.772000000000    48.508000000000    46.402000000000    12.000000000000
         C            8.758000000000    47.383000000000    45.375000000000    12.000000000000
         O            9.544000000000    46.436000000000    45.473000000000    15.994914619570
         C            7.545000000000    48.399000000000    47.296000000000    12.000000000000
         C            7.324000000000    47.081000000000    48.078000000000    12.000000000000
         C            8.510000000000    46.703000000000    48.971000000000    12.000000000000
         C            6.091000000000    47.281000000000    48.927000000000    12.000000000000
         H            8.031000000000    50.447000000000    45.895000000000     1.007825032230
         H            9.665000000000    48.408000000000    47.019000000000     1.007825032230
         H            7.607000000000    49.203000000000    48.029000000000     1.007825032230
         H            6.664000000000    48.575000000000    46.679000000000     1.007825032230
         H            7.141000000000    46.273000000000    47.369000000000     1.007825032230
         H            9.398000000000    46.559000000000    48.355000000000     1.007825032230
         H            8.284000000000    45.779000000000    49.503000000000     1.007825032230
         H            8.692000000000    47.501000000000    49.691000000000     1.007825032230
         H            5.893000000000    46.375000000000    49.500000000000     1.007825032230
         H            5.238000000000    47.497000000000    48.283000000000     1.007825032230
         H            6.252000000000    48.115000000000    49.610000000000     1.007825032230
         N            7.912000000000    47.499000000000    44.338000000000    14.003074004430
         C            7.852000000000    46.455000000000    43.322000000000    12.000000000000
         C            9.185000000000    46.293000000000    42.614000000000    12.000000000000
         O            9.584000000000    45.139000000000    42.359000000000    15.994914619570
         C            6.783000000000    46.760000000000    42.296000000000    12.000000000000
         C            5.362000000000    46.760000000000    42.865000000000    12.000000000000
         C            4.409000000000    47.143000000000    41.755000000000    12.000000000000
         C            4.990000000000    45.393000000000    43.428000000000    12.000000000000
         H            7.316000000000    48.311000000000    44.262000000000     1.007825032230
         H            7.603000000000    45.512000000000    43.810000000000     1.007825032230
         H            6.984000000000    47.744000000000    41.873000000000     1.007825032230
         H            6.841000000000    46.018000000000    41.499000000000     1.007825032230
         H            5.298000000000    47.502000000000    43.661000000000     1.007825032230
         H            3.388000000000    47.150000000000    42.138000000000     1.007825032230
         H            4.488000000000    46.420000000000    40.943000000000     1.007825032230
         H            4.664000000000    48.135000000000    41.383000000000     1.007825032230
         H            5.683000000000    45.128000000000    44.226000000000     1.007825032230
         H            3.975000000000    45.428000000000    43.824000000000     1.007825032230
         H            5.045000000000    44.646000000000    42.636000000000     1.007825032230
         N            9.904000000000    47.411000000000    42.382000000000    14.003074004430
         C           11.223000000000    47.366000000000    41.743000000000    12.000000000000
         C           12.202000000000    46.580000000000    42.608000000000    12.000000000000
         O           12.899000000000    45.671000000000    42.126000000000    15.994914619570
         C           11.766000000000    48.807000000000    41.518000000000    12.000000000000
         C           13.162000000000    48.837000000000    40.902000000000    12.000000000000
         O           10.835000000000    49.469000000000    40.656000000000    15.994914619570
         H            9.523000000000    48.305000000000    42.657000000000     1.007825032230
         H           11.130000000000    46.870000000000    40.777000000000     1.007825032230
         H           11.792000000000    49.328000000000    42.475000000000     1.007825032230
         H           10.104000000000    49.811000000000    41.176000000000     1.007825032230
         H           13.480000000000    49.871000000000    40.772000000000     1.007825032230
         H           13.861000000000    48.322000000000    41.561000000000     1.007825032230
         H           13.142000000000    48.338000000000    39.933000000000     1.007825032230
         N           12.217000000000    46.887000000000    43.909000000000    14.003074004430
         C           13.102000000000    46.219000000000    44.832000000000    12.000000000000
         C           12.810000000000    44.733000000000    44.943000000000    12.000000000000
         O           13.706000000000    43.894000000000    45.089000000000    15.994914619570
         C           12.965000000000    46.853000000000    46.189000000000    12.000000000000
         C           13.636000000000    48.188000000000    46.328000000000    12.000000000000
         C           13.588000000000    48.526000000000    47.809000000000    12.000000000000
         C           14.561000000000    49.653000000000    48.122000000000    12.000000000000
         N           14.275000000000    50.860000000000    47.352000000000    14.003074004430
         H           11.594000000000    47.603000000000    44.254000000000     1.007825032230
         H           14.128000000000    46.349000000000    44.488000000000     1.007825032230
         H           13.399000000000    46.177000000000    46.925000000000     1.007825032230
         H           11.905000000000    46.973000000000    46.411000000000     1.007825032230
         H           14.669000000000    48.130000000000    45.986000000000     1.007825032230
         H           13.094000000000    48.940000000000    45.755000000000     1.007825032230
         H           12.578000000000    48.838000000000    48.074000000000     1.007825032230
         H           13.858000000000    47.644000000000    48.390000000000     1.007825032230
         H           14.493000000000    49.890000000000    49.184000000000     1.007825032230
         H           15.574000000000    49.320000000000    47.897000000000     1.007825032230
         H           14.943000000000    51.579000000000    47.591000000000     1.007825032230
         H           13.342000000000    51.183000000000    47.567000000000     1.007825032230
         H           14.341000000000    50.654000000000    46.366000000000     1.007825032230
         N           11.531000000000    44.377000000000    44.905000000000    14.003074004430
         C           11.130000000000    42.976000000000    44.972000000000    12.000000000000
         C           11.340000000000    42.248000000000    43.660000000000    12.000000000000
         O           11.424000000000    41.017000000000    43.683000000000    15.994914619570
         C            9.646000000000    42.848000000000    45.362000000000    12.000000000000
         C            9.265000000000    43.266000000000    46.773000000000    12.000000000000
         C            7.755000000000    43.294000000000    46.907000000000    12.000000000000
         C            9.881000000000    42.319000000000    47.757000000000    12.000000000000
         H           10.821000000000    45.091000000000    44.828000000000     1.007825032230
         H           11.730000000000    42.484000000000    45.738000000000     1.007825032230
         H            9.070000000000    43.463000000000    44.670000000000     1.007825032230
         H            9.347000000000    41.809000000000    45.223000000000     1.007825032230
         H            9.653000000000    44.268000000000    46.959000000000     1.007825032230
         H            7.485000000000    43.594000000000    47.920000000000     1.007825032230
         H            7.340000000000    44.007000000000    46.194000000000     1.007825032230
         H            7.354000000000    42.301000000000    46.703000000000     1.007825032230
         H            9.608000000000    42.618000000000    48.769000000000     1.007825032230
         H           10.966000000000    42.341000000000    47.652000000000     1.007825032230
         H            9.518000000000    41.309000000000    47.566000000000     1.007825032230
         N           11.455000000000    42.952000000000    42.525000000000    14.003074004430
         C           11.525000000000    42.334000000000    41.214000000000    12.000000000000
         C           10.164000000000    41.769000000000    40.833000000000    12.000000000000
         O           10.081000000000    40.762000000000    40.130000000000    15.994914619570
         H           11.495000000000    43.959000000000    42.585000000000     1.007825032230
         H           11.825000000000    43.080000000000    40.478000000000     1.007825032230
         H           12.259000000000    41.529000000000    41.232000000000     1.007825032230
         N            9.056000000000    42.383000000000    41.229000000000    14.003074004430
         C            7.732000000000    41.847000000000    40.950000000000    12.000000000000
         C            7.015000000000    42.653000000000    39.888000000000    12.000000000000
         O            7.168000000000    43.877000000000    39.827000000000    15.994914619570
         C            6.847000000000    41.867000000000    42.198000000000    12.000000000000
         C            7.270000000000    40.907000000000    43.286000000000    12.000000000000
         C            6.765000000000    39.494000000000    43.037000000000    12.000000000000
         N            5.309000000000    39.509000000000    42.945000000000    14.003074004430
         C            4.456000000000    39.277000000000    43.947000000000    12.000000000000
         N            4.847000000000    39.018000000000    45.181000000000    14.003074004430
         N            3.160000000000    39.333000000000    43.692000000000    14.003074004430
         H            9.134000000000    43.250000000000    41.741000000000     1.007825032230
         H            7.833000000000    40.818000000000    40.605000000000     1.007825032230
         H            6.864000000000    42.876000000000    42.610000000000     1.007825032230
         H            5.825000000000    41.629000000000    41.903000000000     1.007825032230
         H            8.359000000000    40.887000000000    43.332000000000     1.007825032230
         H            6.881000000000    41.260000000000    44.241000000000     1.007825032230
         H            7.071000000000    38.848000000000    43.860000000000     1.007825032230
         H            7.184000000000    39.117000000000    42.104000000000     1.007825032230
         H            4.909000000000    39.714000000000    42.040000000000     1.007825032230
         H            5.832000000000    38.979000000000    45.401000000000     1.007825032230
         H            4.161000000000    38.858000000000    45.905000000000     1.007825032230
         H            2.838000000000    39.538000000000    42.757000000000     1.007825032230
         H            2.492000000000    39.171000000000    44.432000000000     1.007825032230
         N            6.207000000000    41.956000000000    39.087000000000    14.003074004430
         C            5.293000000000    42.579000000000    38.150000000000    12.000000000000
         C            3.843000000000    42.635000000000    38.597000000000    12.000000000000
         O            3.041000000000    43.261000000000    37.909000000000    15.994914619570
         C            5.310000000000    41.860000000000    36.804000000000    12.000000000000
         C            6.551000000000    42.112000000000    35.946000000000    12.000000000000
         O            7.307000000000    43.063000000000    36.189000000000    15.994914619570
         O            6.749000000000    41.341000000000    35.013000000000    15.994914619570
         H            6.233000000000    40.948000000000    39.136000000000     1.007825032230
         H            5.631000000000    43.602000000000    37.985000000000     1.007825032230
         H            5.243000000000    40.789000000000    36.993000000000     1.007825032230
         H            4.430000000000    42.166000000000    36.238000000000     1.007825032230
         N            3.402000000000    41.944000000000    39.654000000000    14.003074004430
         C            2.003000000000    41.980000000000    40.075000000000    12.000000000000
         C            2.042000000000    42.251000000000    41.586000000000    12.000000000000
         O            3.101000000000    42.119000000000    42.211000000000    15.994914619570
         C            1.229000000000    40.623000000000    39.804000000000    12.000000000000
         C            1.480000000000    40.065000000000    38.389000000000    12.000000000000
         O            1.654000000000    39.648000000000    40.770000000000    15.994914619570
         H            4.056000000000    41.380000000000    40.177000000000     1.007825032230
         H            1.491000000000    42.799000000000    39.570000000000     1.007825032230
         H            0.160000000000    40.798000000000    39.928000000000     1.007825032230
         H            0.891000000000    39.158000000000    41.087000000000     1.007825032230
         H            0.925000000000    39.136000000000    38.261000000000     1.007825032230
         H            1.148000000000    40.792000000000    37.648000000000     1.007825032230
         H            2.545000000000    39.873000000000    38.258000000000     1.007825032230
         N            0.923000000000    42.587000000000    42.217000000000    14.003074004430
         C            0.860000000000    42.841000000000    43.647000000000    12.000000000000
         C            0.191000000000    41.696000000000    44.392000000000    12.000000000000
         O           -0.020000000000    41.755000000000    45.606000000000    15.994914619570
         C            0.083000000000    44.138000000000    43.892000000000    12.000000000000
         C            0.752000000000    45.382000000000    43.343000000000    12.000000000000
         C           -0.200000000000    46.571000000000    43.380000000000    12.000000000000
         N           -0.054000000000    47.428000000000    44.372000000000    14.003074004430
         O           -1.105000000000    46.721000000000    42.552000000000    15.994914619570
         H            0.074000000000    42.670000000000    41.677000000000     1.007825032230
         H            1.874000000000    42.962000000000    44.027000000000     1.007825032230
         H           -0.896000000000    44.042000000000    43.423000000000     1.007825032230
         H           -0.056000000000    44.263000000000    44.966000000000     1.007825032230
         H            1.055000000000    45.199000000000    42.312000000000     1.007825032230
         H            1.634000000000    45.609000000000    43.942000000000     1.007825032230
         H            0.677000000000    47.290000000000    45.055000000000     1.007825032230
         H           -0.673000000000    48.222000000000    44.448000000000     1.007825032230
         N           -0.126000000000    40.611000000000    43.683000000000    14.003074004430
         C           -0.846000000000    39.468000000000    44.218000000000    12.000000000000
         C           -0.127000000000    38.883000000000    45.417000000000    12.000000000000
         O            1.056000000000    38.530000000000    45.397000000000    15.994914619570
         C           -0.990000000000    38.374000000000    43.128000000000    12.000000000000
         C           -1.627000000000    38.920000000000    41.847000000000    12.000000000000
         C           -1.847000000000    37.233000000000    43.716000000000    12.000000000000
         C           -3.091000000000    39.330000000000    41.987000000000    12.000000000000
         H            0.152000000000    40.582000000000    42.713000000000     1.007825032230
         H           -1.840000000000    39.791000000000    44.527000000000     1.007825032230
         H           -0.001000000000    37.983000000000    42.890000000000     1.007825032230
         H           -1.563000000000    38.148000000000    41.080000000000     1.007825032230
         H           -1.054000000000    39.786000000000    41.516000000000     1.007825032230
         H           -1.966000000000    36.446000000000    42.971000000000     1.007825032230
         H           -2.827000000000    37.621000000000    43.994000000000     1.007825032230
         H           -1.354000000000    36.826000000000    44.598000000000     1.007825032230
         H           -3.323000000000    40.106000000000    41.258000000000     1.007825032230
         H           -3.266000000000    39.713000000000    42.992000000000     1.007825032230
         H           -3.729000000000    38.464000000000    41.811000000000     1.007825032230
         N           -0.881000000000    38.847000000000    46.502000000000    14.003074004430
         C           -0.441000000000    38.279000000000    47.754000000000    12.000000000000
         C            0.502000000000    39.140000000000    48.581000000000    12.000000000000
         O            0.972000000000    38.690000000000    49.632000000000    15.994914619570
         H           -1.812000000000    39.236000000000    46.453000000000     1.007825032230
         H           -1.326000000000    38.078000000000    48.358000000000     1.007825032230
         H            0.054000000000    37.331000000000    47.545000000000     1.007825032230
         N            0.859000000000    40.336000000000    48.132000000000    14.003074004430
         C            1.732000000000    41.190000000000    48.902000000000    12.000000000000
         C            1.034000000000    41.776000000000    50.121000000000    12.000000000000
         O           -0.031000000000    42.407000000000    50.002000000000    15.994914619570
         C            2.216000000000    42.332000000000    48.029000000000    12.000000000000
         C            3.407000000000    42.998000000000    47.384000000000    12.000000000000
         C            3.093000000000    44.447000000000    47.004000000000    12.000000000000
         C            4.542000000000    42.927000000000    48.387000000000    12.000000000000
         H            0.515000000000    40.654000000000    47.237000000000     1.007825032230
         H            2.593000000000    40.609000000000    49.233000000000     1.007825032230
         H            1.601000000000    42.161000000000    47.146000000000     1.007825032230
         H            1.711000000000    43.184000000000    48.485000000000     1.007825032230
         H            3.686000000000    42.444000000000    46.487000000000     1.007825032230
         H            3.962000000000    44.893000000000    46.520000000000     1.007825032230
         H            2.245000000000    44.467000000000    46.319000000000     1.007825032230
         H            2.848000000000    45.013000000000    47.902000000000     1.007825032230
         H            5.430000000000    43.398000000000    47.965000000000     1.007825032230
         H            4.253000000000    43.448000000000    49.300000000000     1.007825032230
         H            4.758000000000    41.884000000000    48.618000000000     1.007825032230
         N            1.609000000000    41.565000000000    51.285000000000    14.003074004430
         C            1.098000000000    42.152000000000    52.502000000000    12.000000000000
         C            2.197000000000    43.020000000000    53.128000000000    12.000000000000
         O            3.368000000000    42.991000000000    52.732000000000    15.994914619570
         C            0.678000000000    41.061000000000    53.494000000000    12.000000000000
         C           -0.525000000000    40.271000000000    53.005000000000    12.000000000000
         O            1.805000000000    40.199000000000    53.678000000000    15.994914619570
         H            2.429000000000    40.977000000000    51.329000000000     1.007825032230
         H            0.236000000000    42.776000000000    52.267000000000     1.007825032230
         H            0.430000000000    41.527000000000    54.448000000000     1.007825032230
         H            1.577000000000    39.501000000000    54.296000000000     1.007825032230
         H           -0.785000000000    39.510000000000    53.741000000000     1.007825032230
         H           -1.370000000000    40.945000000000    52.866000000000     1.007825032230
         H           -0.283000000000    39.791000000000    52.057000000000     1.007825032230
         N            1.761000000000    43.922000000000    53.995000000000    14.003074004430
         C            2.669000000000    44.782000000000    54.721000000000    12.000000000000
         C            2.899000000000    44.200000000000    56.110000000000    12.000000000000
         O            1.950000000000    43.687000000000    56.706000000000    15.994914619570
         C            2.071000000000    46.190000000000    54.846000000000    12.000000000000
         C            1.967000000000    46.894000000000    53.501000000000    12.000000000000
         S            3.577000000000    47.123000000000    52.682000000000    31.972071174400
         C            3.194000000000    46.290000000000    51.174000000000    12.000000000000
         H            0.767000000000    44.011000000000    54.153000000000     1.007825032230
         H            3.619000000000    44.837000000000    54.189000000000     1.007825032230
         H            1.073000000000    46.110000000000    55.278000000000     1.007825032230
         H            2.699000000000    46.784000000000    55.510000000000     1.007825032230
         H            1.328000000000    46.300000000000    52.848000000000     1.007825032230
         H            1.506000000000    47.870000000000    53.650000000000     1.007825032230
         H            4.062000000000    46.314000000000    50.515000000000     1.007825032230
         H            2.929000000000    45.255000000000    51.388000000000     1.007825032230
         H            2.354000000000    46.787000000000    50.688000000000     1.007825032230
         N            4.081000000000    44.299000000000    56.717000000000    14.003074004430
         C            5.246000000000    45.002000000000    56.188000000000    12.000000000000
         C            6.066000000000    44.193000000000    55.186000000000    12.000000000000
         O            5.934000000000    42.966000000000    55.087000000000    15.994914619570
         C            6.034000000000    45.354000000000    57.433000000000    12.000000000000
         C            5.875000000000    44.064000000000    58.208000000000    12.000000000000
         C            4.392000000000    43.743000000000    58.040000000000    12.000000000000
         H            4.914000000000    45.923000000000    55.709000000000     1.007825032230
         H            7.079000000000    45.565000000000    57.206000000000     1.007825032230
         H            5.574000000000    46.188000000000    57.964000000000     1.007825032230
         H            6.497000000000    43.274000000000    57.786000000000     1.007825032230
         H            6.115000000000    44.218000000000    59.260000000000     1.007825032230
         H            3.797000000000    44.224000000000    58.816000000000     1.007825032230
         H            4.231000000000    42.665000000000    58.048000000000     1.007825032230
         N            6.987000000000    44.867000000000    54.479000000000    14.003074004430
         C            8.000000000000    44.233000000000    53.656000000000    12.000000000000
         C            9.305000000000    44.847000000000    54.159000000000    12.000000000000
         O            9.452000000000    46.089000000000    54.229000000000    15.994914619570
         C            7.805000000000    44.569000000000    52.173000000000    12.000000000000
         C            6.630000000000    43.812000000000    51.545000000000    12.000000000000
         C            6.785000000000    42.295000000000    51.627000000000    12.000000000000
         N            5.768000000000    41.525000000000    51.936000000000    14.003074004430
         O            7.875000000000    41.758000000000    51.405000000000    15.994914619570
         H            6.974000000000    45.876000000000    54.523000000000     1.007825032230
         H            7.999000000000    43.154000000000    53.809000000000     1.007825032230
         H            7.620000000000    45.639000000000    52.079000000000     1.007825032230
         H            8.717000000000    44.319000000000    51.631000000000     1.007825032230
         H            6.554000000000    44.097000000000    50.496000000000     1.007825032230
         H            5.711000000000    44.101000000000    52.056000000000     1.007825032230
         H            4.864000000000    41.934000000000    52.124000000000     1.007825032230
         H            5.890000000000    40.524000000000    51.986000000000     1.007825032230
         N           10.212000000000    43.967000000000    54.584000000000    14.003074004430
         C           11.476000000000    44.368000000000    55.215000000000    12.000000000000
         C           12.675000000000    43.980000000000    54.367000000000    12.000000000000
         O           12.691000000000    42.891000000000    53.782000000000    15.994914619570
         C           11.576000000000    43.704000000000    56.617000000000    12.000000000000
         C           12.772000000000    44.291000000000    57.384000000000    12.000000000000
         C           10.249000000000    43.916000000000    57.370000000000    12.000000000000
         H           10.022000000000    42.982000000000    54.467000000000     1.007825032230
         H           11.474000000000    45.451000000000    55.341000000000     1.007825032230
         H           11.736000000000    42.634000000000    56.486000000000     1.007825032230
         H           12.839000000000    43.823000000000    58.366000000000     1.007825032230
         H           12.635000000000    45.366000000000    57.502000000000     1.007825032230
         H           13.690000000000    44.100000000000    56.827000000000     1.007825032230
         H           10.429000000000    43.868000000000    58.444000000000     1.007825032230
         H            9.838000000000    44.892000000000    57.113000000000     1.007825032230
         H            9.541000000000    43.138000000000    57.085000000000     1.007825032230
         N           13.661000000000    44.873000000000    54.314000000000    14.003074004430
         C           14.920000000000    44.686000000000    53.606000000000    12.000000000000
         C           15.084000000000    45.732000000000    52.480000000000    12.000000000000
         C           14.037000000000    45.513000000000    51.389000000000    12.000000000000
         C           12.748000000000    46.009000000000    51.540000000000    12.000000000000
         C           14.355000000000    44.764000000000    50.257000000000    12.000000000000
         C           11.795000000000    45.741000000000    50.561000000000    12.000000000000
         C           13.394000000000    44.507000000000    49.291000000000    12.000000000000
         C           12.120000000000    44.992000000000    49.447000000000    12.000000000000
         H           13.526000000000    45.747000000000    54.802000000000     1.007825032230
         H           14.954000000000    43.683000000000    53.180000000000     1.007825032230
         H           14.962000000000    46.731000000000    52.898000000000     1.007825032230
         H           16.080000000000    45.642000000000    52.047000000000     1.007825032230
         H           12.488000000000    46.597000000000    52.408000000000     1.007825032230
         H           15.357000000000    44.381000000000    50.132000000000     1.007825032230
         H           10.791000000000    46.123000000000    50.674000000000     1.007825032230
         H           13.648000000000    43.926000000000    48.417000000000     1.007825032230
         H           11.370000000000    44.788000000000    48.697000000000     1.007825032230
         C           17.040000000000    41.941000000000    51.007000000000    12.000000000000
         O           16.836000000000    42.533000000000    52.077000000000    15.994914619570
         N           16.095000000000    41.291000000000    50.355000000000    14.003074004430
         C           14.733000000000    41.195000000000    50.835000000000    12.000000000000
         C           14.605000000000    40.169000000000    51.956000000000    12.000000000000
         O           15.052000000000    39.033000000000    51.781000000000    15.994914619570
         C           13.852000000000    40.816000000000    49.658000000000    12.000000000000
         C           12.389000000000    40.645000000000    50.035000000000    12.000000000000
         C           11.595000000000    41.566000000000    50.695000000000    12.000000000000
         N           11.653000000000    39.576000000000    49.778000000000    14.003074004430
         C           10.451000000000    39.794000000000    50.243000000000    12.000000000000
         N           10.428000000000    40.987000000000    50.784000000000    14.003074004430
         H           16.332000000000    40.841000000000    49.483000000000     1.007825032230
         H           14.421000000000    42.170000000000    51.211000000000     1.007825032230
         H           13.926000000000    41.599000000000    48.904000000000     1.007825032230
         H           14.217000000000    39.882000000000    49.232000000000     1.007825032230
         H           11.877000000000    42.544000000000    51.056000000000     1.007825032230
         H            9.619000000000    39.108000000000    50.190000000000     1.007825032230
         H            9.615000000000    41.404000000000    51.213000000000     1.007825032230
         N           14.016000000000    40.518000000000    53.094000000000    14.003074004430
         C           13.782000000000    39.550000000000    54.145000000000    12.000000000000
         C           12.369000000000    39.010000000000    54.015000000000    12.000000000000
         O           12.191000000000    37.794000000000    54.023000000000    15.994914619570
         C           13.995000000000    40.201000000000    55.534000000000    12.000000000000
         C           15.479000000000    40.579000000000    55.679000000000    12.000000000000
         C           13.551000000000    39.227000000000    56.645000000000    12.000000000000
         C           15.816000000000    41.440000000000    56.908000000000    12.000000000000
         H           13.726000000000    41.476000000000    53.229000000000     1.007825032230
         H           14.487000000000    38.726000000000    54.029000000000     1.007825032230
         H           13.392000000000    41.107000000000    55.596000000000     1.007825032230
         H           16.057000000000    39.657000000000    55.744000000000     1.007825032230
         H           15.787000000000    41.119000000000    54.784000000000     1.007825032230
         H           13.704000000000    39.692000000000    57.619000000000     1.007825032230
         H           12.495000000000    38.989000000000    56.518000000000     1.007825032230
         H           14.140000000000    38.312000000000    56.583000000000     1.007825032230
         H           16.885000000000    41.653000000000    56.921000000000     1.007825032230
         H           15.542000000000    40.901000000000    57.815000000000     1.007825032230
         H           15.260000000000    42.376000000000    56.860000000000     1.007825032230
         N           11.347000000000    39.860000000000    53.905000000000    14.003074004430
         C            9.961000000000    39.427000000000    53.780000000000    12.000000000000
         C            9.118000000000    40.183000000000    54.803000000000    12.000000000000
         O            9.387000000000    41.362000000000    55.086000000000    15.994914619570
         H           11.543000000000    40.851000000000    53.908000000000     1.007825032230
         H            9.599000000000    39.643000000000    52.775000000000     1.007825032230
         H            9.894000000000    38.356000000000    53.971000000000     1.007825032230
         N            8.115000000000    39.543000000000    55.384000000000    14.003074004430
         C            7.292000000000    40.203000000000    56.373000000000    12.000000000000
         C            7.821000000000    40.045000000000    57.784000000000    12.000000000000
         O            8.967000000000    39.610000000000    58.017000000000    15.994914619570
         H            7.923000000000    38.584000000000    55.134000000000     1.007825032230
         H            7.249000000000    41.266000000000    56.135000000000     1.007825032230
         H            6.284000000000    39.790000000000    56.326000000000     1.007825032230
         N            6.984000000000    40.342000000000    58.778000000000    14.003074004430
         C            7.384000000000    40.247000000000    60.166000000000    12.000000000000
         C            6.284000000000    40.754000000000    61.091000000000    12.000000000000
         C            6.705000000000    40.642000000000    62.560000000000    12.000000000000
         C            7.825000000000    41.288000000000    63.022000000000    12.000000000000
         C            5.989000000000    39.828000000000    63.426000000000    12.000000000000
         C            8.229000000000    41.132000000000    64.328000000000    12.000000000000
         C            6.398000000000    39.679000000000    64.737000000000    12.000000000000
         C            7.527000000000    40.326000000000    65.197000000000    12.000000000000
         H            6.045000000000    40.641000000000    58.557000000000     1.007825032230
         H            8.276000000000    40.856000000000    60.316000000000     1.007825032230
         H            5.384000000000    40.160000000000    60.932000000000     1.007825032230
         H            6.072000000000    41.797000000000    60.857000000000     1.007825032230
         H            8.392000000000    41.922000000000    62.357000000000     1.007825032230
         H            5.109000000000    39.309000000000    63.074000000000     1.007825032230
         H            9.110000000000    41.650000000000    64.677000000000     1.007825032230
         H            5.830000000000    39.051000000000    65.407000000000     1.007825032230
         H            7.854000000000    40.203000000000    66.219000000000     1.007825032230
         O           -4.494000000000    46.184000000000    55.356000000000    15.994914619570
         H           -3.983000000000    45.969000000000    54.576000000000     1.007825032230
         H           -4.883000000000    45.386000000000    55.713000000000     1.007825032230
         O           -0.568000000000    54.245000000000    56.640000000000    15.994914619570
         H            0.134000000000    54.591000000000    56.089000000000     1.007825032230
         H           -0.462000000000    54.570000000000    57.534000000000     1.007825032230
         O           -0.810000000000    44.068000000000    57.031000000000    15.994914619570
         H            0.132000000000    43.938000000000    56.920000000000     1.007825032230
         H           -1.285000000000    43.430000000000    56.499000000000     1.007825032230
         O           -5.188000000000    43.599000000000    55.708000000000    15.994914619570
         H           -5.595000000000    43.266000000000    54.908000000000     1.007825032230
         H           -4.407000000000    43.083000000000    55.907000000000     1.007825032230
         O            3.250000000000    51.131000000000    61.824000000000    15.994914619570
         H            3.039000000000    50.751000000000    62.677000000000     1.007825032230
         H            3.402000000000    50.429000000000    61.191000000000     1.007825032230
         O            4.348000000000    58.242000000000    51.937000000000    15.994914619570
         H            4.679000000000    57.589000000000    52.554000000000     1.007825032230
         H            4.404000000000    57.897000000000    51.046000000000     1.007825032230
         O            0.263000000000    58.629000000000    44.891000000000    15.994914619570
         H            0.111000000000    58.192000000000    45.729000000000     1.007825032230
         H            1.186000000000    58.871000000000    44.819000000000     1.007825032230
         O            3.141000000000    59.330000000000    44.777000000000    15.994914619570
         H            3.481000000000    58.820000000000    45.512000000000     1.007825032230
         H            3.315000000000    60.259000000000    44.926000000000     1.007825032230
         O            5.003000000000    39.012000000000    53.418000000000    15.994914619570
         H            4.575000000000    39.038000000000    52.562000000000     1.007825032230
         H            5.944000000000    38.883000000000    53.300000000000     1.007825032230
         O            3.187000000000    37.794000000000    47.216000000000    15.994914619570
         H            2.483000000000    38.037000000000    46.615000000000     1.007825032230
         H            2.832000000000    37.256000000000    47.923000000000     1.007825032230
         O           -7.326000000000    52.855000000000    56.701000000000    15.994914619570
         H           -6.835000000000    53.375000000000    57.337000000000     1.007825032230
         H           -8.116000000000    52.507000000000    57.115000000000     1.007825032230
         O            3.645000000000    39.297000000000    51.046000000000    15.994914619570
         H            4.240000000000    39.454000000000    50.312000000000     1.007825032230
         H            3.097000000000    38.535000000000    50.856000000000     1.007825032230
         O           -1.910000000000    49.551000000000    43.381000000000    15.994914619570
         H           -1.662000000000    49.802000000000    42.491000000000     1.007825032230
         H           -2.807000000000    49.216000000000    43.380000000000     1.007825032230
         O           -4.831000000000    48.504000000000    52.099000000000    15.994914619570
         H           -5.768000000000    48.538000000000    51.905000000000     1.007825032230
         H           -4.357000000000    48.187000000000    51.330000000000     1.007825032230
         O            7.431000000000    38.634000000000    51.867000000000    15.994914619570
         H            7.564000000000    39.572000000000    51.728000000000     1.007825032230
         H            7.336000000000    38.197000000000    51.021000000000     1.007825032230
         O           -2.001000000000    42.627000000000    47.431000000000    15.994914619570
         H           -1.139000000000    42.734000000000    47.029000000000     1.007825032230
         H           -1.902000000000    42.534000000000    48.378000000000     1.007825032230
         H           13.796000000000    49.215000000000    55.536000000000     1.007825032230
         H            5.045000000000    47.137000000000    65.016000000000     1.007825032230
         H           13.557000000000    53.427000000000    58.143000000000     1.007825032230
         H           15.731000000000    44.803000000000    54.331000000000     1.007825032230
         H           18.033000000000    41.942000000000    50.544000000000     1.007825032230
         H            7.624000000000    39.202000000000    60.415000000000     1.007825032230

  Running in c1 symmetry.

  Rotational constants: A =      0.00004  B =      0.00000  C =      0.00000 [cm^-1]
  Rotational constants: A =      1.04940  B =      0.01430  C =      0.01428 [MHz]
  Nuclear repulsion = 315686.681725413713139

  Charge       = -3
  Multiplicity = 1
  Electrons    = 3662
  Nalpha       = 1831
  Nbeta        = 1831

  ==> Algorithm <==

  SCF Algorithm Type is DF.
  DIIS enabled.
  MOM disabled.
  Fractional occupation disabled.
  Guess Type is SAD.
  Energy threshold   = 1.00e-06
  Density threshold  = 1.00e-06
  Integral threshold = 1.00e-12

  ==> Primary Basis <==

  Basis Set: MINIX
    Blend: MINIX
    Number of shells: 1923
    Number of basis functions: 2901
    Number of Cartesian functions: 2906
    Spherical Harmonics?: true
    Max angular momentum: 2

   => Loading Basis Set <=

    Name: (MINIX AUX)
    Role: JKFIT
    Keyword: DF_BASIS_SCF
    atoms 1-2, 4, 6, 27, 31, 47, 55, 68, 75, 83, 96, 99-100, 108, 110, 119, 123, 133, 152, 169, 191, 201, 208, 222, 233-234, 240, 244, 264, 283, 287, 297, 316, 333, 347, 351-352, 362, 384, 391, 407, 427, 430-431, 439, 442-443, 451, 455-456, 466, 488, 507, 517, 521-522, 532, 551, 570, 573, 584, 606, 625, 632, 656, 659-660, 668, 671, 682, 687, 699, 718, 725, 744, 747, 758, 775, 789, 794, 806, 838, 842, 859, 878, 885, 907, 910, 913, 916, 919, 922, 925, 928, 931, 934, 937, 940, 943, 946, 949, 952                                                                                                                                                                                                                                                                                                                                                                                                                                                                                 entry O          line   318 file /storage/hive/project/chem-sherrill/csargent30/.conda/envs/psi419/share/psi4/basis/def2-universal-jkfit.gbs 
    atoms 3, 5, 8-11, 26, 29-30, 32-34, 45-46, 48-54, 66-67, 73-74, 76-82, 94-95, 97-98, 106-107, 109, 117-118, 120-121, 131-132, 134-137, 150-151, 153-155, 157, 167-168, 170-173, 189-190, 192, 199-200, 206-207, 209-211, 220-221, 223, 230-232, 239, 242-243, 245-251, 262-263, 265-268, 281-282, 284-285, 295-296, 298-301, 314-315, 317-318, 320, 331-332, 334-336, 345-346, 348-350, 360-361, 363-366, 382-383, 389-390, 392-394, 405-406, 408-414, 425-426, 428-429, 437-438, 440-441, 449-450, 452-454, 464-465, 467-470, 486-487, 489-492, 505-506, 508, 515-516, 518-520, 530-531, 533-536, 549-550, 552-555, 568-569, 571-572, 582-583, 585-588, 604-605, 607-610, 623-624, 630-631, 633-635, 637, 654-655, 657-658, 666-667, 669-670, 680-681, 683-685, 697-698, 700-703, 716-717, 723-724, 726-729, 742-743, 745-746, 756-757, 759-760, 762, 773-774, 776-778, 787-788, 790-792, 804-805, 807-809, 820-827, 837, 840-841, 843-845, 847, 857-858, 860-863, 876-877, 883-884, 890-897 entry C          line   198 file /storage/hive/project/chem-sherrill/csargent30/.conda/envs/psi419/share/psi4/basis/def2-universal-jkfit.gbs 
    atoms 7, 28, 44, 65, 72, 93, 105, 116, 122, 130, 149, 156, 158, 166, 174, 188, 198, 205, 219, 229, 241, 261, 280, 286, 294, 313, 330, 344, 359, 367, 381, 388, 404, 424, 436, 448, 463, 471, 485, 504, 514, 529, 548, 567, 581, 589, 603, 622, 629, 636, 638-639, 653, 665, 679, 686, 696, 715, 722, 741, 755, 772, 786, 793, 803, 819, 839, 846, 848, 856, 875, 882, 889                                                                                                                                                                                                                                                                                                                                                                                                                                                                                                                                                                                                                     entry N          line   258 file /storage/hive/project/chem-sherrill/csargent30/.conda/envs/psi419/share/psi4/basis/def2-universal-jkfit.gbs 
    atoms 12, 193, 224, 319, 761                                                                                                                                                                                                                                                                                                                                                                                                                                                                                                                                                                                                                                                                                                                                                                                                                                                                                                                                                                  entry S          line   903 file /storage/hive/project/chem-sherrill/csargent30/.conda/envs/psi419/share/psi4/basis/def2-universal-jkfit.gbs 
    atoms 13-25, 35-43, 56-64, 69-71, 84-92, 101-104, 111-115, 124-129, 138-148, 159-165, 175-187, 194-197, 202-204, 212-218, 225-228, 235-238, 252-260, 269-279, 288-293, 302-312, 321-329, 337-343, 353-358, 368-380, 385-387, 395-403, 415-423, 432-435, 444-447, 457-462, 472-484, 493-503, 509-513, 523-528, 537-547, 556-566, 574-580, 590-602, 611-621, 626-628, 640-652, 661-664, 672-678, 688-695, 704-714, 719-721, 730-740, 748-754, 763-771, 779-785, 795-802, 810-818, 828-836, 849-855, 864-874, 879-881, 886-888, 898-906, 908-909, 911-912, 914-915, 917-918, 920-921, 923-924, 926-927, 929-930, 932-933, 935-936, 938-939, 941-942, 944-945, 947-948, 950-951, 953-960                                                                                                                                                                                                                                                                                                          entry H          line    18 file /storage/hive/project/chem-sherrill/csargent30/.conda/envs/psi419/share/psi4/basis/def2-universal-jkfit.gbs 

  ==> Integral Setup <==

  ==> DiskDFJK: Density-Fitted J/K Matrices <==

    J tasked:                  Yes
    K tasked:                  Yes
    wK tasked:                  No
    OpenMP threads:             10
    Integrals threads:          10
    Memory [MiB]:            85830
    Algorithm:                Disk
    Integral Cache:           NONE
    Schwarz Cutoff:          1E-12
    Fitting Condition:       1E-10

   => Auxiliary Basis Set <=

  Basis Set: (MINIX AUX)
    Blend: DEF2-UNIVERSAL-JKFIT
    Number of shells: 14831
    Number of basis functions: 44915
    Number of Cartesian functions: 52940
    Spherical Harmonics?: true
    Max angular momentum: 4

   => External Potential Field:  <= 

    > Charges [e] [a0] < 

              Z          x          y          z
        0.59720   41.93869   95.60880  109.21105
       -0.56790   42.21081   95.82045  111.52597
       -0.36620   44.20069   95.55022  107.46117
        0.11230   45.40634   93.97041  107.92982
        0.11230   43.58086   95.35747  105.52609
        0.11230   45.27028   97.27743  107.64447
       -0.41570   39.69370   95.43684  108.27753
       -0.02370   37.39957   95.46707  109.71183
        0.59730   35.70638   93.49609  108.54776
       -0.56790   36.00306   92.99720  106.29332
        0.03420   36.07298   97.95773  109.48506
        0.00180   37.42036   99.97218  110.96661
       -0.27370   35.12434  102.45150  111.29164
       -0.05360   34.89568  103.12424  108.01864
        0.08800   37.77563   95.02299  111.68848
        0.02410   36.01251   98.50953  107.50085
        0.02410   34.14924   97.76687  110.19560
        0.04400   37.99105   99.25975  112.81287
        0.04400   39.06064  100.65059  109.92348
        0.06840   34.44971  105.11791  107.75596
        0.06840   36.69092  102.69717  107.10401
        0.06840   33.40658  101.97151  107.18338
        0.27190   39.54252   95.26676  106.38213
       -0.41570   34.08121   92.30367  110.04820
       -0.00240   32.08566   90.71063  109.00507
        0.59730   30.14680   92.55123  107.88446
       -0.56790   29.92381   94.69418  108.82744
       -0.03430   30.76285   89.22342  111.05731
        0.01180   32.24629   86.96709  111.99840
       -0.12560   34.29475   87.29401  113.59522
       -0.12560   31.51118   84.57091  111.24251
       -0.17040   35.59110   85.17563  114.42103
       -0.17040   32.81131   82.46198  112.06832
       -0.10720   34.85033   82.77000  113.66136
        0.27190   34.23050   92.50398  111.93982
        0.09780   32.83210   89.45586  107.55187
        0.02950   30.41892   90.48198  112.65035
        0.02950   28.95060   88.56579  110.33166
        0.13300   34.86923   89.16106  114.18481
        0.13300   29.90870   84.34982  109.99718
        0.14300   37.19359   85.39294  115.66636
        0.14300   32.23684   80.59682  111.47305
        0.12970   35.87834   81.13539  114.32276
       -0.34790   28.75029   91.83502  105.93427
       -0.00940   27.08922   93.87404  102.07734
        0.01870   29.12635   95.75998  101.55577
       -0.04790   28.74084   96.57823   98.82512
       -0.01430   30.67781   98.60213   98.23930
       -0.38540   29.79909  100.12714   96.13793
        0.27470   29.07533   90.12293  105.15759
        0.14260   26.66215   95.20629  105.87191
        0.03620   27.57677   92.09580  101.15893
        0.03620   25.31288   94.56945  101.29877
        0.01030   28.95249   97.37570  102.82189
        0.01030   30.97639   94.88315  101.77687
        0.06210   26.83978   97.33601   98.58134
        0.06210   29.01485   94.96819   97.57034
        0.11350   30.94049   99.80022   99.89470
        0.11350   32.46927   97.71585   97.74230
        0.34000   29.35123  101.87514   96.76154
        0.34000   31.17859  100.25564   94.82457
        0.34000   28.25519   99.31456   95.36314
       -0.58190   11.96197   89.26121  124.31563
       -0.41570    9.39383   86.10726  123.02873
        0.01430   10.98120   84.13250  124.09454
        0.59730   13.63248   84.04179  122.94369
       -0.56790   15.50898   83.62983  124.29674
       -0.20410    9.74154   81.56058  123.76194
        0.71300    7.48898   81.24500  125.52128
       -0.91910    5.92618   79.38362  125.07341
       -0.59310    7.00144   82.72465  127.25416
        0.27190    7.78945   85.62727  122.11599
        0.10480   11.17395   84.48966  126.11465
        0.07970    9.10092   81.37350  121.81364
        0.07970   11.12482   80.08659  124.16257
        0.41960    6.26255   78.18175  123.62966
        0.41960    4.38227   79.14929  126.17134
       -0.41570   13.84224   84.43107  120.45492
        0.03370   16.27054   84.51611  119.15479
        0.59730   17.89949   86.65528  120.20359
       -0.56790   20.11991   86.30190  120.78374
       -0.18250   15.83402   84.98476  116.34099
        0.27190   12.24920   84.67674  119.43258
        0.08230   17.24753   82.72087  119.40801
        0.06030   17.64626   85.04901  115.36589
        0.06030   14.68884   83.45975  115.56053
        0.06030   14.85325   86.77811  116.08777
       -0.34790   16.81667   88.91917  120.47760
       -0.24000   18.20373   91.06212  121.54718
        0.73410   19.11458   90.51599  124.21359
       -0.58940   21.35957   90.87126  124.78995
       -0.00940   16.53510   93.42806  121.61332
        0.01870   15.95307   94.26899  118.94881
       -0.04790   14.84758   96.89571  118.98472
       -0.01430   12.13204   96.93539  119.78407
       -0.38540   11.17017   99.48085  119.43258
        0.27470   15.00254   89.15728  119.93525
        0.14260   19.84212   91.44574  120.35855
        0.03620   14.77577   92.99720  122.59409
        0.03620   17.52343   94.93606  122.60732
        0.01030   17.68784   94.27277  117.83954
        0.01030   14.60002   92.96886  118.10032
        0.06210   15.93606   98.04844  120.29808
        0.06210   15.00065   97.71018  117.09877
        0.11350   11.98275   96.40249  121.76828
        0.11350   11.04923   95.61825  118.62756
        0.34000    9.45997   99.40526  118.58976
        0.34000   12.37771  100.47107  118.33276
        0.34000   11.00576  100.33879  121.12955
       -0.34790   17.45540   89.50310  125.82174
       -0.26370   18.30200   88.98153  128.38232
        0.73410   20.29755   86.93307  128.60342
       -0.58940   21.97374   87.13527  130.23992
       -0.00070   16.03244   88.33714  130.07363
        0.03900   15.23308   90.97897  130.92023
        0.04860   12.49298   91.25865  130.48559
       -0.52950   11.73520   93.89293  130.50449
        0.80760    9.29556   94.51087  130.33630
       -0.86270    7.43607   92.80634  130.10953
       -0.86270    8.70408   96.93917  130.37032
        0.27470   15.66961   89.11193  125.27561
        0.15600   19.13159   90.72008  129.11365
        0.03270   14.53955   87.39605  129.01349
        0.03270   16.61825   87.19574  131.68557
        0.02850   15.64693   91.22086  132.92334
        0.02850   16.25542   92.39438  129.82796
        0.06870   12.01866   90.44040  128.65633
        0.06870   11.46875   90.25143  131.96147
        0.34560   13.05612   95.26298  130.64433
        0.44780    7.84803   90.94307  130.06985
        0.44780    5.62194   93.38460  129.97914
        0.44780   10.07791   98.25442  130.52905
        0.44780    6.87860   97.47774  130.23615
       -0.41570   20.15582   84.97154  126.97826
       -0.05180   22.06822   82.98921  126.98582
        0.59730   24.63258   84.10226  126.21292
       -0.56790   26.55065   83.57125  127.45447
       -0.11020   21.31989   80.82548  125.18491
        0.35310   23.23229   78.62583  125.00160
       -0.41210   23.69339   77.58649  127.63588
       -0.41210   22.27987   76.57926  123.21203
        0.27190   18.70640   84.87705  125.74049
        0.09220   22.22696   82.23332  128.89444
        0.04570   19.52465   80.05258  125.83308
        0.04570   21.04777   81.61160  123.30085
       -0.03610   25.01053   79.36283  124.26839
        0.10000   25.04076   76.03124  127.53573
        0.10000   24.45306   79.07559  128.83775
        0.10000   21.91704   76.90618  128.42579
        0.10000   21.96996   77.38995  121.34309
        0.10000   20.50920   75.81014  123.93013
        0.10000   23.68016   75.07315  123.08353
       -0.41570   24.73463   85.74821  124.27784
       -0.05180   27.11946   86.92362  123.58431
        0.59730   28.07755   88.60737  125.70647
       -0.56790   30.36412   88.56579  126.18646
       -0.11020   26.71884   88.39572  121.13333
        0.35310   26.13869   86.73276  118.82220
       -0.41210   25.15037   88.35603  116.66602
       -0.41210   28.53864   85.30602  118.02473
        0.27190   23.14915   86.16962  123.30274
        0.09220   28.50841   85.44208  123.24227
        0.04570   25.14092   89.69018  121.40923
        0.04570   28.41392   89.49743  120.74216
       -0.03610   24.69116   85.36082  119.33809
        0.10000   24.74407   87.16173  115.03708
        0.10000   23.42693   89.31224  117.26129
        0.10000   26.57144   89.75632  116.15391
        0.10000   28.12479   84.12683  116.38634
        0.10000   29.17926   84.11738  119.57998
        0.10000   30.01452   86.66095  117.54285
       -0.41570   26.49018   90.03033  127.04440
       -0.03890   27.33300   91.49109  129.22325
        0.59730   28.35345   89.75065  131.28683
       -0.56790   30.43026   90.24198  132.21847
        0.36540   25.14470   93.06712  130.25693
       -0.24380   25.76453   94.49575  132.69279
       -0.67610   24.53053   94.78299  128.26705
        0.27190   24.65148   90.10025  126.53606
        0.10070   28.83911   92.76288  128.62421
        0.00430   23.53276   91.83124  130.59708
        0.41020   23.46284   93.95151  127.05952
        0.06420   24.11291   95.56723  133.30128
        0.06420   27.33300   95.78644  132.35075
        0.06420   26.28987   93.15216  134.16300
       -0.41570   27.12513   87.67006  131.99926
       -0.08750   28.15125   86.04490  133.99859
        0.59730   30.68537   84.84870  133.22380
       -0.56790   32.36156   84.52367  134.79227
        0.29850   26.12924   84.01344  134.65999
       -0.31920   27.22906   82.08592  136.47602
       -0.31920   23.92960   85.22287  136.06217
        0.27190   25.47540   87.20897  131.15644
        0.09690   28.47061   87.20519  135.67100
       -0.02970   25.46217   83.08370  132.94790
        0.07910   28.82777   81.13917  135.58785
        0.07910   25.78720   80.69509  136.95601
        0.07910   27.86212   83.03835  138.18811
        0.07910   23.04332   86.64016  134.85842
        0.07910   24.62313   86.12049  137.78182
        0.07910   22.54821   83.77534  136.55161
       -0.34790   31.06332   84.31580  130.78795
       -0.24000   33.44248   83.33692  129.82985
        0.73410   35.43803   85.37027  129.36498
       -0.58940   37.46571   84.81091  128.30862
       -0.00940   32.97383   81.94041  127.36376
        0.01870   31.21828   79.71054  127.64533
       -0.04790   32.36156   77.89262  129.51805
       -0.01430   30.83655   75.48700  129.60309
       -0.38540   32.56754   73.48200  130.33063
        0.27470   29.63280   84.60493  129.55773
        0.14260   34.19081   81.99522  131.20180
        0.03620   32.14613   83.25755  126.01450
        0.03620   34.77663   81.27712  126.62299
        0.01030   29.38524   80.35115  128.32941
        0.01030   30.98962   78.77512  125.82363
        0.06210   32.37290   78.75812  131.38699
        0.06210   34.29475   77.45609  128.95491
        0.11350   29.32288   75.65519  130.98826
        0.11350   30.04476   75.09016  127.74360
        0.34000   31.62457   71.82471  130.41189
        0.34000   33.96972   73.35350  129.04184
        0.34000   33.31209   73.87506  132.04272
       -0.34790   34.90702   87.76455  130.00749
       -0.24000   36.58699   89.91317  129.58608
        0.73410   37.39579   90.24009  126.84220
       -0.58940   39.59732   90.66528  126.19780
       -0.00940   38.90190   89.63538  131.26038
        0.01870   38.05530   89.70341  133.97969
       -0.04790   40.20203   88.51099  135.41399
       -0.01430   39.57653   88.30690  138.19756
       -0.38540   41.66468   87.00299  139.43911
        0.27470   33.22516   88.10470  130.84275
        0.14260   35.58921   91.62148  130.16056
        0.03620   39.83354   87.84203  130.86731
        0.03620   40.20770   91.18873  130.90133
        0.01030   37.75106   91.64416  134.60141
        0.01030   36.33376   88.59792  134.21969
        0.06210   41.89145   89.66750  135.18534
        0.06210   40.56108   86.62883  134.65810
        0.11350   39.34788   90.18907  139.00447
        0.11350   37.83799   87.22976  138.44323
        0.34000   41.29619   86.84047  141.30427
        0.34000   43.27284   88.00077  139.19345
        0.34000   41.87255   85.26444  138.67755
       -0.41570   35.57409   89.99632  125.13577
       -0.00310   36.03708   90.26466  122.44669
        0.59730   34.79931   92.67028  121.40168
       -0.56790   32.47683   92.94618  121.58120
       -0.00360   34.99206   87.93841  121.08420
       -0.06450   36.55864   85.63294  121.64167
        0.69510   39.26662   85.83703  120.69492
       -0.94070   41.00139   84.75611  122.11788
       -0.60860   39.91102   86.98409  118.75606
        0.27190   33.80153   89.61081  125.73104
        0.08500   38.06853   90.36670  122.12733
        0.01710   33.05887   87.60392  121.71159
        0.01710   34.99584   88.28423  119.05464
        0.03520   36.60022   85.34948  123.68069
        0.03520   35.66858   83.99644  120.76106
        0.42510   40.49305   83.84148  123.71281
        0.42510   42.84009   84.84303  121.61332
       -0.25480   36.19392   94.49009  120.31508
       -0.02660   35.14135   96.76154  119.17936
        0.58960   33.51996   96.02454  116.92869
       -0.57480   34.23806   94.31245  115.48683
       -0.00700   37.38445   98.33001  118.38378
        0.01890   39.40079   97.37948  120.17335
        0.01920   38.92269   94.55623  120.16579
        0.06410   34.01129   97.78766  120.56264
        0.02530   37.89279   97.97474  116.42036
        0.02530   37.01973  100.33312  118.69370
        0.02130   41.28863   97.81978  119.47604
        0.02130   39.12300   98.15804  122.05930
        0.03910   39.79196   93.63782  121.79096
        0.03910   39.58031   93.70774  118.40835
       -0.41570   31.37512   97.29822  116.59799
       -0.00240   29.78019   96.80689  114.42481
        0.59730   28.61990   99.26920  113.50640
       -0.56790   28.44416  101.13814  114.89913
       -0.03430   27.62024   94.92283  115.06542
        0.01180   25.78909   95.77510  117.13467
       -0.12560   23.67071   97.21129  116.53941
       -0.12560   26.29554   95.20629  119.64801
       -0.17040   22.10224   98.06545  118.44992
       -0.17040   24.69494   96.07746  121.53585
       -0.10720   22.60490   97.50798  120.95192
        0.27190   30.85356   98.61914  117.87356
        0.09780   30.93482   96.00943  112.91681
        0.02950   26.52987   94.60158  113.34766
        0.02950   28.46683   93.13515  115.64179
        0.13300   23.25119   97.65916  114.59299
        0.13300   27.93204   94.08757  120.13178
        0.14300   20.46195   99.18417  117.97938
        0.14300   25.09556   95.62581  123.48604
        0.12970   21.37280   98.18639  122.42969
       -0.51630   27.74874   99.22952  111.17070
        0.05600   27.71661  101.94883  107.65203
        0.01360   26.40514  103.83100  105.98151
        0.80540   27.83378  104.55099  103.56077
       -0.81880   29.86145  103.51164  103.00519
       -0.81880   26.87946  106.20450  102.21529
        0.29360   28.07377   97.67049  110.11812
        0.11050   26.23885  102.89181  111.29920
       -0.01730   27.98684  100.21974  106.56733
       -0.01730   29.56854  102.70095  108.14903
       -0.04250   24.58534  103.03543  105.43349
       -0.04250   26.06499  105.54498  107.07188
       -0.56790   30.23184   86.32269  104.93460
       -0.41570   32.21416   83.11204  102.97496
        0.03370   34.43837   83.06291  104.60768
        0.59730   36.16369   85.31736  104.00675
       -0.56790   35.89535   86.50032  101.98852
       -0.18250   35.78952   80.56280  104.10123
        0.27190   32.09889   81.81758  101.57845
        0.08230   33.85255   83.14606  106.58055
        0.06030   37.47138   80.43808  105.28420
        0.06030   36.33565   80.46832  102.11702
        0.06030   34.52530   78.99811  104.53965
       -0.25480   38.01940   85.94663  105.63758
       -0.02660   39.84299   87.99321  105.21050
        0.58960   41.28107   87.77589  102.71984
       -0.57480   41.97460   89.73553  101.69750
       -0.00700   41.60988   87.89683  107.44794
        0.01890   39.94881   86.89906  109.52286
        0.01920   38.44459   84.84681  108.14525
        0.06410   38.83765   89.79034  105.23885
        0.02530   42.32609   89.77333  107.90903
        0.02530   43.16701   86.59859  107.08322
        0.02130   41.06564   86.10537  111.06109
        0.02130   38.69403   88.37493  110.22206
        0.03910   36.65880   84.47454  109.09956
        0.03910   39.55575   83.11771  107.99407
       -0.51630   41.85554   85.49310  101.75230
        0.03810   43.13489   85.27011   99.31267
        0.53660   41.31508   85.46286   97.06389
       -0.58190   42.07664   84.99610   94.92661
       -0.03030   44.58053   82.73410   99.25598
        0.79940   42.95536   80.33793   99.03110
       -0.80140   40.74816   80.35682   99.73974
       -0.80140   43.87188   78.43308   98.09190
        0.29360   41.39634   83.91518  102.72362
        0.08800   44.50872   86.79890   99.16338
       -0.01220   45.67090   82.59237  100.99830
       -0.01220   45.89578   82.77378   97.67049
       -0.41570   38.85844   85.93719   97.46262
       -0.02520   36.95170   86.15450   95.51054
        0.59730   35.51551   83.71865   94.87370
       -0.56790   33.71082   83.79613   93.35436
        0.27190   38.29152   86.16206   99.27109
        0.06980   35.57409   87.55668   96.12659
        0.06980   37.85688   86.84236   93.79278
       -0.41570   36.20904   81.52279   95.88092
        0.21170   36.31865   76.97610   95.95840
       -0.65460   36.74195   77.06114   98.58890
        0.27190   37.66602   81.42830   97.11114
        0.08430   34.59900   79.23244   93.12003
        0.03520   38.12711   76.96666   94.97197
        0.03520   35.26796   75.26779   95.48597
        0.42750   38.37467   77.78113   98.91582
       -0.56790   16.45951   72.85839  115.65313
       -0.51630   13.20352   71.42031  113.44215
        0.03810   13.81579   68.78603  113.96182
        0.53660   16.50676   68.13974  113.03208
       -0.58190   17.96752   66.88497  114.38512
       -0.03030   11.83158   67.11173  112.62390
        0.79940   12.25298   64.27903  113.06798
       -0.80140   12.61959   63.50047  115.24495
       -0.80140   12.26999   62.89953  111.20849
        0.29360   11.68418   71.82471  112.35934
        0.08800   13.70996   68.45911  115.99328
       -0.01220    9.96453   67.61629  113.33066
       -0.01220   11.89961   67.48590  110.60000
       -0.41570   17.24753   69.02792  110.78708
       -0.00310   19.81567   68.58572  109.91781
        0.59730   21.79043   70.02947  111.43526
       -0.56790   23.89937   69.11484  111.82832
       -0.00360   20.16716   69.34350  107.20794
       -0.06450   19.11080   67.38952  105.39003
        0.69510   16.27999   67.43866  105.29176
       -0.94070   15.14427   65.22201  105.41459
       -0.60860   15.09324   69.44555  105.28798
        0.27190   16.02488   70.00490  109.69482
        0.08500   20.21629   66.57316  110.08411
        0.01710   19.20151   71.13496  106.89047
        0.01710   22.17783   69.58916  106.83567
        0.03520   19.72118   65.51869  106.00041
        0.03520   19.85346   67.75613  103.50408
        0.42510   16.17984   63.62141  105.49018
        0.42510   13.23753   65.12563  105.43349
       -0.41570   21.16304   72.25557  112.43115
       -0.05180   22.92616   73.72955  113.91269
        0.59730   23.35513   72.43320  116.46004
       -0.56790   25.47162   72.40108  117.44459
       -0.11020   21.85846   76.42619  114.26229
        0.35310   23.68394   78.22899  115.57376
       -0.41210   26.00641   78.61828  113.88623
       -0.41210   22.30255   80.65729  116.24650
        0.27190   19.40371   72.93398  112.14391
        0.09220   24.71951   73.84294  112.90547
        0.04570   21.40682   77.19342  112.40469
        0.04570   20.12558   76.31470  115.37156
       -0.03610   24.30755   77.34271  117.32554
        0.10000   27.32166   79.90518  114.81220
        0.10000   25.41682   79.41952  112.08155
        0.10000   26.93238   76.80603  113.56309
        0.10000   23.60268   81.94986  117.18381
        0.10000   20.73219   80.22643  117.50884
        0.10000   21.58067   81.53601  114.52874
       -0.34790   21.40304   71.38440  117.65813
       -0.26370   21.62414   69.90475  119.98060
        0.73410   23.53087   67.79392  119.51384
       -0.58940   25.23540   67.41976  121.05586
       -0.00070   19.18072   68.57060  120.71948
        0.03900   17.38926   69.83294  122.50150
        0.04860   15.60914   67.74857  123.43313
       -0.52950   14.06712   66.75269  121.38467
        0.80760   11.59158   67.12874  121.26373
       -0.86270   10.35570   68.40998  123.03818
       -0.86270   10.29712   66.20089  119.36077
        0.27470   19.66260   71.62818  116.91547
        0.15600   22.26664   71.10661  121.52451
        0.03270   18.14137   68.21722  118.97716
        0.03270   19.68528   66.74513  121.52829
        0.02850   18.41538   70.66064  124.08320
        0.02850   16.31779   71.28803  121.51317
        0.06870   14.37137   68.52525  124.88633
        0.06870   16.72597   66.21978  124.24382
        0.34560   14.91183   65.73979  120.00517
        0.44780   11.30434   69.13563  124.52728
        0.44780    8.46786   68.65753  122.89645
        0.44780   11.18718   65.21256  117.99261
        0.44780    8.41117   66.47490  119.26628
       -0.51630   23.31544   66.47112  117.36711
        0.03970   25.06155   64.43777  116.76807
        0.53660   27.72606   65.33161  116.26918
       -0.58190   29.51374   63.98046  116.92113
        0.05600   24.24141   62.99024  114.44370
        0.01360   21.83390   61.56917  114.99361
        0.80540   22.13058   59.56228  117.04586
       -0.81880   23.56866   57.76515  116.64335
       -0.81880   20.90982   59.83440  119.01495
        0.29360   21.91326   66.89442  116.14257
        0.11050   25.10501   63.13197  118.36111
       -0.01730   25.71728   61.65609  113.91269
       -0.01730   23.92015   64.30738  112.89413
       -0.04250   20.40337   62.92032  115.60400
       -0.04250   21.19139   60.65832  113.26263
       -0.41570   27.96039   67.59172  115.16180
       -0.00140   30.39624   68.64052  114.45315
        0.59730   32.21416   68.97311  116.63957
       -0.56790   34.49695   68.67454  116.23516
       -0.01520   29.95216   71.17464  113.11901
       -0.00110   32.18015   72.37084  111.75273
       -0.19060   32.66581   71.75290  109.26774
       -0.19060   33.67303   74.10750  113.01696
       -0.23410   34.67081   72.89808  108.03753
       -0.23410   35.66669   75.24323  111.79242
        0.32260   36.15235   74.63284  109.31499
       -0.55790   38.16113   75.81014  108.09233
        0.27190   26.38436   68.60651  114.80464
        0.08760   31.26741   67.35740  113.09822
        0.02950   28.46117   70.88552  111.72817
        0.02950   29.26619   72.52013  114.51929
        0.16990   31.49607   70.39230  108.29454
        0.16990   33.27241   74.57048  114.96338
        0.16560   35.07710   72.43887  106.09111
        0.16560   36.83832   76.60005  112.76752
        0.39920   38.42569   75.03347  106.47473
       -0.41570   31.29009   69.57027  118.90346
       -0.00240   32.96438   69.95766  121.02184
        0.59730   33.67303   67.55582  122.46559
       -0.56790   35.17536   67.66164  124.24571
       -0.03430   31.77952   71.87384  122.80007
        0.01180   31.89858   74.53836  121.66435
       -0.12560   34.20782   75.67219  121.17869
       -0.12560   29.67059   75.80069  121.13333
       -0.17040   34.28341   78.07592  120.16202
       -0.17040   29.77075   78.20632  120.11477
       -0.10720   32.07054   79.34204  119.63289
        0.27190   29.40414   69.75357  119.13967
        0.09780   34.70671   70.78158  120.29430
        0.02950   29.81043   71.36551  123.12511
        0.02950   32.79242   71.85306  124.59342
        0.13300   35.94259   74.68009  121.59254
        0.13300   27.86968   74.91630  121.51128
        0.14300   36.08054   78.96410  119.78029
        0.14300   28.03976   79.20220  119.69336
        0.12970   32.13479   81.22232  118.84110
       -0.34790   32.67525   65.37885  121.71348
       -0.24000   33.34611   63.00347  122.93424
        0.73410   35.76496   61.93955  121.77584
       -0.58940   35.99739   61.93010  119.48927
       -0.00940   31.16158   61.08729  122.62244
        0.01870   28.80510   61.94333  124.03406
       -0.04790   26.76041   60.04227  123.63911
       -0.01430   24.37369   61.12697  124.81452
       -0.38540   22.23830   59.45645  124.31185
        0.27470   31.42804   65.36941  120.26784
        0.14260   33.65791   63.34551  124.94113
        0.03620   30.71372   60.90209  120.62122
        0.03620   31.75874   59.25614  123.35376
        0.01030   29.22272   62.10018  126.04473
        0.01030   28.19471   63.77259  123.31219
        0.06210   27.25741   58.26593  124.55752
        0.06210   26.47128   59.73235  121.62277
        0.11350   24.63636   61.30649  126.84976
        0.11350   23.99574   62.98268  124.00572
        0.34000   22.16271   59.06150  122.44669
        0.34000   22.45373   57.83507  125.29640
        0.34000   20.61880   60.31439  124.84665
       -0.41570   37.53752   61.06272  123.20258
       -0.14900   39.82976   60.05550  122.07820
        0.27190   37.32965   61.07595  125.09987
        0.09760   39.53307   58.12042  121.50183
        0.09760   40.35132   61.16099  120.44169
        0.09760   41.35666   60.11597  123.43313
        0.00000   33.72972   91.27944  100.69217
        0.67910   35.18103   90.23631  100.96807
        0.67910   33.10611   91.87659  102.28143
        0.00000    7.35103   87.70786  129.49726
        0.67910    8.02756   86.91228  130.97503
        0.67910    8.35070   87.25621  128.05918
        0.00000    1.95587   85.10571  127.56029
        0.67910    3.20120   83.90384  128.08564
        0.67910    2.39428   86.74410  128.18768
        0.00000   10.12137   64.18455  106.93204
        0.67910   10.90561   63.71590  108.49296
        0.67910    8.33558   63.91621  107.04921
        0.00000   16.59935   62.67655  118.44425
        0.67910   15.20663   62.96378  117.32554
        0.67910   15.97574   62.36285  120.11288
        0.00000   30.40191  101.52554  120.24705
        0.67910   31.02930  103.07511  119.55541
        0.67910   28.62368  101.67293  120.53807
        0.00000   40.76139   75.74589  104.02564
        0.67910   40.75761   77.07059  102.79354
        0.67910   42.43758   75.52290  104.66626
        0.00000   23.31544   53.89688  120.21115
        0.67910   23.40237   55.22536  118.98661
        0.67910   24.47951   52.58730  119.76517
        0.00000    1.90484   90.39316  128.66011
        0.67910    1.96909   91.12448  127.00660
        0.67910    0.39306   90.92795  129.49726
        0.00000  -15.76976  115.44526  100.24997
        0.67910  -14.38082  116.36745  100.95295
        0.67910  -15.40505  113.67459  100.30099
        0.00000   10.44452  114.27363   88.65839
        0.67910   10.12704  112.54453   88.23320
        0.67910   12.11314  114.72905   88.12738
        0.00000   18.02799   61.50681  108.38713
        0.67910   16.90360   60.24825  109.03531
        0.67910   19.26765   60.72068  107.33077
        0.00000   28.24007  105.27853   96.67461
        0.67910   27.80732  105.60168   98.39993
        0.67910   26.80010  105.58467   95.62392
        0.00000    4.68274  101.21562  119.46849
        0.67910    4.40306  102.72740  120.42091
        0.67910    5.09092   99.85880  120.59476
        0.00000    2.58326  111.62612  119.70659
        0.67910    3.07080  110.90236  118.12300
        0.67910    4.05535  112.19871  120.58720
        0.00000    3.02356   95.63148  131.35864
        0.67910    3.36749   96.68406  132.78917
        0.67910    2.54924   96.66327  129.95080
        0.00000   -3.21064   91.39282  122.67346
        0.67910   -1.47210   91.81990  122.92668
        0.67910   -3.79079   90.37804  124.05485
        0.00000   21.83201  108.05076  104.24107
        0.67910   23.41938  107.63880  103.47951
        0.67910   20.74352  106.60701  104.18627
       -1.35820   33.86011   91.20574  100.95484
       -1.35820    7.59103   87.52644  129.51805
       -1.35820    2.20342   85.15295  127.72659
       -1.35820    9.99098   64.07683  107.18149
       -1.35820   16.30456   62.67655  118.50850
       -1.35820   30.24885  101.77687  120.18469
       -1.35820   40.99383   75.91219  103.93116
       -1.35820   23.48930   53.91389  119.96548
       -1.35820    1.70453   90.57646  128.52972
       -1.35820  -15.51276  115.33754  100.36146
       -1.35820   10.62782  114.07899   88.52044
       -1.35820   18.03177   61.21012  108.33800
       -1.35820   27.97551  105.36924   96.78610
       -1.35820    4.69786  101.25342  119.76706
       -1.35820    2.86105  111.59778  119.59321
       -1.35820    3.00844   95.93195  131.37754
       -1.35820   -3.03112   91.31535  122.90212
       -1.35820   21.91893  107.78809  104.12013
       -0.03177   27.75819   92.62304  105.39947
       -0.03177   26.92860   93.64349  103.47006
       -0.03177   26.71317   94.31056  105.36735
        0.29095   10.99065   88.90028  123.77517
        0.29095    9.70563   87.32424  123.13266
       -0.00187   27.05521  100.25375  110.60000
       -0.00187   27.03820  101.61246  108.84067
       -0.00187   26.30121  102.08301  110.66425
        0.28395   30.28286   85.53845  104.07478
        0.28395   31.27497   83.93408  103.09401
        0.00150   35.51551   80.39084   95.52377
        0.00150   35.56843   78.11750   95.56345
        0.00150   34.70860   79.24567   94.14427
        0.28395   15.52410   73.07760  115.00306
        0.28395   13.89516   72.35950  113.89757

  Old nuclear repulsion        = 315686.681725413713139
  Additional nuclear repulsion =  361.942685375305700
  Total nuclear repulsion      = 316048.624410788994282

  Minimum eigenvalue in the overlap matrix is 1.0755406593E-01.
  Reciprocal condition number of the overlap matrix is 3.6268891127E-02.
    Using symmetric orthogonalization.

  ==> Pre-Iterations <==

  SCF Guess: Superposition of Atomic Densities via on-the-fly atomic UHF (no occupation information).

   -------------------------
    Irrep   Nso     Nmo    
   -------------------------
     A       2901    2901 
   -------------------------
    Total    2901    2901
   -------------------------

  ==> Iterations <==

                           Total Energy        Delta E     RMS |[F,P]|

   @DF-RHF iter SAD: -24674.54157815107465   -2.46745e+04   0.00000e+00 
   @DF-RHF iter   1: -24879.78353833223809   -2.05242e+02   1.41881e-03 ADIIS/DIIS
   @DF-RHF iter   2: -24882.54679107047923   -2.76325e+00   1.05115e-03 ADIIS/DIIS
   @DF-RHF iter   3: -24861.45676443774937    2.10900e+01   1.02090e-03 ADIIS/DIIS
   @DF-RHF iter   4: -24891.64250649495079   -3.01857e+01   2.94158e-04 ADIIS/DIIS
   @DF-RHF iter   5: -24892.18885723367930   -5.46351e-01   8.52174e-05 DIIS
   @DF-RHF iter   6: -24892.26658116037288   -7.77239e-02   3.25141e-05 DIIS
   @DF-RHF iter   7: -24892.27953956275451   -1.29584e-02   1.41998e-05 DIIS
   @DF-RHF iter   8: -24892.28212579332103   -2.58623e-03   6.45422e-06 DIIS
   @DF-RHF iter   9: -24892.28271389727161   -5.88104e-04   3.05202e-06 DIIS
   @DF-RHF iter  10: -24892.28281597282694   -1.02076e-04   1.69124e-06 DIIS
   @DF-RHF iter  11: -24892.28285064988449   -3.46771e-05   7.61073e-07 DIIS
   @DF-RHF iter  12: -24892.28285980286455   -9.15298e-06   2.89991e-07 DIIS
   @DF-RHF iter  13: -24892.28286155719252   -1.75433e-06   1.30217e-07 DIIS
   @DF-RHF iter  14: -24892.28286197259149   -4.15399e-07   6.59958e-08 DIIS
  Energy and wave function converged.


  ==> Post-Iterations <==

    Orbital Energies [Eh]
    ---------------------

    Doubly Occupied:                                                      

       1A    -91.654479     2A    -91.372699     3A    -91.363141  
       4A    -91.268871     5A    -91.212551     6A    -20.420200  
       7A    -20.368072     8A    -20.359043     9A    -20.351279  
      10A    -20.350334    11A    -20.348269    12A    -20.344580  
      13A    -20.328796    14A    -20.327706    15A    -20.326399  
      16A    -20.320219    17A    -20.320062    18A    -20.319509  
      19A    -20.317118    20A    -20.304727    21A    -20.303680  
      22A    -20.303540    23A    -20.302024    24A    -20.301175  
      25A    -20.300757    26A    -20.296050    27A    -20.291586  
      28A    -20.286696    29A    -20.282565    30A    -20.280276  
      31A    -20.279343    32A    -20.277285    33A    -20.275002  
      34A    -20.272663    35A    -20.271193    36A    -20.271152  
      37A    -20.268283    38A    -20.266636    39A    -20.266190  
      40A    -20.262564    41A    -20.259160    42A    -20.255699  
      43A    -20.254490    44A    -20.251709    45A    -20.248043  
      46A    -20.246830    47A    -20.245433    48A    -20.244661  
      49A    -20.243296    50A    -20.243086    51A    -20.242161  
      52A    -20.241717    53A    -20.237883    54A    -20.235394  
      55A    -20.234037    56A    -20.230217    57A    -20.229805  
      58A    -20.229130    59A    -20.227711    60A    -20.222361  
      61A    -20.222328    62A    -20.218875    63A    -20.211726  
      64A    -20.206296    65A    -20.201388    66A    -20.199583  
      67A    -20.198984    68A    -20.197784    69A    -20.195733  
      70A    -20.192826    71A    -20.191732    72A    -20.191697  
      73A    -20.190721    74A    -20.190392    75A    -20.188648  
      76A    -20.187198    77A    -20.185918    78A    -20.185642  
      79A    -20.185227    80A    -20.184801    81A    -20.178752  
      82A    -20.178386    83A    -20.170316    84A    -20.169170  
      85A    -20.168490    86A    -20.163926    87A    -20.162897  
      88A    -20.151377    89A    -20.143858    90A    -20.138631  
      91A    -20.117697    92A    -20.114954    93A    -20.107939  
      94A    -20.101411    95A    -20.063481    96A    -20.054526  
      97A    -20.031612    98A    -20.019176    99A    -19.981170  
     100A    -19.961670   101A    -19.941956   102A    -19.932435  
     103A    -19.923650   104A    -19.911545   105A    -19.909149  
     106A    -19.898946   107A    -19.881709   108A    -19.876153  
     109A    -15.854161   110A    -15.786461   111A    -15.702712  
     112A    -15.575016   113A    -15.537538   114A    -15.534860  
     115A    -15.533823   116A    -15.528370   117A    -15.524438  
     118A    -15.520975   119A    -15.520094   120A    -15.516640  
     121A    -15.496988   122A    -15.491993   123A    -15.476073  
     124A    -15.474045   125A    -15.470979   126A    -15.467771  
     127A    -15.465705   128A    -15.465018   129A    -15.464778  
     130A    -15.464767   131A    -15.461402   132A    -15.461169  
     133A    -15.445614   134A    -15.444735   135A    -15.443671  
     136A    -15.440148   137A    -15.439034   138A    -15.434780  
     139A    -15.431931   140A    -15.428353   141A    -15.427239  
     142A    -15.426506   143A    -15.423581   144A    -15.420570  
     145A    -15.417886   146A    -15.415377   147A    -15.413390  
     148A    -15.410240   149A    -15.406218   150A    -15.404257  
     151A    -15.404199   152A    -15.400406   153A    -15.400232  
     154A    -15.393802   155A    -15.392771   156A    -15.391036  
     157A    -15.384729   158A    -15.380211   159A    -15.375919  
     160A    -15.362349   161A    -15.360862   162A    -15.358999  
     163A    -15.358796   164A    -15.355523   165A    -15.354780  
     166A    -15.353044   167A    -15.351235   168A    -15.350654  
     169A    -15.345816   170A    -15.345744   171A    -15.345591  
     172A    -15.344923   173A    -15.339872   174A    -15.337881  
     175A    -15.335770   176A    -15.329634   177A    -15.325934  
     178A    -15.325758   179A    -15.309036   180A    -15.303137  
     181A    -15.294344   182A    -11.475606   183A    -11.439371  
     184A    -11.424088   185A    -11.418445   186A    -11.407880  
     187A    -11.405280   188A    -11.404984   189A    -11.375977  
     190A    -11.370135   191A    -11.368543   192A    -11.351356  
     193A    -11.349867   194A    -11.347233   195A    -11.346191  
     196A    -11.345433   197A    -11.343626   198A    -11.340435  
     199A    -11.333996   200A    -11.333173   201A    -11.332532  
     202A    -11.332202   203A    -11.331211   204A    -11.331210  
     205A    -11.330078   206A    -11.328697   207A    -11.327881  
     208A    -11.326840   209A    -11.326239   210A    -11.325688  
     211A    -11.323356   212A    -11.320925   213A    -11.318366  
     214A    -11.317152   215A    -11.314274   216A    -11.313112  
     217A    -11.312104   218A    -11.311415   219A    -11.309244  
     220A    -11.308935   221A    -11.307124   222A    -11.306018  
     223A    -11.304346   224A    -11.303792   225A    -11.301524  
     226A    -11.300958   227A    -11.300187   228A    -11.299614  
     229A    -11.298067   230A    -11.297097   231A    -11.296476  
     232A    -11.295357   233A    -11.295356   234A    -11.294679  
     235A    -11.294174   236A    -11.292457   237A    -11.286886  
     238A    -11.286565   239A    -11.278735   240A    -11.276983  
     241A    -11.274924   242A    -11.274697   243A    -11.271900  
     244A    -11.271427   245A    -11.268957   246A    -11.268733  
     247A    -11.268576   248A    -11.266820   249A    -11.265203  
     250A    -11.264768   251A    -11.263962   252A    -11.263141  
     253A    -11.262441   254A    -11.261935   255A    -11.260274  
     256A    -11.258637   257A    -11.256955   258A    -11.255260  
     259A    -11.254601   260A    -11.253910   261A    -11.253757  
     262A    -11.252449   263A    -11.252241   264A    -11.251315  
     265A    -11.248916   266A    -11.248051   267A    -11.246180  
     268A    -11.245856   269A    -11.245419   270A    -11.245023  
     271A    -11.244232   272A    -11.243633   273A    -11.242635  
     274A    -11.242409   275A    -11.241960   276A    -11.241654  
     277A    -11.241135   278A    -11.238320   279A    -11.237580  
     280A    -11.236538   281A    -11.235617   282A    -11.234952  
     283A    -11.234640   284A    -11.234122   285A    -11.231889  
     286A    -11.231433   287A    -11.231397   288A    -11.230811  
     289A    -11.229606   290A    -11.229409   291A    -11.226690  
     292A    -11.226305   293A    -11.225948   294A    -11.225561  
     295A    -11.224835   296A    -11.223411   297A    -11.222597  
     298A    -11.222075   299A    -11.222004   300A    -11.221445  
     301A    -11.221417   302A    -11.217747   303A    -11.217485  
     304A    -11.217256   305A    -11.215853   306A    -11.214607  
     307A    -11.214589   308A    -11.213732   309A    -11.213316  
     310A    -11.213008   311A    -11.212184   312A    -11.210504  
     313A    -11.209775   314A    -11.209515   315A    -11.209329  
     316A    -11.207286   317A    -11.206211   318A    -11.205456  
     319A    -11.204061   320A    -11.204006   321A    -11.200688  
     322A    -11.199467   323A    -11.196341   324A    -11.194514  
     325A    -11.194337   326A    -11.194331   327A    -11.192729  
     328A    -11.190891   329A    -11.188383   330A    -11.187729  
     331A    -11.186395   332A    -11.185532   333A    -11.185474  
     334A    -11.184426   335A    -11.184142   336A    -11.182773  
     337A    -11.182701   338A    -11.182371   339A    -11.182241  
     340A    -11.180814   341A    -11.179816   342A    -11.177398  
     343A    -11.177124   344A    -11.176995   345A    -11.174628  
     346A    -11.172598   347A    -11.172583   348A    -11.172085  
     349A    -11.171766   350A    -11.171425   351A    -11.169728  
     352A    -11.169677   353A    -11.165705   354A    -11.165093  
     355A    -11.164988   356A    -11.162686   357A    -11.162407  
     358A    -11.161258   359A    -11.161118   360A    -11.161061  
     361A    -11.160465   362A    -11.160244   363A    -11.158628  
     364A    -11.158522   365A    -11.158503   366A    -11.157711  
     367A    -11.156898   368A    -11.156636   369A    -11.156622  
     370A    -11.155565   371A    -11.155297   372A    -11.154551  
     373A    -11.154320   374A    -11.153960   375A    -11.153474  
     376A    -11.153253   377A    -11.152731   378A    -11.150543  
     379A    -11.149610   380A    -11.149407   381A    -11.149075  
     382A    -11.148838   383A    -11.147512   384A    -11.147080  
     385A    -11.146931   386A    -11.145792   387A    -11.144869  
     388A    -11.143842   389A    -11.143149   390A    -11.141330  
     391A    -11.140156   392A    -11.139875   393A    -11.137871  
     394A    -11.136993   395A    -11.136834   396A    -11.136703  
     397A    -11.136092   398A    -11.136047   399A    -11.135984  
     400A    -11.135653   401A    -11.135549   402A    -11.135061  
     403A    -11.132291   404A    -11.130066   405A    -11.125989  
     406A    -11.123479   407A    -11.123121   408A    -11.123029  
     409A    -11.122700   410A    -11.121830   411A    -11.121672  
     412A    -11.121445   413A    -11.121189   414A    -11.119907  
     415A    -11.119520   416A    -11.119165   417A    -11.118664  
     418A    -11.117945   419A    -11.117308   420A    -11.117180  
     421A    -11.116787   422A    -11.116206   423A    -11.115724  
     424A    -11.115275   425A    -11.114632   426A    -11.113761  
     427A    -11.112622   428A    -11.112259   429A    -11.111856  
     430A    -11.111826   431A    -11.111689   432A    -11.111681  
     433A    -11.111023   434A    -11.110504   435A    -11.108576  
     436A    -11.108545   437A    -11.107799   438A    -11.105622  
     439A    -11.104281   440A    -11.102950   441A    -11.102664  
     442A    -11.101076   443A    -11.100367   444A    -11.096449  
     445A    -11.094248   446A    -11.093958   447A    -11.092593  
     448A    -11.090476   449A    -11.089881   450A    -11.085506  
     451A    -11.084753   452A    -11.082852   453A    -11.079758  
     454A    -11.076979   455A    -11.072499   456A    -11.072347  
     457A    -11.071857   458A    -11.071425   459A    -11.070066  
     460A    -11.069663   461A    -11.063445   462A    -11.058543  
     463A    -11.056053   464A    -11.054864   465A    -11.053616  
     466A    -11.027321   467A    -11.026190   468A    -11.017751  
     469A    -11.015723   470A    -11.014735   471A    -11.005810  
     472A    -10.984891   473A    -10.983963   474A    -10.962053  
     475A     -9.218683   476A     -8.984891   477A     -8.976393  
     478A     -8.887207   479A     -8.832541   480A     -6.874733  
     481A     -6.869664   482A     -6.867337   483A     -6.634858  
     484A     -6.632632   485A     -6.630167   486A     -6.625753  
     487A     -6.623626   488A     -6.621323   489A     -6.536828  
     490A     -6.535048   491A     -6.532185   492A     -6.482132  
     493A     -6.480537   494A     -6.477601   495A     -1.569614  
     496A     -1.502911   497A     -1.481790   498A     -1.469416  
     499A     -1.463996   500A     -1.461752   501A     -1.458643  
     502A     -1.434794   503A     -1.433799   504A     -1.423406  
     505A     -1.422165   506A     -1.420659   507A     -1.417487  
     508A     -1.414054   509A     -1.406730   510A     -1.406173  
     511A     -1.403266   512A     -1.397014   513A     -1.392006  
     514A     -1.390028   515A     -1.388633   516A     -1.388178  
     517A     -1.386564   518A     -1.386141   519A     -1.383377  
     520A     -1.380008   521A     -1.379341   522A     -1.379178  
     523A     -1.375604   524A     -1.373779   525A     -1.373218  
     526A     -1.372925   527A     -1.369666   528A     -1.366926  
     529A     -1.366542   530A     -1.365577   531A     -1.365533  
     532A     -1.364818   533A     -1.360940   534A     -1.360137  
     535A     -1.359984   536A     -1.358123   537A     -1.357879  
     538A     -1.356072   539A     -1.355790   540A     -1.353919  
     541A     -1.351243   542A     -1.347324   543A     -1.345386  
     544A     -1.342314   545A     -1.339599   546A     -1.338603  
     547A     -1.337426   548A     -1.335049   549A     -1.331739  
     550A     -1.330363   551A     -1.328734   552A     -1.326333  
     553A     -1.325648   554A     -1.324133   555A     -1.322565  
     556A     -1.322075   557A     -1.316919   558A     -1.316332  
     559A     -1.312971   560A     -1.312454   561A     -1.311096  
     562A     -1.310662   563A     -1.310486   564A     -1.307648  
     565A     -1.306538   566A     -1.306251   567A     -1.305311  
     568A     -1.303936   569A     -1.303406   570A     -1.300969  
     571A     -1.299648   572A     -1.297884   573A     -1.297773  
     574A     -1.297023   575A     -1.294027   576A     -1.293610  
     577A     -1.293386   578A     -1.291689   579A     -1.291225  
     580A     -1.289409   581A     -1.286583   582A     -1.285407  
     583A     -1.283725   584A     -1.281202   585A     -1.280693  
     586A     -1.280283   587A     -1.280045   588A     -1.273917  
     589A     -1.273290   590A     -1.271908   591A     -1.271671  
     592A     -1.268495   593A     -1.265858   594A     -1.263425  
     595A     -1.260734   596A     -1.257381   597A     -1.257041  
     598A     -1.253436   599A     -1.253231   600A     -1.252140  
     601A     -1.250310   602A     -1.247447   603A     -1.244067  
     604A     -1.243605   605A     -1.240535   606A     -1.237059  
     607A     -1.236671   608A     -1.232758   609A     -1.232361  
     610A     -1.229852   611A     -1.228277   612A     -1.225987  
     613A     -1.225896   614A     -1.224565   615A     -1.222289  
     616A     -1.221483   617A     -1.219298   618A     -1.218011  
     619A     -1.215574   620A     -1.214593   621A     -1.211679  
     622A     -1.208812   623A     -1.207239   624A     -1.203761  
     625A     -1.203309   626A     -1.198785   627A     -1.194565  
     628A     -1.194540   629A     -1.193447   630A     -1.192922  
     631A     -1.191505   632A     -1.190960   633A     -1.189805  
     634A     -1.187709   635A     -1.183233   636A     -1.181663  
     637A     -1.181416   638A     -1.180353   639A     -1.179974  
     640A     -1.173327   641A     -1.169915   642A     -1.169773  
     643A     -1.169546   644A     -1.168530   645A     -1.166714  
     646A     -1.165912   647A     -1.164618   648A     -1.160765  
     649A     -1.160706   650A     -1.160621   651A     -1.157004  
     652A     -1.151039   653A     -1.149800   654A     -1.149429  
     655A     -1.149030   656A     -1.148748   657A     -1.146074  
     658A     -1.143781   659A     -1.143345   660A     -1.142940  
     661A     -1.142215   662A     -1.139188   663A     -1.138619  
     664A     -1.136914   665A     -1.136842   666A     -1.136725  
     667A     -1.136683   668A     -1.136259   669A     -1.135689  
     670A     -1.134705   671A     -1.133760   672A     -1.132050  
     673A     -1.128863   674A     -1.128804   675A     -1.128315  
     676A     -1.127370   677A     -1.126537   678A     -1.124869  
     679A     -1.120273   680A     -1.120031   681A     -1.117187  
     682A     -1.116111   683A     -1.115251   684A     -1.115223  
     685A     -1.113584   686A     -1.108077   687A     -1.105810  
     688A     -1.105780   689A     -1.105394   690A     -1.103988  
     691A     -1.103095   692A     -1.100703   693A     -1.098371  
     694A     -1.095680   695A     -1.095144   696A     -1.094836  
     697A     -1.089744   698A     -1.086725   699A     -1.085735  
     700A     -1.080067   701A     -1.079862   702A     -1.078873  
     703A     -1.078592   704A     -1.076957   705A     -1.069391  
     706A     -1.069053   707A     -1.068911   708A     -1.067924  
     709A     -1.064648   710A     -1.061721   711A     -1.061355  
     712A     -1.061080   713A     -1.060314   714A     -1.058635  
     715A     -1.055759   716A     -1.053547   717A     -1.052069  
     718A     -1.047716   719A     -1.047514   720A     -1.047368  
     721A     -1.045367   722A     -1.044824   723A     -1.043577  
     724A     -1.040860   725A     -1.040280   726A     -1.038932  
     727A     -1.038072   728A     -1.029574   729A     -1.029272  
     730A     -1.026737   731A     -1.025621   732A     -1.024707  
     733A     -1.021737   734A     -1.018931   735A     -1.018763  
     736A     -1.018729   737A     -1.016259   738A     -1.016248  
     739A     -1.010163   740A     -1.009326   741A     -1.004485  
     742A     -1.004288   743A     -1.003457   744A     -1.003174  
     745A     -1.001733   746A     -1.001452   747A     -1.000658  
     748A     -0.999355   749A     -0.998172   750A     -0.992846  
     751A     -0.989753   752A     -0.989010   753A     -0.988610  
     754A     -0.987307   755A     -0.986630   756A     -0.984505  
     757A     -0.984193   758A     -0.983026   759A     -0.981648  
     760A     -0.980422   761A     -0.980011   762A     -0.978663  
     763A     -0.976693   764A     -0.974927   765A     -0.973912  
     766A     -0.971431   767A     -0.970691   768A     -0.969796  
     769A     -0.967674   770A     -0.967288   771A     -0.967208  
     772A     -0.965482   773A     -0.965171   774A     -0.963042  
     775A     -0.961779   776A     -0.958476   777A     -0.958210  
     778A     -0.957376   779A     -0.956324   780A     -0.954719  
     781A     -0.953719   782A     -0.953712   783A     -0.951860  
     784A     -0.951647   785A     -0.951183   786A     -0.950134  
     787A     -0.948555   788A     -0.945778   789A     -0.945446  
     790A     -0.942084   791A     -0.940973   792A     -0.939429  
     793A     -0.936005   794A     -0.934470   795A     -0.934429  
     796A     -0.933342   797A     -0.932668   798A     -0.926609  
     799A     -0.924579   800A     -0.923002   801A     -0.919672  
     802A     -0.918918   803A     -0.918553   804A     -0.917491  
     805A     -0.914772   806A     -0.913677   807A     -0.910095  
     808A     -0.909945   809A     -0.904698   810A     -0.904208  
     811A     -0.903575   812A     -0.903364   813A     -0.902020  
     814A     -0.901560   815A     -0.900641   816A     -0.899918  
     817A     -0.899528   818A     -0.894233   819A     -0.894089  
     820A     -0.887380   821A     -0.884784   822A     -0.883718  
     823A     -0.883094   824A     -0.883001   825A     -0.882687  
     826A     -0.879911   827A     -0.878797   828A     -0.877043  
     829A     -0.876359   830A     -0.875435   831A     -0.875038  
     832A     -0.873774   833A     -0.873528   834A     -0.872652  
     835A     -0.871470   836A     -0.868476   837A     -0.866326  
     838A     -0.865303   839A     -0.862695   840A     -0.861723  
     841A     -0.860299   842A     -0.857696   843A     -0.855476  
     844A     -0.853427   845A     -0.853043   846A     -0.852558  
     847A     -0.852139   848A     -0.851055   849A     -0.850160  
     850A     -0.847838   851A     -0.847140   852A     -0.844649  
     853A     -0.844029   854A     -0.841671   855A     -0.840694  
     856A     -0.839437   857A     -0.837993   858A     -0.835825  
     859A     -0.835361   860A     -0.834767   861A     -0.832230  
     862A     -0.830952   863A     -0.828629   864A     -0.827868  
     865A     -0.827845   866A     -0.827548   867A     -0.827367  
     868A     -0.825144   869A     -0.823178   870A     -0.822140  
     871A     -0.820526   872A     -0.819628   873A     -0.819147  
     874A     -0.817962   875A     -0.817321   876A     -0.817077  
     877A     -0.816671   878A     -0.816520   879A     -0.814329  
     880A     -0.814020   881A     -0.811863   882A     -0.809701  
     883A     -0.807001   884A     -0.806753   885A     -0.806372  
     886A     -0.805868   887A     -0.805310   888A     -0.803314  
     889A     -0.802847   890A     -0.800953   891A     -0.800452  
     892A     -0.798088   893A     -0.795945   894A     -0.794984  
     895A     -0.794808   896A     -0.793741   897A     -0.791929  
     898A     -0.790704   899A     -0.790134   900A     -0.789049  
     901A     -0.787415   902A     -0.787294   903A     -0.786700  
     904A     -0.785965   905A     -0.784673   906A     -0.784275  
     907A     -0.782425   908A     -0.780669   909A     -0.780331  
     910A     -0.780019   911A     -0.779158   912A     -0.778318  
     913A     -0.777472   914A     -0.776731   915A     -0.776092  
     916A     -0.775928   917A     -0.774877   918A     -0.773332  
     919A     -0.772729   920A     -0.772343   921A     -0.771667  
     922A     -0.770965   923A     -0.769231   924A     -0.768303  
     925A     -0.767528   926A     -0.767130   927A     -0.765482  
     928A     -0.764959   929A     -0.763420   930A     -0.762204  
     931A     -0.761955   932A     -0.761679   933A     -0.761481  
     934A     -0.761191   935A     -0.760843   936A     -0.760079  
     937A     -0.759388   938A     -0.757989   939A     -0.756407  
     940A     -0.756235   941A     -0.755996   942A     -0.755050  
     943A     -0.754743   944A     -0.754278   945A     -0.754142  
     946A     -0.752756   947A     -0.751419   948A     -0.748753  
     949A     -0.748539   950A     -0.748212   951A     -0.746871  
     952A     -0.746347   953A     -0.745483   954A     -0.744657  
     955A     -0.744457   956A     -0.743988   957A     -0.743346  
     958A     -0.742087   959A     -0.741362   960A     -0.740499  
     961A     -0.739935   962A     -0.739765   963A     -0.739242  
     964A     -0.736736   965A     -0.736533   966A     -0.734396  
     967A     -0.733342   968A     -0.732986   969A     -0.732607  
     970A     -0.731550   971A     -0.730943   972A     -0.729560  
     973A     -0.727519   974A     -0.727208   975A     -0.725450  
     976A     -0.724922   977A     -0.724789   978A     -0.724552  
     979A     -0.724214   980A     -0.724054   981A     -0.723328  
     982A     -0.722939   983A     -0.722524   984A     -0.721694  
     985A     -0.720912   986A     -0.719622   987A     -0.719186  
     988A     -0.719077   989A     -0.718927   990A     -0.717951  
     991A     -0.717066   992A     -0.716898   993A     -0.716160  
     994A     -0.713937   995A     -0.713620   996A     -0.712976  
     997A     -0.712026   998A     -0.711675   999A     -0.711356  
    1000A     -0.711293  1001A     -0.709542  1002A     -0.709315  
    1003A     -0.708746  1004A     -0.708409  1005A     -0.707385  
    1006A     -0.706764  1007A     -0.706682  1008A     -0.706639  
    1009A     -0.706161  1010A     -0.705287  1011A     -0.703694  
    1012A     -0.703561  1013A     -0.702486  1014A     -0.702171  
    1015A     -0.701736  1016A     -0.700953  1017A     -0.700630  
    1018A     -0.697659  1019A     -0.697349  1020A     -0.696425  
    1021A     -0.695548  1022A     -0.695243  1023A     -0.693645  
    1024A     -0.692585  1025A     -0.692373  1026A     -0.691170  
    1027A     -0.690732  1028A     -0.690400  1029A     -0.690215  
    1030A     -0.689219  1031A     -0.689058  1032A     -0.688464  
    1033A     -0.688131  1034A     -0.687815  1035A     -0.686379  
    1036A     -0.686252  1037A     -0.684695  1038A     -0.684571  
    1039A     -0.684456  1040A     -0.683876  1041A     -0.683651  
    1042A     -0.683391  1043A     -0.682879  1044A     -0.682239  
    1045A     -0.681081  1046A     -0.680681  1047A     -0.680241  
    1048A     -0.679311  1049A     -0.678880  1050A     -0.678788  
    1051A     -0.678176  1052A     -0.677989  1053A     -0.677489  
    1054A     -0.676826  1055A     -0.676196  1056A     -0.675961  
    1057A     -0.675379  1058A     -0.675052  1059A     -0.674461  
    1060A     -0.673785  1061A     -0.673394  1062A     -0.672807  
    1063A     -0.671779  1064A     -0.670482  1065A     -0.670196  
    1066A     -0.669639  1067A     -0.669168  1068A     -0.668620  
    1069A     -0.668105  1070A     -0.667497  1071A     -0.666546  
    1072A     -0.666020  1073A     -0.665417  1074A     -0.664861  
    1075A     -0.663110  1076A     -0.662920  1077A     -0.662497  
    1078A     -0.662370  1079A     -0.662045  1080A     -0.660049  
    1081A     -0.659613  1082A     -0.658769  1083A     -0.657745  
    1084A     -0.657226  1085A     -0.656710  1086A     -0.656624  
    1087A     -0.655530  1088A     -0.654917  1089A     -0.653917  
    1090A     -0.653877  1091A     -0.653571  1092A     -0.653198  
    1093A     -0.652661  1094A     -0.652565  1095A     -0.651920  
    1096A     -0.650911  1097A     -0.650235  1098A     -0.648973  
    1099A     -0.648460  1100A     -0.647502  1101A     -0.647395  
    1102A     -0.646802  1103A     -0.646335  1104A     -0.645409  
    1105A     -0.644576  1106A     -0.644328  1107A     -0.643473  
    1108A     -0.642117  1109A     -0.641817  1110A     -0.641448  
    1111A     -0.641036  1112A     -0.640481  1113A     -0.640283  
    1114A     -0.639976  1115A     -0.639895  1116A     -0.639165  
    1117A     -0.638580  1118A     -0.638358  1119A     -0.638079  
    1120A     -0.636947  1121A     -0.636874  1122A     -0.635241  
    1123A     -0.634962  1124A     -0.633900  1125A     -0.633623  
    1126A     -0.632677  1127A     -0.632096  1128A     -0.631812  
    1129A     -0.629839  1130A     -0.629767  1131A     -0.629497  
    1132A     -0.628914  1133A     -0.628521  1134A     -0.627989  
    1135A     -0.626890  1136A     -0.626546  1137A     -0.626239  
    1138A     -0.625536  1139A     -0.625488  1140A     -0.625116  
    1141A     -0.623212  1142A     -0.622867  1143A     -0.622553  
    1144A     -0.622162  1145A     -0.621736  1146A     -0.621563  
    1147A     -0.621301  1148A     -0.620158  1149A     -0.619761  
    1150A     -0.618929  1151A     -0.618635  1152A     -0.617852  
    1153A     -0.617231  1154A     -0.616405  1155A     -0.616223  
    1156A     -0.613835  1157A     -0.613268  1158A     -0.613139  
    1159A     -0.612190  1160A     -0.611666  1161A     -0.611060  
    1162A     -0.610727  1163A     -0.610198  1164A     -0.610168  
    1165A     -0.609568  1166A     -0.608955  1167A     -0.608563  
    1168A     -0.608193  1169A     -0.607791  1170A     -0.607597  
    1171A     -0.606983  1172A     -0.606773  1173A     -0.606643  
    1174A     -0.606127  1175A     -0.604779  1176A     -0.603678  
    1177A     -0.603453  1178A     -0.602595  1179A     -0.601981  
    1180A     -0.601489  1181A     -0.601070  1182A     -0.600929  
    1183A     -0.600388  1184A     -0.600154  1185A     -0.600123  
    1186A     -0.599192  1187A     -0.599103  1188A     -0.598491  
    1189A     -0.598062  1190A     -0.597802  1191A     -0.597415  
    1192A     -0.597016  1193A     -0.596624  1194A     -0.596509  
    1195A     -0.595893  1196A     -0.595016  1197A     -0.594821  
    1198A     -0.593907  1199A     -0.593759  1200A     -0.593380  
    1201A     -0.592262  1202A     -0.591850  1203A     -0.591708  
    1204A     -0.591510  1205A     -0.590982  1206A     -0.590557  
    1207A     -0.590101  1208A     -0.590007  1209A     -0.589600  
    1210A     -0.589379  1211A     -0.589047  1212A     -0.588928  
    1213A     -0.588677  1214A     -0.588351  1215A     -0.588096  
    1216A     -0.587946  1217A     -0.587514  1218A     -0.587215  
    1219A     -0.586577  1220A     -0.585885  1221A     -0.585272  
    1222A     -0.585080  1223A     -0.584536  1224A     -0.584011  
    1225A     -0.583719  1226A     -0.583316  1227A     -0.583178  
    1228A     -0.582598  1229A     -0.581778  1230A     -0.581524  
    1231A     -0.581089  1232A     -0.580630  1233A     -0.580144  
    1234A     -0.579749  1235A     -0.579641  1236A     -0.578992  
    1237A     -0.578879  1238A     -0.578717  1239A     -0.578067  
    1240A     -0.577932  1241A     -0.577406  1242A     -0.577023  
    1243A     -0.576721  1244A     -0.575960  1245A     -0.575562  
    1246A     -0.575252  1247A     -0.575220  1248A     -0.574488  
    1249A     -0.574270  1250A     -0.574166  1251A     -0.573891  
    1252A     -0.573694  1253A     -0.572640  1254A     -0.572434  
    1255A     -0.571901  1256A     -0.571353  1257A     -0.571035  
    1258A     -0.570853  1259A     -0.569854  1260A     -0.569747  
    1261A     -0.569656  1262A     -0.569162  1263A     -0.568357  
    1264A     -0.567783  1265A     -0.567498  1266A     -0.566608  
    1267A     -0.565977  1268A     -0.565779  1269A     -0.565603  
    1270A     -0.564860  1271A     -0.564593  1272A     -0.564298  
    1273A     -0.564202  1274A     -0.563853  1275A     -0.563208  
    1276A     -0.563021  1277A     -0.562161  1278A     -0.561908  
    1279A     -0.561446  1280A     -0.560891  1281A     -0.560245  
    1282A     -0.559536  1283A     -0.559394  1284A     -0.559156  
    1285A     -0.558778  1286A     -0.558054  1287A     -0.557799  
    1288A     -0.557668  1289A     -0.557584  1290A     -0.557174  
    1291A     -0.556820  1292A     -0.556191  1293A     -0.555960  
    1294A     -0.555323  1295A     -0.555014  1296A     -0.554733  
    1297A     -0.554130  1298A     -0.553393  1299A     -0.553083  
    1300A     -0.552577  1301A     -0.552424  1302A     -0.552025  
    1303A     -0.551750  1304A     -0.551126  1305A     -0.550716  
    1306A     -0.550371  1307A     -0.549545  1308A     -0.548914  
    1309A     -0.548525  1310A     -0.548030  1311A     -0.547750  
    1312A     -0.546630  1313A     -0.546344  1314A     -0.545965  
    1315A     -0.545099  1316A     -0.544081  1317A     -0.543727  
    1318A     -0.543278  1319A     -0.543110  1320A     -0.542688  
    1321A     -0.542372  1322A     -0.542140  1323A     -0.541228  
    1324A     -0.540536  1325A     -0.540229  1326A     -0.539956  
    1327A     -0.539713  1328A     -0.539342  1329A     -0.539307  
    1330A     -0.538312  1331A     -0.538140  1332A     -0.537866  
    1333A     -0.537258  1334A     -0.537010  1335A     -0.536690  
    1336A     -0.535679  1337A     -0.535326  1338A     -0.535149  
    1339A     -0.534836  1340A     -0.534307  1341A     -0.534065  
    1342A     -0.533808  1343A     -0.533586  1344A     -0.533255  
    1345A     -0.532635  1346A     -0.532412  1347A     -0.531680  
    1348A     -0.531418  1349A     -0.531344  1350A     -0.530307  
    1351A     -0.529738  1352A     -0.529236  1353A     -0.528954  
    1354A     -0.528627  1355A     -0.528262  1356A     -0.527832  
    1357A     -0.527747  1358A     -0.527273  1359A     -0.526794  
    1360A     -0.526092  1361A     -0.525368  1362A     -0.525223  
    1363A     -0.525107  1364A     -0.524878  1365A     -0.524782  
    1366A     -0.524529  1367A     -0.524325  1368A     -0.523142  
    1369A     -0.522918  1370A     -0.522760  1371A     -0.521902  
    1372A     -0.521321  1373A     -0.521102  1374A     -0.520697  
    1375A     -0.520245  1376A     -0.519980  1377A     -0.519616  
    1378A     -0.519211  1379A     -0.518192  1380A     -0.518041  
    1381A     -0.517159  1382A     -0.516788  1383A     -0.516601  
    1384A     -0.516096  1385A     -0.515976  1386A     -0.515721  
    1387A     -0.515401  1388A     -0.514891  1389A     -0.514560  
    1390A     -0.514393  1391A     -0.514087  1392A     -0.513888  
    1393A     -0.513762  1394A     -0.513560  1395A     -0.513069  
    1396A     -0.512615  1397A     -0.511913  1398A     -0.511785  
    1399A     -0.511296  1400A     -0.510666  1401A     -0.510583  
    1402A     -0.509796  1403A     -0.509523  1404A     -0.509024  
    1405A     -0.508666  1406A     -0.508311  1407A     -0.508041  
    1408A     -0.507839  1409A     -0.506958  1410A     -0.506364  
    1411A     -0.505714  1412A     -0.505661  1413A     -0.505411  
    1414A     -0.505139  1415A     -0.504599  1416A     -0.504092  
    1417A     -0.504030  1418A     -0.503889  1419A     -0.503399  
    1420A     -0.503122  1421A     -0.502827  1422A     -0.502307  
    1423A     -0.501954  1424A     -0.501520  1425A     -0.500320  
    1426A     -0.500159  1427A     -0.500067  1428A     -0.498888  
    1429A     -0.498637  1430A     -0.498157  1431A     -0.498059  
    1432A     -0.497744  1433A     -0.497215  1434A     -0.497120  
    1435A     -0.496703  1436A     -0.496503  1437A     -0.496320  
    1438A     -0.495730  1439A     -0.495582  1440A     -0.494276  
    1441A     -0.494027  1442A     -0.493477  1443A     -0.493394  
    1444A     -0.492791  1445A     -0.492719  1446A     -0.492568  
    1447A     -0.492289  1448A     -0.492247  1449A     -0.492085  
    1450A     -0.491290  1451A     -0.491204  1452A     -0.490331  
    1453A     -0.489621  1454A     -0.489193  1455A     -0.488775  
    1456A     -0.488467  1457A     -0.488115  1458A     -0.487979  
    1459A     -0.487429  1460A     -0.486315  1461A     -0.486054  
    1462A     -0.485540  1463A     -0.485448  1464A     -0.485218  
    1465A     -0.484407  1466A     -0.484278  1467A     -0.483435  
    1468A     -0.483410  1469A     -0.483122  1470A     -0.482963  
    1471A     -0.482740  1472A     -0.482275  1473A     -0.481929  
    1474A     -0.480600  1475A     -0.480404  1476A     -0.480115  
    1477A     -0.479831  1478A     -0.479665  1479A     -0.479641  
    1480A     -0.479176  1481A     -0.479014  1482A     -0.478456  
    1483A     -0.478069  1484A     -0.477797  1485A     -0.477760  
    1486A     -0.477547  1487A     -0.477079  1488A     -0.476713  
    1489A     -0.476492  1490A     -0.476286  1491A     -0.476202  
    1492A     -0.475731  1493A     -0.475520  1494A     -0.475174  
    1495A     -0.474832  1496A     -0.473985  1497A     -0.473859  
    1498A     -0.473590  1499A     -0.473024  1500A     -0.472915  
    1501A     -0.472308  1502A     -0.471853  1503A     -0.471124  
    1504A     -0.470924  1505A     -0.470864  1506A     -0.470801  
    1507A     -0.469975  1508A     -0.469788  1509A     -0.469431  
    1510A     -0.467991  1511A     -0.467542  1512A     -0.466851  
    1513A     -0.466239  1514A     -0.465815  1515A     -0.465369  
    1516A     -0.465222  1517A     -0.464331  1518A     -0.463971  
    1519A     -0.463809  1520A     -0.462842  1521A     -0.462680  
    1522A     -0.462371  1523A     -0.462013  1524A     -0.461423  
    1525A     -0.460998  1526A     -0.460784  1527A     -0.460148  
    1528A     -0.458080  1529A     -0.457460  1530A     -0.457304  
    1531A     -0.456803  1532A     -0.456082  1533A     -0.456001  
    1534A     -0.455506  1535A     -0.455097  1536A     -0.454737  
    1537A     -0.454310  1538A     -0.454116  1539A     -0.453372  
    1540A     -0.453065  1541A     -0.452608  1542A     -0.451877  
    1543A     -0.451438  1544A     -0.450513  1545A     -0.450322  
    1546A     -0.449777  1547A     -0.449490  1548A     -0.448929  
    1549A     -0.448496  1550A     -0.448076  1551A     -0.446332  
    1552A     -0.446221  1553A     -0.445950  1554A     -0.445533  
    1555A     -0.444115  1556A     -0.444039  1557A     -0.443818  
    1558A     -0.442448  1559A     -0.441277  1560A     -0.440655  
    1561A     -0.440296  1562A     -0.440064  1563A     -0.439708  
    1564A     -0.439122  1565A     -0.438660  1566A     -0.438156  
    1567A     -0.437843  1568A     -0.437280  1569A     -0.436289  
    1570A     -0.435859  1571A     -0.435239  1572A     -0.435123  
    1573A     -0.434803  1574A     -0.434370  1575A     -0.434273  
    1576A     -0.434033  1577A     -0.433841  1578A     -0.433681  
    1579A     -0.432832  1580A     -0.432211  1581A     -0.431894  
    1582A     -0.431474  1583A     -0.430663  1584A     -0.430140  
    1585A     -0.429715  1586A     -0.429576  1587A     -0.429307  
    1588A     -0.428872  1589A     -0.428733  1590A     -0.428647  
    1591A     -0.428036  1592A     -0.427340  1593A     -0.427317  
    1594A     -0.426634  1595A     -0.425855  1596A     -0.425534  
    1597A     -0.425259  1598A     -0.424709  1599A     -0.424548  
    1600A     -0.424013  1601A     -0.423482  1602A     -0.423186  
    1603A     -0.422970  1604A     -0.421420  1605A     -0.421197  
    1606A     -0.420986  1607A     -0.420466  1608A     -0.420264  
    1609A     -0.419841  1610A     -0.419373  1611A     -0.419301  
    1612A     -0.418647  1613A     -0.417936  1614A     -0.417785  
    1615A     -0.417715  1616A     -0.416960  1617A     -0.416470  
    1618A     -0.416323  1619A     -0.415868  1620A     -0.415112  
    1621A     -0.414693  1622A     -0.414576  1623A     -0.413975  
    1624A     -0.412969  1625A     -0.411958  1626A     -0.411399  
    1627A     -0.410882  1628A     -0.410380  1629A     -0.410093  
    1630A     -0.409566  1631A     -0.409308  1632A     -0.409136  
    1633A     -0.408331  1634A     -0.407282  1635A     -0.406612  
    1636A     -0.405775  1637A     -0.404761  1638A     -0.403961  
    1639A     -0.403589  1640A     -0.403316  1641A     -0.400230  
    1642A     -0.400059  1643A     -0.399575  1644A     -0.399063  
    1645A     -0.398942  1646A     -0.398676  1647A     -0.396823  
    1648A     -0.396573  1649A     -0.396078  1650A     -0.395974  
    1651A     -0.395736  1652A     -0.395285  1653A     -0.395114  
    1654A     -0.394952  1655A     -0.394573  1656A     -0.394192  
    1657A     -0.393670  1658A     -0.392838  1659A     -0.392673  
    1660A     -0.391892  1661A     -0.391872  1662A     -0.391437  
    1663A     -0.391354  1664A     -0.391149  1665A     -0.390921  
    1666A     -0.390728  1667A     -0.389832  1668A     -0.389339  
    1669A     -0.389245  1670A     -0.388779  1671A     -0.388737  
    1672A     -0.387554  1673A     -0.386242  1674A     -0.385780  
    1675A     -0.385163  1676A     -0.384559  1677A     -0.384240  
    1678A     -0.383943  1679A     -0.383787  1680A     -0.383361  
    1681A     -0.383102  1682A     -0.382120  1683A     -0.379950  
    1684A     -0.377754  1685A     -0.377413  1686A     -0.376440  
    1687A     -0.376362  1688A     -0.376332  1689A     -0.375720  
    1690A     -0.374653  1691A     -0.373856  1692A     -0.373730  
    1693A     -0.372828  1694A     -0.372562  1695A     -0.372299  
    1696A     -0.369192  1697A     -0.366599  1698A     -0.366153  
    1699A     -0.365791  1700A     -0.365138  1701A     -0.364030  
    1702A     -0.363180  1703A     -0.362661  1704A     -0.362390  
    1705A     -0.362368  1706A     -0.361902  1707A     -0.359221  
    1708A     -0.358635  1709A     -0.356869  1710A     -0.356513  
    1711A     -0.356402  1712A     -0.355648  1713A     -0.352038  
    1714A     -0.351228  1715A     -0.351181  1716A     -0.350872  
    1717A     -0.350200  1718A     -0.350090  1719A     -0.349602  
    1720A     -0.349513  1721A     -0.346781  1722A     -0.345963  
    1723A     -0.345390  1724A     -0.344539  1725A     -0.344097  
    1726A     -0.343296  1727A     -0.342229  1728A     -0.341805  
    1729A     -0.341594  1730A     -0.341165  1731A     -0.339991  
    1732A     -0.337806  1733A     -0.336805  1734A     -0.336269  
    1735A     -0.335231  1736A     -0.334429  1737A     -0.334384  
    1738A     -0.333170  1739A     -0.332787  1740A     -0.331160  
    1741A     -0.330766  1742A     -0.330316  1743A     -0.329902  
    1744A     -0.328463  1745A     -0.328143  1746A     -0.328092  
    1747A     -0.326942  1748A     -0.326300  1749A     -0.325281  
    1750A     -0.324323  1751A     -0.323786  1752A     -0.322846  
    1753A     -0.320360  1754A     -0.320297  1755A     -0.316741  
    1756A     -0.316198  1757A     -0.313727  1758A     -0.313454  
    1759A     -0.312475  1760A     -0.311276  1761A     -0.310565  
    1762A     -0.309839  1763A     -0.308391  1764A     -0.307883  
    1765A     -0.307277  1766A     -0.306748  1767A     -0.306448  
    1768A     -0.304190  1769A     -0.303820  1770A     -0.300424  
    1771A     -0.300180  1772A     -0.298844  1773A     -0.298489  
    1774A     -0.296491  1775A     -0.295082  1776A     -0.294672  
    1777A     -0.293475  1778A     -0.292889  1779A     -0.291173  
    1780A     -0.291019  1781A     -0.290240  1782A     -0.290067  
    1783A     -0.286151  1784A     -0.285103  1785A     -0.284706  
    1786A     -0.283397  1787A     -0.281607  1788A     -0.279364  
    1789A     -0.278683  1790A     -0.277065  1791A     -0.277013  
    1792A     -0.276133  1793A     -0.271700  1794A     -0.271253  
    1795A     -0.271004  1796A     -0.269475  1797A     -0.269110  
    1798A     -0.265204  1799A     -0.264994  1800A     -0.263676  
    1801A     -0.263270  1802A     -0.262030  1803A     -0.261297  
    1804A     -0.260181  1805A     -0.257779  1806A     -0.256755  
    1807A     -0.254702  1808A     -0.251968  1809A     -0.244716  
    1810A     -0.233527  1811A     -0.224697  1812A     -0.224408  
    1813A     -0.222402  1814A     -0.217554  1815A     -0.210443  
    1816A     -0.182052  1817A     -0.172474  1818A     -0.161646  
    1819A     -0.144894  1820A     -0.134287  1821A     -0.132628  
    1822A     -0.116369  1823A     -0.114558  1824A     -0.110307  
    1825A     -0.107031  1826A     -0.099740  1827A     -0.086454  
    1828A     -0.074755  1829A     -0.072210  1830A     -0.065757  
    1831A     -0.039567  

    Virtual:                                                              

    1832A      0.066956  1833A      0.068187  1834A      0.115680  
    1835A      0.121755  1836A      0.131477  1837A      0.139599  
    1838A      0.145799  1839A      0.147934  1840A      0.148890  
    1841A      0.153012  1842A      0.154164  1843A      0.165012  
    1844A      0.183407  1845A      0.190479  1846A      0.194332  
    1847A      0.200647  1848A      0.202336  1849A      0.203438  
    1850A      0.204869  1851A      0.206497  1852A      0.210047  
    1853A      0.214783  1854A      0.215120  1855A      0.215816  
    1856A      0.216147  1857A      0.218569  1858A      0.222104  
    1859A      0.222702  1860A      0.224083  1861A      0.225768  
    1862A      0.230557  1863A      0.231296  1864A      0.232746  
    1865A      0.233427  1866A      0.235314  1867A      0.236081  
    1868A      0.239034  1869A      0.239744  1870A      0.240549  
    1871A      0.242218  1872A      0.243746  1873A      0.245208  
    1874A      0.247035  1875A      0.248836  1876A      0.250245  
    1877A      0.252011  1878A      0.252036  1879A      0.252974  
    1880A      0.255574  1881A      0.263566  1882A      0.263632  
    1883A      0.265240  1884A      0.266391  1885A      0.269788  
    1886A      0.271001  1887A      0.279464  1888A      0.285047  
    1889A      0.285496  1890A      0.288922  1891A      0.291267  
    1892A      0.293121  1893A      0.295289  1894A      0.298875  
    1895A      0.299039  1896A      0.299407  1897A      0.299615  
    1898A      0.304872  1899A      0.309240  1900A      0.309455  
    1901A      0.310094  1902A      0.310890  1903A      0.313569  
    1904A      0.315099  1905A      0.316520  1906A      0.317790  
    1907A      0.318453  1908A      0.319986  1909A      0.320887  
    1910A      0.323379  1911A      0.326016  1912A      0.328520  
    1913A      0.330530  1914A      0.332291  1915A      0.338637  
    1916A      0.340036  1917A      0.344643  1918A      0.345500  
    1919A      0.354224  1920A      0.355018  1921A      0.356822  
    1922A      0.367567  1923A      0.368652  1924A      0.370764  
    1925A      0.378732  1926A      0.379633  1927A      0.381344  
    1928A      0.382228  1929A      0.384068  1930A      0.386567  
    1931A      0.387962  1932A      0.389925  1933A      0.390283  
    1934A      0.390350  1935A      0.396094  1936A      0.399544  
    1937A      0.410679  1938A      0.415062  1939A      0.418163  
    1940A      0.419323  1941A      0.419544  1942A      0.425064  
    1943A      0.428612  1944A      0.432617  1945A      0.434880  
    1946A      0.437391  1947A      0.440450  1948A      0.441791  
    1949A      0.442644  1950A      0.443032  1951A      0.445276  
    1952A      0.447439  1953A      0.448992  1954A      0.449999  
    1955A      0.451610  1956A      0.452703  1957A      0.457413  
    1958A      0.460561  1959A      0.460733  1960A      0.461363  
    1961A      0.461597  1962A      0.462897  1963A      0.463969  
    1964A      0.464649  1965A      0.466307  1966A      0.467296  
    1967A      0.467573  1968A      0.468810  1969A      0.471076  
    1970A      0.472743  1971A      0.473799  1972A      0.474278  
    1973A      0.474842  1974A      0.478771  1975A      0.478848  
    1976A      0.479682  1977A      0.483768  1978A      0.484092  
    1979A      0.485027  1980A      0.486418  1981A      0.487552  
    1982A      0.487859  1983A      0.488028  1984A      0.491775  
    1985A      0.491980  1986A      0.492486  1987A      0.492896  
    1988A      0.493039  1989A      0.494339  1990A      0.494748  
    1991A      0.495613  1992A      0.497939  1993A      0.498120  
    1994A      0.499379  1995A      0.500900  1996A      0.502492  
    1997A      0.506561  1998A      0.508157  1999A      0.508846  
    2000A      0.510519  2001A      0.511878  2002A      0.513245  
    2003A      0.513518  2004A      0.514918  2005A      0.516686  
    2006A      0.517392  2007A      0.520253  2008A      0.520871  
    2009A      0.520971  2010A      0.521499  2011A      0.522349  
    2012A      0.522442  2013A      0.523578  2014A      0.524433  
    2015A      0.524730  2016A      0.526219  2017A      0.526656  
    2018A      0.526947  2019A      0.527412  2020A      0.528539  
    2021A      0.529401  2022A      0.529854  2023A      0.530336  
    2024A      0.530501  2025A      0.531280  2026A      0.532398  
    2027A      0.532595  2028A      0.532810  2029A      0.533713  
    2030A      0.535298  2031A      0.536661  2032A      0.536937  
    2033A      0.538575  2034A      0.538600  2035A      0.539041  
    2036A      0.539578  2037A      0.541053  2038A      0.541215  
    2039A      0.541340  2040A      0.542634  2041A      0.543021  
    2042A      0.543469  2043A      0.544683  2044A      0.544962  
    2045A      0.546136  2046A      0.546679  2047A      0.547406  
    2048A      0.548936  2049A      0.549354  2050A      0.550418  
    2051A      0.550815  2052A      0.552181  2053A      0.553709  
    2054A      0.554196  2055A      0.554784  2056A      0.555724  
    2057A      0.557939  2058A      0.558179  2059A      0.558902  
    2060A      0.559296  2061A      0.559774  2062A      0.559838  
    2063A      0.560748  2064A      0.560872  2065A      0.561032  
    2066A      0.561974  2067A      0.562721  2068A      0.563543  
    2069A      0.564127  2070A      0.564773  2071A      0.565190  
    2072A      0.565657  2073A      0.567607  2074A      0.568057  
    2075A      0.569241  2076A      0.569524  2077A      0.570298  
    2078A      0.571260  2079A      0.571638  2080A      0.572595  
    2081A      0.573199  2082A      0.573321  2083A      0.573528  
    2084A      0.574065  2085A      0.574275  2086A      0.574567  
    2087A      0.575760  2088A      0.576112  2089A      0.576659  
    2090A      0.576920  2091A      0.577052  2092A      0.577204  
    2093A      0.577498  2094A      0.579434  2095A      0.580416  
    2096A      0.580595  2097A      0.581188  2098A      0.581369  
    2099A      0.581955  2100A      0.582508  2101A      0.582893  
    2102A      0.584598  2103A      0.584861  2104A      0.585639  
    2105A      0.586126  2106A      0.586384  2107A      0.587175  
    2108A      0.587493  2109A      0.588403  2110A      0.589350  
    2111A      0.591264  2112A      0.591721  2113A      0.592927  
    2114A      0.593447  2115A      0.593871  2116A      0.593965  
    2117A      0.594173  2118A      0.594820  2119A      0.594844  
    2120A      0.595167  2121A      0.596120  2122A      0.597079  
    2123A      0.597448  2124A      0.598562  2125A      0.599242  
    2126A      0.599851  2127A      0.600430  2128A      0.601010  
    2129A      0.601110  2130A      0.601604  2131A      0.601874  
    2132A      0.603013  2133A      0.603272  2134A      0.603547  
    2135A      0.604633  2136A      0.605535  2137A      0.605980  
    2138A      0.606505  2139A      0.607052  2140A      0.607560  
    2141A      0.607868  2142A      0.608449  2143A      0.608703  
    2144A      0.609405  2145A      0.609873  2146A      0.610449  
    2147A      0.611232  2148A      0.611580  2149A      0.612322  
    2150A      0.613094  2151A      0.613677  2152A      0.613799  
    2153A      0.614417  2154A      0.614650  2155A      0.615332  
    2156A      0.615698  2157A      0.616018  2158A      0.616425  
    2159A      0.616738  2160A      0.616939  2161A      0.617644  
    2162A      0.618272  2163A      0.618809  2164A      0.618940  
    2165A      0.619460  2166A      0.619895  2167A      0.621046  
    2168A      0.621548  2169A      0.621711  2170A      0.622320  
    2171A      0.622684  2172A      0.623276  2173A      0.623356  
    2174A      0.623717  2175A      0.624452  2176A      0.625430  
    2177A      0.625864  2178A      0.626224  2179A      0.626465  
    2180A      0.626706  2181A      0.627969  2182A      0.628869  
    2183A      0.629381  2184A      0.629818  2185A      0.630291  
    2186A      0.630718  2187A      0.631337  2188A      0.632148  
    2189A      0.632654  2190A      0.633073  2191A      0.634030  
    2192A      0.634249  2193A      0.635301  2194A      0.635549  
    2195A      0.635732  2196A      0.636384  2197A      0.637008  
    2198A      0.637578  2199A      0.638374  2200A      0.638423  
    2201A      0.639549  2202A      0.639786  2203A      0.640028  
    2204A      0.640280  2205A      0.640581  2206A      0.640822  
    2207A      0.641203  2208A      0.641569  2209A      0.641702  
    2210A      0.642172  2211A      0.642602  2212A      0.642908  
    2213A      0.643117  2214A      0.643517  2215A      0.643900  
    2216A      0.644204  2217A      0.644321  2218A      0.645627  
    2219A      0.646277  2220A      0.646335  2221A      0.646989  
    2222A      0.647267  2223A      0.647905  2224A      0.648571  
    2225A      0.648783  2226A      0.649490  2227A      0.650054  
    2228A      0.650649  2229A      0.651034  2230A      0.651469  
    2231A      0.651680  2232A      0.652401  2233A      0.652801  
    2234A      0.653271  2235A      0.653353  2236A      0.653534  
    2237A      0.654216  2238A      0.654442  2239A      0.654742  
    2240A      0.655255  2241A      0.655811  2242A      0.655865  
    2243A      0.656683  2244A      0.657122  2245A      0.657409  
    2246A      0.657710  2247A      0.658332  2248A      0.658631  
    2249A      0.659175  2250A      0.659463  2251A      0.660431  
    2252A      0.661144  2253A      0.661304  2254A      0.661871  
    2255A      0.662268  2256A      0.662406  2257A      0.662740  
    2258A      0.662969  2259A      0.663074  2260A      0.663923  
    2261A      0.664232  2262A      0.664449  2263A      0.665172  
    2264A      0.665436  2265A      0.666023  2266A      0.666285  
    2267A      0.666771  2268A      0.667107  2269A      0.667439  
    2270A      0.667810  2271A      0.668664  2272A      0.669399  
    2273A      0.670313  2274A      0.670741  2275A      0.670993  
    2276A      0.671350  2277A      0.671473  2278A      0.672660  
    2279A      0.673113  2280A      0.673340  2281A      0.674363  
    2282A      0.674753  2283A      0.675243  2284A      0.675326  
    2285A      0.676004  2286A      0.676251  2287A      0.676589  
    2288A      0.677368  2289A      0.677409  2290A      0.677979  
    2291A      0.678244  2292A      0.678438  2293A      0.679211  
    2294A      0.679303  2295A      0.679663  2296A      0.680698  
    2297A      0.681223  2298A      0.681356  2299A      0.681686  
    2300A      0.682227  2301A      0.682597  2302A      0.683399  
    2303A      0.683691  2304A      0.683926  2305A      0.684102  
    2306A      0.684620  2307A      0.684881  2308A      0.685151  
    2309A      0.686151  2310A      0.686444  2311A      0.686908  
    2312A      0.687105  2313A      0.687211  2314A      0.687660  
    2315A      0.687705  2316A      0.687932  2317A      0.688105  
    2318A      0.688746  2319A      0.688904  2320A      0.689502  
    2321A      0.689933  2322A      0.690564  2323A      0.690937  
    2324A      0.691196  2325A      0.691224  2326A      0.691590  
    2327A      0.691987  2328A      0.692419  2329A      0.692676  
    2330A      0.692929  2331A      0.693270  2332A      0.693657  
    2333A      0.693961  2334A      0.694355  2335A      0.694594  
    2336A      0.694999  2337A      0.695108  2338A      0.695238  
    2339A      0.695832  2340A      0.696065  2341A      0.696404  
    2342A      0.696448  2343A      0.696633  2344A      0.697422  
    2345A      0.697679  2346A      0.697924  2347A      0.698265  
    2348A      0.698629  2349A      0.699509  2350A      0.699844  
    2351A      0.700403  2352A      0.700871  2353A      0.700982  
    2354A      0.702862  2355A      0.703005  2356A      0.703656  
    2357A      0.704334  2358A      0.704970  2359A      0.705369  
    2360A      0.705813  2361A      0.706753  2362A      0.706865  
    2363A      0.707328  2364A      0.707794  2365A      0.708417  
    2366A      0.708834  2367A      0.709376  2368A      0.709523  
    2369A      0.710014  2370A      0.710381  2371A      0.710572  
    2372A      0.711091  2373A      0.711460  2374A      0.711898  
    2375A      0.712546  2376A      0.713132  2377A      0.713249  
    2378A      0.713519  2379A      0.714157  2380A      0.714255  
    2381A      0.714770  2382A      0.715096  2383A      0.715370  
    2384A      0.715519  2385A      0.716227  2386A      0.716960  
    2387A      0.717318  2388A      0.717723  2389A      0.718425  
    2390A      0.718936  2391A      0.719672  2392A      0.719808  
    2393A      0.720012  2394A      0.720169  2395A      0.720746  
    2396A      0.720794  2397A      0.721217  2398A      0.721996  
    2399A      0.722808  2400A      0.723298  2401A      0.723428  
    2402A      0.723559  2403A      0.723861  2404A      0.724935  
    2405A      0.725262  2406A      0.725559  2407A      0.726122  
    2408A      0.726314  2409A      0.727541  2410A      0.727710  
    2411A      0.727928  2412A      0.728521  2413A      0.728956  
    2414A      0.729307  2415A      0.730296  2416A      0.730820  
    2417A      0.730915  2418A      0.731560  2419A      0.732103  
    2420A      0.732251  2421A      0.732780  2422A      0.732935  
    2423A      0.733013  2424A      0.733153  2425A      0.733442  
    2426A      0.733943  2427A      0.734885  2428A      0.735815  
    2429A      0.736098  2430A      0.736383  2431A      0.736726  
    2432A      0.736983  2433A      0.737584  2434A      0.737704  
    2435A      0.738444  2436A      0.738622  2437A      0.739233  
    2438A      0.739363  2439A      0.739615  2440A      0.739710  
    2441A      0.739825  2442A      0.741087  2443A      0.741119  
    2444A      0.741654  2445A      0.741876  2446A      0.742353  
    2447A      0.742405  2448A      0.742859  2449A      0.743652  
    2450A      0.743704  2451A      0.744177  2452A      0.744497  
    2453A      0.744875  2454A      0.746145  2455A      0.746344  
    2456A      0.747078  2457A      0.747846  2458A      0.748249  
    2459A      0.748725  2460A      0.748988  2461A      0.749250  
    2462A      0.749589  2463A      0.749793  2464A      0.750066  
    2465A      0.750340  2466A      0.751423  2467A      0.751480  
    2468A      0.751890  2469A      0.752005  2470A      0.752802  
    2471A      0.752885  2472A      0.753720  2473A      0.754012  
    2474A      0.754094  2475A      0.754955  2476A      0.755337  
    2477A      0.755425  2478A      0.755511  2479A      0.755784  
    2480A      0.755920  2481A      0.756887  2482A      0.757122  
    2483A      0.757687  2484A      0.758075  2485A      0.758373  
    2486A      0.758877  2487A      0.759115  2488A      0.759604  
    2489A      0.759801  2490A      0.760315  2491A      0.760927  
    2492A      0.761325  2493A      0.761707  2494A      0.762025  
    2495A      0.762326  2496A      0.762728  2497A      0.763477  
    2498A      0.763938  2499A      0.764402  2500A      0.765186  
    2501A      0.765863  2502A      0.766061  2503A      0.766383  
    2504A      0.766474  2505A      0.766920  2506A      0.767344  
    2507A      0.767651  2508A      0.768400  2509A      0.768504  
    2510A      0.768802  2511A      0.769190  2512A      0.769704  
    2513A      0.770584  2514A      0.770938  2515A      0.771073  
    2516A      0.771598  2517A      0.771972  2518A      0.772314  
    2519A      0.773069  2520A      0.773119  2521A      0.773312  
    2522A      0.773444  2523A      0.773947  2524A      0.775414  
    2525A      0.775860  2526A      0.775985  2527A      0.776751  
    2528A      0.777553  2529A      0.778550  2530A      0.779431  
    2531A      0.779820  2532A      0.780150  2533A      0.780182  
    2534A      0.780763  2535A      0.781682  2536A      0.781756  
    2537A      0.782214  2538A      0.782351  2539A      0.783199  
    2540A      0.783387  2541A      0.783737  2542A      0.784055  
    2543A      0.785785  2544A      0.785861  2545A      0.785940  
    2546A      0.786073  2547A      0.786771  2548A      0.787234  
    2549A      0.787650  2550A      0.788053  2551A      0.788207  
    2552A      0.788318  2553A      0.788697  2554A      0.789076  
    2555A      0.789170  2556A      0.789670  2557A      0.790008  
    2558A      0.790098  2559A      0.790941  2560A      0.791276  
    2561A      0.791708  2562A      0.792110  2563A      0.792865  
    2564A      0.793749  2565A      0.794890  2566A      0.795023  
    2567A      0.795185  2568A      0.795386  2569A      0.795572  
    2570A      0.796507  2571A      0.796677  2572A      0.798012  
    2573A      0.798237  2574A      0.798962  2575A      0.799440  
    2576A      0.799866  2577A      0.800173  2578A      0.800683  
    2579A      0.801174  2580A      0.801443  2581A      0.801868  
    2582A      0.802119  2583A      0.802347  2584A      0.802719  
    2585A      0.803842  2586A      0.804174  2587A      0.804816  
    2588A      0.805383  2589A      0.806327  2590A      0.807030  
    2591A      0.807461  2592A      0.808907  2593A      0.810983  
    2594A      0.811267  2595A      0.812397  2596A      0.813201  
    2597A      0.814145  2598A      0.815697  2599A      0.815916  
    2600A      0.816418  2601A      0.816745  2602A      0.817216  
    2603A      0.818340  2604A      0.818471  2605A      0.819064  
    2606A      0.820293  2607A      0.820534  2608A      0.820737  
    2609A      0.821355  2610A      0.821577  2611A      0.821629  
    2612A      0.821842  2613A      0.822628  2614A      0.822824  
    2615A      0.823577  2616A      0.824016  2617A      0.824343  
    2618A      0.824969  2619A      0.825870  2620A      0.826530  
    2621A      0.826665  2622A      0.827365  2623A      0.828079  
    2624A      0.829273  2625A      0.829904  2626A      0.830417  
    2627A      0.830722  2628A      0.831684  2629A      0.831943  
    2630A      0.833026  2631A      0.833430  2632A      0.834059  
    2633A      0.835096  2634A      0.835572  2635A      0.837021  
    2636A      0.837242  2637A      0.838637  2638A      0.839645  
    2639A      0.840956  2640A      0.841379  2641A      0.841879  
    2642A      0.842074  2643A      0.842213  2644A      0.843332  
    2645A      0.843763  2646A      0.844744  2647A      0.846200  
    2648A      0.846783  2649A      0.847505  2650A      0.848678  
    2651A      0.848971  2652A      0.849142  2653A      0.849874  
    2654A      0.851366  2655A      0.852170  2656A      0.853306  
    2657A      0.853660  2658A      0.853767  2659A      0.854131  
    2660A      0.854655  2661A      0.855978  2662A      0.856430  
    2663A      0.857264  2664A      0.857560  2665A      0.857798  
    2666A      0.858891  2667A      0.858935  2668A      0.860236  
    2669A      0.860917  2670A      0.861040  2671A      0.861557  
    2672A      0.861821  2673A      0.862449  2674A      0.864013  
    2675A      0.864652  2676A      0.865263  2677A      0.865990  
    2678A      0.866676  2679A      0.866744  2680A      0.867729  
    2681A      0.868681  2682A      0.870404  2683A      0.870923  
    2684A      0.871504  2685A      0.872073  2686A      0.872505  
    2687A      0.873174  2688A      0.873918  2689A      0.874367  
    2690A      0.874838  2691A      0.876245  2692A      0.876397  
    2693A      0.877780  2694A      0.878573  2695A      0.879154  
    2696A      0.880724  2697A      0.881372  2698A      0.881967  
    2699A      0.882086  2700A      0.882301  2701A      0.883932  
    2702A      0.884737  2703A      0.885102  2704A      0.887016  
    2705A      0.887209  2706A      0.887826  2707A      0.887952  
    2708A      0.888448  2709A      0.889536  2710A      0.890132  
    2711A      0.890896  2712A      0.891331  2713A      0.891490  
    2714A      0.892889  2715A      0.893308  2716A      0.894501  
    2717A      0.894523  2718A      0.894893  2719A      0.895364  
    2720A      0.897233  2721A      0.897379  2722A      0.898635  
    2723A      0.901062  2724A      0.901365  2725A      0.901747  
    2726A      0.902561  2727A      0.903042  2728A      0.903369  
    2729A      0.906156  2730A      0.907964  2731A      0.908073  
    2732A      0.909340  2733A      0.909815  2734A      0.910055  
    2735A      0.911490  2736A      0.912449  2737A      0.912769  
    2738A      0.913517  2739A      0.914103  2740A      0.914206  
    2741A      0.914551  2742A      0.915396  2743A      0.919775  
    2744A      0.919838  2745A      0.920140  2746A      0.921303  
    2747A      0.923832  2748A      0.924136  2749A      0.924880  
    2750A      0.926566  2751A      0.927036  2752A      0.927432  
    2753A      0.927764  2754A      0.928631  2755A      0.929421  
    2756A      0.930116  2757A      0.930227  2758A      0.930568  
    2759A      0.930967  2760A      0.931524  2761A      0.934107  
    2762A      0.935117  2763A      0.936645  2764A      0.936873  
    2765A      0.937473  2766A      0.940259  2767A      0.941564  
    2768A      0.942590  2769A      0.943348  2770A      0.944002  
    2771A      0.945964  2772A      0.946291  2773A      0.946710  
    2774A      0.947028  2775A      0.948448  2776A      0.951338  
    2777A      0.951866  2778A      0.952517  2779A      0.954399  
    2780A      0.954619  2781A      0.955562  2782A      0.955800  
    2783A      0.956356  2784A      0.957957  2785A      0.960038  
    2786A      0.961273  2787A      0.963879  2788A      0.964361  
    2789A      0.965495  2790A      0.965806  2791A      0.967005  
    2792A      0.967340  2793A      0.967941  2794A      0.971869  
    2795A      0.973111  2796A      0.973479  2797A      0.974694  
    2798A      0.975643  2799A      0.976584  2800A      0.977881  
    2801A      0.981865  2802A      0.982699  2803A      0.983325  
    2804A      0.986439  2805A      0.988368  2806A      0.989128  
    2807A      0.989487  2808A      0.990861  2809A      0.992176  
    2810A      0.993815  2811A      0.994358  2812A      0.997395  
    2813A      0.998104  2814A      1.000241  2815A      1.000897  
    2816A      1.001898  2817A      1.002616  2818A      1.003165  
    2819A      1.003296  2820A      1.005324  2821A      1.005815  
    2822A      1.008971  2823A      1.010519  2824A      1.015270  
    2825A      1.015803  2826A      1.016357  2827A      1.019219  
    2828A      1.020317  2829A      1.023374  2830A      1.025114  
    2831A      1.026903  2832A      1.029533  2833A      1.030095  
    2834A      1.031350  2835A      1.034350  2836A      1.034574  
    2837A      1.037285  2838A      1.038294  2839A      1.038359  
    2840A      1.039173  2841A      1.039567  2842A      1.041436  
    2843A      1.041712  2844A      1.043286  2845A      1.043919  
    2846A      1.047401  2847A      1.047517  2848A      1.050767  
    2849A      1.053622  2850A      1.055073  2851A      1.058113  
    2852A      1.059720  2853A      1.061627  2854A      1.062472  
    2855A      1.062901  2856A      1.063772  2857A      1.067436  
    2858A      1.068233  2859A      1.072129  2860A      1.073079  
    2861A      1.075937  2862A      1.076836  2863A      1.079205  
    2864A      1.081669  2865A      1.084545  2866A      1.086643  
    2867A      1.087244  2868A      1.091535  2869A      1.093111  
    2870A      1.094695  2871A      1.097590  2872A      1.104771  
    2873A      1.107730  2874A      1.108786  2875A      1.109255  
    2876A      1.111871  2877A      1.113223  2878A      1.121542  
    2879A      1.129842  2880A      1.131097  2881A      1.136191  
    2882A      1.138427  2883A      1.138508  2884A      1.140271  
    2885A      1.143089  2886A      1.156590  2887A      1.161477  
    2888A      1.162611  2889A      1.164225  2890A      1.171160  
    2891A      1.177543  2892A      1.196378  2893A      1.210755  
    2894A      1.213341  2895A      1.219219  2896A      1.249735  
    2897A      1.265230  2898A      1.285865  2899A      1.287350  
    2900A      1.303067  2901A      1.406395  

    Final Occupation by Irrep:
              A 
    DOCC [  1831 ]
    NA   [  1831 ]
    NB   [  1831 ]

  @DF-RHF Final Energy: -24892.28286197259149

   => Energetics <=

    Nuclear Repulsion Energy =         316048.6244107889942825
    One-Electron Energy =             -665823.4060488543473184
    Two-Electron Energy =              324892.3463135250494815
    Total Energy =                     -24892.2828619725623867

Computation Completed


Properties will be evaluated at   0.000000,   0.000000,   0.000000 [a0]

Properties computed using the SCF density matrix


 Multipole Moments:

 ------------------------------------------------------------------------------------
     Multipole            Electronic (a.u.)      Nuclear  (a.u.)        Total (a.u.)
 ------------------------------------------------------------------------------------

 L = 1.  Multiply by 2.5417464519 to convert [e a0] to [Debye]
 Dipole X            :     -25881.5418754        25829.2283273          -52.3135481
 Dipole Y            :    -337458.5354249       337138.4073288         -320.1280961
 Dipole Z            :    -359504.7321402       359249.0571529         -255.6749873
 Magnitude           :                                                  413.0234913

 ------------------------------------------------------------------------------------

*** tstop() called on atl1-1-01-010-20-2.pace.gatech.edu at Tue May 20 15:40:24 2025
Module time:
	user time   =  436224.50 seconds =    7270.41 minutes
	system time =    9342.91 seconds =     155.72 minutes
	total time  =      52108 seconds =     868.47 minutes
Total time:
	user time   =  436224.50 seconds =    7270.41 minutes
	system time =    9342.91 seconds =     155.72 minutes
	total time  =      52108 seconds =     868.47 minutes
Wall time: 52108.13 seconds
