# Supplementary material for: SparcleQC: Automated Input File Creation for QM/MM Studies of Protein:Ligand Complexes
Source: J Chem Inf Model. 2025 Jun 17;65(13):6433–40. doi: 10.1021/acs.jcim.5c00617 (PMC12264949; doi:10.1021/acs.jcim.5c00617)
Supplement: Supplementary file 2 [file ci5c00617_si_002.zip › si/convergence/ex1_1ABA/psi4_files/with_ee/cutoff_7_psi4_file_cx.out]

Scratch directory: /scratch/1874454/
  PE does not make use of molecular symmetry: further calculations in C1 point group.
  PE geometry must align with POTFILE keyword: resetting coordinates with fixed origin and orientation.
   => Libint2 <=

    Primary   basis highest AM E, G, H:  5, 4, 3
    Auxiliary basis highest AM E, G, H:  6, 5, 4
    Onebody   basis highest AM E, G, H:  6, 5, 4
    Solid Harmonics ordering:            gaussian

*** tstart() called on atl1-1-01-010-8-0.pace.gatech.edu
*** at Fri Nov 15 10:18:02 2024

   => Loading Basis Set <=

    Name: MINIX
    Role: ORBITAL
    Keyword: BASIS
    atoms 1-2, 4, 6, 27, 31, 39, 52, 65, 76, 80, 97, 125, 135, 139, 171, 175, 195, 198-199, 208-209, 215, 234, 238, 272, 276, 295, 302, 326, 329-330, 338, 341, 352, 357, 369, 388, 395, 414, 417, 428, 445, 462                                                                                                                                                                                                                                                                    entry O          line   102 file /storage/hive/project/chem-sherrill/csargent30/.conda/envs/psi419/share/psi4/basis/minix.gbs 
    atoms 3, 5, 8-11, 26, 29-30, 32-38, 50-51, 57-64, 75, 78-79, 81-83, 85, 95-96, 98-101, 117-118, 124, 127-128, 134, 137-138, 140-143, 156-158, 160, 170, 173-174, 176-182, 193-194, 196-197, 205-207, 214, 217-221, 233, 236-237, 239-242, 255-259, 271, 274-275, 277-280, 293-294, 300-301, 303-305, 307, 324-325, 327-328, 336-337, 339-340, 350-351, 353-355, 367-368, 370-373, 386-387, 393-394, 396-399, 412-413, 415-416, 426-427, 429-430, 432, 443-444, 446-448, 457-460 entry C          line    74 file /storage/hive/project/chem-sherrill/csargent30/.conda/envs/psi419/share/psi4/basis/minix.gbs 
    atoms 7, 28, 49, 56, 77, 84, 86, 94, 102, 116, 126, 136, 155, 172, 192, 204, 216, 235, 254, 273, 292, 299, 306, 308-309, 323, 335, 349, 356, 366, 385, 392, 411, 425, 442, 456, 461                                                                                                                                                                                                                                                                                             entry N          line    88 file /storage/hive/project/chem-sherrill/csargent30/.conda/envs/psi419/share/psi4/basis/minix.gbs 
    atoms 12, 119, 129, 159, 431                                                                                                                                                                                                                                                                                                                                                                                                                                                    entry S          line   256 file /storage/hive/project/chem-sherrill/csargent30/.conda/envs/psi419/share/psi4/basis/minix.gbs 
    atoms 13-25, 40-48, 53-55, 66-74, 87-93, 103-115, 120-123, 130-133, 144-154, 161-169, 183-191, 200-203, 210-213, 222-232, 243-253, 260-270, 281-291, 296-298, 310-322, 331-334, 342-348, 358-365, 374-384, 389-391, 400-410, 418-424, 433-441, 449-455, 463-486                                                                                                                                                                                                                 entry H          line    24 file /storage/hive/project/chem-sherrill/csargent30/.conda/envs/psi419/share/psi4/basis/minix.gbs 

   => HF3C: Empirical Dispersion <=

    Grimme's -D3 (BJ-damping) Dispersion Correction
    Grimme S.; Ehrlich S.; Goerigk L. (2011), J. Comput. Chem., 32: 1456

        s6 =       1.000000
        s8 =       0.877700
        a1 =       0.417100
        a2 =       2.914900


         ---------------------------------------------------------
                                   SCF
               by Justin Turney, Rob Parrish, Andy Simmonett
                          and Daniel G. A. Smith
                              RHF Reference
                       10 Threads, 114440 MiB Core
         ---------------------------------------------------------

  ==> Geometry <==

    Molecular point group: c1
    Full point group: C1

    Geometry (in Angstrom), charge = -1, multiplicity = 1:

       Center              X                  Y                   Z               Mass       
    ------------   -----------------  -----------------  -----------------  -----------------
         O            0.239000000000    46.905000000000    47.130000000000    15.994914619570
         O           -3.503000000000    46.132000000000    52.984000000000    15.994914619570
         C            0.283000000000    45.599000000000    47.738000000000    12.000000000000
         O           -2.852000000000    43.343000000000    52.881000000000    15.994914619570
         C           -0.860000000000    45.455000000000    48.481000000000    12.000000000000
         O           -0.834000000000    45.235000000000    53.590000000000    15.994914619570
         N           -0.870000000000    46.412000000000    49.496000000000    14.003074004430
         C           -0.997000000000    47.656000000000    48.915000000000    12.000000000000
         C            0.110000000000    47.928000000000    48.142000000000    12.000000000000
         C           -1.946000000000    46.213000000000    50.350000000000    12.000000000000
         C           -1.912000000000    45.057000000000    51.091000000000    12.000000000000
         S           -2.221000000000    44.980000000000    52.478000000000    31.972071174400
         H           -3.704000000000    46.727000000000    52.258000000000     1.007825032230
         H            1.167000000000    45.497000000000    48.368000000000     1.007825032230
         H            0.327000000000    44.830000000000    46.967000000000     1.007825032230
         H           -0.889000000000    44.457000000000    48.918000000000     1.007825032230
         H           -1.732000000000    45.592000000000    47.841000000000     1.007825032230
         H           -1.082000000000    48.410000000000    49.697000000000     1.007825032230
         H           -1.889000000000    47.674000000000    48.289000000000     1.007825032230
         H           -0.002000000000    48.903000000000    47.668000000000     1.007825032230
         H            1.001000000000    47.937000000000    48.769000000000     1.007825032230
         H           -2.823000000000    46.129000000000    49.708000000000     1.007825032230
         H           -1.985000000000    47.054000000000    51.042000000000     1.007825032230
         H           -0.840000000000    44.862000000000    51.112000000000     1.007825032230
         H           -2.601000000000    44.372000000000    50.598000000000     1.007825032230
         C            9.479000000000    49.442000000000    55.784000000000    12.000000000000
         O            9.222000000000    50.616000000000    56.099000000000    15.994914619570
         N            8.831000000000    48.837000000000    54.788000000000    14.003074004430
         C            7.706000000000    49.436000000000    54.084000000000    12.000000000000
         C            6.456000000000    48.981000000000    54.822000000000    12.000000000000
         O            6.310000000000    47.784000000000    55.139000000000    15.994914619570
         C            7.599000000000    48.942000000000    52.633000000000    12.000000000000
         C            8.692000000000    49.472000000000    51.736000000000    12.000000000000
         C            9.959000000000    48.898000000000    51.781000000000    12.000000000000
         C            8.415000000000    50.537000000000    50.880000000000    12.000000000000
         C           10.961000000000    49.400000000000    50.960000000000    12.000000000000
         C            9.426000000000    51.032000000000    50.065000000000    12.000000000000
         C           10.685000000000    50.467000000000    50.116000000000    12.000000000000
         O           11.708000000000    50.978000000000    49.318000000000    15.994914619570
         H            9.079000000000    47.888000000000    54.547000000000     1.007825032230
         H            7.776000000000    50.522000000000    54.089000000000     1.007825032230
         H            7.626000000000    47.853000000000    52.619000000000     1.007825032230
         H            6.632000000000    49.250000000000    52.229000000000     1.007825032230
         H           10.166000000000    48.070000000000    52.442000000000     1.007825032230
         H            7.433000000000    50.987000000000    50.855000000000     1.007825032230
         H           11.952000000000    48.972000000000    50.989000000000     1.007825032230
         H            9.226000000000    51.857000000000    49.398000000000     1.007825032230
         H           11.449000000000    51.809000000000    48.903000000000     1.007825032230
         N            5.533000000000    49.874000000000    55.110000000000    14.003074004430
         C            4.317000000000    49.477000000000    55.789000000000    12.000000000000
         C            3.333000000000    50.620000000000    55.891000000000    12.000000000000
         O            3.372000000000    51.588000000000    55.127000000000    15.994914619570
         H            5.656000000000    50.845000000000    54.854000000000     1.007825032230
         H            3.844000000000    48.671000000000    55.232000000000     1.007825032230
         H            4.568000000000    49.120000000000    56.788000000000     1.007825032230
         N            2.442000000000    50.507000000000    56.862000000000    14.003074004430
         C            1.413000000000    51.506000000000    57.119000000000    12.000000000000
         C            0.005000000000    50.927000000000    57.232000000000    12.000000000000
         C           -0.521000000000    50.237000000000    56.001000000000    12.000000000000
         C           -0.985000000000    51.011000000000    54.951000000000    12.000000000000
         C           -0.569000000000    48.854000000000    55.936000000000    12.000000000000
         C           -1.502000000000    50.387000000000    53.835000000000    12.000000000000
         C           -1.086000000000    48.222000000000    54.817000000000    12.000000000000
         C           -1.549000000000    49.003000000000    53.779000000000    12.000000000000
         O           -2.106000000000    48.406000000000    52.664000000000    15.994914619570
         H            2.461000000000    49.695000000000    57.461000000000     1.007825032230
         H            1.413000000000    52.280000000000    56.353000000000     1.007825032230
         H           -0.024000000000    50.226000000000    58.065000000000     1.007825032230
         H           -0.676000000000    51.740000000000    57.481000000000     1.007825032230
         H           -0.942000000000    52.081000000000    55.009000000000     1.007825032230
         H           -0.222000000000    48.258000000000    56.765000000000     1.007825032230
         H           -1.884000000000    50.975000000000    53.022000000000     1.007825032230
         H           -1.195000000000    47.158000000000    54.813000000000     1.007825032230
         H           -2.573000000000    49.035000000000    52.085000000000     1.007825032230
         C           -4.489000000000    54.638000000000    59.165000000000    12.000000000000
         O           -5.677000000000    54.600000000000    58.838000000000    15.994914619570
         N           -3.764000000000    53.513000000000    59.144000000000    14.003074004430
         C           -4.323000000000    52.242000000000    58.734000000000    12.000000000000
         C           -3.681000000000    51.215000000000    59.641000000000    12.000000000000
         O           -2.469000000000    51.006000000000    59.589000000000    15.994914619570
         C           -3.962000000000    52.008000000000    57.296000000000    12.000000000000
         C           -4.635000000000    50.801000000000    56.669000000000    12.000000000000
         C           -4.176000000000    49.512000000000    56.726000000000    12.000000000000
         N           -5.696000000000    50.809000000000    55.872000000000    14.003074004430
         C           -5.895000000000    49.594000000000    55.423000000000    12.000000000000
         N           -4.976000000000    48.833000000000    55.943000000000    14.003074004430
         H           -2.787000000000    53.541000000000    59.402000000000     1.007825032230
         H           -5.407000000000    52.219000000000    58.853000000000     1.007825032230
         H           -4.268000000000    52.883000000000    56.723000000000     1.007825032230
         H           -2.884000000000    51.914000000000    57.183000000000     1.007825032230
         H           -3.307000000000    49.148000000000    57.251000000000     1.007825032230
         H           -6.680000000000    49.281000000000    54.753000000000     1.007825032230
         H           -4.889000000000    47.843000000000    55.762000000000     1.007825032230
         N           -4.454000000000    50.568000000000    60.487000000000    14.003074004430
         C           -3.913000000000    49.659000000000    61.489000000000    12.000000000000
         C           -3.055000000000    48.558000000000    60.876000000000    12.000000000000
         O           -3.491000000000    47.931000000000    59.898000000000    15.994914619570
         C           -5.077000000000    49.060000000000    62.264000000000    12.000000000000
         C           -4.581000000000    48.271000000000    63.463000000000    12.000000000000
         C           -5.696000000000    47.747000000000    64.361000000000    12.000000000000
         C           -5.125000000000    47.550000000000    65.754000000000    12.000000000000
         N           -6.117000000000    47.166000000000    66.752000000000    14.003074004430
         H           -5.445000000000    50.758000000000    60.497000000000     1.007825032230
         H           -3.303000000000    50.245000000000    62.177000000000     1.007825032230
         H           -5.716000000000    49.870000000000    62.620000000000     1.007825032230
         H           -5.665000000000    48.411000000000    61.613000000000     1.007825032230
         H           -3.977000000000    47.424000000000    63.135000000000     1.007825032230
         H           -3.941000000000    48.937000000000    64.045000000000     1.007825032230
         H           -6.500000000000    48.483000000000    64.416000000000     1.007825032230
         H           -6.089000000000    46.809000000000    63.966000000000     1.007825032230
         H           -4.350000000000    46.783000000000    65.706000000000     1.007825032230
         H           -4.658000000000    48.483000000000    66.075000000000     1.007825032230
         H           -5.671000000000    47.050000000000    67.652000000000     1.007825032230
         H           -6.823000000000    47.885000000000    66.828000000000     1.007825032230
         H           -6.559000000000    46.296000000000    66.488000000000     1.007825032230
         N           -1.840000000000    48.367000000000    61.392000000000    14.003074004430
         C           -0.992000000000    47.311000000000    60.887000000000    12.000000000000
         C           -0.081000000000    47.849000000000    59.785000000000    12.000000000000
         S            0.906000000000    46.497000000000    59.054000000000    31.972071174400
         H           -1.503000000000    48.950000000000    62.146000000000     1.007825032230
         H           -1.597000000000    46.503000000000    60.474000000000     1.007825032230
         H           -0.695000000000    48.296000000000    59.004000000000     1.007825032230
         H            0.575000000000    48.619000000000    60.194000000000     1.007825032230
         C            3.756000000000    44.331000000000    61.685000000000    12.000000000000
         O            4.949000000000    44.126000000000    61.944000000000    15.994914619570
         N            3.322000000000    45.484000000000    61.134000000000    14.003074004430
         C            4.203000000000    46.620000000000    60.883000000000    12.000000000000
         C            3.465000000000    47.784000000000    60.221000000000    12.000000000000
         S            2.700000000000    47.388000000000    58.627000000000    31.972071174400
         H            2.340000000000    45.597000000000    60.928000000000     1.007825032230
         H            5.021000000000    46.302000000000    60.237000000000     1.007825032230
         H            2.704000000000    48.182000000000    60.889000000000     1.007825032230
         H            4.193000000000    48.576000000000    60.050000000000     1.007825032230
         C            4.103000000000    54.707000000000    53.574000000000    12.000000000000
         O            4.298000000000    55.692000000000    52.855000000000    15.994914619570
         N            3.358000000000    53.697000000000    53.143000000000    14.003074004430
         C            2.813000000000    53.718000000000    51.788000000000    12.000000000000
         C            1.415000000000    54.343000000000    51.725000000000    12.000000000000
         O            0.846000000000    54.490000000000    50.639000000000    15.994914619570
         C            2.765000000000    52.263000000000    51.154000000000    12.000000000000
         C            1.854000000000    51.314000000000    51.971000000000    12.000000000000
         C            4.222000000000    51.753000000000    51.018000000000    12.000000000000
         C            1.552000000000    49.957000000000    51.275000000000    12.000000000000
         H            3.192000000000    52.889000000000    53.732000000000     1.007825032230
         H            3.452000000000    54.316000000000    51.137000000000     1.007825032230
         H            2.353000000000    52.349000000000    50.147000000000     1.007825032230
         H            2.316000000000    51.103000000000    52.931000000000     1.007825032230
         H            0.895000000000    51.799000000000    52.157000000000     1.007825032230
         H            4.237000000000    50.819000000000    50.458000000000     1.007825032230
         H            4.822000000000    52.488000000000    50.480000000000     1.007825032230
         H            4.660000000000    51.586000000000    52.003000000000     1.007825032230
         H            0.882000000000    49.367000000000    51.899000000000     1.007825032230
         H            1.072000000000    50.139000000000    50.313000000000     1.007825032230
         H            2.475000000000    49.403000000000    51.115000000000     1.007825032230
         N            0.803000000000    54.699000000000    52.842000000000    14.003074004430
         C           -0.523000000000    55.306000000000    52.821000000000    12.000000000000
         C           -1.551000000000    54.355000000000    53.441000000000    12.000000000000
         C           -2.945000000000    54.929000000000    53.268000000000    12.000000000000
         S           -4.230000000000    53.864000000000    53.922000000000    31.972071174400
         C           -4.327000000000    52.868000000000    52.489000000000    12.000000000000
         H            1.262000000000    54.575000000000    53.734000000000     1.007825032230
         H           -0.851000000000    55.519000000000    51.809000000000     1.007825032230
         H           -1.485000000000    53.395000000000    52.930000000000     1.007825032230
         H           -1.345000000000    54.203000000000    54.500000000000     1.007825032230
         H           -2.995000000000    55.873000000000    53.806000000000     1.007825032230
         H           -3.144000000000    55.111000000000    52.215000000000     1.007825032230
         H           -4.917000000000    53.383000000000    51.726000000000     1.007825032230
         H           -3.337000000000    52.649000000000    52.088000000000     1.007825032230
         H           -4.818000000000    51.924000000000    52.740000000000     1.007825032230
         C           -3.305000000000    56.701000000000    49.689000000000    12.000000000000
         O           -2.574000000000    56.844000000000    50.663000000000    15.994914619570
         N           -2.981000000000    55.933000000000    48.650000000000    14.003074004430
         C           -1.694000000000    55.276000000000    48.503000000000    12.000000000000
         C           -0.689000000000    56.178000000000    47.833000000000    12.000000000000
         O           -1.007000000000    57.031000000000    46.986000000000    15.994914619570
         C           -1.807000000000    54.027000000000    47.654000000000    12.000000000000
         C           -2.448000000000    52.908000000000    48.447000000000    12.000000000000
         C           -1.674000000000    52.148000000000    49.313000000000    12.000000000000
         C           -3.793000000000    52.637000000000    48.293000000000    12.000000000000
         C           -2.246000000000    51.109000000000    50.022000000000    12.000000000000
         C           -4.359000000000    51.592000000000    49.009000000000    12.000000000000
         C           -3.585000000000    50.828000000000    49.870000000000    12.000000000000
         H           -3.624000000000    55.864000000000    47.875000000000     1.007825032230
         H           -1.320000000000    54.997000000000    49.487000000000     1.007825032230
         H           -2.385000000000    54.234000000000    46.752000000000     1.007825032230
         H           -0.814000000000    53.719000000000    47.343000000000     1.007825032230
         H           -0.633000000000    52.388000000000    49.469000000000     1.007825032230
         H           -4.401000000000    53.230000000000    47.628000000000     1.007825032230
         H           -1.641000000000    50.526000000000    50.697000000000     1.007825032230
         H           -5.409000000000    51.369000000000    48.890000000000     1.007825032230
         H           -4.032000000000    50.014000000000    50.419000000000     1.007825032230
         N            0.559000000000    55.981000000000    48.219000000000    14.003074004430
         C            1.648000000000    56.676000000000    47.609000000000    12.000000000000
         C            2.148000000000    55.749000000000    46.503000000000    12.000000000000
         O            2.969000000000    54.837000000000    46.727000000000    15.994914619570
         C            2.727000000000    56.921000000000    48.641000000000    12.000000000000
         C            3.851000000000    57.807000000000    48.123000000000    12.000000000000
         O            4.136000000000    57.836000000000    46.930000000000    15.994914619570
         O            4.466000000000    58.475000000000    48.937000000000    15.994914619570
         H            0.769000000000    55.281000000000    48.915000000000     1.007825032230
         H            1.334000000000    57.637000000000    47.201000000000     1.007825032230
         H            2.271000000000    57.429000000000    49.490000000000     1.007825032230
         H            3.140000000000    55.980000000000    49.007000000000     1.007825032230
         N            1.729000000000    56.044000000000    45.279000000000    14.003074004430
         C            2.074000000000    55.193000000000    44.152000000000    12.000000000000
         C            1.196000000000    55.606000000000    42.978000000000    12.000000000000
         C           -0.276000000000    55.169000000000    43.109000000000    12.000000000000
         O           -0.642000000000    54.440000000000    44.043000000000    15.994914619570
         O           -1.058000000000    55.533000000000    42.223000000000    15.994914619570
         H            1.074000000000    56.798000000000    45.136000000000     1.007825032230
         H            1.808000000000    54.169000000000    44.412000000000     1.007825032230
         H            1.247000000000    56.688000000000    42.844000000000     1.007825032230
         H            1.590000000000    55.142000000000    42.071000000000     1.007825032230
         C            6.178000000000    52.810000000000    46.615000000000    12.000000000000
         O            7.003000000000    51.909000000000    46.780000000000    15.994914619570
         N            4.954000000000    52.544000000000    46.147000000000    14.003074004430
         C            4.574000000000    51.175000000000    45.767000000000    12.000000000000
         C            3.036000000000    51.092000000000    45.467000000000    12.000000000000
         C            2.286000000000    51.433000000000    46.777000000000    12.000000000000
         C            2.604000000000    49.685000000000    45.023000000000    12.000000000000
         C            0.773000000000    51.661000000000    46.639000000000    12.000000000000
         H            4.285000000000    53.293000000000    46.021000000000     1.007825032230
         H            4.805000000000    50.498000000000    46.591000000000     1.007825032230
         H            2.776000000000    51.815000000000    44.692000000000     1.007825032230
         H            2.449000000000    50.632000000000    47.501000000000     1.007825032230
         H            2.689000000000    52.341000000000    47.220000000000     1.007825032230
         H            3.139000000000    49.398000000000    44.118000000000     1.007825032230
         H            2.814000000000    48.957000000000    45.807000000000     1.007825032230
         H            1.541000000000    49.677000000000    44.789000000000     1.007825032230
         H            0.386000000000    51.889000000000    47.624000000000     1.007825032230
         H            0.586000000000    52.494000000000    45.961000000000     1.007825032230
         H            0.272000000000    50.768000000000    46.270000000000     1.007825032230
         C            9.824000000000    50.151000000000    44.980000000000    12.000000000000
         O           10.783000000000    49.382000000000    44.768000000000    15.994914619570
         N            8.796000000000    49.803000000000    45.757000000000    14.003074004430
         C            8.772000000000    48.508000000000    46.402000000000    12.000000000000
         C            8.758000000000    47.383000000000    45.375000000000    12.000000000000
         O            9.544000000000    46.436000000000    45.473000000000    15.994914619570
         C            7.545000000000    48.399000000000    47.296000000000    12.000000000000
         C            7.324000000000    47.081000000000    48.078000000000    12.000000000000
         C            8.510000000000    46.703000000000    48.971000000000    12.000000000000
         C            6.091000000000    47.281000000000    48.927000000000    12.000000000000
         H            8.019000000000    50.436000000000    45.891000000000     1.007825032230
         H            9.669000000000    48.408000000000    47.015000000000     1.007825032230
         H            7.604000000000    49.216000000000    48.018000000000     1.007825032230
         H            6.657000000000    48.573000000000    46.691000000000     1.007825032230
         H            7.135000000000    46.270000000000    47.375000000000     1.007825032230
         H            8.281000000000    45.790000000000    49.518000000000     1.007825032230
         H            9.395000000000    46.525000000000    48.360000000000     1.007825032230
         H            8.715000000000    47.508000000000    49.676000000000     1.007825032230
         H            5.899000000000    46.363000000000    49.477000000000     1.007825032230
         H            6.238000000000    48.099000000000    49.634000000000     1.007825032230
         H            5.229000000000    47.498000000000    48.294000000000     1.007825032230
         N            7.912000000000    47.499000000000    44.338000000000    14.003074004430
         C            7.852000000000    46.455000000000    43.322000000000    12.000000000000
         C            6.783000000000    46.760000000000    42.296000000000    12.000000000000
         C            5.362000000000    46.760000000000    42.865000000000    12.000000000000
         C            4.409000000000    47.143000000000    41.755000000000    12.000000000000
         C            4.990000000000    45.393000000000    43.428000000000    12.000000000000
         H            7.305000000000    48.302000000000    44.255000000000     1.007825032230
         H            7.632000000000    45.505000000000    43.806000000000     1.007825032230
         H            6.990000000000    47.736000000000    41.854000000000     1.007825032230
         H            6.842000000000    46.016000000000    41.500000000000     1.007825032230
         H            5.269000000000    47.490000000000    43.662000000000     1.007825032230
         H            3.388000000000    47.175000000000    42.138000000000     1.007825032230
         H            4.663000000000    48.133000000000    41.373000000000     1.007825032230
         H            4.462000000000    46.419000000000    40.939000000000     1.007825032230
         H            3.944000000000    45.394000000000    43.728000000000     1.007825032230
         H            5.138000000000    44.620000000000    42.672000000000     1.007825032230
         H            5.586000000000    45.163000000000    44.310000000000     1.007825032230
         C           12.810000000000    44.733000000000    44.943000000000    12.000000000000
         O           13.706000000000    43.894000000000    45.089000000000    15.994914619570
         N           11.531000000000    44.377000000000    44.905000000000    14.003074004430
         C           11.130000000000    42.976000000000    44.972000000000    12.000000000000
         C           11.340000000000    42.248000000000    43.660000000000    12.000000000000
         O           11.424000000000    41.017000000000    43.683000000000    15.994914619570
         C            9.646000000000    42.848000000000    45.362000000000    12.000000000000
         C            9.265000000000    43.266000000000    46.773000000000    12.000000000000
         C            7.755000000000    43.294000000000    46.907000000000    12.000000000000
         C            9.881000000000    42.319000000000    47.757000000000    12.000000000000
         H           10.816000000000    45.081000000000    44.785000000000     1.007825032230
         H           11.734000000000    42.469000000000    45.722000000000     1.007825032230
         H            9.066000000000    43.441000000000    44.653000000000     1.007825032230
         H            9.345000000000    41.808000000000    45.234000000000     1.007825032230
         H            9.641000000000    44.269000000000    46.973000000000     1.007825032230
         H            7.509000000000    43.629000000000    47.916000000000     1.007825032230
         H            7.326000000000    43.997000000000    46.189000000000     1.007825032230
         H            7.334000000000    42.302000000000    46.734000000000     1.007825032230
         H            9.542000000000    42.582000000000    48.759000000000     1.007825032230
         H            9.583000000000    41.293000000000    47.541000000000     1.007825032230
         H           10.966000000000    42.395000000000    47.737000000000     1.007825032230
         N           11.455000000000    42.952000000000    42.525000000000    14.003074004430
         C           11.525000000000    42.334000000000    41.214000000000    12.000000000000
         C           10.164000000000    41.769000000000    40.833000000000    12.000000000000
         O           10.081000000000    40.762000000000    40.130000000000    15.994914619570
         H           11.421000000000    43.962000000000    42.561000000000     1.007825032230
         H           11.816000000000    43.084000000000    40.479000000000     1.007825032230
         H           12.266000000000    41.534000000000    41.216000000000     1.007825032230
         N            9.056000000000    42.383000000000    41.229000000000    14.003074004430
         C            7.732000000000    41.847000000000    40.950000000000    12.000000000000
         C            7.015000000000    42.653000000000    39.888000000000    12.000000000000
         O            7.168000000000    43.877000000000    39.827000000000    15.994914619570
         C            6.847000000000    41.867000000000    42.198000000000    12.000000000000
         C            7.270000000000    40.907000000000    43.286000000000    12.000000000000
         C            6.765000000000    39.494000000000    43.037000000000    12.000000000000
         N            5.309000000000    39.509000000000    42.945000000000    14.003074004430
         C            4.456000000000    39.277000000000    43.947000000000    12.000000000000
         N            4.847000000000    39.018000000000    45.181000000000    14.003074004430
         N            3.160000000000    39.333000000000    43.692000000000    14.003074004430
         H            9.125000000000    43.252000000000    41.740000000000     1.007825032230
         H            7.796000000000    40.815000000000    40.603000000000     1.007825032230
         H            6.900000000000    42.873000000000    42.618000000000     1.007825032230
         H            5.806000000000    41.713000000000    41.916000000000     1.007825032230
         H            8.355000000000    40.882000000000    43.365000000000     1.007825032230
         H            6.866000000000    41.254000000000    44.238000000000     1.007825032230
         H            7.178000000000    39.120000000000    42.099000000000     1.007825032230
         H            7.095000000000    38.838000000000    43.843000000000     1.007825032230
         H            4.918000000000    39.721000000000    42.039000000000     1.007825032230
         H            4.159000000000    38.844000000000    45.898000000000     1.007825032230
         H            5.831000000000    38.978000000000    45.395000000000     1.007825032230
         H            2.839000000000    39.545000000000    42.757000000000     1.007825032230
         H            2.491000000000    39.170000000000    44.430000000000     1.007825032230
         N            6.207000000000    41.956000000000    39.087000000000    14.003074004430
         C            5.293000000000    42.579000000000    38.150000000000    12.000000000000
         C            3.843000000000    42.635000000000    38.597000000000    12.000000000000
         O            3.041000000000    43.261000000000    37.909000000000    15.994914619570
         C            5.310000000000    41.860000000000    36.804000000000    12.000000000000
         C            6.551000000000    42.112000000000    35.946000000000    12.000000000000
         O            7.307000000000    43.063000000000    36.189000000000    15.994914619570
         O            6.749000000000    41.341000000000    35.013000000000    15.994914619570
         H            6.188000000000    40.951000000000    39.159000000000     1.007825032230
         H            5.602000000000    43.609000000000    37.970000000000     1.007825032230
         H            5.202000000000    40.787000000000    36.975000000000     1.007825032230
         H            4.461000000000    42.177000000000    36.199000000000     1.007825032230
         N            3.402000000000    41.944000000000    39.654000000000    14.003074004430
         C            2.003000000000    41.980000000000    40.075000000000    12.000000000000
         C            2.042000000000    42.251000000000    41.586000000000    12.000000000000
         O            3.101000000000    42.119000000000    42.211000000000    15.994914619570
         C            1.229000000000    40.623000000000    39.804000000000    12.000000000000
         C            1.480000000000    40.065000000000    38.389000000000    12.000000000000
         O            1.654000000000    39.648000000000    40.770000000000    15.994914619570
         H            4.056000000000    41.418000000000    40.214000000000     1.007825032230
         H            1.463000000000    42.793000000000    39.591000000000     1.007825032230
         H            0.162000000000    40.800000000000    39.925000000000     1.007825032230
         H            1.266000000000    38.799000000000    40.525000000000     1.007825032230
         H            0.844000000000    39.195000000000    38.219000000000     1.007825032230
         H            1.234000000000    40.829000000000    37.649000000000     1.007825032230
         H            2.524000000000    39.773000000000    38.268000000000     1.007825032230
         N            0.923000000000    42.587000000000    42.217000000000    14.003074004430
         C            0.860000000000    42.841000000000    43.647000000000    12.000000000000
         C            0.191000000000    41.696000000000    44.392000000000    12.000000000000
         O           -0.020000000000    41.755000000000    45.606000000000    15.994914619570
         C            0.083000000000    44.138000000000    43.892000000000    12.000000000000
         C            0.752000000000    45.382000000000    43.343000000000    12.000000000000
         C           -0.200000000000    46.571000000000    43.380000000000    12.000000000000
         N           -0.054000000000    47.428000000000    44.372000000000    14.003074004430
         O           -1.105000000000    46.721000000000    42.552000000000    15.994914619570
         H            0.075000000000    42.707000000000    41.683000000000     1.007825032230
         H            1.859000000000    42.968000000000    44.065000000000     1.007825032230
         H           -0.903000000000    44.036000000000    43.434000000000     1.007825032230
         H           -0.064000000000    44.278000000000    44.960000000000     1.007825032230
         H            1.643000000000    45.599000000000    43.933000000000     1.007825032230
         H            1.056000000000    45.226000000000    42.308000000000     1.007825032230
         H            0.671000000000    47.295000000000    45.061000000000     1.007825032230
         H           -0.693000000000    48.207000000000    44.447000000000     1.007825032230
         N           -0.126000000000    40.611000000000    43.683000000000    14.003074004430
         C           -0.846000000000    39.468000000000    44.218000000000    12.000000000000
         C           -0.127000000000    38.883000000000    45.417000000000    12.000000000000
         O            1.056000000000    38.530000000000    45.397000000000    15.994914619570
         C           -0.990000000000    38.374000000000    43.128000000000    12.000000000000
         C           -1.627000000000    38.920000000000    41.847000000000    12.000000000000
         C           -1.847000000000    37.233000000000    43.716000000000    12.000000000000
         C           -3.091000000000    39.330000000000    41.987000000000    12.000000000000
         H            0.103000000000    40.591000000000    42.700000000000     1.007825032230
         H           -1.834000000000    39.812000000000    44.520000000000     1.007825032230
         H           -0.002000000000    37.987000000000    42.874000000000     1.007825032230
         H           -1.065000000000    39.773000000000    41.475000000000     1.007825032230
         H           -1.567000000000    38.145000000000    41.081000000000     1.007825032230
         H           -2.116000000000    36.530000000000    42.927000000000     1.007825032230
         H           -1.278000000000    36.683000000000    44.467000000000     1.007825032230
         H           -2.757000000000    37.621000000000    44.176000000000     1.007825032230
         H           -3.428000000000    39.759000000000    41.043000000000     1.007825032230
         H           -3.717000000000    38.463000000000    42.205000000000     1.007825032230
         H           -3.211000000000    40.080000000000    42.769000000000     1.007825032230
         N           -0.881000000000    38.847000000000    46.502000000000    14.003074004430
         C           -0.441000000000    38.279000000000    47.754000000000    12.000000000000
         C            0.502000000000    39.140000000000    48.581000000000    12.000000000000
         O            0.972000000000    38.690000000000    49.632000000000    15.994914619570
         H           -1.830000000000    39.187000000000    46.453000000000     1.007825032230
         H           -1.321000000000    38.074000000000    48.364000000000     1.007825032230
         H            0.048000000000    37.325000000000    47.556000000000     1.007825032230
         N            0.859000000000    40.336000000000    48.132000000000    14.003074004430
         C            1.732000000000    41.190000000000    48.902000000000    12.000000000000
         C            1.034000000000    41.776000000000    50.121000000000    12.000000000000
         O           -0.031000000000    42.407000000000    50.002000000000    15.994914619570
         C            2.216000000000    42.332000000000    48.029000000000    12.000000000000
         C            3.407000000000    42.998000000000    47.384000000000    12.000000000000
         C            3.093000000000    44.447000000000    47.004000000000    12.000000000000
         C            4.542000000000    42.927000000000    48.387000000000    12.000000000000
         H            0.474000000000    40.689000000000    47.267000000000     1.007825032230
         H            2.605000000000    40.620000000000    49.224000000000     1.007825032230
         H            1.491000000000    42.395000000000    47.233000000000     1.007825032230
         H            1.911000000000    43.193000000000    48.633000000000     1.007825032230
         H            3.691000000000    42.448000000000    46.486000000000     1.007825032230
         H            3.945000000000    44.847000000000    46.451000000000     1.007825032230
         H            2.243000000000    44.491000000000    46.330000000000     1.007825032230
         H            2.998000000000    45.065000000000    47.892000000000     1.007825032230
         H            5.357000000000    43.553000000000    48.043000000000     1.007825032230
         H            4.220000000000    43.305000000000    49.363000000000     1.007825032230
         H            4.891000000000    41.897000000000    48.495000000000     1.007825032230
         N            1.609000000000    41.565000000000    51.285000000000    14.003074004430
         C            1.098000000000    42.152000000000    52.502000000000    12.000000000000
         C            2.197000000000    43.020000000000    53.128000000000    12.000000000000
         O            3.368000000000    42.991000000000    52.732000000000    15.994914619570
         C            0.678000000000    41.061000000000    53.494000000000    12.000000000000
         C           -0.525000000000    40.271000000000    53.005000000000    12.000000000000
         O            1.805000000000    40.199000000000    53.678000000000    15.994914619570
         H            2.467000000000    41.037000000000    51.337000000000     1.007825032230
         H            0.233000000000    42.784000000000    52.309000000000     1.007825032230
         H            0.424000000000    41.524000000000    54.448000000000     1.007825032230
         H            1.859000000000    39.609000000000    52.922000000000     1.007825032230
         H           -0.816000000000    39.549000000000    53.768000000000     1.007825032230
         H           -1.361000000000    40.947000000000    52.826000000000     1.007825032230
         H           -0.289000000000    39.739000000000    52.082000000000     1.007825032230
         N            1.761000000000    43.922000000000    53.995000000000    14.003074004430
         C            2.669000000000    44.782000000000    54.721000000000    12.000000000000
         C            2.899000000000    44.200000000000    56.110000000000    12.000000000000
         O            1.950000000000    43.687000000000    56.706000000000    15.994914619570
         C            2.071000000000    46.190000000000    54.846000000000    12.000000000000
         C            1.967000000000    46.894000000000    53.501000000000    12.000000000000
         S            3.577000000000    47.123000000000    52.682000000000    31.972071174400
         C            3.194000000000    46.290000000000    51.174000000000    12.000000000000
         H            0.797000000000    43.906000000000    54.295000000000     1.007825032230
         H            3.619000000000    44.850000000000    54.196000000000     1.007825032230
         H            1.084000000000    46.130000000000    55.304000000000     1.007825032230
         H            2.703000000000    46.788000000000    55.501000000000     1.007825032230
         H            1.304000000000    46.336000000000    52.841000000000     1.007825032230
         H            1.527000000000    47.877000000000    53.662000000000     1.007825032230
         H            2.866000000000    45.274000000000    51.387000000000     1.007825032230
         H            2.399000000000    46.824000000000    50.652000000000     1.007825032230
         H            4.076000000000    46.252000000000    50.544000000000     1.007825032230
         N            4.081000000000    44.299000000000    56.717000000000    14.003074004430
         C            5.246000000000    45.002000000000    56.188000000000    12.000000000000
         C            6.066000000000    44.193000000000    55.186000000000    12.000000000000
         O            5.934000000000    42.966000000000    55.087000000000    15.994914619570
         C            6.034000000000    45.354000000000    57.433000000000    12.000000000000
         C            5.875000000000    44.064000000000    58.208000000000    12.000000000000
         C            4.392000000000    43.743000000000    58.040000000000    12.000000000000
         H            4.916000000000    45.918000000000    55.705000000000     1.007825032230
         H            7.080000000000    45.571000000000    57.217000000000     1.007825032230
         H            5.564000000000    46.185000000000    57.961000000000     1.007825032230
         H            6.485000000000    43.270000000000    57.775000000000     1.007825032230
         H            6.133000000000    44.201000000000    59.258000000000     1.007825032230
         H            4.211000000000    42.669000000000    58.080000000000     1.007825032230
         H            3.818000000000    44.274000000000    58.794000000000     1.007825032230
         N            6.987000000000    44.867000000000    54.479000000000    14.003074004430
         C            8.000000000000    44.233000000000    53.656000000000    12.000000000000
         C            7.805000000000    44.569000000000    52.173000000000    12.000000000000
         C            6.630000000000    43.812000000000    51.545000000000    12.000000000000
         C            6.785000000000    42.295000000000    51.627000000000    12.000000000000
         N            5.768000000000    41.525000000000    51.936000000000    14.003074004430
         O            7.875000000000    41.758000000000    51.405000000000    15.994914619570
         H            7.049000000000    45.869000000000    54.598000000000     1.007825032230
         H            8.019000000000    43.154000000000    53.804000000000     1.007825032230
         H            7.638000000000    45.639000000000    52.053000000000     1.007825032230
         H            8.716000000000    44.310000000000    51.633000000000     1.007825032230
         H            5.711000000000    44.112000000000    52.046000000000     1.007825032230
         H            6.543000000000    44.095000000000    50.496000000000     1.007825032230
         H            5.908000000000    40.532000000000    52.053000000000     1.007825032230
         H            4.873000000000    41.945000000000    52.157000000000     1.007825032230
         H           10.263000000000    48.876000000000    56.307000000000     1.007825032230
         H            1.597000000000    51.945000000000    58.080000000000     1.007825032230
         H           -4.038000000000    55.583000000000    59.452000000000     1.007825032230
         H           -0.408000000000    46.915000000000    61.706000000000     1.007825032230
         H            3.015000000000    43.545000000000    61.877000000000     1.007825032230
         H            4.613000000000    47.002000000000    61.822000000000     1.007825032230
         H            4.541000000000    54.668000000000    54.572000000000     1.007825032230
         H           -0.473000000000    56.239000000000    53.398000000000     1.007825032230
         H           -4.281000000000    57.206000000000    49.637000000000     1.007825032230
         H            3.127000000000    55.173000000000    43.865000000000     1.007825032230
         H            6.477000000000    53.828000000000    46.853000000000     1.007825032230
         H            5.166000000000    50.884000000000    44.894000000000     1.007825032230
         H            9.774000000000    51.131000000000    44.480000000000     1.007825032230
         H            8.807000000000    46.339000000000    42.815000000000     1.007825032230
         H           13.019000000000    45.797000000000    44.864000000000     1.007825032230
         H            8.935000000000    44.673000000000    54.016000000000     1.007825032230

  Running in c1 symmetry.

  Rotational constants: A =      0.00011  B =      0.00000  C =      0.00000 [cm^-1]
  Rotational constants: A =      3.32153  B =      0.03077  C =      0.03072 [MHz]
  Nuclear repulsion = 95385.942074308317387

  Charge       = -1
  Multiplicity = 1
  Electrons    = 1842
  Nalpha       = 921
  Nbeta        = 921

  ==> Algorithm <==

  SCF Algorithm Type is DF.
  DIIS enabled.
  MOM disabled.
  Fractional occupation disabled.
  Guess Type is SAD.
  Energy threshold   = 1.00e-06
  Density threshold  = 1.00e-06
  Integral threshold = 1.00e-12

  ==> Primary Basis <==

  Basis Set: MINIX
    Blend: MINIX
    Number of shells: 973
    Number of basis functions: 1475
    Number of Cartesian functions: 1480
    Spherical Harmonics?: true
    Max angular momentum: 2

   => Loading Basis Set <=

    Name: (MINIX AUX)
    Role: JKFIT
    Keyword: DF_BASIS_SCF
    atoms 1-2, 4, 6, 27, 31, 39, 52, 65, 76, 80, 97, 125, 135, 139, 171, 175, 195, 198-199, 208-209, 215, 234, 238, 272, 276, 295, 302, 326, 329-330, 338, 341, 352, 357, 369, 388, 395, 414, 417, 428, 445, 462                                                                                                                                                                                                                                                                    entry O          line   318 file /storage/hive/project/chem-sherrill/csargent30/.conda/envs/psi419/share/psi4/basis/def2-universal-jkfit.gbs 
    atoms 3, 5, 8-11, 26, 29-30, 32-38, 50-51, 57-64, 75, 78-79, 81-83, 85, 95-96, 98-101, 117-118, 124, 127-128, 134, 137-138, 140-143, 156-158, 160, 170, 173-174, 176-182, 193-194, 196-197, 205-207, 214, 217-221, 233, 236-237, 239-242, 255-259, 271, 274-275, 277-280, 293-294, 300-301, 303-305, 307, 324-325, 327-328, 336-337, 339-340, 350-351, 353-355, 367-368, 370-373, 386-387, 393-394, 396-399, 412-413, 415-416, 426-427, 429-430, 432, 443-444, 446-448, 457-460 entry C          line   198 file /storage/hive/project/chem-sherrill/csargent30/.conda/envs/psi419/share/psi4/basis/def2-universal-jkfit.gbs 
    atoms 7, 28, 49, 56, 77, 84, 86, 94, 102, 116, 126, 136, 155, 172, 192, 204, 216, 235, 254, 273, 292, 299, 306, 308-309, 323, 335, 349, 356, 366, 385, 392, 411, 425, 442, 456, 461                                                                                                                                                                                                                                                                                             entry N          line   258 file /storage/hive/project/chem-sherrill/csargent30/.conda/envs/psi419/share/psi4/basis/def2-universal-jkfit.gbs 
    atoms 12, 119, 129, 159, 431                                                                                                                                                                                                                                                                                                                                                                                                                                                    entry S          line   903 file /storage/hive/project/chem-sherrill/csargent30/.conda/envs/psi419/share/psi4/basis/def2-universal-jkfit.gbs 
    atoms 13-25, 40-48, 53-55, 66-74, 87-93, 103-115, 120-123, 130-133, 144-154, 161-169, 183-191, 200-203, 210-213, 222-232, 243-253, 260-270, 281-291, 296-298, 310-322, 331-334, 342-348, 358-365, 374-384, 389-391, 400-410, 418-424, 433-441, 449-455, 463-486                                                                                                                                                                                                                 entry H          line    18 file /storage/hive/project/chem-sherrill/csargent30/.conda/envs/psi419/share/psi4/basis/def2-universal-jkfit.gbs 

  ==> Integral Setup <==

  DFHelper Memory: AOs need 78.455 GiB; user supplied 83.819 GiB. 
  Using in-core AOs.

  ==> MemDFJK: Density-Fitted J/K Matrices <==

    J tasked:                   Yes
    K tasked:                   Yes
    wK tasked:                   No
    OpenMP threads:              10
    Memory [MiB]:             85830
    Algorithm:                 Core
    Schwarz Cutoff:           1E-12
    Mask sparsity (%):      79.8130
    Fitting Condition:        1E-10

   => Auxiliary Basis Set <=

  Basis Set: (MINIX AUX)
    Blend: DEF2-UNIVERSAL-JKFIT
    Number of shells: 7465
    Number of basis functions: 22627
    Number of Cartesian functions: 26658
    Spherical Harmonics?: true
    Max angular momentum: 4

   => External Potential Field:  <= 

    > Charges [e] [a0] < 

              Z          x          y          z
        0.59720   41.93680   95.60880  109.21483
       -0.56790   42.20514   95.82045  111.52975
       -0.36620   44.20258   95.55022  107.46872
        0.11230   45.40823   93.97230  107.94116
        0.11230   43.58653   95.35747  105.53365
        0.11230   45.27028   97.27932  107.65392
       -0.41570   39.69370   95.43684  108.27753
       -0.02370   37.39957   95.46707  109.71183
        0.59730   35.70638   93.49609  108.54776
       -0.56790   36.00306   92.99720  106.29332
        0.03420   36.07298   97.95773  109.48506
        0.00180   37.42036   99.97218  110.96661
       -0.27370   35.12434  102.45150  111.29164
       -0.05360   34.89568  103.12424  108.01864
        0.08800   37.75484   95.01354  111.69037
        0.02410   35.96527   98.43772  107.48384
        0.02410   34.16436   97.73664  110.23339
        0.04400   37.94381   99.27109  112.81854
        0.04400   39.08898  100.64114  109.96316
        0.06840   34.01507  104.97240  107.78431
        0.06840   36.76840  103.17716  107.16448
        0.06840   33.71460  101.73908  107.06054
        0.27190   39.54441   95.26676  106.38213
       -0.41570   34.08121   92.30367  110.04820
       -0.00240   32.08566   90.71063  109.00507
        0.59730   30.14680   92.55123  107.88446
       -0.56790   29.92381   94.69418  108.82744
       -0.03430   30.76285   89.22342  111.05731
        0.01180   32.24629   86.96709  111.99840
       -0.12560   34.29475   87.29401  113.59522
       -0.12560   31.51118   84.57091  111.24251
       -0.17040   35.59110   85.17563  114.42103
       -0.17040   32.81131   82.46198  112.06832
       -0.10720   34.85033   82.77000  113.66136
        0.27190   33.98483   92.75154  111.90391
        0.09780   32.81509   89.45586  107.54242
        0.02950   30.35656   90.46497  112.64846
        0.02950   28.95060   88.55635  110.33355
        0.13300   34.88245   89.15350  114.19048
        0.13300   29.92003   84.33092  109.98962
        0.14300   37.21060   85.37405  115.62100
        0.14300   32.23306   80.59115  111.51085
        0.12970   35.87267   81.13917  114.32654
       -0.34790   28.75029   91.83502  105.93427
       -0.24000   26.76608   93.41294  104.86279
        0.73410   24.31889   91.97108  105.16515
       -0.58940   24.13936   89.77900  104.40548
       -0.00940   27.08922   93.87404  102.07734
        0.01870   29.12635   95.75998  101.55577
       -0.04790   28.74084   96.57823   98.82512
       -0.01430   30.67781   98.60213   98.23930
       -0.38540   29.79909  100.12714   96.13793
        0.27470   28.98084   90.07946  105.21428
        0.14260   26.60167   95.21763  105.84356
        0.03620   27.50118   92.11659  101.09468
        0.03620   25.29398   94.60536  101.36680
        0.01030   28.91659   97.39082  102.80299
        0.01030   30.98395   94.90205  101.81655
        0.06210   28.97706   94.98519   97.53632
        0.06210   26.84734   97.37192   98.60969
        0.11350   30.89513   99.83423   99.88147
        0.11350   32.49573   97.73097   97.80467
        0.34000   31.05765  101.52743   95.80345
        0.34000   29.59878   99.04999   94.58079
        0.34000   28.12290  100.93027   96.59335
       -0.41570   22.41593   93.14460  106.27442
        0.29850   19.43016   91.95029  109.71750
       -0.31920   16.91305   90.63315  110.20883
       -0.31920   21.63547   90.71630  111.18960
        0.27190   22.64837   94.95307  106.85456
        0.09690   19.96118   89.98309  106.13836
       -0.02970   19.28466   93.89860  110.36567
        0.07910   16.55211   90.55568  112.23839
        0.07910   15.36347   91.65928  109.31688
        0.07910   16.96218   88.71319  109.46994
        0.07910   23.41749   91.72353  110.87590
        0.07910   21.22162   90.76921  113.21916
        0.07910   21.85468   88.74154  110.62457
       -0.56790    3.93819   97.16405  112.20816
       -0.51630    2.55680  100.87925  110.77197
        0.03810    2.60593  102.06789  113.22861
        0.53660    0.13606  101.14570  114.43237
       -0.58190   -1.91618  101.64081  113.44404
       -0.03030    2.58515  104.90815  112.89980
        0.79940    2.61727  106.45016  115.34699
       -0.80140    1.66296  105.66782  117.34254
       -0.80140    3.64906  108.52886  115.18070
        0.29360    1.88028  101.88458  109.29609
        0.08800    4.24244  101.48207  114.33410
       -0.01220    4.24055  105.42782  111.78486
       -0.01220    0.92408  105.44105  111.81509
       -0.41570    0.12094   99.95139  116.64335
       -0.02490   -2.21665   98.94228  117.70726
        0.59730   -4.10260  100.92838  118.61055
       -0.56790   -6.31169  100.31044  119.05653
        0.21170   -1.67052   97.19239  119.93147
       -0.65460   -0.57637   94.91716  119.03952
        0.27190    1.76500   99.55833  117.52585
        0.08430   -3.14261   97.80844  116.29564
        0.03520   -0.38550   98.12214  121.24861
        0.03520   -3.42229   96.72941  120.91413
        0.42750    0.75400   94.42961  120.18280
       -0.41570   -3.25600  103.26975  118.96960
        0.01430   -5.02478  105.31822  119.43447
        0.59730   -6.64806  105.78309  117.14034
       -0.56790   -8.74565  106.70150  117.43703
       -0.20410   -3.70008  107.80888  120.00517
        0.71300   -2.24688  107.62179  122.46748
       -0.91910    0.21354  108.16414  122.47693
       -0.59310   -3.27490  106.83756  124.41768
        0.27190   -1.42485  103.70250  118.62756
        0.10480   -6.24554  104.82689  121.02184
        0.07970   -2.42830  108.30209  118.45937
        0.07970   -5.09092  109.31688  120.19792
        0.41960    1.19242  108.04320  124.10587
        0.41960    1.08470  108.61201  120.83665
       -0.41570   -5.78823  105.28231  114.82543
        0.13030   -5.54824  106.81677  110.46016
       -0.04300   -4.57125  109.36223  111.31243
       -0.32040   -6.94096  107.03598  107.94872
       -0.06600   -2.19019  110.31276  109.98206
        0.27190   -4.04023  104.54154  114.61378
        0.08690   -8.78534  107.11535  112.92814
        0.01870   -3.95142  105.53553  110.21072
        0.02360   -6.06035  110.76819  111.08566
        0.02360   -4.09315  109.33388  113.30798
        0.08820   -5.71831  107.88824  106.52575
        0.08820   -7.48709  105.17082  107.26274
        0.08820   -8.62849  108.19249  108.17359
        0.01860   -2.53412  110.51874  107.96005
        0.01860   -1.63083  112.15147  110.74929
        0.01860   -0.63306  108.98995  110.25229
       -0.56790    1.81036   89.14972  117.72994
       -0.41570   -1.40785   86.55513  118.58787
       -0.02520   -0.12472   85.35704  120.72893
        0.59730    2.45097   84.20620  120.01462
       -0.56790    4.34637   84.78823  121.25428
        0.27190   -3.16340   85.96175  118.14190
        0.06980    0.16252   86.76678  122.20481
        0.06980   -1.33037   83.86605  121.47915
       -0.25480    2.72310   82.67552  117.97560
       -0.00700    4.46164   80.18297  114.70071
        0.01890    1.81603   79.26267  115.17881
        0.01920    0.66140   81.59270  116.43170
        0.06410    5.88650   80.40596  118.49717
        0.02530    4.42196   81.41696  113.05476
        0.02530    5.76744   78.62017  114.39268
        0.02130    0.83904   78.76567  113.43270
        0.02130    1.84248   77.67908  116.49973
        0.03910    0.08882   82.95142  114.99172
        0.03910   -0.94675   81.05035  117.59199
       -0.56790   11.32513   89.45208  117.70537
       -0.51630    7.42473   89.50877  119.45526
        0.03810    8.31479   90.42340  121.92324
        0.53660   10.01744   88.54123  123.23471
       -0.58190   11.96197   89.26121  124.31563
       -0.03030    6.14539   90.95252  123.68824
        0.79940    4.29913   92.92539  122.73204
       -0.80140    5.02856   94.62237  121.32420
       -0.80140    2.10515   92.69674  123.44825
        0.29360    5.55391   89.20263  119.21904
        0.08800    9.36548   92.17139  121.63600
       -0.01220    5.12305   89.19885  124.06052
       -0.01220    6.91829   91.62904  125.46270
       -0.41570    9.39383   86.10726  123.02873
        0.01430   10.98120   84.13250  124.09454
        0.59730   13.63248   84.04179  122.94369
       -0.56790   15.50898   83.62983  124.29674
       -0.20410    9.74154   81.56058  123.76194
        0.71300    7.48898   81.24500  125.52128
       -0.91910    5.92618   79.38362  125.07341
       -0.59310    7.00144   82.72465  127.25416
        0.27190    7.79890   85.60270  122.10276
        0.10480   11.21930   84.49154  126.11087
        0.07970    9.15950   81.29413  121.80419
        0.07970   11.10025   80.09415  124.24193
        0.41960    4.40306   79.17008  126.19780
        0.41960    6.25310   78.19309  123.62399
       -0.41570   13.84224   84.43107  120.45492
        0.03370   16.27054   84.51611  119.15479
        0.59730   17.89949   86.65528  120.20359
       -0.56790   20.11991   86.30190  120.78374
       -0.18250   15.83402   84.98476  116.34099
        0.27190   12.26432   84.72020  119.41746
        0.08230   17.27399   82.73977  119.41557
        0.06030   17.64815   85.30224  115.38479
        0.06030   14.93640   83.32558  115.48683
        0.06030   14.63971   86.63260  116.01407
       -0.34790   16.81667   88.91917  120.47760
       -0.24000   18.20373   91.06212  121.54718
        0.73410   19.11458   90.51599  124.21359
       -0.58940   21.35957   90.87126  124.78995
       -0.00940   16.53510   93.42806  121.61332
        0.01870   15.95307   94.26899  118.94881
       -0.04790   14.84758   96.89571  118.98472
       -0.01430   12.13204   96.93539  119.78407
       -0.38540   11.17017   99.48085  119.43258
        0.27470   14.99120   89.16484  119.97115
        0.14260   19.85913   91.44196  120.37555
        0.03620   14.78522   93.05200  122.63567
        0.03620   17.57256   94.91527  122.58842
        0.01030   17.70673   94.33324  117.86789
        0.01030   14.66050   92.96697  118.02096
        0.06210   15.96063   98.13159  120.20359
        0.06210   14.97041   97.64026  117.06853
        0.11350   11.05490   95.62014  118.61622
        0.11350   11.96386   96.38737  121.76261
        0.34000    9.32769   99.54510  119.94470
        0.34000   12.15850  100.72240  120.49272
        0.34000   11.30434   99.97218  117.59010
       -0.34790   17.45540   89.50310  125.82174
       -0.26370   18.30200   88.98153  128.38232
        0.73410   20.29755   86.93307  128.60342
       -0.58940   21.97374   87.13527  130.23992
       -0.00070   16.03244   88.33714  130.07363
        0.03900   15.23308   90.97897  130.92023
        0.04860   12.49298   91.25865  130.48559
       -0.52950   11.73520   93.89293  130.50449
        0.80760    9.29556   94.51087  130.33630
       -0.86270    7.43607   92.80634  130.10953
       -0.86270    8.70408   96.93917  130.37032
        0.27470   15.65260   89.14027  125.30396
        0.15600   19.29599   90.64449  129.09475
        0.03270   14.58869   87.30913  129.01727
        0.03270   16.60691   87.25054  131.72525
        0.02850   15.65638   91.22464  132.92334
        0.02850   16.14393   92.51532  129.88466
        0.06870   11.99409   90.48198  128.65255
        0.06870   11.47442   90.21553  131.94446
        0.34560   13.07124   95.24220  130.65755
        0.44780    7.84992   90.94307  130.08875
        0.44780    5.62760   93.37893  129.90922
        0.44780    6.88049   97.47396  130.23048
        0.44780   10.06846   98.25442  130.56874
       -0.41570   20.15582   84.97154  126.97826
       -0.05180   22.06822   82.98921  126.98582
        0.59730   24.63258   84.10226  126.21292
       -0.56790   26.55065   83.57125  127.45447
       -0.11020   21.31989   80.82548  125.18491
        0.35310   23.23229   78.62583  125.00160
       -0.41210   23.69339   77.58649  127.63588
       -0.41210   22.27987   76.57926  123.21203
        0.27190   18.75364   84.89028  125.68568
        0.09220   22.20428   82.25978  128.90767
        0.04570   19.50764   80.07337  125.81797
        0.04570   21.04777   81.60593  123.29518
       -0.03610   25.01808   79.33259  124.25516
        0.10000   24.86691   75.89707  127.50738
        0.10000   24.69494   78.95465  128.80184
        0.10000   21.90571   77.08760  128.53350
        0.10000   23.68772   75.08449  123.04952
        0.10000   20.52243   75.77424  123.92257
        0.10000   21.95106   77.38240  121.34498
       -0.41570   24.73463   85.74821  124.27784
       -0.05180   27.11946   86.92362  123.58431
        0.59730   28.07755   88.60737  125.70647
       -0.56790   30.36412   88.56579  126.18646
       -0.11020   26.71884   88.39572  121.13333
        0.35310   26.13869   86.73276  118.82220
       -0.41210   25.15037   88.35603  116.66602
       -0.41210   28.53864   85.30602  118.02473
        0.27190   23.15481   86.20364  123.30274
        0.09220   28.52731   85.45342  123.27439
        0.04570   25.16359   89.71475  121.42246
        0.04570   28.40825   89.51255  120.74405
       -0.03610   24.67793   85.37405  119.30597
        0.10000   24.56644   87.13905  115.10700
        0.10000   23.52520   89.47097  117.27829
        0.10000   26.63569   89.60136  115.99328
        0.10000   28.16826   84.20998  116.32209
        0.10000   30.06932   86.63260  117.64112
        0.10000   29.10745   84.01911  119.51762
       -0.41570   26.49018   90.03033  127.04440
       -0.03890   27.33300   91.49109  129.22325
        0.59730   28.35345   89.75065  131.28683
       -0.56790   30.43026   90.24198  132.21847
        0.36540   25.14470   93.06712  130.25693
       -0.24380   25.76453   94.49575  132.69279
       -0.67610   24.53053   94.78299  128.26705
        0.27190   24.63447   90.07002  126.58708
        0.10070   28.84856   92.76099  128.63555
        0.00430   23.52898   91.84447  130.61598
        0.41020   25.97995   95.83746  127.94769
        0.06420   24.20928   95.76754  133.15955
        0.06420   26.00830   93.17106  134.25370
        0.06420   27.49552   95.59369  132.45468
       -0.41570   27.12513   87.67006  131.99926
       -0.08750   28.15125   86.04490  133.99859
        0.59730   30.68537   84.84870  133.22380
       -0.56790   32.36156   84.52367  134.79227
        0.29850   26.12924   84.01344  134.65999
       -0.31920   27.22906   82.08592  136.47602
       -0.31920   23.92960   85.22287  136.06217
        0.27190   25.45083   87.21275  131.20368
        0.09690   28.49518   87.19574  135.67478
       -0.02970   25.45650   83.07047  132.95546
        0.07910   25.74941   80.80280  137.12042
        0.07910   28.65959   80.94642  135.53116
        0.07910   28.06621   83.02323  138.11063
        0.07910   23.07356   86.71197  134.93022
        0.07910   22.48396   83.81124  136.47035
        0.07910   24.57967   86.05246  137.83473
       -0.34790   31.06332   84.31580  130.78795
       -0.24000   33.44248   83.33692  129.82985
        0.73410   35.43803   85.37027  129.36498
       -0.58940   37.46571   84.81091  128.30862
       -0.00940   32.97383   81.94041  127.36376
        0.01870   31.21828   79.71054  127.64533
       -0.04790   32.36156   77.89262  129.51805
       -0.01430   30.83655   75.48700  129.60309
       -0.38540   32.56754   73.48200  130.33063
        0.27470   29.65925   84.64461  129.53317
        0.14260   34.27774   82.06703  131.21124
        0.03620   32.15747   83.24999  125.99371
        0.03620   34.75773   81.26011  126.59086
        0.01030   29.37201   80.25667  128.34075
        0.01030   31.00474   78.79024  125.81419
        0.06210   34.29664   77.48255  128.93223
        0.06210   32.36912   78.67308  131.42100
        0.11350   29.29264   75.66841  130.95802
        0.11350   30.08066   75.07693  127.72848
        0.34000   31.63402   71.81904  130.42134
        0.34000   33.95271   73.32893  129.02294
        0.34000   33.34422   73.86939  132.03138
       -0.34790   34.90702   87.76455  130.00749
       -0.24000   36.58699   89.91317  129.58608
        0.73410   37.39579   90.24009  126.84220
       -0.58940   39.59732   90.66528  126.19780
       -0.00940   38.90190   89.63538  131.26038
        0.01870   38.05530   89.70341  133.97969
       -0.04790   40.20203   88.51099  135.41399
       -0.01430   39.57653   88.30690  138.19756
       -0.38540   41.66468   87.00299  139.43911
        0.27470   33.21572   88.13305  130.81062
        0.14260   35.58543   91.62715  130.13788
        0.03620   39.90724   87.89683  130.79928
        0.03620   40.18692   91.22086  130.95235
        0.01030   37.74917   91.64794  134.59007
        0.01030   36.35833   88.59414  134.33685
        0.06210   40.54218   86.60426  134.69968
        0.06210   41.91224   89.64294  135.17778
        0.11350   39.33465   90.18907  138.99881
        0.11350   37.83043   87.23165  138.43567
        0.34000   43.27851   87.99699  139.20101
        0.34000   41.29619   86.84236  141.30616
        0.34000   41.88200   85.26066  138.69078
       -0.41570   35.57409   89.99632  125.13577
       -0.00310   36.03708   90.26466  122.44669
        0.59730   34.79931   92.67028  121.40168
       -0.56790   32.47683   92.94618  121.58120
       -0.00360   34.99206   87.93841  121.08420
       -0.06450   36.55864   85.63294  121.64167
        0.69510   39.26662   85.83703  120.69492
       -0.94070   41.00139   84.75611  122.11788
       -0.60860   39.91102   86.98409  118.75606
        0.27190   33.78641   89.65239  125.70836
        0.08500   38.05153   90.31379  122.06497
        0.01710   33.04375   87.60014  121.67002
        0.01710   34.99773   88.28045  119.05275
        0.03520   36.53785   85.25688  123.65990
        0.03520   35.68181   84.01533  120.71759
        0.42510   40.50061   83.88494  123.74116
        0.42510   42.82686   84.83925  121.57931
       -0.25480   36.19392   94.49009  120.31508
       -0.02660   35.14135   96.76154  119.17936
        0.58960   33.51996   96.02454  116.92869
       -0.57480   34.23806   94.31245  115.48683
       -0.00700   37.38445   98.33001  118.38378
        0.01890   39.40079   97.37948  120.17335
        0.01920   38.92269   94.55623  120.16579
        0.06410   34.03019   97.77065  120.59287
        0.02530   37.94192   97.87081  116.46004
        0.02530   37.03863  100.35013  118.60488
        0.02130   41.29241   97.82734  119.48738
        0.02130   39.10977   98.15426  122.06497
        0.03910   39.57275   93.69262  118.41213
        0.03910   39.82976   93.70774  121.80608
       -0.41570   31.37512   97.29822  116.59799
       -0.00240   29.78019   96.80689  114.42481
        0.59730   28.61990   99.26920  113.50640
       -0.56790   28.44416  101.13814  114.89913
       -0.03430   27.62024   94.92283  115.06542
        0.01180   25.78909   95.77510  117.13467
       -0.12560   23.67071   97.21129  116.53941
       -0.12560   26.29554   95.20629  119.64801
       -0.17040   22.10224   98.06545  118.44992
       -0.17040   24.69494   96.07746  121.53585
       -0.10720   22.60490   97.50798  120.95192
        0.27190   30.85545   98.67394  117.81309
        0.09780   30.92915   96.03210  112.91492
        0.02950   26.55443   94.50142  113.35333
        0.02950   28.51975   93.17862  115.67392
        0.13300   23.24930   97.66861  114.59677
        0.13300   27.93582   94.10080  120.14123
        0.14300   20.47329   99.19928  117.97749
        0.14300   25.10123   95.62581  123.47471
        0.12970   21.38225   98.19395  122.43158
       -0.51630   27.74874   99.22952  111.17070
        0.03970   26.36168  101.27609  110.02930
        0.53660   23.74630  100.17249  109.48506
       -0.58190   23.54410   98.10702  108.41548
        0.05600   27.71661  101.94883  107.65203
        0.01360   26.40514  103.83100  105.98151
        0.80540   27.83378  104.55099  103.56077
       -0.81880   29.86145  103.51164  103.00519
       -0.81880   26.87946  106.20450  102.21529
        0.29360   27.96228   97.63837  110.13513
        0.11050   26.21428  102.91826  111.26707
       -0.01730   29.55154  102.72551  108.16225
       -0.01730   28.03409  100.23674  106.54276
       -0.04250   24.57778  103.17716  105.60357
       -0.04250   26.16515  105.55821  107.08322
       -0.41570   21.70350  101.42538  110.13513
       -0.00240   19.17505  100.49186  109.55309
        0.59730   18.12058  102.06411  107.36290
       -0.56790   18.25097  104.39603  107.34967
       -0.03430   17.48564  100.73185  111.90580
        0.01180   14.87025   99.58857  111.53919
       -0.12560   14.52632   97.02421  111.90202
       -0.12560   12.85392  101.09846  110.81543
       -0.17040   12.16228   95.97730  111.54675
       -0.17040   10.49932  100.04021  110.46205
       -0.10720   10.17429   97.49097  110.82866
        0.27190   21.86035  103.13180  110.97228
        0.09780   19.22040   98.50764  109.02964
        0.02950   18.40404   99.76620  113.47805
        0.02950   17.29855  102.71984  112.41792
        0.13300   16.08913   95.84502  112.45382
        0.13300   13.12604  103.09590  110.49418
        0.14300   11.87882   93.97608  111.82265
        0.14300    8.92140  101.20050  109.89324
        0.12970    8.34125   96.65571  110.58110
       -0.41570   17.05289  100.85090  105.44294
       -0.05970   16.00976  102.12080  103.25086
        0.59730   13.17706  101.56900  103.31322
       -0.56790   12.35125   99.38826  103.09968
        0.13030   17.27588  101.05877  100.81311
       -0.04300   20.04055  101.77309  100.69217
       -0.32040   15.96063  102.13025   98.52276
       -0.06600   21.35768  101.05877  103.11480
        0.27190   16.92817   98.95740  105.49396
        0.08690   16.30645  104.15415  103.32645
        0.01870   17.11147   99.00275  100.77909
        0.02360   20.91738  100.75831   99.12558
        0.02360   20.25786  103.80077  100.37658
        0.08820   16.99809  101.61813   96.81634
        0.08820   14.05389  101.36302   98.36024
        0.08820   15.85669  104.18249   98.67772
        0.01860   23.34568  100.86980  102.60646
        0.01860   21.20084  102.67827  104.32989
        0.01860   20.87391   99.18983  103.83856
       -0.41570   11.65205  103.54187  103.68171
       -0.20410    7.78945  105.41270  105.49774
        0.71300    4.90951  105.31822  105.72073
       -0.91910    3.80402  107.44416  106.46906
       -0.59310    3.62449  103.42093  105.20861
        0.27190   12.39660  105.28987  103.85746
        0.10480    8.45086  101.48963  104.77775
        0.07970    8.59069  105.30877  107.39314
        0.07970    8.32991  107.22873  104.68327
        0.41960    1.89729  107.50085  106.60890
        0.41960    4.84337  108.99940  106.84512
       -0.56790   -1.19620  106.93771  103.64770
       -0.25480   -0.13039  109.12601  100.21785
       -0.02660    0.24566  111.50140  101.57845
        0.58960   -2.19397  112.51429  102.73685
       -0.57480   -2.05602  113.99773  104.52831
       -0.00700    1.40218  113.23806   99.60746
        0.01890    0.34015  112.23272   97.11681
        0.01920    0.56881  109.37168   97.55333
        0.06410    1.61761  111.21227  103.08834
        0.02530    0.88061  115.20904   99.91738
        0.02530    3.45442  113.03586   99.61313
        0.02130   -1.64028  112.76563   96.89760
        0.02130    1.45887  112.84500   95.49920
        0.03910   -0.62928  108.33800   96.25698
        0.03910    2.52656  108.77453   97.32656
       -0.51630   -4.43519  111.90580  101.77120
        0.03970   -6.76522  112.64279  103.00141
        0.53660   -8.73242  110.69260  102.27198
       -0.58190   -8.38094  109.17326  100.54099
        0.05600   -7.62693  115.31109  102.20773
        0.01360   -8.67006  115.54730   99.60557
        0.80540   -9.68674  118.17024   99.06700
       -0.81880  -11.69363  118.87700  100.00242
       -0.81880   -8.41684  119.46849   97.67238
        0.29360   -4.54479  110.75496  100.24997
        0.11050   -6.50822  112.58799  105.04610
       -0.01730   -9.09525  115.90257  103.52676
       -0.01730   -6.06035  116.63201  102.41371
       -0.04250   -7.16017  115.12023   98.27143
       -0.04250  -10.20830  114.21316   99.31834
       -0.34790  -10.78089  110.71716  103.70250
       -0.24000  -12.76888  108.80665  103.62502
        0.73410  -13.67028  108.37957  100.94539
       -0.58940  -14.33546  110.16725   99.63581
       -0.00940  -14.70963  109.86301  105.41081
        0.01870  -16.79400  108.30776  106.54654
       -0.04790  -18.06578  110.28442  108.24540
       -0.01430  -20.06889  109.15814  109.95371
       -0.38540  -20.97596  110.98739  111.79620
        0.27470  -10.92451  112.07021  105.03854
        0.14260  -12.02244  107.04921  104.39981
        0.03620  -13.62493  110.58299  107.01897
        0.03620  -15.54867  111.49951  104.46973
        0.01030  -18.09224  107.61990  105.10279
        0.01030  -16.01732  106.75819  107.66337
        0.06210  -16.67872  111.16881  109.48884
        0.06210  -18.94450  111.74517  107.08511
        0.11350  -21.64492  108.49296  108.80098
        0.11350  -19.26198  107.54809  110.95716
        0.34000  -21.72051  112.49729  110.89480
        0.34000  -22.31200  110.18993  112.90358
        0.34000  -19.51898  111.56376  112.89035
       -0.41570  -13.40194  106.06088  100.01753
       -0.02520  -14.25231  105.33144   97.50420
        0.59730  -12.67250  106.34623   95.28944
       -0.56790  -13.43595  106.01742   93.09925
        0.27190  -12.64983  104.70028  101.12491
        0.06980  -14.24665  103.27353   97.39837
        0.06980  -16.19684  105.96450   97.25853
       -0.41570  -10.46719  107.52731   95.73730
        0.29850   -8.46030  111.37668   94.05356
       -0.31920   -6.65184  112.38390   91.99754
       -0.31920  -11.00954  112.72783   93.76254
        0.27190   -9.90216  107.78620   97.54766
        0.09690   -9.63949  108.13013   91.90305
       -0.02970   -7.65906  111.77730   95.90171
        0.07910   -4.76022  111.60911   92.24509
        0.07910   -7.35292  111.88690   90.12293
        0.07910   -6.51389  114.43237   92.14116
        0.07910  -10.75632  114.78763   93.88348
        0.07910  -11.88260  112.28753   91.92951
        0.07910  -12.32479  112.18359   95.27054
       -0.58190    7.61182  102.28710   81.75333
       -0.51630    8.11637  106.27064   83.22543
        0.03970   10.84325  106.31977   82.78890
        0.53660   12.13015  104.43382   84.57091
       -0.58190   13.77043  103.00330   83.73565
        0.05600   11.87693  109.02019   83.26133
        0.01360   14.77199  109.37168   83.39739
        0.80540   15.73197  111.37857   85.29468
       -0.81880   14.85892  113.53853   85.18129
       -0.81880   17.36280  110.83622   86.88205
        0.29360    7.32080  107.76919   84.10415
        0.11050   11.24576  105.77931   80.84248
       -0.01730   11.11915  110.29198   81.82892
       -0.01730   11.14371  109.65136   85.07736
       -0.04250   15.67906  107.59534   83.89628
       -0.04250   15.45229  109.86301   81.51334
       -0.34790   11.35158  104.29021   86.96898
       -0.00940   11.68796  103.07322   91.44196
        0.01870   12.79345  105.61679   92.30367
       -0.04790   15.61481  105.39003   92.65894
       -0.01430   17.19084  107.44416   91.39471
       -0.38540   16.46707  109.99340   92.12226
        0.27470    9.96642  105.45428   87.59259
        0.14260   14.51121  102.58378   88.54501
        0.03620    9.63193  103.15637   91.56479
        0.03620   12.34558  101.57845   92.70052
        0.01030   12.34369  107.08511   90.93173
        0.01030   11.92984  106.14025   94.10269
        0.06210   15.99842  105.51286   94.66961
        0.06210   16.32723  103.56266   92.03155
        0.11350   19.17883  107.13802   91.84258
        0.11350   16.96029  107.24385   89.35759
        0.34000   14.60191  110.25040   91.78211
        0.34000   16.83557  110.30331   93.96663
        0.34000   17.43083  111.24629   91.04323
       -0.56790   11.21552   93.83057   84.19486
       -0.41570   10.56735   97.60435   82.28245
        0.03370   12.14716   96.98452   80.09982
        0.59730   14.88159   96.34580   80.88973
       -0.56790   16.04944   94.52221   80.02990
       -0.18250   12.15283   99.23708   78.29324
        0.27190    9.75288   99.33345   82.35426
        0.08230   11.34592   95.35558   79.12283
        0.06030   10.22720   99.64715   77.68286
        0.06030   12.93895  100.90193   79.21921
        0.06030   13.29422   98.78732   76.63784
       -0.51630   15.91149   97.79900   82.69819
        0.05600   19.03143   99.49975   85.46475
        0.01360   21.40115   99.12936   86.98976
        0.80540   21.73752  101.26475   88.87382
       -0.81880   22.53876  103.28109   88.05179
       -0.81880   21.19895  100.95484   91.11692
        0.29360   14.92128   99.28243   83.38794
        0.11050   19.79299   97.38137   82.12939
       -0.01730   19.20151  101.24586   84.38572
       -0.01730   17.48564   99.73408   86.80079
       -0.04250   21.31611   97.35869   88.03856
       -0.04250   23.03198   99.04811   85.72932
       -0.56790   18.11114   85.30035   80.04691
       -0.41570   18.71585   89.59381   80.09037
       -0.03890   21.20840   89.50877   78.88284
        0.59730   23.05844   88.02344   80.51745
       -0.56790   24.37558   86.30568   79.60660
        0.36540   22.23452   92.23186   78.45765
       -0.24380   24.87258   92.28855   77.29358
       -0.67610   20.47518   93.48286   76.82871
        0.27190   17.99964   91.29456   80.58170
        0.10070   21.04966   88.56201   77.05925
        0.00430   22.30066   93.24098   80.24722
        0.41020   18.86514   93.56601   77.66774
        0.06420   25.38469   94.23308   76.84193
        0.06420   26.25585   91.54022   78.62395
        0.06420   24.90092   91.16228   75.56826
       -0.34790   23.08678   88.60359   82.97598
       -0.00940   24.50030   88.53934   87.28456
        0.01870   25.76831   91.06212   87.54723
       -0.04790   25.67760   91.70085   90.34592
       -0.01430   27.51630   93.83057   90.93740
       -0.38540   26.97584   96.11147   89.48231
        0.27470   21.92838   89.97364   83.63739
        0.14260   26.70372   87.54912   84.06636
        0.03620   22.51042   88.70752   87.79668
        0.03620   25.37902   87.24299   88.62438
        0.01030   27.73173   90.90339   86.93874
        0.01030   24.80832   92.49642   86.42851
        0.06210   23.75953   92.23564   90.87126
        0.06210   26.24263   90.08135   91.49109
        0.11350   27.39725   94.26710   92.94807
        0.11350   29.42682   93.18995   90.50654
        0.34000   25.22784   96.75776   89.91695
        0.34000   28.26274   97.46640   89.86215
        0.34000   27.02875   95.70707   87.61526
       -0.56790   17.86169   87.09559  102.47796
       -0.41570   19.29788   83.08559  103.14881
       -0.08750   21.68650   83.84337  104.34123
        0.59730   23.95228   83.11015  102.73874
       -0.56790   23.98251   81.05224  101.63325
        0.29850   21.87547   82.58859  106.99062
       -0.31920   24.13558   83.69786  108.44004
       -0.31920   19.36780   82.98921  108.41359
        0.27190   18.92372   81.22043  103.02220
        0.09690   21.68839   85.88049  104.61335
       -0.02970   22.16082   80.55902  106.76953
        0.07910   24.14314   82.99299  110.37134
        0.07910   25.90059   83.15929  107.54431
        0.07910   24.01464   85.75010  108.48351
        0.07910   19.57189   82.35615  110.36379
        0.07910   18.87081   84.98476  108.41170
        0.07910   17.84279   81.89128  107.57266
       -0.41570   25.81555   84.79768  102.63858
       -0.00240   28.19471   84.44430  101.30066
        0.59730   30.33388   84.75422  103.21495
       -0.56790   30.23184   86.32269  104.93460
       -0.03430   28.50463   86.42096   99.17283
        0.01180   26.52609   86.00711   97.11114
       -0.12560   24.09023   86.94441   97.39648
       -0.12560   27.12702   84.59170   94.97197
       -0.17040   22.28932   86.43796   95.54644
       -0.17040   25.31099   84.10604   93.14649
       -0.10720   22.90348   85.02256   93.44129
        0.27190   25.61146   86.43040  103.60990
        0.09780   28.26841   82.55458  100.49375
        0.02950   28.31755   88.31446   99.94006
        0.02950   30.39247   86.23954   98.36402
        0.13300   23.58000   88.03289   99.04244
        0.13300   29.00730   83.83959   94.74142
        0.14300   20.39770   87.15417   95.76754
        0.14300   25.79476   83.01567   91.48920
        0.12970   21.49374   84.66162   92.00888
       -0.41570   32.21416   83.11204  102.97496
        0.03370   34.43837   83.06291  104.60768
        0.59730   36.16369   85.31736  104.00675
       -0.56790   35.89535   86.50032  101.98852
       -0.18250   35.78952   80.56280  104.10123
        0.27190   32.16125   81.84593  101.55010
        0.08230   33.83744   83.11771  106.57299
        0.06030   37.38445   80.33226  105.38247
        0.06030   34.51207   78.96977  104.33178
        0.06030   36.49250   80.56091  102.16804
       -0.25480   38.01940   85.94663  105.63758
       -0.02660   39.84299   87.99321  105.21050
        0.58960   41.28107   87.77589  102.71984
       -0.57480   41.97460   89.73553  101.69750
       -0.00700   41.60988   87.89683  107.44794
        0.01890   39.94881   86.89906  109.52286
        0.01920   38.44459   84.84681  108.14525
        0.06410   38.83576   89.77522  105.22373
        0.02530   43.15001   86.57024  107.10590
        0.02530   42.35632   89.76199  107.89958
        0.02130   41.04674   86.11860  111.08188
        0.02130   38.67702   88.37871  110.18804
        0.03910   39.56520   83.12716  107.97706
        0.03910   36.68336   84.48399  109.13735
       -0.51630   41.85554   85.49310  101.75230
        0.03810   43.13489   85.27011   99.31267
        0.53660   41.31508   85.46286   97.06389
       -0.58190   42.07664   84.99610   94.92661
       -0.03030   44.58053   82.73410   99.25598
        0.79940   42.95536   80.33793   99.03110
       -0.80140   40.74816   80.35682   99.73974
       -0.80140   43.87188   78.43308   98.09190
        0.29360   41.28485   83.89250  102.62158
        0.08800   44.53329   86.77433   99.13881
       -0.01220   45.87877   82.77945   97.65538
       -0.01220   45.73137   82.58670  100.96051
       -0.41570   38.85844   85.93719   97.46262
       -0.02520   36.95170   86.15450   95.51054
        0.59730   35.51551   83.71865   94.87370
       -0.56790   33.71082   83.79613   93.35436
        0.27190   38.28018   86.19608   99.26164
        0.06980   35.57220   87.55101   96.13037
        0.06980   37.81909   86.86504   93.78144
       -0.41570   36.20904   81.52279   95.88092
       -0.02490   34.82009   79.25889   95.16850
        0.59730   32.20093   79.25700   96.38926
       -0.56790   31.81543   80.37572   98.41127
        0.21170   36.31865   76.97610   95.95840
       -0.65460   36.74195   77.06114   98.58890
        0.27190   37.68681   81.39806   97.08846
        0.08430   34.61600   79.19275   93.11814
        0.03520   35.26796   75.26779   95.48597
        0.03520   38.12900   76.94965   94.97386
        0.42750   38.20081   78.10616   98.91960
       -0.34790   30.41514   78.02868   95.15716
       -0.13540   27.84134   77.84727   96.06423
        0.73410   27.59945   75.90841   98.18261
       -0.58940   28.44416   73.76168   97.85191
       -0.04140   26.17649   77.13106   93.84002
       -0.00120   23.41182   76.80792   94.55245
       -0.11410   21.91137   78.54836   95.79967
       -0.15130   22.02098   74.78780   94.06679
       -0.01700   19.74953   75.19976   94.94551
       -0.17180   19.70606   77.45420   95.96785
        0.27470   30.85356   77.14429   93.52633
        0.12120   27.23662   79.68408   96.76910
        0.08100   26.31444   78.58993   92.39249
        0.08100   26.85868   75.36606   93.01988
        0.38660   22.61624   73.20988   93.16917
        0.23170   22.43861   80.40596   96.45540
        0.26810   18.18861   73.89207   94.86614
        0.39110   18.16405   78.25545   96.75398
       -0.41570   26.48640   76.56792  100.33312
       -0.05970   26.04421   74.73867  102.31922
        0.59730   23.37402   73.71822  102.07356
       -0.56790   23.03765   71.42031  102.08867
        0.13030   26.44672   75.96888  104.94405
       -0.04300   29.25107   76.68320  105.21806
       -0.32040   25.60768   74.12829  107.04354
       -0.06600   29.88791   78.31025  107.54053
        0.27190   25.89114   78.35938  100.59012
        0.08690   27.35568   73.15319  102.16804
        0.01870   25.30532   77.67719  105.08578
        0.02360   30.37735   74.95977  105.28420
        0.02360   29.86145   77.75656  103.57022
        0.08820   26.02909   74.91441  108.89169
        0.08820   23.57244   73.83538  106.97173
        0.08820   26.57711   72.31982  106.84512
        0.01860   29.39091   77.33515  109.29420
        0.01860   31.91181   78.69009  107.59345
        0.01860   28.88068   80.10738  107.44983
       -0.41570   21.44272   75.32448  101.86569
       -0.02520   18.82356   74.50623  101.62947
        0.59730   17.23052   75.93486  103.56266
       -0.56790   17.73886   78.16285  104.09745
        0.27190   21.78287   77.20287  101.93372
        0.06980   18.10925   74.91819   99.75108
        0.06980   18.63648   72.48234  101.97340
       -0.41570   15.33513   74.72544  104.66059
       -0.02520   13.77988   75.97266  106.52953
        0.59730   14.77955   75.67408  109.19593
       -0.56790   16.94517   74.85205  109.63624
        0.27190   14.98553   72.88863  104.25052
        0.06980   13.64004   77.97955  106.12324
        0.06980   11.88638   75.16575  106.43127
       -0.41570   13.19785   76.23533  111.07432
       -0.00240   13.95374   76.05581  113.69726
        0.59730   14.58680   73.29870  114.35300
       -0.56790   16.45951   72.85839  115.65313
       -0.03430   11.87504   77.01390  115.44526
        0.01180   12.67061   76.80225  118.22127
       -0.12560   14.78711   78.02301  119.09432
       -0.12560   11.31757   75.26401  119.85777
       -0.17040   15.55056   77.72821  121.56230
       -0.17040   12.09047   74.98244  122.33520
       -0.10720   14.22397   76.20510  123.20447
        0.27190   11.44418   76.87217  110.67748
        0.09780   15.64315   77.20476  113.96938
        0.02950   11.48953   78.99055  115.01062
        0.02950   10.14783   75.93486  115.12212
        0.13300   15.88126   79.18519  117.83387
        0.13300    9.65650   74.27569  119.20392
        0.14300   17.21352   78.70520  122.21237
        0.14300   11.01899   73.80136  123.60321
        0.12970   14.84002   75.98022  125.13766
       -0.51630   13.20352   71.42031  113.44215
        0.03810   13.81579   68.78603  113.96182
        0.53660   16.50676   68.13974  113.03208
       -0.58190   17.96752   66.88497  114.38512
       -0.03030   11.83158   67.11173  112.62390
        0.79940   12.25298   64.27903  113.06798
       -0.80140   12.61959   63.50047  115.24495
       -0.80140   12.26999   62.89953  111.20849
        0.29360   11.70118   71.79447  112.33099
        0.08800   13.71374   68.44777  115.98950
       -0.01220    9.95886   67.60684  113.32877
       -0.01220   11.87126   67.50291  110.59811
       -0.41570   17.24753   69.02792  110.78708
       -0.00310   19.81567   68.58572  109.91781
        0.59730   21.79043   70.02947  111.43526
       -0.56790   23.89937   69.11484  111.82832
       -0.00360   20.16716   69.34350  107.20794
       -0.06450   19.11080   67.38952  105.39003
        0.69510   16.27999   67.43866  105.29176
       -0.94070   15.14427   65.22201  105.41459
       -0.60860   15.09324   69.44555  105.28798
        0.27190   16.06267   70.05215  109.69671
        0.08500   20.24653   66.57694  110.09922
        0.01710   19.36969   71.21055  106.85078
        0.01710   22.18916   69.44932  106.82055
        0.03520   19.81000   67.78070  103.49274
        0.03520   19.79110   65.51680  105.92671
        0.42510   16.17417   63.62330  105.56766
        0.42510   13.23942   65.13886  105.47506
       -0.41570   21.16304   72.25557  112.43115
       -0.05180   22.92616   73.72955  113.91269
        0.59730   23.35513   72.43320  116.46004
       -0.56790   25.47162   72.40108  117.44459
       -0.11020   21.85846   76.42619  114.26229
        0.35310   23.68394   78.22899  115.57376
       -0.41210   26.00641   78.61828  113.88623
       -0.41210   22.30255   80.65729  116.24650
        0.27190   19.41694   72.96422  112.12501
        0.09220   24.70628   73.81081  112.88846
        0.04570   21.35957   77.19720  112.41414
        0.04570   20.12936   76.30147  115.37534
       -0.03610   24.31700   77.39562  117.34443
        0.10000   27.17804   80.13195  114.64590
        0.10000   27.15725   76.90996  113.83899
        0.10000   25.43949   79.11149  111.96627
        0.10000   23.59701   81.91774  117.22538
        0.10000   21.61469   81.58704  114.54008
        0.10000   20.71707   80.24722  117.49939
       -0.34790   21.40304   71.38440  117.65813
       -0.26370   21.62414   69.90475  119.98060
        0.73410   23.53087   67.79392  119.51384
       -0.58940   25.23540   67.41976  121.05586
       -0.00070   19.18072   68.57060  120.71948
        0.03900   17.38926   69.83294  122.50150
        0.04860   15.60914   67.74857  123.43313
       -0.52950   14.06712   66.75269  121.38467
        0.80760   11.59158   67.12874  121.26373
       -0.86270   10.35570   68.40998  123.03818
       -0.86270   10.29712   66.20089  119.36077
        0.27470   19.68339   71.46755  116.83232
        0.15600   22.28932   71.08772  121.52829
        0.03270   18.16972   68.07738  118.99605
        0.03270   19.73063   66.78670  121.60388
        0.02850   18.43428   70.61151  124.09642
        0.02850   16.35369   71.32771  121.53774
        0.06870   16.70707   66.20655  124.24571
        0.06870   14.47530   68.51769  124.96759
        0.34560   14.92884   65.76247  119.99572
        0.44780   11.31568   69.18476  124.49138
        0.44780    8.45652   68.55926  122.94936
        0.44780    8.41684   66.45411  119.24550
        0.44780   11.19285   65.17287  118.01529
       -0.51630   23.31544   66.47112  117.36711
        0.03970   25.06155   64.43777  116.76807
        0.53660   27.72606   65.33161  116.26918
       -0.58190   29.51374   63.98046  116.92113
        0.05600   24.24141   62.99024  114.44370
        0.01360   21.83390   61.56917  114.99361
        0.80540   22.13058   59.56228  117.04586
       -0.81880   23.56866   57.76515  116.64335
       -0.81880   20.90982   59.83440  119.01495
        0.29360   21.89437   66.84150  116.14446
        0.11050   25.11824   63.11685  118.34977
       -0.01730   23.93527   64.27903  112.86767
       -0.01730   25.69839   61.63153  113.90891
       -0.04250   20.34101   62.87875  115.53030
       -0.04250   21.22540   60.63753  113.25696
       -0.41570   27.96039   67.59172  115.16180
       -0.00140   30.39624   68.64052  114.45315
        0.59730   32.21416   68.97311  116.63957
       -0.56790   34.49695   68.67454  116.23516
       -0.01520   29.95216   71.17464  113.11901
       -0.00110   32.18015   72.37084  111.75273
       -0.19060   32.66581   71.75290  109.26774
       -0.19060   33.67303   74.10750  113.01696
       -0.23410   34.67081   72.89808  108.03753
       -0.23410   35.66669   75.24323  111.79242
        0.32260   36.15235   74.63284  109.31499
       -0.55790   38.16113   75.81014  108.09233
        0.27190   26.39003   68.56493  114.68181
        0.08760   31.25985   67.35173  113.09633
        0.02950   28.46305   70.91953  111.72250
        0.02950   29.24729   72.53147  114.49473
        0.16990   31.49984   70.39419  108.28887
        0.16990   33.27997   74.57615  114.96338
        0.16560   35.07899   72.42942  106.09300
        0.16560   36.84399   76.58871  112.77130
        0.39920   38.36333   75.25834  106.36512
       -0.41570   31.29009   69.57027  118.90346
       -0.00240   32.96438   69.95766  121.02184
        0.59730   33.67303   67.55582  122.46559
       -0.56790   35.17536   67.66164  124.24571
       -0.03430   31.77952   71.87384  122.80007
        0.01180   31.89858   74.53836  121.66435
       -0.12560   34.20782   75.67219  121.17869
       -0.12560   29.67059   75.80069  121.13333
       -0.17040   34.28341   78.07592  120.16202
       -0.17040   29.77075   78.20632  120.11477
       -0.10720   32.07054   79.34204  119.63289
        0.27190   29.40792   69.77247  119.15101
        0.09780   34.73695   70.75135  120.33587
        0.02950   29.83311   71.33716  123.21581
        0.02950   32.82265   71.91731  124.57642
        0.13300   35.95015   74.69520  121.58876
        0.13300   27.86590   74.92008  121.49427
        0.14300   36.07676   78.95843  119.77084
        0.14300   28.03976   79.19653  119.67636
        0.12970   32.15180   81.19964  118.80708
       -0.34790   32.67525   65.37885  121.71348
       -0.24000   33.34611   63.00347  122.93424
        0.73410   35.76496   61.93955  121.77584
       -0.58940   35.99739   61.93010  119.48927
       -0.00940   31.16158   61.08729  122.62244
        0.01870   28.80510   61.94333  124.03406
       -0.04790   26.76041   60.04227  123.63911
       -0.01430   24.37369   61.12697  124.81452
       -0.38540   22.23830   59.45645  124.31185
        0.27470   31.54898   65.31649  120.17146
        0.14260   33.68248   63.29260  124.94491
        0.03620   30.74206   60.84729  120.61933
        0.03620   31.75685   59.26559  123.38211
        0.01030   29.22272   62.12097  126.04662
        0.01030   28.18715   63.76881  123.30085
        0.06210   26.45428   59.74558  121.61899
        0.06210   27.25741   58.25648  124.54051
        0.11350   24.64581   61.33295  126.84787
        0.11350   23.99574   62.97890  123.98682
        0.34000   22.59357   57.71413  125.00160
        0.34000   20.64526   60.15754  125.09042
        0.34000   21.98129   59.31850  122.41457
       -0.41570   37.53752   61.06272  123.20258
       -0.14900   39.82976   60.05550  122.07820
        0.27190   37.32965   61.07595  125.09987
        0.09760   39.53307   58.12042  121.50183
        0.09760   40.35132   61.16099  120.44169
        0.09760   41.35666   60.11597  123.43313
       -0.01937   21.19895   92.54178  106.53520
       -0.01937   19.70606   91.94273  108.25674
       -0.01937   19.97252   90.96008  106.46717
        0.28395    3.54702   97.82734  111.34077
        0.28395    2.85538   99.68494  110.62457
       -0.01010   -6.54034  105.51286  113.69537
       -0.01010   -6.41940  106.28009  111.51274
       -0.01010   -8.03889  106.42938  112.74673
        0.28395    0.73888   88.75477  117.47482
        0.28395   -0.87116   87.45841  117.90379
       -0.00393    3.93441   82.18797  117.52585
       -0.00393    4.80368   80.94075  115.88745
       -0.00393    5.51422   81.05224  117.78663
        0.28395   10.17429   89.28011  117.61655
        0.28395    8.22409   89.30846  118.49339
        0.01457   10.28011  103.40959  103.77809
        0.01457    8.34881  104.34690  104.68705
        0.01457    8.67951  102.38536  104.32611
        0.28395   -1.02612  106.95661  102.49308
        0.28395   -0.49322  108.05076  100.77909
       -0.01937   -9.64516  108.00541   94.74898
       -0.01937   -8.63983  109.92915   93.90805
       -0.01937   -9.23131  108.30587   92.83280
        0.29095    7.15450  103.26786   82.21631
        0.29095    7.40773  105.25775   82.95142
       -0.03177   11.90716  103.38692   87.84392
       -0.03177   12.07535  102.77842   90.08135
       -0.03177   13.48698  102.53276   88.63193
        0.28395   10.71097   94.88315   84.18919
        0.28395   10.38593   96.77099   83.23299
       -0.00187   17.17194   97.57790   83.18952
       -0.00187   18.73097   98.42827   84.57280
       -0.00187   19.11269   97.36814   82.90417
        0.28395   17.73319   86.39072   80.28690
        0.28395   18.03555   88.53745   80.30958
       -0.03177   23.92393   87.97242   83.84715
       -0.03177   24.63069   87.94029   86.00333
       -0.03177   25.73240   87.44519   84.39328
        0.28395   17.72185   85.92207  102.41182
        0.28395   18.43995   83.91707  102.74630

  Old nuclear repulsion        = 95385.942074308317387
  Additional nuclear repulsion =  100.870877159211915
  Total nuclear repulsion      = 95486.812951467523817

  Minimum eigenvalue in the overlap matrix is 1.0780772419E-01.
  Reciprocal condition number of the overlap matrix is 3.6369473327E-02.
    Using symmetric orthogonalization.

  ==> Pre-Iterations <==

  SCF Guess: Superposition of Atomic Densities via on-the-fly atomic UHF (no occupation information).

   -------------------------
    Irrep   Nso     Nmo    
   -------------------------
     A       1475    1475 
   -------------------------
    Total    1475    1475
   -------------------------

  ==> Iterations <==

                           Total Energy        Delta E     RMS |[F,P]|

   @DF-RHF iter SAD: -12929.97838679349661   -1.29300e+04   0.00000e+00 
   @DF-RHF iter   1: -13033.12014212109170   -1.03142e+02   1.97975e-03 ADIIS/DIIS
   @DF-RHF iter   2: -13036.02323641201474   -2.90309e+00   1.48678e-03 ADIIS/DIIS
   @DF-RHF iter   3: -13039.32115814635108   -3.29792e+00   3.64508e-04 ADIIS/DIIS
   @DF-RHF iter   4: -13039.53772566565567   -2.16568e-01   1.15624e-04 ADIIS/DIIS
   @DF-RHF iter   5: -13039.57714898171071   -3.94233e-02   4.45434e-05 DIIS
   @DF-RHF iter   6: -13039.58323322926663   -6.08425e-03   1.80136e-05 DIIS
   @DF-RHF iter   7: -13039.58419727677574   -9.64048e-04   8.22977e-06 DIIS
   @DF-RHF iter   8: -13039.58443302442538   -2.35748e-04   2.56370e-06 DIIS
   @DF-RHF iter   9: -13039.58445903457869   -2.60102e-05   1.07911e-06 DIIS
   @DF-RHF iter  10: -13039.58446378799999   -4.75342e-06   4.54038e-07 DIIS
   @DF-RHF iter  11: -13039.58446511151124   -1.32351e-06   2.93197e-07 DIIS
   @DF-RHF iter  12: -13039.58446584059493   -7.29084e-07   1.81445e-07 DIIS
  Energy and wave function converged.


  ==> Post-Iterations <==

    Orbital Energies [Eh]
    ---------------------

    Doubly Occupied:                                                      

       1A    -91.670085     2A    -91.414861     3A    -91.407366  
       4A    -91.312644     5A    -91.245663     6A    -20.422700  
       7A    -20.396800     8A    -20.384658     9A    -20.365596  
      10A    -20.362220    11A    -20.358488    12A    -20.353088  
      13A    -20.352331    14A    -20.338161    15A    -20.333479  
      16A    -20.331772    17A    -20.329184    18A    -20.326119  
      19A    -20.325458    20A    -20.324580    21A    -20.318668  
      22A    -20.317297    23A    -20.313759    24A    -20.312273  
      25A    -20.303467    26A    -20.290584    27A    -20.275593  
      28A    -20.262307    29A    -20.259501    30A    -20.253194  
      31A    -20.251562    32A    -20.247007    33A    -20.246342  
      34A    -20.245073    35A    -20.240025    36A    -20.237178  
      37A    -20.231363    38A    -20.228846    39A    -20.213827  
      40A    -20.199639    41A    -20.196629    42A    -20.149762  
      43A    -20.108224    44A    -19.949676    45A    -19.946201  
      46A    -19.925659    47A    -19.922617    48A    -19.901021  
      49A    -19.896406    50A    -15.886350    51A    -15.602542  
      52A    -15.584921    53A    -15.568882    54A    -15.562026  
      55A    -15.557610    56A    -15.540520    57A    -15.530441  
      58A    -15.520525    59A    -15.513877    60A    -15.512149  
      61A    -15.509648    62A    -15.507838    63A    -15.500875  
      64A    -15.499802    65A    -15.499043    66A    -15.491556  
      67A    -15.490683    68A    -15.490302    69A    -15.488210  
      70A    -15.445206    71A    -15.445092    72A    -15.433905  
      73A    -15.425319    74A    -15.424460    75A    -15.423565  
      76A    -15.413734    77A    -15.412156    78A    -15.407139  
      79A    -15.404159    80A    -15.403159    81A    -15.400377  
      82A    -15.397773    83A    -15.371491    84A    -15.365685  
      85A    -15.313635    86A    -15.303785    87A    -11.531981  
      88A    -11.474598    89A    -11.445571    90A    -11.420632  
      91A    -11.404471    92A    -11.401039    93A    -11.395797  
      94A    -11.394787    95A    -11.389785    96A    -11.387683  
      97A    -11.382843    98A    -11.381187    99A    -11.381082  
     100A    -11.373816   101A    -11.371053   102A    -11.370657  
     103A    -11.366086   104A    -11.364528   105A    -11.355560  
     106A    -11.347108   107A    -11.328440   108A    -11.327551  
     109A    -11.323070   110A    -11.319689   111A    -11.315203  
     112A    -11.311896   113A    -11.311034   114A    -11.310292  
     115A    -11.307603   116A    -11.306602   117A    -11.306092  
     118A    -11.305175   119A    -11.304594   120A    -11.304471  
     121A    -11.304403   122A    -11.302568   123A    -11.301824  
     124A    -11.300127   125A    -11.299691   126A    -11.298682  
     127A    -11.297506   128A    -11.295628   129A    -11.294348  
     130A    -11.289507   131A    -11.288783   132A    -11.287126  
     133A    -11.286909   134A    -11.286270   135A    -11.284783  
     136A    -11.284560   137A    -11.283464   138A    -11.282593  
     139A    -11.281477   140A    -11.280789   141A    -11.273311  
     142A    -11.266333   143A    -11.265695   144A    -11.263940  
     145A    -11.263617   146A    -11.263252   147A    -11.262461  
     148A    -11.257361   149A    -11.254866   150A    -11.251926  
     151A    -11.251121   152A    -11.248107   153A    -11.242118  
     154A    -11.241550   155A    -11.237883   156A    -11.237820  
     157A    -11.237256   158A    -11.236111   159A    -11.233985  
     160A    -11.232907   161A    -11.230222   162A    -11.223673  
     163A    -11.223529   164A    -11.222547   165A    -11.221598  
     166A    -11.221551   167A    -11.221206   168A    -11.219980  
     169A    -11.217826   170A    -11.216920   171A    -11.216330  
     172A    -11.213759   173A    -11.213119   174A    -11.211481  
     175A    -11.211449   176A    -11.211138   177A    -11.211093  
     178A    -11.209445   179A    -11.207532   180A    -11.207037  
     181A    -11.206601   182A    -11.206052   183A    -11.203907  
     184A    -11.203451   185A    -11.202704   186A    -11.201844  
     187A    -11.201832   188A    -11.201057   189A    -11.200874  
     190A    -11.199082   191A    -11.197866   192A    -11.197712  
     193A    -11.196613   194A    -11.194063   195A    -11.192741  
     196A    -11.190575   197A    -11.189852   198A    -11.188567  
     199A    -11.186969   200A    -11.183951   201A    -11.177450  
     202A    -11.175475   203A    -11.174692   204A    -11.172937  
     205A    -11.166142   206A    -11.165680   207A    -11.164039  
     208A    -11.163880   209A    -11.161073   210A    -11.160881  
     211A    -11.158930   212A    -11.155074   213A    -11.153784  
     214A    -11.151655   215A    -11.150336   216A    -11.149753  
     217A    -11.149388   218A    -11.146471   219A    -11.140648  
     220A    -11.139673   221A    -11.138193   222A    -11.136458  
     223A    -11.128172   224A    -11.112526   225A    -11.111269  
     226A    -11.107757   227A    -11.099091   228A    -11.096207  
     229A    -11.093713   230A    -11.083183   231A    -11.076287  
     232A    -11.074541   233A    -11.046664   234A    -11.044163  
     235A    -10.998384   236A    -10.975668   237A     -9.233909  
     238A     -9.027081   239A     -9.021148   240A     -8.931070  
     241A     -8.865631   242A     -6.890083   243A     -6.884829  
     244A     -6.882660   245A     -6.677155   246A     -6.674841  
     247A     -6.672519   248A     -6.670340   249A     -6.668311  
     250A     -6.666075   251A     -6.580706   252A     -6.578901  
     253A     -6.576059   254A     -6.515190   255A     -6.513527  
     256A     -6.510635   257A     -1.600809   258A     -1.495599  
     259A     -1.479789   260A     -1.475993   261A     -1.460959  
     262A     -1.456132   263A     -1.453808   264A     -1.448590  
     265A     -1.447878   266A     -1.443700   267A     -1.437555  
     268A     -1.435455   269A     -1.433198   270A     -1.431987  
     271A     -1.429997   272A     -1.429513   273A     -1.425041  
     274A     -1.423092   275A     -1.420983   276A     -1.415745  
     277A     -1.412697   278A     -1.411092   279A     -1.406387  
     280A     -1.392363   281A     -1.382551   282A     -1.380090  
     283A     -1.368137   284A     -1.360012   285A     -1.357175  
     286A     -1.354095   287A     -1.353722   288A     -1.351803  
     289A     -1.346973   290A     -1.344077   291A     -1.343517  
     292A     -1.336344   293A     -1.334721   294A     -1.331916  
     295A     -1.329854   296A     -1.328991   297A     -1.325748  
     298A     -1.322382   299A     -1.317960   300A     -1.314736  
     301A     -1.307013   302A     -1.306764   303A     -1.302638  
     304A     -1.301249   305A     -1.301158   306A     -1.293328  
     307A     -1.293203   308A     -1.288416   309A     -1.287480  
     310A     -1.277226   311A     -1.275936   312A     -1.269782  
     313A     -1.265504   314A     -1.258569   315A     -1.241438  
     316A     -1.233238   317A     -1.227828   318A     -1.224590  
     319A     -1.221923   320A     -1.219382   321A     -1.208905  
     322A     -1.207769   323A     -1.206154   324A     -1.205936  
     325A     -1.205251   326A     -1.204766   327A     -1.202848  
     328A     -1.200996   329A     -1.200242   330A     -1.193822  
     331A     -1.189149   332A     -1.187996   333A     -1.181988  
     334A     -1.180631   335A     -1.179987   336A     -1.177612  
     337A     -1.166293   338A     -1.165745   339A     -1.160609  
     340A     -1.159766   341A     -1.157618   342A     -1.157194  
     343A     -1.154518   344A     -1.152715   345A     -1.147585  
     346A     -1.142756   347A     -1.139557   348A     -1.135355  
     349A     -1.133140   350A     -1.131549   351A     -1.127822  
     352A     -1.121286   353A     -1.119362   354A     -1.118744  
     355A     -1.115335   356A     -1.111062   357A     -1.110043  
     358A     -1.098791   359A     -1.093485   360A     -1.093236  
     361A     -1.092005   362A     -1.091332   363A     -1.088702  
     364A     -1.085057   365A     -1.082440   366A     -1.080470  
     367A     -1.078435   368A     -1.068924   369A     -1.066075  
     370A     -1.064318   371A     -1.063469   372A     -1.062617  
     373A     -1.055695   374A     -1.055371   375A     -1.047226  
     376A     -1.046015   377A     -1.044262   378A     -1.044159  
     379A     -1.043231   380A     -1.041176   381A     -1.040676  
     382A     -1.039827   383A     -1.035494   384A     -1.029834  
     385A     -1.027621   386A     -1.018556   387A     -1.017231  
     388A     -1.013803   389A     -1.013735   390A     -1.012577  
     391A     -1.009827   392A     -1.006874   393A     -1.003179  
     394A     -0.998868   395A     -0.996659   396A     -0.992384  
     397A     -0.992095   398A     -0.988990   399A     -0.980676  
     400A     -0.980114   401A     -0.974451   402A     -0.972391  
     403A     -0.972214   404A     -0.970843   405A     -0.969634  
     406A     -0.966926   407A     -0.961475   408A     -0.957839  
     409A     -0.956463   410A     -0.947963   411A     -0.947662  
     412A     -0.942361   413A     -0.935998   414A     -0.935432  
     415A     -0.934940   416A     -0.932670   417A     -0.922982  
     418A     -0.922009   419A     -0.918187   420A     -0.917651  
     421A     -0.917606   422A     -0.914401   423A     -0.912382  
     424A     -0.909633   425A     -0.907682   426A     -0.906640  
     427A     -0.906550   428A     -0.906046   429A     -0.899476  
     430A     -0.898988   431A     -0.890266   432A     -0.889344  
     433A     -0.883645   434A     -0.881988   435A     -0.878989  
     436A     -0.877917   437A     -0.876784   438A     -0.876195  
     439A     -0.873636   440A     -0.869852   441A     -0.869007  
     442A     -0.867109   443A     -0.866327   444A     -0.861115  
     445A     -0.860411   446A     -0.859647   447A     -0.857106  
     448A     -0.855802   449A     -0.855555   450A     -0.853247  
     451A     -0.852842   452A     -0.850105   453A     -0.847629  
     454A     -0.846994   455A     -0.845401   456A     -0.842250  
     457A     -0.839882   458A     -0.838497   459A     -0.836483  
     460A     -0.834882   461A     -0.832735   462A     -0.831156  
     463A     -0.830140   464A     -0.826292   465A     -0.826115  
     466A     -0.822793   467A     -0.818807   468A     -0.818132  
     469A     -0.817090   470A     -0.815814   471A     -0.815647  
     472A     -0.813170   473A     -0.812811   474A     -0.811666  
     475A     -0.810015   476A     -0.805285   477A     -0.804205  
     478A     -0.802098   479A     -0.801461   480A     -0.797733  
     481A     -0.797149   482A     -0.794439   483A     -0.793583  
     484A     -0.791808   485A     -0.789424   486A     -0.787783  
     487A     -0.786299   488A     -0.783604   489A     -0.781687  
     490A     -0.779103   491A     -0.777512   492A     -0.777198  
     493A     -0.776882   494A     -0.775280   495A     -0.773109  
     496A     -0.772439   497A     -0.771431   498A     -0.770944  
     499A     -0.770677   500A     -0.768825   501A     -0.767473  
     502A     -0.766876   503A     -0.766004   504A     -0.763945  
     505A     -0.761313   506A     -0.760505   507A     -0.758814  
     508A     -0.756580   509A     -0.756514   510A     -0.754774  
     511A     -0.752905   512A     -0.752407   513A     -0.751494  
     514A     -0.745175   515A     -0.743762   516A     -0.742093  
     517A     -0.741566   518A     -0.739907   519A     -0.739215  
     520A     -0.737680   521A     -0.737151   522A     -0.736087  
     523A     -0.735128   524A     -0.731288   525A     -0.730933  
     526A     -0.730201   527A     -0.729134   528A     -0.728929  
     529A     -0.727301   530A     -0.722384   531A     -0.721564  
     532A     -0.721131   533A     -0.720943   534A     -0.716446  
     535A     -0.714407   536A     -0.713096   537A     -0.712809  
     538A     -0.712388   539A     -0.711138   540A     -0.710745  
     541A     -0.710052   542A     -0.707841   543A     -0.707257  
     544A     -0.706744   545A     -0.705708   546A     -0.704943  
     547A     -0.702903   548A     -0.699838   549A     -0.699213  
     550A     -0.695816   551A     -0.695667   552A     -0.695658  
     553A     -0.695228   554A     -0.694545   555A     -0.692320  
     556A     -0.690376   557A     -0.690238   558A     -0.688795  
     559A     -0.688696   560A     -0.687554   561A     -0.687364  
     562A     -0.684497   563A     -0.682992   564A     -0.682386  
     565A     -0.681586   566A     -0.680050   567A     -0.679430  
     568A     -0.679212   569A     -0.678541   570A     -0.678137  
     571A     -0.677540   572A     -0.674493   573A     -0.673714  
     574A     -0.673126   575A     -0.671234   576A     -0.669904  
     577A     -0.668725   578A     -0.668541   579A     -0.668071  
     580A     -0.667220   581A     -0.665910   582A     -0.665482  
     583A     -0.662978   584A     -0.662234   585A     -0.661759  
     586A     -0.661057   587A     -0.660778   588A     -0.659747  
     589A     -0.657841   590A     -0.657498   591A     -0.657147  
     592A     -0.656883   593A     -0.655652   594A     -0.655494  
     595A     -0.654073   596A     -0.651972   597A     -0.650279  
     598A     -0.648293   599A     -0.647938   600A     -0.646531  
     601A     -0.646258   602A     -0.644909   603A     -0.643604  
     604A     -0.642485   605A     -0.640735   606A     -0.640350  
     607A     -0.639089   608A     -0.638200   609A     -0.637744  
     610A     -0.636690   611A     -0.636212   612A     -0.635211  
     613A     -0.633899   614A     -0.633393   615A     -0.633145  
     616A     -0.632816   617A     -0.632008   618A     -0.631670  
     619A     -0.630698   620A     -0.629058   621A     -0.627597  
     622A     -0.627264   623A     -0.626474   624A     -0.625409  
     625A     -0.624144   626A     -0.623962   627A     -0.623616  
     628A     -0.622927   629A     -0.622610   630A     -0.621956  
     631A     -0.621467   632A     -0.620671   633A     -0.619694  
     634A     -0.618362   635A     -0.617755   636A     -0.616968  
     637A     -0.616652   638A     -0.615830   639A     -0.614861  
     640A     -0.614642   641A     -0.614189   642A     -0.612904  
     643A     -0.612393   644A     -0.611830   645A     -0.611300  
     646A     -0.611071   647A     -0.610306   648A     -0.608943  
     649A     -0.606438   650A     -0.605531   651A     -0.605147  
     652A     -0.604802   653A     -0.603723   654A     -0.603376  
     655A     -0.602776   656A     -0.601875   657A     -0.601798  
     658A     -0.600207   659A     -0.599674   660A     -0.599465  
     661A     -0.596428   662A     -0.596279   663A     -0.595345  
     664A     -0.593413   665A     -0.592654   666A     -0.591794  
     667A     -0.590392   668A     -0.589077   669A     -0.588265  
     670A     -0.588043   671A     -0.587172   672A     -0.587057  
     673A     -0.586573   674A     -0.585816   675A     -0.584948  
     676A     -0.584758   677A     -0.584229   678A     -0.583554  
     679A     -0.583374   680A     -0.581814   681A     -0.581581  
     682A     -0.580376   683A     -0.579624   684A     -0.579410  
     685A     -0.579090   686A     -0.577731   687A     -0.577287  
     688A     -0.576444   689A     -0.575937   690A     -0.573814  
     691A     -0.573669   692A     -0.573362   693A     -0.572736  
     694A     -0.572454   695A     -0.571888   696A     -0.571045  
     697A     -0.569359   698A     -0.567240   699A     -0.566570  
     700A     -0.566279   701A     -0.564269   702A     -0.563011  
     703A     -0.562934   704A     -0.562265   705A     -0.561229  
     706A     -0.559802   707A     -0.558858   708A     -0.557960  
     709A     -0.556949   710A     -0.555750   711A     -0.555687  
     712A     -0.555354   713A     -0.553160   714A     -0.552708  
     715A     -0.550876   716A     -0.550826   717A     -0.549096  
     718A     -0.548063   719A     -0.547699   720A     -0.547558  
     721A     -0.546196   722A     -0.545349   723A     -0.544380  
     724A     -0.544096   725A     -0.543701   726A     -0.542406  
     727A     -0.542353   728A     -0.541209   729A     -0.540204  
     730A     -0.539837   731A     -0.539453   732A     -0.539118  
     733A     -0.538293   734A     -0.537266   735A     -0.537034  
     736A     -0.534966   737A     -0.534027   738A     -0.533673  
     739A     -0.531872   740A     -0.531294   741A     -0.531179  
     742A     -0.527780   743A     -0.525505   744A     -0.525048  
     745A     -0.524418   746A     -0.523527   747A     -0.523186  
     748A     -0.522845   749A     -0.522496   750A     -0.521646  
     751A     -0.521268   752A     -0.519298   753A     -0.518722  
     754A     -0.517734   755A     -0.517134   756A     -0.517072  
     757A     -0.516761   758A     -0.515201   759A     -0.513989  
     760A     -0.513614   761A     -0.512043   762A     -0.511828  
     763A     -0.510325   764A     -0.508520   765A     -0.507906  
     766A     -0.507009   767A     -0.506973   768A     -0.506480  
     769A     -0.506215   770A     -0.504093   771A     -0.502362  
     772A     -0.500949   773A     -0.500781   774A     -0.496177  
     775A     -0.495800   776A     -0.495233   777A     -0.495137  
     778A     -0.494057   779A     -0.493403   780A     -0.492950  
     781A     -0.492765   782A     -0.492267   783A     -0.491184  
     784A     -0.490582   785A     -0.489315   786A     -0.488312  
     787A     -0.487593   788A     -0.486397   789A     -0.486321  
     790A     -0.485006   791A     -0.484456   792A     -0.482533  
     793A     -0.481569   794A     -0.480966   795A     -0.480515  
     796A     -0.478882   797A     -0.478105   798A     -0.477516  
     799A     -0.476299   800A     -0.475245   801A     -0.474719  
     802A     -0.471707   803A     -0.471581   804A     -0.470125  
     805A     -0.468674   806A     -0.466700   807A     -0.466421  
     808A     -0.466296   809A     -0.464180   810A     -0.463045  
     811A     -0.461604   812A     -0.460960   813A     -0.459758  
     814A     -0.456576   815A     -0.456341   816A     -0.456065  
     817A     -0.455225   818A     -0.454300   819A     -0.452980  
     820A     -0.452218   821A     -0.449671   822A     -0.449313  
     823A     -0.447735   824A     -0.447186   825A     -0.445642  
     826A     -0.445268   827A     -0.444574   828A     -0.443571  
     829A     -0.443347   830A     -0.442049   831A     -0.441967  
     832A     -0.440624   833A     -0.440220   834A     -0.439745  
     835A     -0.435483   836A     -0.434711   837A     -0.433411  
     838A     -0.431998   839A     -0.429924   840A     -0.429702  
     841A     -0.428132   842A     -0.426497   843A     -0.425999  
     844A     -0.425128   845A     -0.423751   846A     -0.420221  
     847A     -0.418390   848A     -0.418320   849A     -0.416671  
     850A     -0.416090   851A     -0.415712   852A     -0.414949  
     853A     -0.414429   854A     -0.413191   855A     -0.410904  
     856A     -0.410675   857A     -0.408656   858A     -0.406295  
     859A     -0.405774   860A     -0.405062   861A     -0.403543  
     862A     -0.402933   863A     -0.399825   864A     -0.392547  
     865A     -0.390694   866A     -0.390381   867A     -0.390278  
     868A     -0.389828   869A     -0.389191   870A     -0.382878  
     871A     -0.379483   872A     -0.376819   873A     -0.374996  
     874A     -0.374553   875A     -0.374143   876A     -0.373803  
     877A     -0.371974   878A     -0.370077   879A     -0.368290  
     880A     -0.366387   881A     -0.362897   882A     -0.361053  
     883A     -0.352699   884A     -0.352394   885A     -0.351592  
     886A     -0.351326   887A     -0.350658   888A     -0.347824  
     889A     -0.345854   890A     -0.345473   891A     -0.338133  
     892A     -0.336942   893A     -0.333150   894A     -0.328767  
     895A     -0.327465   896A     -0.325125   897A     -0.321396  
     898A     -0.321373   899A     -0.319726   900A     -0.317206  
     901A     -0.314611   902A     -0.310650   903A     -0.307003  
     904A     -0.304062   905A     -0.303519   906A     -0.295180  
     907A     -0.284636   908A     -0.277531   909A     -0.266754  
     910A     -0.265235   911A     -0.233550   912A     -0.223655  
     913A     -0.151857   914A     -0.137192   915A     -0.131727  
     916A     -0.120037   917A     -0.107694   918A     -0.103303  
     919A     -0.094543   920A     -0.090337   921A     -0.062130  

    Virtual:                                                              

     922A      0.091240   923A      0.105162   924A      0.109466  
     925A      0.109466   926A      0.139586   927A      0.145998  
     928A      0.146936   929A      0.150214   930A      0.153494  
     931A      0.160008   932A      0.162389   933A      0.163552  
     934A      0.167803   935A      0.170507   936A      0.172854  
     937A      0.174289   938A      0.177360   939A      0.179765  
     940A      0.181243   941A      0.184273   942A      0.187629  
     943A      0.191711   944A      0.193409   945A      0.199054  
     946A      0.203351   947A      0.206371   948A      0.215931  
     949A      0.217342   950A      0.218874   951A      0.231861  
     952A      0.233523   953A      0.237909   954A      0.247559  
     955A      0.251170   956A      0.254086   957A      0.255064  
     958A      0.258991   959A      0.270225   960A      0.273772  
     961A      0.279051   962A      0.279958   963A      0.282224  
     964A      0.282970   965A      0.287911   966A      0.290011  
     967A      0.297552   968A      0.303822   969A      0.318484  
     970A      0.324765   971A      0.325592   972A      0.347827  
     973A      0.349074   974A      0.368312   975A      0.378512  
     976A      0.378544   977A      0.384029   978A      0.385090  
     979A      0.389575   980A      0.392269   981A      0.392706  
     982A      0.394154   983A      0.394704   984A      0.395835  
     985A      0.404686   986A      0.406941   987A      0.408241  
     988A      0.409096   989A      0.415479   990A      0.415563  
     991A      0.418252   992A      0.418763   993A      0.423465  
     994A      0.427798   995A      0.432532   996A      0.433131  
     997A      0.436454   998A      0.437798   999A      0.447108  
    1000A      0.447150  1001A      0.447451  1002A      0.448907  
    1003A      0.449321  1004A      0.451104  1005A      0.452612  
    1006A      0.456582  1007A      0.457139  1008A      0.458133  
    1009A      0.458752  1010A      0.458963  1011A      0.462042  
    1012A      0.466728  1013A      0.469257  1014A      0.470643  
    1015A      0.471975  1016A      0.475735  1017A      0.477636  
    1018A      0.480095  1019A      0.484058  1020A      0.484813  
    1021A      0.484977  1022A      0.486078  1023A      0.488151  
    1024A      0.493015  1025A      0.495674  1026A      0.495843  
    1027A      0.496049  1028A      0.497760  1029A      0.498296  
    1030A      0.500757  1031A      0.502822  1032A      0.503770  
    1033A      0.505522  1034A      0.507898  1035A      0.509427  
    1036A      0.511627  1037A      0.513249  1038A      0.515085  
    1039A      0.516651  1040A      0.518056  1041A      0.518407  
    1042A      0.519479  1043A      0.520910  1044A      0.521915  
    1045A      0.522313  1046A      0.524134  1047A      0.525339  
    1048A      0.526296  1049A      0.527145  1050A      0.528384  
    1051A      0.530346  1052A      0.531917  1053A      0.533035  
    1054A      0.534114  1055A      0.534209  1056A      0.536411  
    1057A      0.537133  1058A      0.537491  1059A      0.537823  
    1060A      0.538139  1061A      0.539385  1062A      0.540435  
    1063A      0.541019  1064A      0.543902  1065A      0.544445  
    1066A      0.545075  1067A      0.545807  1068A      0.547502  
    1069A      0.548790  1070A      0.550243  1071A      0.550969  
    1072A      0.552000  1073A      0.552958  1074A      0.554110  
    1075A      0.556077  1076A      0.556241  1077A      0.556644  
    1078A      0.557807  1079A      0.558297  1080A      0.559198  
    1081A      0.560014  1082A      0.560594  1083A      0.561712  
    1084A      0.562782  1085A      0.564543  1086A      0.565191  
    1087A      0.566774  1088A      0.567573  1089A      0.569373  
    1090A      0.570486  1091A      0.570818  1092A      0.571975  
    1093A      0.572291  1094A      0.573498  1095A      0.573842  
    1096A      0.574319  1097A      0.578031  1098A      0.579981  
    1099A      0.580421  1100A      0.580851  1101A      0.581829  
    1102A      0.582537  1103A      0.583877  1104A      0.585243  
    1105A      0.585913  1106A      0.586726  1107A      0.589392  
    1108A      0.590456  1109A      0.591254  1110A      0.591926  
    1111A      0.593192  1112A      0.593753  1113A      0.594726  
    1114A      0.594984  1115A      0.597186  1116A      0.598054  
    1117A      0.598526  1118A      0.598680  1119A      0.601094  
    1120A      0.602159  1121A      0.603492  1122A      0.604344  
    1123A      0.604849  1124A      0.605794  1125A      0.606657  
    1126A      0.607885  1127A      0.608321  1128A      0.609207  
    1129A      0.609939  1130A      0.609991  1131A      0.610417  
    1132A      0.611083  1133A      0.611647  1134A      0.612429  
    1135A      0.613278  1136A      0.613858  1137A      0.615124  
    1138A      0.615800  1139A      0.616896  1140A      0.617422  
    1141A      0.618211  1142A      0.618859  1143A      0.619950  
    1144A      0.620451  1145A      0.621452  1146A      0.621924  
    1147A      0.623064  1148A      0.624028  1149A      0.624326  
    1150A      0.625230  1151A      0.625868  1152A      0.626475  
    1153A      0.627404  1154A      0.628802  1155A      0.629753  
    1156A      0.629958  1157A      0.631026  1158A      0.631508  
    1159A      0.632242  1160A      0.633776  1161A      0.634493  
    1162A      0.635198  1163A      0.635723  1164A      0.635977  
    1165A      0.636916  1166A      0.637657  1167A      0.639581  
    1168A      0.640372  1169A      0.640764  1170A      0.641847  
    1171A      0.642315  1172A      0.642882  1173A      0.643496  
    1174A      0.643806  1175A      0.644100  1176A      0.646442  
    1177A      0.646852  1178A      0.646894  1179A      0.648037  
    1180A      0.648588  1181A      0.650206  1182A      0.651136  
    1183A      0.651459  1184A      0.652255  1185A      0.653367  
    1186A      0.653530  1187A      0.654131  1188A      0.655030  
    1189A      0.655385  1190A      0.657802  1191A      0.658395  
    1192A      0.658986  1193A      0.660248  1194A      0.660454  
    1195A      0.661310  1196A      0.661670  1197A      0.663701  
    1198A      0.664682  1199A      0.665178  1200A      0.665569  
    1201A      0.666667  1202A      0.666719  1203A      0.668372  
    1204A      0.668722  1205A      0.669870  1206A      0.670667  
    1207A      0.672402  1208A      0.672940  1209A      0.673467  
    1210A      0.674137  1211A      0.674640  1212A      0.675231  
    1213A      0.676264  1214A      0.677996  1215A      0.678545  
    1216A      0.679403  1217A      0.680918  1218A      0.681711  
    1219A      0.682687  1220A      0.683394  1221A      0.684225  
    1222A      0.684622  1223A      0.685393  1224A      0.686839  
    1225A      0.688837  1226A      0.688995  1227A      0.690297  
    1228A      0.690651  1229A      0.691387  1230A      0.692015  
    1231A      0.692854  1232A      0.693472  1233A      0.694830  
    1234A      0.696330  1235A      0.697089  1236A      0.697118  
    1237A      0.698719  1238A      0.699335  1239A      0.700026  
    1240A      0.700557  1241A      0.701230  1242A      0.702938  
    1243A      0.704165  1244A      0.704320  1245A      0.705112  
    1246A      0.705762  1247A      0.706966  1248A      0.707675  
    1249A      0.707771  1250A      0.708737  1251A      0.710371  
    1252A      0.711667  1253A      0.712801  1254A      0.713829  
    1255A      0.714443  1256A      0.715198  1257A      0.715460  
    1258A      0.717032  1259A      0.717252  1260A      0.719295  
    1261A      0.720130  1262A      0.720782  1263A      0.721533  
    1264A      0.722852  1265A      0.723111  1266A      0.724257  
    1267A      0.724831  1268A      0.725305  1269A      0.726306  
    1270A      0.726564  1271A      0.727400  1272A      0.727960  
    1273A      0.730164  1274A      0.731218  1275A      0.731625  
    1276A      0.732394  1277A      0.732656  1278A      0.733072  
    1279A      0.734616  1280A      0.735095  1281A      0.735689  
    1282A      0.736759  1283A      0.737707  1284A      0.738322  
    1285A      0.738947  1286A      0.739174  1287A      0.739982  
    1288A      0.740535  1289A      0.741430  1290A      0.742303  
    1291A      0.743596  1292A      0.744312  1293A      0.744685  
    1294A      0.745855  1295A      0.746604  1296A      0.748423  
    1297A      0.750097  1298A      0.750210  1299A      0.750774  
    1300A      0.753087  1301A      0.753354  1302A      0.753954  
    1303A      0.754551  1304A      0.755303  1305A      0.755845  
    1306A      0.757974  1307A      0.758327  1308A      0.759090  
    1309A      0.761516  1310A      0.765321  1311A      0.766787  
    1312A      0.768993  1313A      0.769237  1314A      0.774506  
    1315A      0.775248  1316A      0.775466  1317A      0.775670  
    1318A      0.778639  1319A      0.779095  1320A      0.779182  
    1321A      0.781216  1322A      0.782222  1323A      0.784516  
    1324A      0.786114  1325A      0.787289  1326A      0.788350  
    1327A      0.789533  1328A      0.789957  1329A      0.790980  
    1330A      0.792370  1331A      0.793271  1332A      0.794824  
    1333A      0.796912  1334A      0.796919  1335A      0.797592  
    1336A      0.799287  1337A      0.800221  1338A      0.802055  
    1339A      0.803328  1340A      0.803556  1341A      0.805237  
    1342A      0.805982  1343A      0.806582  1344A      0.808142  
    1345A      0.808664  1346A      0.809670  1347A      0.810780  
    1348A      0.812213  1349A      0.813064  1350A      0.813889  
    1351A      0.816012  1352A      0.816654  1353A      0.818684  
    1354A      0.819726  1355A      0.820756  1356A      0.823164  
    1357A      0.823517  1358A      0.825111  1359A      0.826045  
    1360A      0.828326  1361A      0.829256  1362A      0.833195  
    1363A      0.833847  1364A      0.834419  1365A      0.834691  
    1366A      0.836531  1367A      0.837244  1368A      0.838695  
    1369A      0.840210  1370A      0.844629  1371A      0.846277  
    1372A      0.849660  1373A      0.849716  1374A      0.851331  
    1375A      0.853809  1376A      0.855632  1377A      0.855782  
    1378A      0.856336  1379A      0.858937  1380A      0.862430  
    1381A      0.862834  1382A      0.863745  1383A      0.866262  
    1384A      0.868491  1385A      0.871917  1386A      0.873871  
    1387A      0.876018  1388A      0.876547  1389A      0.878711  
    1390A      0.879711  1391A      0.880872  1392A      0.882096  
    1393A      0.888508  1394A      0.889759  1395A      0.890372  
    1396A      0.891734  1397A      0.894071  1398A      0.895576  
    1399A      0.895808  1400A      0.897195  1401A      0.899939  
    1402A      0.901143  1403A      0.901924  1404A      0.904101  
    1405A      0.906439  1406A      0.909256  1407A      0.912126  
    1408A      0.915297  1409A      0.916138  1410A      0.918671  
    1411A      0.921244  1412A      0.922320  1413A      0.923677  
    1414A      0.926218  1415A      0.929501  1416A      0.930115  
    1417A      0.933059  1418A      0.934611  1419A      0.934750  
    1420A      0.936541  1421A      0.939256  1422A      0.939626  
    1423A      0.940994  1424A      0.942980  1425A      0.943114  
    1426A      0.945125  1427A      0.945230  1428A      0.947970  
    1429A      0.948248  1430A      0.954199  1431A      0.959016  
    1432A      0.959264  1433A      0.981149  1434A      0.981773  
    1435A      0.985101  1436A      0.986446  1437A      0.987954  
    1438A      0.992854  1439A      0.993828  1440A      0.997631  
    1441A      1.000492  1442A      1.004451  1443A      1.010836  
    1444A      1.012050  1445A      1.016069  1446A      1.017281  
    1447A      1.021971  1448A      1.022940  1449A      1.027223  
    1450A      1.032622  1451A      1.035564  1452A      1.038962  
    1453A      1.041375  1454A      1.046468  1455A      1.047619  
    1456A      1.048093  1457A      1.054519  1458A      1.063635  
    1459A      1.078053  1460A      1.083290  1461A      1.095175  
    1462A      1.099562  1463A      1.107765  1464A      1.116558  
    1465A      1.119420  1466A      1.155066  1467A      1.155920  
    1468A      1.162916  1469A      1.169221  1470A      1.213021  
    1471A      1.245626  1472A      1.246451  1473A      1.254131  
    1474A      1.257937  1475A      1.384850  

    Final Occupation by Irrep:
              A 
    DOCC [   921 ]
    NA   [   921 ]
    NB   [   921 ]

  @DF-RHF Final Energy: -13039.58446584059493

   => Energetics <=

    Nuclear Repulsion Energy =          95486.8129514675238170
    One-Electron Energy =             -208563.6733762748772278
    Two-Electron Energy =              100042.0118756977608427
    Total Energy =                     -13039.5844658405912924

Computation Completed


Properties will be evaluated at   0.000000,   0.000000,   0.000000 [a0]

Properties computed using the SCF density matrix


 Multipole Moments:

 ------------------------------------------------------------------------------------
     Multipole            Electronic (a.u.)      Nuclear  (a.u.)        Total (a.u.)
 ------------------------------------------------------------------------------------

 L = 1.  Multiply by 2.5417464519 to convert [e a0] to [Debye]
 Dipole X            :      -8919.3811327         8882.1398678          -37.2412649
 Dipole Y            :    -164163.7828120       164046.7281085         -117.0547035
 Dipole Z            :    -173623.8367156       173587.8116968          -36.0250188
 Magnitude           :                                                  128.0098333

 ------------------------------------------------------------------------------------

*** tstop() called on atl1-1-01-010-8-0.pace.gatech.edu at Fri Nov 15 11:26:21 2024
Module time:
	user time   =   33619.58 seconds =     560.33 minutes
	system time =     910.02 seconds =      15.17 minutes
	total time  =       4099 seconds =      68.32 minutes
Total time:
	user time   =   33619.58 seconds =     560.33 minutes
	system time =     910.02 seconds =      15.17 minutes
	total time  =       4099 seconds =      68.32 minutes
Wall time: 4099.09 seconds
