# Supplementary material for: SparcleQC: Automated Input File Creation for QM/MM Studies of Protein:Ligand Complexes
Source: J Chem Inf Model. 2025 Jun 17;65(13):6433–40. doi: 10.1021/acs.jcim.5c00617 (PMC12264949; doi:10.1021/acs.jcim.5c00617)
Supplement: Supplementary file 2 [file ci5c00617_si_002.zip › si/convergence/ex1_1ABA/psi4_files/with_ee/cutoff_10.0_psi4_file_prot.out]

Scratch directory: /tmp/
  PE does not make use of molecular symmetry: further calculations in C1 point group.
  PE geometry must align with POTFILE keyword: resetting coordinates with fixed origin and orientation.
   => Libint2 <=

    Primary   basis highest AM E, G, H:  5, 4, 3
    Auxiliary basis highest AM E, G, H:  6, 5, 4
    Onebody   basis highest AM E, G, H:  6, 5, 4
    Solid Harmonics ordering:            gaussian

*** tstart() called on atl1-1-01-010-25-1.pace.gatech.edu
*** at Tue May 20 00:39:43 2025

   => Loading Basis Set <=

    Name: MINIX
    Role: ORBITAL
    Keyword: BASIS
    atoms 1, 4-5, 7-13, 25-26, 32-33, 35-41, 53-55, 62, 65-66, 68-70, 72, 82-83, 85-88, 104-105, 107, 114-115, 121-122, 124-126, 135-136, 142, 145-146, 148-154, 165-166, 168-171, 184-185, 187-188, 198-199, 201-204, 217-218, 220-221, 223, 234-237, 245, 248-249, 255-256, 258-260, 271-272, 274-280, 291-292, 294-295, 303-304, 306-307, 315-316, 318-320, 330-331, 333-336, 352-353, 355-358, 371-372, 374, 381-382, 384-386, 396-397, 399-402, 415-419, 431, 434-435, 437-440, 453-454, 460-461, 463-465, 467, 484-485, 487-488, 496-497, 499-500, 510-511, 513-515, 527-528, 530-533, 546-547, 553-554, 556-559, 572-573, 575-576, 586-587, 589-590, 592, 603-604, 606-608, 617-618, 620-622, 634-635, 637-639, 650-657, 667, 670-673, 675, 684, 687-688, 694-701 entry C          line    74 file /storage/hive/project/chem-sherrill/csargent30/.conda/envs/psi419/share/psi4/basis/minix.gbs 
    atoms 2, 6, 14, 27, 34, 42, 56-57, 63, 67, 84, 106, 116, 123, 143, 147, 167, 186, 190, 200, 219, 246, 250, 257, 273, 293, 296-297, 305, 308-309, 317, 321-322, 332, 354, 373, 383, 387-388, 398, 432, 436, 455, 462, 486, 489-490, 498, 501, 512, 517, 529, 548, 555, 574, 577, 588, 605, 619, 624, 636, 668, 685, 689, 711, 714, 717, 720, 723, 726, 729, 732, 735, 738, 741, 744, 747                                                                                                                                                                                                                                                                                                                                                                              entry O          line   102 file /storage/hive/project/chem-sherrill/csargent30/.conda/envs/psi419/share/psi4/basis/minix.gbs 
    atoms 3, 24, 31, 52, 64, 71, 73, 81, 89, 103, 113, 120, 134, 144, 164, 183, 189, 197, 216, 233, 247, 254, 270, 290, 302, 314, 329, 337, 351, 370, 380, 395, 414, 433, 452, 459, 466, 468-469, 483, 495, 509, 516, 526, 545, 552, 571, 585, 602, 616, 623, 633, 649, 669, 674, 676, 686, 693                                                                                                                                                                                                                                                                                                                                                                                                                                                                          entry N          line    88 file /storage/hive/project/chem-sherrill/csargent30/.conda/envs/psi419/share/psi4/basis/minix.gbs 
    atoms 15-23, 28-30, 43-51, 58-61, 74-80, 90-102, 109-112, 117-119, 127-133, 138-141, 155-163, 172-182, 191-196, 205-215, 224-232, 238-244, 251-253, 261-269, 281-289, 298-301, 310-313, 323-328, 338-350, 359-369, 375-379, 389-394, 403-413, 420-430, 441-451, 456-458, 470-482, 491-494, 502-508, 518-525, 534-544, 549-551, 560-570, 578-584, 593-601, 609-615, 625-632, 640-648, 658-666, 677-683, 690-692, 702-710, 712-713, 715-716, 718-719, 721-722, 724-725, 727-728, 730-731, 733-734, 736-737, 739-740, 742-743, 745-746, 748-763                                                                                                                                                                                                                         entry H          line    24 file /storage/hive/project/chem-sherrill/csargent30/.conda/envs/psi419/share/psi4/basis/minix.gbs 
    atoms 108, 137, 222, 591                                                                                                                                                                                                                                                                                                                                                                                                                                                                                                                                                                                                                                                                                                                                             entry S          line   256 file /storage/hive/project/chem-sherrill/csargent30/.conda/envs/psi419/share/psi4/basis/minix.gbs 

   => HF3C: Empirical Dispersion <=

    Grimme's -D3 (BJ-damping) Dispersion Correction
    Grimme S.; Ehrlich S.; Goerigk L. (2011), J. Comput. Chem., 32: 1456

        s6 =       1.000000
        s8 =       0.877700
        a1 =       0.417100
        a2 =       2.914900


         ---------------------------------------------------------
                                   SCF
               by Justin Turney, Rob Parrish, Andy Simmonett
                          and Daniel G. A. Smith
                              RHF Reference
                       10 Threads, 114440 MiB Core
         ---------------------------------------------------------

  ==> Geometry <==

    Molecular point group: c1
    Full point group: C1

    Geometry (in Angstrom), charge = -3, multiplicity = 1:

       Center              X                  Y                   Z               Mass       
    ------------   -----------------  -----------------  -----------------  -----------------
         C            9.479000000000    49.442000000000    55.784000000000    12.000000000000
         O            9.222000000000    50.616000000000    56.099000000000    15.994914619570
         N            8.831000000000    48.837000000000    54.788000000000    14.003074004430
         C            7.706000000000    49.436000000000    54.084000000000    12.000000000000
         C            6.456000000000    48.981000000000    54.822000000000    12.000000000000
         O            6.310000000000    47.784000000000    55.139000000000    15.994914619570
         C            7.599000000000    48.942000000000    52.633000000000    12.000000000000
         C            8.692000000000    49.472000000000    51.736000000000    12.000000000000
         C            9.959000000000    48.898000000000    51.781000000000    12.000000000000
         C            8.415000000000    50.537000000000    50.880000000000    12.000000000000
         C           10.961000000000    49.400000000000    50.960000000000    12.000000000000
         C            9.426000000000    51.032000000000    50.065000000000    12.000000000000
         C           10.685000000000    50.467000000000    50.116000000000    12.000000000000
         O           11.708000000000    50.978000000000    49.318000000000    15.994914619570
         H            9.136000000000    47.916000000000    54.508000000000     1.007825032230
         H            7.783000000000    50.523000000000    54.107000000000     1.007825032230
         H            6.637000000000    49.260000000000    52.230000000000     1.007825032230
         H            7.639000000000    47.853000000000    52.629000000000     1.007825032230
         H           10.161000000000    48.072000000000    52.447000000000     1.007825032230
         H            7.427000000000    50.972000000000    50.851000000000     1.007825032230
         H           11.948000000000    48.963000000000    50.978000000000     1.007825032230
         H            9.228000000000    51.855000000000    49.395000000000     1.007825032230
         H           11.376000000000    51.721000000000    48.808000000000     1.007825032230
         N            5.533000000000    49.874000000000    55.110000000000    14.003074004430
         C            4.317000000000    49.477000000000    55.789000000000    12.000000000000
         C            3.333000000000    50.620000000000    55.891000000000    12.000000000000
         O            3.372000000000    51.588000000000    55.127000000000    15.994914619570
         H            5.674000000000    50.841000000000    54.856000000000     1.007825032230
         H            4.569000000000    49.137000000000    56.794000000000     1.007825032230
         H            3.854000000000    48.656000000000    55.241000000000     1.007825032230
         N            2.442000000000    50.507000000000    56.862000000000    14.003074004430
         C            1.413000000000    51.506000000000    57.119000000000    12.000000000000
         C            1.670000000000    52.119000000000    58.461000000000    12.000000000000
         O            2.084000000000    51.417000000000    59.378000000000    15.994914619570
         C            0.005000000000    50.927000000000    57.232000000000    12.000000000000
         C           -0.521000000000    50.237000000000    56.001000000000    12.000000000000
         C           -0.985000000000    51.011000000000    54.951000000000    12.000000000000
         C           -0.569000000000    48.854000000000    55.936000000000    12.000000000000
         C           -1.502000000000    50.387000000000    53.835000000000    12.000000000000
         C           -1.086000000000    48.222000000000    54.817000000000    12.000000000000
         C           -1.549000000000    49.003000000000    53.779000000000    12.000000000000
         O           -2.106000000000    48.406000000000    52.664000000000    15.994914619570
         H            2.477000000000    49.689000000000    57.454000000000     1.007825032230
         H            1.439000000000    52.275000000000    56.347000000000     1.007825032230
         H            0.006000000000    50.203000000000    58.047000000000     1.007825032230
         H           -0.679000000000    51.735000000000    57.492000000000     1.007825032230
         H           -0.943000000000    52.089000000000    55.005000000000     1.007825032230
         H           -0.201000000000    48.265000000000    56.763000000000     1.007825032230
         H           -1.869000000000    50.975000000000    53.007000000000     1.007825032230
         H           -1.126000000000    47.144000000000    54.759000000000     1.007825032230
         H           -2.740000000000    47.740000000000    52.940000000000     1.007825032230
         N            1.353000000000    53.383000000000    58.618000000000    14.003074004430
         C            1.379000000000    54.012000000000    59.918000000000    12.000000000000
         C            1.368000000000    55.515000000000    59.744000000000    12.000000000000
         C            1.385000000000    56.331000000000    61.039000000000    12.000000000000
         O            0.880000000000    55.917000000000    62.095000000000    15.994914619570
         O            1.931000000000    57.431000000000    60.951000000000    15.994914619570
         H            1.085000000000    53.928000000000    57.811000000000     1.007825032230
         H            2.245000000000    53.688000000000    60.496000000000     1.007825032230
         H            2.247000000000    55.792000000000    59.162000000000     1.007825032230
         H            0.479000000000    55.789000000000    59.176000000000     1.007825032230
         C           -4.489000000000    54.638000000000    59.165000000000    12.000000000000
         O           -5.677000000000    54.600000000000    58.838000000000    15.994914619570
         N           -3.764000000000    53.513000000000    59.144000000000    14.003074004430
         C           -4.323000000000    52.242000000000    58.734000000000    12.000000000000
         C           -3.681000000000    51.215000000000    59.641000000000    12.000000000000
         O           -2.469000000000    51.006000000000    59.589000000000    15.994914619570
         C           -3.962000000000    52.008000000000    57.296000000000    12.000000000000
         C           -4.635000000000    50.801000000000    56.669000000000    12.000000000000
         C           -4.176000000000    49.512000000000    56.726000000000    12.000000000000
         N           -5.696000000000    50.809000000000    55.872000000000    14.003074004430
         C           -5.895000000000    49.594000000000    55.423000000000    12.000000000000
         N           -4.976000000000    48.833000000000    55.943000000000    14.003074004430
         H           -2.794000000000    53.552000000000    59.424000000000     1.007825032230
         H           -5.406000000000    52.241000000000    58.862000000000     1.007825032230
         H           -2.883000000000    51.867000000000    57.234000000000     1.007825032230
         H           -4.231000000000    52.894000000000    56.721000000000     1.007825032230
         H           -6.258000000000    51.618000000000    55.648000000000     1.007825032230
         H           -3.337000000000    49.137000000000    57.293000000000     1.007825032230
         H           -6.677000000000    49.282000000000    54.747000000000     1.007825032230
         N           -4.454000000000    50.568000000000    60.487000000000    14.003074004430
         C           -3.913000000000    49.659000000000    61.489000000000    12.000000000000
         C           -3.055000000000    48.558000000000    60.876000000000    12.000000000000
         O           -3.491000000000    47.931000000000    59.898000000000    15.994914619570
         C           -5.077000000000    49.060000000000    62.264000000000    12.000000000000
         C           -4.581000000000    48.271000000000    63.463000000000    12.000000000000
         C           -5.696000000000    47.747000000000    64.361000000000    12.000000000000
         C           -5.125000000000    47.550000000000    65.754000000000    12.000000000000
         N           -6.117000000000    47.166000000000    66.752000000000    14.003074004430
         H           -5.453000000000    50.706000000000    60.440000000000     1.007825032230
         H           -3.296000000000    50.234000000000    62.180000000000     1.007825032230
         H           -5.727000000000    49.864000000000    62.610000000000     1.007825032230
         H           -5.643000000000    48.398000000000    61.608000000000     1.007825032230
         H           -4.005000000000    47.420000000000    63.099000000000     1.007825032230
         H           -3.926000000000    48.910000000000    64.055000000000     1.007825032230
         H           -6.513000000000    48.468000000000    64.395000000000     1.007825032230
         H           -6.062000000000    46.795000000000    63.976000000000     1.007825032230
         H           -4.367000000000    46.769000000000    65.706000000000     1.007825032230
         H           -4.651000000000    48.479000000000    66.072000000000     1.007825032230
         H           -5.667000000000    47.053000000000    67.649000000000     1.007825032230
         H           -6.548000000000    46.294000000000    66.480000000000     1.007825032230
         H           -6.824000000000    47.884000000000    66.818000000000     1.007825032230
         N           -1.840000000000    48.367000000000    61.392000000000    14.003074004430
         C           -0.992000000000    47.311000000000    60.887000000000    12.000000000000
         C           -0.176000000000    46.758000000000    62.031000000000    12.000000000000
         O            0.958000000000    47.176000000000    62.300000000000    15.994914619570
         C           -0.081000000000    47.849000000000    59.785000000000    12.000000000000
         S            0.906000000000    46.497000000000    59.054000000000    31.972071174400
         H           -1.511000000000    48.963000000000    62.139000000000     1.007825032230
         H           -1.616000000000    46.517000000000    60.478000000000     1.007825032230
         H           -0.691000000000    48.308000000000    59.007000000000     1.007825032230
         H            0.590000000000    48.598000000000    60.206000000000     1.007825032230
         N           -0.745000000000    45.803000000000    62.754000000000    14.003074004430
         C           -0.066000000000    45.169000000000    63.887000000000    12.000000000000
         C            1.297000000000    44.560000000000    63.509000000000    12.000000000000
         O            2.300000000000    44.868000000000    64.165000000000    15.994914619570
         H           -1.679000000000    45.502000000000    62.515000000000     1.007825032230
         H            0.092000000000    45.920000000000    64.661000000000     1.007825032230
         H           -0.706000000000    44.381000000000    64.285000000000     1.007825032230
         N            1.441000000000    43.750000000000    62.430000000000    14.003074004430
         C            2.722000000000    43.233000000000    61.953000000000    12.000000000000
         C            3.756000000000    44.331000000000    61.685000000000    12.000000000000
         O            4.949000000000    44.126000000000    61.944000000000    15.994914619570
         C            2.361000000000    42.431000000000    60.697000000000    12.000000000000
         C            0.961000000000    41.944000000000    60.950000000000    12.000000000000
         C            0.350000000000    43.177000000000    61.613000000000    12.000000000000
         H            3.124000000000    42.549000000000    62.701000000000     1.007825032230
         H            2.394000000000    43.066000000000    59.812000000000     1.007825032230
         H            3.040000000000    41.586000000000    60.581000000000     1.007825032230
         H            0.449000000000    41.692000000000    60.021000000000     1.007825032230
         H            0.963000000000    41.096000000000    61.635000000000     1.007825032230
         H           -0.493000000000    42.895000000000    62.243000000000     1.007825032230
         H            0.031000000000    43.893000000000    60.855000000000     1.007825032230
         N            3.322000000000    45.484000000000    61.134000000000    14.003074004430
         C            4.203000000000    46.620000000000    60.883000000000    12.000000000000
         C            3.465000000000    47.784000000000    60.221000000000    12.000000000000
         S            2.700000000000    47.388000000000    58.627000000000    31.972071174400
         H            2.346000000000    45.564000000000    60.885000000000     1.007825032230
         H            5.022000000000    46.302000000000    60.238000000000     1.007825032230
         H            2.681000000000    48.119000000000    60.900000000000     1.007825032230
         H            4.169000000000    48.603000000000    60.074000000000     1.007825032230
         C           12.566000000000    53.009000000000    57.937000000000    12.000000000000
         O           12.459000000000    51.916000000000    57.371000000000    15.994914619570
         N           11.485000000000    53.672000000000    58.281000000000    14.003074004430
         C           10.147000000000    53.178000000000    57.973000000000    12.000000000000
         C            9.589000000000    54.010000000000    56.814000000000    12.000000000000
         O            9.658000000000    55.244000000000    56.807000000000    15.994914619570
         C            9.253000000000    53.305000000000    59.218000000000    12.000000000000
         C            7.869000000000    52.700000000000    59.024000000000    12.000000000000
         C            7.687000000000    51.343000000000    59.216000000000    12.000000000000
         C            6.802000000000    53.499000000000    58.641000000000    12.000000000000
         C            6.436000000000    50.789000000000    59.028000000000    12.000000000000
         C            5.556000000000    52.939000000000    58.454000000000    12.000000000000
         C            5.384000000000    51.590000000000    58.648000000000    12.000000000000
         H           11.583000000000    54.549000000000    58.773000000000     1.007825032230
         H           10.206000000000    52.132000000000    57.673000000000     1.007825032230
         H            9.741000000000    52.795000000000    60.049000000000     1.007825032230
         H            9.144000000000    54.360000000000    59.467000000000     1.007825032230
         H            8.518000000000    50.720000000000    59.511000000000     1.007825032230
         H            6.947000000000    54.558000000000    58.489000000000     1.007825032230
         H            6.284000000000    49.730000000000    59.179000000000     1.007825032230
         H            4.721000000000    53.557000000000    58.157000000000     1.007825032230
         H            4.408000000000    51.152000000000    58.500000000000     1.007825032230
         N            9.024000000000    53.368000000000    55.798000000000    14.003074004430
         C            8.472000000000    54.040000000000    54.638000000000    12.000000000000
         C            6.973000000000    53.748000000000    54.671000000000    12.000000000000
         O            6.536000000000    52.594000000000    54.558000000000    15.994914619570
         C            9.142000000000    53.478000000000    53.348000000000    12.000000000000
         C           10.605000000000    53.856000000000    53.284000000000    12.000000000000
         C            8.446000000000    54.045000000000    52.136000000000    12.000000000000
         C           11.302000000000    53.478000000000    54.566000000000    12.000000000000
         H            8.976000000000    52.360000000000    55.835000000000     1.007825032230
         H            8.645000000000    55.114000000000    54.711000000000     1.007825032230
         H            9.051000000000    52.392000000000    53.340000000000     1.007825032230
         H           11.075000000000    53.332000000000    52.452000000000     1.007825032230
         H           10.693000000000    54.931000000000    53.129000000000     1.007825032230
         H            7.389000000000    53.781000000000    52.167000000000     1.007825032230
         H            8.549000000000    55.130000000000    52.132000000000     1.007825032230
         H            8.897000000000    53.634000000000    51.233000000000     1.007825032230
         H           12.377000000000    53.428000000000    54.395000000000     1.007825032230
         H           11.090000000000    54.227000000000    55.329000000000     1.007825032230
         H           10.942000000000    52.506000000000    54.902000000000     1.007825032230
         N            6.166000000000    54.792000000000    54.866000000000    14.003074004430
         C            4.714000000000    54.653000000000    54.968000000000    12.000000000000
         C            4.103000000000    54.707000000000    53.574000000000    12.000000000000
         O            4.298000000000    55.692000000000    52.855000000000    15.994914619570
         C            4.122000000000    55.782000000000    55.827000000000    12.000000000000
         C            2.598000000000    55.732000000000    55.945000000000    12.000000000000
         N            2.013000000000    56.857000000000    56.341000000000    14.003074004430
         O            1.918000000000    54.728000000000    55.674000000000    15.994914619570
         H            6.573000000000    55.713000000000    54.946000000000     1.007825032230
         H            4.477000000000    53.693000000000    55.426000000000     1.007825032230
         H            4.547000000000    55.711000000000    56.828000000000     1.007825032230
         H            4.408000000000    56.740000000000    55.392000000000     1.007825032230
         H            2.573000000000    57.671000000000    56.551000000000     1.007825032230
         H            1.008000000000    56.899000000000    56.432000000000     1.007825032230
         N            3.358000000000    53.697000000000    53.143000000000    14.003074004430
         C            2.813000000000    53.718000000000    51.788000000000    12.000000000000
         C            1.415000000000    54.343000000000    51.725000000000    12.000000000000
         O            0.846000000000    54.490000000000    50.639000000000    15.994914619570
         C            2.765000000000    52.263000000000    51.154000000000    12.000000000000
         C            1.854000000000    51.314000000000    51.971000000000    12.000000000000
         C            4.222000000000    51.753000000000    51.018000000000    12.000000000000
         C            1.552000000000    49.957000000000    51.275000000000    12.000000000000
         H            3.168000000000    52.914000000000    53.752000000000     1.007825032230
         H            3.476000000000    54.326000000000    51.173000000000     1.007825032230
         H            2.346000000000    52.349000000000    50.152000000000     1.007825032230
         H            2.343000000000    51.107000000000    52.923000000000     1.007825032230
         H            0.910000000000    51.822000000000    52.168000000000     1.007825032230
         H            4.218000000000    50.753000000000    50.584000000000     1.007825032230
         H            4.784000000000    52.427000000000    50.372000000000     1.007825032230
         H            4.689000000000    51.720000000000    52.002000000000     1.007825032230
         H            0.908000000000    49.355000000000    51.916000000000     1.007825032230
         H            2.486000000000    49.425000000000    51.096000000000     1.007825032230
         H            1.050000000000    50.140000000000    50.325000000000     1.007825032230
         N            0.803000000000    54.699000000000    52.842000000000    14.003074004430
         C           -0.523000000000    55.306000000000    52.821000000000    12.000000000000
         C           -0.453000000000    56.609000000000    53.627000000000    12.000000000000
         O           -0.633000000000    56.589000000000    54.848000000000    15.994914619570
         C           -1.551000000000    54.355000000000    53.441000000000    12.000000000000
         C           -2.945000000000    54.929000000000    53.268000000000    12.000000000000
         S           -4.230000000000    53.864000000000    53.922000000000    31.972071174400
         C           -4.327000000000    52.868000000000    52.489000000000    12.000000000000
         H            1.263000000000    54.547000000000    53.728000000000     1.007825032230
         H           -0.806000000000    55.528000000000    51.792000000000     1.007825032230
         H           -1.338000000000    54.233000000000    54.503000000000     1.007825032230
         H           -1.494000000000    53.386000000000    52.946000000000     1.007825032230
         H           -2.992000000000    55.887000000000    53.785000000000     1.007825032230
         H           -3.129000000000    55.092000000000    52.206000000000     1.007825032230
         H           -5.082000000000    52.095000000000    52.634000000000     1.007825032230
         H           -4.601000000000    53.487000000000    51.634000000000     1.007825032230
         H           -3.359000000000    52.401000000000    52.305000000000     1.007825032230
         N           -0.069000000000    57.747000000000    53.033000000000    14.003074004430
         C            0.130000000000    59.004000000000    53.753000000000    12.000000000000
         C            0.742000000000    59.923000000000    52.710000000000    12.000000000000
         C            0.180000000000    59.391000000000    51.392000000000    12.000000000000
         C            0.301000000000    57.877000000000    51.623000000000    12.000000000000
         H            0.857000000000    58.842000000000    54.549000000000     1.007825032230
         H            0.437000000000    60.956000000000    52.875000000000     1.007825032230
         H            1.829000000000    59.841000000000    52.721000000000     1.007825032230
         H           -0.857000000000    59.694000000000    51.246000000000     1.007825032230
         H            0.798000000000    59.706000000000    50.551000000000     1.007825032230
         H            1.320000000000    57.531000000000    51.449000000000     1.007825032230
         H           -0.402000000000    57.335000000000    50.990000000000     1.007825032230
         C           -7.234000000000    57.352000000000    53.418000000000    12.000000000000
         O           -7.586000000000    58.298000000000    52.725000000000    15.994914619570
         N           -7.092000000000    56.125000000000    52.927000000000    14.003074004430
         C           -7.542000000000    55.739000000000    51.597000000000    12.000000000000
         C           -6.706000000000    56.276000000000    50.425000000000    12.000000000000
         O           -7.110000000000    56.102000000000    49.266000000000    15.994914619570
         H           -6.650000000000    55.425000000000    53.506000000000     1.007825032230
         H           -7.532000000000    54.650000000000    51.544000000000     1.007825032230
         H           -8.570000000000    56.079000000000    51.470000000000     1.007825032230
         N           -5.539000000000    56.901000000000    50.662000000000    14.003074004430
         C           -4.668000000000    57.406000000000    49.617000000000    12.000000000000
         C           -3.305000000000    56.701000000000    49.689000000000    12.000000000000
         O           -2.574000000000    56.844000000000    50.663000000000    15.994914619570
         C           -4.477000000000    58.938000000000    49.771000000000    12.000000000000
         C           -3.520000000000    59.471000000000    48.683000000000    12.000000000000
         C           -5.826000000000    59.653000000000    49.617000000000    12.000000000000
         H           -5.252000000000    57.026000000000    51.622000000000     1.007825032230
         H           -5.122000000000    57.201000000000    48.647000000000     1.007825032230
         H           -4.063000000000    59.154000000000    50.756000000000     1.007825032230
         H           -2.553000000000    58.975000000000    48.774000000000     1.007825032230
         H           -3.390000000000    60.546000000000    48.809000000000     1.007825032230
         H           -3.941000000000    59.268000000000    47.698000000000     1.007825032230
         H           -6.518000000000    59.291000000000    50.377000000000     1.007825032230
         H           -6.234000000000    59.449000000000    48.627000000000     1.007825032230
         H           -5.684000000000    60.727000000000    49.737000000000     1.007825032230
         N           -2.981000000000    55.933000000000    48.650000000000    14.003074004430
         C           -1.694000000000    55.276000000000    48.503000000000    12.000000000000
         C           -0.689000000000    56.178000000000    47.833000000000    12.000000000000
         O           -1.007000000000    57.031000000000    46.986000000000    15.994914619570
         C           -1.807000000000    54.027000000000    47.654000000000    12.000000000000
         C           -2.448000000000    52.908000000000    48.447000000000    12.000000000000
         C           -1.674000000000    52.148000000000    49.313000000000    12.000000000000
         C           -3.793000000000    52.637000000000    48.293000000000    12.000000000000
         C           -2.246000000000    51.109000000000    50.022000000000    12.000000000000
         C           -4.359000000000    51.592000000000    49.009000000000    12.000000000000
         C           -3.585000000000    50.828000000000    49.870000000000    12.000000000000
         H           -3.669000000000    55.800000000000    47.923000000000     1.007825032230
         H           -1.321000000000    55.001000000000    49.490000000000     1.007825032230
         H           -2.418000000000    54.242000000000    46.778000000000     1.007825032230
         H           -0.812000000000    53.718000000000    47.333000000000     1.007825032230
         H           -0.624000000000    52.369000000000    49.433000000000     1.007825032230
         H           -4.397000000000    53.231000000000    47.623000000000     1.007825032230
         H           -1.643000000000    50.518000000000    50.695000000000     1.007825032230
         H           -5.410000000000    51.372000000000    48.895000000000     1.007825032230
         H           -4.032000000000    50.014000000000    50.420000000000     1.007825032230
         N            0.559000000000    55.981000000000    48.219000000000    14.003074004430
         C            1.648000000000    56.676000000000    47.609000000000    12.000000000000
         C            2.148000000000    55.749000000000    46.503000000000    12.000000000000
         O            2.969000000000    54.837000000000    46.727000000000    15.994914619570
         C            2.727000000000    56.921000000000    48.641000000000    12.000000000000
         C            3.851000000000    57.807000000000    48.123000000000    12.000000000000
         O            4.136000000000    57.836000000000    46.930000000000    15.994914619570
         O            4.466000000000    58.475000000000    48.937000000000    15.994914619570
         H            0.748000000000    55.324000000000    48.962000000000     1.007825032230
         H            1.306000000000    57.621000000000    47.186000000000     1.007825032230
         H            3.149000000000    55.961000000000    48.937000000000     1.007825032230
         H            2.279000000000    57.394000000000    49.515000000000     1.007825032230
         N            1.729000000000    56.044000000000    45.279000000000    14.003074004430
         C            2.074000000000    55.193000000000    44.152000000000    12.000000000000
         C            3.544000000000    55.165000000000    43.751000000000    12.000000000000
         O            4.028000000000    54.128000000000    43.262000000000    15.994914619570
         C            1.196000000000    55.606000000000    42.978000000000    12.000000000000
         C           -0.276000000000    55.169000000000    43.109000000000    12.000000000000
         O           -0.642000000000    54.440000000000    44.043000000000    15.994914619570
         O           -1.058000000000    55.533000000000    42.223000000000    15.994914619570
         H            1.165000000000    56.868000000000    45.129000000000     1.007825032230
         H            1.794000000000    54.174000000000    44.420000000000     1.007825032230
         H            1.224000000000    56.692000000000    42.895000000000     1.007825032230
         H            1.608000000000    55.175000000000    42.065000000000     1.007825032230
         N            4.295000000000    56.236000000000    44.041000000000    14.003074004430
         C            5.738000000000    56.262000000000    43.810000000000    12.000000000000
         C            6.419000000000    55.264000000000    44.753000000000    12.000000000000
         O            7.287000000000    54.507000000000    44.311000000000    15.994914619570
         C            6.285000000000    57.691000000000    44.060000000000    12.000000000000
         C            7.817000000000    57.877000000000    44.132000000000    12.000000000000
         C            8.325000000000    58.939000000000    45.136000000000    12.000000000000
         O            7.863000000000    60.082000000000    45.076000000000    15.994914619570
         O            9.188000000000    58.652000000000    45.976000000000    15.994914619570
         H            3.849000000000    57.053000000000    44.433000000000     1.007825032230
         H            5.941000000000    55.976000000000    42.778000000000     1.007825032230
         H            5.919000000000    58.324000000000    43.252000000000     1.007825032230
         H            5.858000000000    58.056000000000    44.994000000000     1.007825032230
         H            8.165000000000    58.163000000000    43.139000000000     1.007825032230
         H            8.267000000000    56.918000000000    44.390000000000     1.007825032230
         N            6.007000000000    55.188000000000    46.022000000000    14.003074004430
         C            6.595000000000    54.232000000000    46.948000000000    12.000000000000
         C            6.178000000000    52.810000000000    46.615000000000    12.000000000000
         O            7.003000000000    51.909000000000    46.780000000000    15.994914619570
         C            6.185000000000    54.544000000000    48.389000000000    12.000000000000
         C            6.770000000000    55.890000000000    48.845000000000    12.000000000000
         C            8.263000000000    55.770000000000    49.033000000000    12.000000000000
         C            9.097000000000    56.857000000000    48.364000000000    12.000000000000
         N            8.714000000000    58.206000000000    48.749000000000    14.003074004430
         H            5.275000000000    55.805000000000    46.344000000000     1.007825032230
         H            7.680000000000    54.301000000000    46.874000000000     1.007825032230
         H            5.098000000000    54.589000000000    48.449000000000     1.007825032230
         H            6.549000000000    53.753000000000    49.045000000000     1.007825032230
         H            6.562000000000    56.648000000000    48.090000000000     1.007825032230
         H            6.309000000000    56.183000000000    49.788000000000     1.007825032230
         H            8.470000000000    55.798000000000    50.103000000000     1.007825032230
         H            8.583000000000    54.803000000000    48.645000000000     1.007825032230
         H           10.142000000000    56.705000000000    48.635000000000     1.007825032230
         H            8.998000000000    56.759000000000    47.283000000000     1.007825032230
         H            9.047000000000    58.862000000000    48.057000000000     1.007825032230
         H            7.708000000000    58.265000000000    48.811000000000     1.007825032230
         H            9.121000000000    58.428000000000    49.646000000000     1.007825032230
         N            4.954000000000    52.544000000000    46.147000000000    14.003074004430
         C            4.574000000000    51.175000000000    45.767000000000    12.000000000000
         C            5.400000000000    50.768000000000    44.548000000000    12.000000000000
         O            5.935000000000    49.653000000000    44.554000000000    15.994914619570
         C            3.036000000000    51.092000000000    45.467000000000    12.000000000000
         C            2.286000000000    51.433000000000    46.777000000000    12.000000000000
         C            2.604000000000    49.685000000000    45.023000000000    12.000000000000
         C            0.773000000000    51.661000000000    46.639000000000    12.000000000000
         H            4.282000000000    53.292000000000    46.053000000000     1.007825032230
         H            4.809000000000    50.502000000000    46.592000000000     1.007825032230
         H            2.774000000000    51.816000000000    44.696000000000     1.007825032230
         H            2.438000000000    50.609000000000    47.474000000000     1.007825032230
         H            2.731000000000    52.331000000000    47.204000000000     1.007825032230
         H            3.120000000000    49.420000000000    44.100000000000     1.007825032230
         H            2.859000000000    48.965000000000    45.800000000000     1.007825032230
         H            1.527000000000    49.672000000000    44.854000000000     1.007825032230
         H            0.349000000000    51.893000000000    47.616000000000     1.007825032230
         H            0.592000000000    52.493000000000    45.958000000000     1.007825032230
         H            0.304000000000    50.760000000000    46.244000000000     1.007825032230
         N            5.592000000000    51.650000000000    43.542000000000    14.003074004430
         C            6.428000000000    51.322000000000    42.387000000000    12.000000000000
         C            7.875000000000    50.984000000000    42.805000000000    12.000000000000
         O            8.493000000000    50.019000000000    42.350000000000    15.994914619570
         C            6.431000000000    52.514000000000    41.431000000000    12.000000000000
         H            5.148000000000    52.556000000000    43.589000000000     1.007825032230
         H            5.999000000000    50.461000000000    41.875000000000     1.007825032230
         H            7.051000000000    52.284000000000    40.564000000000     1.007825032230
         H            6.833000000000    53.389000000000    41.943000000000     1.007825032230
         H            5.412000000000    52.720000000000    41.104000000000     1.007825032230
         N            8.420000000000    51.753000000000    43.762000000000    14.003074004430
         C            9.754000000000    51.519000000000    44.282000000000    12.000000000000
         C            9.824000000000    50.151000000000    44.980000000000    12.000000000000
         O           10.783000000000    49.382000000000    44.768000000000    15.994914619570
         C           10.071000000000    52.653000000000    45.226000000000    12.000000000000
         C           11.325000000000    52.457000000000    46.033000000000    12.000000000000
         C           11.503000000000    53.587000000000    47.030000000000    12.000000000000
         O           11.927000000000    54.654000000000    46.595000000000    15.994914619570
         O           11.218000000000    53.423000000000    48.217000000000    15.994914619570
         H            7.881000000000    52.522000000000    44.133000000000     1.007825032230
         H           10.465000000000    51.534000000000    43.456000000000     1.007825032230
         H           10.183000000000    53.564000000000    44.639000000000     1.007825032230
         H            9.233000000000    52.781000000000    45.911000000000     1.007825032230
         H           11.260000000000    51.512000000000    46.572000000000     1.007825032230
         H           12.184000000000    52.430000000000    45.362000000000     1.007825032230
         N            8.796000000000    49.803000000000    45.757000000000    14.003074004430
         C            8.772000000000    48.508000000000    46.402000000000    12.000000000000
         C            8.758000000000    47.383000000000    45.375000000000    12.000000000000
         O            9.544000000000    46.436000000000    45.473000000000    15.994914619570
         C            7.545000000000    48.399000000000    47.296000000000    12.000000000000
         C            7.324000000000    47.081000000000    48.078000000000    12.000000000000
         C            8.510000000000    46.703000000000    48.971000000000    12.000000000000
         C            6.091000000000    47.281000000000    48.927000000000    12.000000000000
         H            8.031000000000    50.447000000000    45.895000000000     1.007825032230
         H            9.665000000000    48.408000000000    47.019000000000     1.007825032230
         H            7.607000000000    49.203000000000    48.029000000000     1.007825032230
         H            6.664000000000    48.575000000000    46.679000000000     1.007825032230
         H            7.141000000000    46.273000000000    47.369000000000     1.007825032230
         H            9.398000000000    46.559000000000    48.355000000000     1.007825032230
         H            8.284000000000    45.779000000000    49.503000000000     1.007825032230
         H            8.692000000000    47.501000000000    49.691000000000     1.007825032230
         H            5.893000000000    46.375000000000    49.500000000000     1.007825032230
         H            5.238000000000    47.497000000000    48.283000000000     1.007825032230
         H            6.252000000000    48.115000000000    49.610000000000     1.007825032230
         N            7.912000000000    47.499000000000    44.338000000000    14.003074004430
         C            7.852000000000    46.455000000000    43.322000000000    12.000000000000
         C            6.783000000000    46.760000000000    42.296000000000    12.000000000000
         C            5.362000000000    46.760000000000    42.865000000000    12.000000000000
         C            4.409000000000    47.143000000000    41.755000000000    12.000000000000
         C            4.990000000000    45.393000000000    43.428000000000    12.000000000000
         H            7.316000000000    48.311000000000    44.262000000000     1.007825032230
         H            7.603000000000    45.512000000000    43.810000000000     1.007825032230
         H            6.984000000000    47.744000000000    41.873000000000     1.007825032230
         H            6.841000000000    46.018000000000    41.499000000000     1.007825032230
         H            5.298000000000    47.502000000000    43.661000000000     1.007825032230
         H            3.388000000000    47.150000000000    42.138000000000     1.007825032230
         H            4.488000000000    46.420000000000    40.943000000000     1.007825032230
         H            4.664000000000    48.135000000000    41.383000000000     1.007825032230
         H            5.683000000000    45.128000000000    44.226000000000     1.007825032230
         H            3.975000000000    45.428000000000    43.824000000000     1.007825032230
         H            5.045000000000    44.646000000000    42.636000000000     1.007825032230
         C           12.810000000000    44.733000000000    44.943000000000    12.000000000000
         O           13.706000000000    43.894000000000    45.089000000000    15.994914619570
         N           11.531000000000    44.377000000000    44.905000000000    14.003074004430
         C           11.130000000000    42.976000000000    44.972000000000    12.000000000000
         C           11.340000000000    42.248000000000    43.660000000000    12.000000000000
         O           11.424000000000    41.017000000000    43.683000000000    15.994914619570
         C            9.646000000000    42.848000000000    45.362000000000    12.000000000000
         C            9.265000000000    43.266000000000    46.773000000000    12.000000000000
         C            7.755000000000    43.294000000000    46.907000000000    12.000000000000
         C            9.881000000000    42.319000000000    47.757000000000    12.000000000000
         H           10.821000000000    45.091000000000    44.828000000000     1.007825032230
         H           11.730000000000    42.484000000000    45.738000000000     1.007825032230
         H            9.070000000000    43.463000000000    44.670000000000     1.007825032230
         H            9.347000000000    41.809000000000    45.223000000000     1.007825032230
         H            9.653000000000    44.268000000000    46.959000000000     1.007825032230
         H            7.485000000000    43.594000000000    47.920000000000     1.007825032230
         H            7.340000000000    44.007000000000    46.194000000000     1.007825032230
         H            7.354000000000    42.301000000000    46.703000000000     1.007825032230
         H            9.608000000000    42.618000000000    48.769000000000     1.007825032230
         H           10.966000000000    42.341000000000    47.652000000000     1.007825032230
         H            9.518000000000    41.309000000000    47.566000000000     1.007825032230
         N           11.455000000000    42.952000000000    42.525000000000    14.003074004430
         C           11.525000000000    42.334000000000    41.214000000000    12.000000000000
         C           10.164000000000    41.769000000000    40.833000000000    12.000000000000
         O           10.081000000000    40.762000000000    40.130000000000    15.994914619570
         H           11.495000000000    43.959000000000    42.585000000000     1.007825032230
         H           11.825000000000    43.080000000000    40.478000000000     1.007825032230
         H           12.259000000000    41.529000000000    41.232000000000     1.007825032230
         N            9.056000000000    42.383000000000    41.229000000000    14.003074004430
         C            7.732000000000    41.847000000000    40.950000000000    12.000000000000
         C            7.015000000000    42.653000000000    39.888000000000    12.000000000000
         O            7.168000000000    43.877000000000    39.827000000000    15.994914619570
         C            6.847000000000    41.867000000000    42.198000000000    12.000000000000
         C            7.270000000000    40.907000000000    43.286000000000    12.000000000000
         C            6.765000000000    39.494000000000    43.037000000000    12.000000000000
         N            5.309000000000    39.509000000000    42.945000000000    14.003074004430
         C            4.456000000000    39.277000000000    43.947000000000    12.000000000000
         N            4.847000000000    39.018000000000    45.181000000000    14.003074004430
         N            3.160000000000    39.333000000000    43.692000000000    14.003074004430
         H            9.134000000000    43.250000000000    41.741000000000     1.007825032230
         H            7.833000000000    40.818000000000    40.605000000000     1.007825032230
         H            6.864000000000    42.876000000000    42.610000000000     1.007825032230
         H            5.825000000000    41.629000000000    41.903000000000     1.007825032230
         H            8.359000000000    40.887000000000    43.332000000000     1.007825032230
         H            6.881000000000    41.260000000000    44.241000000000     1.007825032230
         H            7.071000000000    38.848000000000    43.860000000000     1.007825032230
         H            7.184000000000    39.117000000000    42.104000000000     1.007825032230
         H            4.909000000000    39.714000000000    42.040000000000     1.007825032230
         H            5.832000000000    38.979000000000    45.401000000000     1.007825032230
         H            4.161000000000    38.858000000000    45.905000000000     1.007825032230
         H            2.838000000000    39.538000000000    42.757000000000     1.007825032230
         H            2.492000000000    39.171000000000    44.432000000000     1.007825032230
         N            6.207000000000    41.956000000000    39.087000000000    14.003074004430
         C            5.293000000000    42.579000000000    38.150000000000    12.000000000000
         C            3.843000000000    42.635000000000    38.597000000000    12.000000000000
         O            3.041000000000    43.261000000000    37.909000000000    15.994914619570
         C            5.310000000000    41.860000000000    36.804000000000    12.000000000000
         C            6.551000000000    42.112000000000    35.946000000000    12.000000000000
         O            7.307000000000    43.063000000000    36.189000000000    15.994914619570
         O            6.749000000000    41.341000000000    35.013000000000    15.994914619570
         H            6.233000000000    40.948000000000    39.136000000000     1.007825032230
         H            5.631000000000    43.602000000000    37.985000000000     1.007825032230
         H            5.243000000000    40.789000000000    36.993000000000     1.007825032230
         H            4.430000000000    42.166000000000    36.238000000000     1.007825032230
         N            3.402000000000    41.944000000000    39.654000000000    14.003074004430
         C            2.003000000000    41.980000000000    40.075000000000    12.000000000000
         C            2.042000000000    42.251000000000    41.586000000000    12.000000000000
         O            3.101000000000    42.119000000000    42.211000000000    15.994914619570
         C            1.229000000000    40.623000000000    39.804000000000    12.000000000000
         C            1.480000000000    40.065000000000    38.389000000000    12.000000000000
         O            1.654000000000    39.648000000000    40.770000000000    15.994914619570
         H            4.056000000000    41.380000000000    40.177000000000     1.007825032230
         H            1.491000000000    42.799000000000    39.570000000000     1.007825032230
         H            0.160000000000    40.798000000000    39.928000000000     1.007825032230
         H            0.891000000000    39.158000000000    41.087000000000     1.007825032230
         H            0.925000000000    39.136000000000    38.261000000000     1.007825032230
         H            1.148000000000    40.792000000000    37.648000000000     1.007825032230
         H            2.545000000000    39.873000000000    38.258000000000     1.007825032230
         N            0.923000000000    42.587000000000    42.217000000000    14.003074004430
         C            0.860000000000    42.841000000000    43.647000000000    12.000000000000
         C            0.191000000000    41.696000000000    44.392000000000    12.000000000000
         O           -0.020000000000    41.755000000000    45.606000000000    15.994914619570
         C            0.083000000000    44.138000000000    43.892000000000    12.000000000000
         C            0.752000000000    45.382000000000    43.343000000000    12.000000000000
         C           -0.200000000000    46.571000000000    43.380000000000    12.000000000000
         N           -0.054000000000    47.428000000000    44.372000000000    14.003074004430
         O           -1.105000000000    46.721000000000    42.552000000000    15.994914619570
         H            0.074000000000    42.670000000000    41.677000000000     1.007825032230
         H            1.874000000000    42.962000000000    44.027000000000     1.007825032230
         H           -0.896000000000    44.042000000000    43.423000000000     1.007825032230
         H           -0.056000000000    44.263000000000    44.966000000000     1.007825032230
         H            1.055000000000    45.199000000000    42.312000000000     1.007825032230
         H            1.634000000000    45.609000000000    43.942000000000     1.007825032230
         H            0.677000000000    47.290000000000    45.055000000000     1.007825032230
         H           -0.673000000000    48.222000000000    44.448000000000     1.007825032230
         N           -0.126000000000    40.611000000000    43.683000000000    14.003074004430
         C           -0.846000000000    39.468000000000    44.218000000000    12.000000000000
         C           -0.127000000000    38.883000000000    45.417000000000    12.000000000000
         O            1.056000000000    38.530000000000    45.397000000000    15.994914619570
         C           -0.990000000000    38.374000000000    43.128000000000    12.000000000000
         C           -1.627000000000    38.920000000000    41.847000000000    12.000000000000
         C           -1.847000000000    37.233000000000    43.716000000000    12.000000000000
         C           -3.091000000000    39.330000000000    41.987000000000    12.000000000000
         H            0.152000000000    40.582000000000    42.713000000000     1.007825032230
         H           -1.840000000000    39.791000000000    44.527000000000     1.007825032230
         H           -0.001000000000    37.983000000000    42.890000000000     1.007825032230
         H           -1.563000000000    38.148000000000    41.080000000000     1.007825032230
         H           -1.054000000000    39.786000000000    41.516000000000     1.007825032230
         H           -1.966000000000    36.446000000000    42.971000000000     1.007825032230
         H           -2.827000000000    37.621000000000    43.994000000000     1.007825032230
         H           -1.354000000000    36.826000000000    44.598000000000     1.007825032230
         H           -3.323000000000    40.106000000000    41.258000000000     1.007825032230
         H           -3.266000000000    39.713000000000    42.992000000000     1.007825032230
         H           -3.729000000000    38.464000000000    41.811000000000     1.007825032230
         N           -0.881000000000    38.847000000000    46.502000000000    14.003074004430
         C           -0.441000000000    38.279000000000    47.754000000000    12.000000000000
         C            0.502000000000    39.140000000000    48.581000000000    12.000000000000
         O            0.972000000000    38.690000000000    49.632000000000    15.994914619570
         H           -1.812000000000    39.236000000000    46.453000000000     1.007825032230
         H           -1.326000000000    38.078000000000    48.358000000000     1.007825032230
         H            0.054000000000    37.331000000000    47.545000000000     1.007825032230
         N            0.859000000000    40.336000000000    48.132000000000    14.003074004430
         C            1.732000000000    41.190000000000    48.902000000000    12.000000000000
         C            1.034000000000    41.776000000000    50.121000000000    12.000000000000
         O           -0.031000000000    42.407000000000    50.002000000000    15.994914619570
         C            2.216000000000    42.332000000000    48.029000000000    12.000000000000
         C            3.407000000000    42.998000000000    47.384000000000    12.000000000000
         C            3.093000000000    44.447000000000    47.004000000000    12.000000000000
         C            4.542000000000    42.927000000000    48.387000000000    12.000000000000
         H            0.515000000000    40.654000000000    47.237000000000     1.007825032230
         H            2.593000000000    40.609000000000    49.233000000000     1.007825032230
         H            1.601000000000    42.161000000000    47.146000000000     1.007825032230
         H            1.711000000000    43.184000000000    48.485000000000     1.007825032230
         H            3.686000000000    42.444000000000    46.487000000000     1.007825032230
         H            3.962000000000    44.893000000000    46.520000000000     1.007825032230
         H            2.245000000000    44.467000000000    46.319000000000     1.007825032230
         H            2.848000000000    45.013000000000    47.902000000000     1.007825032230
         H            5.430000000000    43.398000000000    47.965000000000     1.007825032230
         H            4.253000000000    43.448000000000    49.300000000000     1.007825032230
         H            4.758000000000    41.884000000000    48.618000000000     1.007825032230
         N            1.609000000000    41.565000000000    51.285000000000    14.003074004430
         C            1.098000000000    42.152000000000    52.502000000000    12.000000000000
         C            2.197000000000    43.020000000000    53.128000000000    12.000000000000
         O            3.368000000000    42.991000000000    52.732000000000    15.994914619570
         C            0.678000000000    41.061000000000    53.494000000000    12.000000000000
         C           -0.525000000000    40.271000000000    53.005000000000    12.000000000000
         O            1.805000000000    40.199000000000    53.678000000000    15.994914619570
         H            2.429000000000    40.977000000000    51.329000000000     1.007825032230
         H            0.236000000000    42.776000000000    52.267000000000     1.007825032230
         H            0.430000000000    41.527000000000    54.448000000000     1.007825032230
         H            1.577000000000    39.501000000000    54.296000000000     1.007825032230
         H           -0.785000000000    39.510000000000    53.741000000000     1.007825032230
         H           -1.370000000000    40.945000000000    52.866000000000     1.007825032230
         H           -0.283000000000    39.791000000000    52.057000000000     1.007825032230
         N            1.761000000000    43.922000000000    53.995000000000    14.003074004430
         C            2.669000000000    44.782000000000    54.721000000000    12.000000000000
         C            2.899000000000    44.200000000000    56.110000000000    12.000000000000
         O            1.950000000000    43.687000000000    56.706000000000    15.994914619570
         C            2.071000000000    46.190000000000    54.846000000000    12.000000000000
         C            1.967000000000    46.894000000000    53.501000000000    12.000000000000
         S            3.577000000000    47.123000000000    52.682000000000    31.972071174400
         C            3.194000000000    46.290000000000    51.174000000000    12.000000000000
         H            0.767000000000    44.011000000000    54.153000000000     1.007825032230
         H            3.619000000000    44.837000000000    54.189000000000     1.007825032230
         H            1.073000000000    46.110000000000    55.278000000000     1.007825032230
         H            2.699000000000    46.784000000000    55.510000000000     1.007825032230
         H            1.328000000000    46.300000000000    52.848000000000     1.007825032230
         H            1.506000000000    47.870000000000    53.650000000000     1.007825032230
         H            4.062000000000    46.314000000000    50.515000000000     1.007825032230
         H            2.929000000000    45.255000000000    51.388000000000     1.007825032230
         H            2.354000000000    46.787000000000    50.688000000000     1.007825032230
         N            4.081000000000    44.299000000000    56.717000000000    14.003074004430
         C            5.246000000000    45.002000000000    56.188000000000    12.000000000000
         C            6.066000000000    44.193000000000    55.186000000000    12.000000000000
         O            5.934000000000    42.966000000000    55.087000000000    15.994914619570
         C            6.034000000000    45.354000000000    57.433000000000    12.000000000000
         C            5.875000000000    44.064000000000    58.208000000000    12.000000000000
         C            4.392000000000    43.743000000000    58.040000000000    12.000000000000
         H            4.914000000000    45.923000000000    55.709000000000     1.007825032230
         H            7.079000000000    45.565000000000    57.206000000000     1.007825032230
         H            5.574000000000    46.188000000000    57.964000000000     1.007825032230
         H            6.497000000000    43.274000000000    57.786000000000     1.007825032230
         H            6.115000000000    44.218000000000    59.260000000000     1.007825032230
         H            3.797000000000    44.224000000000    58.816000000000     1.007825032230
         H            4.231000000000    42.665000000000    58.048000000000     1.007825032230
         N            6.987000000000    44.867000000000    54.479000000000    14.003074004430
         C            8.000000000000    44.233000000000    53.656000000000    12.000000000000
         C            9.305000000000    44.847000000000    54.159000000000    12.000000000000
         O            9.452000000000    46.089000000000    54.229000000000    15.994914619570
         C            7.805000000000    44.569000000000    52.173000000000    12.000000000000
         C            6.630000000000    43.812000000000    51.545000000000    12.000000000000
         C            6.785000000000    42.295000000000    51.627000000000    12.000000000000
         N            5.768000000000    41.525000000000    51.936000000000    14.003074004430
         O            7.875000000000    41.758000000000    51.405000000000    15.994914619570
         H            6.974000000000    45.876000000000    54.523000000000     1.007825032230
         H            7.999000000000    43.154000000000    53.809000000000     1.007825032230
         H            7.620000000000    45.639000000000    52.079000000000     1.007825032230
         H            8.717000000000    44.319000000000    51.631000000000     1.007825032230
         H            6.554000000000    44.097000000000    50.496000000000     1.007825032230
         H            5.711000000000    44.101000000000    52.056000000000     1.007825032230
         H            4.864000000000    41.934000000000    52.124000000000     1.007825032230
         H            5.890000000000    40.524000000000    51.986000000000     1.007825032230
         N           10.212000000000    43.967000000000    54.584000000000    14.003074004430
         C           11.476000000000    44.368000000000    55.215000000000    12.000000000000
         C           12.675000000000    43.980000000000    54.367000000000    12.000000000000
         O           12.691000000000    42.891000000000    53.782000000000    15.994914619570
         C           11.576000000000    43.704000000000    56.617000000000    12.000000000000
         C           12.772000000000    44.291000000000    57.384000000000    12.000000000000
         C           10.249000000000    43.916000000000    57.370000000000    12.000000000000
         H           10.022000000000    42.982000000000    54.467000000000     1.007825032230
         H           11.474000000000    45.451000000000    55.341000000000     1.007825032230
         H           11.736000000000    42.634000000000    56.486000000000     1.007825032230
         H           12.839000000000    43.823000000000    58.366000000000     1.007825032230
         H           12.635000000000    45.366000000000    57.502000000000     1.007825032230
         H           13.690000000000    44.100000000000    56.827000000000     1.007825032230
         H           10.429000000000    43.868000000000    58.444000000000     1.007825032230
         H            9.838000000000    44.892000000000    57.113000000000     1.007825032230
         H            9.541000000000    43.138000000000    57.085000000000     1.007825032230
         N           13.661000000000    44.873000000000    54.314000000000    14.003074004430
         C           14.920000000000    44.686000000000    53.606000000000    12.000000000000
         C           15.084000000000    45.732000000000    52.480000000000    12.000000000000
         C           14.037000000000    45.513000000000    51.389000000000    12.000000000000
         C           12.748000000000    46.009000000000    51.540000000000    12.000000000000
         C           14.355000000000    44.764000000000    50.257000000000    12.000000000000
         C           11.795000000000    45.741000000000    50.561000000000    12.000000000000
         C           13.394000000000    44.507000000000    49.291000000000    12.000000000000
         C           12.120000000000    44.992000000000    49.447000000000    12.000000000000
         H           13.526000000000    45.747000000000    54.802000000000     1.007825032230
         H           14.954000000000    43.683000000000    53.180000000000     1.007825032230
         H           14.962000000000    46.731000000000    52.898000000000     1.007825032230
         H           16.080000000000    45.642000000000    52.047000000000     1.007825032230
         H           12.488000000000    46.597000000000    52.408000000000     1.007825032230
         H           15.357000000000    44.381000000000    50.132000000000     1.007825032230
         H           10.791000000000    46.123000000000    50.674000000000     1.007825032230
         H           13.648000000000    43.926000000000    48.417000000000     1.007825032230
         H           11.370000000000    44.788000000000    48.697000000000     1.007825032230
         C           17.040000000000    41.941000000000    51.007000000000    12.000000000000
         O           16.836000000000    42.533000000000    52.077000000000    15.994914619570
         N           16.095000000000    41.291000000000    50.355000000000    14.003074004430
         C           14.733000000000    41.195000000000    50.835000000000    12.000000000000
         C           13.852000000000    40.816000000000    49.658000000000    12.000000000000
         C           12.389000000000    40.645000000000    50.035000000000    12.000000000000
         C           11.595000000000    41.566000000000    50.695000000000    12.000000000000
         N           11.653000000000    39.576000000000    49.778000000000    14.003074004430
         C           10.451000000000    39.794000000000    50.243000000000    12.000000000000
         N           10.428000000000    40.987000000000    50.784000000000    14.003074004430
         H           16.332000000000    40.841000000000    49.483000000000     1.007825032230
         H           14.421000000000    42.170000000000    51.211000000000     1.007825032230
         H           13.926000000000    41.599000000000    48.904000000000     1.007825032230
         H           14.217000000000    39.882000000000    49.232000000000     1.007825032230
         H           11.877000000000    42.544000000000    51.056000000000     1.007825032230
         H            9.619000000000    39.108000000000    50.190000000000     1.007825032230
         H            9.615000000000    41.404000000000    51.213000000000     1.007825032230
         C            9.118000000000    40.183000000000    54.803000000000    12.000000000000
         O            9.387000000000    41.362000000000    55.086000000000    15.994914619570
         N            8.115000000000    39.543000000000    55.384000000000    14.003074004430
         C            7.292000000000    40.203000000000    56.373000000000    12.000000000000
         C            7.821000000000    40.045000000000    57.784000000000    12.000000000000
         O            8.967000000000    39.610000000000    58.017000000000    15.994914619570
         H            7.923000000000    38.584000000000    55.134000000000     1.007825032230
         H            7.249000000000    41.266000000000    56.135000000000     1.007825032230
         H            6.284000000000    39.790000000000    56.326000000000     1.007825032230
         N            6.984000000000    40.342000000000    58.778000000000    14.003074004430
         C            7.384000000000    40.247000000000    60.166000000000    12.000000000000
         C            6.284000000000    40.754000000000    61.091000000000    12.000000000000
         C            6.705000000000    40.642000000000    62.560000000000    12.000000000000
         C            7.825000000000    41.288000000000    63.022000000000    12.000000000000
         C            5.989000000000    39.828000000000    63.426000000000    12.000000000000
         C            8.229000000000    41.132000000000    64.328000000000    12.000000000000
         C            6.398000000000    39.679000000000    64.737000000000    12.000000000000
         C            7.527000000000    40.326000000000    65.197000000000    12.000000000000
         H            6.045000000000    40.641000000000    58.557000000000     1.007825032230
         H            8.276000000000    40.856000000000    60.316000000000     1.007825032230
         H            5.384000000000    40.160000000000    60.932000000000     1.007825032230
         H            6.072000000000    41.797000000000    60.857000000000     1.007825032230
         H            8.392000000000    41.922000000000    62.357000000000     1.007825032230
         H            5.109000000000    39.309000000000    63.074000000000     1.007825032230
         H            9.110000000000    41.650000000000    64.677000000000     1.007825032230
         H            5.830000000000    39.051000000000    65.407000000000     1.007825032230
         H            7.854000000000    40.203000000000    66.219000000000     1.007825032230
         O           -4.494000000000    46.184000000000    55.356000000000    15.994914619570
         H           -3.983000000000    45.969000000000    54.576000000000     1.007825032230
         H           -4.883000000000    45.386000000000    55.713000000000     1.007825032230
         O           -0.568000000000    54.245000000000    56.640000000000    15.994914619570
         H            0.134000000000    54.591000000000    56.089000000000     1.007825032230
         H           -0.462000000000    54.570000000000    57.534000000000     1.007825032230
         O           -0.810000000000    44.068000000000    57.031000000000    15.994914619570
         H            0.132000000000    43.938000000000    56.920000000000     1.007825032230
         H           -1.285000000000    43.430000000000    56.499000000000     1.007825032230
         O           -5.188000000000    43.599000000000    55.708000000000    15.994914619570
         H           -5.595000000000    43.266000000000    54.908000000000     1.007825032230
         H           -4.407000000000    43.083000000000    55.907000000000     1.007825032230
         O            0.263000000000    58.629000000000    44.891000000000    15.994914619570
         H            0.111000000000    58.192000000000    45.729000000000     1.007825032230
         H            1.186000000000    58.871000000000    44.819000000000     1.007825032230
         O            5.003000000000    39.012000000000    53.418000000000    15.994914619570
         H            4.575000000000    39.038000000000    52.562000000000     1.007825032230
         H            5.944000000000    38.883000000000    53.300000000000     1.007825032230
         O            3.187000000000    37.794000000000    47.216000000000    15.994914619570
         H            2.483000000000    38.037000000000    46.615000000000     1.007825032230
         H            2.832000000000    37.256000000000    47.923000000000     1.007825032230
         O           -7.326000000000    52.855000000000    56.701000000000    15.994914619570
         H           -6.835000000000    53.375000000000    57.337000000000     1.007825032230
         H           -8.116000000000    52.507000000000    57.115000000000     1.007825032230
         O            3.645000000000    39.297000000000    51.046000000000    15.994914619570
         H            4.240000000000    39.454000000000    50.312000000000     1.007825032230
         H            3.097000000000    38.535000000000    50.856000000000     1.007825032230
         O           -1.910000000000    49.551000000000    43.381000000000    15.994914619570
         H           -1.662000000000    49.802000000000    42.491000000000     1.007825032230
         H           -2.807000000000    49.216000000000    43.380000000000     1.007825032230
         O           -4.831000000000    48.504000000000    52.099000000000    15.994914619570
         H           -5.768000000000    48.538000000000    51.905000000000     1.007825032230
         H           -4.357000000000    48.187000000000    51.330000000000     1.007825032230
         O            7.431000000000    38.634000000000    51.867000000000    15.994914619570
         H            7.564000000000    39.572000000000    51.728000000000     1.007825032230
         H            7.336000000000    38.197000000000    51.021000000000     1.007825032230
         O           -2.001000000000    42.627000000000    47.431000000000    15.994914619570
         H           -1.139000000000    42.734000000000    47.029000000000     1.007825032230
         H           -1.902000000000    42.534000000000    48.378000000000     1.007825032230
         H           10.263000000000    48.876000000000    56.307000000000     1.007825032230
         H            0.443000000000    53.663000000000    60.374000000000     1.007825032230
         H           -4.038000000000    55.583000000000    59.452000000000     1.007825032230
         H            4.613000000000    47.002000000000    61.822000000000     1.007825032230
         H           13.557000000000    53.427000000000    58.143000000000     1.007825032230
         H           -0.795000000000    59.388000000000    54.192000000000     1.007825032230
         H           -6.892000000000    57.514000000000    54.434000000000     1.007825032230
         H            8.807000000000    46.339000000000    42.815000000000     1.007825032230
         H           13.019000000000    45.797000000000    44.864000000000     1.007825032230
         H           15.731000000000    44.803000000000    54.331000000000     1.007825032230
         H           18.033000000000    41.942000000000    50.544000000000     1.007825032230
         H           14.641000000000    40.460000000000    51.638000000000     1.007825032230
         H            9.722000000000    39.642000000000    54.070000000000     1.007825032230
         H            7.624000000000    39.202000000000    60.415000000000     1.007825032230

  Running in c1 symmetry.

  Rotational constants: A =      0.00005  B =      0.00000  C =      0.00000 [cm^-1]
  Rotational constants: A =      1.45262  B =      0.01854  C =      0.01851 [MHz]
  Nuclear repulsion = 207747.669365082459990

  Charge       = -3
  Multiplicity = 1
  Electrons    = 2900
  Nalpha       = 1450
  Nbeta        = 1450

  ==> Algorithm <==

  SCF Algorithm Type is DF.
  DIIS enabled.
  MOM disabled.
  Fractional occupation disabled.
  Guess Type is SAD.
  Energy threshold   = 1.00e-06
  Density threshold  = 1.00e-06
  Integral threshold = 1.00e-12

  ==> Primary Basis <==

  Basis Set: MINIX
    Blend: MINIX
    Number of shells: 1527
    Number of basis functions: 2303
    Number of Cartesian functions: 2307
    Spherical Harmonics?: true
    Max angular momentum: 2

   => Loading Basis Set <=

    Name: (MINIX AUX)
    Role: JKFIT
    Keyword: DF_BASIS_SCF
    atoms 1, 4-5, 7-13, 25-26, 32-33, 35-41, 53-55, 62, 65-66, 68-70, 72, 82-83, 85-88, 104-105, 107, 114-115, 121-122, 124-126, 135-136, 142, 145-146, 148-154, 165-166, 168-171, 184-185, 187-188, 198-199, 201-204, 217-218, 220-221, 223, 234-237, 245, 248-249, 255-256, 258-260, 271-272, 274-280, 291-292, 294-295, 303-304, 306-307, 315-316, 318-320, 330-331, 333-336, 352-353, 355-358, 371-372, 374, 381-382, 384-386, 396-397, 399-402, 415-419, 431, 434-435, 437-440, 453-454, 460-461, 463-465, 467, 484-485, 487-488, 496-497, 499-500, 510-511, 513-515, 527-528, 530-533, 546-547, 553-554, 556-559, 572-573, 575-576, 586-587, 589-590, 592, 603-604, 606-608, 617-618, 620-622, 634-635, 637-639, 650-657, 667, 670-673, 675, 684, 687-688, 694-701 entry C          line   198 file /storage/hive/project/chem-sherrill/csargent30/.conda/envs/psi419/share/psi4/basis/def2-universal-jkfit.gbs 
    atoms 2, 6, 14, 27, 34, 42, 56-57, 63, 67, 84, 106, 116, 123, 143, 147, 167, 186, 190, 200, 219, 246, 250, 257, 273, 293, 296-297, 305, 308-309, 317, 321-322, 332, 354, 373, 383, 387-388, 398, 432, 436, 455, 462, 486, 489-490, 498, 501, 512, 517, 529, 548, 555, 574, 577, 588, 605, 619, 624, 636, 668, 685, 689, 711, 714, 717, 720, 723, 726, 729, 732, 735, 738, 741, 744, 747                                                                                                                                                                                                                                                                                                                                                                              entry O          line   318 file /storage/hive/project/chem-sherrill/csargent30/.conda/envs/psi419/share/psi4/basis/def2-universal-jkfit.gbs 
    atoms 3, 24, 31, 52, 64, 71, 73, 81, 89, 103, 113, 120, 134, 144, 164, 183, 189, 197, 216, 233, 247, 254, 270, 290, 302, 314, 329, 337, 351, 370, 380, 395, 414, 433, 452, 459, 466, 468-469, 483, 495, 509, 516, 526, 545, 552, 571, 585, 602, 616, 623, 633, 649, 669, 674, 676, 686, 693                                                                                                                                                                                                                                                                                                                                                                                                                                                                          entry N          line   258 file /storage/hive/project/chem-sherrill/csargent30/.conda/envs/psi419/share/psi4/basis/def2-universal-jkfit.gbs 
    atoms 15-23, 28-30, 43-51, 58-61, 74-80, 90-102, 109-112, 117-119, 127-133, 138-141, 155-163, 172-182, 191-196, 205-215, 224-232, 238-244, 251-253, 261-269, 281-289, 298-301, 310-313, 323-328, 338-350, 359-369, 375-379, 389-394, 403-413, 420-430, 441-451, 456-458, 470-482, 491-494, 502-508, 518-525, 534-544, 549-551, 560-570, 578-584, 593-601, 609-615, 625-632, 640-648, 658-666, 677-683, 690-692, 702-710, 712-713, 715-716, 718-719, 721-722, 724-725, 727-728, 730-731, 733-734, 736-737, 739-740, 742-743, 745-746, 748-763                                                                                                                                                                                                                         entry H          line    18 file /storage/hive/project/chem-sherrill/csargent30/.conda/envs/psi419/share/psi4/basis/def2-universal-jkfit.gbs 
    atoms 108, 137, 222, 591                                                                                                                                                                                                                                                                                                                                                                                                                                                                                                                                                                                                                                                                                                                                             entry S          line   903 file /storage/hive/project/chem-sherrill/csargent30/.conda/envs/psi419/share/psi4/basis/def2-universal-jkfit.gbs 

  ==> Integral Setup <==

  ==> DiskDFJK: Density-Fitted J/K Matrices <==

    J tasked:                  Yes
    K tasked:                  Yes
    wK tasked:                  No
    OpenMP threads:             10
    Integrals threads:          10
    Memory [MiB]:            85830
    Algorithm:                Disk
    Integral Cache:           NONE
    Schwarz Cutoff:          1E-12
    Fitting Condition:       1E-10

   => Auxiliary Basis Set <=

  Basis Set: (MINIX AUX)
    Blend: DEF2-UNIVERSAL-JKFIT
    Number of shells: 11774
    Number of basis functions: 35650
    Number of Cartesian functions: 42012
    Spherical Harmonics?: true
    Max angular momentum: 4

   => External Potential Field:  <= 

    > Charges [e] [a0] < 

              Z          x          y          z
        0.59720   41.93869   95.60880  109.21105
       -0.56790   42.21081   95.82045  111.52597
       -0.36620   44.20069   95.55022  107.46117
        0.11230   45.40634   93.97041  107.92982
        0.11230   43.58086   95.35747  105.52609
        0.11230   45.27028   97.27743  107.64447
       -0.41570   39.69370   95.43684  108.27753
       -0.02370   37.39957   95.46707  109.71183
        0.59730   35.70638   93.49609  108.54776
       -0.56790   36.00306   92.99720  106.29332
        0.03420   36.07298   97.95773  109.48506
        0.00180   37.42036   99.97218  110.96661
       -0.27370   35.12434  102.45150  111.29164
       -0.05360   34.89568  103.12424  108.01864
        0.08800   37.77563   95.02299  111.68848
        0.02410   36.01251   98.50953  107.50085
        0.02410   34.14924   97.76687  110.19560
        0.04400   37.99105   99.25975  112.81287
        0.04400   39.06064  100.65059  109.92348
        0.06840   34.44971  105.11791  107.75596
        0.06840   36.69092  102.69717  107.10401
        0.06840   33.40658  101.97151  107.18338
        0.27190   39.54252   95.26676  106.38213
       -0.41570   34.08121   92.30367  110.04820
       -0.00240   32.08566   90.71063  109.00507
        0.59730   30.14680   92.55123  107.88446
       -0.56790   29.92381   94.69418  108.82744
       -0.03430   30.76285   89.22342  111.05731
        0.01180   32.24629   86.96709  111.99840
       -0.12560   34.29475   87.29401  113.59522
       -0.12560   31.51118   84.57091  111.24251
       -0.17040   35.59110   85.17563  114.42103
       -0.17040   32.81131   82.46198  112.06832
       -0.10720   34.85033   82.77000  113.66136
        0.27190   34.23050   92.50398  111.93982
        0.09780   32.83210   89.45586  107.55187
        0.02950   30.41892   90.48198  112.65035
        0.02950   28.95060   88.56579  110.33166
        0.13300   34.86923   89.16106  114.18481
        0.13300   29.90870   84.34982  109.99718
        0.14300   37.19359   85.39294  115.66636
        0.14300   32.23684   80.59682  111.47305
        0.12970   35.87834   81.13539  114.32276
       -0.34790   28.75029   91.83502  105.93427
       -0.24000   26.76608   93.41294  104.86279
        0.73410   24.31889   91.97108  105.16515
       -0.58940   24.13936   89.77900  104.40548
       -0.00940   27.08922   93.87404  102.07734
        0.01870   29.12635   95.75998  101.55577
       -0.04790   28.74084   96.57823   98.82512
       -0.01430   30.67781   98.60213   98.23930
       -0.38540   29.79909  100.12714   96.13793
        0.27470   29.07533   90.12293  105.15759
        0.14260   26.66215   95.20629  105.87191
        0.03620   27.57677   92.09580  101.15893
        0.03620   25.31288   94.56945  101.29877
        0.01030   28.95249   97.37570  102.82189
        0.01030   30.97639   94.88315  101.77687
        0.06210   26.83978   97.33601   98.58134
        0.06210   29.01485   94.96819   97.57034
        0.11350   30.94049   99.80022   99.89470
        0.11350   32.46927   97.71585   97.74230
        0.34000   29.35123  101.87514   96.76154
        0.34000   31.17859  100.25564   94.82457
        0.34000   28.25519   99.31456   95.36314
       -0.41570   22.41593   93.14460  106.27442
        0.29850   19.43016   91.95029  109.71750
       -0.31920   16.91305   90.63315  110.20883
       -0.31920   21.63547   90.71630  111.18960
        0.27190   22.65215   94.96819  106.78842
        0.09690   20.01031   89.99632  106.10623
       -0.02970   19.26198   93.90994  110.33166
        0.07910   16.51810   90.63504  112.23083
        0.07910   17.01131   88.69052  109.53042
        0.07910   15.41072   91.63093  109.21483
        0.07910   21.21596   90.74465  113.20593
        0.07910   21.87169   88.76800  110.56410
        0.07910   23.37213   91.76699  110.83433
       -0.58190   -1.91618  101.64081  113.44404
       -0.41570    0.12094   99.95139  116.64335
       -0.02490   -2.21665   98.94228  117.70726
        0.59730   -4.10260  100.92838  118.61055
       -0.56790   -6.31169  100.31044  119.05653
        0.21170   -1.67052   97.19239  119.93147
       -0.65460   -0.57637   94.91716  119.03952
        0.27190    1.75556   99.73786  117.60522
        0.08430   -3.13884   97.82356  116.24272
        0.03520   -0.36472   98.11836  121.22782
        0.03520   -3.42796   96.76721  120.91791
        0.42750    0.17763   94.02521  120.42658
       -0.41570   -3.25600  103.26975  118.96960
        0.01430   -5.02478  105.31822  119.43447
        0.59730   -6.64806  105.78309  117.14034
       -0.56790   -8.74565  106.70150  117.43703
       -0.20410   -3.70008  107.80888  120.00517
        0.71300   -2.24688  107.62179  122.46748
       -0.91910    0.21354  108.16414  122.47693
       -0.59310   -3.27490  106.83756  124.41768
        0.27190   -1.38139  103.62313  118.91858
        0.10480   -6.23421  104.81744  121.02562
        0.07970   -5.10604  109.30554  120.15824
        0.07970   -2.39428  108.25296  118.47449
        0.41960    1.06958  108.74807  120.87255
        0.41960    1.22265  107.99218  124.08887
       -0.41570   -5.78823  105.28231  114.82543
        0.13030   -5.54824  106.81677  110.46016
       -0.04300   -4.57125  109.36223  111.31243
       -0.32040   -6.94096  107.03598  107.94872
       -0.06600   -2.19019  110.31276  109.98206
        0.27190   -4.03268  104.55855  114.63268
        0.08690   -8.77400  107.10968  112.99050
        0.01870   -3.94764  105.54309  110.21828
        0.02360   -6.06413  110.74740  110.99873
        0.02360   -4.18952  109.26585  113.33443
        0.08820   -7.62504  105.17838  107.37802
        0.08820   -8.53778  108.32099  108.15847
        0.08820   -5.65784  107.76730  106.51252
        0.01860   -1.66485  112.15147  110.74551
        0.01860   -0.65196  108.97673  110.29009
        0.01860   -2.55491  110.48662  107.96194
       -0.56790   11.32513   89.45208  117.70537
       -0.51630    7.42473   89.50877  119.45526
        0.03810    8.31479   90.42340  121.92324
        0.53660   10.01744   88.54123  123.23471
       -0.58190   11.96197   89.26121  124.31563
       -0.03030    6.14539   90.95252  123.68824
        0.79940    4.29913   92.92539  122.73204
       -0.80140    5.02856   94.62237  121.32420
       -0.80140    2.10515   92.69674  123.44825
        0.29360    5.56335   89.17429  119.20392
        0.08800    9.36737   92.16950  121.63411
       -0.01220    5.11360   89.19507  123.98682
       -0.01220    6.90506   91.58369  125.49482
       -0.41570    9.39383   86.10726  123.02873
        0.01430   10.98120   84.13250  124.09454
        0.59730   13.63248   84.04179  122.94369
       -0.56790   15.50898   83.62983  124.29674
       -0.20410    9.74154   81.56058  123.76194
        0.71300    7.48898   81.24500  125.52128
       -0.91910    5.92618   79.38362  125.07341
       -0.59310    7.00144   82.72465  127.25416
        0.27190    7.78945   85.62727  122.11599
        0.10480   11.17395   84.48966  126.11465
        0.07970    9.10092   81.37350  121.81364
        0.07970   11.12482   80.08659  124.16257
        0.41960    6.26255   78.18175  123.62966
        0.41960    4.38227   79.14929  126.17134
       -0.41570   13.84224   84.43107  120.45492
        0.03370   16.27054   84.51611  119.15479
        0.59730   17.89949   86.65528  120.20359
       -0.56790   20.11991   86.30190  120.78374
       -0.18250   15.83402   84.98476  116.34099
        0.27190   12.24920   84.67674  119.43258
        0.08230   17.24753   82.72087  119.40801
        0.06030   17.64626   85.04901  115.36589
        0.06030   14.68884   83.45975  115.56053
        0.06030   14.85325   86.77811  116.08777
       -0.34790   16.81667   88.91917  120.47760
       -0.24000   18.20373   91.06212  121.54718
        0.73410   19.11458   90.51599  124.21359
       -0.58940   21.35957   90.87126  124.78995
       -0.00940   16.53510   93.42806  121.61332
        0.01870   15.95307   94.26899  118.94881
       -0.04790   14.84758   96.89571  118.98472
       -0.01430   12.13204   96.93539  119.78407
       -0.38540   11.17017   99.48085  119.43258
        0.27470   15.00254   89.15728  119.93525
        0.14260   19.84212   91.44574  120.35855
        0.03620   14.77577   92.99720  122.59409
        0.03620   17.52343   94.93606  122.60732
        0.01030   17.68784   94.27277  117.83954
        0.01030   14.60002   92.96886  118.10032
        0.06210   15.93606   98.04844  120.29808
        0.06210   15.00065   97.71018  117.09877
        0.11350   11.98275   96.40249  121.76828
        0.11350   11.04923   95.61825  118.62756
        0.34000    9.45997   99.40526  118.58976
        0.34000   12.37771  100.47107  118.33276
        0.34000   11.00576  100.33879  121.12955
       -0.34790   17.45540   89.50310  125.82174
       -0.26370   18.30200   88.98153  128.38232
        0.73410   20.29755   86.93307  128.60342
       -0.58940   21.97374   87.13527  130.23992
       -0.00070   16.03244   88.33714  130.07363
        0.03900   15.23308   90.97897  130.92023
        0.04860   12.49298   91.25865  130.48559
       -0.52950   11.73520   93.89293  130.50449
        0.80760    9.29556   94.51087  130.33630
       -0.86270    7.43607   92.80634  130.10953
       -0.86270    8.70408   96.93917  130.37032
        0.27470   15.66961   89.11193  125.27561
        0.15600   19.13159   90.72008  129.11365
        0.03270   14.53955   87.39605  129.01349
        0.03270   16.61825   87.19574  131.68557
        0.02850   15.64693   91.22086  132.92334
        0.02850   16.25542   92.39438  129.82796
        0.06870   12.01866   90.44040  128.65633
        0.06870   11.46875   90.25143  131.96147
        0.34560   13.05612   95.26298  130.64433
        0.44780    7.84803   90.94307  130.06985
        0.44780    5.62194   93.38460  129.97914
        0.44780   10.07791   98.25442  130.52905
        0.44780    6.87860   97.47774  130.23615
       -0.41570   20.15582   84.97154  126.97826
       -0.05180   22.06822   82.98921  126.98582
        0.59730   24.63258   84.10226  126.21292
       -0.56790   26.55065   83.57125  127.45447
       -0.11020   21.31989   80.82548  125.18491
        0.35310   23.23229   78.62583  125.00160
       -0.41210   23.69339   77.58649  127.63588
       -0.41210   22.27987   76.57926  123.21203
        0.27190   18.70640   84.87705  125.74049
        0.09220   22.22696   82.23332  128.89444
        0.04570   19.52465   80.05258  125.83308
        0.04570   21.04777   81.61160  123.30085
       -0.03610   25.01053   79.36283  124.26839
        0.10000   25.04076   76.03124  127.53573
        0.10000   24.45306   79.07559  128.83775
        0.10000   21.91704   76.90618  128.42579
        0.10000   21.96996   77.38995  121.34309
        0.10000   20.50920   75.81014  123.93013
        0.10000   23.68016   75.07315  123.08353
       -0.41570   24.73463   85.74821  124.27784
       -0.05180   27.11946   86.92362  123.58431
        0.59730   28.07755   88.60737  125.70647
       -0.56790   30.36412   88.56579  126.18646
       -0.11020   26.71884   88.39572  121.13333
        0.35310   26.13869   86.73276  118.82220
       -0.41210   25.15037   88.35603  116.66602
       -0.41210   28.53864   85.30602  118.02473
        0.27190   23.14915   86.16962  123.30274
        0.09220   28.50841   85.44208  123.24227
        0.04570   25.14092   89.69018  121.40923
        0.04570   28.41392   89.49743  120.74216
       -0.03610   24.69116   85.36082  119.33809
        0.10000   24.74407   87.16173  115.03708
        0.10000   23.42693   89.31224  117.26129
        0.10000   26.57144   89.75632  116.15391
        0.10000   28.12479   84.12683  116.38634
        0.10000   29.17926   84.11738  119.57998
        0.10000   30.01452   86.66095  117.54285
       -0.41570   26.49018   90.03033  127.04440
       -0.03890   27.33300   91.49109  129.22325
        0.59730   28.35345   89.75065  131.28683
       -0.56790   30.43026   90.24198  132.21847
        0.36540   25.14470   93.06712  130.25693
       -0.24380   25.76453   94.49575  132.69279
       -0.67610   24.53053   94.78299  128.26705
        0.27190   24.65148   90.10025  126.53606
        0.10070   28.83911   92.76288  128.62421
        0.00430   23.53276   91.83124  130.59708
        0.41020   23.46284   93.95151  127.05952
        0.06420   24.11291   95.56723  133.30128
        0.06420   27.33300   95.78644  132.35075
        0.06420   26.28987   93.15216  134.16300
       -0.41570   27.12513   87.67006  131.99926
       -0.08750   28.15125   86.04490  133.99859
        0.59730   30.68537   84.84870  133.22380
       -0.56790   32.36156   84.52367  134.79227
        0.29850   26.12924   84.01344  134.65999
       -0.31920   27.22906   82.08592  136.47602
       -0.31920   23.92960   85.22287  136.06217
        0.27190   25.47540   87.20897  131.15644
        0.09690   28.47061   87.20519  135.67100
       -0.02970   25.46217   83.08370  132.94790
        0.07910   28.82777   81.13917  135.58785
        0.07910   25.78720   80.69509  136.95601
        0.07910   27.86212   83.03835  138.18811
        0.07910   23.04332   86.64016  134.85842
        0.07910   24.62313   86.12049  137.78182
        0.07910   22.54821   83.77534  136.55161
       -0.34790   31.06332   84.31580  130.78795
       -0.24000   33.44248   83.33692  129.82985
        0.73410   35.43803   85.37027  129.36498
       -0.58940   37.46571   84.81091  128.30862
       -0.00940   32.97383   81.94041  127.36376
        0.01870   31.21828   79.71054  127.64533
       -0.04790   32.36156   77.89262  129.51805
       -0.01430   30.83655   75.48700  129.60309
       -0.38540   32.56754   73.48200  130.33063
        0.27470   29.63280   84.60493  129.55773
        0.14260   34.19081   81.99522  131.20180
        0.03620   32.14613   83.25755  126.01450
        0.03620   34.77663   81.27712  126.62299
        0.01030   29.38524   80.35115  128.32941
        0.01030   30.98962   78.77512  125.82363
        0.06210   32.37290   78.75812  131.38699
        0.06210   34.29475   77.45609  128.95491
        0.11350   29.32288   75.65519  130.98826
        0.11350   30.04476   75.09016  127.74360
        0.34000   31.62457   71.82471  130.41189
        0.34000   33.96972   73.35350  129.04184
        0.34000   33.31209   73.87506  132.04272
       -0.34790   34.90702   87.76455  130.00749
       -0.24000   36.58699   89.91317  129.58608
        0.73410   37.39579   90.24009  126.84220
       -0.58940   39.59732   90.66528  126.19780
       -0.00940   38.90190   89.63538  131.26038
        0.01870   38.05530   89.70341  133.97969
       -0.04790   40.20203   88.51099  135.41399
       -0.01430   39.57653   88.30690  138.19756
       -0.38540   41.66468   87.00299  139.43911
        0.27470   33.22516   88.10470  130.84275
        0.14260   35.58921   91.62148  130.16056
        0.03620   39.83354   87.84203  130.86731
        0.03620   40.20770   91.18873  130.90133
        0.01030   37.75106   91.64416  134.60141
        0.01030   36.33376   88.59792  134.21969
        0.06210   41.89145   89.66750  135.18534
        0.06210   40.56108   86.62883  134.65810
        0.11350   39.34788   90.18907  139.00447
        0.11350   37.83799   87.22976  138.44323
        0.34000   41.29619   86.84047  141.30427
        0.34000   43.27284   88.00077  139.19345
        0.34000   41.87255   85.26444  138.67755
       -0.41570   35.57409   89.99632  125.13577
       -0.00310   36.03708   90.26466  122.44669
        0.59730   34.79931   92.67028  121.40168
       -0.56790   32.47683   92.94618  121.58120
       -0.00360   34.99206   87.93841  121.08420
       -0.06450   36.55864   85.63294  121.64167
        0.69510   39.26662   85.83703  120.69492
       -0.94070   41.00139   84.75611  122.11788
       -0.60860   39.91102   86.98409  118.75606
        0.27190   33.80153   89.61081  125.73104
        0.08500   38.06853   90.36670  122.12733
        0.01710   33.05887   87.60392  121.71159
        0.01710   34.99584   88.28423  119.05464
        0.03520   36.60022   85.34948  123.68069
        0.03520   35.66858   83.99644  120.76106
        0.42510   40.49305   83.84148  123.71281
        0.42510   42.84009   84.84303  121.61332
       -0.25480   36.19392   94.49009  120.31508
       -0.02660   35.14135   96.76154  119.17936
        0.58960   33.51996   96.02454  116.92869
       -0.57480   34.23806   94.31245  115.48683
       -0.00700   37.38445   98.33001  118.38378
        0.01890   39.40079   97.37948  120.17335
        0.01920   38.92269   94.55623  120.16579
        0.06410   34.01129   97.78766  120.56264
        0.02530   37.89279   97.97474  116.42036
        0.02530   37.01973  100.33312  118.69370
        0.02130   41.28863   97.81978  119.47604
        0.02130   39.12300   98.15804  122.05930
        0.03910   39.79196   93.63782  121.79096
        0.03910   39.58031   93.70774  118.40835
       -0.41570   31.37512   97.29822  116.59799
       -0.00240   29.78019   96.80689  114.42481
        0.59730   28.61990   99.26920  113.50640
       -0.56790   28.44416  101.13814  114.89913
       -0.03430   27.62024   94.92283  115.06542
        0.01180   25.78909   95.77510  117.13467
       -0.12560   23.67071   97.21129  116.53941
       -0.12560   26.29554   95.20629  119.64801
       -0.17040   22.10224   98.06545  118.44992
       -0.17040   24.69494   96.07746  121.53585
       -0.10720   22.60490   97.50798  120.95192
        0.27190   30.85356   98.61914  117.87356
        0.09780   30.93482   96.00943  112.91681
        0.02950   26.52987   94.60158  113.34766
        0.02950   28.46683   93.13515  115.64179
        0.13300   23.25119   97.65916  114.59299
        0.13300   27.93204   94.08757  120.13178
        0.14300   20.46195   99.18417  117.97938
        0.14300   25.09556   95.62581  123.48604
        0.12970   21.37280   98.18639  122.42969
       -0.51630   27.74874   99.22952  111.17070
        0.05600   27.71661  101.94883  107.65203
        0.01360   26.40514  103.83100  105.98151
        0.80540   27.83378  104.55099  103.56077
       -0.81880   29.86145  103.51164  103.00519
       -0.81880   26.87946  106.20450  102.21529
        0.29360   28.07377   97.67049  110.11812
        0.11050   26.23885  102.89181  111.29920
       -0.01730   27.98684  100.21974  106.56733
       -0.01730   29.56854  102.70095  108.14903
       -0.04250   24.58534  103.03543  105.43349
       -0.04250   26.06499  105.54498  107.07188
       -0.57480   -2.05602  113.99773  104.52831
       -0.51630   -4.43519  111.90580  101.77120
        0.03970   -6.76522  112.64279  103.00141
        0.53660   -8.73242  110.69260  102.27198
       -0.58190   -8.38094  109.17326  100.54099
        0.05600   -7.62693  115.31109  102.20773
        0.01360   -8.67006  115.54730   99.60557
        0.80540   -9.68674  118.17024   99.06700
       -0.81880  -11.69363  118.87700  100.00242
       -0.81880   -8.41684  119.46849   97.67238
        0.29360   -4.51267  110.90803  100.14604
        0.11050   -6.49499  112.59933  105.04232
       -0.01730   -5.99988  116.56776  102.35135
       -0.01730   -9.05935  115.95171  103.54187
       -0.04250   -7.17340  115.12778   98.25253
       -0.04250  -10.19129  114.17725   99.36747
       -0.34790  -10.78089  110.71716  103.70250
       -0.00940  -14.70963  109.86301  105.41081
        0.01870  -16.79400  108.30776  106.54654
       -0.04790  -18.06578  110.28442  108.24540
       -0.01430  -20.06889  109.15814  109.95371
       -0.38540  -20.97596  110.98739  111.79620
        0.27470  -10.98498  112.15902  104.93649
        0.14260  -12.03945  107.03787  104.38469
        0.03620  -13.65138  110.63591  107.00007
        0.03620  -15.60158  111.45416  104.45461
        0.01030  -18.08468  107.60101  105.10657
        0.01030  -16.02677  106.76008  107.66904
        0.06210  -16.62203  111.16881  109.41892
        0.06210  -18.93506  111.72439  107.05676
        0.11350  -21.65437  108.53075  108.79909
        0.11350  -19.27521  107.53864  110.94771
        0.34000  -22.30444  110.17481  112.89980
        0.34000  -19.51898  111.57321  112.88090
        0.34000  -21.73374  112.48406  110.88724
       -0.56790   18.11114   85.30035   80.04691
       -0.41570   18.71585   89.59381   80.09037
       -0.03890   21.20840   89.50877   78.88284
        0.59730   23.05844   88.02344   80.51745
       -0.56790   24.37558   86.30568   79.60660
        0.36540   22.23452   92.23186   78.45765
       -0.24380   24.87258   92.28855   77.29358
       -0.67610   20.47518   93.48286   76.82871
        0.27190   17.99586   91.28322   80.61005
        0.10070   21.03265   88.57146   77.05736
        0.00430   22.28365   93.21641   80.26612
        0.41020   19.09379   94.12915   77.81136
        0.06420   25.47351   94.24253   77.04791
        0.06420   26.19349   91.31535   78.53891
        0.06420   24.83478   91.34558   75.46243
       -0.34790   23.08678   88.60359   82.97598
       -0.00940   24.50030   88.53934   87.28456
        0.01870   25.76831   91.06212   87.54723
       -0.04790   25.67760   91.70085   90.34592
       -0.01430   27.51630   93.83057   90.93740
       -0.38540   26.97584   96.11147   89.48231
        0.27470   21.90948   89.95663   83.62794
        0.14260   26.69805   87.58692   84.07014
        0.03620   25.32044   87.26188   88.67540
        0.03620   22.49719   88.76611   87.70408
        0.01030   27.72039   90.95252   86.90095
        0.01030   24.74407   92.48320   86.46442
        0.06210   23.76898   92.29044   90.84669
        0.06210   26.18782   90.03411   91.44385
        0.11350   27.38780   94.27844   92.94429
        0.11350   29.43059   93.20129   90.51221
        0.34000   28.23818   97.47018   89.93396
        0.34000   25.21273   96.72185   89.88860
        0.34000   27.10056   95.72219   87.61904
       -0.56790   30.23184   86.32269  104.93460
       -0.41570   32.21416   83.11204  102.97496
        0.03370   34.43837   83.06291  104.60768
        0.59730   36.16369   85.31736  104.00675
       -0.56790   35.89535   86.50032  101.98852
       -0.18250   35.78952   80.56280  104.10123
        0.27190   32.09889   81.81758  101.57845
        0.08230   33.85255   83.14606  106.58055
        0.06030   37.47138   80.43808  105.28420
        0.06030   36.33565   80.46832  102.11702
        0.06030   34.52530   78.99811  104.53965
       -0.25480   38.01940   85.94663  105.63758
       -0.02660   39.84299   87.99321  105.21050
        0.58960   41.28107   87.77589  102.71984
       -0.57480   41.97460   89.73553  101.69750
       -0.00700   41.60988   87.89683  107.44794
        0.01890   39.94881   86.89906  109.52286
        0.01920   38.44459   84.84681  108.14525
        0.06410   38.83765   89.79034  105.23885
        0.02530   42.32609   89.77333  107.90903
        0.02530   43.16701   86.59859  107.08322
        0.02130   41.06564   86.10537  111.06109
        0.02130   38.69403   88.37493  110.22206
        0.03910   36.65880   84.47454  109.09956
        0.03910   39.55575   83.11771  107.99407
       -0.51630   41.85554   85.49310  101.75230
        0.03810   43.13489   85.27011   99.31267
        0.53660   41.31508   85.46286   97.06389
       -0.58190   42.07664   84.99610   94.92661
       -0.03030   44.58053   82.73410   99.25598
        0.79940   42.95536   80.33793   99.03110
       -0.80140   40.74816   80.35682   99.73974
       -0.80140   43.87188   78.43308   98.09190
        0.29360   41.39634   83.91518  102.72362
        0.08800   44.50872   86.79890   99.16338
       -0.01220   45.67090   82.59237  100.99830
       -0.01220   45.89578   82.77378   97.67049
       -0.41570   38.85844   85.93719   97.46262
       -0.02520   36.95170   86.15450   95.51054
        0.59730   35.51551   83.71865   94.87370
       -0.56790   33.71082   83.79613   93.35436
        0.27190   38.29152   86.16206   99.27109
        0.06980   35.57409   87.55668   96.12659
        0.06980   37.85688   86.84236   93.79278
       -0.41570   36.20904   81.52279   95.88092
        0.21170   36.31865   76.97610   95.95840
       -0.65460   36.74195   77.06114   98.58890
        0.27190   37.66602   81.42830   97.11114
        0.08430   34.59900   79.23244   93.12003
        0.03520   38.12711   76.96666   94.97197
        0.03520   35.26796   75.26779   95.48597
        0.42750   38.37467   77.78113   98.91582
       -0.56790   28.44416   73.76168   97.85191
       -0.41570   26.48640   76.56792  100.33312
       -0.05970   26.04421   74.73867  102.31922
        0.59730   23.37402   73.71822  102.07356
       -0.56790   23.03765   71.42031  102.08867
        0.13030   26.44672   75.96888  104.94405
       -0.04300   29.25107   76.68320  105.21806
       -0.32040   25.60768   74.12829  107.04354
       -0.06600   29.88791   78.31025  107.54053
        0.27190   25.93838   78.37828  100.58823
        0.08690   27.37646   73.18153  102.10001
        0.01870   25.30721   77.68097  105.06121
        0.02360   30.34333   74.94087  105.34089
        0.02360   29.83311   77.70365  103.52676
        0.08820   25.89681   75.00701  108.88413
        0.08820   23.61213   73.67853  106.80354
        0.08820   26.72073   72.39919  106.92637
        0.01860   31.90803   78.71276  107.56510
        0.01860   29.37012   77.29169  109.25452
        0.01860   28.83722   80.07903  107.44983
       -0.41570   21.44272   75.32448  101.86569
        0.27190   21.81311   77.19720  101.87136
        0.06980   18.13948   74.91441   99.73030
        0.06980   18.69695   72.48234  101.99041
       -0.56790   16.45951   72.85839  115.65313
       -0.51630   13.20352   71.42031  113.44215
        0.03810   13.81579   68.78603  113.96182
        0.53660   16.50676   68.13974  113.03208
       -0.58190   17.96752   66.88497  114.38512
       -0.03030   11.83158   67.11173  112.62390
        0.79940   12.25298   64.27903  113.06798
       -0.80140   12.61959   63.50047  115.24495
       -0.80140   12.26999   62.89953  111.20849
        0.29360   11.68418   71.82471  112.35934
        0.08800   13.70996   68.45911  115.99328
       -0.01220    9.96453   67.61629  113.33066
       -0.01220   11.89961   67.48590  110.60000
       -0.41570   17.24753   69.02792  110.78708
       -0.00310   19.81567   68.58572  109.91781
        0.59730   21.79043   70.02947  111.43526
       -0.56790   23.89937   69.11484  111.82832
       -0.00360   20.16716   69.34350  107.20794
       -0.06450   19.11080   67.38952  105.39003
        0.69510   16.27999   67.43866  105.29176
       -0.94070   15.14427   65.22201  105.41459
       -0.60860   15.09324   69.44555  105.28798
        0.27190   16.02488   70.00490  109.69482
        0.08500   20.21629   66.57316  110.08411
        0.01710   19.20151   71.13496  106.89047
        0.01710   22.17783   69.58916  106.83567
        0.03520   19.72118   65.51869  106.00041
        0.03520   19.85346   67.75613  103.50408
        0.42510   16.17984   63.62141  105.49018
        0.42510   13.23753   65.12563  105.43349
       -0.41570   21.16304   72.25557  112.43115
       -0.05180   22.92616   73.72955  113.91269
        0.59730   23.35513   72.43320  116.46004
       -0.56790   25.47162   72.40108  117.44459
       -0.11020   21.85846   76.42619  114.26229
        0.35310   23.68394   78.22899  115.57376
       -0.41210   26.00641   78.61828  113.88623
       -0.41210   22.30255   80.65729  116.24650
        0.27190   19.40371   72.93398  112.14391
        0.09220   24.71951   73.84294  112.90547
        0.04570   21.40682   77.19342  112.40469
        0.04570   20.12558   76.31470  115.37156
       -0.03610   24.30755   77.34271  117.32554
        0.10000   27.32166   79.90518  114.81220
        0.10000   25.41682   79.41952  112.08155
        0.10000   26.93238   76.80603  113.56309
        0.10000   23.60268   81.94986  117.18381
        0.10000   20.73219   80.22643  117.50884
        0.10000   21.58067   81.53601  114.52874
       -0.34790   21.40304   71.38440  117.65813
       -0.26370   21.62414   69.90475  119.98060
        0.73410   23.53087   67.79392  119.51384
       -0.58940   25.23540   67.41976  121.05586
       -0.00070   19.18072   68.57060  120.71948
        0.03900   17.38926   69.83294  122.50150
        0.04860   15.60914   67.74857  123.43313
       -0.52950   14.06712   66.75269  121.38467
        0.80760   11.59158   67.12874  121.26373
       -0.86270   10.35570   68.40998  123.03818
       -0.86270   10.29712   66.20089  119.36077
        0.27470   19.66260   71.62818  116.91547
        0.15600   22.26664   71.10661  121.52451
        0.03270   18.14137   68.21722  118.97716
        0.03270   19.68528   66.74513  121.52829
        0.02850   18.41538   70.66064  124.08320
        0.02850   16.31779   71.28803  121.51317
        0.06870   14.37137   68.52525  124.88633
        0.06870   16.72597   66.21978  124.24382
        0.34560   14.91183   65.73979  120.00517
        0.44780   11.30434   69.13563  124.52728
        0.44780    8.46786   68.65753  122.89645
        0.44780   11.18718   65.21256  117.99261
        0.44780    8.41117   66.47490  119.26628
       -0.51630   23.31544   66.47112  117.36711
        0.03970   25.06155   64.43777  116.76807
        0.53660   27.72606   65.33161  116.26918
       -0.58190   29.51374   63.98046  116.92113
        0.05600   24.24141   62.99024  114.44370
        0.01360   21.83390   61.56917  114.99361
        0.80540   22.13058   59.56228  117.04586
       -0.81880   23.56866   57.76515  116.64335
       -0.81880   20.90982   59.83440  119.01495
        0.29360   21.91326   66.89442  116.14257
        0.11050   25.10501   63.13197  118.36111
       -0.01730   25.71728   61.65609  113.91269
       -0.01730   23.92015   64.30738  112.89413
       -0.04250   20.40337   62.92032  115.60400
       -0.04250   21.19139   60.65832  113.26263
       -0.41570   27.96039   67.59172  115.16180
       -0.00140   30.39624   68.64052  114.45315
        0.59730   32.21416   68.97311  116.63957
       -0.56790   34.49695   68.67454  116.23516
       -0.01520   29.95216   71.17464  113.11901
       -0.00110   32.18015   72.37084  111.75273
       -0.19060   32.66581   71.75290  109.26774
       -0.19060   33.67303   74.10750  113.01696
       -0.23410   34.67081   72.89808  108.03753
       -0.23410   35.66669   75.24323  111.79242
        0.32260   36.15235   74.63284  109.31499
       -0.55790   38.16113   75.81014  108.09233
        0.27190   26.38436   68.60651  114.80464
        0.08760   31.26741   67.35740  113.09822
        0.02950   28.46117   70.88552  111.72817
        0.02950   29.26619   72.52013  114.51929
        0.16990   31.49607   70.39230  108.29454
        0.16990   33.27241   74.57048  114.96338
        0.16560   35.07710   72.43887  106.09111
        0.16560   36.83832   76.60005  112.76752
        0.39920   38.42569   75.03347  106.47473
       -0.41570   31.29009   69.57027  118.90346
       -0.00240   32.96438   69.95766  121.02184
        0.59730   33.67303   67.55582  122.46559
       -0.56790   35.17536   67.66164  124.24571
       -0.03430   31.77952   71.87384  122.80007
        0.01180   31.89858   74.53836  121.66435
       -0.12560   34.20782   75.67219  121.17869
       -0.12560   29.67059   75.80069  121.13333
       -0.17040   34.28341   78.07592  120.16202
       -0.17040   29.77075   78.20632  120.11477
       -0.10720   32.07054   79.34204  119.63289
        0.27190   29.40414   69.75357  119.13967
        0.09780   34.70671   70.78158  120.29430
        0.02950   29.81043   71.36551  123.12511
        0.02950   32.79242   71.85306  124.59342
        0.13300   35.94259   74.68009  121.59254
        0.13300   27.86968   74.91630  121.51128
        0.14300   36.08054   78.96410  119.78029
        0.14300   28.03976   79.20220  119.69336
        0.12970   32.13479   81.22232  118.84110
       -0.34790   32.67525   65.37885  121.71348
       -0.24000   33.34611   63.00347  122.93424
        0.73410   35.76496   61.93955  121.77584
       -0.58940   35.99739   61.93010  119.48927
       -0.00940   31.16158   61.08729  122.62244
        0.01870   28.80510   61.94333  124.03406
       -0.04790   26.76041   60.04227  123.63911
       -0.01430   24.37369   61.12697  124.81452
       -0.38540   22.23830   59.45645  124.31185
        0.27470   31.42804   65.36941  120.26784
        0.14260   33.65791   63.34551  124.94113
        0.03620   30.71372   60.90209  120.62122
        0.03620   31.75874   59.25614  123.35376
        0.01030   29.22272   62.10018  126.04473
        0.01030   28.19471   63.77259  123.31219
        0.06210   27.25741   58.26593  124.55752
        0.06210   26.47128   59.73235  121.62277
        0.11350   24.63636   61.30649  126.84976
        0.11350   23.99574   62.98268  124.00572
        0.34000   22.16271   59.06150  122.44669
        0.34000   22.45373   57.83507  125.29640
        0.34000   20.61880   60.31439  124.84665
       -0.41570   37.53752   61.06272  123.20258
       -0.14900   39.82976   60.05550  122.07820
        0.27190   37.32965   61.07595  125.09987
        0.09760   39.53307   58.12042  121.50183
        0.09760   40.35132   61.16099  120.44169
        0.09760   41.35666   60.11597  123.43313
        0.00000   33.72972   91.27944  100.69217
        0.67910   35.18103   90.23631  100.96807
        0.67910   33.10611   91.87659  102.28143
        0.00000    6.14161   96.62359  116.83043
        0.67910    5.74288   95.90549  118.44236
        0.67910    6.42885   95.29700  115.63423
        0.00000    7.35103   87.70786  129.49726
        0.67910    8.02756   86.91228  130.97503
        0.67910    8.35070   87.25621  128.05918
        0.00000    1.95587   85.10571  127.56029
        0.67910    3.20120   83.90384  128.08564
        0.67910    2.39428   86.74410  128.18768
        0.00000    8.21653  110.06143   98.14671
        0.67910    8.84203  108.82744   99.31267
        0.67910    8.32235  109.40947   96.46296
        0.00000    5.93563  112.11745   84.61627
        0.67910    6.57814  111.15369   86.00522
        0.67910    6.26444  113.87301   84.89784
        0.00000   10.12137   64.18455  106.93204
        0.67910   10.90561   63.71590  108.49296
        0.67910    8.33558   63.91621  107.04921
        0.00000   16.59935   62.67655  118.44425
        0.67910   15.20663   62.96378  117.32554
        0.67910   15.97574   62.36285  120.11288
        0.00000   30.40191  101.52554  120.24705
        0.67910   31.02930  103.07511  119.55541
        0.67910   28.62368  101.67293  120.53807
        0.00000   40.76139   75.74589  104.02564
        0.67910   40.75761   77.07059  102.79354
        0.67910   42.43758   75.52290  104.66626
        0.00000   23.31544   53.89688  120.21115
        0.67910   23.40237   55.22536  118.98661
        0.67910   24.47951   52.58730  119.76517
        0.00000    1.90484   90.39316  128.66011
        0.67910    1.96909   91.12448  127.00660
        0.67910    0.39306   90.92795  129.49726
        0.00000  -15.76976  115.44526  100.24997
        0.67910  -14.38082  116.36745  100.95295
        0.67910  -15.40505  113.67459  100.30099
        0.00000   10.44452  114.27363   88.65839
        0.67910   10.12704  112.54453   88.23320
        0.67910   12.11314  114.72905   88.12738
        0.00000   18.02799   61.50681  108.38713
        0.67910   16.90360   60.24825  109.03531
        0.67910   19.26765   60.72068  107.33077
        0.00000   28.24007  105.27853   96.67461
        0.67910   27.80732  105.60168   98.39993
        0.67910   26.80010  105.58467   95.62392
        0.00000    4.68274  101.21562  119.46849
        0.67910    4.40306  102.72740  120.42091
        0.67910    5.09092   99.85880  120.59476
        0.00000    2.58326  111.62612  119.70659
        0.67910    3.07080  110.90236  118.12300
        0.67910    4.05535  112.19871  120.58720
        0.00000    3.02356   95.63148  131.35864
        0.67910    3.36749   96.68406  132.78917
        0.67910    2.54924   96.66327  129.95080
        0.00000   -3.21064   91.39282  122.67346
        0.67910   -1.47210   91.81990  122.92668
        0.67910   -3.79079   90.37804  124.05485
        0.00000   21.83201  108.05076  104.24107
        0.67910   23.41938  107.63880  103.47951
        0.67910   20.74352  106.60701  104.18627
       -1.35820   33.86011   91.20574  100.95484
       -1.35820    6.12271   96.33257  116.90413
       -1.35820    7.59103   87.52644  129.51805
       -1.35820    2.20342   85.15295  127.72659
       -1.35820    8.32424  109.78742   98.08623
       -1.35820    6.07736  112.21761   84.86193
       -1.35820    9.99098   64.07683  107.18149
       -1.35820   16.30456   62.67655  118.50850
       -1.35820   30.24885  101.77687  120.18469
       -1.35820   40.99383   75.91219  103.93116
       -1.35820   23.48930   53.91389  119.96548
       -1.35820    1.70453   90.57646  128.52972
       -1.35820  -15.51276  115.33754  100.36146
       -1.35820   10.62782  114.07899   88.52044
       -1.35820   18.03177   61.21012  108.33800
       -1.35820   27.97551  105.36924   96.78610
       -1.35820    4.69786  101.25342  119.76706
       -1.35820    2.86105  111.59778  119.59321
       -1.35820    3.00844   95.93195  131.37754
       -1.35820   -3.03112   91.31535  122.90212
       -1.35820   21.91893  107.78809  104.12013
       -0.01937   21.19895   92.54178  106.53520
       -0.01937   19.70606   91.94273  108.25674
       -0.01937   19.99708   90.96764  106.45205
        0.29095   -0.89006  101.39326  113.93726
        0.29095    0.12850  100.54855  115.53786
       -0.01010   -6.54034  105.51286  113.69537
       -0.01010   -6.41940  106.28009  111.51274
       -0.01010   -8.03323  106.42749  112.77697
        0.28395   10.17429   89.28011  117.61655
        0.28395    8.22409   89.30846  118.49339
       -0.00187   27.05521  100.25375  110.60000
       -0.00187   27.03820  101.61246  108.84067
       -0.00187   26.30121  102.08301  110.66425
        0.28740   -2.12594  113.25696  103.63258
        0.28740   -3.31458  112.21005  102.25497
       -0.03177  -11.77488  109.76285  103.66282
       -0.03177  -13.74020  109.33577  104.51697
       -0.03177  -12.40416  107.92226  104.00486
        0.28395   17.73319   86.39072   80.28690
        0.28395   18.03555   88.53745   80.30958
       -0.03177   23.92393   87.97242   83.84715
       -0.03177   24.63069   87.94029   86.00333
       -0.03177   25.72862   87.46408   84.39517
        0.28395   30.28286   85.53845  104.07478
        0.28395   31.27497   83.93408  103.09401
        0.00150   35.51551   80.39084   95.52377
        0.00150   35.56843   78.11750   95.56345
        0.00150   34.70860   79.24567   94.14427
        0.28395   28.02275   74.83504   98.01631
        0.28395   27.04387   76.23722   99.25786
        0.00140   20.13314   74.91630  101.74852
        0.00140   18.48152   74.71032  100.68083
        0.00140   18.76120   73.49523  101.81088
        0.28395   15.52410   73.07760  115.00306
        0.28395   13.89516   72.35950  113.89757

  Old nuclear repulsion        = 207747.669365082459990
  Additional nuclear repulsion =  299.023192106225622
  Total nuclear repulsion      = 208046.692557188682258

  Minimum eigenvalue in the overlap matrix is 1.6423337146E-01.
  Reciprocal condition number of the overlap matrix is 5.8502850668E-02.
    Using symmetric orthogonalization.

  ==> Pre-Iterations <==

  SCF Guess: Superposition of Atomic Densities via on-the-fly atomic UHF (no occupation information).

   -------------------------
    Irrep   Nso     Nmo    
   -------------------------
     A       2303    2303 
   -------------------------
    Total    2303    2303
   -------------------------

  ==> Iterations <==

                           Total Energy        Delta E     RMS |[F,P]|

   @DF-RHF iter SAD: -19449.06801496856860   -1.94491e+04   0.00000e+00 
   @DF-RHF iter   1: -19614.85050151193354   -1.65782e+02   1.57285e-03 ADIIS/DIIS
   @DF-RHF iter   2: -19621.65218043862114   -6.80168e+00   1.01250e-03 ADIIS/DIIS
   @DF-RHF iter   3: -19624.45593784377343   -2.80376e+00   1.22503e-04 ADIIS/DIIS
   @DF-RHF iter   4: -19624.54719457034298   -9.12567e-02   5.80147e-05 DIIS
   @DF-RHF iter   5: -19624.56565666514507   -1.84621e-02   1.84747e-05 DIIS
   @DF-RHF iter   6: -19624.56817053755731   -2.51387e-03   7.95088e-06 DIIS
   @DF-RHF iter   7: -19624.56863589792556   -4.65360e-04   2.90840e-06 DIIS
   @DF-RHF iter   8: -19624.56869396516413   -5.80672e-05   8.49461e-07 DIIS
   @DF-RHF iter   9: -19624.56869916813594   -5.20297e-06   2.85267e-07 DIIS
   @DF-RHF iter  10: -19624.56869964459111   -4.76455e-07   9.48915e-08 DIIS
  Energy and wave function converged.


  ==> Post-Iterations <==

    Orbital Energies [Eh]
    ---------------------

    Doubly Occupied:                                                      

       1A    -91.377006     2A    -91.368326     3A    -91.271393  
       4A    -91.206485     5A    -20.371124     6A    -20.357922  
       7A    -20.356411     8A    -20.355126     9A    -20.351983  
      10A    -20.340956    11A    -20.330521    12A    -20.326652  
      13A    -20.326304    14A    -20.314635    15A    -20.312880  
      16A    -20.310757    17A    -20.308246    18A    -20.307481  
      19A    -20.305609    20A    -20.301431    21A    -20.299054  
      22A    -20.295479    23A    -20.291816    24A    -20.281824  
      25A    -20.281388    26A    -20.277340    27A    -20.274857  
      28A    -20.273492    29A    -20.271793    30A    -20.270892  
      31A    -20.270333    32A    -20.265414    33A    -20.256915  
      34A    -20.256910    35A    -20.255821    36A    -20.251494  
      37A    -20.251399    38A    -20.251250    39A    -20.247276  
      40A    -20.246796    41A    -20.242587    42A    -20.240724  
      43A    -20.240140    44A    -20.228321    45A    -20.227730  
      46A    -20.226157    47A    -20.223973    48A    -20.219646  
      49A    -20.213419    50A    -20.207289    51A    -20.195883  
      52A    -20.189408    53A    -20.189144    54A    -20.188643  
      55A    -20.188090    56A    -20.186259    57A    -20.180167  
      58A    -20.176353    59A    -20.175461    60A    -20.175176  
      61A    -20.174501    62A    -20.170896    63A    -20.170481  
      64A    -20.169399    65A    -20.160673    66A    -20.143866  
      67A    -20.133802    68A    -20.110311    69A    -20.103244  
      70A    -20.099479    71A    -20.041826    72A    -20.031080  
      73A    -20.023257    74A    -20.011153    75A    -19.961284  
      76A    -19.937352    77A    -19.936008    78A    -19.926648  
      79A    -19.911019    80A    -19.908574    81A    -19.874394  
      82A    -19.869620    83A    -15.861016    84A    -15.568849  
      85A    -15.542370    86A    -15.536491    87A    -15.533730  
      88A    -15.527467    89A    -15.521113    90A    -15.520508  
      91A    -15.518629    92A    -15.497573    93A    -15.491956  
      94A    -15.489353    95A    -15.482457    96A    -15.479891  
      97A    -15.474919    98A    -15.473046    99A    -15.471951  
     100A    -15.464979   101A    -15.461472   102A    -15.461177  
     103A    -15.454448   104A    -15.452879   105A    -15.443121  
     106A    -15.438620   107A    -15.436175   108A    -15.436023  
     109A    -15.435965   110A    -15.431639   111A    -15.429157  
     112A    -15.428966   113A    -15.420745   114A    -15.419541  
     115A    -15.406310   116A    -15.406011   117A    -15.399091  
     118A    -15.392188   119A    -15.385866   120A    -15.380551  
     121A    -15.371312   122A    -15.370728   123A    -15.365289  
     124A    -15.354850   125A    -15.351216   126A    -15.349512  
     127A    -15.348783   128A    -15.345588   129A    -15.344283  
     130A    -15.342706   131A    -15.341532   132A    -15.337552  
     133A    -15.337008   134A    -15.336808   135A    -15.330338  
     136A    -15.325261   137A    -15.321890   138A    -15.299731  
     139A    -15.296275   140A    -15.286313   141A    -11.474466  
     142A    -11.447264   143A    -11.426540   144A    -11.417840  
     145A    -11.409503   146A    -11.404517   147A    -11.370287  
     148A    -11.365477   149A    -11.360285   150A    -11.359432  
     151A    -11.357886   152A    -11.357863   153A    -11.339661  
     154A    -11.338203   155A    -11.337407   156A    -11.336924  
     157A    -11.334210   158A    -11.333994   159A    -11.332057  
     160A    -11.331965   161A    -11.330511   162A    -11.327838  
     163A    -11.326724   164A    -11.324245   165A    -11.323748  
     166A    -11.321744   167A    -11.317468   168A    -11.314248  
     169A    -11.313332   170A    -11.313225   171A    -11.312475  
     172A    -11.311559   173A    -11.311271   174A    -11.310723  
     175A    -11.309340   176A    -11.307521   177A    -11.305863  
     178A    -11.301672   179A    -11.300130   180A    -11.297604  
     181A    -11.295095   182A    -11.294731   183A    -11.293269  
     184A    -11.292062   185A    -11.288772   186A    -11.284574  
     187A    -11.282153   188A    -11.280874   189A    -11.277512  
     190A    -11.277100   191A    -11.275560   192A    -11.275062  
     193A    -11.273403   194A    -11.273301   195A    -11.269332  
     196A    -11.266193   197A    -11.263048   198A    -11.262695  
     199A    -11.261607   200A    -11.259197   201A    -11.257341  
     202A    -11.255911   203A    -11.254977   204A    -11.252255  
     205A    -11.251694   206A    -11.248616   207A    -11.248501  
     208A    -11.248498   209A    -11.245867   210A    -11.245290  
     211A    -11.241578   212A    -11.239826   213A    -11.239649  
     214A    -11.239049   215A    -11.238635   216A    -11.238363  
     217A    -11.237784   218A    -11.236748   219A    -11.235713  
     220A    -11.235202   221A    -11.231988   222A    -11.231967  
     223A    -11.231142   224A    -11.231136   225A    -11.230286  
     226A    -11.227027   227A    -11.226884   228A    -11.225497  
     229A    -11.225449   230A    -11.224237   231A    -11.223373  
     232A    -11.221443   233A    -11.219004   234A    -11.217458  
     235A    -11.217019   236A    -11.216765   237A    -11.213969  
     238A    -11.213581   239A    -11.213550   240A    -11.212011  
     241A    -11.210031   242A    -11.208876   243A    -11.208039  
     244A    -11.205610   245A    -11.205311   246A    -11.201871  
     247A    -11.198124   248A    -11.194878   249A    -11.190866  
     250A    -11.188942   251A    -11.188935   252A    -11.188791  
     253A    -11.188211   254A    -11.187872   255A    -11.187046  
     256A    -11.185891   257A    -11.183795   258A    -11.183179  
     259A    -11.181455   260A    -11.181242   261A    -11.178387  
     262A    -11.178170   263A    -11.176125   264A    -11.174631  
     265A    -11.174219   266A    -11.174212   267A    -11.172337  
     268A    -11.171964   269A    -11.169827   270A    -11.169691  
     271A    -11.168330   272A    -11.166176   273A    -11.162589  
     274A    -11.161056   275A    -11.160139   276A    -11.158911  
     277A    -11.158678   278A    -11.158606   279A    -11.158482  
     280A    -11.156783   281A    -11.155976   282A    -11.155437  
     283A    -11.154928   284A    -11.154894   285A    -11.154537  
     286A    -11.154385   287A    -11.153618   288A    -11.153108  
     289A    -11.152225   290A    -11.151611   291A    -11.151180  
     292A    -11.150362   293A    -11.149335   294A    -11.149215  
     295A    -11.149011   296A    -11.146949   297A    -11.146717  
     298A    -11.146369   299A    -11.145285   300A    -11.145182  
     301A    -11.142959   302A    -11.142530   303A    -11.141603  
     304A    -11.140765   305A    -11.139661   306A    -11.137554  
     307A    -11.137211   308A    -11.136573   309A    -11.135447  
     310A    -11.135032   311A    -11.134840   312A    -11.129510  
     313A    -11.127534   314A    -11.126844   315A    -11.126768  
     316A    -11.125655   317A    -11.123395   318A    -11.122359  
     319A    -11.122248   320A    -11.120931   321A    -11.120674  
     322A    -11.117026   323A    -11.116525   324A    -11.114658  
     325A    -11.114496   326A    -11.113315   327A    -11.112364  
     328A    -11.109783   329A    -11.109278   330A    -11.109255  
     331A    -11.109098   332A    -11.107875   333A    -11.107258  
     334A    -11.107233   335A    -11.104135   336A    -11.103479  
     337A    -11.103095   338A    -11.101114   339A    -11.100820  
     340A    -11.100559   341A    -11.099802   342A    -11.098013  
     343A    -11.097010   344A    -11.096219   345A    -11.095656  
     346A    -11.094996   347A    -11.094751   348A    -11.094410  
     349A    -11.094045   350A    -11.093759   351A    -11.091948  
     352A    -11.089626   353A    -11.085792   354A    -11.084527  
     355A    -11.080949   356A    -11.078964   357A    -11.073178  
     358A    -11.072057   359A    -11.064942   360A    -11.064346  
     361A    -11.063865   362A    -11.062602   363A    -11.062242  
     364A    -11.060900   365A    -11.057999   366A    -11.054231  
     367A    -11.051410   368A    -11.040931   369A    -11.020348  
     370A    -11.019078   371A    -11.011616   372A    -11.010985  
     373A    -11.005108   374A    -11.005076   375A    -10.978588  
     376A    -10.955028   377A     -8.989225   378A     -8.981857  
     379A     -8.889435   380A     -8.827033   381A     -6.639229  
     382A     -6.636978   383A     -6.634548   384A     -6.631161  
     385A     -6.629072   386A     -6.626790   387A     -6.539065  
     388A     -6.537293   389A     -6.534411   390A     -6.476606  
     391A     -6.475018   392A     -6.472103   393A     -1.576483  
     394A     -1.483064   395A     -1.467407   396A     -1.462945  
     397A     -1.460574   398A     -1.428194   399A     -1.424142  
     400A     -1.422172   401A     -1.418815   402A     -1.417945  
     403A     -1.412808   404A     -1.410408   405A     -1.395371  
     406A     -1.394209   407A     -1.389018   408A     -1.388432  
     409A     -1.386830   410A     -1.381275   411A     -1.380207  
     412A     -1.378329   413A     -1.374164   414A     -1.371038  
     415A     -1.370196   416A     -1.370015   417A     -1.369524  
     418A     -1.369202   419A     -1.368843   420A     -1.366461  
     421A     -1.366250   422A     -1.366058   423A     -1.361133  
     424A     -1.360768   425A     -1.359279   426A     -1.358389  
     427A     -1.354700   428A     -1.347411   429A     -1.338715  
     430A     -1.337990   431A     -1.337402   432A     -1.336687  
     433A     -1.330780   434A     -1.329166   435A     -1.327429  
     436A     -1.323540   437A     -1.321204   438A     -1.317611  
     439A     -1.315171   440A     -1.311963   441A     -1.310987  
     442A     -1.310688   443A     -1.309545   444A     -1.305605  
     445A     -1.302137   446A     -1.301217   447A     -1.301195  
     448A     -1.295965   449A     -1.295729   450A     -1.294488  
     451A     -1.293632   452A     -1.291607   453A     -1.290453  
     454A     -1.290034   455A     -1.287377   456A     -1.286524  
     457A     -1.285730   458A     -1.285325   459A     -1.283720  
     460A     -1.283189   461A     -1.281316   462A     -1.277341  
     463A     -1.276999   464A     -1.272389   465A     -1.272224  
     466A     -1.271511   467A     -1.264667   468A     -1.264278  
     469A     -1.263856   470A     -1.261875   471A     -1.259648  
     472A     -1.259499   473A     -1.253865   474A     -1.253503  
     475A     -1.251873   476A     -1.249910   477A     -1.244079  
     478A     -1.236232   479A     -1.236054   480A     -1.235520  
     481A     -1.234363   482A     -1.232801   483A     -1.230727  
     484A     -1.227336   485A     -1.227315   486A     -1.223495  
     487A     -1.222271   488A     -1.221871   489A     -1.221524  
     490A     -1.219254   491A     -1.214551   492A     -1.213138  
     493A     -1.210823   494A     -1.206427   495A     -1.196864  
     496A     -1.191103   497A     -1.186024   498A     -1.185385  
     499A     -1.184937   500A     -1.183617   501A     -1.181915  
     502A     -1.178278   503A     -1.171630   504A     -1.170629  
     505A     -1.168080   506A     -1.166190   507A     -1.164545  
     508A     -1.162870   509A     -1.156631   510A     -1.154886  
     511A     -1.153570   512A     -1.151867   513A     -1.151122  
     514A     -1.146748   515A     -1.145831   516A     -1.144813  
     517A     -1.144650   518A     -1.144038   519A     -1.143714  
     520A     -1.143143   521A     -1.142428   522A     -1.140925  
     523A     -1.135888   524A     -1.133707   525A     -1.132711  
     526A     -1.130326   527A     -1.129436   528A     -1.128448  
     529A     -1.127309   530A     -1.126991   531A     -1.124838  
     532A     -1.123614   533A     -1.123459   534A     -1.123457  
     535A     -1.120845   536A     -1.118493   537A     -1.111960  
     538A     -1.109859   539A     -1.106573   540A     -1.105730  
     541A     -1.101412   542A     -1.101088   543A     -1.097988  
     544A     -1.097193   545A     -1.096455   546A     -1.093441  
     547A     -1.093413   548A     -1.092905   549A     -1.090879  
     550A     -1.089011   551A     -1.087602   552A     -1.080823  
     553A     -1.073956   554A     -1.071428   555A     -1.070989  
     556A     -1.068003   557A     -1.066777   558A     -1.065538  
     559A     -1.063289   560A     -1.063037   561A     -1.062386  
     562A     -1.060511   563A     -1.056650   564A     -1.052995  
     565A     -1.043926   566A     -1.042550   567A     -1.041736  
     568A     -1.041429   569A     -1.040774   570A     -1.039405  
     571A     -1.038570   572A     -1.035534   573A     -1.035109  
     574A     -1.033481   575A     -1.031552   576A     -1.027835  
     577A     -1.017480   578A     -1.016864   579A     -1.016543  
     580A     -1.013189   581A     -1.009004   582A     -1.008332  
     583A     -1.007368   584A     -1.006916   585A     -1.006304  
     586A     -1.005099   587A     -1.003696   588A     -0.999278  
     589A     -0.997490   590A     -0.996953   591A     -0.994799  
     592A     -0.990731   593A     -0.989290   594A     -0.989131  
     595A     -0.986900   596A     -0.986738   597A     -0.986496  
     598A     -0.983532   599A     -0.982739   600A     -0.979568  
     601A     -0.976837   602A     -0.975677   603A     -0.971541  
     604A     -0.969422   605A     -0.968441   606A     -0.967543  
     607A     -0.965519   608A     -0.961466   609A     -0.960820  
     610A     -0.958585   611A     -0.956641   612A     -0.955589  
     613A     -0.955056   614A     -0.953349   615A     -0.952327  
     616A     -0.951504   617A     -0.947822   618A     -0.947384  
     619A     -0.944675   620A     -0.942954   621A     -0.940233  
     622A     -0.940027   623A     -0.936397   624A     -0.935854  
     625A     -0.934404   626A     -0.931314   627A     -0.929781  
     628A     -0.927167   629A     -0.926769   630A     -0.919058  
     631A     -0.917934   632A     -0.917254   633A     -0.916697  
     634A     -0.915259   635A     -0.914679   636A     -0.909016  
     637A     -0.906033   638A     -0.904917   639A     -0.904126  
     640A     -0.900819   641A     -0.899247   642A     -0.895687  
     643A     -0.894023   644A     -0.890028   645A     -0.889559  
     646A     -0.888941   647A     -0.887011   648A     -0.886681  
     649A     -0.880197   650A     -0.877359   651A     -0.876784  
     652A     -0.876510   653A     -0.875760   654A     -0.875125  
     655A     -0.874415   656A     -0.872178   657A     -0.872023  
     658A     -0.868424   659A     -0.867364   660A     -0.863316  
     661A     -0.862576   662A     -0.856799   663A     -0.856403  
     664A     -0.854254   665A     -0.853412   666A     -0.849525  
     667A     -0.847464   668A     -0.844485   669A     -0.843709  
     670A     -0.840833   671A     -0.839766   672A     -0.839490  
     673A     -0.839006   674A     -0.836016   675A     -0.835552  
     676A     -0.835129   677A     -0.834511   678A     -0.833517  
     679A     -0.829331   680A     -0.828732   681A     -0.826093  
     682A     -0.825771   683A     -0.822823   684A     -0.820975  
     685A     -0.820424   686A     -0.819683   687A     -0.817886  
     688A     -0.817085   689A     -0.814643   690A     -0.814558  
     691A     -0.814484   692A     -0.813236   693A     -0.809756  
     694A     -0.808151   695A     -0.806015   696A     -0.804129  
     697A     -0.802801   698A     -0.801766   699A     -0.800699  
     700A     -0.799943   701A     -0.799525   702A     -0.797026  
     703A     -0.796944   704A     -0.796418   705A     -0.795014  
     706A     -0.794916   707A     -0.791846   708A     -0.790484  
     709A     -0.789808   710A     -0.788376   711A     -0.786771  
     712A     -0.784133   713A     -0.782539   714A     -0.782355  
     715A     -0.781262   716A     -0.780263   717A     -0.780058  
     718A     -0.778549   719A     -0.777593   720A     -0.776782  
     721A     -0.775942   722A     -0.774158   723A     -0.773408  
     724A     -0.771037   725A     -0.770161   726A     -0.769638  
     727A     -0.768886   728A     -0.768401   729A     -0.766989  
     730A     -0.766394   731A     -0.765612   732A     -0.765209  
     733A     -0.764476   734A     -0.762442   735A     -0.762002  
     736A     -0.761589   737A     -0.760507   738A     -0.759545  
     739A     -0.758762   740A     -0.757454   741A     -0.757374  
     742A     -0.755197   743A     -0.754998   744A     -0.754287  
     745A     -0.752051   746A     -0.751447   747A     -0.749249  
     748A     -0.747835   749A     -0.747479   750A     -0.746141  
     751A     -0.746017   752A     -0.744828   753A     -0.744377  
     754A     -0.741225   755A     -0.740932   756A     -0.739864  
     757A     -0.738919   758A     -0.737561   759A     -0.736703  
     760A     -0.734383   761A     -0.734036   762A     -0.732814  
     763A     -0.729891   764A     -0.729157   765A     -0.728465  
     766A     -0.728374   767A     -0.728307   768A     -0.725800  
     769A     -0.725267   770A     -0.725110   771A     -0.724597  
     772A     -0.724107   773A     -0.723560   774A     -0.722995  
     775A     -0.722476   776A     -0.721832   777A     -0.720865  
     778A     -0.720435   779A     -0.719121   780A     -0.718557  
     781A     -0.716839   782A     -0.716714   783A     -0.716139  
     784A     -0.715485   785A     -0.715148   786A     -0.713908  
     787A     -0.712764   788A     -0.711874   789A     -0.711219  
     790A     -0.710072   791A     -0.709751   792A     -0.707820  
     793A     -0.706972   794A     -0.706090   795A     -0.705158  
     796A     -0.703873   797A     -0.703256   798A     -0.702640  
     799A     -0.701558   800A     -0.701415   801A     -0.700679  
     802A     -0.700636   803A     -0.700126   804A     -0.699560  
     805A     -0.698682   806A     -0.696997   807A     -0.696499  
     808A     -0.695556   809A     -0.695074   810A     -0.693519  
     811A     -0.691262   812A     -0.689781   813A     -0.688916  
     814A     -0.688603   815A     -0.687864   816A     -0.687745  
     817A     -0.687519   818A     -0.686496   819A     -0.684342  
     820A     -0.683852   821A     -0.682922   822A     -0.682185  
     823A     -0.681658   824A     -0.680934   825A     -0.680124  
     826A     -0.679355   827A     -0.679091   828A     -0.677688  
     829A     -0.677511   830A     -0.675901   831A     -0.675336  
     832A     -0.673985   833A     -0.673555   834A     -0.670966  
     835A     -0.670829   836A     -0.670457   837A     -0.670222  
     838A     -0.670036   839A     -0.669746   840A     -0.668214  
     841A     -0.667428   842A     -0.666955   843A     -0.666458  
     844A     -0.665767   845A     -0.665534   846A     -0.664818  
     847A     -0.664553   848A     -0.663691   849A     -0.663535  
     850A     -0.663389   851A     -0.662013   852A     -0.660049  
     853A     -0.659620   854A     -0.658195   855A     -0.657452  
     856A     -0.657022   857A     -0.655804   858A     -0.655169  
     859A     -0.653683   860A     -0.652832   861A     -0.651513  
     862A     -0.651225   863A     -0.650208   864A     -0.649096  
     865A     -0.648110   866A     -0.647511   867A     -0.647123  
     868A     -0.646524   869A     -0.645786   870A     -0.645124  
     871A     -0.644436   872A     -0.643200   873A     -0.641625  
     874A     -0.641148   875A     -0.640653   876A     -0.640549  
     877A     -0.639714   878A     -0.639609   879A     -0.638265  
     880A     -0.637389   881A     -0.637134   882A     -0.636973  
     883A     -0.635981   884A     -0.634843   885A     -0.634413  
     886A     -0.632898   887A     -0.632788   888A     -0.631452  
     889A     -0.630966   890A     -0.630527   891A     -0.630360  
     892A     -0.629301   893A     -0.627788   894A     -0.627396  
     895A     -0.626950   896A     -0.624312   897A     -0.624118  
     898A     -0.623941   899A     -0.623596   900A     -0.623233  
     901A     -0.623132   902A     -0.620662   903A     -0.620264  
     904A     -0.619368   905A     -0.619056   906A     -0.618780  
     907A     -0.617629   908A     -0.617288   909A     -0.616254  
     910A     -0.616071   911A     -0.615621   912A     -0.615065  
     913A     -0.614350   914A     -0.613126   915A     -0.612650  
     916A     -0.611928   917A     -0.610877   918A     -0.610640  
     919A     -0.610065   920A     -0.608229   921A     -0.607315  
     922A     -0.607082   923A     -0.606686   924A     -0.606350  
     925A     -0.605516   926A     -0.605249   927A     -0.604303  
     928A     -0.603419   929A     -0.603027   930A     -0.602959  
     931A     -0.602084   932A     -0.601199   933A     -0.600109  
     934A     -0.599729   935A     -0.599692   936A     -0.599497  
     937A     -0.598976   938A     -0.598545   939A     -0.598336  
     940A     -0.596975   941A     -0.595274   942A     -0.595143  
     943A     -0.594730   944A     -0.594445   945A     -0.593782  
     946A     -0.593576   947A     -0.593072   948A     -0.592630  
     949A     -0.592300   950A     -0.591864   951A     -0.591674  
     952A     -0.591526   953A     -0.591324   954A     -0.590847  
     955A     -0.590634   956A     -0.589195   957A     -0.588852  
     958A     -0.587534   959A     -0.586562   960A     -0.586204  
     961A     -0.585753   962A     -0.585420   963A     -0.584561  
     964A     -0.584343   965A     -0.583614   966A     -0.582823  
     967A     -0.582393   968A     -0.581659   969A     -0.580861  
     970A     -0.580350   971A     -0.580043   972A     -0.579628  
     973A     -0.579066   974A     -0.578744   975A     -0.578238  
     976A     -0.577973   977A     -0.577438   978A     -0.577148  
     979A     -0.576620   980A     -0.575939   981A     -0.575534  
     982A     -0.575012   983A     -0.574735   984A     -0.574492  
     985A     -0.573923   986A     -0.572893   987A     -0.572515  
     988A     -0.571867   989A     -0.571509   990A     -0.571272  
     991A     -0.570696   992A     -0.569890   993A     -0.569832  
     994A     -0.569334   995A     -0.568951   996A     -0.568869  
     997A     -0.567298   998A     -0.566891   999A     -0.566182  
    1000A     -0.565869  1001A     -0.565127  1002A     -0.564954  
    1003A     -0.564612  1004A     -0.564271  1005A     -0.563948  
    1006A     -0.563304  1007A     -0.561660  1008A     -0.560741  
    1009A     -0.560142  1010A     -0.559946  1011A     -0.559683  
    1012A     -0.559296  1013A     -0.558560  1014A     -0.557917  
    1015A     -0.557503  1016A     -0.556193  1017A     -0.555929  
    1018A     -0.555542  1019A     -0.555289  1020A     -0.554593  
    1021A     -0.554253  1022A     -0.553604  1023A     -0.553450  
    1024A     -0.552821  1025A     -0.551655  1026A     -0.550953  
    1027A     -0.550551  1028A     -0.550237  1029A     -0.550204  
    1030A     -0.549470  1031A     -0.549378  1032A     -0.548958  
    1033A     -0.548289  1034A     -0.547968  1035A     -0.547624  
    1036A     -0.547072  1037A     -0.546799  1038A     -0.546680  
    1039A     -0.545349  1040A     -0.544925  1041A     -0.544727  
    1042A     -0.544124  1043A     -0.543382  1044A     -0.542331  
    1045A     -0.541097  1046A     -0.540763  1047A     -0.539662  
    1048A     -0.539553  1049A     -0.538930  1050A     -0.538672  
    1051A     -0.538314  1052A     -0.537795  1053A     -0.537211  
    1054A     -0.536224  1055A     -0.535685  1056A     -0.535351  
    1057A     -0.534798  1058A     -0.534213  1059A     -0.533911  
    1060A     -0.533430  1061A     -0.532558  1062A     -0.532452  
    1063A     -0.531987  1064A     -0.531642  1065A     -0.531337  
    1066A     -0.530597  1067A     -0.530492  1068A     -0.529664  
    1069A     -0.528543  1070A     -0.527686  1071A     -0.527325  
    1072A     -0.526962  1073A     -0.526074  1074A     -0.525639  
    1075A     -0.525150  1076A     -0.524594  1077A     -0.524280  
    1078A     -0.523844  1079A     -0.523185  1080A     -0.522551  
    1081A     -0.521837  1082A     -0.521802  1083A     -0.521174  
    1084A     -0.520990  1085A     -0.520448  1086A     -0.520037  
    1087A     -0.519836  1088A     -0.519442  1089A     -0.518408  
    1090A     -0.517444  1091A     -0.517243  1092A     -0.515562  
    1093A     -0.515082  1094A     -0.514711  1095A     -0.514460  
    1096A     -0.514176  1097A     -0.514068  1098A     -0.513449  
    1099A     -0.513267  1100A     -0.513148  1101A     -0.512610  
    1102A     -0.511703  1103A     -0.511244  1104A     -0.511116  
    1105A     -0.510919  1106A     -0.510349  1107A     -0.509019  
    1108A     -0.508745  1109A     -0.508370  1110A     -0.508317  
    1111A     -0.507908  1112A     -0.506391  1113A     -0.505928  
    1114A     -0.504734  1115A     -0.504388  1116A     -0.504109  
    1117A     -0.503779  1118A     -0.503266  1119A     -0.503012  
    1120A     -0.501540  1121A     -0.499988  1122A     -0.499860  
    1123A     -0.499499  1124A     -0.498975  1125A     -0.498647  
    1126A     -0.498329  1127A     -0.497131  1128A     -0.496861  
    1129A     -0.496672  1130A     -0.496444  1131A     -0.496065  
    1132A     -0.495207  1133A     -0.494873  1134A     -0.494105  
    1135A     -0.493792  1136A     -0.493363  1137A     -0.492838  
    1138A     -0.492388  1139A     -0.492011  1140A     -0.491772  
    1141A     -0.491380  1142A     -0.490962  1143A     -0.490334  
    1144A     -0.490127  1145A     -0.489534  1146A     -0.489138  
    1147A     -0.488474  1148A     -0.488392  1149A     -0.488278  
    1150A     -0.487740  1151A     -0.487388  1152A     -0.487126  
    1153A     -0.486942  1154A     -0.486008  1155A     -0.484934  
    1156A     -0.483888  1157A     -0.483627  1158A     -0.482929  
    1159A     -0.482473  1160A     -0.482101  1161A     -0.481338  
    1162A     -0.481096  1163A     -0.480486  1164A     -0.479796  
    1165A     -0.479787  1166A     -0.479641  1167A     -0.478548  
    1168A     -0.478374  1169A     -0.478111  1170A     -0.477436  
    1171A     -0.476993  1172A     -0.476704  1173A     -0.475732  
    1174A     -0.474472  1175A     -0.474073  1176A     -0.473421  
    1177A     -0.473404  1178A     -0.473222  1179A     -0.472552  
    1180A     -0.472507  1181A     -0.471502  1182A     -0.470907  
    1183A     -0.470737  1184A     -0.469748  1185A     -0.469326  
    1186A     -0.469062  1187A     -0.468126  1188A     -0.467792  
    1189A     -0.467733  1190A     -0.467661  1191A     -0.467187  
    1192A     -0.465630  1193A     -0.465035  1194A     -0.463992  
    1195A     -0.463035  1196A     -0.462789  1197A     -0.461755  
    1198A     -0.460643  1199A     -0.460412  1200A     -0.460191  
    1201A     -0.459810  1202A     -0.459339  1203A     -0.458809  
    1204A     -0.455697  1205A     -0.455344  1206A     -0.454879  
    1207A     -0.454297  1208A     -0.454023  1209A     -0.453850  
    1210A     -0.453429  1211A     -0.452558  1212A     -0.451295  
    1213A     -0.450885  1214A     -0.450697  1215A     -0.449907  
    1216A     -0.449262  1217A     -0.448672  1218A     -0.448214  
    1219A     -0.446603  1220A     -0.446127  1221A     -0.444765  
    1222A     -0.444242  1223A     -0.443416  1224A     -0.442692  
    1225A     -0.442375  1226A     -0.442158  1227A     -0.441725  
    1228A     -0.441589  1229A     -0.441005  1230A     -0.440703  
    1231A     -0.440194  1232A     -0.440148  1233A     -0.439209  
    1234A     -0.439040  1235A     -0.438915  1236A     -0.438663  
    1237A     -0.437975  1238A     -0.437262  1239A     -0.436907  
    1240A     -0.436160  1241A     -0.435968  1242A     -0.435075  
    1243A     -0.434909  1244A     -0.434886  1245A     -0.434378  
    1246A     -0.434020  1247A     -0.431842  1248A     -0.431071  
    1249A     -0.430272  1250A     -0.429436  1251A     -0.429106  
    1252A     -0.428137  1253A     -0.427834  1254A     -0.426472  
    1255A     -0.426178  1256A     -0.425204  1257A     -0.425063  
    1258A     -0.424554  1259A     -0.424358  1260A     -0.422814  
    1261A     -0.421976  1262A     -0.421738  1263A     -0.421537  
    1264A     -0.420669  1265A     -0.419752  1266A     -0.419423  
    1267A     -0.419101  1268A     -0.418542  1269A     -0.418145  
    1270A     -0.417241  1271A     -0.416525  1272A     -0.416288  
    1273A     -0.416070  1274A     -0.415968  1275A     -0.415209  
    1276A     -0.414761  1277A     -0.413514  1278A     -0.412417  
    1279A     -0.411795  1280A     -0.411684  1281A     -0.410957  
    1282A     -0.410011  1283A     -0.409938  1284A     -0.409713  
    1285A     -0.409285  1286A     -0.408169  1287A     -0.407980  
    1288A     -0.407019  1289A     -0.406340  1290A     -0.406065  
    1291A     -0.405720  1292A     -0.405431  1293A     -0.405220  
    1294A     -0.404628  1295A     -0.403724  1296A     -0.402961  
    1297A     -0.402418  1298A     -0.401496  1299A     -0.400085  
    1300A     -0.400025  1301A     -0.399479  1302A     -0.399253  
    1303A     -0.399050  1304A     -0.398439  1305A     -0.398399  
    1306A     -0.396551  1307A     -0.395738  1308A     -0.395632  
    1309A     -0.394435  1310A     -0.393594  1311A     -0.393429  
    1312A     -0.392730  1313A     -0.390938  1314A     -0.390257  
    1315A     -0.389935  1316A     -0.389032  1317A     -0.387495  
    1318A     -0.387331  1319A     -0.387138  1320A     -0.386213  
    1321A     -0.385705  1322A     -0.385570  1323A     -0.385292  
    1324A     -0.385240  1325A     -0.384540  1326A     -0.384343  
    1327A     -0.381814  1328A     -0.380948  1329A     -0.380056  
    1330A     -0.379335  1331A     -0.379041  1332A     -0.378153  
    1333A     -0.377829  1334A     -0.377304  1335A     -0.377116  
    1336A     -0.376878  1337A     -0.374887  1338A     -0.373916  
    1339A     -0.372660  1340A     -0.369835  1341A     -0.369728  
    1342A     -0.368204  1343A     -0.366537  1344A     -0.365818  
    1345A     -0.365602  1346A     -0.365356  1347A     -0.360567  
    1348A     -0.360400  1349A     -0.359679  1350A     -0.358853  
    1351A     -0.356722  1352A     -0.356521  1353A     -0.355967  
    1354A     -0.353552  1355A     -0.353194  1356A     -0.352360  
    1357A     -0.352066  1358A     -0.350647  1359A     -0.348181  
    1360A     -0.347968  1361A     -0.345652  1362A     -0.342874  
    1363A     -0.341295  1364A     -0.339687  1365A     -0.339061  
    1366A     -0.338385  1367A     -0.338013  1368A     -0.336213  
    1369A     -0.334791  1370A     -0.334737  1371A     -0.333486  
    1372A     -0.332283  1373A     -0.330277  1374A     -0.330088  
    1375A     -0.329805  1376A     -0.326329  1377A     -0.326222  
    1378A     -0.325852  1379A     -0.325848  1380A     -0.323220  
    1381A     -0.322463  1382A     -0.321047  1383A     -0.320293  
    1384A     -0.319463  1385A     -0.316503  1386A     -0.316379  
    1387A     -0.315926  1388A     -0.314319  1389A     -0.313598  
    1390A     -0.313387  1391A     -0.310930  1392A     -0.309493  
    1393A     -0.307920  1394A     -0.307286  1395A     -0.301073  
    1396A     -0.300866  1397A     -0.298701  1398A     -0.298279  
    1399A     -0.297694  1400A     -0.293779  1401A     -0.293367  
    1402A     -0.293097  1403A     -0.293024  1404A     -0.290076  
    1405A     -0.287194  1406A     -0.285583  1407A     -0.283337  
    1408A     -0.280011  1409A     -0.279188  1410A     -0.278098  
    1411A     -0.276592  1412A     -0.276499  1413A     -0.276465  
    1414A     -0.273260  1415A     -0.272035  1416A     -0.270226  
    1417A     -0.268830  1418A     -0.268446  1419A     -0.265328  
    1420A     -0.264658  1421A     -0.263110  1422A     -0.262847  
    1423A     -0.261539  1424A     -0.259153  1425A     -0.253875  
    1426A     -0.252916  1427A     -0.249315  1428A     -0.247749  
    1429A     -0.242333  1430A     -0.240757  1431A     -0.237664  
    1432A     -0.226175  1433A     -0.215801  1434A     -0.214468  
    1435A     -0.209183  1436A     -0.206982  1437A     -0.202806  
    1438A     -0.174573  1439A     -0.158744  1440A     -0.150889  
    1441A     -0.139076  1442A     -0.126958  1443A     -0.122757  
    1444A     -0.114025  1445A     -0.101410  1446A     -0.099241  
    1447A     -0.079454  1448A     -0.065321  1449A     -0.065285  
    1450A     -0.032662  

    Virtual:                                                              

    1451A      0.064879  1452A      0.066115  1453A      0.121106  
    1454A      0.129200  1455A      0.140801  1456A      0.148024  
    1457A      0.149362  1458A      0.150589  1459A      0.156460  
    1460A      0.166213  1461A      0.188958  1462A      0.190674  
    1463A      0.194387  1464A      0.197594  1465A      0.197831  
    1466A      0.204372  1467A      0.204785  1468A      0.210048  
    1469A      0.211241  1470A      0.212254  1471A      0.215861  
    1472A      0.221667  1473A      0.222404  1474A      0.222764  
    1475A      0.223046  1476A      0.225415  1477A      0.225706  
    1478A      0.226763  1479A      0.230780  1480A      0.233850  
    1481A      0.234157  1482A      0.236510  1483A      0.241205  
    1484A      0.243284  1485A      0.243539  1486A      0.248717  
    1487A      0.250980  1488A      0.252234  1489A      0.255268  
    1490A      0.259177  1491A      0.260937  1492A      0.262088  
    1493A      0.264596  1494A      0.272450  1495A      0.277216  
    1496A      0.283141  1497A      0.283207  1498A      0.291524  
    1499A      0.295832  1500A      0.295974  1501A      0.297066  
    1502A      0.298767  1503A      0.302716  1504A      0.308703  
    1505A      0.309554  1506A      0.310819  1507A      0.316524  
    1508A      0.318191  1509A      0.319769  1510A      0.319908  
    1511A      0.320869  1512A      0.321024  1513A      0.321479  
    1514A      0.325394  1515A      0.325721  1516A      0.326087  
    1517A      0.327197  1518A      0.339634  1519A      0.345857  
    1520A      0.353135  1521A      0.354283  1522A      0.361410  
    1523A      0.363605  1524A      0.367028  1525A      0.371972  
    1526A      0.372747  1527A      0.375142  1528A      0.379710  
    1529A      0.389227  1530A      0.391022  1531A      0.392217  
    1532A      0.392745  1533A      0.397156  1534A      0.399166  
    1535A      0.411005  1536A      0.418135  1537A      0.421642  
    1538A      0.422013  1539A      0.426771  1540A      0.427811  
    1541A      0.431238  1542A      0.434936  1543A      0.437394  
    1544A      0.438745  1545A      0.440881  1546A      0.443935  
    1547A      0.445461  1548A      0.447263  1549A      0.448628  
    1550A      0.452012  1551A      0.452726  1552A      0.454481  
    1553A      0.457557  1554A      0.461793  1555A      0.463684  
    1556A      0.465821  1557A      0.466192  1558A      0.469568  
    1559A      0.470015  1560A      0.470298  1561A      0.473092  
    1562A      0.475391  1563A      0.475510  1564A      0.477000  
    1565A      0.479613  1566A      0.483958  1567A      0.487275  
    1568A      0.488628  1569A      0.489648  1570A      0.491873  
    1571A      0.493319  1572A      0.494079  1573A      0.494373  
    1574A      0.497234  1575A      0.498903  1576A      0.498983  
    1577A      0.501646  1578A      0.502260  1579A      0.503963  
    1580A      0.504721  1581A      0.506876  1582A      0.507510  
    1583A      0.511954  1584A      0.513413  1585A      0.516010  
    1586A      0.517608  1587A      0.519051  1588A      0.519419  
    1589A      0.521541  1590A      0.521847  1591A      0.522787  
    1592A      0.523398  1593A      0.523547  1594A      0.524611  
    1595A      0.524905  1596A      0.527189  1597A      0.529142  
    1598A      0.530007  1599A      0.531700  1600A      0.532196  
    1601A      0.532507  1602A      0.533119  1603A      0.534628  
    1604A      0.534729  1605A      0.534971  1606A      0.535240  
    1607A      0.536165  1608A      0.539586  1609A      0.539870  
    1610A      0.539954  1611A      0.540695  1612A      0.541229  
    1613A      0.542469  1614A      0.543315  1615A      0.543901  
    1616A      0.544748  1617A      0.547361  1618A      0.548405  
    1619A      0.548567  1620A      0.548951  1621A      0.549523  
    1622A      0.550080  1623A      0.553369  1624A      0.554704  
    1625A      0.555630  1626A      0.556662  1627A      0.557340  
    1628A      0.557692  1629A      0.561281  1630A      0.563795  
    1631A      0.564349  1632A      0.564489  1633A      0.565154  
    1634A      0.565600  1635A      0.566711  1636A      0.566988  
    1637A      0.567054  1638A      0.567298  1639A      0.568645  
    1640A      0.568969  1641A      0.569311  1642A      0.569717  
    1643A      0.571943  1644A      0.572837  1645A      0.573064  
    1646A      0.573685  1647A      0.574224  1648A      0.574729  
    1649A      0.575215  1650A      0.577010  1651A      0.577782  
    1652A      0.578373  1653A      0.579479  1654A      0.580128  
    1655A      0.580330  1656A      0.580680  1657A      0.581110  
    1658A      0.582107  1659A      0.582382  1660A      0.583460  
    1661A      0.584242  1662A      0.585372  1663A      0.585968  
    1664A      0.587132  1665A      0.587253  1666A      0.587852  
    1667A      0.588354  1668A      0.588817  1669A      0.589592  
    1670A      0.590654  1671A      0.591646  1672A      0.592925  
    1673A      0.594134  1674A      0.595272  1675A      0.595637  
    1676A      0.596028  1677A      0.596750  1678A      0.597594  
    1679A      0.598280  1680A      0.599454  1681A      0.600465  
    1682A      0.602255  1683A      0.602880  1684A      0.603433  
    1685A      0.603889  1686A      0.604584  1687A      0.605428  
    1688A      0.605856  1689A      0.605945  1690A      0.606812  
    1691A      0.607055  1692A      0.607537  1693A      0.607837  
    1694A      0.609143  1695A      0.609425  1696A      0.610794  
    1697A      0.611282  1698A      0.612574  1699A      0.613762  
    1700A      0.613892  1701A      0.614533  1702A      0.615312  
    1703A      0.615734  1704A      0.616118  1705A      0.617456  
    1706A      0.617860  1707A      0.618138  1708A      0.618572  
    1709A      0.619333  1710A      0.619835  1711A      0.620291  
    1712A      0.621034  1713A      0.622279  1714A      0.622664  
    1715A      0.624197  1716A      0.624706  1717A      0.625502  
    1718A      0.625850  1719A      0.626167  1720A      0.626605  
    1721A      0.627054  1722A      0.627821  1723A      0.627871  
    1724A      0.628839  1725A      0.629564  1726A      0.629813  
    1727A      0.630998  1728A      0.631783  1729A      0.633007  
    1730A      0.633669  1731A      0.634135  1732A      0.634640  
    1733A      0.635269  1734A      0.635664  1735A      0.636524  
    1736A      0.636678  1737A      0.637357  1738A      0.637938  
    1739A      0.639684  1740A      0.639909  1741A      0.640255  
    1742A      0.640861  1743A      0.641529  1744A      0.642361  
    1745A      0.642817  1746A      0.643415  1747A      0.643624  
    1748A      0.644071  1749A      0.644748  1750A      0.644918  
    1751A      0.645098  1752A      0.645830  1753A      0.645991  
    1754A      0.646497  1755A      0.647024  1756A      0.648097  
    1757A      0.648629  1758A      0.648955  1759A      0.650107  
    1760A      0.650302  1761A      0.650540  1762A      0.651809  
    1763A      0.652303  1764A      0.652499  1765A      0.653599  
    1766A      0.653818  1767A      0.653911  1768A      0.654107  
    1769A      0.654314  1770A      0.655489  1771A      0.655718  
    1772A      0.656159  1773A      0.656693  1774A      0.656859  
    1775A      0.657267  1776A      0.657440  1777A      0.657990  
    1778A      0.658388  1779A      0.658617  1780A      0.659216  
    1781A      0.659540  1782A      0.659832  1783A      0.659949  
    1784A      0.661450  1785A      0.661771  1786A      0.662469  
    1787A      0.662841  1788A      0.663167  1789A      0.664279  
    1790A      0.664540  1791A      0.665631  1792A      0.665866  
    1793A      0.666392  1794A      0.666833  1795A      0.667189  
    1796A      0.667371  1797A      0.668216  1798A      0.668887  
    1799A      0.669565  1800A      0.670015  1801A      0.670667  
    1802A      0.671118  1803A      0.672445  1804A      0.673169  
    1805A      0.673866  1806A      0.674933  1807A      0.675558  
    1808A      0.676481  1809A      0.676597  1810A      0.677273  
    1811A      0.677716  1812A      0.678278  1813A      0.678611  
    1814A      0.679352  1815A      0.679568  1816A      0.679809  
    1817A      0.680547  1818A      0.681161  1819A      0.681596  
    1820A      0.681690  1821A      0.682183  1822A      0.682486  
    1823A      0.683465  1824A      0.683826  1825A      0.684109  
    1826A      0.684593  1827A      0.684844  1828A      0.685760  
    1829A      0.686699  1830A      0.687232  1831A      0.687543  
    1832A      0.688073  1833A      0.688319  1834A      0.688808  
    1835A      0.689104  1836A      0.689434  1837A      0.689899  
    1838A      0.690097  1839A      0.690391  1840A      0.691003  
    1841A      0.691464  1842A      0.692097  1843A      0.692293  
    1844A      0.692739  1845A      0.693191  1846A      0.693448  
    1847A      0.694722  1848A      0.694882  1849A      0.695078  
    1850A      0.695771  1851A      0.696110  1852A      0.696158  
    1853A      0.696361  1854A      0.697238  1855A      0.697625  
    1856A      0.698407  1857A      0.698921  1858A      0.699499  
    1859A      0.700899  1860A      0.701537  1861A      0.702153  
    1862A      0.702856  1863A      0.703321  1864A      0.703390  
    1865A      0.704894  1866A      0.705339  1867A      0.705797  
    1868A      0.706540  1869A      0.707416  1870A      0.708904  
    1871A      0.709450  1872A      0.710011  1873A      0.710380  
    1874A      0.710850  1875A      0.711069  1876A      0.712044  
    1877A      0.712392  1878A      0.712598  1879A      0.713595  
    1880A      0.714383  1881A      0.714552  1882A      0.715257  
    1883A      0.715728  1884A      0.715918  1885A      0.716216  
    1886A      0.717037  1887A      0.717480  1888A      0.717963  
    1889A      0.718797  1890A      0.719864  1891A      0.720554  
    1892A      0.720855  1893A      0.721322  1894A      0.721597  
    1895A      0.722415  1896A      0.722905  1897A      0.723494  
    1898A      0.723876  1899A      0.724423  1900A      0.724698  
    1901A      0.725168  1902A      0.726224  1903A      0.726269  
    1904A      0.726697  1905A      0.727523  1906A      0.727843  
    1907A      0.728027  1908A      0.728383  1909A      0.729149  
    1910A      0.729550  1911A      0.730028  1912A      0.730737  
    1913A      0.731145  1914A      0.731914  1915A      0.732673  
    1916A      0.732993  1917A      0.733472  1918A      0.733932  
    1919A      0.735197  1920A      0.736082  1921A      0.736813  
    1922A      0.737365  1923A      0.738056  1924A      0.738505  
    1925A      0.738874  1926A      0.739374  1927A      0.740046  
    1928A      0.740492  1929A      0.741324  1930A      0.741489  
    1931A      0.742415  1932A      0.742605  1933A      0.742974  
    1934A      0.743471  1935A      0.743969  1936A      0.744195  
    1937A      0.745398  1938A      0.746051  1939A      0.746582  
    1940A      0.747017  1941A      0.747221  1942A      0.747939  
    1943A      0.748150  1944A      0.748505  1945A      0.749483  
    1946A      0.750181  1947A      0.751225  1948A      0.752296  
    1949A      0.752510  1950A      0.753157  1951A      0.753488  
    1952A      0.753860  1953A      0.754646  1954A      0.755753  
    1955A      0.756227  1956A      0.756623  1957A      0.756859  
    1958A      0.757397  1959A      0.757595  1960A      0.758076  
    1961A      0.758539  1962A      0.758852  1963A      0.759216  
    1964A      0.760127  1965A      0.760680  1966A      0.761299  
    1967A      0.761474  1968A      0.761717  1969A      0.762123  
    1970A      0.762417  1971A      0.763016  1972A      0.763305  
    1973A      0.763699  1974A      0.764150  1975A      0.764355  
    1976A      0.765824  1977A      0.766074  1978A      0.766728  
    1979A      0.768088  1980A      0.768179  1981A      0.768712  
    1982A      0.769798  1983A      0.770233  1984A      0.770537  
    1985A      0.770996  1986A      0.771292  1987A      0.771702  
    1988A      0.772061  1989A      0.772249  1990A      0.772619  
    1991A      0.773963  1992A      0.774432  1993A      0.774780  
    1994A      0.775366  1995A      0.775605  1996A      0.776609  
    1997A      0.777125  1998A      0.777776  1999A      0.778284  
    2000A      0.779335  2001A      0.779604  2002A      0.780696  
    2003A      0.782061  2004A      0.782626  2005A      0.783594  
    2006A      0.783616  2007A      0.783794  2008A      0.784382  
    2009A      0.784826  2010A      0.785478  2011A      0.786265  
    2012A      0.786941  2013A      0.787284  2014A      0.789161  
    2015A      0.789318  2016A      0.789550  2017A      0.789937  
    2018A      0.790465  2019A      0.791212  2020A      0.791371  
    2021A      0.791579  2022A      0.792558  2023A      0.793121  
    2024A      0.793280  2025A      0.794298  2026A      0.794752  
    2027A      0.795648  2028A      0.796003  2029A      0.796953  
    2030A      0.797730  2031A      0.797877  2032A      0.798429  
    2033A      0.798995  2034A      0.799613  2035A      0.799887  
    2036A      0.800156  2037A      0.800621  2038A      0.801806  
    2039A      0.802532  2040A      0.804595  2041A      0.805168  
    2042A      0.806245  2043A      0.807112  2044A      0.807283  
    2045A      0.808189  2046A      0.809601  2047A      0.809900  
    2048A      0.810303  2049A      0.811219  2050A      0.812101  
    2051A      0.812468  2052A      0.812728  2053A      0.813959  
    2054A      0.814730  2055A      0.815969  2056A      0.817083  
    2057A      0.817663  2058A      0.818693  2059A      0.820225  
    2060A      0.821277  2061A      0.822113  2062A      0.822761  
    2063A      0.823072  2064A      0.824278  2065A      0.824567  
    2066A      0.826241  2067A      0.827014  2068A      0.827095  
    2069A      0.827400  2070A      0.827656  2071A      0.828205  
    2072A      0.828608  2073A      0.828929  2074A      0.829741  
    2075A      0.831144  2076A      0.831491  2077A      0.831760  
    2078A      0.832730  2079A      0.833378  2080A      0.833722  
    2081A      0.835045  2082A      0.836928  2083A      0.837425  
    2084A      0.838009  2085A      0.838262  2086A      0.839087  
    2087A      0.840364  2088A      0.840906  2089A      0.842269  
    2090A      0.842768  2091A      0.844851  2092A      0.845397  
    2093A      0.845505  2094A      0.846739  2095A      0.847826  
    2096A      0.848979  2097A      0.849162  2098A      0.850780  
    2099A      0.851401  2100A      0.851724  2101A      0.852488  
    2102A      0.852944  2103A      0.853293  2104A      0.853618  
    2105A      0.854008  2106A      0.857945  2107A      0.859328  
    2108A      0.859661  2109A      0.860106  2110A      0.860396  
    2111A      0.862098  2112A      0.862200  2113A      0.863407  
    2114A      0.865965  2115A      0.866493  2116A      0.866728  
    2117A      0.866785  2118A      0.868227  2119A      0.868433  
    2120A      0.868642  2121A      0.868945  2122A      0.869356  
    2123A      0.869970  2124A      0.871034  2125A      0.871243  
    2126A      0.872583  2127A      0.872840  2128A      0.873235  
    2129A      0.873744  2130A      0.874390  2131A      0.874903  
    2132A      0.876045  2133A      0.876302  2134A      0.878818  
    2135A      0.880597  2136A      0.882706  2137A      0.883454  
    2138A      0.884486  2139A      0.885955  2140A      0.887170  
    2141A      0.887931  2142A      0.888214  2143A      0.890825  
    2144A      0.891380  2145A      0.891987  2146A      0.892657  
    2147A      0.893318  2148A      0.893867  2149A      0.894167  
    2150A      0.895708  2151A      0.895822  2152A      0.896722  
    2153A      0.896753  2154A      0.899215  2155A      0.901471  
    2156A      0.901790  2157A      0.903326  2158A      0.904815  
    2159A      0.905250  2160A      0.905803  2161A      0.910031  
    2162A      0.910962  2163A      0.911168  2164A      0.911540  
    2165A      0.913755  2166A      0.914912  2167A      0.916262  
    2168A      0.916839  2169A      0.918482  2170A      0.918878  
    2171A      0.919971  2172A      0.920169  2173A      0.923970  
    2174A      0.925103  2175A      0.926222  2176A      0.929867  
    2177A      0.930059  2178A      0.931250  2179A      0.931814  
    2180A      0.932265  2181A      0.933896  2182A      0.934077  
    2183A      0.935870  2184A      0.936832  2185A      0.938190  
    2186A      0.938861  2187A      0.939028  2188A      0.939263  
    2189A      0.939357  2190A      0.941233  2191A      0.943321  
    2192A      0.944037  2193A      0.945016  2194A      0.946210  
    2195A      0.946812  2196A      0.946937  2197A      0.947375  
    2198A      0.948424  2199A      0.950444  2200A      0.951371  
    2201A      0.955290  2202A      0.955755  2203A      0.956654  
    2204A      0.956955  2205A      0.958300  2206A      0.960263  
    2207A      0.962015  2208A      0.962695  2209A      0.963310  
    2210A      0.965445  2211A      0.966434  2212A      0.967825  
    2213A      0.968167  2214A      0.969604  2215A      0.970057  
    2216A      0.971681  2217A      0.971941  2218A      0.977482  
    2219A      0.978749  2220A      0.979238  2221A      0.980818  
    2222A      0.981786  2223A      0.982509  2224A      0.984073  
    2225A      0.986973  2226A      0.987823  2227A      0.990030  
    2228A      0.995221  2229A      0.996123  2230A      0.999149  
    2231A      0.999867  2232A      1.000189  2233A      1.002438  
    2234A      1.004002  2235A      1.005529  2236A      1.007498  
    2237A      1.008607  2238A      1.009271  2239A      1.010496  
    2240A      1.011684  2241A      1.015294  2242A      1.018210  
    2243A      1.020915  2244A      1.021760  2245A      1.025691  
    2246A      1.027486  2247A      1.027819  2248A      1.029042  
    2249A      1.034818  2250A      1.035579  2251A      1.036149  
    2252A      1.038981  2253A      1.043187  2254A      1.046084  
    2255A      1.047505  2256A      1.048863  2257A      1.050944  
    2258A      1.053350  2259A      1.054168  2260A      1.056599  
    2261A      1.061133  2262A      1.065953  2263A      1.067362  
    2264A      1.068317  2265A      1.070188  2266A      1.071137  
    2267A      1.072696  2268A      1.073942  2269A      1.078456  
    2270A      1.079188  2271A      1.087064  2272A      1.090008  
    2273A      1.093004  2274A      1.095821  2275A      1.099499  
    2276A      1.100032  2277A      1.105785  2278A      1.107455  
    2279A      1.113687  2280A      1.115888  2281A      1.117177  
    2282A      1.123180  2283A      1.125339  2284A      1.130847  
    2285A      1.135558  2286A      1.138592  2287A      1.138795  
    2288A      1.142727  2289A      1.149830  2290A      1.157087  
    2291A      1.157860  2292A      1.158997  2293A      1.170440  
    2294A      1.171676  2295A      1.184449  2296A      1.211749  
    2297A      1.213551  2298A      1.216625  2299A      1.226123  
    2300A      1.250279  2301A      1.272155  2302A      1.291891  
    2303A      1.297506  

    Final Occupation by Irrep:
              A 
    DOCC [  1450 ]
    NA   [  1450 ]
    NB   [  1450 ]

  @DF-RHF Final Energy: -19624.56869964459111

   => Energetics <=

    Nuclear Repulsion Energy =         208046.6925571886822581
    One-Electron Energy =             -442683.4309280804591253
    Two-Electron Energy =              215019.8695319798425771
    Total Energy =                     -19624.5686996445983823

Computation Completed


Properties will be evaluated at   0.000000,   0.000000,   0.000000 [a0]

Properties computed using the SCF density matrix


 Multipole Moments:

 ------------------------------------------------------------------------------------
     Multipole            Electronic (a.u.)      Nuclear  (a.u.)        Total (a.u.)
 ------------------------------------------------------------------------------------

 L = 1.  Multiply by 2.5417464519 to convert [e a0] to [Debye]
 Dipole X            :     -21369.7440903        21303.2983520          -66.4457382
 Dipole Y            :    -264462.3084461       264139.9670689         -322.3413772
 Dipole Z            :    -280646.2884211       280409.5433591         -236.7450620
 Magnitude           :                                                  405.4222786

 ------------------------------------------------------------------------------------

*** tstop() called on atl1-1-01-010-25-1.pace.gatech.edu at Tue May 20 05:42:14 2025
Module time:
	user time   =  144683.42 seconds =    2411.39 minutes
	system time =    4088.90 seconds =      68.15 minutes
	total time  =      18151 seconds =     302.52 minutes
Total time:
	user time   =  144683.42 seconds =    2411.39 minutes
	system time =    4088.90 seconds =      68.15 minutes
	total time  =      18151 seconds =     302.52 minutes
Wall time: 18150.94 seconds
