# Supplementary material for: SparcleQC: Automated Input File Creation for QM/MM Studies of Protein:Ligand Complexes
Source: J Chem Inf Model. 2025 Jun 17;65(13):6433–40. doi: 10.1021/acs.jcim.5c00617 (PMC12264949; doi:10.1021/acs.jcim.5c00617)
Supplement: Supplementary file 2 [file ci5c00617_si_002.zip › si/convergence/ex1_1ABA/psi4_files/no_ee/cutoff_9.0_psi4_file_cx.out]

Scratch directory: /tmp/
   => Libint2 <=

    Primary   basis highest AM E, G, H:  5, 4, 3
    Auxiliary basis highest AM E, G, H:  6, 5, 4
    Onebody   basis highest AM E, G, H:  6, 5, 4
    Solid Harmonics ordering:            gaussian

*** tstart() called on atl1-1-01-010-25-1.pace.gatech.edu
*** at Tue May 20 09:27:44 2025

   => Loading Basis Set <=

    Name: MINIX
    Role: ORBITAL
    Keyword: BASIS
    atoms 1-2, 4, 6, 27, 31, 39, 52, 65, 76, 80, 97, 119, 129, 136, 156, 160, 164, 174, 206, 210, 217, 233, 253, 256-257, 265, 268-269, 277, 281-282, 292, 314, 333, 343, 347-348, 358, 392, 396, 415, 422, 446, 449-450, 458, 461, 472, 477, 489, 508, 515, 534, 537, 548, 565, 582, 591, 594, 597, 600, 603, 606, 609, 612, 615, 618, 621                                                                                                                                                                                                                                                                                             entry O          line   102 file /storage/hive/project/chem-sherrill/csargent30/.conda/envs/psi419/share/psi4/basis/minix.gbs 
    atoms 3, 5, 8-11, 26, 29-30, 32-38, 50-51, 57-64, 75, 78-79, 81-83, 85, 95-96, 98-101, 117-118, 120, 127-128, 134-135, 137-139, 148-149, 155, 158-159, 161-162, 172-173, 175-178, 191-193, 195, 205, 208-209, 215-216, 218-220, 231-232, 234-240, 251-252, 254-255, 263-264, 266-267, 275-276, 278-280, 290-291, 293-296, 312-313, 315-318, 331-332, 334, 341-342, 344-346, 356-357, 359-362, 375-379, 391, 394-395, 397-400, 413-414, 420-421, 423-425, 427, 444-445, 447-448, 456-457, 459-460, 470-471, 473-475, 487-488, 490-493, 506-507, 513-514, 516-519, 532-533, 535-536, 546-547, 549-550, 552, 563-564, 566-568, 577-580 entry C          line    74 file /storage/hive/project/chem-sherrill/csargent30/.conda/envs/psi419/share/psi4/basis/minix.gbs 
    atoms 7, 28, 49, 56, 77, 84, 86, 94, 102, 116, 126, 133, 147, 157, 163, 171, 190, 207, 214, 230, 250, 262, 274, 289, 297, 311, 330, 340, 355, 374, 393, 412, 419, 426, 428-429, 443, 455, 469, 476, 486, 505, 512, 531, 545, 562, 576, 581                                                                                                                                                                                                                                                                                                                                                                                          entry N          line    88 file /storage/hive/project/chem-sherrill/csargent30/.conda/envs/psi419/share/psi4/basis/minix.gbs 
    atoms 12, 121, 150, 194, 551                                                                                                                                                                                                                                                                                                                                                                                                                                                                                                                                                                                                        entry S          line   256 file /storage/hive/project/chem-sherrill/csargent30/.conda/envs/psi419/share/psi4/basis/minix.gbs 
    atoms 13-25, 40-48, 53-55, 66-74, 87-93, 103-115, 122-125, 130-132, 140-146, 151-154, 165-170, 179-189, 196-204, 211-213, 221-229, 241-249, 258-261, 270-273, 283-288, 298-310, 319-329, 335-339, 349-354, 363-373, 380-390, 401-411, 416-418, 430-442, 451-454, 462-468, 478-485, 494-504, 509-511, 520-530, 538-544, 553-561, 569-575, 583-590, 592-593, 595-596, 598-599, 601-602, 604-605, 607-608, 610-611, 613-614, 616-617, 619-620, 622-633                                                                                                                                                                                 entry H          line    24 file /storage/hive/project/chem-sherrill/csargent30/.conda/envs/psi419/share/psi4/basis/minix.gbs 

   => HF3C: Empirical Dispersion <=

    Grimme's -D3 (BJ-damping) Dispersion Correction
    Grimme S.; Ehrlich S.; Goerigk L. (2011), J. Comput. Chem., 32: 1456

        s6 =       1.000000
        s8 =       0.877700
        a1 =       0.417100
        a2 =       2.914900


         ---------------------------------------------------------
                                   SCF
               by Justin Turney, Rob Parrish, Andy Simmonett
                          and Daniel G. A. Smith
                              RHF Reference
                       10 Threads, 114440 MiB Core
         ---------------------------------------------------------

  ==> Geometry <==

    Molecular point group: c1
    Full point group: C1

    Geometry (in Angstrom), charge = -2, multiplicity = 1:

       Center              X                  Y                   Z               Mass       
    ------------   -----------------  -----------------  -----------------  -----------------
         O            0.239000000000    46.905000000000    47.130000000000    15.994914619570
         O           -3.503000000000    46.132000000000    52.984000000000    15.994914619570
         C            0.283000000000    45.599000000000    47.738000000000    12.000000000000
         O           -2.852000000000    43.343000000000    52.881000000000    15.994914619570
         C           -0.860000000000    45.455000000000    48.481000000000    12.000000000000
         O           -0.834000000000    45.235000000000    53.590000000000    15.994914619570
         N           -0.870000000000    46.412000000000    49.496000000000    14.003074004430
         C           -0.997000000000    47.656000000000    48.915000000000    12.000000000000
         C            0.110000000000    47.928000000000    48.142000000000    12.000000000000
         C           -1.946000000000    46.213000000000    50.350000000000    12.000000000000
         C           -1.912000000000    45.057000000000    51.091000000000    12.000000000000
         S           -2.221000000000    44.980000000000    52.478000000000    31.972071174400
         H           -3.704000000000    46.727000000000    52.258000000000     1.007825032230
         H            1.167000000000    45.497000000000    48.368000000000     1.007825032230
         H            0.327000000000    44.830000000000    46.967000000000     1.007825032230
         H           -0.889000000000    44.457000000000    48.918000000000     1.007825032230
         H           -1.732000000000    45.592000000000    47.841000000000     1.007825032230
         H           -1.082000000000    48.410000000000    49.697000000000     1.007825032230
         H           -1.889000000000    47.674000000000    48.289000000000     1.007825032230
         H           -0.002000000000    48.903000000000    47.668000000000     1.007825032230
         H            1.001000000000    47.937000000000    48.769000000000     1.007825032230
         H           -2.823000000000    46.129000000000    49.708000000000     1.007825032230
         H           -1.985000000000    47.054000000000    51.042000000000     1.007825032230
         H           -0.840000000000    44.862000000000    51.112000000000     1.007825032230
         H           -2.601000000000    44.372000000000    50.598000000000     1.007825032230
         C            9.479000000000    49.442000000000    55.784000000000    12.000000000000
         O            9.222000000000    50.616000000000    56.099000000000    15.994914619570
         N            8.831000000000    48.837000000000    54.788000000000    14.003074004430
         C            7.706000000000    49.436000000000    54.084000000000    12.000000000000
         C            6.456000000000    48.981000000000    54.822000000000    12.000000000000
         O            6.310000000000    47.784000000000    55.139000000000    15.994914619570
         C            7.599000000000    48.942000000000    52.633000000000    12.000000000000
         C            8.692000000000    49.472000000000    51.736000000000    12.000000000000
         C            9.959000000000    48.898000000000    51.781000000000    12.000000000000
         C            8.415000000000    50.537000000000    50.880000000000    12.000000000000
         C           10.961000000000    49.400000000000    50.960000000000    12.000000000000
         C            9.426000000000    51.032000000000    50.065000000000    12.000000000000
         C           10.685000000000    50.467000000000    50.116000000000    12.000000000000
         O           11.708000000000    50.978000000000    49.318000000000    15.994914619570
         H            9.136000000000    47.916000000000    54.508000000000     1.007825032230
         H            7.783000000000    50.523000000000    54.107000000000     1.007825032230
         H            6.637000000000    49.260000000000    52.230000000000     1.007825032230
         H            7.639000000000    47.853000000000    52.629000000000     1.007825032230
         H           10.161000000000    48.072000000000    52.447000000000     1.007825032230
         H            7.427000000000    50.972000000000    50.851000000000     1.007825032230
         H           11.948000000000    48.963000000000    50.978000000000     1.007825032230
         H            9.228000000000    51.855000000000    49.395000000000     1.007825032230
         H           11.376000000000    51.721000000000    48.808000000000     1.007825032230
         N            5.533000000000    49.874000000000    55.110000000000    14.003074004430
         C            4.317000000000    49.477000000000    55.789000000000    12.000000000000
         C            3.333000000000    50.620000000000    55.891000000000    12.000000000000
         O            3.372000000000    51.588000000000    55.127000000000    15.994914619570
         H            5.674000000000    50.841000000000    54.856000000000     1.007825032230
         H            4.569000000000    49.137000000000    56.794000000000     1.007825032230
         H            3.854000000000    48.656000000000    55.241000000000     1.007825032230
         N            2.442000000000    50.507000000000    56.862000000000    14.003074004430
         C            1.413000000000    51.506000000000    57.119000000000    12.000000000000
         C            0.005000000000    50.927000000000    57.232000000000    12.000000000000
         C           -0.521000000000    50.237000000000    56.001000000000    12.000000000000
         C           -0.985000000000    51.011000000000    54.951000000000    12.000000000000
         C           -0.569000000000    48.854000000000    55.936000000000    12.000000000000
         C           -1.502000000000    50.387000000000    53.835000000000    12.000000000000
         C           -1.086000000000    48.222000000000    54.817000000000    12.000000000000
         C           -1.549000000000    49.003000000000    53.779000000000    12.000000000000
         O           -2.106000000000    48.406000000000    52.664000000000    15.994914619570
         H            2.477000000000    49.689000000000    57.454000000000     1.007825032230
         H            1.439000000000    52.275000000000    56.347000000000     1.007825032230
         H            0.006000000000    50.203000000000    58.047000000000     1.007825032230
         H           -0.679000000000    51.735000000000    57.492000000000     1.007825032230
         H           -0.943000000000    52.089000000000    55.005000000000     1.007825032230
         H           -0.201000000000    48.265000000000    56.763000000000     1.007825032230
         H           -1.869000000000    50.975000000000    53.007000000000     1.007825032230
         H           -1.126000000000    47.144000000000    54.759000000000     1.007825032230
         H           -2.740000000000    47.740000000000    52.940000000000     1.007825032230
         C           -4.489000000000    54.638000000000    59.165000000000    12.000000000000
         O           -5.677000000000    54.600000000000    58.838000000000    15.994914619570
         N           -3.764000000000    53.513000000000    59.144000000000    14.003074004430
         C           -4.323000000000    52.242000000000    58.734000000000    12.000000000000
         C           -3.681000000000    51.215000000000    59.641000000000    12.000000000000
         O           -2.469000000000    51.006000000000    59.589000000000    15.994914619570
         C           -3.962000000000    52.008000000000    57.296000000000    12.000000000000
         C           -4.635000000000    50.801000000000    56.669000000000    12.000000000000
         C           -4.176000000000    49.512000000000    56.726000000000    12.000000000000
         N           -5.696000000000    50.809000000000    55.872000000000    14.003074004430
         C           -5.895000000000    49.594000000000    55.423000000000    12.000000000000
         N           -4.976000000000    48.833000000000    55.943000000000    14.003074004430
         H           -2.794000000000    53.552000000000    59.424000000000     1.007825032230
         H           -5.406000000000    52.241000000000    58.862000000000     1.007825032230
         H           -2.883000000000    51.867000000000    57.234000000000     1.007825032230
         H           -4.231000000000    52.894000000000    56.721000000000     1.007825032230
         H           -6.258000000000    51.618000000000    55.648000000000     1.007825032230
         H           -3.337000000000    49.137000000000    57.293000000000     1.007825032230
         H           -6.677000000000    49.282000000000    54.747000000000     1.007825032230
         N           -4.454000000000    50.568000000000    60.487000000000    14.003074004430
         C           -3.913000000000    49.659000000000    61.489000000000    12.000000000000
         C           -3.055000000000    48.558000000000    60.876000000000    12.000000000000
         O           -3.491000000000    47.931000000000    59.898000000000    15.994914619570
         C           -5.077000000000    49.060000000000    62.264000000000    12.000000000000
         C           -4.581000000000    48.271000000000    63.463000000000    12.000000000000
         C           -5.696000000000    47.747000000000    64.361000000000    12.000000000000
         C           -5.125000000000    47.550000000000    65.754000000000    12.000000000000
         N           -6.117000000000    47.166000000000    66.752000000000    14.003074004430
         H           -5.453000000000    50.706000000000    60.440000000000     1.007825032230
         H           -3.296000000000    50.234000000000    62.180000000000     1.007825032230
         H           -5.727000000000    49.864000000000    62.610000000000     1.007825032230
         H           -5.643000000000    48.398000000000    61.608000000000     1.007825032230
         H           -4.005000000000    47.420000000000    63.099000000000     1.007825032230
         H           -3.926000000000    48.910000000000    64.055000000000     1.007825032230
         H           -6.513000000000    48.468000000000    64.395000000000     1.007825032230
         H           -6.062000000000    46.795000000000    63.976000000000     1.007825032230
         H           -4.367000000000    46.769000000000    65.706000000000     1.007825032230
         H           -4.651000000000    48.479000000000    66.072000000000     1.007825032230
         H           -5.667000000000    47.053000000000    67.649000000000     1.007825032230
         H           -6.548000000000    46.294000000000    66.480000000000     1.007825032230
         H           -6.824000000000    47.884000000000    66.818000000000     1.007825032230
         N           -1.840000000000    48.367000000000    61.392000000000    14.003074004430
         C           -0.992000000000    47.311000000000    60.887000000000    12.000000000000
         C           -0.176000000000    46.758000000000    62.031000000000    12.000000000000
         O            0.958000000000    47.176000000000    62.300000000000    15.994914619570
         C           -0.081000000000    47.849000000000    59.785000000000    12.000000000000
         S            0.906000000000    46.497000000000    59.054000000000    31.972071174400
         H           -1.511000000000    48.963000000000    62.139000000000     1.007825032230
         H           -1.616000000000    46.517000000000    60.478000000000     1.007825032230
         H           -0.691000000000    48.308000000000    59.007000000000     1.007825032230
         H            0.590000000000    48.598000000000    60.206000000000     1.007825032230
         N           -0.745000000000    45.803000000000    62.754000000000    14.003074004430
         C           -0.066000000000    45.169000000000    63.887000000000    12.000000000000
         C            1.297000000000    44.560000000000    63.509000000000    12.000000000000
         O            2.300000000000    44.868000000000    64.165000000000    15.994914619570
         H           -1.679000000000    45.502000000000    62.515000000000     1.007825032230
         H            0.092000000000    45.920000000000    64.661000000000     1.007825032230
         H           -0.706000000000    44.381000000000    64.285000000000     1.007825032230
         N            1.441000000000    43.750000000000    62.430000000000    14.003074004430
         C            2.722000000000    43.233000000000    61.953000000000    12.000000000000
         C            3.756000000000    44.331000000000    61.685000000000    12.000000000000
         O            4.949000000000    44.126000000000    61.944000000000    15.994914619570
         C            2.361000000000    42.431000000000    60.697000000000    12.000000000000
         C            0.961000000000    41.944000000000    60.950000000000    12.000000000000
         C            0.350000000000    43.177000000000    61.613000000000    12.000000000000
         H            3.124000000000    42.549000000000    62.701000000000     1.007825032230
         H            2.394000000000    43.066000000000    59.812000000000     1.007825032230
         H            3.040000000000    41.586000000000    60.581000000000     1.007825032230
         H            0.449000000000    41.692000000000    60.021000000000     1.007825032230
         H            0.963000000000    41.096000000000    61.635000000000     1.007825032230
         H           -0.493000000000    42.895000000000    62.243000000000     1.007825032230
         H            0.031000000000    43.893000000000    60.855000000000     1.007825032230
         N            3.322000000000    45.484000000000    61.134000000000    14.003074004430
         C            4.203000000000    46.620000000000    60.883000000000    12.000000000000
         C            3.465000000000    47.784000000000    60.221000000000    12.000000000000
         S            2.700000000000    47.388000000000    58.627000000000    31.972071174400
         H            2.346000000000    45.564000000000    60.885000000000     1.007825032230
         H            5.022000000000    46.302000000000    60.238000000000     1.007825032230
         H            2.681000000000    48.119000000000    60.900000000000     1.007825032230
         H            4.169000000000    48.603000000000    60.074000000000     1.007825032230
         C            6.973000000000    53.748000000000    54.671000000000    12.000000000000
         O            6.536000000000    52.594000000000    54.558000000000    15.994914619570
         N            6.166000000000    54.792000000000    54.866000000000    14.003074004430
         C            4.714000000000    54.653000000000    54.968000000000    12.000000000000
         C            4.103000000000    54.707000000000    53.574000000000    12.000000000000
         O            4.298000000000    55.692000000000    52.855000000000    15.994914619570
         C            4.122000000000    55.782000000000    55.827000000000    12.000000000000
         C            2.598000000000    55.732000000000    55.945000000000    12.000000000000
         N            2.013000000000    56.857000000000    56.341000000000    14.003074004430
         O            1.918000000000    54.728000000000    55.674000000000    15.994914619570
         H            6.573000000000    55.713000000000    54.946000000000     1.007825032230
         H            4.477000000000    53.693000000000    55.426000000000     1.007825032230
         H            4.547000000000    55.711000000000    56.828000000000     1.007825032230
         H            4.408000000000    56.740000000000    55.392000000000     1.007825032230
         H            2.573000000000    57.671000000000    56.551000000000     1.007825032230
         H            1.008000000000    56.899000000000    56.432000000000     1.007825032230
         N            3.358000000000    53.697000000000    53.143000000000    14.003074004430
         C            2.813000000000    53.718000000000    51.788000000000    12.000000000000
         C            1.415000000000    54.343000000000    51.725000000000    12.000000000000
         O            0.846000000000    54.490000000000    50.639000000000    15.994914619570
         C            2.765000000000    52.263000000000    51.154000000000    12.000000000000
         C            1.854000000000    51.314000000000    51.971000000000    12.000000000000
         C            4.222000000000    51.753000000000    51.018000000000    12.000000000000
         C            1.552000000000    49.957000000000    51.275000000000    12.000000000000
         H            3.168000000000    52.914000000000    53.752000000000     1.007825032230
         H            3.476000000000    54.326000000000    51.173000000000     1.007825032230
         H            2.346000000000    52.349000000000    50.152000000000     1.007825032230
         H            2.343000000000    51.107000000000    52.923000000000     1.007825032230
         H            0.910000000000    51.822000000000    52.168000000000     1.007825032230
         H            4.218000000000    50.753000000000    50.584000000000     1.007825032230
         H            4.784000000000    52.427000000000    50.372000000000     1.007825032230
         H            4.689000000000    51.720000000000    52.002000000000     1.007825032230
         H            0.908000000000    49.355000000000    51.916000000000     1.007825032230
         H            2.486000000000    49.425000000000    51.096000000000     1.007825032230
         H            1.050000000000    50.140000000000    50.325000000000     1.007825032230
         N            0.803000000000    54.699000000000    52.842000000000    14.003074004430
         C           -0.523000000000    55.306000000000    52.821000000000    12.000000000000
         C           -1.551000000000    54.355000000000    53.441000000000    12.000000000000
         C           -2.945000000000    54.929000000000    53.268000000000    12.000000000000
         S           -4.230000000000    53.864000000000    53.922000000000    31.972071174400
         C           -4.327000000000    52.868000000000    52.489000000000    12.000000000000
         H            1.263000000000    54.547000000000    53.728000000000     1.007825032230
         H           -0.806000000000    55.528000000000    51.792000000000     1.007825032230
         H           -1.338000000000    54.233000000000    54.503000000000     1.007825032230
         H           -1.494000000000    53.386000000000    52.946000000000     1.007825032230
         H           -2.992000000000    55.887000000000    53.785000000000     1.007825032230
         H           -3.129000000000    55.092000000000    52.206000000000     1.007825032230
         H           -5.082000000000    52.095000000000    52.634000000000     1.007825032230
         H           -4.601000000000    53.487000000000    51.634000000000     1.007825032230
         H           -3.359000000000    52.401000000000    52.305000000000     1.007825032230
         C           -7.234000000000    57.352000000000    53.418000000000    12.000000000000
         O           -7.586000000000    58.298000000000    52.725000000000    15.994914619570
         N           -7.092000000000    56.125000000000    52.927000000000    14.003074004430
         C           -7.542000000000    55.739000000000    51.597000000000    12.000000000000
         C           -6.706000000000    56.276000000000    50.425000000000    12.000000000000
         O           -7.110000000000    56.102000000000    49.266000000000    15.994914619570
         H           -6.650000000000    55.425000000000    53.506000000000     1.007825032230
         H           -7.532000000000    54.650000000000    51.544000000000     1.007825032230
         H           -8.570000000000    56.079000000000    51.470000000000     1.007825032230
         N           -5.539000000000    56.901000000000    50.662000000000    14.003074004430
         C           -4.668000000000    57.406000000000    49.617000000000    12.000000000000
         C           -3.305000000000    56.701000000000    49.689000000000    12.000000000000
         O           -2.574000000000    56.844000000000    50.663000000000    15.994914619570
         C           -4.477000000000    58.938000000000    49.771000000000    12.000000000000
         C           -3.520000000000    59.471000000000    48.683000000000    12.000000000000
         C           -5.826000000000    59.653000000000    49.617000000000    12.000000000000
         H           -5.252000000000    57.026000000000    51.622000000000     1.007825032230
         H           -5.122000000000    57.201000000000    48.647000000000     1.007825032230
         H           -4.063000000000    59.154000000000    50.756000000000     1.007825032230
         H           -2.553000000000    58.975000000000    48.774000000000     1.007825032230
         H           -3.390000000000    60.546000000000    48.809000000000     1.007825032230
         H           -3.941000000000    59.268000000000    47.698000000000     1.007825032230
         H           -6.518000000000    59.291000000000    50.377000000000     1.007825032230
         H           -6.234000000000    59.449000000000    48.627000000000     1.007825032230
         H           -5.684000000000    60.727000000000    49.737000000000     1.007825032230
         N           -2.981000000000    55.933000000000    48.650000000000    14.003074004430
         C           -1.694000000000    55.276000000000    48.503000000000    12.000000000000
         C           -0.689000000000    56.178000000000    47.833000000000    12.000000000000
         O           -1.007000000000    57.031000000000    46.986000000000    15.994914619570
         C           -1.807000000000    54.027000000000    47.654000000000    12.000000000000
         C           -2.448000000000    52.908000000000    48.447000000000    12.000000000000
         C           -1.674000000000    52.148000000000    49.313000000000    12.000000000000
         C           -3.793000000000    52.637000000000    48.293000000000    12.000000000000
         C           -2.246000000000    51.109000000000    50.022000000000    12.000000000000
         C           -4.359000000000    51.592000000000    49.009000000000    12.000000000000
         C           -3.585000000000    50.828000000000    49.870000000000    12.000000000000
         H           -3.669000000000    55.800000000000    47.923000000000     1.007825032230
         H           -1.321000000000    55.001000000000    49.490000000000     1.007825032230
         H           -2.418000000000    54.242000000000    46.778000000000     1.007825032230
         H           -0.812000000000    53.718000000000    47.333000000000     1.007825032230
         H           -0.624000000000    52.369000000000    49.433000000000     1.007825032230
         H           -4.397000000000    53.231000000000    47.623000000000     1.007825032230
         H           -1.643000000000    50.518000000000    50.695000000000     1.007825032230
         H           -5.410000000000    51.372000000000    48.895000000000     1.007825032230
         H           -4.032000000000    50.014000000000    50.420000000000     1.007825032230
         N            0.559000000000    55.981000000000    48.219000000000    14.003074004430
         C            1.648000000000    56.676000000000    47.609000000000    12.000000000000
         C            2.148000000000    55.749000000000    46.503000000000    12.000000000000
         O            2.969000000000    54.837000000000    46.727000000000    15.994914619570
         C            2.727000000000    56.921000000000    48.641000000000    12.000000000000
         C            3.851000000000    57.807000000000    48.123000000000    12.000000000000
         O            4.136000000000    57.836000000000    46.930000000000    15.994914619570
         O            4.466000000000    58.475000000000    48.937000000000    15.994914619570
         H            0.748000000000    55.324000000000    48.962000000000     1.007825032230
         H            1.306000000000    57.621000000000    47.186000000000     1.007825032230
         H            3.149000000000    55.961000000000    48.937000000000     1.007825032230
         H            2.279000000000    57.394000000000    49.515000000000     1.007825032230
         N            1.729000000000    56.044000000000    45.279000000000    14.003074004430
         C            2.074000000000    55.193000000000    44.152000000000    12.000000000000
         C            3.544000000000    55.165000000000    43.751000000000    12.000000000000
         O            4.028000000000    54.128000000000    43.262000000000    15.994914619570
         C            1.196000000000    55.606000000000    42.978000000000    12.000000000000
         C           -0.276000000000    55.169000000000    43.109000000000    12.000000000000
         O           -0.642000000000    54.440000000000    44.043000000000    15.994914619570
         O           -1.058000000000    55.533000000000    42.223000000000    15.994914619570
         H            1.165000000000    56.868000000000    45.129000000000     1.007825032230
         H            1.794000000000    54.174000000000    44.420000000000     1.007825032230
         H            1.224000000000    56.692000000000    42.895000000000     1.007825032230
         H            1.608000000000    55.175000000000    42.065000000000     1.007825032230
         N            4.295000000000    56.236000000000    44.041000000000    14.003074004430
         C            5.738000000000    56.262000000000    43.810000000000    12.000000000000
         C            6.419000000000    55.264000000000    44.753000000000    12.000000000000
         O            7.287000000000    54.507000000000    44.311000000000    15.994914619570
         C            6.285000000000    57.691000000000    44.060000000000    12.000000000000
         C            7.817000000000    57.877000000000    44.132000000000    12.000000000000
         C            8.325000000000    58.939000000000    45.136000000000    12.000000000000
         O            7.863000000000    60.082000000000    45.076000000000    15.994914619570
         O            9.188000000000    58.652000000000    45.976000000000    15.994914619570
         H            3.849000000000    57.053000000000    44.433000000000     1.007825032230
         H            5.941000000000    55.976000000000    42.778000000000     1.007825032230
         H            5.919000000000    58.324000000000    43.252000000000     1.007825032230
         H            5.858000000000    58.056000000000    44.994000000000     1.007825032230
         H            8.165000000000    58.163000000000    43.139000000000     1.007825032230
         H            8.267000000000    56.918000000000    44.390000000000     1.007825032230
         N            6.007000000000    55.188000000000    46.022000000000    14.003074004430
         C            6.595000000000    54.232000000000    46.948000000000    12.000000000000
         C            6.178000000000    52.810000000000    46.615000000000    12.000000000000
         O            7.003000000000    51.909000000000    46.780000000000    15.994914619570
         C            6.185000000000    54.544000000000    48.389000000000    12.000000000000
         C            6.770000000000    55.890000000000    48.845000000000    12.000000000000
         C            8.263000000000    55.770000000000    49.033000000000    12.000000000000
         C            9.097000000000    56.857000000000    48.364000000000    12.000000000000
         N            8.714000000000    58.206000000000    48.749000000000    14.003074004430
         H            5.275000000000    55.805000000000    46.344000000000     1.007825032230
         H            7.680000000000    54.301000000000    46.874000000000     1.007825032230
         H            5.098000000000    54.589000000000    48.449000000000     1.007825032230
         H            6.549000000000    53.753000000000    49.045000000000     1.007825032230
         H            6.562000000000    56.648000000000    48.090000000000     1.007825032230
         H            6.309000000000    56.183000000000    49.788000000000     1.007825032230
         H            8.470000000000    55.798000000000    50.103000000000     1.007825032230
         H            8.583000000000    54.803000000000    48.645000000000     1.007825032230
         H           10.142000000000    56.705000000000    48.635000000000     1.007825032230
         H            8.998000000000    56.759000000000    47.283000000000     1.007825032230
         H            9.047000000000    58.862000000000    48.057000000000     1.007825032230
         H            7.708000000000    58.265000000000    48.811000000000     1.007825032230
         H            9.121000000000    58.428000000000    49.646000000000     1.007825032230
         N            4.954000000000    52.544000000000    46.147000000000    14.003074004430
         C            4.574000000000    51.175000000000    45.767000000000    12.000000000000
         C            5.400000000000    50.768000000000    44.548000000000    12.000000000000
         O            5.935000000000    49.653000000000    44.554000000000    15.994914619570
         C            3.036000000000    51.092000000000    45.467000000000    12.000000000000
         C            2.286000000000    51.433000000000    46.777000000000    12.000000000000
         C            2.604000000000    49.685000000000    45.023000000000    12.000000000000
         C            0.773000000000    51.661000000000    46.639000000000    12.000000000000
         H            4.282000000000    53.292000000000    46.053000000000     1.007825032230
         H            4.809000000000    50.502000000000    46.592000000000     1.007825032230
         H            2.774000000000    51.816000000000    44.696000000000     1.007825032230
         H            2.438000000000    50.609000000000    47.474000000000     1.007825032230
         H            2.731000000000    52.331000000000    47.204000000000     1.007825032230
         H            3.120000000000    49.420000000000    44.100000000000     1.007825032230
         H            2.859000000000    48.965000000000    45.800000000000     1.007825032230
         H            1.527000000000    49.672000000000    44.854000000000     1.007825032230
         H            0.349000000000    51.893000000000    47.616000000000     1.007825032230
         H            0.592000000000    52.493000000000    45.958000000000     1.007825032230
         H            0.304000000000    50.760000000000    46.244000000000     1.007825032230
         N            5.592000000000    51.650000000000    43.542000000000    14.003074004430
         C            6.428000000000    51.322000000000    42.387000000000    12.000000000000
         C            7.875000000000    50.984000000000    42.805000000000    12.000000000000
         O            8.493000000000    50.019000000000    42.350000000000    15.994914619570
         C            6.431000000000    52.514000000000    41.431000000000    12.000000000000
         H            5.148000000000    52.556000000000    43.589000000000     1.007825032230
         H            5.999000000000    50.461000000000    41.875000000000     1.007825032230
         H            7.051000000000    52.284000000000    40.564000000000     1.007825032230
         H            6.833000000000    53.389000000000    41.943000000000     1.007825032230
         H            5.412000000000    52.720000000000    41.104000000000     1.007825032230
         N            8.420000000000    51.753000000000    43.762000000000    14.003074004430
         C            9.754000000000    51.519000000000    44.282000000000    12.000000000000
         C            9.824000000000    50.151000000000    44.980000000000    12.000000000000
         O           10.783000000000    49.382000000000    44.768000000000    15.994914619570
         C           10.071000000000    52.653000000000    45.226000000000    12.000000000000
         C           11.325000000000    52.457000000000    46.033000000000    12.000000000000
         C           11.503000000000    53.587000000000    47.030000000000    12.000000000000
         O           11.927000000000    54.654000000000    46.595000000000    15.994914619570
         O           11.218000000000    53.423000000000    48.217000000000    15.994914619570
         H            7.881000000000    52.522000000000    44.133000000000     1.007825032230
         H           10.465000000000    51.534000000000    43.456000000000     1.007825032230
         H           10.183000000000    53.564000000000    44.639000000000     1.007825032230
         H            9.233000000000    52.781000000000    45.911000000000     1.007825032230
         H           11.260000000000    51.512000000000    46.572000000000     1.007825032230
         H           12.184000000000    52.430000000000    45.362000000000     1.007825032230
         N            8.796000000000    49.803000000000    45.757000000000    14.003074004430
         C            8.772000000000    48.508000000000    46.402000000000    12.000000000000
         C            8.758000000000    47.383000000000    45.375000000000    12.000000000000
         O            9.544000000000    46.436000000000    45.473000000000    15.994914619570
         C            7.545000000000    48.399000000000    47.296000000000    12.000000000000
         C            7.324000000000    47.081000000000    48.078000000000    12.000000000000
         C            8.510000000000    46.703000000000    48.971000000000    12.000000000000
         C            6.091000000000    47.281000000000    48.927000000000    12.000000000000
         H            8.031000000000    50.447000000000    45.895000000000     1.007825032230
         H            9.665000000000    48.408000000000    47.019000000000     1.007825032230
         H            7.607000000000    49.203000000000    48.029000000000     1.007825032230
         H            6.664000000000    48.575000000000    46.679000000000     1.007825032230
         H            7.141000000000    46.273000000000    47.369000000000     1.007825032230
         H            9.398000000000    46.559000000000    48.355000000000     1.007825032230
         H            8.284000000000    45.779000000000    49.503000000000     1.007825032230
         H            8.692000000000    47.501000000000    49.691000000000     1.007825032230
         H            5.893000000000    46.375000000000    49.500000000000     1.007825032230
         H            5.238000000000    47.497000000000    48.283000000000     1.007825032230
         H            6.252000000000    48.115000000000    49.610000000000     1.007825032230
         N            7.912000000000    47.499000000000    44.338000000000    14.003074004430
         C            7.852000000000    46.455000000000    43.322000000000    12.000000000000
         C            6.783000000000    46.760000000000    42.296000000000    12.000000000000
         C            5.362000000000    46.760000000000    42.865000000000    12.000000000000
         C            4.409000000000    47.143000000000    41.755000000000    12.000000000000
         C            4.990000000000    45.393000000000    43.428000000000    12.000000000000
         H            7.316000000000    48.311000000000    44.262000000000     1.007825032230
         H            7.603000000000    45.512000000000    43.810000000000     1.007825032230
         H            6.984000000000    47.744000000000    41.873000000000     1.007825032230
         H            6.841000000000    46.018000000000    41.499000000000     1.007825032230
         H            5.298000000000    47.502000000000    43.661000000000     1.007825032230
         H            3.388000000000    47.150000000000    42.138000000000     1.007825032230
         H            4.488000000000    46.420000000000    40.943000000000     1.007825032230
         H            4.664000000000    48.135000000000    41.383000000000     1.007825032230
         H            5.683000000000    45.128000000000    44.226000000000     1.007825032230
         H            3.975000000000    45.428000000000    43.824000000000     1.007825032230
         H            5.045000000000    44.646000000000    42.636000000000     1.007825032230
         C           12.810000000000    44.733000000000    44.943000000000    12.000000000000
         O           13.706000000000    43.894000000000    45.089000000000    15.994914619570
         N           11.531000000000    44.377000000000    44.905000000000    14.003074004430
         C           11.130000000000    42.976000000000    44.972000000000    12.000000000000
         C           11.340000000000    42.248000000000    43.660000000000    12.000000000000
         O           11.424000000000    41.017000000000    43.683000000000    15.994914619570
         C            9.646000000000    42.848000000000    45.362000000000    12.000000000000
         C            9.265000000000    43.266000000000    46.773000000000    12.000000000000
         C            7.755000000000    43.294000000000    46.907000000000    12.000000000000
         C            9.881000000000    42.319000000000    47.757000000000    12.000000000000
         H           10.821000000000    45.091000000000    44.828000000000     1.007825032230
         H           11.730000000000    42.484000000000    45.738000000000     1.007825032230
         H            9.070000000000    43.463000000000    44.670000000000     1.007825032230
         H            9.347000000000    41.809000000000    45.223000000000     1.007825032230
         H            9.653000000000    44.268000000000    46.959000000000     1.007825032230
         H            7.485000000000    43.594000000000    47.920000000000     1.007825032230
         H            7.340000000000    44.007000000000    46.194000000000     1.007825032230
         H            7.354000000000    42.301000000000    46.703000000000     1.007825032230
         H            9.608000000000    42.618000000000    48.769000000000     1.007825032230
         H           10.966000000000    42.341000000000    47.652000000000     1.007825032230
         H            9.518000000000    41.309000000000    47.566000000000     1.007825032230
         N           11.455000000000    42.952000000000    42.525000000000    14.003074004430
         C           11.525000000000    42.334000000000    41.214000000000    12.000000000000
         C           10.164000000000    41.769000000000    40.833000000000    12.000000000000
         O           10.081000000000    40.762000000000    40.130000000000    15.994914619570
         H           11.495000000000    43.959000000000    42.585000000000     1.007825032230
         H           11.825000000000    43.080000000000    40.478000000000     1.007825032230
         H           12.259000000000    41.529000000000    41.232000000000     1.007825032230
         N            9.056000000000    42.383000000000    41.229000000000    14.003074004430
         C            7.732000000000    41.847000000000    40.950000000000    12.000000000000
         C            7.015000000000    42.653000000000    39.888000000000    12.000000000000
         O            7.168000000000    43.877000000000    39.827000000000    15.994914619570
         C            6.847000000000    41.867000000000    42.198000000000    12.000000000000
         C            7.270000000000    40.907000000000    43.286000000000    12.000000000000
         C            6.765000000000    39.494000000000    43.037000000000    12.000000000000
         N            5.309000000000    39.509000000000    42.945000000000    14.003074004430
         C            4.456000000000    39.277000000000    43.947000000000    12.000000000000
         N            4.847000000000    39.018000000000    45.181000000000    14.003074004430
         N            3.160000000000    39.333000000000    43.692000000000    14.003074004430
         H            9.134000000000    43.250000000000    41.741000000000     1.007825032230
         H            7.833000000000    40.818000000000    40.605000000000     1.007825032230
         H            6.864000000000    42.876000000000    42.610000000000     1.007825032230
         H            5.825000000000    41.629000000000    41.903000000000     1.007825032230
         H            8.359000000000    40.887000000000    43.332000000000     1.007825032230
         H            6.881000000000    41.260000000000    44.241000000000     1.007825032230
         H            7.071000000000    38.848000000000    43.860000000000     1.007825032230
         H            7.184000000000    39.117000000000    42.104000000000     1.007825032230
         H            4.909000000000    39.714000000000    42.040000000000     1.007825032230
         H            5.832000000000    38.979000000000    45.401000000000     1.007825032230
         H            4.161000000000    38.858000000000    45.905000000000     1.007825032230
         H            2.838000000000    39.538000000000    42.757000000000     1.007825032230
         H            2.492000000000    39.171000000000    44.432000000000     1.007825032230
         N            6.207000000000    41.956000000000    39.087000000000    14.003074004430
         C            5.293000000000    42.579000000000    38.150000000000    12.000000000000
         C            3.843000000000    42.635000000000    38.597000000000    12.000000000000
         O            3.041000000000    43.261000000000    37.909000000000    15.994914619570
         C            5.310000000000    41.860000000000    36.804000000000    12.000000000000
         C            6.551000000000    42.112000000000    35.946000000000    12.000000000000
         O            7.307000000000    43.063000000000    36.189000000000    15.994914619570
         O            6.749000000000    41.341000000000    35.013000000000    15.994914619570
         H            6.233000000000    40.948000000000    39.136000000000     1.007825032230
         H            5.631000000000    43.602000000000    37.985000000000     1.007825032230
         H            5.243000000000    40.789000000000    36.993000000000     1.007825032230
         H            4.430000000000    42.166000000000    36.238000000000     1.007825032230
         N            3.402000000000    41.944000000000    39.654000000000    14.003074004430
         C            2.003000000000    41.980000000000    40.075000000000    12.000000000000
         C            2.042000000000    42.251000000000    41.586000000000    12.000000000000
         O            3.101000000000    42.119000000000    42.211000000000    15.994914619570
         C            1.229000000000    40.623000000000    39.804000000000    12.000000000000
         C            1.480000000000    40.065000000000    38.389000000000    12.000000000000
         O            1.654000000000    39.648000000000    40.770000000000    15.994914619570
         H            4.056000000000    41.380000000000    40.177000000000     1.007825032230
         H            1.491000000000    42.799000000000    39.570000000000     1.007825032230
         H            0.160000000000    40.798000000000    39.928000000000     1.007825032230
         H            0.891000000000    39.158000000000    41.087000000000     1.007825032230
         H            0.925000000000    39.136000000000    38.261000000000     1.007825032230
         H            1.148000000000    40.792000000000    37.648000000000     1.007825032230
         H            2.545000000000    39.873000000000    38.258000000000     1.007825032230
         N            0.923000000000    42.587000000000    42.217000000000    14.003074004430
         C            0.860000000000    42.841000000000    43.647000000000    12.000000000000
         C            0.191000000000    41.696000000000    44.392000000000    12.000000000000
         O           -0.020000000000    41.755000000000    45.606000000000    15.994914619570
         C            0.083000000000    44.138000000000    43.892000000000    12.000000000000
         C            0.752000000000    45.382000000000    43.343000000000    12.000000000000
         C           -0.200000000000    46.571000000000    43.380000000000    12.000000000000
         N           -0.054000000000    47.428000000000    44.372000000000    14.003074004430
         O           -1.105000000000    46.721000000000    42.552000000000    15.994914619570
         H            0.074000000000    42.670000000000    41.677000000000     1.007825032230
         H            1.874000000000    42.962000000000    44.027000000000     1.007825032230
         H           -0.896000000000    44.042000000000    43.423000000000     1.007825032230
         H           -0.056000000000    44.263000000000    44.966000000000     1.007825032230
         H            1.055000000000    45.199000000000    42.312000000000     1.007825032230
         H            1.634000000000    45.609000000000    43.942000000000     1.007825032230
         H            0.677000000000    47.290000000000    45.055000000000     1.007825032230
         H           -0.673000000000    48.222000000000    44.448000000000     1.007825032230
         N           -0.126000000000    40.611000000000    43.683000000000    14.003074004430
         C           -0.846000000000    39.468000000000    44.218000000000    12.000000000000
         C           -0.127000000000    38.883000000000    45.417000000000    12.000000000000
         O            1.056000000000    38.530000000000    45.397000000000    15.994914619570
         C           -0.990000000000    38.374000000000    43.128000000000    12.000000000000
         C           -1.627000000000    38.920000000000    41.847000000000    12.000000000000
         C           -1.847000000000    37.233000000000    43.716000000000    12.000000000000
         C           -3.091000000000    39.330000000000    41.987000000000    12.000000000000
         H            0.152000000000    40.582000000000    42.713000000000     1.007825032230
         H           -1.840000000000    39.791000000000    44.527000000000     1.007825032230
         H           -0.001000000000    37.983000000000    42.890000000000     1.007825032230
         H           -1.563000000000    38.148000000000    41.080000000000     1.007825032230
         H           -1.054000000000    39.786000000000    41.516000000000     1.007825032230
         H           -1.966000000000    36.446000000000    42.971000000000     1.007825032230
         H           -2.827000000000    37.621000000000    43.994000000000     1.007825032230
         H           -1.354000000000    36.826000000000    44.598000000000     1.007825032230
         H           -3.323000000000    40.106000000000    41.258000000000     1.007825032230
         H           -3.266000000000    39.713000000000    42.992000000000     1.007825032230
         H           -3.729000000000    38.464000000000    41.811000000000     1.007825032230
         N           -0.881000000000    38.847000000000    46.502000000000    14.003074004430
         C           -0.441000000000    38.279000000000    47.754000000000    12.000000000000
         C            0.502000000000    39.140000000000    48.581000000000    12.000000000000
         O            0.972000000000    38.690000000000    49.632000000000    15.994914619570
         H           -1.812000000000    39.236000000000    46.453000000000     1.007825032230
         H           -1.326000000000    38.078000000000    48.358000000000     1.007825032230
         H            0.054000000000    37.331000000000    47.545000000000     1.007825032230
         N            0.859000000000    40.336000000000    48.132000000000    14.003074004430
         C            1.732000000000    41.190000000000    48.902000000000    12.000000000000
         C            1.034000000000    41.776000000000    50.121000000000    12.000000000000
         O           -0.031000000000    42.407000000000    50.002000000000    15.994914619570
         C            2.216000000000    42.332000000000    48.029000000000    12.000000000000
         C            3.407000000000    42.998000000000    47.384000000000    12.000000000000
         C            3.093000000000    44.447000000000    47.004000000000    12.000000000000
         C            4.542000000000    42.927000000000    48.387000000000    12.000000000000
         H            0.515000000000    40.654000000000    47.237000000000     1.007825032230
         H            2.593000000000    40.609000000000    49.233000000000     1.007825032230
         H            1.601000000000    42.161000000000    47.146000000000     1.007825032230
         H            1.711000000000    43.184000000000    48.485000000000     1.007825032230
         H            3.686000000000    42.444000000000    46.487000000000     1.007825032230
         H            3.962000000000    44.893000000000    46.520000000000     1.007825032230
         H            2.245000000000    44.467000000000    46.319000000000     1.007825032230
         H            2.848000000000    45.013000000000    47.902000000000     1.007825032230
         H            5.430000000000    43.398000000000    47.965000000000     1.007825032230
         H            4.253000000000    43.448000000000    49.300000000000     1.007825032230
         H            4.758000000000    41.884000000000    48.618000000000     1.007825032230
         N            1.609000000000    41.565000000000    51.285000000000    14.003074004430
         C            1.098000000000    42.152000000000    52.502000000000    12.000000000000
         C            2.197000000000    43.020000000000    53.128000000000    12.000000000000
         O            3.368000000000    42.991000000000    52.732000000000    15.994914619570
         C            0.678000000000    41.061000000000    53.494000000000    12.000000000000
         C           -0.525000000000    40.271000000000    53.005000000000    12.000000000000
         O            1.805000000000    40.199000000000    53.678000000000    15.994914619570
         H            2.429000000000    40.977000000000    51.329000000000     1.007825032230
         H            0.236000000000    42.776000000000    52.267000000000     1.007825032230
         H            0.430000000000    41.527000000000    54.448000000000     1.007825032230
         H            1.577000000000    39.501000000000    54.296000000000     1.007825032230
         H           -0.785000000000    39.510000000000    53.741000000000     1.007825032230
         H           -1.370000000000    40.945000000000    52.866000000000     1.007825032230
         H           -0.283000000000    39.791000000000    52.057000000000     1.007825032230
         N            1.761000000000    43.922000000000    53.995000000000    14.003074004430
         C            2.669000000000    44.782000000000    54.721000000000    12.000000000000
         C            2.899000000000    44.200000000000    56.110000000000    12.000000000000
         O            1.950000000000    43.687000000000    56.706000000000    15.994914619570
         C            2.071000000000    46.190000000000    54.846000000000    12.000000000000
         C            1.967000000000    46.894000000000    53.501000000000    12.000000000000
         S            3.577000000000    47.123000000000    52.682000000000    31.972071174400
         C            3.194000000000    46.290000000000    51.174000000000    12.000000000000
         H            0.767000000000    44.011000000000    54.153000000000     1.007825032230
         H            3.619000000000    44.837000000000    54.189000000000     1.007825032230
         H            1.073000000000    46.110000000000    55.278000000000     1.007825032230
         H            2.699000000000    46.784000000000    55.510000000000     1.007825032230
         H            1.328000000000    46.300000000000    52.848000000000     1.007825032230
         H            1.506000000000    47.870000000000    53.650000000000     1.007825032230
         H            4.062000000000    46.314000000000    50.515000000000     1.007825032230
         H            2.929000000000    45.255000000000    51.388000000000     1.007825032230
         H            2.354000000000    46.787000000000    50.688000000000     1.007825032230
         N            4.081000000000    44.299000000000    56.717000000000    14.003074004430
         C            5.246000000000    45.002000000000    56.188000000000    12.000000000000
         C            6.066000000000    44.193000000000    55.186000000000    12.000000000000
         O            5.934000000000    42.966000000000    55.087000000000    15.994914619570
         C            6.034000000000    45.354000000000    57.433000000000    12.000000000000
         C            5.875000000000    44.064000000000    58.208000000000    12.000000000000
         C            4.392000000000    43.743000000000    58.040000000000    12.000000000000
         H            4.914000000000    45.923000000000    55.709000000000     1.007825032230
         H            7.079000000000    45.565000000000    57.206000000000     1.007825032230
         H            5.574000000000    46.188000000000    57.964000000000     1.007825032230
         H            6.497000000000    43.274000000000    57.786000000000     1.007825032230
         H            6.115000000000    44.218000000000    59.260000000000     1.007825032230
         H            3.797000000000    44.224000000000    58.816000000000     1.007825032230
         H            4.231000000000    42.665000000000    58.048000000000     1.007825032230
         N            6.987000000000    44.867000000000    54.479000000000    14.003074004430
         C            8.000000000000    44.233000000000    53.656000000000    12.000000000000
         C            7.805000000000    44.569000000000    52.173000000000    12.000000000000
         C            6.630000000000    43.812000000000    51.545000000000    12.000000000000
         C            6.785000000000    42.295000000000    51.627000000000    12.000000000000
         N            5.768000000000    41.525000000000    51.936000000000    14.003074004430
         O            7.875000000000    41.758000000000    51.405000000000    15.994914619570
         H            6.974000000000    45.876000000000    54.523000000000     1.007825032230
         H            7.999000000000    43.154000000000    53.809000000000     1.007825032230
         H            7.620000000000    45.639000000000    52.079000000000     1.007825032230
         H            8.717000000000    44.319000000000    51.631000000000     1.007825032230
         H            6.554000000000    44.097000000000    50.496000000000     1.007825032230
         H            5.711000000000    44.101000000000    52.056000000000     1.007825032230
         H            4.864000000000    41.934000000000    52.124000000000     1.007825032230
         H            5.890000000000    40.524000000000    51.986000000000     1.007825032230
         O           -4.494000000000    46.184000000000    55.356000000000    15.994914619570
         H           -3.983000000000    45.969000000000    54.576000000000     1.007825032230
         H           -4.883000000000    45.386000000000    55.713000000000     1.007825032230
         O           -0.568000000000    54.245000000000    56.640000000000    15.994914619570
         H            0.134000000000    54.591000000000    56.089000000000     1.007825032230
         H           -0.462000000000    54.570000000000    57.534000000000     1.007825032230
         O           -0.810000000000    44.068000000000    57.031000000000    15.994914619570
         H            0.132000000000    43.938000000000    56.920000000000     1.007825032230
         H           -1.285000000000    43.430000000000    56.499000000000     1.007825032230
         O           -5.188000000000    43.599000000000    55.708000000000    15.994914619570
         H           -5.595000000000    43.266000000000    54.908000000000     1.007825032230
         H           -4.407000000000    43.083000000000    55.907000000000     1.007825032230
         O            5.003000000000    39.012000000000    53.418000000000    15.994914619570
         H            4.575000000000    39.038000000000    52.562000000000     1.007825032230
         H            5.944000000000    38.883000000000    53.300000000000     1.007825032230
         O            3.187000000000    37.794000000000    47.216000000000    15.994914619570
         H            2.483000000000    38.037000000000    46.615000000000     1.007825032230
         H            2.832000000000    37.256000000000    47.923000000000     1.007825032230
         O           -7.326000000000    52.855000000000    56.701000000000    15.994914619570
         H           -6.835000000000    53.375000000000    57.337000000000     1.007825032230
         H           -8.116000000000    52.507000000000    57.115000000000     1.007825032230
         O            3.645000000000    39.297000000000    51.046000000000    15.994914619570
         H            4.240000000000    39.454000000000    50.312000000000     1.007825032230
         H            3.097000000000    38.535000000000    50.856000000000     1.007825032230
         O           -1.910000000000    49.551000000000    43.381000000000    15.994914619570
         H           -1.662000000000    49.802000000000    42.491000000000     1.007825032230
         H           -2.807000000000    49.216000000000    43.380000000000     1.007825032230
         O           -4.831000000000    48.504000000000    52.099000000000    15.994914619570
         H           -5.768000000000    48.538000000000    51.905000000000     1.007825032230
         H           -4.357000000000    48.187000000000    51.330000000000     1.007825032230
         O           -2.001000000000    42.627000000000    47.431000000000    15.994914619570
         H           -1.139000000000    42.734000000000    47.029000000000     1.007825032230
         H           -1.902000000000    42.534000000000    48.378000000000     1.007825032230
         H           10.263000000000    48.876000000000    56.307000000000     1.007825032230
         H            1.597000000000    51.945000000000    58.080000000000     1.007825032230
         H           -4.038000000000    55.583000000000    59.452000000000     1.007825032230
         H            4.613000000000    47.002000000000    61.822000000000     1.007825032230
         H            8.047000000000    53.957000000000    54.647000000000     1.007825032230
         H           -0.473000000000    56.239000000000    53.398000000000     1.007825032230
         H           -6.892000000000    57.514000000000    54.434000000000     1.007825032230
         H            8.807000000000    46.339000000000    42.815000000000     1.007825032230
         H           13.019000000000    45.797000000000    44.864000000000     1.007825032230
         H            8.935000000000    44.673000000000    54.016000000000     1.007825032230

  Running in c1 symmetry.

  Rotational constants: A =      0.00007  B =      0.00000  C =      0.00000 [cm^-1]
  Rotational constants: A =      2.02265  B =      0.02283  C =      0.02277 [MHz]
  Nuclear repulsion = 153666.206325237901183

  Charge       = -2
  Multiplicity = 1
  Electrons    = 2416
  Nalpha       = 1208
  Nbeta        = 1208

  ==> Algorithm <==

  SCF Algorithm Type is DF.
  DIIS enabled.
  MOM disabled.
  Fractional occupation disabled.
  Guess Type is SAD.
  Energy threshold   = 1.00e-06
  Density threshold  = 1.00e-06
  Integral threshold = 1.00e-12

  ==> Primary Basis <==

  Basis Set: MINIX
    Blend: MINIX
    Number of shells: 1266
    Number of basis functions: 1914
    Number of Cartesian functions: 1919
    Spherical Harmonics?: true
    Max angular momentum: 2

   => Loading Basis Set <=

    Name: (MINIX AUX)
    Role: JKFIT
    Keyword: DF_BASIS_SCF
    atoms 1-2, 4, 6, 27, 31, 39, 52, 65, 76, 80, 97, 119, 129, 136, 156, 160, 164, 174, 206, 210, 217, 233, 253, 256-257, 265, 268-269, 277, 281-282, 292, 314, 333, 343, 347-348, 358, 392, 396, 415, 422, 446, 449-450, 458, 461, 472, 477, 489, 508, 515, 534, 537, 548, 565, 582, 591, 594, 597, 600, 603, 606, 609, 612, 615, 618, 621                                                                                                                                                                                                                                                                                             entry O          line   318 file /storage/hive/project/chem-sherrill/csargent30/.conda/envs/psi419/share/psi4/basis/def2-universal-jkfit.gbs 
    atoms 3, 5, 8-11, 26, 29-30, 32-38, 50-51, 57-64, 75, 78-79, 81-83, 85, 95-96, 98-101, 117-118, 120, 127-128, 134-135, 137-139, 148-149, 155, 158-159, 161-162, 172-173, 175-178, 191-193, 195, 205, 208-209, 215-216, 218-220, 231-232, 234-240, 251-252, 254-255, 263-264, 266-267, 275-276, 278-280, 290-291, 293-296, 312-313, 315-318, 331-332, 334, 341-342, 344-346, 356-357, 359-362, 375-379, 391, 394-395, 397-400, 413-414, 420-421, 423-425, 427, 444-445, 447-448, 456-457, 459-460, 470-471, 473-475, 487-488, 490-493, 506-507, 513-514, 516-519, 532-533, 535-536, 546-547, 549-550, 552, 563-564, 566-568, 577-580 entry C          line   198 file /storage/hive/project/chem-sherrill/csargent30/.conda/envs/psi419/share/psi4/basis/def2-universal-jkfit.gbs 
    atoms 7, 28, 49, 56, 77, 84, 86, 94, 102, 116, 126, 133, 147, 157, 163, 171, 190, 207, 214, 230, 250, 262, 274, 289, 297, 311, 330, 340, 355, 374, 393, 412, 419, 426, 428-429, 443, 455, 469, 476, 486, 505, 512, 531, 545, 562, 576, 581                                                                                                                                                                                                                                                                                                                                                                                          entry N          line   258 file /storage/hive/project/chem-sherrill/csargent30/.conda/envs/psi419/share/psi4/basis/def2-universal-jkfit.gbs 
    atoms 12, 121, 150, 194, 551                                                                                                                                                                                                                                                                                                                                                                                                                                                                                                                                                                                                        entry S          line   903 file /storage/hive/project/chem-sherrill/csargent30/.conda/envs/psi419/share/psi4/basis/def2-universal-jkfit.gbs 
    atoms 13-25, 40-48, 53-55, 66-74, 87-93, 103-115, 122-125, 130-132, 140-146, 151-154, 165-170, 179-189, 196-204, 211-213, 221-229, 241-249, 258-261, 270-273, 283-288, 298-310, 319-329, 335-339, 349-354, 363-373, 380-390, 401-411, 416-418, 430-442, 451-454, 462-468, 478-485, 494-504, 509-511, 520-530, 538-544, 553-561, 569-575, 583-590, 592-593, 595-596, 598-599, 601-602, 604-605, 607-608, 610-611, 613-614, 616-617, 619-620, 622-633                                                                                                                                                                                 entry H          line    18 file /storage/hive/project/chem-sherrill/csargent30/.conda/envs/psi419/share/psi4/basis/def2-universal-jkfit.gbs 

  ==> Integral Setup <==

  ==> DiskDFJK: Density-Fitted J/K Matrices <==

    J tasked:                  Yes
    K tasked:                  Yes
    wK tasked:                  No
    OpenMP threads:             10
    Integrals threads:          10
    Memory [MiB]:            85830
    Algorithm:                Disk
    Integral Cache:           NONE
    Schwarz Cutoff:          1E-12
    Fitting Condition:       1E-10

   => Auxiliary Basis Set <=

  Basis Set: (MINIX AUX)
    Blend: DEF2-UNIVERSAL-JKFIT
    Number of shells: 9734
    Number of basis functions: 29506
    Number of Cartesian functions: 34779
    Spherical Harmonics?: true
    Max angular momentum: 4

  Minimum eigenvalue in the overlap matrix is 1.0755406595E-01.
  Reciprocal condition number of the overlap matrix is 3.6268891138E-02.
    Using symmetric orthogonalization.

  ==> Pre-Iterations <==

  SCF Guess: Superposition of Atomic Densities via on-the-fly atomic UHF (no occupation information).

   -------------------------
    Irrep   Nso     Nmo    
   -------------------------
     A       1914    1914 
   -------------------------
    Total    1914    1914
   -------------------------

  ==> Iterations <==

                           Total Energy        Delta E     RMS |[F,P]|

   @DF-RHF iter SAD: -16785.77954512444921   -1.67858e+04   0.00000e+00 
   @DF-RHF iter   1: -16919.93029049603865   -1.34151e+02   1.77711e-03 DIIS/ADIIS
   @DF-RHF iter   2: -16924.20741728859866   -4.27713e+00   1.30610e-03 DIIS/ADIIS
   @DF-RHF iter   3: -16928.21393101675494   -4.00651e+00   3.36472e-04 DIIS/ADIIS
   @DF-RHF iter   4: -16928.52101188951565   -3.07081e-01   1.01414e-04 DIIS/ADIIS
   @DF-RHF iter   5: -16928.57193843228379   -5.09265e-02   3.88572e-05 DIIS
   @DF-RHF iter   6: -16928.57967997016385   -7.74154e-03   1.64589e-05 DIIS
   @DF-RHF iter   7: -16928.58105468956273   -1.37472e-03   7.77040e-06 DIIS
   @DF-RHF iter   8: -16928.58137944303598   -3.24753e-04   2.28518e-06 DIIS
   @DF-RHF iter   9: -16928.58141277588584   -3.33328e-05   8.96897e-07 DIIS
   @DF-RHF iter  10: -16928.58141770104339   -4.92516e-06   3.52157e-07 DIIS
   @DF-RHF iter  11: -16928.58141881894335   -1.11790e-06   2.14207e-07 DIIS
   @DF-RHF iter  12: -16928.58141939160123   -5.72658e-07   1.35686e-07 DIIS
  Energy and wave function converged.


  ==> Post-Iterations <==

    Orbital Energies [Eh]
    ---------------------

    Doubly Occupied:                                                      

       1A    -91.595190     2A    -91.287626     3A    -91.282010  
       4A    -91.190045     5A    -91.186385     6A    -20.361448  
       7A    -20.297825     8A    -20.291868     9A    -20.290185  
      10A    -20.289334    11A    -20.287922    12A    -20.279043  
      13A    -20.274315    14A    -20.271710    15A    -20.269927  
      16A    -20.266538    17A    -20.265573    18A    -20.265357  
      19A    -20.261934    20A    -20.249202    21A    -20.248434  
      22A    -20.247240    23A    -20.235725    24A    -20.235671  
      25A    -20.234341    26A    -20.225775    27A    -20.222125  
      28A    -20.220954    29A    -20.214467    30A    -20.213848  
      31A    -20.204269    32A    -20.201080    33A    -20.198257  
      34A    -20.189772    35A    -20.187933    36A    -20.185584  
      37A    -20.179805    38A    -20.179405    39A    -20.178664  
      40A    -20.174686    41A    -20.173616    42A    -20.171437  
      43A    -20.160302    44A    -20.155849    45A    -20.152337  
      46A    -20.151465    47A    -20.150203    48A    -20.149802  
      49A    -20.146723    50A    -20.145141    51A    -20.133156  
      52A    -20.132705    53A    -20.132292    54A    -20.131684  
      55A    -20.112101    56A    -20.093768    57A    -20.087899  
      58A    -20.082731    59A    -20.081590    60A    -20.072445  
      61A    -20.066659    62A    -20.056398    63A    -20.053245  
      64A    -20.048976    65A    -19.878369    66A    -19.876791  
      67A    -19.864556    68A    -19.862897    69A    -19.861608  
      70A    -19.858752    71A    -19.857901    72A    -19.846107  
      73A    -19.842817    74A    -19.842354    75A    -15.809760  
      76A    -15.491657    77A    -15.490498    78A    -15.486685  
      79A    -15.477135    80A    -15.476742    81A    -15.464994  
      82A    -15.459674    83A    -15.456370    84A    -15.450035  
      85A    -15.435475    86A    -15.428126    87A    -15.419702  
      88A    -15.418468    89A    -15.412775    90A    -15.408655  
      91A    -15.397599    92A    -15.379936    93A    -15.378904  
      94A    -15.376486    95A    -15.375652    96A    -15.373321  
      97A    -15.371310    98A    -15.355761    99A    -15.354415  
     100A    -15.351614   101A    -15.348506   102A    -15.342865  
     103A    -15.330620   104A    -15.324945   105A    -15.324391  
     106A    -15.319761   107A    -15.317752   108A    -15.317380  
     109A    -15.315932   110A    -15.314489   111A    -15.307640  
     112A    -15.294313   113A    -15.292998   114A    -15.258695  
     115A    -15.251620   116A    -15.249345   117A    -15.247910  
     118A    -15.241672   119A    -15.238857   120A    -15.236952  
     121A    -15.232129   122A    -15.221484   123A    -11.432586  
     124A    -11.399549   125A    -11.361534   126A    -11.334598  
     127A    -11.329465   128A    -11.327195   129A    -11.317520  
     130A    -11.314224   131A    -11.308646   132A    -11.308034  
     133A    -11.301152   134A    -11.299558   135A    -11.288536  
     136A    -11.280803   137A    -11.269671   138A    -11.268034  
     139A    -11.267759   140A    -11.266434   141A    -11.259196  
     142A    -11.254541   143A    -11.253883   144A    -11.252513  
     145A    -11.251096   146A    -11.249179   147A    -11.244708  
     148A    -11.243722   149A    -11.234005   150A    -11.233845  
     151A    -11.228012   152A    -11.222508   153A    -11.222169  
     154A    -11.221189   155A    -11.219239   156A    -11.217353  
     157A    -11.216772   158A    -11.214409   159A    -11.213208  
     160A    -11.207636   161A    -11.207365   162A    -11.206448  
     163A    -11.206366   164A    -11.203200   165A    -11.202998  
     166A    -11.201756   167A    -11.201716   168A    -11.200083  
     169A    -11.199969   170A    -11.199007   171A    -11.196241  
     172A    -11.195811   173A    -11.193554   174A    -11.192858  
     175A    -11.190544   176A    -11.179558   177A    -11.179187  
     178A    -11.174362   179A    -11.172993   180A    -11.169186  
     181A    -11.169159   182A    -11.169012   183A    -11.168935  
     184A    -11.167641   185A    -11.164860   186A    -11.160343  
     187A    -11.160152   188A    -11.154071   189A    -11.153006  
     190A    -11.151947   191A    -11.151212   192A    -11.147983  
     193A    -11.147118   194A    -11.146810   195A    -11.146656  
     196A    -11.146237   197A    -11.144609   198A    -11.143780  
     199A    -11.141806   200A    -11.141065   201A    -11.140307  
     202A    -11.139570   203A    -11.138403   204A    -11.136686  
     205A    -11.135326   206A    -11.130796   207A    -11.125872  
     208A    -11.123066   209A    -11.122434   210A    -11.122105  
     211A    -11.122023   212A    -11.121478   213A    -11.121474  
     214A    -11.120327   215A    -11.119054   216A    -11.114888  
     217A    -11.113279   218A    -11.113018   219A    -11.110907  
     220A    -11.109923   221A    -11.109721   222A    -11.109102  
     223A    -11.106717   224A    -11.106267   225A    -11.105567  
     226A    -11.104416   227A    -11.101903   228A    -11.101389  
     229A    -11.101349   230A    -11.099917   231A    -11.097406  
     232A    -11.096739   233A    -11.096310   234A    -11.094838  
     235A    -11.094825   236A    -11.093676   237A    -11.092886  
     238A    -11.091219   239A    -11.091160   240A    -11.089887  
     241A    -11.088376   242A    -11.087299   243A    -11.087210  
     244A    -11.086645   245A    -11.079045   246A    -11.078104  
     247A    -11.078054   248A    -11.077022   249A    -11.076491  
     250A    -11.074724   251A    -11.072093   252A    -11.070758  
     253A    -11.070118   254A    -11.069265   255A    -11.068974  
     256A    -11.066183   257A    -11.064814   258A    -11.062518  
     259A    -11.059629   260A    -11.058385   261A    -11.057634  
     262A    -11.056024   263A    -11.055685   264A    -11.051227  
     265A    -11.049531   266A    -11.046353   267A    -11.043186  
     268A    -11.040971   269A    -11.040430   270A    -11.038686  
     271A    -11.035882   272A    -11.034927   273A    -11.033958  
     274A    -11.031356   275A    -11.031201   276A    -11.029644  
     277A    -11.027564   278A    -11.025820   279A    -11.025795  
     280A    -11.024215   281A    -11.022909   282A    -11.022371  
     283A    -11.022302   284A    -11.021968   285A    -11.020401  
     286A    -11.019523   287A    -11.018420   288A    -11.015945  
     289A    -11.014521   290A    -11.010001   291A    -11.007128  
     292A    -11.005166   293A    -11.004990   294A    -11.002056  
     295A    -11.001252   296A    -11.001198   297A    -11.001196  
     298A    -10.999712   299A    -10.999502   300A    -10.990787  
     301A    -10.990116   302A    -10.984488   303A    -10.971788  
     304A    -10.947391   305A    -10.946887   306A    -10.932107  
     307A    -10.922367   308A    -10.903978   309A    -10.903715  
     310A     -9.159494   311A     -8.899578   312A     -8.895357  
     313A     -8.807834   314A     -8.806790   315A     -6.815509  
     316A     -6.810473   317A     -6.808086   318A     -6.549655  
     319A     -6.547273   320A     -6.545386   321A     -6.544191  
     322A     -6.542519   323A     -6.540279   324A     -6.457462  
     325A     -6.456351   326A     -6.455690   327A     -6.454762  
     328A     -6.452796   329A     -6.451828   330A     -1.524934  
     331A     -1.417179   332A     -1.398281   333A     -1.389577  
     334A     -1.385412   335A     -1.380121   336A     -1.377563  
     337A     -1.375371   338A     -1.366801   339A     -1.363330  
     340A     -1.358421   341A     -1.352150   342A     -1.341849  
     343A     -1.334864   344A     -1.333026   345A     -1.329062  
     346A     -1.321337   347A     -1.316866   348A     -1.315790  
     349A     -1.313851   350A     -1.310851   351A     -1.309603  
     352A     -1.307196   353A     -1.301990   354A     -1.297664  
     355A     -1.293204   356A     -1.287733   357A     -1.286344  
     358A     -1.286032   359A     -1.285210   360A     -1.282238  
     361A     -1.280001   362A     -1.279960   363A     -1.274492  
     364A     -1.273813   365A     -1.272791   366A     -1.269386  
     367A     -1.267765   368A     -1.265423   369A     -1.262208  
     370A     -1.259253   371A     -1.258938   372A     -1.258891  
     373A     -1.254995   374A     -1.254462   375A     -1.252718  
     376A     -1.247947   377A     -1.247501   378A     -1.246722  
     379A     -1.244760   380A     -1.243967   381A     -1.243898  
     382A     -1.234579   383A     -1.233025   384A     -1.231196  
     385A     -1.226163   386A     -1.219606   387A     -1.217046  
     388A     -1.215800   389A     -1.214085   390A     -1.212237  
     391A     -1.210666   392A     -1.209972   393A     -1.208990  
     394A     -1.204203   395A     -1.202428   396A     -1.196070  
     397A     -1.189328   398A     -1.187042   399A     -1.185321  
     400A     -1.184295   401A     -1.180380   402A     -1.175697  
     403A     -1.174810   404A     -1.171238   405A     -1.170832  
     406A     -1.170596   407A     -1.166496   408A     -1.165555  
     409A     -1.162448   410A     -1.158558   411A     -1.156058  
     412A     -1.152901   413A     -1.143700   414A     -1.140243  
     415A     -1.139300   416A     -1.136133   417A     -1.131593  
     418A     -1.130519   419A     -1.127414   420A     -1.127076  
     421A     -1.124878   422A     -1.122474   423A     -1.120282  
     424A     -1.113025   425A     -1.109575   426A     -1.104725  
     427A     -1.102177   428A     -1.095582   429A     -1.095496  
     430A     -1.094792   431A     -1.090425   432A     -1.090211  
     433A     -1.089139   434A     -1.083317   435A     -1.082462  
     436A     -1.081566   437A     -1.074770   438A     -1.072339  
     439A     -1.070853   440A     -1.068670   441A     -1.062619  
     442A     -1.062520   443A     -1.061759   444A     -1.055808  
     445A     -1.053672   446A     -1.050545   447A     -1.048895  
     448A     -1.048427   449A     -1.048349   450A     -1.045144  
     451A     -1.044256   452A     -1.042588   453A     -1.038533  
     454A     -1.038131   455A     -1.031697   456A     -1.031112  
     457A     -1.025637   458A     -1.021170   459A     -1.018382  
     460A     -1.018174   461A     -1.017656   462A     -1.017580  
     463A     -1.010557   464A     -1.010287   465A     -1.007019  
     466A     -1.006596   467A     -1.006303   468A     -1.003407  
     469A     -1.002922   470A     -1.001146   471A     -0.992037  
     472A     -0.987164   473A     -0.984321   474A     -0.981939  
     475A     -0.980958   476A     -0.980270   477A     -0.970102  
     478A     -0.969437   479A     -0.969036   480A     -0.967271  
     481A     -0.966061   482A     -0.965260   483A     -0.964633  
     484A     -0.964622   485A     -0.957278   486A     -0.956048  
     487A     -0.952294   488A     -0.951209   489A     -0.949194  
     490A     -0.948430   491A     -0.947066   492A     -0.944794  
     493A     -0.943864   494A     -0.943834   495A     -0.937626  
     496A     -0.936854   497A     -0.933201   498A     -0.930929  
     499A     -0.930844   500A     -0.925446   501A     -0.922568  
     502A     -0.922141   503A     -0.918591   504A     -0.907696  
     505A     -0.904671   506A     -0.903233   507A     -0.902388  
     508A     -0.902148   509A     -0.898188   510A     -0.893978  
     511A     -0.893038   512A     -0.890290   513A     -0.888311  
     514A     -0.884647   515A     -0.883674   516A     -0.882859  
     517A     -0.880125   518A     -0.873916   519A     -0.873809  
     520A     -0.869914   521A     -0.869380   522A     -0.868672  
     523A     -0.866397   524A     -0.865353   525A     -0.863221  
     526A     -0.856538   527A     -0.856426   528A     -0.856279  
     529A     -0.854079   530A     -0.847574   531A     -0.845071  
     532A     -0.844579   533A     -0.842475   534A     -0.841603  
     535A     -0.841124   536A     -0.834390   537A     -0.834040  
     538A     -0.832758   539A     -0.824863   540A     -0.824015  
     541A     -0.821138   542A     -0.820868   543A     -0.816324  
     544A     -0.816049   545A     -0.815458   546A     -0.807750  
     547A     -0.807155   548A     -0.806322   549A     -0.806149  
     550A     -0.804339   551A     -0.801770   552A     -0.799713  
     553A     -0.797103   554A     -0.795451   555A     -0.795112  
     556A     -0.794249   557A     -0.793498   558A     -0.790119  
     559A     -0.789625   560A     -0.785451   561A     -0.779090  
     562A     -0.778810   563A     -0.777746   564A     -0.774958  
     565A     -0.774515   566A     -0.773224   567A     -0.772213  
     568A     -0.771788   569A     -0.769717   570A     -0.767451  
     571A     -0.765152   572A     -0.760229   573A     -0.759612  
     574A     -0.758561   575A     -0.757703   576A     -0.757150  
     577A     -0.751457   578A     -0.750938   579A     -0.750086  
     580A     -0.748590   581A     -0.747788   582A     -0.747715  
     583A     -0.743976   584A     -0.742154   585A     -0.741388  
     586A     -0.740782   587A     -0.740240   588A     -0.737930  
     589A     -0.736814   590A     -0.734228   591A     -0.732968  
     592A     -0.731917   593A     -0.730873   594A     -0.728613  
     595A     -0.727401   596A     -0.726758   597A     -0.725182  
     598A     -0.722475   599A     -0.722073   600A     -0.720239  
     601A     -0.717925   602A     -0.714983   603A     -0.711023  
     604A     -0.710228   605A     -0.709781   606A     -0.706962  
     607A     -0.706924   608A     -0.706168   609A     -0.702916  
     610A     -0.700903   611A     -0.699917   612A     -0.699141  
     613A     -0.697608   614A     -0.697475   615A     -0.695830  
     616A     -0.694534   617A     -0.693947   618A     -0.693259  
     619A     -0.692071   620A     -0.691263   621A     -0.688725  
     622A     -0.688626   623A     -0.687223   624A     -0.687101  
     625A     -0.685364   626A     -0.684787   627A     -0.681956  
     628A     -0.680938   629A     -0.679935   630A     -0.678706  
     631A     -0.677138   632A     -0.676426   633A     -0.675917  
     634A     -0.675550   635A     -0.675110   636A     -0.673237  
     637A     -0.672618   638A     -0.670638   639A     -0.668972  
     640A     -0.668578   641A     -0.666725   642A     -0.666262  
     643A     -0.665982   644A     -0.663738   645A     -0.662799  
     646A     -0.662139   647A     -0.659821   648A     -0.659513  
     649A     -0.656971   650A     -0.656203   651A     -0.655951  
     652A     -0.655751   653A     -0.654570   654A     -0.654148  
     655A     -0.652535   656A     -0.652110   657A     -0.649572  
     658A     -0.648138   659A     -0.647154   660A     -0.646850  
     661A     -0.646617   662A     -0.644368   663A     -0.643506  
     664A     -0.642227   665A     -0.639913   666A     -0.639576  
     667A     -0.637854   668A     -0.637469   669A     -0.637325  
     670A     -0.636168   671A     -0.634305   672A     -0.634165  
     673A     -0.633806   674A     -0.632468   675A     -0.631039  
     676A     -0.630314   677A     -0.629825   678A     -0.628363  
     679A     -0.627178   680A     -0.625477   681A     -0.625282  
     682A     -0.624976   683A     -0.624664   684A     -0.624550  
     685A     -0.622735   686A     -0.620924   687A     -0.618557  
     688A     -0.618279   689A     -0.616480   690A     -0.616419  
     691A     -0.615181   692A     -0.613840   693A     -0.613200  
     694A     -0.611551   695A     -0.608911   696A     -0.608268  
     697A     -0.607098   698A     -0.606810   699A     -0.605124  
     700A     -0.603899   701A     -0.601924   702A     -0.601150  
     703A     -0.600297   704A     -0.599391   705A     -0.598614  
     706A     -0.596787   707A     -0.596399   708A     -0.596055  
     709A     -0.594534   710A     -0.594448   711A     -0.594137  
     712A     -0.592402   713A     -0.591910   714A     -0.591028  
     715A     -0.590407   716A     -0.590333   717A     -0.589472  
     718A     -0.588520   719A     -0.587904   720A     -0.585556  
     721A     -0.583528   722A     -0.583482   723A     -0.581216  
     724A     -0.580782   725A     -0.580645   726A     -0.579982  
     727A     -0.579010   728A     -0.577863   729A     -0.577464  
     730A     -0.577009   731A     -0.574950   732A     -0.574420  
     733A     -0.573848   734A     -0.572758   735A     -0.572200  
     736A     -0.572087   737A     -0.571398   738A     -0.571092  
     739A     -0.569840   740A     -0.566427   741A     -0.566088  
     742A     -0.565309   743A     -0.564867   744A     -0.564669  
     745A     -0.562794   746A     -0.562658   747A     -0.561376  
     748A     -0.560592   749A     -0.559037   750A     -0.558901  
     751A     -0.558123   752A     -0.556819   753A     -0.556768  
     754A     -0.556095   755A     -0.553651   756A     -0.552662  
     757A     -0.552090   758A     -0.551496   759A     -0.550925  
     760A     -0.550353   761A     -0.550217   762A     -0.549079  
     763A     -0.547931   764A     -0.546675   765A     -0.546475  
     766A     -0.545802   767A     -0.545059   768A     -0.544532  
     769A     -0.544132   770A     -0.542087   771A     -0.541515  
     772A     -0.540900   773A     -0.539600   774A     -0.539459  
     775A     -0.537499   776A     -0.536530   777A     -0.536103  
     778A     -0.535723   779A     -0.535302   780A     -0.534060  
     781A     -0.533824   782A     -0.533399   783A     -0.532969  
     784A     -0.531976   785A     -0.531373   786A     -0.530968  
     787A     -0.530650   788A     -0.529561   789A     -0.529223  
     790A     -0.528352   791A     -0.526888   792A     -0.526293  
     793A     -0.526134   794A     -0.525685   795A     -0.525386  
     796A     -0.524628   797A     -0.524124   798A     -0.523699  
     799A     -0.522330   800A     -0.522317   801A     -0.522040  
     802A     -0.521726   803A     -0.521201   804A     -0.520272  
     805A     -0.520066   806A     -0.518499   807A     -0.517843  
     808A     -0.517200   809A     -0.516593   810A     -0.516008  
     811A     -0.514928   812A     -0.513887   813A     -0.513695  
     814A     -0.513350   815A     -0.512552   816A     -0.512362  
     817A     -0.511817   818A     -0.511234   819A     -0.509911  
     820A     -0.508649   821A     -0.508220   822A     -0.507852  
     823A     -0.505451   824A     -0.505331   825A     -0.505132  
     826A     -0.503850   827A     -0.503721   828A     -0.502690  
     829A     -0.502544   830A     -0.502244   831A     -0.502129  
     832A     -0.501308   833A     -0.499459   834A     -0.499067  
     835A     -0.498336   836A     -0.497133   837A     -0.496915  
     838A     -0.496606   839A     -0.495348   840A     -0.494410  
     841A     -0.493983   842A     -0.493513   843A     -0.493168  
     844A     -0.492987   845A     -0.492415   846A     -0.492233  
     847A     -0.492164   848A     -0.490829   849A     -0.490061  
     850A     -0.489119   851A     -0.488754   852A     -0.486876  
     853A     -0.486597   854A     -0.485843   855A     -0.485748  
     856A     -0.485523   857A     -0.484961   858A     -0.483759  
     859A     -0.482792   860A     -0.482600   861A     -0.482280  
     862A     -0.481914   863A     -0.481114   864A     -0.481005  
     865A     -0.480287   866A     -0.479970   867A     -0.479053  
     868A     -0.477030   869A     -0.476747   870A     -0.476661  
     871A     -0.475936   872A     -0.475895   873A     -0.475187  
     874A     -0.475016   875A     -0.474672   876A     -0.473755  
     877A     -0.472835   878A     -0.471190   879A     -0.470550  
     880A     -0.470198   881A     -0.468103   882A     -0.467864  
     883A     -0.466878   884A     -0.466663   885A     -0.466094  
     886A     -0.465914   887A     -0.465691   888A     -0.464608  
     889A     -0.464449   890A     -0.464155   891A     -0.463765  
     892A     -0.462377   893A     -0.460240   894A     -0.458902  
     895A     -0.458188   896A     -0.457610   897A     -0.456799  
     898A     -0.456058   899A     -0.455816   900A     -0.455412  
     901A     -0.455012   902A     -0.454209   903A     -0.453923  
     904A     -0.453111   905A     -0.452800   906A     -0.452435  
     907A     -0.451712   908A     -0.451205   909A     -0.450469  
     910A     -0.449818   911A     -0.449608   912A     -0.448192  
     913A     -0.447661   914A     -0.447419   915A     -0.446186  
     916A     -0.446079   917A     -0.445540   918A     -0.444960  
     919A     -0.444781   920A     -0.443944   921A     -0.442351  
     922A     -0.442237   923A     -0.441251   924A     -0.441033  
     925A     -0.440793   926A     -0.440478   927A     -0.440176  
     928A     -0.439964   929A     -0.439470   930A     -0.438876  
     931A     -0.437994   932A     -0.436529   933A     -0.436284  
     934A     -0.435962   935A     -0.435499   936A     -0.435368  
     937A     -0.434204   938A     -0.433831   939A     -0.433087  
     940A     -0.430941   941A     -0.430064   942A     -0.428814  
     943A     -0.428618   944A     -0.427507   945A     -0.426647  
     946A     -0.426400   947A     -0.425892   948A     -0.425443  
     949A     -0.425363   950A     -0.425318   951A     -0.424537  
     952A     -0.423780   953A     -0.422882   954A     -0.422341  
     955A     -0.421926   956A     -0.421134   957A     -0.420753  
     958A     -0.420345   959A     -0.419698   960A     -0.419197  
     961A     -0.418280   962A     -0.417499   963A     -0.416484  
     964A     -0.415893   965A     -0.415218   966A     -0.415057  
     967A     -0.414425   968A     -0.414080   969A     -0.413260  
     970A     -0.412974   971A     -0.412310   972A     -0.411839  
     973A     -0.411039   974A     -0.410686   975A     -0.410314  
     976A     -0.409476   977A     -0.409045   978A     -0.408771  
     979A     -0.408161   980A     -0.407761   981A     -0.407563  
     982A     -0.407033   983A     -0.406060   984A     -0.405821  
     985A     -0.405537   986A     -0.403873   987A     -0.403618  
     988A     -0.403424   989A     -0.402509   990A     -0.402086  
     991A     -0.401813   992A     -0.401351   993A     -0.401143  
     994A     -0.400334   995A     -0.399603   996A     -0.398359  
     997A     -0.397704   998A     -0.397299   999A     -0.396415  
    1000A     -0.396006  1001A     -0.394766  1002A     -0.394237  
    1003A     -0.394006  1004A     -0.393751  1005A     -0.393390  
    1006A     -0.391839  1007A     -0.391675  1008A     -0.389225  
    1009A     -0.388200  1010A     -0.387853  1011A     -0.386870  
    1012A     -0.386519  1013A     -0.384394  1014A     -0.383954  
    1015A     -0.382963  1016A     -0.382882  1017A     -0.382643  
    1018A     -0.381796  1019A     -0.380414  1020A     -0.379512  
    1021A     -0.378606  1022A     -0.377954  1023A     -0.377422  
    1024A     -0.375814  1025A     -0.375499  1026A     -0.374793  
    1027A     -0.373801  1028A     -0.373693  1029A     -0.371850  
    1030A     -0.371630  1031A     -0.371297  1032A     -0.370709  
    1033A     -0.369999  1034A     -0.367771  1035A     -0.367396  
    1036A     -0.367241  1037A     -0.366996  1038A     -0.366000  
    1039A     -0.365624  1040A     -0.365074  1041A     -0.364625  
    1042A     -0.364311  1043A     -0.363883  1044A     -0.363720  
    1045A     -0.362618  1046A     -0.361192  1047A     -0.360842  
    1048A     -0.360322  1049A     -0.359600  1050A     -0.357319  
    1051A     -0.356389  1052A     -0.355430  1053A     -0.354646  
    1054A     -0.353818  1055A     -0.353363  1056A     -0.352066  
    1057A     -0.351985  1058A     -0.351133  1059A     -0.350646  
    1060A     -0.350001  1061A     -0.349734  1062A     -0.349528  
    1063A     -0.348752  1064A     -0.347345  1065A     -0.347159  
    1066A     -0.346707  1067A     -0.346559  1068A     -0.346022  
    1069A     -0.345565  1070A     -0.345442  1071A     -0.344725  
    1072A     -0.342644  1073A     -0.342145  1074A     -0.341436  
    1075A     -0.339925  1076A     -0.339364  1077A     -0.338513  
    1078A     -0.338029  1079A     -0.337605  1080A     -0.336696  
    1081A     -0.335493  1082A     -0.332213  1083A     -0.330503  
    1084A     -0.330425  1085A     -0.329168  1086A     -0.328946  
    1087A     -0.328626  1088A     -0.327429  1089A     -0.323864  
    1090A     -0.323661  1091A     -0.323299  1092A     -0.322582  
    1093A     -0.321815  1094A     -0.321263  1095A     -0.319098  
    1096A     -0.318572  1097A     -0.318389  1098A     -0.318326  
    1099A     -0.316827  1100A     -0.316675  1101A     -0.315769  
    1102A     -0.314726  1103A     -0.313962  1104A     -0.313391  
    1105A     -0.312516  1106A     -0.312023  1107A     -0.311735  
    1108A     -0.311148  1109A     -0.310453  1110A     -0.310225  
    1111A     -0.309230  1112A     -0.308425  1113A     -0.308116  
    1114A     -0.305756  1115A     -0.304467  1116A     -0.303826  
    1117A     -0.301853  1118A     -0.300686  1119A     -0.300273  
    1120A     -0.300070  1121A     -0.298678  1122A     -0.297752  
    1123A     -0.295439  1124A     -0.293572  1125A     -0.293194  
    1126A     -0.292642  1127A     -0.292186  1128A     -0.288202  
    1129A     -0.285969  1130A     -0.285513  1131A     -0.283417  
    1132A     -0.282826  1133A     -0.280647  1134A     -0.279206  
    1135A     -0.278958  1136A     -0.276610  1137A     -0.274989  
    1138A     -0.274636  1139A     -0.273920  1140A     -0.272329  
    1141A     -0.272220  1142A     -0.271735  1143A     -0.270896  
    1144A     -0.269458  1145A     -0.261828  1146A     -0.260967  
    1147A     -0.259904  1148A     -0.258827  1149A     -0.257909  
    1150A     -0.256594  1151A     -0.256065  1152A     -0.255565  
    1153A     -0.249964  1154A     -0.247849  1155A     -0.247364  
    1156A     -0.246139  1157A     -0.245692  1158A     -0.243849  
    1159A     -0.241700  1160A     -0.241584  1161A     -0.241093  
    1162A     -0.239815  1163A     -0.236923  1164A     -0.236490  
    1165A     -0.235860  1166A     -0.234547  1167A     -0.233793  
    1168A     -0.231229  1169A     -0.229618  1170A     -0.227522  
    1171A     -0.226381  1172A     -0.225048  1173A     -0.224241  
    1174A     -0.219267  1175A     -0.218093  1176A     -0.217119  
    1177A     -0.216372  1178A     -0.212414  1179A     -0.212050  
    1180A     -0.204841  1181A     -0.203373  1182A     -0.202500  
    1183A     -0.198781  1184A     -0.189548  1185A     -0.188552  
    1186A     -0.174680  1187A     -0.170532  1188A     -0.163606  
    1189A     -0.160729  1190A     -0.159357  1191A     -0.156031  
    1192A     -0.156000  1193A     -0.151158  1194A     -0.081963  
    1195A     -0.069394  1196A     -0.067401  1197A     -0.061029  
    1198A     -0.059689  1199A     -0.058350  1200A     -0.051167  
    1201A     -0.049616  1202A     -0.047555  1203A     -0.036753  
    1204A     -0.033570  1205A     -0.028917  1206A     -0.022806  
    1207A     -0.019905  1208A     -0.004268  

    Virtual:                                                              

    1209A      0.173732  1210A      0.199353  1211A      0.208257  
    1212A      0.209436  1213A      0.215721  1214A      0.227363  
    1215A      0.232182  1216A      0.238482  1217A      0.245260  
    1218A      0.249213  1219A      0.250051  1220A      0.259677  
    1221A      0.268670  1222A      0.268974  1223A      0.270380  
    1224A      0.272802  1225A      0.276534  1226A      0.286476  
    1227A      0.287441  1228A      0.288583  1229A      0.291113  
    1230A      0.294300  1231A      0.303961  1232A      0.304503  
    1233A      0.305791  1234A      0.308166  1235A      0.308824  
    1236A      0.314779  1237A      0.318582  1238A      0.321169  
    1239A      0.326288  1240A      0.326324  1241A      0.332528  
    1242A      0.335854  1243A      0.341448  1244A      0.343807  
    1245A      0.350957  1246A      0.351244  1247A      0.351423  
    1248A      0.355704  1249A      0.358214  1250A      0.359128  
    1251A      0.360667  1252A      0.360705  1253A      0.361781  
    1254A      0.362961  1255A      0.367388  1256A      0.378943  
    1257A      0.380081  1258A      0.380194  1259A      0.381894  
    1260A      0.392672  1261A      0.408274  1262A      0.410764  
    1263A      0.412143  1264A      0.412353  1265A      0.424255  
    1266A      0.432222  1267A      0.439084  1268A      0.444517  
    1269A      0.446022  1270A      0.446675  1271A      0.447044  
    1272A      0.448538  1273A      0.449495  1274A      0.460092  
    1275A      0.463621  1276A      0.467861  1277A      0.474580  
    1278A      0.475171  1279A      0.477830  1280A      0.486777  
    1281A      0.487710  1282A      0.489629  1283A      0.499556  
    1284A      0.500351  1285A      0.504418  1286A      0.507314  
    1287A      0.509699  1288A      0.512006  1289A      0.512919  
    1290A      0.515815  1291A      0.519389  1292A      0.520255  
    1293A      0.525082  1294A      0.527737  1295A      0.529403  
    1296A      0.529490  1297A      0.531232  1298A      0.531889  
    1299A      0.534798  1300A      0.535131  1301A      0.537925  
    1302A      0.538463  1303A      0.544406  1304A      0.545194  
    1305A      0.547537  1306A      0.549729  1307A      0.554144  
    1308A      0.556584  1309A      0.560312  1310A      0.560691  
    1311A      0.560946  1312A      0.561518  1313A      0.561656  
    1314A      0.564676  1315A      0.564911  1316A      0.566909  
    1317A      0.569144  1318A      0.571693  1319A      0.571764  
    1320A      0.573244  1321A      0.574364  1322A      0.576815  
    1323A      0.577253  1324A      0.577975  1325A      0.580402  
    1326A      0.580992  1327A      0.582481  1328A      0.583431  
    1329A      0.585147  1330A      0.586131  1331A      0.588725  
    1332A      0.589501  1333A      0.590146  1334A      0.591119  
    1335A      0.595224  1336A      0.596894  1337A      0.597695  
    1338A      0.597906  1339A      0.598744  1340A      0.599832  
    1341A      0.602333  1342A      0.605645  1343A      0.606730  
    1344A      0.606888  1345A      0.607991  1346A      0.611183  
    1347A      0.612121  1348A      0.613784  1349A      0.615377  
    1350A      0.615935  1351A      0.616511  1352A      0.617079  
    1353A      0.617423  1354A      0.618048  1355A      0.620662  
    1356A      0.621221  1357A      0.621742  1358A      0.622415  
    1359A      0.624295  1360A      0.625453  1361A      0.626784  
    1362A      0.627028  1363A      0.627621  1364A      0.630214  
    1365A      0.630684  1366A      0.631433  1367A      0.633890  
    1368A      0.634275  1369A      0.635042  1370A      0.635418  
    1371A      0.636602  1372A      0.638994  1373A      0.639189  
    1374A      0.640697  1375A      0.642028  1376A      0.643087  
    1377A      0.643666  1378A      0.643767  1379A      0.644431  
    1380A      0.646023  1381A      0.646581  1382A      0.647957  
    1383A      0.651204  1384A      0.651818  1385A      0.653175  
    1386A      0.654611  1387A      0.655572  1388A      0.655878  
    1389A      0.657407  1390A      0.657752  1391A      0.657947  
    1392A      0.658046  1393A      0.660789  1394A      0.661789  
    1395A      0.662636  1396A      0.663029  1397A      0.664387  
    1398A      0.664767  1399A      0.665089  1400A      0.665509  
    1401A      0.666428  1402A      0.666675  1403A      0.666832  
    1404A      0.667334  1405A      0.668418  1406A      0.671494  
    1407A      0.671864  1408A      0.672720  1409A      0.673876  
    1410A      0.674557  1411A      0.675529  1412A      0.676441  
    1413A      0.676782  1414A      0.677523  1415A      0.678564  
    1416A      0.678935  1417A      0.679615  1418A      0.680161  
    1419A      0.681668  1420A      0.681888  1421A      0.683163  
    1422A      0.684932  1423A      0.685709  1424A      0.687593  
    1425A      0.687956  1426A      0.688351  1427A      0.688605  
    1428A      0.689925  1429A      0.690393  1430A      0.691391  
    1431A      0.691515  1432A      0.692480  1433A      0.692966  
    1434A      0.693169  1435A      0.694080  1436A      0.694417  
    1437A      0.694711  1438A      0.695284  1439A      0.695743  
    1440A      0.696294  1441A      0.696758  1442A      0.697365  
    1443A      0.698440  1444A      0.698726  1445A      0.699359  
    1446A      0.699796  1447A      0.700226  1448A      0.700649  
    1449A      0.701067  1450A      0.702485  1451A      0.703830  
    1452A      0.704603  1453A      0.704632  1454A      0.705216  
    1455A      0.706058  1456A      0.706496  1457A      0.706840  
    1458A      0.707896  1459A      0.708530  1460A      0.709510  
    1461A      0.710333  1462A      0.710476  1463A      0.711235  
    1464A      0.711574  1465A      0.711768  1466A      0.712285  
    1467A      0.712827  1468A      0.713700  1469A      0.716106  
    1470A      0.716852  1471A      0.716919  1472A      0.717469  
    1473A      0.718231  1474A      0.719090  1475A      0.719440  
    1476A      0.720507  1477A      0.721166  1478A      0.722050  
    1479A      0.722624  1480A      0.722831  1481A      0.723337  
    1482A      0.723750  1483A      0.724436  1484A      0.725144  
    1485A      0.725842  1486A      0.726767  1487A      0.727204  
    1488A      0.727495  1489A      0.728640  1490A      0.729062  
    1491A      0.731227  1492A      0.731941  1493A      0.732214  
    1494A      0.733292  1495A      0.733831  1496A      0.733993  
    1497A      0.734548  1498A      0.736077  1499A      0.736635  
    1500A      0.737558  1501A      0.737985  1502A      0.738512  
    1503A      0.739287  1504A      0.740260  1505A      0.740530  
    1506A      0.741633  1507A      0.742085  1508A      0.742607  
    1509A      0.742805  1510A      0.743332  1511A      0.744149  
    1512A      0.744968  1513A      0.745271  1514A      0.745799  
    1515A      0.746450  1516A      0.747252  1517A      0.747652  
    1518A      0.748016  1519A      0.748615  1520A      0.749555  
    1521A      0.751336  1522A      0.751404  1523A      0.752102  
    1524A      0.752413  1525A      0.753024  1526A      0.753249  
    1527A      0.754052  1528A      0.754938  1529A      0.755942  
    1530A      0.756352  1531A      0.757045  1532A      0.757439  
    1533A      0.758574  1534A      0.759043  1535A      0.759126  
    1536A      0.759801  1537A      0.760343  1538A      0.760898  
    1539A      0.761210  1540A      0.764018  1541A      0.764314  
    1542A      0.764661  1543A      0.764766  1544A      0.765550  
    1545A      0.767198  1546A      0.769047  1547A      0.769287  
    1548A      0.770176  1549A      0.770735  1550A      0.772059  
    1551A      0.773532  1552A      0.774443  1553A      0.774899  
    1554A      0.775111  1555A      0.775219  1556A      0.776662  
    1557A      0.776756  1558A      0.777119  1559A      0.777897  
    1560A      0.778338  1561A      0.779271  1562A      0.779794  
    1563A      0.780244  1564A      0.780816  1565A      0.781572  
    1566A      0.781721  1567A      0.782101  1568A      0.782815  
    1569A      0.783312  1570A      0.783427  1571A      0.784665  
    1572A      0.785093  1573A      0.785509  1574A      0.785701  
    1575A      0.787275  1576A      0.788119  1577A      0.788774  
    1578A      0.789148  1579A      0.789849  1580A      0.789970  
    1581A      0.791190  1582A      0.791951  1583A      0.792462  
    1584A      0.793219  1585A      0.793539  1586A      0.794226  
    1587A      0.794703  1588A      0.795508  1589A      0.795745  
    1590A      0.796125  1591A      0.796338  1592A      0.796889  
    1593A      0.797619  1594A      0.798541  1595A      0.798845  
    1596A      0.799197  1597A      0.800430  1598A      0.801168  
    1599A      0.801784  1600A      0.803162  1601A      0.803289  
    1602A      0.803655  1603A      0.804472  1604A      0.804798  
    1605A      0.805320  1606A      0.806166  1607A      0.806328  
    1608A      0.806970  1609A      0.807544  1610A      0.808541  
    1611A      0.809162  1612A      0.809608  1613A      0.810343  
    1614A      0.810863  1615A      0.812450  1616A      0.812613  
    1617A      0.813156  1618A      0.813910  1619A      0.815118  
    1620A      0.815815  1621A      0.816630  1622A      0.817307  
    1623A      0.818033  1624A      0.818667  1625A      0.819415  
    1626A      0.820363  1627A      0.820478  1628A      0.821841  
    1629A      0.822073  1630A      0.823009  1631A      0.824754  
    1632A      0.825335  1633A      0.825437  1634A      0.826439  
    1635A      0.827238  1636A      0.827982  1637A      0.828322  
    1638A      0.828551  1639A      0.829336  1640A      0.830963  
    1641A      0.831189  1642A      0.831749  1643A      0.831827  
    1644A      0.833306  1645A      0.834629  1646A      0.834791  
    1647A      0.834853  1648A      0.835328  1649A      0.835563  
    1650A      0.835777  1651A      0.836698  1652A      0.837889  
    1653A      0.838049  1654A      0.839385  1655A      0.839741  
    1656A      0.840252  1657A      0.841007  1658A      0.841087  
    1659A      0.841959  1660A      0.843748  1661A      0.843884  
    1662A      0.845345  1663A      0.845565  1664A      0.847324  
    1665A      0.847961  1666A      0.849738  1667A      0.850174  
    1668A      0.851808  1669A      0.853403  1670A      0.853730  
    1671A      0.854237  1672A      0.854726  1673A      0.855025  
    1674A      0.855368  1675A      0.856621  1676A      0.857771  
    1677A      0.858173  1678A      0.859289  1679A      0.859404  
    1680A      0.859819  1681A      0.860289  1682A      0.860686  
    1683A      0.862159  1684A      0.863141  1685A      0.864393  
    1686A      0.865457  1687A      0.866309  1688A      0.866963  
    1689A      0.867605  1690A      0.869506  1691A      0.869733  
    1692A      0.870326  1693A      0.871438  1694A      0.871967  
    1695A      0.872478  1696A      0.873716  1697A      0.874654  
    1698A      0.874990  1699A      0.876965  1700A      0.878053  
    1701A      0.878471  1702A      0.879928  1703A      0.880309  
    1704A      0.881156  1705A      0.881659  1706A      0.882092  
    1707A      0.882531  1708A      0.883629  1709A      0.884345  
    1710A      0.884627  1711A      0.885629  1712A      0.886233  
    1713A      0.886826  1714A      0.887116  1715A      0.887347  
    1716A      0.888199  1717A      0.888285  1718A      0.889947  
    1719A      0.890929  1720A      0.892566  1721A      0.893034  
    1722A      0.893950  1723A      0.894406  1724A      0.895228  
    1725A      0.897612  1726A      0.897874  1727A      0.899163  
    1728A      0.900211  1729A      0.900235  1730A      0.901316  
    1731A      0.902350  1732A      0.903365  1733A      0.904620  
    1734A      0.905420  1735A      0.905860  1736A      0.906553  
    1737A      0.907512  1738A      0.908447  1739A      0.909005  
    1740A      0.909854  1741A      0.911987  1742A      0.912916  
    1743A      0.915415  1744A      0.915819  1745A      0.916593  
    1746A      0.917600  1747A      0.917980  1748A      0.920154  
    1749A      0.921162  1750A      0.921907  1751A      0.923021  
    1752A      0.923374  1753A      0.926195  1754A      0.926608  
    1755A      0.926755  1756A      0.927140  1757A      0.929405  
    1758A      0.929905  1759A      0.930296  1760A      0.930412  
    1761A      0.930907  1762A      0.931380  1763A      0.932716  
    1764A      0.933366  1765A      0.934302  1766A      0.934981  
    1767A      0.935787  1768A      0.940003  1769A      0.940430  
    1770A      0.941722  1771A      0.941984  1772A      0.943271  
    1773A      0.944393  1774A      0.946143  1775A      0.946563  
    1776A      0.947127  1777A      0.948244  1778A      0.948852  
    1779A      0.949093  1780A      0.950614  1781A      0.951325  
    1782A      0.953228  1783A      0.953946  1784A      0.956965  
    1785A      0.959245  1786A      0.960634  1787A      0.961877  
    1788A      0.962920  1789A      0.963428  1790A      0.963602  
    1791A      0.966680  1792A      0.966802  1793A      0.968234  
    1794A      0.969817  1795A      0.971926  1796A      0.972207  
    1797A      0.972969  1798A      0.973845  1799A      0.975058  
    1800A      0.976265  1801A      0.977426  1802A      0.977656  
    1803A      0.979903  1804A      0.981244  1805A      0.984652  
    1806A      0.988863  1807A      0.990360  1808A      0.991712  
    1809A      0.992183  1810A      0.992592  1811A      0.995487  
    1812A      0.997211  1813A      0.997336  1814A      0.997845  
    1815A      0.998094  1816A      0.998608  1817A      0.999098  
    1818A      0.999264  1819A      0.999520  1820A      1.000761  
    1821A      1.001765  1822A      1.003336  1823A      1.004241  
    1824A      1.005573  1825A      1.008205  1826A      1.008571  
    1827A      1.010646  1828A      1.011930  1829A      1.013302  
    1830A      1.013668  1831A      1.014007  1832A      1.016640  
    1833A      1.020432  1834A      1.021811  1835A      1.022208  
    1836A      1.022361  1837A      1.029212  1838A      1.030427  
    1839A      1.032630  1840A      1.034609  1841A      1.035187  
    1842A      1.036760  1843A      1.041020  1844A      1.042586  
    1845A      1.049774  1846A      1.051548  1847A      1.052329  
    1848A      1.057033  1849A      1.058729  1850A      1.060182  
    1851A      1.060858  1852A      1.062561  1853A      1.063993  
    1854A      1.064979  1855A      1.065128  1856A      1.068313  
    1857A      1.069859  1858A      1.071653  1859A      1.073669  
    1860A      1.075068  1861A      1.082222  1862A      1.083503  
    1863A      1.084241  1864A      1.086383  1865A      1.087724  
    1866A      1.089104  1867A      1.094366  1868A      1.095735  
    1869A      1.097743  1870A      1.101048  1871A      1.101194  
    1872A      1.105067  1873A      1.108910  1874A      1.109823  
    1875A      1.110024  1876A      1.111536  1877A      1.118768  
    1878A      1.120508  1879A      1.122759  1880A      1.124686  
    1881A      1.133482  1882A      1.135854  1883A      1.136429  
    1884A      1.157580  1885A      1.158756  1886A      1.161814  
    1887A      1.162960  1888A      1.163912  1889A      1.165001  
    1890A      1.167438  1891A      1.168266  1892A      1.170268  
    1893A      1.184073  1894A      1.186204  1895A      1.188964  
    1896A      1.194780  1897A      1.208707  1898A      1.213137  
    1899A      1.214366  1900A      1.214532  1901A      1.215593  
    1902A      1.223746  1903A      1.228536  1904A      1.240710  
    1905A      1.265381  1906A      1.282474  1907A      1.293628  
    1908A      1.295534  1909A      1.301704  1910A      1.311792  
    1911A      1.312101  1912A      1.325467  1913A      1.385828  
    1914A      1.465199  

    Final Occupation by Irrep:
              A 
    DOCC [  1208 ]
    NA   [  1208 ]
    NB   [  1208 ]

  @DF-RHF Final Energy: -16928.58141939160123

   => Energetics <=

    Nuclear Repulsion Energy =         153666.2063252379011828
    One-Electron Energy =             -330461.8592930161976255
    Two-Electron Energy =              159873.3641535339120310
    Total Energy =                     -16928.5814193916012300

Computation Completed


Properties will be evaluated at   0.000000,   0.000000,   0.000000 [a0]

Properties computed using the SCF density matrix


 Multipole Moments:

 ------------------------------------------------------------------------------------
     Multipole            Electronic (a.u.)      Nuclear  (a.u.)        Total (a.u.)
 ------------------------------------------------------------------------------------

 L = 1.  Multiply by 2.5417464519 to convert [e a0] to [Debye]
 Dipole X            :     -11776.5857984        11718.8776745          -57.7081239
 Dipole Y            :    -220373.3478805       220156.7974790         -216.5504014
 Dipole Z            :    -228818.2816234       228700.4155881         -117.8660352
 Magnitude           :                                                  253.2127686

 ------------------------------------------------------------------------------------

*** tstop() called on atl1-1-01-010-25-1.pace.gatech.edu at Tue May 20 12:00:29 2025
Module time:
	user time   =   85090.51 seconds =    1418.18 minutes
	system time =    1767.10 seconds =      29.45 minutes
	total time  =       9165 seconds =     152.75 minutes
Total time:
	user time   =   85090.51 seconds =    1418.18 minutes
	system time =    1767.10 seconds =      29.45 minutes
	total time  =       9165 seconds =     152.75 minutes
Wall time: 9165.00 seconds
