# Supplementary material for: SparcleQC: Automated Input File Creation for QM/MM Studies of Protein:Ligand Complexes
Source: J Chem Inf Model. 2025 Jun 17;65(13):6433–40. doi: 10.1021/acs.jcim.5c00617 (PMC12264949; doi:10.1021/acs.jcim.5c00617)
Supplement: Supplementary file 2 [file ci5c00617_si_002.zip › si/convergence/ex1_1ABA/psi4_files/no_ee/cutoff_4.0_psi4_file_prot.out]

Scratch directory: /tmp/
   => Libint2 <=

    Primary   basis highest AM E, G, H:  5, 4, 3
    Auxiliary basis highest AM E, G, H:  6, 5, 4
    Onebody   basis highest AM E, G, H:  6, 5, 4
    Solid Harmonics ordering:            gaussian

*** tstart() called on atl1-1-01-010-25-2.pace.gatech.edu
*** at Tue May 20 08:10:11 2025

   => Loading Basis Set <=

    Name: MINIX
    Role: ORBITAL
    Keyword: BASIS
    atoms 1, 4-11, 22, 25-29, 41, 44-51, 61, 64-68, 80, 83-86, 97, 100-101, 103-106, 119-120, 122-123, 133-135, 137 entry C          line    74 file /storage/hive/project/chem-sherrill/csargent30/.conda/envs/psi419/share/psi4/basis/minix.gbs 
    atoms 2, 12, 23, 42, 62, 81, 88, 98, 102, 121, 124, 147, 150, 153, 156, 159                                     entry O          line   102 file /storage/hive/project/chem-sherrill/csargent30/.conda/envs/psi419/share/psi4/basis/minix.gbs 
    atoms 3, 24, 43, 63, 82, 87, 99, 118, 132                                                                       entry N          line    88 file /storage/hive/project/chem-sherrill/csargent30/.conda/envs/psi419/share/psi4/basis/minix.gbs 
    atoms 13-21, 30-40, 52-60, 69-79, 89-96, 107-117, 125-131, 138-146, 148-149, 151-152, 154-155, 157-158, 160-173 entry H          line    24 file /storage/hive/project/chem-sherrill/csargent30/.conda/envs/psi419/share/psi4/basis/minix.gbs 
    atoms 136                                                                                                       entry S          line   256 file /storage/hive/project/chem-sherrill/csargent30/.conda/envs/psi419/share/psi4/basis/minix.gbs 

   => HF3C: Empirical Dispersion <=

    Grimme's -D3 (BJ-damping) Dispersion Correction
    Grimme S.; Ehrlich S.; Goerigk L. (2011), J. Comput. Chem., 32: 1456

        s6 =       1.000000
        s8 =       0.877700
        a1 =       0.417100
        a2 =       2.914900


         ---------------------------------------------------------
                                   SCF
               by Justin Turney, Rob Parrish, Andy Simmonett
                          and Daniel G. A. Smith
                              RHF Reference
                       10 Threads, 114440 MiB Core
         ---------------------------------------------------------

  ==> Geometry <==

    Molecular point group: c1
    Full point group: C1

    Geometry (in Angstrom), charge = 0, multiplicity = 1:

       Center              X                  Y                   Z               Mass       
    ------------   -----------------  -----------------  -----------------  -----------------
         C            3.333000000000    50.620000000000    55.891000000000    12.000000000000
         O            3.372000000000    51.588000000000    55.127000000000    15.994914619570
         N            2.442000000000    50.507000000000    56.862000000000    14.003074004430
         C            1.413000000000    51.506000000000    57.119000000000    12.000000000000
         C            0.005000000000    50.927000000000    57.232000000000    12.000000000000
         C           -0.521000000000    50.237000000000    56.001000000000    12.000000000000
         C           -0.985000000000    51.011000000000    54.951000000000    12.000000000000
         C           -0.569000000000    48.854000000000    55.936000000000    12.000000000000
         C           -1.502000000000    50.387000000000    53.835000000000    12.000000000000
         C           -1.086000000000    48.222000000000    54.817000000000    12.000000000000
         C           -1.549000000000    49.003000000000    53.779000000000    12.000000000000
         O           -2.106000000000    48.406000000000    52.664000000000    15.994914619570
         H            2.477000000000    49.689000000000    57.454000000000     1.007825032230
         H            1.439000000000    52.275000000000    56.347000000000     1.007825032230
         H            0.006000000000    50.203000000000    58.047000000000     1.007825032230
         H           -0.679000000000    51.735000000000    57.492000000000     1.007825032230
         H           -0.943000000000    52.089000000000    55.005000000000     1.007825032230
         H           -0.201000000000    48.265000000000    56.763000000000     1.007825032230
         H           -1.869000000000    50.975000000000    53.007000000000     1.007825032230
         H           -1.126000000000    47.144000000000    54.759000000000     1.007825032230
         H           -2.740000000000    47.740000000000    52.940000000000     1.007825032230
         C            4.103000000000    54.707000000000    53.574000000000    12.000000000000
         O            4.298000000000    55.692000000000    52.855000000000    15.994914619570
         N            3.358000000000    53.697000000000    53.143000000000    14.003074004430
         C            2.813000000000    53.718000000000    51.788000000000    12.000000000000
         C            2.765000000000    52.263000000000    51.154000000000    12.000000000000
         C            1.854000000000    51.314000000000    51.971000000000    12.000000000000
         C            4.222000000000    51.753000000000    51.018000000000    12.000000000000
         C            1.552000000000    49.957000000000    51.275000000000    12.000000000000
         H            3.168000000000    52.914000000000    53.752000000000     1.007825032230
         H            3.476000000000    54.326000000000    51.173000000000     1.007825032230
         H            2.346000000000    52.349000000000    50.152000000000     1.007825032230
         H            2.343000000000    51.107000000000    52.923000000000     1.007825032230
         H            0.910000000000    51.822000000000    52.168000000000     1.007825032230
         H            4.218000000000    50.753000000000    50.584000000000     1.007825032230
         H            4.784000000000    52.427000000000    50.372000000000     1.007825032230
         H            4.689000000000    51.720000000000    52.002000000000     1.007825032230
         H            0.908000000000    49.355000000000    51.916000000000     1.007825032230
         H            2.486000000000    49.425000000000    51.096000000000     1.007825032230
         H            1.050000000000    50.140000000000    50.325000000000     1.007825032230
         C           -3.305000000000    56.701000000000    49.689000000000    12.000000000000
         O           -2.574000000000    56.844000000000    50.663000000000    15.994914619570
         N           -2.981000000000    55.933000000000    48.650000000000    14.003074004430
         C           -1.694000000000    55.276000000000    48.503000000000    12.000000000000
         C           -1.807000000000    54.027000000000    47.654000000000    12.000000000000
         C           -2.448000000000    52.908000000000    48.447000000000    12.000000000000
         C           -1.674000000000    52.148000000000    49.313000000000    12.000000000000
         C           -3.793000000000    52.637000000000    48.293000000000    12.000000000000
         C           -2.246000000000    51.109000000000    50.022000000000    12.000000000000
         C           -4.359000000000    51.592000000000    49.009000000000    12.000000000000
         C           -3.585000000000    50.828000000000    49.870000000000    12.000000000000
         H           -3.669000000000    55.800000000000    47.923000000000     1.007825032230
         H           -1.321000000000    55.001000000000    49.490000000000     1.007825032230
         H           -2.418000000000    54.242000000000    46.778000000000     1.007825032230
         H           -0.812000000000    53.718000000000    47.333000000000     1.007825032230
         H           -0.624000000000    52.369000000000    49.433000000000     1.007825032230
         H           -4.397000000000    53.231000000000    47.623000000000     1.007825032230
         H           -1.643000000000    50.518000000000    50.695000000000     1.007825032230
         H           -5.410000000000    51.372000000000    48.895000000000     1.007825032230
         H           -4.032000000000    50.014000000000    50.420000000000     1.007825032230
         C            6.178000000000    52.810000000000    46.615000000000    12.000000000000
         O            7.003000000000    51.909000000000    46.780000000000    15.994914619570
         N            4.954000000000    52.544000000000    46.147000000000    14.003074004430
         C            4.574000000000    51.175000000000    45.767000000000    12.000000000000
         C            3.036000000000    51.092000000000    45.467000000000    12.000000000000
         C            2.286000000000    51.433000000000    46.777000000000    12.000000000000
         C            2.604000000000    49.685000000000    45.023000000000    12.000000000000
         C            0.773000000000    51.661000000000    46.639000000000    12.000000000000
         H            4.282000000000    53.292000000000    46.053000000000     1.007825032230
         H            4.809000000000    50.502000000000    46.592000000000     1.007825032230
         H            2.774000000000    51.816000000000    44.696000000000     1.007825032230
         H            2.438000000000    50.609000000000    47.474000000000     1.007825032230
         H            2.731000000000    52.331000000000    47.204000000000     1.007825032230
         H            3.120000000000    49.420000000000    44.100000000000     1.007825032230
         H            2.859000000000    48.965000000000    45.800000000000     1.007825032230
         H            1.527000000000    49.672000000000    44.854000000000     1.007825032230
         H            0.349000000000    51.893000000000    47.616000000000     1.007825032230
         H            0.592000000000    52.493000000000    45.958000000000     1.007825032230
         H            0.304000000000    50.760000000000    46.244000000000     1.007825032230
         C            2.042000000000    42.251000000000    41.586000000000    12.000000000000
         O            3.101000000000    42.119000000000    42.211000000000    15.994914619570
         N            0.923000000000    42.587000000000    42.217000000000    14.003074004430
         C            0.860000000000    42.841000000000    43.647000000000    12.000000000000
         C            0.083000000000    44.138000000000    43.892000000000    12.000000000000
         C            0.752000000000    45.382000000000    43.343000000000    12.000000000000
         C           -0.200000000000    46.571000000000    43.380000000000    12.000000000000
         N           -0.054000000000    47.428000000000    44.372000000000    14.003074004430
         O           -1.105000000000    46.721000000000    42.552000000000    15.994914619570
         H            0.074000000000    42.670000000000    41.677000000000     1.007825032230
         H            1.874000000000    42.962000000000    44.027000000000     1.007825032230
         H           -0.896000000000    44.042000000000    43.423000000000     1.007825032230
         H           -0.056000000000    44.263000000000    44.966000000000     1.007825032230
         H            1.055000000000    45.199000000000    42.312000000000     1.007825032230
         H            1.634000000000    45.609000000000    43.942000000000     1.007825032230
         H            0.677000000000    47.290000000000    45.055000000000     1.007825032230
         H           -0.673000000000    48.222000000000    44.448000000000     1.007825032230
         C            0.502000000000    39.140000000000    48.581000000000    12.000000000000
         O            0.972000000000    38.690000000000    49.632000000000    15.994914619570
         N            0.859000000000    40.336000000000    48.132000000000    14.003074004430
         C            1.732000000000    41.190000000000    48.902000000000    12.000000000000
         C            1.034000000000    41.776000000000    50.121000000000    12.000000000000
         O           -0.031000000000    42.407000000000    50.002000000000    15.994914619570
         C            2.216000000000    42.332000000000    48.029000000000    12.000000000000
         C            3.407000000000    42.998000000000    47.384000000000    12.000000000000
         C            3.093000000000    44.447000000000    47.004000000000    12.000000000000
         C            4.542000000000    42.927000000000    48.387000000000    12.000000000000
         H            0.515000000000    40.654000000000    47.237000000000     1.007825032230
         H            2.593000000000    40.609000000000    49.233000000000     1.007825032230
         H            1.601000000000    42.161000000000    47.146000000000     1.007825032230
         H            1.711000000000    43.184000000000    48.485000000000     1.007825032230
         H            3.686000000000    42.444000000000    46.487000000000     1.007825032230
         H            3.962000000000    44.893000000000    46.520000000000     1.007825032230
         H            2.245000000000    44.467000000000    46.319000000000     1.007825032230
         H            2.848000000000    45.013000000000    47.902000000000     1.007825032230
         H            5.430000000000    43.398000000000    47.965000000000     1.007825032230
         H            4.253000000000    43.448000000000    49.300000000000     1.007825032230
         H            4.758000000000    41.884000000000    48.618000000000     1.007825032230
         N            1.609000000000    41.565000000000    51.285000000000    14.003074004430
         C            1.098000000000    42.152000000000    52.502000000000    12.000000000000
         C            2.197000000000    43.020000000000    53.128000000000    12.000000000000
         O            3.368000000000    42.991000000000    52.732000000000    15.994914619570
         C            0.678000000000    41.061000000000    53.494000000000    12.000000000000
         C           -0.525000000000    40.271000000000    53.005000000000    12.000000000000
         O            1.805000000000    40.199000000000    53.678000000000    15.994914619570
         H            2.429000000000    40.977000000000    51.329000000000     1.007825032230
         H            0.236000000000    42.776000000000    52.267000000000     1.007825032230
         H            0.430000000000    41.527000000000    54.448000000000     1.007825032230
         H            1.577000000000    39.501000000000    54.296000000000     1.007825032230
         H           -0.785000000000    39.510000000000    53.741000000000     1.007825032230
         H           -1.370000000000    40.945000000000    52.866000000000     1.007825032230
         H           -0.283000000000    39.791000000000    52.057000000000     1.007825032230
         N            1.761000000000    43.922000000000    53.995000000000    14.003074004430
         C            2.669000000000    44.782000000000    54.721000000000    12.000000000000
         C            2.071000000000    46.190000000000    54.846000000000    12.000000000000
         C            1.967000000000    46.894000000000    53.501000000000    12.000000000000
         S            3.577000000000    47.123000000000    52.682000000000    31.972071174400
         C            3.194000000000    46.290000000000    51.174000000000    12.000000000000
         H            0.767000000000    44.011000000000    54.153000000000     1.007825032230
         H            3.619000000000    44.837000000000    54.189000000000     1.007825032230
         H            1.073000000000    46.110000000000    55.278000000000     1.007825032230
         H            2.699000000000    46.784000000000    55.510000000000     1.007825032230
         H            1.328000000000    46.300000000000    52.848000000000     1.007825032230
         H            1.506000000000    47.870000000000    53.650000000000     1.007825032230
         H            4.062000000000    46.314000000000    50.515000000000     1.007825032230
         H            2.929000000000    45.255000000000    51.388000000000     1.007825032230
         H            2.354000000000    46.787000000000    50.688000000000     1.007825032230
         O           -4.494000000000    46.184000000000    55.356000000000    15.994914619570
         H           -3.983000000000    45.969000000000    54.576000000000     1.007825032230
         H           -4.883000000000    45.386000000000    55.713000000000     1.007825032230
         O           -0.810000000000    44.068000000000    57.031000000000    15.994914619570
         H            0.132000000000    43.938000000000    56.920000000000     1.007825032230
         H           -1.285000000000    43.430000000000    56.499000000000     1.007825032230
         O           -5.188000000000    43.599000000000    55.708000000000    15.994914619570
         H           -5.595000000000    43.266000000000    54.908000000000     1.007825032230
         H           -4.407000000000    43.083000000000    55.907000000000     1.007825032230
         O           -4.831000000000    48.504000000000    52.099000000000    15.994914619570
         H           -5.768000000000    48.538000000000    51.905000000000     1.007825032230
         H           -4.357000000000    48.187000000000    51.330000000000     1.007825032230
         O           -2.001000000000    42.627000000000    47.431000000000    15.994914619570
         H           -1.139000000000    42.734000000000    47.029000000000     1.007825032230
         H           -1.902000000000    42.534000000000    48.378000000000     1.007825032230
         H            4.038000000000    49.801000000000    55.818000000000     1.007825032230
         H            1.597000000000    51.945000000000    58.080000000000     1.007825032230
         H            4.541000000000    54.668000000000    54.572000000000     1.007825032230
         H            1.812000000000    54.166000000000    51.743000000000     1.007825032230
         H           -4.281000000000    57.206000000000    49.637000000000     1.007825032230
         H           -0.974000000000    55.922000000000    48.023000000000     1.007825032230
         H            6.477000000000    53.828000000000    46.853000000000     1.007825032230
         H            5.166000000000    50.884000000000    44.894000000000     1.007825032230
         H            2.014000000000    42.057000000000    40.504000000000     1.007825032230
         H            0.381000000000    42.021000000000    44.181000000000     1.007825032230
         H           -0.173000000000    38.523000000000    47.989000000000     1.007825032230
         H            2.834000000000    44.365000000000    55.716000000000     1.007825032230

  Running in c1 symmetry.

  Rotational constants: A =      0.00059  B =      0.00000  C =      0.00000 [cm^-1]
  Rotational constants: A =     17.75032  B =      0.09389  C =      0.09368 [MHz]
  Nuclear repulsion = 13762.019654803623780

  Charge       = 0
  Multiplicity = 1
  Electrons    = 604
  Nalpha       = 302
  Nbeta        = 302

  ==> Algorithm <==

  SCF Algorithm Type is DF.
  DIIS enabled.
  MOM disabled.
  Fractional occupation disabled.
  Guess Type is SAD.
  Energy threshold   = 1.00e-06
  Density threshold  = 1.00e-06
  Integral threshold = 1.00e-12

  ==> Primary Basis <==

  Basis Set: MINIX
    Blend: MINIX
    Number of shells: 328
    Number of basis functions: 486
    Number of Cartesian functions: 487
    Spherical Harmonics?: true
    Max angular momentum: 2

   => Loading Basis Set <=

    Name: (MINIX AUX)
    Role: JKFIT
    Keyword: DF_BASIS_SCF
    atoms 1, 4-11, 22, 25-29, 41, 44-51, 61, 64-68, 80, 83-86, 97, 100-101, 103-106, 119-120, 122-123, 133-135, 137 entry C          line   198 file /storage/hive/project/chem-sherrill/csargent30/.conda/envs/psi419/share/psi4/basis/def2-universal-jkfit.gbs 
    atoms 2, 12, 23, 42, 62, 81, 88, 98, 102, 121, 124, 147, 150, 153, 156, 159                                     entry O          line   318 file /storage/hive/project/chem-sherrill/csargent30/.conda/envs/psi419/share/psi4/basis/def2-universal-jkfit.gbs 
    atoms 3, 24, 43, 63, 82, 87, 99, 118, 132                                                                       entry N          line   258 file /storage/hive/project/chem-sherrill/csargent30/.conda/envs/psi419/share/psi4/basis/def2-universal-jkfit.gbs 
    atoms 13-21, 30-40, 52-60, 69-79, 89-96, 107-117, 125-131, 138-146, 148-149, 151-152, 154-155, 157-158, 160-173 entry H          line    18 file /storage/hive/project/chem-sherrill/csargent30/.conda/envs/psi419/share/psi4/basis/def2-universal-jkfit.gbs 
    atoms 136                                                                                                       entry S          line   903 file /storage/hive/project/chem-sherrill/csargent30/.conda/envs/psi419/share/psi4/basis/def2-universal-jkfit.gbs 

  ==> Integral Setup <==

  DFHelper Memory: AOs need 5.228 GiB; user supplied 83.819 GiB. 
  Using in-core AOs.

  ==> MemDFJK: Density-Fitted J/K Matrices <==

    J tasked:                   Yes
    K tasked:                   Yes
    wK tasked:                   No
    OpenMP threads:              10
    Memory [MiB]:             85830
    Algorithm:                 Core
    Schwarz Cutoff:           1E-12
    Mask sparsity (%):      64.3330
    Fitting Condition:        1E-10

   => Auxiliary Basis Set <=

  Basis Set: (MINIX AUX)
    Blend: DEF2-UNIVERSAL-JKFIT
    Number of shells: 2495
    Number of basis functions: 7549
    Number of Cartesian functions: 8870
    Spherical Harmonics?: true
    Max angular momentum: 4

  Minimum eigenvalue in the overlap matrix is 1.6583854529E-01.
  Reciprocal condition number of the overlap matrix is 6.0479315817E-02.
    Using symmetric orthogonalization.

  ==> Pre-Iterations <==

  SCF Guess: Superposition of Atomic Densities via on-the-fly atomic UHF (no occupation information).

   -------------------------
    Irrep   Nso     Nmo    
   -------------------------
     A        486     486 
   -------------------------
    Total     486     486
   -------------------------

  ==> Iterations <==

                           Total Energy        Delta E     RMS |[F,P]|

   @DF-RHF iter SAD: -3969.31894141381918   -3.96932e+03   0.00000e+00 
   @DF-RHF iter   1: -4007.82160714888369   -3.85027e+01   3.12528e-03 DIIS/ADIIS
   @DF-RHF iter   2: -4009.09130190852784   -1.26969e+00   2.00078e-03 DIIS/ADIIS
   @DF-RHF iter   3: -4009.57816109603709   -4.86859e-01   2.39331e-04 DIIS/ADIIS
   @DF-RHF iter   4: -4009.59463657433844   -1.64755e-02   1.02782e-04 DIIS/ADIIS
   @DF-RHF iter   5: -4009.59740697091320   -2.77040e-03   3.44458e-05 DIIS
   @DF-RHF iter   6: -4009.59775791918446   -3.50948e-04   1.54440e-05 DIIS
   @DF-RHF iter   7: -4009.59783071789116   -7.27987e-05   5.28251e-06 DIIS
   @DF-RHF iter   8: -4009.59783878795361   -8.07006e-06   1.54600e-06 DIIS
   @DF-RHF iter   9: -4009.59783953327315   -7.45320e-07   4.41765e-07 DIIS
  Energy and wave function converged.


  ==> Post-Iterations <==

    Orbital Energies [Eh]
    ---------------------

    Doubly Occupied:                                                      

       1A    -91.272704     2A    -20.351958     3A    -20.334106  
       4A    -20.333578     5A    -20.326645     6A    -20.304270  
       7A    -20.292575     8A    -20.292562     9A    -20.290848  
      10A    -20.285089    11A    -20.278369    12A    -20.275065  
      13A    -20.270325    14A    -20.265992    15A    -20.265906  
      16A    -20.253730    17A    -20.227446    18A    -15.467828  
      19A    -15.467001    20A    -15.460493    21A    -15.459001  
      22A    -15.451264    23A    -15.443387    24A    -15.436058  
      25A    -15.428972    26A    -15.392346    27A    -11.339238  
      28A    -11.337238    29A    -11.336124    30A    -11.331322  
      31A    -11.326989    32A    -11.320793    33A    -11.310013  
      34A    -11.302644    35A    -11.274414    36A    -11.271000  
      37A    -11.263427    38A    -11.261920    39A    -11.254912  
      40A    -11.234826    41A    -11.228837    42A    -11.226958  
      43A    -11.217553    44A    -11.209445    45A    -11.195213  
      46A    -11.193757    47A    -11.193395    48A    -11.193075  
      49A    -11.191263    50A    -11.190522    51A    -11.187400  
      52A    -11.185657    53A    -11.183915    54A    -11.182317  
      55A    -11.182050    56A    -11.181641    57A    -11.181318  
      58A    -11.181013    59A    -11.180452    60A    -11.179355  
      61A    -11.177531    62A    -11.177249    63A    -11.176680  
      64A    -11.176000    65A    -11.174162    66A    -11.173767  
      67A    -11.173076    68A    -11.168490    69A    -11.163701  
      70A    -11.161081    71A    -11.156537    72A    -11.153040  
      73A    -11.147725    74A    -11.138325    75A    -11.131333  
      76A    -11.123350    77A     -8.890584    78A     -6.540199  
      79A     -6.538441    80A     -6.535539    81A     -1.402043  
      82A     -1.392250    83A     -1.384526    84A     -1.382912  
      85A     -1.375828    86A     -1.373231    87A     -1.369933  
      88A     -1.366700    89A     -1.366400    90A     -1.365294  
      91A     -1.360031    92A     -1.347160    93A     -1.331811  
      94A     -1.319575    95A     -1.310097    96A     -1.282113  
      97A     -1.253166    98A     -1.252912    99A     -1.249919  
     100A     -1.241566   101A     -1.234720   102A     -1.224311  
     103A     -1.211317   104A     -1.208395   105A     -1.179576  
     106A     -1.175394   107A     -1.174771   108A     -1.133184  
     109A     -1.115452   110A     -1.106935   111A     -1.099734  
     112A     -1.091816   113A     -1.080357   114A     -1.078471  
     115A     -1.068991   116A     -1.050134   117A     -1.043383  
     118A     -1.036064   119A     -1.028066   120A     -1.009440  
     121A     -1.003497   122A     -1.001032   123A     -1.000808  
     124A     -0.991505   125A     -0.979056   126A     -0.954779  
     127A     -0.951543   128A     -0.948819   129A     -0.921790  
     130A     -0.913575   131A     -0.897786   132A     -0.890043  
     133A     -0.875566   134A     -0.872903   135A     -0.869234  
     136A     -0.862325   137A     -0.852131   138A     -0.850954  
     139A     -0.837812   140A     -0.837294   141A     -0.818216  
     142A     -0.812410   143A     -0.809890   144A     -0.806273  
     145A     -0.804027   146A     -0.801773   147A     -0.800368  
     148A     -0.798702   149A     -0.794064   150A     -0.793744  
     151A     -0.793733   152A     -0.788840   153A     -0.780949  
     154A     -0.754779   155A     -0.753437   156A     -0.744691  
     157A     -0.739748   158A     -0.737171   159A     -0.730459  
     160A     -0.729740   161A     -0.728474   162A     -0.725275  
     163A     -0.722561   164A     -0.717887   165A     -0.710307  
     166A     -0.706652   167A     -0.699731   168A     -0.697748  
     169A     -0.689186   170A     -0.686567   171A     -0.682758  
     172A     -0.681897   173A     -0.677856   174A     -0.675364  
     175A     -0.671583   176A     -0.667588   177A     -0.663105  
     178A     -0.661675   179A     -0.659791   180A     -0.659587  
     181A     -0.659152   182A     -0.656322   183A     -0.654584  
     184A     -0.641144   185A     -0.640481   186A     -0.638390  
     187A     -0.637539   188A     -0.634624   189A     -0.630268  
     190A     -0.629174   191A     -0.628905   192A     -0.627655  
     193A     -0.624827   194A     -0.621656   195A     -0.619413  
     196A     -0.617101   197A     -0.614062   198A     -0.612426  
     199A     -0.604075   200A     -0.601253   201A     -0.600385  
     202A     -0.597591   203A     -0.595563   204A     -0.594192  
     205A     -0.592647   206A     -0.591662   207A     -0.590764  
     208A     -0.589268   209A     -0.586882   210A     -0.582766  
     211A     -0.580352   212A     -0.577626   213A     -0.570410  
     214A     -0.569758   215A     -0.567943   216A     -0.566473  
     217A     -0.563451   218A     -0.562958   219A     -0.561754  
     220A     -0.559889   221A     -0.559686   222A     -0.556029  
     223A     -0.554273   224A     -0.551089   225A     -0.550442  
     226A     -0.550036   227A     -0.549441   228A     -0.546747  
     229A     -0.545541   230A     -0.543522   231A     -0.539916  
     232A     -0.538225   233A     -0.537962   234A     -0.536762  
     235A     -0.535811   236A     -0.534709   237A     -0.531832  
     238A     -0.530430   239A     -0.528903   240A     -0.527985  
     241A     -0.525905   242A     -0.523125   243A     -0.522583  
     244A     -0.521663   245A     -0.521423   246A     -0.516605  
     247A     -0.514879   248A     -0.513459   249A     -0.511730  
     250A     -0.508558   251A     -0.506874   252A     -0.504946  
     253A     -0.504511   254A     -0.504122   255A     -0.498203  
     256A     -0.497453   257A     -0.497302   258A     -0.491794  
     259A     -0.488508   260A     -0.487717   261A     -0.483324  
     262A     -0.481862   263A     -0.481167   264A     -0.480511  
     265A     -0.479926   266A     -0.473751   267A     -0.470691  
     268A     -0.470598   269A     -0.469997   270A     -0.467469  
     271A     -0.459066   272A     -0.457122   273A     -0.450691  
     274A     -0.449169   275A     -0.448616   276A     -0.440584  
     277A     -0.438287   278A     -0.430829   279A     -0.428319  
     280A     -0.424026   281A     -0.414906   282A     -0.414591  
     283A     -0.412020   284A     -0.404573   285A     -0.392609  
     286A     -0.392412   287A     -0.388740   288A     -0.381478  
     289A     -0.380316   290A     -0.378489   291A     -0.378003  
     292A     -0.374979   293A     -0.369199   294A     -0.361997  
     295A     -0.361198   296A     -0.360032   297A     -0.354953  
     298A     -0.354614   299A     -0.343204   300A     -0.328268  
     301A     -0.324550   302A     -0.320704  

    Virtual:                                                              

     303A      0.179880   304A      0.183723   305A      0.187838  
     306A      0.189029   307A      0.214133   308A      0.222876  
     309A      0.228512   310A      0.229489   311A      0.236707  
     312A      0.242391   313A      0.253652   314A      0.254293  
     315A      0.282772   316A      0.297466   317A      0.366321  
     318A      0.389328   319A      0.420437   320A      0.426786  
     321A      0.439192   322A      0.483614   323A      0.489251  
     324A      0.492827   325A      0.496236   326A      0.500094  
     327A      0.504251   328A      0.504522   329A      0.504885  
     330A      0.506692   331A      0.516040   332A      0.517692  
     333A      0.525726   334A      0.528401   335A      0.533817  
     336A      0.535887   337A      0.538384   338A      0.544475  
     339A      0.551743   340A      0.552214   341A      0.553921  
     342A      0.564725   343A      0.567316   344A      0.568749  
     345A      0.570966   346A      0.573302   347A      0.578414  
     348A      0.579460   349A      0.580274   350A      0.582999  
     351A      0.586013   352A      0.591967   353A      0.593455  
     354A      0.595511   355A      0.597199   356A      0.602429  
     357A      0.605755   358A      0.610718   359A      0.611256  
     360A      0.613553   361A      0.618132   362A      0.619628  
     363A      0.623216   364A      0.625530   365A      0.628211  
     366A      0.631184   367A      0.632578   368A      0.633172  
     369A      0.636677   370A      0.638438   371A      0.639503  
     372A      0.643344   373A      0.645983   374A      0.646677  
     375A      0.652827   376A      0.654424   377A      0.656518  
     378A      0.657302   379A      0.658081   380A      0.661211  
     381A      0.662400   382A      0.664815   383A      0.666847  
     384A      0.667725   385A      0.669587   386A      0.671381  
     387A      0.671644   388A      0.673234   389A      0.675984  
     390A      0.679098   391A      0.680608   392A      0.681499  
     393A      0.683355   394A      0.685143   395A      0.686937  
     396A      0.689225   397A      0.691751   398A      0.694607  
     399A      0.695872   400A      0.698186   401A      0.698743  
     402A      0.700376   403A      0.701895   404A      0.702726  
     405A      0.707462   406A      0.707583   407A      0.709494  
     408A      0.710582   409A      0.710826   410A      0.716255  
     411A      0.716725   412A      0.716899   413A      0.723250  
     414A      0.723475   415A      0.724156   416A      0.731672  
     417A      0.732828   418A      0.734459   419A      0.735164  
     420A      0.736667   421A      0.737433   422A      0.738012  
     423A      0.739367   424A      0.739844   425A      0.744947  
     426A      0.745527   427A      0.750998   428A      0.754793  
     429A      0.758669   430A      0.760171   431A      0.761455  
     432A      0.762861   433A      0.765078   434A      0.765631  
     435A      0.767040   436A      0.769185   437A      0.775117  
     438A      0.775878   439A      0.778260   440A      0.780747  
     441A      0.784939   442A      0.790040   443A      0.796426  
     444A      0.799595   445A      0.807849   446A      0.810558  
     447A      0.812143   448A      0.815204   449A      0.826333  
     450A      0.829467   451A      0.840435   452A      0.843925  
     453A      0.844554   454A      0.862825   455A      0.864215  
     456A      0.867711   457A      0.869267   458A      0.871556  
     459A      0.872881   460A      0.873389   461A      0.878514  
     462A      0.886873   463A      0.890717   464A      0.891299  
     465A      0.895488   466A      0.906381   467A      0.915874  
     468A      0.921922   469A      0.923570   470A      0.925651  
     471A      0.936902   472A      0.938837   473A      0.951890  
     474A      0.953239   475A      0.974523   476A      0.975816  
     477A      0.986662   478A      1.001171   479A      1.001919  
     480A      1.025966   481A      1.052869   482A      1.074448  
     483A      1.078126   484A      1.123278   485A      1.137504  
     486A      1.210757  

    Final Occupation by Irrep:
              A 
    DOCC [   302 ]
    NA   [   302 ]
    NB   [   302 ]

  @DF-RHF Final Energy: -4009.59783953327315

   => Energetics <=

    Nuclear Repulsion Energy =          13762.0196548036237800
    One-Electron Energy =              -32933.8298700129234931
    Two-Electron Energy =               15163.5283441072369897
    Total Energy =                      -4009.5978395332726905

Computation Completed


Properties will be evaluated at   0.000000,   0.000000,   0.000000 [a0]

Properties computed using the SCF density matrix


 Multipole Moments:

 ------------------------------------------------------------------------------------
     Multipole            Electronic (a.u.)      Nuclear  (a.u.)        Total (a.u.)
 ------------------------------------------------------------------------------------

 L = 1.  Multiply by 2.5417464519 to convert [e a0] to [Debye]
 Dipole X            :       -938.5850826          934.7889328           -3.7961498
 Dipole Y            :     -54466.0893287        54461.7141836           -4.3751450
 Dipole Z            :     -57458.6739357        57458.9275330            0.2535972
 Magnitude           :                                                    5.7980134

 ------------------------------------------------------------------------------------

*** tstop() called on atl1-1-01-010-25-2.pace.gatech.edu at Tue May 20 08:11:59 2025
Module time:
	user time   =     780.33 seconds =      13.01 minutes
	system time =      28.43 seconds =       0.47 minutes
	total time  =        108 seconds =       1.80 minutes
Total time:
	user time   =     780.33 seconds =      13.01 minutes
	system time =      28.43 seconds =       0.47 minutes
	total time  =        108 seconds =       1.80 minutes
Wall time: 108.72 seconds
