# Supplementary material for: SparcleQC: Automated Input File Creation for QM/MM Studies of Protein:Ligand Complexes
Source: J Chem Inf Model. 2025 Jun 17;65(13):6433–40. doi: 10.1021/acs.jcim.5c00617 (PMC12264949; doi:10.1021/acs.jcim.5c00617)
Supplement: Supplementary file 2 [file ci5c00617_si_002.zip › si/convergence/ex1_1ABA/psi4_files/no_ee/cutoff_12.0_psi4_file_prot.out]

Scratch directory: /tmp/
   => Libint2 <=

    Primary   basis highest AM E, G, H:  5, 4, 3
    Auxiliary basis highest AM E, G, H:  6, 5, 4
    Onebody   basis highest AM E, G, H:  6, 5, 4
    Solid Harmonics ordering:            gaussian

*** tstart() called on atl1-1-01-010-24-1.pace.gatech.edu
*** at Thu May 22 02:28:34 2025

   => Loading Basis Set <=

    Name: MINIX
    Role: ORBITAL
    Keyword: BASIS
    atoms 1, 4-5, 7-9, 20-21, 23-29, 41-42, 48-49, 51-57, 69-70, 72-73, 81-82, 84, 92-93, 95-96, 106-107, 109-112, 125-126, 128-130, 132, 142-143, 145-148, 164-165, 167, 174-175, 181-182, 184-186, 195-196, 198, 205-206, 208-209, 217-218, 220-221, 231-232, 238, 241-242, 244-250, 261-262, 264-267, 280-281, 283-284, 294-295, 297-300, 313-314, 316-317, 319, 330-331, 333-335, 344-345, 347-349, 359-360, 362-365, 381-382, 388-389, 391-393, 404-405, 407-413, 424-425, 427-428, 436-437, 439-440, 448-449, 451-453, 463-464, 466-469, 485-486, 488-491, 504-505, 507, 514-515, 517-519, 529-530, 532-535, 548-549, 551-554, 567-568, 570-571, 581-582, 584-587, 603-604, 606-609, 622-623, 629-630, 632-634, 636, 653-654, 656-657, 665-666, 668-669, 679-680, 682-684, 696-697, 699-702, 715-716, 722-723, 725-728, 741-742, 744-745, 755-756, 758-759, 761, 772-773, 775-777, 786-787, 789-791, 803-804, 806-808, 819-826, 836, 839-840, 842-844, 846, 856-857, 859-862, 875-876, 882-883, 889-890, 892-898, 909-911 entry C          line    74 file /storage/hive/project/chem-sherrill/csargent30/.conda/envs/psi419/share/psi4/basis/minix.gbs 
    atoms 2, 6, 22, 30, 43, 50, 58, 71, 74-75, 83, 85, 94, 98, 108, 127, 144, 166, 176, 183, 197, 207, 210-211, 219, 223, 239, 243, 263, 282, 286, 296, 315, 332, 346, 350-351, 361, 383, 390, 406, 426, 429-430, 438, 441-442, 450, 454-455, 465, 487, 506, 516, 520-521, 531, 550, 569, 572, 583, 605, 624, 631, 655, 658-659, 667, 670, 681, 686, 698, 717, 724, 743, 746, 757, 774, 788, 793, 805, 837, 841, 858, 877, 884, 891, 912-913, 918, 921, 924, 927, 930, 933, 936, 939, 942, 945, 948, 951, 954, 957, 960, 963, 966, 969                                                                                                                                                                                                                                                                                                                                                                                                                                                                                          entry O          line   102 file /storage/hive/project/chem-sherrill/csargent30/.conda/envs/psi419/share/psi4/basis/minix.gbs 
    atoms 3, 19, 40, 47, 68, 80, 91, 97, 105, 124, 131, 133, 141, 149, 163, 173, 180, 194, 204, 216, 222, 230, 240, 260, 279, 285, 293, 312, 329, 343, 358, 366, 380, 387, 403, 423, 435, 447, 462, 470, 484, 503, 513, 528, 547, 566, 580, 588, 602, 621, 628, 635, 637-638, 652, 664, 678, 685, 695, 714, 721, 740, 754, 771, 785, 792, 802, 818, 838, 845, 847, 855, 874, 881, 888, 908                                                                                                                                                                                                                                                                                                                                                                                                                                                                                                                                                                                                                                      entry N          line    88 file /storage/hive/project/chem-sherrill/csargent30/.conda/envs/psi419/share/psi4/basis/minix.gbs 
    atoms 10-18, 31-39, 44-46, 59-67, 76-79, 86-90, 99-104, 113-123, 134-140, 150-162, 169-172, 177-179, 187-193, 200-203, 212-215, 224-229, 233-237, 251-259, 268-278, 287-292, 301-311, 320-328, 336-342, 352-357, 367-379, 384-386, 394-402, 414-422, 431-434, 443-446, 456-461, 471-483, 492-502, 508-512, 522-527, 536-546, 555-565, 573-579, 589-601, 610-620, 625-627, 639-651, 660-663, 671-677, 687-694, 703-713, 718-720, 729-739, 747-753, 762-770, 778-784, 794-801, 809-817, 827-835, 848-854, 863-873, 878-880, 885-887, 899-907, 914-917, 919-920, 922-923, 925-926, 928-929, 931-932, 934-935, 937-938, 940-941, 943-944, 946-947, 949-950, 952-953, 955-956, 958-959, 961-962, 964-965, 967-968, 970-977                                                                                                                                                                                                                                                                                                       entry H          line    24 file /storage/hive/project/chem-sherrill/csargent30/.conda/envs/psi419/share/psi4/basis/minix.gbs 
    atoms 168, 199, 318, 760                                                                                                                                                                                                                                                                                                                                                                                                                                                                                                                                                                                                                                                                                                                                                                                                                                                                                                                                                                                                    entry S          line   256 file /storage/hive/project/chem-sherrill/csargent30/.conda/envs/psi419/share/psi4/basis/minix.gbs 

   => HF3C: Empirical Dispersion <=

    Grimme's -D3 (BJ-damping) Dispersion Correction
    Grimme S.; Ehrlich S.; Goerigk L. (2011), J. Comput. Chem., 32: 1456

        s6 =       1.000000
        s8 =       0.877700
        a1 =       0.417100
        a2 =       2.914900


         ---------------------------------------------------------
                                   SCF
               by Justin Turney, Rob Parrish, Andy Simmonett
                          and Daniel G. A. Smith
                              RHF Reference
                       10 Threads, 114440 MiB Core
         ---------------------------------------------------------

  ==> Geometry <==

    Molecular point group: c1
    Full point group: C1

    Geometry (in Angstrom), charge = -4, multiplicity = 1:

       Center              X                  Y                   Z               Mass       
    ------------   -----------------  -----------------  -----------------  -----------------
         C           12.869000000000    48.669000000000    55.651000000000    12.000000000000
         O           12.774000000000    47.509000000000    55.249000000000    15.994914619570
         N           11.862000000000    49.290000000000    56.238000000000    14.003074004430
         C           10.574000000000    48.651000000000    56.514000000000    12.000000000000
         C            9.479000000000    49.442000000000    55.784000000000    12.000000000000
         O            9.222000000000    50.616000000000    56.099000000000    15.994914619570
         C           10.282000000000    48.658000000000    58.060000000000    12.000000000000
         C            8.950000000000    47.961000000000    58.320000000000    12.000000000000
         C           11.449000000000    48.005000000000    58.839000000000    12.000000000000
         H           11.987000000000    50.255000000000    56.510000000000     1.007825032230
         H           10.589000000000    47.624000000000    56.149000000000     1.007825032230
         H           10.193000000000    49.695000000000    58.385000000000     1.007825032230
         H            8.741000000000    47.962000000000    59.390000000000     1.007825032230
         H            9.002000000000    46.933000000000    57.961000000000     1.007825032230
         H            8.155000000000    48.489000000000    57.794000000000     1.007825032230
         H           11.227000000000    48.020000000000    59.906000000000     1.007825032230
         H           11.574000000000    46.974000000000    58.508000000000     1.007825032230
         H           12.368000000000    48.561000000000    58.651000000000     1.007825032230
         N            8.831000000000    48.837000000000    54.788000000000    14.003074004430
         C            7.706000000000    49.436000000000    54.084000000000    12.000000000000
         C            6.456000000000    48.981000000000    54.822000000000    12.000000000000
         O            6.310000000000    47.784000000000    55.139000000000    15.994914619570
         C            7.599000000000    48.942000000000    52.633000000000    12.000000000000
         C            8.692000000000    49.472000000000    51.736000000000    12.000000000000
         C            9.959000000000    48.898000000000    51.781000000000    12.000000000000
         C            8.415000000000    50.537000000000    50.880000000000    12.000000000000
         C           10.961000000000    49.400000000000    50.960000000000    12.000000000000
         C            9.426000000000    51.032000000000    50.065000000000    12.000000000000
         C           10.685000000000    50.467000000000    50.116000000000    12.000000000000
         O           11.708000000000    50.978000000000    49.318000000000    15.994914619570
         H            9.136000000000    47.916000000000    54.508000000000     1.007825032230
         H            7.783000000000    50.523000000000    54.107000000000     1.007825032230
         H            6.637000000000    49.260000000000    52.230000000000     1.007825032230
         H            7.639000000000    47.853000000000    52.629000000000     1.007825032230
         H           10.161000000000    48.072000000000    52.447000000000     1.007825032230
         H            7.427000000000    50.972000000000    50.851000000000     1.007825032230
         H           11.948000000000    48.963000000000    50.978000000000     1.007825032230
         H            9.228000000000    51.855000000000    49.395000000000     1.007825032230
         H           11.376000000000    51.721000000000    48.808000000000     1.007825032230
         N            5.533000000000    49.874000000000    55.110000000000    14.003074004430
         C            4.317000000000    49.477000000000    55.789000000000    12.000000000000
         C            3.333000000000    50.620000000000    55.891000000000    12.000000000000
         O            3.372000000000    51.588000000000    55.127000000000    15.994914619570
         H            5.674000000000    50.841000000000    54.856000000000     1.007825032230
         H            4.569000000000    49.137000000000    56.794000000000     1.007825032230
         H            3.854000000000    48.656000000000    55.241000000000     1.007825032230
         N            2.442000000000    50.507000000000    56.862000000000    14.003074004430
         C            1.413000000000    51.506000000000    57.119000000000    12.000000000000
         C            1.670000000000    52.119000000000    58.461000000000    12.000000000000
         O            2.084000000000    51.417000000000    59.378000000000    15.994914619570
         C            0.005000000000    50.927000000000    57.232000000000    12.000000000000
         C           -0.521000000000    50.237000000000    56.001000000000    12.000000000000
         C           -0.985000000000    51.011000000000    54.951000000000    12.000000000000
         C           -0.569000000000    48.854000000000    55.936000000000    12.000000000000
         C           -1.502000000000    50.387000000000    53.835000000000    12.000000000000
         C           -1.086000000000    48.222000000000    54.817000000000    12.000000000000
         C           -1.549000000000    49.003000000000    53.779000000000    12.000000000000
         O           -2.106000000000    48.406000000000    52.664000000000    15.994914619570
         H            2.477000000000    49.689000000000    57.454000000000     1.007825032230
         H            1.439000000000    52.275000000000    56.347000000000     1.007825032230
         H            0.006000000000    50.203000000000    58.047000000000     1.007825032230
         H           -0.679000000000    51.735000000000    57.492000000000     1.007825032230
         H           -0.943000000000    52.089000000000    55.005000000000     1.007825032230
         H           -0.201000000000    48.265000000000    56.763000000000     1.007825032230
         H           -1.869000000000    50.975000000000    53.007000000000     1.007825032230
         H           -1.126000000000    47.144000000000    54.759000000000     1.007825032230
         H           -2.740000000000    47.740000000000    52.940000000000     1.007825032230
         N            1.353000000000    53.383000000000    58.618000000000    14.003074004430
         C            1.379000000000    54.012000000000    59.918000000000    12.000000000000
         C            0.072000000000    53.524000000000    60.555000000000    12.000000000000
         O           -1.014000000000    53.786000000000    60.032000000000    15.994914619570
         C            1.368000000000    55.515000000000    59.744000000000    12.000000000000
         C            1.385000000000    56.331000000000    61.039000000000    12.000000000000
         O            0.880000000000    55.917000000000    62.095000000000    15.994914619570
         O            1.931000000000    57.431000000000    60.951000000000    15.994914619570
         H            1.085000000000    53.928000000000    57.811000000000     1.007825032230
         H            2.245000000000    53.688000000000    60.496000000000     1.007825032230
         H            2.247000000000    55.792000000000    59.162000000000     1.007825032230
         H            0.479000000000    55.789000000000    59.176000000000     1.007825032230
         N            0.064000000000    52.892000000000    61.725000000000    14.003074004430
         C           -1.173000000000    52.358000000000    62.288000000000    12.000000000000
         C           -2.171000000000    53.409000000000    62.766000000000    12.000000000000
         O           -3.340000000000    53.082000000000    63.002000000000    15.994914619570
         C           -0.884000000000    51.432000000000    63.465000000000    12.000000000000
         O           -0.305000000000    50.228000000000    62.993000000000    15.994914619570
         H            0.929000000000    52.779000000000    62.234000000000     1.007825032230
         H           -1.661000000000    51.766000000000    61.513000000000     1.007825032230
         H           -0.193000000000    51.922000000000    64.151000000000     1.007825032230
         H           -1.814000000000    51.207000000000    63.987000000000     1.007825032230
         H            0.094000000000    49.756000000000    63.727000000000     1.007825032230
         N           -1.723000000000    54.648000000000    62.956000000000    14.003074004430
         C           -2.659000000000    55.732000000000    63.202000000000    12.000000000000
         C           -3.518000000000    55.978000000000    61.988000000000    12.000000000000
         O           -4.628000000000    56.464000000000    62.145000000000    15.994914619570
         C           -1.958000000000    57.050000000000    63.504000000000    12.000000000000
         C           -1.189000000000    56.951000000000    64.807000000000    12.000000000000
         N            0.113000000000    57.238000000000    64.812000000000    14.003074004430
         O           -1.733000000000    56.536000000000    65.839000000000    15.994914619570
         H           -0.731000000000    54.835000000000    62.929000000000     1.007825032230
         H           -3.299000000000    55.467000000000    64.044000000000     1.007825032230
         H           -2.702000000000    57.842000000000    63.585000000000     1.007825032230
         H           -1.267000000000    57.285000000000    62.694000000000     1.007825032230
         H            0.566000000000    57.547000000000    63.963000000000     1.007825032230
         H            0.647000000000    57.147000000000    65.665000000000     1.007825032230
         N           -3.063000000000    55.713000000000    60.763000000000    14.003074004430
         C           -3.859000000000    55.957000000000    59.566000000000    12.000000000000
         C           -4.489000000000    54.638000000000    59.165000000000    12.000000000000
         O           -5.677000000000    54.600000000000    58.838000000000    15.994914619570
         C           -2.936000000000    56.525000000000    58.453000000000    12.000000000000
         C           -2.419000000000    57.872000000000    58.904000000000    12.000000000000
         C           -3.673000000000    56.641000000000    57.124000000000    12.000000000000
         C           -1.159000000000    58.375000000000    58.200000000000    12.000000000000
         H           -2.134000000000    55.330000000000    60.661000000000     1.007825032230
         H           -4.643000000000    56.680000000000    59.792000000000     1.007825032230
         H           -2.089000000000    55.851000000000    58.325000000000     1.007825032230
         H           -3.209000000000    58.605000000000    58.738000000000     1.007825032230
         H           -2.217000000000    57.821000000000    59.974000000000     1.007825032230
         H           -4.035000000000    55.658000000000    56.822000000000     1.007825032230
         H           -4.518000000000    57.321000000000    57.235000000000     1.007825032230
         H           -2.994000000000    57.028000000000    56.364000000000     1.007825032230
         H           -0.881000000000    59.348000000000    58.604000000000     1.007825032230
         H           -0.345000000000    57.668000000000    58.363000000000     1.007825032230
         H           -1.352000000000    58.467000000000    57.131000000000     1.007825032230
         N           -3.764000000000    53.513000000000    59.144000000000    14.003074004430
         C           -4.323000000000    52.242000000000    58.734000000000    12.000000000000
         C           -3.681000000000    51.215000000000    59.641000000000    12.000000000000
         O           -2.469000000000    51.006000000000    59.589000000000    15.994914619570
         C           -3.962000000000    52.008000000000    57.296000000000    12.000000000000
         C           -4.635000000000    50.801000000000    56.669000000000    12.000000000000
         C           -4.176000000000    49.512000000000    56.726000000000    12.000000000000
         N           -5.696000000000    50.809000000000    55.872000000000    14.003074004430
         C           -5.895000000000    49.594000000000    55.423000000000    12.000000000000
         N           -4.976000000000    48.833000000000    55.943000000000    14.003074004430
         H           -2.794000000000    53.552000000000    59.424000000000     1.007825032230
         H           -5.406000000000    52.241000000000    58.862000000000     1.007825032230
         H           -2.883000000000    51.867000000000    57.234000000000     1.007825032230
         H           -4.231000000000    52.894000000000    56.721000000000     1.007825032230
         H           -6.258000000000    51.618000000000    55.648000000000     1.007825032230
         H           -3.337000000000    49.137000000000    57.293000000000     1.007825032230
         H           -6.677000000000    49.282000000000    54.747000000000     1.007825032230
         N           -4.454000000000    50.568000000000    60.487000000000    14.003074004430
         C           -3.913000000000    49.659000000000    61.489000000000    12.000000000000
         C           -3.055000000000    48.558000000000    60.876000000000    12.000000000000
         O           -3.491000000000    47.931000000000    59.898000000000    15.994914619570
         C           -5.077000000000    49.060000000000    62.264000000000    12.000000000000
         C           -4.581000000000    48.271000000000    63.463000000000    12.000000000000
         C           -5.696000000000    47.747000000000    64.361000000000    12.000000000000
         C           -5.125000000000    47.550000000000    65.754000000000    12.000000000000
         N           -6.117000000000    47.166000000000    66.752000000000    14.003074004430
         H           -5.453000000000    50.706000000000    60.440000000000     1.007825032230
         H           -3.296000000000    50.234000000000    62.180000000000     1.007825032230
         H           -5.727000000000    49.864000000000    62.610000000000     1.007825032230
         H           -5.643000000000    48.398000000000    61.608000000000     1.007825032230
         H           -4.005000000000    47.420000000000    63.099000000000     1.007825032230
         H           -3.926000000000    48.910000000000    64.055000000000     1.007825032230
         H           -6.513000000000    48.468000000000    64.395000000000     1.007825032230
         H           -6.062000000000    46.795000000000    63.976000000000     1.007825032230
         H           -4.367000000000    46.769000000000    65.706000000000     1.007825032230
         H           -4.651000000000    48.479000000000    66.072000000000     1.007825032230
         H           -5.667000000000    47.053000000000    67.649000000000     1.007825032230
         H           -6.548000000000    46.294000000000    66.480000000000     1.007825032230
         H           -6.824000000000    47.884000000000    66.818000000000     1.007825032230
         N           -1.840000000000    48.367000000000    61.392000000000    14.003074004430
         C           -0.992000000000    47.311000000000    60.887000000000    12.000000000000
         C           -0.176000000000    46.758000000000    62.031000000000    12.000000000000
         O            0.958000000000    47.176000000000    62.300000000000    15.994914619570
         C           -0.081000000000    47.849000000000    59.785000000000    12.000000000000
         S            0.906000000000    46.497000000000    59.054000000000    31.972071174400
         H           -1.511000000000    48.963000000000    62.139000000000     1.007825032230
         H           -1.616000000000    46.517000000000    60.478000000000     1.007825032230
         H           -0.691000000000    48.308000000000    59.007000000000     1.007825032230
         H            0.590000000000    48.598000000000    60.206000000000     1.007825032230
         N           -0.745000000000    45.803000000000    62.754000000000    14.003074004430
         C           -0.066000000000    45.169000000000    63.887000000000    12.000000000000
         C            1.297000000000    44.560000000000    63.509000000000    12.000000000000
         O            2.300000000000    44.868000000000    64.165000000000    15.994914619570
         H           -1.679000000000    45.502000000000    62.515000000000     1.007825032230
         H            0.092000000000    45.920000000000    64.661000000000     1.007825032230
         H           -0.706000000000    44.381000000000    64.285000000000     1.007825032230
         N            1.441000000000    43.750000000000    62.430000000000    14.003074004430
         C            2.722000000000    43.233000000000    61.953000000000    12.000000000000
         C            3.756000000000    44.331000000000    61.685000000000    12.000000000000
         O            4.949000000000    44.126000000000    61.944000000000    15.994914619570
         C            2.361000000000    42.431000000000    60.697000000000    12.000000000000
         C            0.961000000000    41.944000000000    60.950000000000    12.000000000000
         C            0.350000000000    43.177000000000    61.613000000000    12.000000000000
         H            3.124000000000    42.549000000000    62.701000000000     1.007825032230
         H            2.394000000000    43.066000000000    59.812000000000     1.007825032230
         H            3.040000000000    41.586000000000    60.581000000000     1.007825032230
         H            0.449000000000    41.692000000000    60.021000000000     1.007825032230
         H            0.963000000000    41.096000000000    61.635000000000     1.007825032230
         H           -0.493000000000    42.895000000000    62.243000000000     1.007825032230
         H            0.031000000000    43.893000000000    60.855000000000     1.007825032230
         N            3.322000000000    45.484000000000    61.134000000000    14.003074004430
         C            4.203000000000    46.620000000000    60.883000000000    12.000000000000
         C            4.775000000000    47.153000000000    62.194000000000    12.000000000000
         O            5.993000000000    47.336000000000    62.287000000000    15.994914619570
         C            3.465000000000    47.784000000000    60.221000000000    12.000000000000
         S            2.700000000000    47.388000000000    58.627000000000    31.972071174400
         H            2.346000000000    45.564000000000    60.885000000000     1.007825032230
         H            5.022000000000    46.302000000000    60.238000000000     1.007825032230
         H            2.681000000000    48.119000000000    60.900000000000     1.007825032230
         H            4.169000000000    48.603000000000    60.074000000000     1.007825032230
         N            3.929000000000    47.366000000000    63.213000000000    14.003074004430
         C            4.400000000000    47.850000000000    64.519000000000    12.000000000000
         C            5.301000000000    46.854000000000    65.213000000000    12.000000000000
         O            6.330000000000    47.235000000000    65.785000000000    15.994914619570
         C            3.252000000000    48.130000000000    65.453000000000    12.000000000000
         C            2.275000000000    49.174000000000    64.947000000000    12.000000000000
         O            2.661000000000    50.072000000000    64.202000000000    15.994914619570
         O            1.114000000000    49.053000000000    65.326000000000    15.994914619570
         H            2.944000000000    47.189000000000    63.080000000000     1.007825032230
         H            4.957000000000    48.774000000000    64.366000000000     1.007825032230
         H            2.706000000000    47.200000000000    65.611000000000     1.007825032230
         H            3.654000000000    48.464000000000    66.409000000000     1.007825032230
         N            4.971000000000    45.566000000000    65.104000000000    14.003074004430
         C            5.811000000000    44.521000000000    65.668000000000    12.000000000000
         C            7.214000000000    44.473000000000    65.059000000000    12.000000000000
         O            8.207000000000    44.255000000000    65.775000000000    15.994914619570
         C            5.155000000000    43.160000000000    65.492000000000    12.000000000000
         C            3.963000000000    42.993000000000    66.423000000000    12.000000000000
         N            3.136000000000    42.008000000000    66.186000000000    14.003074004430
         O            3.705000000000    43.776000000000    67.340000000000    15.994914619570
         H            4.122000000000    45.312000000000    64.621000000000     1.007825032230
         H            5.913000000000    44.710000000000    66.737000000000     1.007825032230
         H            4.816000000000    43.061000000000    64.461000000000     1.007825032230
         H            5.887000000000    42.380000000000    65.704000000000     1.007825032230
         H            3.314000000000    41.372000000000    65.422000000000     1.007825032230
         H            2.319000000000    41.884000000000    66.767000000000     1.007825032230
         N            7.325000000000    44.679000000000    63.742000000000    14.003074004430
         C            8.610000000000    44.724000000000    63.054000000000    12.000000000000
         C            8.379000000000    44.972000000000    61.565000000000    12.000000000000
         H            6.482000000000    44.809000000000    63.201000000000     1.007825032230
         H            9.127000000000    43.774000000000    63.188000000000     1.007825032230
         H            9.338000000000    45.006000000000    61.049000000000     1.007825032230
         H            7.773000000000    44.165000000000    61.152000000000     1.007825032230
         H            7.860000000000    45.921000000000    61.431000000000     1.007825032230
         C           12.566000000000    53.009000000000    57.937000000000    12.000000000000
         O           12.459000000000    51.916000000000    57.371000000000    15.994914619570
         N           11.485000000000    53.672000000000    58.281000000000    14.003074004430
         C           10.147000000000    53.178000000000    57.973000000000    12.000000000000
         C            9.589000000000    54.010000000000    56.814000000000    12.000000000000
         O            9.658000000000    55.244000000000    56.807000000000    15.994914619570
         C            9.253000000000    53.305000000000    59.218000000000    12.000000000000
         C            7.869000000000    52.700000000000    59.024000000000    12.000000000000
         C            7.687000000000    51.343000000000    59.216000000000    12.000000000000
         C            6.802000000000    53.499000000000    58.641000000000    12.000000000000
         C            6.436000000000    50.789000000000    59.028000000000    12.000000000000
         C            5.556000000000    52.939000000000    58.454000000000    12.000000000000
         C            5.384000000000    51.590000000000    58.648000000000    12.000000000000
         H           11.583000000000    54.549000000000    58.773000000000     1.007825032230
         H           10.206000000000    52.132000000000    57.673000000000     1.007825032230
         H            9.741000000000    52.795000000000    60.049000000000     1.007825032230
         H            9.144000000000    54.360000000000    59.467000000000     1.007825032230
         H            8.518000000000    50.720000000000    59.511000000000     1.007825032230
         H            6.947000000000    54.558000000000    58.489000000000     1.007825032230
         H            6.284000000000    49.730000000000    59.179000000000     1.007825032230
         H            4.721000000000    53.557000000000    58.157000000000     1.007825032230
         H            4.408000000000    51.152000000000    58.500000000000     1.007825032230
         N            9.024000000000    53.368000000000    55.798000000000    14.003074004430
         C            8.472000000000    54.040000000000    54.638000000000    12.000000000000
         C            6.973000000000    53.748000000000    54.671000000000    12.000000000000
         O            6.536000000000    52.594000000000    54.558000000000    15.994914619570
         C            9.142000000000    53.478000000000    53.348000000000    12.000000000000
         C           10.605000000000    53.856000000000    53.284000000000    12.000000000000
         C            8.446000000000    54.045000000000    52.136000000000    12.000000000000
         C           11.302000000000    53.478000000000    54.566000000000    12.000000000000
         H            8.976000000000    52.360000000000    55.835000000000     1.007825032230
         H            8.645000000000    55.114000000000    54.711000000000     1.007825032230
         H            9.051000000000    52.392000000000    53.340000000000     1.007825032230
         H           11.075000000000    53.332000000000    52.452000000000     1.007825032230
         H           10.693000000000    54.931000000000    53.129000000000     1.007825032230
         H            7.389000000000    53.781000000000    52.167000000000     1.007825032230
         H            8.549000000000    55.130000000000    52.132000000000     1.007825032230
         H            8.897000000000    53.634000000000    51.233000000000     1.007825032230
         H           12.377000000000    53.428000000000    54.395000000000     1.007825032230
         H           11.090000000000    54.227000000000    55.329000000000     1.007825032230
         H           10.942000000000    52.506000000000    54.902000000000     1.007825032230
         N            6.166000000000    54.792000000000    54.866000000000    14.003074004430
         C            4.714000000000    54.653000000000    54.968000000000    12.000000000000
         C            4.103000000000    54.707000000000    53.574000000000    12.000000000000
         O            4.298000000000    55.692000000000    52.855000000000    15.994914619570
         C            4.122000000000    55.782000000000    55.827000000000    12.000000000000
         C            2.598000000000    55.732000000000    55.945000000000    12.000000000000
         N            2.013000000000    56.857000000000    56.341000000000    14.003074004430
         O            1.918000000000    54.728000000000    55.674000000000    15.994914619570
         H            6.573000000000    55.713000000000    54.946000000000     1.007825032230
         H            4.477000000000    53.693000000000    55.426000000000     1.007825032230
         H            4.547000000000    55.711000000000    56.828000000000     1.007825032230
         H            4.408000000000    56.740000000000    55.392000000000     1.007825032230
         H            2.573000000000    57.671000000000    56.551000000000     1.007825032230
         H            1.008000000000    56.899000000000    56.432000000000     1.007825032230
         N            3.358000000000    53.697000000000    53.143000000000    14.003074004430
         C            2.813000000000    53.718000000000    51.788000000000    12.000000000000
         C            1.415000000000    54.343000000000    51.725000000000    12.000000000000
         O            0.846000000000    54.490000000000    50.639000000000    15.994914619570
         C            2.765000000000    52.263000000000    51.154000000000    12.000000000000
         C            1.854000000000    51.314000000000    51.971000000000    12.000000000000
         C            4.222000000000    51.753000000000    51.018000000000    12.000000000000
         C            1.552000000000    49.957000000000    51.275000000000    12.000000000000
         H            3.168000000000    52.914000000000    53.752000000000     1.007825032230
         H            3.476000000000    54.326000000000    51.173000000000     1.007825032230
         H            2.346000000000    52.349000000000    50.152000000000     1.007825032230
         H            2.343000000000    51.107000000000    52.923000000000     1.007825032230
         H            0.910000000000    51.822000000000    52.168000000000     1.007825032230
         H            4.218000000000    50.753000000000    50.584000000000     1.007825032230
         H            4.784000000000    52.427000000000    50.372000000000     1.007825032230
         H            4.689000000000    51.720000000000    52.002000000000     1.007825032230
         H            0.908000000000    49.355000000000    51.916000000000     1.007825032230
         H            2.486000000000    49.425000000000    51.096000000000     1.007825032230
         H            1.050000000000    50.140000000000    50.325000000000     1.007825032230
         N            0.803000000000    54.699000000000    52.842000000000    14.003074004430
         C           -0.523000000000    55.306000000000    52.821000000000    12.000000000000
         C           -0.453000000000    56.609000000000    53.627000000000    12.000000000000
         O           -0.633000000000    56.589000000000    54.848000000000    15.994914619570
         C           -1.551000000000    54.355000000000    53.441000000000    12.000000000000
         C           -2.945000000000    54.929000000000    53.268000000000    12.000000000000
         S           -4.230000000000    53.864000000000    53.922000000000    31.972071174400
         C           -4.327000000000    52.868000000000    52.489000000000    12.000000000000
         H            1.263000000000    54.547000000000    53.728000000000     1.007825032230
         H           -0.806000000000    55.528000000000    51.792000000000     1.007825032230
         H           -1.338000000000    54.233000000000    54.503000000000     1.007825032230
         H           -1.494000000000    53.386000000000    52.946000000000     1.007825032230
         H           -2.992000000000    55.887000000000    53.785000000000     1.007825032230
         H           -3.129000000000    55.092000000000    52.206000000000     1.007825032230
         H           -5.082000000000    52.095000000000    52.634000000000     1.007825032230
         H           -4.601000000000    53.487000000000    51.634000000000     1.007825032230
         H           -3.359000000000    52.401000000000    52.305000000000     1.007825032230
         N           -0.069000000000    57.747000000000    53.033000000000    14.003074004430
         C            0.130000000000    59.004000000000    53.753000000000    12.000000000000
         C           -1.161000000000    59.540000000000    54.366000000000    12.000000000000
         O           -1.088000000000    60.325000000000    55.314000000000    15.994914619570
         C            0.742000000000    59.923000000000    52.710000000000    12.000000000000
         C            0.180000000000    59.391000000000    51.392000000000    12.000000000000
         C            0.301000000000    57.877000000000    51.623000000000    12.000000000000
         H            0.857000000000    58.842000000000    54.549000000000     1.007825032230
         H            0.437000000000    60.956000000000    52.875000000000     1.007825032230
         H            1.829000000000    59.841000000000    52.721000000000     1.007825032230
         H           -0.857000000000    59.694000000000    51.246000000000     1.007825032230
         H            0.798000000000    59.706000000000    50.551000000000     1.007825032230
         H            1.320000000000    57.531000000000    51.449000000000     1.007825032230
         H           -0.402000000000    57.335000000000    50.990000000000     1.007825032230
         N           -2.347000000000    59.218000000000    53.855000000000    14.003074004430
         C           -3.580000000000    59.608000000000    54.506000000000    12.000000000000
         C           -4.621000000000    58.576000000000    54.120000000000    12.000000000000
         O           -4.435000000000    57.772000000000    53.204000000000    15.994914619570
         C           -4.036000000000    61.020000000000    54.086000000000    12.000000000000
         C           -4.588000000000    61.145000000000    52.709000000000    12.000000000000
         C           -5.126000000000    62.533000000000    52.424000000000    12.000000000000
         O           -6.188000000000    62.907000000000    52.919000000000    15.994914619570
         O           -4.454000000000    63.220000000000    51.686000000000    15.994914619570
         H           -2.388000000000    58.690000000000    52.995000000000     1.007825032230
         H           -3.437000000000    59.585000000000    55.586000000000     1.007825032230
         H           -3.175000000000    61.685000000000    54.162000000000     1.007825032230
         H           -4.794000000000    61.359000000000    54.792000000000     1.007825032230
         H           -3.796000000000    60.923000000000    51.993000000000     1.007825032230
         H           -5.393000000000    60.420000000000    52.583000000000     1.007825032230
         N           -5.705000000000    58.589000000000    54.877000000000    14.003074004430
         C           -6.757000000000    57.578000000000    54.836000000000    12.000000000000
         C           -7.234000000000    57.352000000000    53.418000000000    12.000000000000
         O           -7.586000000000    58.298000000000    52.725000000000    15.994914619570
         C           -7.784000000000    58.137000000000    55.781000000000    12.000000000000
         C           -8.887000000000    57.314000000000    56.382000000000    12.000000000000
         C           -9.560000000000    58.360000000000    57.281000000000    12.000000000000
         C          -10.620000000000    57.764000000000    58.185000000000    12.000000000000
         N          -11.100000000000    58.732000000000    59.160000000000    14.003074004430
         H           -5.813000000000    59.352000000000    55.530000000000     1.007825032230
         H           -6.371000000000    56.642000000000    55.238000000000     1.007825032230
         H           -7.224000000000    58.546000000000    56.622000000000     1.007825032230
         H           -8.256000000000    58.979000000000    55.275000000000     1.007825032230
         H           -9.570000000000    56.940000000000    55.620000000000     1.007825032230
         H           -8.481000000000    56.495000000000    56.976000000000     1.007825032230
         H           -8.796000000000    58.828000000000    57.902000000000     1.007825032230
         H          -10.020000000000    59.122000000000    56.652000000000     1.007825032230
         H          -11.459000000000    57.432000000000    57.574000000000     1.007825032230
         H          -10.200000000000    56.907000000000    58.711000000000     1.007825032230
         H          -11.803000000000    58.302000000000    59.744000000000     1.007825032230
         H          -10.329000000000    59.042000000000    59.734000000000     1.007825032230
         H          -11.501000000000    59.524000000000    58.679000000000     1.007825032230
         N           -7.092000000000    56.125000000000    52.927000000000    14.003074004430
         C           -7.542000000000    55.739000000000    51.597000000000    12.000000000000
         C           -6.706000000000    56.276000000000    50.425000000000    12.000000000000
         O           -7.110000000000    56.102000000000    49.266000000000    15.994914619570
         H           -6.650000000000    55.425000000000    53.506000000000     1.007825032230
         H           -7.532000000000    54.650000000000    51.544000000000     1.007825032230
         H           -8.570000000000    56.079000000000    51.470000000000     1.007825032230
         N           -5.539000000000    56.901000000000    50.662000000000    14.003074004430
         C           -4.668000000000    57.406000000000    49.617000000000    12.000000000000
         C           -3.305000000000    56.701000000000    49.689000000000    12.000000000000
         O           -2.574000000000    56.844000000000    50.663000000000    15.994914619570
         C           -4.477000000000    58.938000000000    49.771000000000    12.000000000000
         C           -3.520000000000    59.471000000000    48.683000000000    12.000000000000
         C           -5.826000000000    59.653000000000    49.617000000000    12.000000000000
         H           -5.252000000000    57.026000000000    51.622000000000     1.007825032230
         H           -5.122000000000    57.201000000000    48.647000000000     1.007825032230
         H           -4.063000000000    59.154000000000    50.756000000000     1.007825032230
         H           -2.553000000000    58.975000000000    48.774000000000     1.007825032230
         H           -3.390000000000    60.546000000000    48.809000000000     1.007825032230
         H           -3.941000000000    59.268000000000    47.698000000000     1.007825032230
         H           -6.518000000000    59.291000000000    50.377000000000     1.007825032230
         H           -6.234000000000    59.449000000000    48.627000000000     1.007825032230
         H           -5.684000000000    60.727000000000    49.737000000000     1.007825032230
         N           -2.981000000000    55.933000000000    48.650000000000    14.003074004430
         C           -1.694000000000    55.276000000000    48.503000000000    12.000000000000
         C           -0.689000000000    56.178000000000    47.833000000000    12.000000000000
         O           -1.007000000000    57.031000000000    46.986000000000    15.994914619570
         C           -1.807000000000    54.027000000000    47.654000000000    12.000000000000
         C           -2.448000000000    52.908000000000    48.447000000000    12.000000000000
         C           -1.674000000000    52.148000000000    49.313000000000    12.000000000000
         C           -3.793000000000    52.637000000000    48.293000000000    12.000000000000
         C           -2.246000000000    51.109000000000    50.022000000000    12.000000000000
         C           -4.359000000000    51.592000000000    49.009000000000    12.000000000000
         C           -3.585000000000    50.828000000000    49.870000000000    12.000000000000
         H           -3.669000000000    55.800000000000    47.923000000000     1.007825032230
         H           -1.321000000000    55.001000000000    49.490000000000     1.007825032230
         H           -2.418000000000    54.242000000000    46.778000000000     1.007825032230
         H           -0.812000000000    53.718000000000    47.333000000000     1.007825032230
         H           -0.624000000000    52.369000000000    49.433000000000     1.007825032230
         H           -4.397000000000    53.231000000000    47.623000000000     1.007825032230
         H           -1.643000000000    50.518000000000    50.695000000000     1.007825032230
         H           -5.410000000000    51.372000000000    48.895000000000     1.007825032230
         H           -4.032000000000    50.014000000000    50.420000000000     1.007825032230
         N            0.559000000000    55.981000000000    48.219000000000    14.003074004430
         C            1.648000000000    56.676000000000    47.609000000000    12.000000000000
         C            2.148000000000    55.749000000000    46.503000000000    12.000000000000
         O            2.969000000000    54.837000000000    46.727000000000    15.994914619570
         C            2.727000000000    56.921000000000    48.641000000000    12.000000000000
         C            3.851000000000    57.807000000000    48.123000000000    12.000000000000
         O            4.136000000000    57.836000000000    46.930000000000    15.994914619570
         O            4.466000000000    58.475000000000    48.937000000000    15.994914619570
         H            0.748000000000    55.324000000000    48.962000000000     1.007825032230
         H            1.306000000000    57.621000000000    47.186000000000     1.007825032230
         H            3.149000000000    55.961000000000    48.937000000000     1.007825032230
         H            2.279000000000    57.394000000000    49.515000000000     1.007825032230
         N            1.729000000000    56.044000000000    45.279000000000    14.003074004430
         C            2.074000000000    55.193000000000    44.152000000000    12.000000000000
         C            3.544000000000    55.165000000000    43.751000000000    12.000000000000
         O            4.028000000000    54.128000000000    43.262000000000    15.994914619570
         C            1.196000000000    55.606000000000    42.978000000000    12.000000000000
         C           -0.276000000000    55.169000000000    43.109000000000    12.000000000000
         O           -0.642000000000    54.440000000000    44.043000000000    15.994914619570
         O           -1.058000000000    55.533000000000    42.223000000000    15.994914619570
         H            1.165000000000    56.868000000000    45.129000000000     1.007825032230
         H            1.794000000000    54.174000000000    44.420000000000     1.007825032230
         H            1.224000000000    56.692000000000    42.895000000000     1.007825032230
         H            1.608000000000    55.175000000000    42.065000000000     1.007825032230
         N            4.295000000000    56.236000000000    44.041000000000    14.003074004430
         C            5.738000000000    56.262000000000    43.810000000000    12.000000000000
         C            6.419000000000    55.264000000000    44.753000000000    12.000000000000
         O            7.287000000000    54.507000000000    44.311000000000    15.994914619570
         C            6.285000000000    57.691000000000    44.060000000000    12.000000000000
         C            7.817000000000    57.877000000000    44.132000000000    12.000000000000
         C            8.325000000000    58.939000000000    45.136000000000    12.000000000000
         O            7.863000000000    60.082000000000    45.076000000000    15.994914619570
         O            9.188000000000    58.652000000000    45.976000000000    15.994914619570
         H            3.849000000000    57.053000000000    44.433000000000     1.007825032230
         H            5.941000000000    55.976000000000    42.778000000000     1.007825032230
         H            5.919000000000    58.324000000000    43.252000000000     1.007825032230
         H            5.858000000000    58.056000000000    44.994000000000     1.007825032230
         H            8.165000000000    58.163000000000    43.139000000000     1.007825032230
         H            8.267000000000    56.918000000000    44.390000000000     1.007825032230
         N            6.007000000000    55.188000000000    46.022000000000    14.003074004430
         C            6.595000000000    54.232000000000    46.948000000000    12.000000000000
         C            6.178000000000    52.810000000000    46.615000000000    12.000000000000
         O            7.003000000000    51.909000000000    46.780000000000    15.994914619570
         C            6.185000000000    54.544000000000    48.389000000000    12.000000000000
         C            6.770000000000    55.890000000000    48.845000000000    12.000000000000
         C            8.263000000000    55.770000000000    49.033000000000    12.000000000000
         C            9.097000000000    56.857000000000    48.364000000000    12.000000000000
         N            8.714000000000    58.206000000000    48.749000000000    14.003074004430
         H            5.275000000000    55.805000000000    46.344000000000     1.007825032230
         H            7.680000000000    54.301000000000    46.874000000000     1.007825032230
         H            5.098000000000    54.589000000000    48.449000000000     1.007825032230
         H            6.549000000000    53.753000000000    49.045000000000     1.007825032230
         H            6.562000000000    56.648000000000    48.090000000000     1.007825032230
         H            6.309000000000    56.183000000000    49.788000000000     1.007825032230
         H            8.470000000000    55.798000000000    50.103000000000     1.007825032230
         H            8.583000000000    54.803000000000    48.645000000000     1.007825032230
         H           10.142000000000    56.705000000000    48.635000000000     1.007825032230
         H            8.998000000000    56.759000000000    47.283000000000     1.007825032230
         H            9.047000000000    58.862000000000    48.057000000000     1.007825032230
         H            7.708000000000    58.265000000000    48.811000000000     1.007825032230
         H            9.121000000000    58.428000000000    49.646000000000     1.007825032230
         N            4.954000000000    52.544000000000    46.147000000000    14.003074004430
         C            4.574000000000    51.175000000000    45.767000000000    12.000000000000
         C            5.400000000000    50.768000000000    44.548000000000    12.000000000000
         O            5.935000000000    49.653000000000    44.554000000000    15.994914619570
         C            3.036000000000    51.092000000000    45.467000000000    12.000000000000
         C            2.286000000000    51.433000000000    46.777000000000    12.000000000000
         C            2.604000000000    49.685000000000    45.023000000000    12.000000000000
         C            0.773000000000    51.661000000000    46.639000000000    12.000000000000
         H            4.282000000000    53.292000000000    46.053000000000     1.007825032230
         H            4.809000000000    50.502000000000    46.592000000000     1.007825032230
         H            2.774000000000    51.816000000000    44.696000000000     1.007825032230
         H            2.438000000000    50.609000000000    47.474000000000     1.007825032230
         H            2.731000000000    52.331000000000    47.204000000000     1.007825032230
         H            3.120000000000    49.420000000000    44.100000000000     1.007825032230
         H            2.859000000000    48.965000000000    45.800000000000     1.007825032230
         H            1.527000000000    49.672000000000    44.854000000000     1.007825032230
         H            0.349000000000    51.893000000000    47.616000000000     1.007825032230
         H            0.592000000000    52.493000000000    45.958000000000     1.007825032230
         H            0.304000000000    50.760000000000    46.244000000000     1.007825032230
         N            5.592000000000    51.650000000000    43.542000000000    14.003074004430
         C            6.428000000000    51.322000000000    42.387000000000    12.000000000000
         C            7.875000000000    50.984000000000    42.805000000000    12.000000000000
         O            8.493000000000    50.019000000000    42.350000000000    15.994914619570
         C            6.431000000000    52.514000000000    41.431000000000    12.000000000000
         H            5.148000000000    52.556000000000    43.589000000000     1.007825032230
         H            5.999000000000    50.461000000000    41.875000000000     1.007825032230
         H            7.051000000000    52.284000000000    40.564000000000     1.007825032230
         H            6.833000000000    53.389000000000    41.943000000000     1.007825032230
         H            5.412000000000    52.720000000000    41.104000000000     1.007825032230
         N            8.420000000000    51.753000000000    43.762000000000    14.003074004430
         C            9.754000000000    51.519000000000    44.282000000000    12.000000000000
         C            9.824000000000    50.151000000000    44.980000000000    12.000000000000
         O           10.783000000000    49.382000000000    44.768000000000    15.994914619570
         C           10.071000000000    52.653000000000    45.226000000000    12.000000000000
         C           11.325000000000    52.457000000000    46.033000000000    12.000000000000
         C           11.503000000000    53.587000000000    47.030000000000    12.000000000000
         O           11.927000000000    54.654000000000    46.595000000000    15.994914619570
         O           11.218000000000    53.423000000000    48.217000000000    15.994914619570
         H            7.881000000000    52.522000000000    44.133000000000     1.007825032230
         H           10.465000000000    51.534000000000    43.456000000000     1.007825032230
         H           10.183000000000    53.564000000000    44.639000000000     1.007825032230
         H            9.233000000000    52.781000000000    45.911000000000     1.007825032230
         H           11.260000000000    51.512000000000    46.572000000000     1.007825032230
         H           12.184000000000    52.430000000000    45.362000000000     1.007825032230
         N            8.796000000000    49.803000000000    45.757000000000    14.003074004430
         C            8.772000000000    48.508000000000    46.402000000000    12.000000000000
         C            8.758000000000    47.383000000000    45.375000000000    12.000000000000
         O            9.544000000000    46.436000000000    45.473000000000    15.994914619570
         C            7.545000000000    48.399000000000    47.296000000000    12.000000000000
         C            7.324000000000    47.081000000000    48.078000000000    12.000000000000
         C            8.510000000000    46.703000000000    48.971000000000    12.000000000000
         C            6.091000000000    47.281000000000    48.927000000000    12.000000000000
         H            8.031000000000    50.447000000000    45.895000000000     1.007825032230
         H            9.665000000000    48.408000000000    47.019000000000     1.007825032230
         H            7.607000000000    49.203000000000    48.029000000000     1.007825032230
         H            6.664000000000    48.575000000000    46.679000000000     1.007825032230
         H            7.141000000000    46.273000000000    47.369000000000     1.007825032230
         H            9.398000000000    46.559000000000    48.355000000000     1.007825032230
         H            8.284000000000    45.779000000000    49.503000000000     1.007825032230
         H            8.692000000000    47.501000000000    49.691000000000     1.007825032230
         H            5.893000000000    46.375000000000    49.500000000000     1.007825032230
         H            5.238000000000    47.497000000000    48.283000000000     1.007825032230
         H            6.252000000000    48.115000000000    49.610000000000     1.007825032230
         N            7.912000000000    47.499000000000    44.338000000000    14.003074004430
         C            7.852000000000    46.455000000000    43.322000000000    12.000000000000
         C            9.185000000000    46.293000000000    42.614000000000    12.000000000000
         O            9.584000000000    45.139000000000    42.359000000000    15.994914619570
         C            6.783000000000    46.760000000000    42.296000000000    12.000000000000
         C            5.362000000000    46.760000000000    42.865000000000    12.000000000000
         C            4.409000000000    47.143000000000    41.755000000000    12.000000000000
         C            4.990000000000    45.393000000000    43.428000000000    12.000000000000
         H            7.316000000000    48.311000000000    44.262000000000     1.007825032230
         H            7.603000000000    45.512000000000    43.810000000000     1.007825032230
         H            6.984000000000    47.744000000000    41.873000000000     1.007825032230
         H            6.841000000000    46.018000000000    41.499000000000     1.007825032230
         H            5.298000000000    47.502000000000    43.661000000000     1.007825032230
         H            3.388000000000    47.150000000000    42.138000000000     1.007825032230
         H            4.488000000000    46.420000000000    40.943000000000     1.007825032230
         H            4.664000000000    48.135000000000    41.383000000000     1.007825032230
         H            5.683000000000    45.128000000000    44.226000000000     1.007825032230
         H            3.975000000000    45.428000000000    43.824000000000     1.007825032230
         H            5.045000000000    44.646000000000    42.636000000000     1.007825032230
         N            9.904000000000    47.411000000000    42.382000000000    14.003074004430
         C           11.223000000000    47.366000000000    41.743000000000    12.000000000000
         C           12.202000000000    46.580000000000    42.608000000000    12.000000000000
         O           12.899000000000    45.671000000000    42.126000000000    15.994914619570
         C           11.766000000000    48.807000000000    41.518000000000    12.000000000000
         C           13.162000000000    48.837000000000    40.902000000000    12.000000000000
         O           10.835000000000    49.469000000000    40.656000000000    15.994914619570
         H            9.523000000000    48.305000000000    42.657000000000     1.007825032230
         H           11.130000000000    46.870000000000    40.777000000000     1.007825032230
         H           11.792000000000    49.328000000000    42.475000000000     1.007825032230
         H           10.104000000000    49.811000000000    41.176000000000     1.007825032230
         H           13.480000000000    49.871000000000    40.772000000000     1.007825032230
         H           13.861000000000    48.322000000000    41.561000000000     1.007825032230
         H           13.142000000000    48.338000000000    39.933000000000     1.007825032230
         N           12.217000000000    46.887000000000    43.909000000000    14.003074004430
         C           13.102000000000    46.219000000000    44.832000000000    12.000000000000
         C           12.810000000000    44.733000000000    44.943000000000    12.000000000000
         O           13.706000000000    43.894000000000    45.089000000000    15.994914619570
         C           12.965000000000    46.853000000000    46.189000000000    12.000000000000
         C           13.636000000000    48.188000000000    46.328000000000    12.000000000000
         C           13.588000000000    48.526000000000    47.809000000000    12.000000000000
         C           14.561000000000    49.653000000000    48.122000000000    12.000000000000
         N           14.275000000000    50.860000000000    47.352000000000    14.003074004430
         H           11.594000000000    47.603000000000    44.254000000000     1.007825032230
         H           14.128000000000    46.349000000000    44.488000000000     1.007825032230
         H           13.399000000000    46.177000000000    46.925000000000     1.007825032230
         H           11.905000000000    46.973000000000    46.411000000000     1.007825032230
         H           14.669000000000    48.130000000000    45.986000000000     1.007825032230
         H           13.094000000000    48.940000000000    45.755000000000     1.007825032230
         H           12.578000000000    48.838000000000    48.074000000000     1.007825032230
         H           13.858000000000    47.644000000000    48.390000000000     1.007825032230
         H           14.493000000000    49.890000000000    49.184000000000     1.007825032230
         H           15.574000000000    49.320000000000    47.897000000000     1.007825032230
         H           14.943000000000    51.579000000000    47.591000000000     1.007825032230
         H           13.342000000000    51.183000000000    47.567000000000     1.007825032230
         H           14.341000000000    50.654000000000    46.366000000000     1.007825032230
         N           11.531000000000    44.377000000000    44.905000000000    14.003074004430
         C           11.130000000000    42.976000000000    44.972000000000    12.000000000000
         C           11.340000000000    42.248000000000    43.660000000000    12.000000000000
         O           11.424000000000    41.017000000000    43.683000000000    15.994914619570
         C            9.646000000000    42.848000000000    45.362000000000    12.000000000000
         C            9.265000000000    43.266000000000    46.773000000000    12.000000000000
         C            7.755000000000    43.294000000000    46.907000000000    12.000000000000
         C            9.881000000000    42.319000000000    47.757000000000    12.000000000000
         H           10.821000000000    45.091000000000    44.828000000000     1.007825032230
         H           11.730000000000    42.484000000000    45.738000000000     1.007825032230
         H            9.070000000000    43.463000000000    44.670000000000     1.007825032230
         H            9.347000000000    41.809000000000    45.223000000000     1.007825032230
         H            9.653000000000    44.268000000000    46.959000000000     1.007825032230
         H            7.485000000000    43.594000000000    47.920000000000     1.007825032230
         H            7.340000000000    44.007000000000    46.194000000000     1.007825032230
         H            7.354000000000    42.301000000000    46.703000000000     1.007825032230
         H            9.608000000000    42.618000000000    48.769000000000     1.007825032230
         H           10.966000000000    42.341000000000    47.652000000000     1.007825032230
         H            9.518000000000    41.309000000000    47.566000000000     1.007825032230
         N           11.455000000000    42.952000000000    42.525000000000    14.003074004430
         C           11.525000000000    42.334000000000    41.214000000000    12.000000000000
         C           10.164000000000    41.769000000000    40.833000000000    12.000000000000
         O           10.081000000000    40.762000000000    40.130000000000    15.994914619570
         H           11.495000000000    43.959000000000    42.585000000000     1.007825032230
         H           11.825000000000    43.080000000000    40.478000000000     1.007825032230
         H           12.259000000000    41.529000000000    41.232000000000     1.007825032230
         N            9.056000000000    42.383000000000    41.229000000000    14.003074004430
         C            7.732000000000    41.847000000000    40.950000000000    12.000000000000
         C            7.015000000000    42.653000000000    39.888000000000    12.000000000000
         O            7.168000000000    43.877000000000    39.827000000000    15.994914619570
         C            6.847000000000    41.867000000000    42.198000000000    12.000000000000
         C            7.270000000000    40.907000000000    43.286000000000    12.000000000000
         C            6.765000000000    39.494000000000    43.037000000000    12.000000000000
         N            5.309000000000    39.509000000000    42.945000000000    14.003074004430
         C            4.456000000000    39.277000000000    43.947000000000    12.000000000000
         N            4.847000000000    39.018000000000    45.181000000000    14.003074004430
         N            3.160000000000    39.333000000000    43.692000000000    14.003074004430
         H            9.134000000000    43.250000000000    41.741000000000     1.007825032230
         H            7.833000000000    40.818000000000    40.605000000000     1.007825032230
         H            6.864000000000    42.876000000000    42.610000000000     1.007825032230
         H            5.825000000000    41.629000000000    41.903000000000     1.007825032230
         H            8.359000000000    40.887000000000    43.332000000000     1.007825032230
         H            6.881000000000    41.260000000000    44.241000000000     1.007825032230
         H            7.071000000000    38.848000000000    43.860000000000     1.007825032230
         H            7.184000000000    39.117000000000    42.104000000000     1.007825032230
         H            4.909000000000    39.714000000000    42.040000000000     1.007825032230
         H            5.832000000000    38.979000000000    45.401000000000     1.007825032230
         H            4.161000000000    38.858000000000    45.905000000000     1.007825032230
         H            2.838000000000    39.538000000000    42.757000000000     1.007825032230
         H            2.492000000000    39.171000000000    44.432000000000     1.007825032230
         N            6.207000000000    41.956000000000    39.087000000000    14.003074004430
         C            5.293000000000    42.579000000000    38.150000000000    12.000000000000
         C            3.843000000000    42.635000000000    38.597000000000    12.000000000000
         O            3.041000000000    43.261000000000    37.909000000000    15.994914619570
         C            5.310000000000    41.860000000000    36.804000000000    12.000000000000
         C            6.551000000000    42.112000000000    35.946000000000    12.000000000000
         O            7.307000000000    43.063000000000    36.189000000000    15.994914619570
         O            6.749000000000    41.341000000000    35.013000000000    15.994914619570
         H            6.233000000000    40.948000000000    39.136000000000     1.007825032230
         H            5.631000000000    43.602000000000    37.985000000000     1.007825032230
         H            5.243000000000    40.789000000000    36.993000000000     1.007825032230
         H            4.430000000000    42.166000000000    36.238000000000     1.007825032230
         N            3.402000000000    41.944000000000    39.654000000000    14.003074004430
         C            2.003000000000    41.980000000000    40.075000000000    12.000000000000
         C            2.042000000000    42.251000000000    41.586000000000    12.000000000000
         O            3.101000000000    42.119000000000    42.211000000000    15.994914619570
         C            1.229000000000    40.623000000000    39.804000000000    12.000000000000
         C            1.480000000000    40.065000000000    38.389000000000    12.000000000000
         O            1.654000000000    39.648000000000    40.770000000000    15.994914619570
         H            4.056000000000    41.380000000000    40.177000000000     1.007825032230
         H            1.491000000000    42.799000000000    39.570000000000     1.007825032230
         H            0.160000000000    40.798000000000    39.928000000000     1.007825032230
         H            0.891000000000    39.158000000000    41.087000000000     1.007825032230
         H            0.925000000000    39.136000000000    38.261000000000     1.007825032230
         H            1.148000000000    40.792000000000    37.648000000000     1.007825032230
         H            2.545000000000    39.873000000000    38.258000000000     1.007825032230
         N            0.923000000000    42.587000000000    42.217000000000    14.003074004430
         C            0.860000000000    42.841000000000    43.647000000000    12.000000000000
         C            0.191000000000    41.696000000000    44.392000000000    12.000000000000
         O           -0.020000000000    41.755000000000    45.606000000000    15.994914619570
         C            0.083000000000    44.138000000000    43.892000000000    12.000000000000
         C            0.752000000000    45.382000000000    43.343000000000    12.000000000000
         C           -0.200000000000    46.571000000000    43.380000000000    12.000000000000
         N           -0.054000000000    47.428000000000    44.372000000000    14.003074004430
         O           -1.105000000000    46.721000000000    42.552000000000    15.994914619570
         H            0.074000000000    42.670000000000    41.677000000000     1.007825032230
         H            1.874000000000    42.962000000000    44.027000000000     1.007825032230
         H           -0.896000000000    44.042000000000    43.423000000000     1.007825032230
         H           -0.056000000000    44.263000000000    44.966000000000     1.007825032230
         H            1.055000000000    45.199000000000    42.312000000000     1.007825032230
         H            1.634000000000    45.609000000000    43.942000000000     1.007825032230
         H            0.677000000000    47.290000000000    45.055000000000     1.007825032230
         H           -0.673000000000    48.222000000000    44.448000000000     1.007825032230
         N           -0.126000000000    40.611000000000    43.683000000000    14.003074004430
         C           -0.846000000000    39.468000000000    44.218000000000    12.000000000000
         C           -0.127000000000    38.883000000000    45.417000000000    12.000000000000
         O            1.056000000000    38.530000000000    45.397000000000    15.994914619570
         C           -0.990000000000    38.374000000000    43.128000000000    12.000000000000
         C           -1.627000000000    38.920000000000    41.847000000000    12.000000000000
         C           -1.847000000000    37.233000000000    43.716000000000    12.000000000000
         C           -3.091000000000    39.330000000000    41.987000000000    12.000000000000
         H            0.152000000000    40.582000000000    42.713000000000     1.007825032230
         H           -1.840000000000    39.791000000000    44.527000000000     1.007825032230
         H           -0.001000000000    37.983000000000    42.890000000000     1.007825032230
         H           -1.563000000000    38.148000000000    41.080000000000     1.007825032230
         H           -1.054000000000    39.786000000000    41.516000000000     1.007825032230
         H           -1.966000000000    36.446000000000    42.971000000000     1.007825032230
         H           -2.827000000000    37.621000000000    43.994000000000     1.007825032230
         H           -1.354000000000    36.826000000000    44.598000000000     1.007825032230
         H           -3.323000000000    40.106000000000    41.258000000000     1.007825032230
         H           -3.266000000000    39.713000000000    42.992000000000     1.007825032230
         H           -3.729000000000    38.464000000000    41.811000000000     1.007825032230
         N           -0.881000000000    38.847000000000    46.502000000000    14.003074004430
         C           -0.441000000000    38.279000000000    47.754000000000    12.000000000000
         C            0.502000000000    39.140000000000    48.581000000000    12.000000000000
         O            0.972000000000    38.690000000000    49.632000000000    15.994914619570
         H           -1.812000000000    39.236000000000    46.453000000000     1.007825032230
         H           -1.326000000000    38.078000000000    48.358000000000     1.007825032230
         H            0.054000000000    37.331000000000    47.545000000000     1.007825032230
         N            0.859000000000    40.336000000000    48.132000000000    14.003074004430
         C            1.732000000000    41.190000000000    48.902000000000    12.000000000000
         C            1.034000000000    41.776000000000    50.121000000000    12.000000000000
         O           -0.031000000000    42.407000000000    50.002000000000    15.994914619570
         C            2.216000000000    42.332000000000    48.029000000000    12.000000000000
         C            3.407000000000    42.998000000000    47.384000000000    12.000000000000
         C            3.093000000000    44.447000000000    47.004000000000    12.000000000000
         C            4.542000000000    42.927000000000    48.387000000000    12.000000000000
         H            0.515000000000    40.654000000000    47.237000000000     1.007825032230
         H            2.593000000000    40.609000000000    49.233000000000     1.007825032230
         H            1.601000000000    42.161000000000    47.146000000000     1.007825032230
         H            1.711000000000    43.184000000000    48.485000000000     1.007825032230
         H            3.686000000000    42.444000000000    46.487000000000     1.007825032230
         H            3.962000000000    44.893000000000    46.520000000000     1.007825032230
         H            2.245000000000    44.467000000000    46.319000000000     1.007825032230
         H            2.848000000000    45.013000000000    47.902000000000     1.007825032230
         H            5.430000000000    43.398000000000    47.965000000000     1.007825032230
         H            4.253000000000    43.448000000000    49.300000000000     1.007825032230
         H            4.758000000000    41.884000000000    48.618000000000     1.007825032230
         N            1.609000000000    41.565000000000    51.285000000000    14.003074004430
         C            1.098000000000    42.152000000000    52.502000000000    12.000000000000
         C            2.197000000000    43.020000000000    53.128000000000    12.000000000000
         O            3.368000000000    42.991000000000    52.732000000000    15.994914619570
         C            0.678000000000    41.061000000000    53.494000000000    12.000000000000
         C           -0.525000000000    40.271000000000    53.005000000000    12.000000000000
         O            1.805000000000    40.199000000000    53.678000000000    15.994914619570
         H            2.429000000000    40.977000000000    51.329000000000     1.007825032230
         H            0.236000000000    42.776000000000    52.267000000000     1.007825032230
         H            0.430000000000    41.527000000000    54.448000000000     1.007825032230
         H            1.577000000000    39.501000000000    54.296000000000     1.007825032230
         H           -0.785000000000    39.510000000000    53.741000000000     1.007825032230
         H           -1.370000000000    40.945000000000    52.866000000000     1.007825032230
         H           -0.283000000000    39.791000000000    52.057000000000     1.007825032230
         N            1.761000000000    43.922000000000    53.995000000000    14.003074004430
         C            2.669000000000    44.782000000000    54.721000000000    12.000000000000
         C            2.899000000000    44.200000000000    56.110000000000    12.000000000000
         O            1.950000000000    43.687000000000    56.706000000000    15.994914619570
         C            2.071000000000    46.190000000000    54.846000000000    12.000000000000
         C            1.967000000000    46.894000000000    53.501000000000    12.000000000000
         S            3.577000000000    47.123000000000    52.682000000000    31.972071174400
         C            3.194000000000    46.290000000000    51.174000000000    12.000000000000
         H            0.767000000000    44.011000000000    54.153000000000     1.007825032230
         H            3.619000000000    44.837000000000    54.189000000000     1.007825032230
         H            1.073000000000    46.110000000000    55.278000000000     1.007825032230
         H            2.699000000000    46.784000000000    55.510000000000     1.007825032230
         H            1.328000000000    46.300000000000    52.848000000000     1.007825032230
         H            1.506000000000    47.870000000000    53.650000000000     1.007825032230
         H            4.062000000000    46.314000000000    50.515000000000     1.007825032230
         H            2.929000000000    45.255000000000    51.388000000000     1.007825032230
         H            2.354000000000    46.787000000000    50.688000000000     1.007825032230
         N            4.081000000000    44.299000000000    56.717000000000    14.003074004430
         C            5.246000000000    45.002000000000    56.188000000000    12.000000000000
         C            6.066000000000    44.193000000000    55.186000000000    12.000000000000
         O            5.934000000000    42.966000000000    55.087000000000    15.994914619570
         C            6.034000000000    45.354000000000    57.433000000000    12.000000000000
         C            5.875000000000    44.064000000000    58.208000000000    12.000000000000
         C            4.392000000000    43.743000000000    58.040000000000    12.000000000000
         H            4.914000000000    45.923000000000    55.709000000000     1.007825032230
         H            7.079000000000    45.565000000000    57.206000000000     1.007825032230
         H            5.574000000000    46.188000000000    57.964000000000     1.007825032230
         H            6.497000000000    43.274000000000    57.786000000000     1.007825032230
         H            6.115000000000    44.218000000000    59.260000000000     1.007825032230
         H            3.797000000000    44.224000000000    58.816000000000     1.007825032230
         H            4.231000000000    42.665000000000    58.048000000000     1.007825032230
         N            6.987000000000    44.867000000000    54.479000000000    14.003074004430
         C            8.000000000000    44.233000000000    53.656000000000    12.000000000000
         C            9.305000000000    44.847000000000    54.159000000000    12.000000000000
         O            9.452000000000    46.089000000000    54.229000000000    15.994914619570
         C            7.805000000000    44.569000000000    52.173000000000    12.000000000000
         C            6.630000000000    43.812000000000    51.545000000000    12.000000000000
         C            6.785000000000    42.295000000000    51.627000000000    12.000000000000
         N            5.768000000000    41.525000000000    51.936000000000    14.003074004430
         O            7.875000000000    41.758000000000    51.405000000000    15.994914619570
         H            6.974000000000    45.876000000000    54.523000000000     1.007825032230
         H            7.999000000000    43.154000000000    53.809000000000     1.007825032230
         H            7.620000000000    45.639000000000    52.079000000000     1.007825032230
         H            8.717000000000    44.319000000000    51.631000000000     1.007825032230
         H            6.554000000000    44.097000000000    50.496000000000     1.007825032230
         H            5.711000000000    44.101000000000    52.056000000000     1.007825032230
         H            4.864000000000    41.934000000000    52.124000000000     1.007825032230
         H            5.890000000000    40.524000000000    51.986000000000     1.007825032230
         N           10.212000000000    43.967000000000    54.584000000000    14.003074004430
         C           11.476000000000    44.368000000000    55.215000000000    12.000000000000
         C           12.675000000000    43.980000000000    54.367000000000    12.000000000000
         O           12.691000000000    42.891000000000    53.782000000000    15.994914619570
         C           11.576000000000    43.704000000000    56.617000000000    12.000000000000
         C           12.772000000000    44.291000000000    57.384000000000    12.000000000000
         C           10.249000000000    43.916000000000    57.370000000000    12.000000000000
         H           10.022000000000    42.982000000000    54.467000000000     1.007825032230
         H           11.474000000000    45.451000000000    55.341000000000     1.007825032230
         H           11.736000000000    42.634000000000    56.486000000000     1.007825032230
         H           12.839000000000    43.823000000000    58.366000000000     1.007825032230
         H           12.635000000000    45.366000000000    57.502000000000     1.007825032230
         H           13.690000000000    44.100000000000    56.827000000000     1.007825032230
         H           10.429000000000    43.868000000000    58.444000000000     1.007825032230
         H            9.838000000000    44.892000000000    57.113000000000     1.007825032230
         H            9.541000000000    43.138000000000    57.085000000000     1.007825032230
         N           13.661000000000    44.873000000000    54.314000000000    14.003074004430
         C           14.920000000000    44.686000000000    53.606000000000    12.000000000000
         C           15.084000000000    45.732000000000    52.480000000000    12.000000000000
         C           14.037000000000    45.513000000000    51.389000000000    12.000000000000
         C           12.748000000000    46.009000000000    51.540000000000    12.000000000000
         C           14.355000000000    44.764000000000    50.257000000000    12.000000000000
         C           11.795000000000    45.741000000000    50.561000000000    12.000000000000
         C           13.394000000000    44.507000000000    49.291000000000    12.000000000000
         C           12.120000000000    44.992000000000    49.447000000000    12.000000000000
         H           13.526000000000    45.747000000000    54.802000000000     1.007825032230
         H           14.954000000000    43.683000000000    53.180000000000     1.007825032230
         H           14.962000000000    46.731000000000    52.898000000000     1.007825032230
         H           16.080000000000    45.642000000000    52.047000000000     1.007825032230
         H           12.488000000000    46.597000000000    52.408000000000     1.007825032230
         H           15.357000000000    44.381000000000    50.132000000000     1.007825032230
         H           10.791000000000    46.123000000000    50.674000000000     1.007825032230
         H           13.648000000000    43.926000000000    48.417000000000     1.007825032230
         H           11.370000000000    44.788000000000    48.697000000000     1.007825032230
         C           17.040000000000    41.941000000000    51.007000000000    12.000000000000
         O           16.836000000000    42.533000000000    52.077000000000    15.994914619570
         N           16.095000000000    41.291000000000    50.355000000000    14.003074004430
         C           14.733000000000    41.195000000000    50.835000000000    12.000000000000
         C           14.605000000000    40.169000000000    51.956000000000    12.000000000000
         O           15.052000000000    39.033000000000    51.781000000000    15.994914619570
         C           13.852000000000    40.816000000000    49.658000000000    12.000000000000
         C           12.389000000000    40.645000000000    50.035000000000    12.000000000000
         C           11.595000000000    41.566000000000    50.695000000000    12.000000000000
         N           11.653000000000    39.576000000000    49.778000000000    14.003074004430
         C           10.451000000000    39.794000000000    50.243000000000    12.000000000000
         N           10.428000000000    40.987000000000    50.784000000000    14.003074004430
         H           16.332000000000    40.841000000000    49.483000000000     1.007825032230
         H           14.421000000000    42.170000000000    51.211000000000     1.007825032230
         H           13.926000000000    41.599000000000    48.904000000000     1.007825032230
         H           14.217000000000    39.882000000000    49.232000000000     1.007825032230
         H           11.877000000000    42.544000000000    51.056000000000     1.007825032230
         H            9.619000000000    39.108000000000    50.190000000000     1.007825032230
         H            9.615000000000    41.404000000000    51.213000000000     1.007825032230
         N           14.016000000000    40.518000000000    53.094000000000    14.003074004430
         C           13.782000000000    39.550000000000    54.145000000000    12.000000000000
         C           12.369000000000    39.010000000000    54.015000000000    12.000000000000
         O           12.191000000000    37.794000000000    54.023000000000    15.994914619570
         C           13.995000000000    40.201000000000    55.534000000000    12.000000000000
         C           15.479000000000    40.579000000000    55.679000000000    12.000000000000
         C           13.551000000000    39.227000000000    56.645000000000    12.000000000000
         C           15.816000000000    41.440000000000    56.908000000000    12.000000000000
         H           13.726000000000    41.476000000000    53.229000000000     1.007825032230
         H           14.487000000000    38.726000000000    54.029000000000     1.007825032230
         H           13.392000000000    41.107000000000    55.596000000000     1.007825032230
         H           16.057000000000    39.657000000000    55.744000000000     1.007825032230
         H           15.787000000000    41.119000000000    54.784000000000     1.007825032230
         H           13.704000000000    39.692000000000    57.619000000000     1.007825032230
         H           12.495000000000    38.989000000000    56.518000000000     1.007825032230
         H           14.140000000000    38.312000000000    56.583000000000     1.007825032230
         H           16.885000000000    41.653000000000    56.921000000000     1.007825032230
         H           15.542000000000    40.901000000000    57.815000000000     1.007825032230
         H           15.260000000000    42.376000000000    56.860000000000     1.007825032230
         N           11.347000000000    39.860000000000    53.905000000000    14.003074004430
         C            9.961000000000    39.427000000000    53.780000000000    12.000000000000
         C            9.118000000000    40.183000000000    54.803000000000    12.000000000000
         O            9.387000000000    41.362000000000    55.086000000000    15.994914619570
         H           11.543000000000    40.851000000000    53.908000000000     1.007825032230
         H            9.599000000000    39.643000000000    52.775000000000     1.007825032230
         H            9.894000000000    38.356000000000    53.971000000000     1.007825032230
         N            8.115000000000    39.543000000000    55.384000000000    14.003074004430
         C            7.292000000000    40.203000000000    56.373000000000    12.000000000000
         C            7.821000000000    40.045000000000    57.784000000000    12.000000000000
         O            8.967000000000    39.610000000000    58.017000000000    15.994914619570
         H            7.923000000000    38.584000000000    55.134000000000     1.007825032230
         H            7.249000000000    41.266000000000    56.135000000000     1.007825032230
         H            6.284000000000    39.790000000000    56.326000000000     1.007825032230
         N            6.984000000000    40.342000000000    58.778000000000    14.003074004430
         C            7.384000000000    40.247000000000    60.166000000000    12.000000000000
         C            7.719000000000    38.788000000000    60.513000000000    12.000000000000
         O            8.710000000000    38.555000000000    61.201000000000    15.994914619570
         C            6.284000000000    40.754000000000    61.091000000000    12.000000000000
         C            6.705000000000    40.642000000000    62.560000000000    12.000000000000
         C            7.825000000000    41.288000000000    63.022000000000    12.000000000000
         C            5.989000000000    39.828000000000    63.426000000000    12.000000000000
         C            8.229000000000    41.132000000000    64.328000000000    12.000000000000
         C            6.398000000000    39.679000000000    64.737000000000    12.000000000000
         C            7.527000000000    40.326000000000    65.197000000000    12.000000000000
         H            6.045000000000    40.641000000000    58.557000000000     1.007825032230
         H            8.276000000000    40.856000000000    60.316000000000     1.007825032230
         H            5.384000000000    40.160000000000    60.932000000000     1.007825032230
         H            6.072000000000    41.797000000000    60.857000000000     1.007825032230
         H            8.392000000000    41.922000000000    62.357000000000     1.007825032230
         H            5.109000000000    39.309000000000    63.074000000000     1.007825032230
         H            9.110000000000    41.650000000000    64.677000000000     1.007825032230
         H            5.830000000000    39.051000000000    65.407000000000     1.007825032230
         H            7.854000000000    40.203000000000    66.219000000000     1.007825032230
         N            6.987000000000    37.794000000000    60.031000000000    14.003074004430
         C            7.311000000000    36.400000000000    60.306000000000    12.000000000000
         C            6.261000000000    35.514000000000    59.598000000000    12.000000000000
         C            6.484000000000    34.015000000000    59.833000000000    12.000000000000
         O            6.678000000000    33.603000000000    60.985000000000    15.994914619570
         O            6.493000000000    33.285000000000    58.849000000000    15.994914619570
         H            6.183000000000    38.008000000000    59.458000000000     1.007825032230
         H            7.255000000000    36.227000000000    61.381000000000     1.007825032230
         H            5.273000000000    35.781000000000    59.972000000000     1.007825032230
         H            6.297000000000    35.712000000000    58.527000000000     1.007825032230
         O           -4.494000000000    46.184000000000    55.356000000000    15.994914619570
         H           -3.983000000000    45.969000000000    54.576000000000     1.007825032230
         H           -4.883000000000    45.386000000000    55.713000000000     1.007825032230
         O           -0.568000000000    54.245000000000    56.640000000000    15.994914619570
         H            0.134000000000    54.591000000000    56.089000000000     1.007825032230
         H           -0.462000000000    54.570000000000    57.534000000000     1.007825032230
         O           -0.810000000000    44.068000000000    57.031000000000    15.994914619570
         H            0.132000000000    43.938000000000    56.920000000000     1.007825032230
         H           -1.285000000000    43.430000000000    56.499000000000     1.007825032230
         O           -5.188000000000    43.599000000000    55.708000000000    15.994914619570
         H           -5.595000000000    43.266000000000    54.908000000000     1.007825032230
         H           -4.407000000000    43.083000000000    55.907000000000     1.007825032230
         O            3.250000000000    51.131000000000    61.824000000000    15.994914619570
         H            3.039000000000    50.751000000000    62.677000000000     1.007825032230
         H            3.402000000000    50.429000000000    61.191000000000     1.007825032230
         O            4.348000000000    58.242000000000    51.937000000000    15.994914619570
         H            4.679000000000    57.589000000000    52.554000000000     1.007825032230
         H            4.404000000000    57.897000000000    51.046000000000     1.007825032230
         O            0.263000000000    58.629000000000    44.891000000000    15.994914619570
         H            0.111000000000    58.192000000000    45.729000000000     1.007825032230
         H            1.186000000000    58.871000000000    44.819000000000     1.007825032230
         O            3.141000000000    59.330000000000    44.777000000000    15.994914619570
         H            3.481000000000    58.820000000000    45.512000000000     1.007825032230
         H            3.315000000000    60.259000000000    44.926000000000     1.007825032230
         O            5.003000000000    39.012000000000    53.418000000000    15.994914619570
         H            4.575000000000    39.038000000000    52.562000000000     1.007825032230
         H            5.944000000000    38.883000000000    53.300000000000     1.007825032230
         O            3.187000000000    37.794000000000    47.216000000000    15.994914619570
         H            2.483000000000    38.037000000000    46.615000000000     1.007825032230
         H            2.832000000000    37.256000000000    47.923000000000     1.007825032230
         O           -7.326000000000    52.855000000000    56.701000000000    15.994914619570
         H           -6.835000000000    53.375000000000    57.337000000000     1.007825032230
         H           -8.116000000000    52.507000000000    57.115000000000     1.007825032230
         O            3.645000000000    39.297000000000    51.046000000000    15.994914619570
         H            4.240000000000    39.454000000000    50.312000000000     1.007825032230
         H            3.097000000000    38.535000000000    50.856000000000     1.007825032230
         O           -1.910000000000    49.551000000000    43.381000000000    15.994914619570
         H           -1.662000000000    49.802000000000    42.491000000000     1.007825032230
         H           -2.807000000000    49.216000000000    43.380000000000     1.007825032230
         O           -4.831000000000    48.504000000000    52.099000000000    15.994914619570
         H           -5.768000000000    48.538000000000    51.905000000000     1.007825032230
         H           -4.357000000000    48.187000000000    51.330000000000     1.007825032230
         O            5.527000000000    60.471000000000    46.916000000000    15.994914619570
         H            5.359000000000    59.556000000000    46.691000000000     1.007825032230
         H            6.410000000000    60.712000000000    46.635000000000     1.007825032230
         O            7.431000000000    38.634000000000    51.867000000000    15.994914619570
         H            7.564000000000    39.572000000000    51.728000000000     1.007825032230
         H            7.336000000000    38.197000000000    51.021000000000     1.007825032230
         O           -2.001000000000    42.627000000000    47.431000000000    15.994914619570
         H           -1.139000000000    42.734000000000    47.029000000000     1.007825032230
         H           -1.902000000000    42.534000000000    48.378000000000     1.007825032230
         O           -1.699000000000    48.363000000000    64.916000000000    15.994914619570
         H           -0.779000000000    48.589000000000    65.050000000000     1.007825032230
         H           -2.006000000000    47.826000000000    65.647000000000     1.007825032230
         H           13.796000000000    49.215000000000    55.536000000000     1.007825032230
         H            9.227000000000    45.535000000000    63.451000000000     1.007825032230
         H           13.557000000000    53.427000000000    58.143000000000     1.007825032230
         H           15.731000000000    44.803000000000    54.331000000000     1.007825032230
         H           18.033000000000    41.942000000000    50.544000000000     1.007825032230
         H            8.331000000000    36.155000000000    59.954000000000     1.007825032230

  Running in c1 symmetry.

  Rotational constants: A =      0.00003  B =      0.00000  C =      0.00000 [cm^-1]
  Rotational constants: A =      0.94626  B =      0.01391  C =      0.01388 [MHz]
  Nuclear repulsion = 321530.738295390037820

  Charge       = -4
  Multiplicity = 1
  Electrons    = 3736
  Nalpha       = 1868
  Nbeta        = 1868

  ==> Algorithm <==

  SCF Algorithm Type is DF.
  DIIS enabled.
  MOM disabled.
  Fractional occupation disabled.
  Guess Type is SAD.
  Energy threshold   = 1.00e-06
  Density threshold  = 1.00e-06
  Integral threshold = 1.00e-12

  ==> Primary Basis <==

  Basis Set: MINIX
    Blend: MINIX
    Number of shells: 1959
    Number of basis functions: 2953
    Number of Cartesian functions: 2957
    Spherical Harmonics?: true
    Max angular momentum: 2

   => Loading Basis Set <=

    Name: (MINIX AUX)
    Role: JKFIT
    Keyword: DF_BASIS_SCF
    atoms 1, 4-5, 7-9, 20-21, 23-29, 41-42, 48-49, 51-57, 69-70, 72-73, 81-82, 84, 92-93, 95-96, 106-107, 109-112, 125-126, 128-130, 132, 142-143, 145-148, 164-165, 167, 174-175, 181-182, 184-186, 195-196, 198, 205-206, 208-209, 217-218, 220-221, 231-232, 238, 241-242, 244-250, 261-262, 264-267, 280-281, 283-284, 294-295, 297-300, 313-314, 316-317, 319, 330-331, 333-335, 344-345, 347-349, 359-360, 362-365, 381-382, 388-389, 391-393, 404-405, 407-413, 424-425, 427-428, 436-437, 439-440, 448-449, 451-453, 463-464, 466-469, 485-486, 488-491, 504-505, 507, 514-515, 517-519, 529-530, 532-535, 548-549, 551-554, 567-568, 570-571, 581-582, 584-587, 603-604, 606-609, 622-623, 629-630, 632-634, 636, 653-654, 656-657, 665-666, 668-669, 679-680, 682-684, 696-697, 699-702, 715-716, 722-723, 725-728, 741-742, 744-745, 755-756, 758-759, 761, 772-773, 775-777, 786-787, 789-791, 803-804, 806-808, 819-826, 836, 839-840, 842-844, 846, 856-857, 859-862, 875-876, 882-883, 889-890, 892-898, 909-911 entry C          line   198 file /storage/hive/project/chem-sherrill/csargent30/.conda/envs/psi419/share/psi4/basis/def2-universal-jkfit.gbs 
    atoms 2, 6, 22, 30, 43, 50, 58, 71, 74-75, 83, 85, 94, 98, 108, 127, 144, 166, 176, 183, 197, 207, 210-211, 219, 223, 239, 243, 263, 282, 286, 296, 315, 332, 346, 350-351, 361, 383, 390, 406, 426, 429-430, 438, 441-442, 450, 454-455, 465, 487, 506, 516, 520-521, 531, 550, 569, 572, 583, 605, 624, 631, 655, 658-659, 667, 670, 681, 686, 698, 717, 724, 743, 746, 757, 774, 788, 793, 805, 837, 841, 858, 877, 884, 891, 912-913, 918, 921, 924, 927, 930, 933, 936, 939, 942, 945, 948, 951, 954, 957, 960, 963, 966, 969                                                                                                                                                                                                                                                                                                                                                                                                                                                                                          entry O          line   318 file /storage/hive/project/chem-sherrill/csargent30/.conda/envs/psi419/share/psi4/basis/def2-universal-jkfit.gbs 
    atoms 3, 19, 40, 47, 68, 80, 91, 97, 105, 124, 131, 133, 141, 149, 163, 173, 180, 194, 204, 216, 222, 230, 240, 260, 279, 285, 293, 312, 329, 343, 358, 366, 380, 387, 403, 423, 435, 447, 462, 470, 484, 503, 513, 528, 547, 566, 580, 588, 602, 621, 628, 635, 637-638, 652, 664, 678, 685, 695, 714, 721, 740, 754, 771, 785, 792, 802, 818, 838, 845, 847, 855, 874, 881, 888, 908                                                                                                                                                                                                                                                                                                                                                                                                                                                                                                                                                                                                                                      entry N          line   258 file /storage/hive/project/chem-sherrill/csargent30/.conda/envs/psi419/share/psi4/basis/def2-universal-jkfit.gbs 
    atoms 10-18, 31-39, 44-46, 59-67, 76-79, 86-90, 99-104, 113-123, 134-140, 150-162, 169-172, 177-179, 187-193, 200-203, 212-215, 224-229, 233-237, 251-259, 268-278, 287-292, 301-311, 320-328, 336-342, 352-357, 367-379, 384-386, 394-402, 414-422, 431-434, 443-446, 456-461, 471-483, 492-502, 508-512, 522-527, 536-546, 555-565, 573-579, 589-601, 610-620, 625-627, 639-651, 660-663, 671-677, 687-694, 703-713, 718-720, 729-739, 747-753, 762-770, 778-784, 794-801, 809-817, 827-835, 848-854, 863-873, 878-880, 885-887, 899-907, 914-917, 919-920, 922-923, 925-926, 928-929, 931-932, 934-935, 937-938, 940-941, 943-944, 946-947, 949-950, 952-953, 955-956, 958-959, 961-962, 964-965, 967-968, 970-977                                                                                                                                                                                                                                                                                                       entry H          line    18 file /storage/hive/project/chem-sherrill/csargent30/.conda/envs/psi419/share/psi4/basis/def2-universal-jkfit.gbs 
    atoms 168, 199, 318, 760                                                                                                                                                                                                                                                                                                                                                                                                                                                                                                                                                                                                                                                                                                                                                                                                                                                                                                                                                                                                    entry S          line   903 file /storage/hive/project/chem-sherrill/csargent30/.conda/envs/psi419/share/psi4/basis/def2-universal-jkfit.gbs 

  ==> Integral Setup <==

  ==> DiskDFJK: Density-Fitted J/K Matrices <==

    J tasked:                  Yes
    K tasked:                  Yes
    wK tasked:                  No
    OpenMP threads:             10
    Integrals threads:          10
    Memory [MiB]:            85830
    Algorithm:                Disk
    Integral Cache:           NONE
    Schwarz Cutoff:          1E-12
    Fitting Condition:       1E-10

   => Auxiliary Basis Set <=

  Basis Set: (MINIX AUX)
    Blend: DEF2-UNIVERSAL-JKFIT
    Number of shells: 15129
    Number of basis functions: 45809
    Number of Cartesian functions: 54001
    Spherical Harmonics?: true
    Max angular momentum: 4

  Minimum eigenvalue in the overlap matrix is 1.6422543856E-01.
  Reciprocal condition number of the overlap matrix is 5.8495626865E-02.
    Using symmetric orthogonalization.

  ==> Pre-Iterations <==

  SCF Guess: Superposition of Atomic Densities via on-the-fly atomic UHF (no occupation information).

   -------------------------
    Irrep   Nso     Nmo    
   -------------------------
     A       2953    2953 
   -------------------------
    Total    2953    2953
   -------------------------

  ==> Iterations <==

                           Total Energy        Delta E     RMS |[F,P]|

   @DF-RHF iter SAD: -24924.98728129219671   -2.49250e+04   0.00000e+00 
   @DF-RHF iter   1: -25135.24603880295763   -2.10259e+02   1.41155e-03 ADIIS/DIIS
   @DF-RHF iter   2: -25144.19885580439222   -8.95282e+00   9.01828e-04 ADIIS/DIIS
   @DF-RHF iter   3: -25147.84566280762374   -3.64681e+00   1.11482e-04 ADIIS/DIIS
   @DF-RHF iter   4: -25147.96721405467179   -1.21551e-01   5.37530e-05 DIIS
   @DF-RHF iter   5: -25147.99270215327124   -2.54881e-02   1.73400e-05 DIIS
   @DF-RHF iter   6: -25147.99622714623547   -3.52499e-03   7.68302e-06 DIIS
   @DF-RHF iter   7: -25147.99693530900549   -7.08163e-04   2.82637e-06 DIIS
   @DF-RHF iter   8: -25147.99702694185544   -9.16328e-05   8.09419e-07 DIIS
   @DF-RHF iter   9: -25147.99703439822042   -7.45636e-06   2.96138e-07 DIIS
   @DF-RHF iter  10: -25147.99703519801915   -7.99799e-07   9.49836e-08 DIIS
  Energy and wave function converged.


  ==> Post-Iterations <==

    Orbital Energies [Eh]
    ---------------------

    Doubly Occupied:                                                      

       1A    -91.188164     2A    -91.185427     3A    -91.143756  
       4A    -91.096520     5A    -20.252386     6A    -20.251692  
       7A    -20.241649     8A    -20.234376     9A    -20.232822  
      10A    -20.229149    11A    -20.201195    12A    -20.201051  
      13A    -20.199025    14A    -20.195856    15A    -20.189127  
      16A    -20.183868    17A    -20.177520    18A    -20.175162  
      19A    -20.173529    20A    -20.164701    21A    -20.162438  
      22A    -20.161064    23A    -20.160796    24A    -20.157703  
      25A    -20.156357    26A    -20.143262    27A    -20.142932  
      28A    -20.142574    29A    -20.138872    30A    -20.137992  
      31A    -20.137419    32A    -20.134653    33A    -20.133903  
      34A    -20.133650    35A    -20.131651    36A    -20.126111  
      37A    -20.125111    38A    -20.124021    39A    -20.123038  
      40A    -20.121509    41A    -20.121394    42A    -20.120889  
      43A    -20.119631    44A    -20.119324    45A    -20.117995  
      46A    -20.116845    47A    -20.116733    48A    -20.116299  
      49A    -20.115401    50A    -20.113185    51A    -20.113035  
      52A    -20.112375    53A    -20.111643    54A    -20.110120  
      55A    -20.106176    56A    -20.105192    57A    -20.104462  
      58A    -20.104198    59A    -20.103873    60A    -20.103749  
      61A    -20.102222    62A    -20.099466    63A    -20.098126  
      64A    -20.097181    65A    -20.096440    66A    -20.095898  
      67A    -20.094778    68A    -20.094085    69A    -20.094059  
      70A    -20.091656    71A    -20.091307    72A    -20.087916  
      73A    -20.086420    74A    -20.085554    75A    -20.082055  
      76A    -20.078065    77A    -20.077999    78A    -20.075439  
      79A    -20.073485    80A    -20.073346    81A    -20.072234  
      82A    -20.071356    83A    -20.069457    84A    -20.061545  
      85A    -20.060372    86A    -20.043082    87A    -20.031354  
      88A    -20.031046    89A    -20.030351    90A    -20.015672  
      91A    -20.014887    92A    -20.010512    93A    -19.993965  
      94A    -19.937252    95A    -19.923808    96A    -19.921699  
      97A    -19.914042    98A    -19.891275    99A    -19.888156  
     100A    -19.877922   101A    -19.872360   102A    -19.860478  
     103A    -19.849387   104A    -19.844259   105A    -19.842965  
     106A    -19.837018   107A    -19.824771   108A    -19.821451  
     109A    -19.802435   110A    -19.795192   111A    -19.792970  
     112A    -15.709468   113A    -15.695787   114A    -15.588739  
     115A    -15.481878   116A    -15.448664   117A    -15.444787  
     118A    -15.435050   119A    -15.431173   120A    -15.407139  
     121A    -15.381231   122A    -15.371597   123A    -15.365853  
     124A    -15.357365   125A    -15.346504   126A    -15.346003  
     127A    -15.345556   128A    -15.339168   129A    -15.325121  
     130A    -15.323958   131A    -15.320181   132A    -15.318787  
     133A    -15.313951   134A    -15.312347   135A    -15.311270  
     136A    -15.309765   137A    -15.309669   138A    -15.308159  
     139A    -15.304527   140A    -15.304020   141A    -15.297115  
     142A    -15.294975   143A    -15.293692   144A    -15.293182  
     145A    -15.293163   146A    -15.292839   147A    -15.292558  
     148A    -15.290373   149A    -15.289802   150A    -15.288465  
     151A    -15.287640   152A    -15.282578   153A    -15.277864  
     154A    -15.275890   155A    -15.273661   156A    -15.272826  
     157A    -15.272333   158A    -15.271956   159A    -15.267132  
     160A    -15.266963   161A    -15.266733   162A    -15.265724  
     163A    -15.265380   164A    -15.265280   165A    -15.264930  
     166A    -15.262906   167A    -15.262136   168A    -15.259753  
     169A    -15.259482   170A    -15.258247   171A    -15.258059  
     172A    -15.257703   173A    -15.256464   174A    -15.254346  
     175A    -15.246670   176A    -15.244940   177A    -15.244703  
     178A    -15.241496   179A    -15.239156   180A    -15.237675  
     181A    -15.236961   182A    -15.236525   183A    -15.228022  
     184A    -15.216224   185A    -15.210455   186A    -15.203601  
     187A    -15.202694   188A    -11.390779   189A    -11.316609  
     190A    -11.287639   191A    -11.284560   192A    -11.276681  
     193A    -11.265994   194A    -11.252027   195A    -11.230454  
     196A    -11.228732   197A    -11.227163   198A    -11.223675  
     199A    -11.213182   200A    -11.209082   201A    -11.206708  
     202A    -11.205000   203A    -11.202773   204A    -11.198690  
     205A    -11.197037   206A    -11.194648   207A    -11.194259  
     208A    -11.191744   209A    -11.191125   210A    -11.190741  
     211A    -11.187141   212A    -11.186369   213A    -11.185745  
     214A    -11.185735   215A    -11.185310   216A    -11.184861  
     217A    -11.183715   218A    -11.183252   219A    -11.181334  
     220A    -11.180545   221A    -11.179976   222A    -11.179008  
     223A    -11.177740   224A    -11.172426   225A    -11.169397  
     226A    -11.168723   227A    -11.168538   228A    -11.168148  
     229A    -11.167706   230A    -11.166269   231A    -11.165858  
     232A    -11.164493   233A    -11.163777   234A    -11.163266  
     235A    -11.162744   236A    -11.159620   237A    -11.158986  
     238A    -11.158798   239A    -11.158749   240A    -11.157857  
     241A    -11.157685   242A    -11.156841   243A    -11.156824  
     244A    -11.156501   245A    -11.155919   246A    -11.155632  
     247A    -11.153684   248A    -11.151338   249A    -11.149835  
     250A    -11.148487   251A    -11.148433   252A    -11.148038  
     253A    -11.147848   254A    -11.147660   255A    -11.146617  
     256A    -11.146004   257A    -11.145205   258A    -11.143962  
     259A    -11.141059   260A    -11.132953   261A    -11.132170  
     262A    -11.131743   263A    -11.129946   264A    -11.129004  
     265A    -11.128891   266A    -11.126651   267A    -11.125234  
     268A    -11.125104   269A    -11.123961   270A    -11.122662  
     271A    -11.121924   272A    -11.121040   273A    -11.120651  
     274A    -11.119621   275A    -11.117567   276A    -11.114542  
     277A    -11.108816   278A    -11.106316   279A    -11.106028  
     280A    -11.104204   281A    -11.103399   282A    -11.099787  
     283A    -11.098177   284A    -11.098136   285A    -11.097693  
     286A    -11.096028   287A    -11.095515   288A    -11.094436  
     289A    -11.094395   290A    -11.093677   291A    -11.092748  
     292A    -11.091819   293A    -11.091454   294A    -11.090548  
     295A    -11.089917   296A    -11.089570   297A    -11.089051  
     298A    -11.088814   299A    -11.086976   300A    -11.086275  
     301A    -11.085344   302A    -11.085037   303A    -11.084717  
     304A    -11.084231   305A    -11.084134   306A    -11.083753  
     307A    -11.082497   308A    -11.081546   309A    -11.081535  
     310A    -11.081465   311A    -11.078164   312A    -11.078121  
     313A    -11.077903   314A    -11.077128   315A    -11.076851  
     316A    -11.076418   317A    -11.075742   318A    -11.075624  
     319A    -11.075104   320A    -11.073871   321A    -11.073824  
     322A    -11.073245   323A    -11.073044   324A    -11.071885  
     325A    -11.071210   326A    -11.071086   327A    -11.070309  
     328A    -11.068820   329A    -11.068800   330A    -11.068380  
     331A    -11.067965   332A    -11.064818   333A    -11.064756  
     334A    -11.064315   335A    -11.062460   336A    -11.062166  
     337A    -11.061832   338A    -11.061815   339A    -11.060456  
     340A    -11.060221   341A    -11.057704   342A    -11.057449  
     343A    -11.056671   344A    -11.056220   345A    -11.055508  
     346A    -11.054738   347A    -11.054289   348A    -11.052006  
     349A    -11.051485   350A    -11.050983   351A    -11.049611  
     352A    -11.048836   353A    -11.047803   354A    -11.046278  
     355A    -11.046030   356A    -11.045099   357A    -11.045079  
     358A    -11.044735   359A    -11.044713   360A    -11.042841  
     361A    -11.042710   362A    -11.041856   363A    -11.041175  
     364A    -11.040921   365A    -11.040761   366A    -11.040374  
     367A    -11.040248   368A    -11.040106   369A    -11.040014  
     370A    -11.039245   371A    -11.038163   372A    -11.038055  
     373A    -11.037742   374A    -11.037637   375A    -11.036276  
     376A    -11.036224   377A    -11.035730   378A    -11.034919  
     379A    -11.033373   380A    -11.033253   381A    -11.032502  
     382A    -11.032460   383A    -11.032154   384A    -11.031591  
     385A    -11.030890   386A    -11.030723   387A    -11.030333  
     388A    -11.029291   389A    -11.028723   390A    -11.027857  
     391A    -11.027277   392A    -11.025979   393A    -11.025753  
     394A    -11.025095   395A    -11.024721   396A    -11.023136  
     397A    -11.022954   398A    -11.022495   399A    -11.021144  
     400A    -11.020878   401A    -11.020828   402A    -11.020637  
     403A    -11.020272   404A    -11.019498   405A    -11.019361  
     406A    -11.019163   407A    -11.019031   408A    -11.018921  
     409A    -11.018063   410A    -11.017755   411A    -11.016280  
     412A    -11.015807   413A    -11.014266   414A    -11.014252  
     415A    -11.014172   416A    -11.013550   417A    -11.012545  
     418A    -11.010477   419A    -11.009303   420A    -11.008699  
     421A    -11.008644   422A    -11.008581   423A    -11.007211  
     424A    -11.006936   425A    -11.006636   426A    -11.006440  
     427A    -11.006437   428A    -11.005437   429A    -11.005148  
     430A    -11.004993   431A    -11.004966   432A    -11.004376  
     433A    -11.003343   434A    -11.003221   435A    -11.002310  
     436A    -11.002196   437A    -11.001841   438A    -11.000774  
     439A    -11.000056   440A    -10.999751   441A    -10.999527  
     442A    -10.999425   443A    -10.998503   444A    -10.996596  
     445A    -10.995673   446A    -10.994037   447A    -10.993388  
     448A    -10.992915   449A    -10.991971   450A    -10.990057  
     451A    -10.989826   452A    -10.989243   453A    -10.988797  
     454A    -10.988409   455A    -10.988031   456A    -10.985082  
     457A    -10.984999   458A    -10.984667   459A    -10.984546  
     460A    -10.984506   461A    -10.983592   462A    -10.983311  
     463A    -10.980717   464A    -10.979711   465A    -10.974921  
     466A    -10.971190   467A    -10.970984   468A    -10.966427  
     469A    -10.966188   470A    -10.963677   471A    -10.962939  
     472A    -10.962268   473A    -10.954419   474A    -10.950137  
     475A    -10.949647   476A    -10.942474   477A    -10.940759  
     478A    -10.937155   479A    -10.926669   480A    -10.925755  
     481A    -10.918917   482A    -10.907569   483A    -10.900937  
     484A    -10.881464   485A    -10.877240   486A     -8.801238  
     487A     -8.800327   488A     -8.761571   489A     -8.716385  
     490A     -6.451951   491A     -6.449407   492A     -6.449016  
     493A     -6.447846   494A     -6.445969   495A     -6.445049  
     496A     -6.411209   497A     -6.409424   498A     -6.406533  
     499A     -6.365977   500A     -6.364384   501A     -6.361442  
     502A     -1.424715   503A     -1.412216   504A     -1.372133  
     505A     -1.342328   506A     -1.338425   507A     -1.318380  
     508A     -1.315306   509A     -1.306294   510A     -1.295357  
     511A     -1.288291   512A     -1.286714   513A     -1.276508  
     514A     -1.274935   515A     -1.262820   516A     -1.262256  
     517A     -1.261293   518A     -1.256697   519A     -1.255819  
     520A     -1.255320   521A     -1.255304   522A     -1.248206  
     523A     -1.247375   524A     -1.244858   525A     -1.241670  
     526A     -1.241505   527A     -1.240464   528A     -1.240290  
     529A     -1.238976   530A     -1.238814   531A     -1.238809  
     532A     -1.238598   533A     -1.237718   534A     -1.237426  
     535A     -1.237319   536A     -1.236176   537A     -1.235731  
     538A     -1.233858   539A     -1.232483   540A     -1.232309  
     541A     -1.228186   542A     -1.225491   543A     -1.225101  
     544A     -1.224983   545A     -1.224919   546A     -1.220705  
     547A     -1.220694   548A     -1.220412   549A     -1.219530  
     550A     -1.218270   551A     -1.218200   552A     -1.217308  
     553A     -1.216755   554A     -1.215045   555A     -1.214530  
     556A     -1.214416   557A     -1.213138   558A     -1.212292  
     559A     -1.212091   560A     -1.212083   561A     -1.211393  
     562A     -1.210530   563A     -1.209313   564A     -1.206789  
     565A     -1.205405   566A     -1.204992   567A     -1.204386  
     568A     -1.204221   569A     -1.203835   570A     -1.202971  
     571A     -1.201097   572A     -1.200305   573A     -1.198881  
     574A     -1.195730   575A     -1.193898   576A     -1.191708  
     577A     -1.189273   578A     -1.185999   579A     -1.185954  
     580A     -1.184038   581A     -1.183401   582A     -1.181226  
     583A     -1.178408   584A     -1.177184   585A     -1.173613  
     586A     -1.172933   587A     -1.172919   588A     -1.171847  
     589A     -1.169838   590A     -1.167897   591A     -1.163380  
     592A     -1.163296   593A     -1.156319   594A     -1.151288  
     595A     -1.147406   596A     -1.147252   597A     -1.143407  
     598A     -1.138972   599A     -1.138109   600A     -1.136991  
     601A     -1.135828   602A     -1.135414   603A     -1.133968  
     604A     -1.129023   605A     -1.128053   606A     -1.117238  
     607A     -1.110300   608A     -1.106782   609A     -1.106189  
     610A     -1.105636   611A     -1.105244   612A     -1.104642  
     613A     -1.104118   614A     -1.102411   615A     -1.097822  
     616A     -1.094339   617A     -1.092215   618A     -1.092177  
     619A     -1.091083   620A     -1.089646   621A     -1.088625  
     622A     -1.087775   623A     -1.087638   624A     -1.085162  
     625A     -1.085013   626A     -1.084461   627A     -1.084082  
     628A     -1.081966   629A     -1.081656   630A     -1.081141  
     631A     -1.079326   632A     -1.077259   633A     -1.076774  
     634A     -1.075972   635A     -1.075341   636A     -1.073350  
     637A     -1.072787   638A     -1.071606   639A     -1.070796  
     640A     -1.070158   641A     -1.068659   642A     -1.068360  
     643A     -1.066400   644A     -1.065658   645A     -1.063645  
     646A     -1.061869   647A     -1.061212   648A     -1.060324  
     649A     -1.059912   650A     -1.059296   651A     -1.057338  
     652A     -1.057243   653A     -1.056018   654A     -1.053817  
     655A     -1.053464   656A     -1.051545   657A     -1.049120  
     658A     -1.048233   659A     -1.046820   660A     -1.044917  
     661A     -1.044631   662A     -1.043582   663A     -1.043535  
     664A     -1.042128   665A     -1.041601   666A     -1.037104  
     667A     -1.033424   668A     -1.030858   669A     -1.029881  
     670A     -1.029623   671A     -1.029513   672A     -1.028643  
     673A     -1.026628   674A     -1.026239   675A     -1.024582  
     676A     -1.024531   677A     -1.023503   678A     -1.020103  
     679A     -1.019819   680A     -1.017582   681A     -1.016922  
     682A     -1.014162   683A     -1.013716   684A     -1.010439  
     685A     -1.009807   686A     -1.007912   687A     -1.006652  
     688A     -1.005632   689A     -1.002903   690A     -0.999797  
     691A     -0.999266   692A     -0.997750   693A     -0.996642  
     694A     -0.995505   695A     -0.988466   696A     -0.981052  
     697A     -0.979715   698A     -0.975131   699A     -0.974180  
     700A     -0.971052   701A     -0.967246   702A     -0.966240  
     703A     -0.965493   704A     -0.963055   705A     -0.962578  
     706A     -0.962507   707A     -0.962312   708A     -0.959621  
     709A     -0.957310   710A     -0.954553   711A     -0.950931  
     712A     -0.950822   713A     -0.950024   714A     -0.945938  
     715A     -0.941501   716A     -0.939201   717A     -0.938859  
     718A     -0.938077   719A     -0.937042   720A     -0.935575  
     721A     -0.934983   722A     -0.934847   723A     -0.930607  
     724A     -0.929605   725A     -0.929318   726A     -0.927961  
     727A     -0.926940   728A     -0.926309   729A     -0.925358  
     730A     -0.924573   731A     -0.924176   732A     -0.923811  
     733A     -0.922160   734A     -0.921984   735A     -0.919211  
     736A     -0.917030   737A     -0.915420   738A     -0.913943  
     739A     -0.911721   740A     -0.908125   741A     -0.905067  
     742A     -0.903638   743A     -0.902888   744A     -0.902099  
     745A     -0.894698   746A     -0.893944   747A     -0.889435  
     748A     -0.888741   749A     -0.887095   750A     -0.886709  
     751A     -0.886265   752A     -0.886164   753A     -0.885555  
     754A     -0.884679   755A     -0.881611   756A     -0.881206  
     757A     -0.880832   758A     -0.880420   759A     -0.879641  
     760A     -0.879125   761A     -0.878095   762A     -0.875841  
     763A     -0.873820   764A     -0.873562   765A     -0.872807  
     766A     -0.872096   767A     -0.870952   768A     -0.869294  
     769A     -0.868515   770A     -0.866750   771A     -0.864219  
     772A     -0.863098   773A     -0.862947   774A     -0.862934  
     775A     -0.862717   776A     -0.861633   777A     -0.861062  
     778A     -0.858938   779A     -0.858287   780A     -0.857486  
     781A     -0.857080   782A     -0.856256   783A     -0.854790  
     784A     -0.852913   785A     -0.851267   786A     -0.849628  
     787A     -0.846674   788A     -0.846432   789A     -0.844551  
     790A     -0.843565   791A     -0.842421   792A     -0.839270  
     793A     -0.838961   794A     -0.831652   795A     -0.826309  
     796A     -0.825266   797A     -0.824014   798A     -0.822414  
     799A     -0.821482   800A     -0.819533   801A     -0.819109  
     802A     -0.816557   803A     -0.815413   804A     -0.812779  
     805A     -0.810539   806A     -0.808028   807A     -0.806280  
     808A     -0.805686   809A     -0.805399   810A     -0.805188  
     811A     -0.804716   812A     -0.804433   813A     -0.803609  
     814A     -0.802976   815A     -0.799727   816A     -0.796836  
     817A     -0.796343   818A     -0.796164   819A     -0.793990  
     820A     -0.793084   821A     -0.792096   822A     -0.791801  
     823A     -0.782308   824A     -0.781550   825A     -0.780981  
     826A     -0.776182   827A     -0.772972   828A     -0.771183  
     829A     -0.770536   830A     -0.767491   831A     -0.766099  
     832A     -0.764813   833A     -0.763358   834A     -0.763240  
     835A     -0.761291   836A     -0.760411   837A     -0.756502  
     838A     -0.756176   839A     -0.755321   840A     -0.753437  
     841A     -0.753086   842A     -0.751110   843A     -0.750605  
     844A     -0.748245   845A     -0.747368   846A     -0.746811  
     847A     -0.743952   848A     -0.743024   849A     -0.741724  
     850A     -0.739622   851A     -0.739054   852A     -0.737908  
     853A     -0.737334   854A     -0.737194   855A     -0.735702  
     856A     -0.732180   857A     -0.731318   858A     -0.730689  
     859A     -0.726518   860A     -0.723686   861A     -0.721804  
     862A     -0.720687   863A     -0.720570   864A     -0.718851  
     865A     -0.715509   866A     -0.715100   867A     -0.714411  
     868A     -0.712097   869A     -0.712011   870A     -0.711134  
     871A     -0.709742   872A     -0.709469   873A     -0.706587  
     874A     -0.706460   875A     -0.706335   876A     -0.706041  
     877A     -0.704896   878A     -0.704299   879A     -0.701660  
     880A     -0.697516   881A     -0.696535   882A     -0.694970  
     883A     -0.694501   884A     -0.693207   885A     -0.691471  
     886A     -0.690906   887A     -0.688279   888A     -0.687922  
     889A     -0.687335   890A     -0.686641   891A     -0.686374  
     892A     -0.685673   893A     -0.684418   894A     -0.681920  
     895A     -0.679484   896A     -0.679109   897A     -0.679086  
     898A     -0.678664   899A     -0.676769   900A     -0.674805  
     901A     -0.674185   902A     -0.672542   903A     -0.671822  
     904A     -0.670198   905A     -0.670051   906A     -0.669596  
     907A     -0.669020   908A     -0.667972   909A     -0.666933  
     910A     -0.666664   911A     -0.664637   912A     -0.662881  
     913A     -0.662562   914A     -0.661990   915A     -0.661056  
     916A     -0.660654   917A     -0.659716   918A     -0.656511  
     919A     -0.654956   920A     -0.654637   921A     -0.654389  
     922A     -0.653914   923A     -0.653802   924A     -0.653588  
     925A     -0.651605   926A     -0.650997   927A     -0.649852  
     928A     -0.649650   929A     -0.649086   930A     -0.647681  
     931A     -0.647484   932A     -0.646705   933A     -0.645817  
     934A     -0.645246   935A     -0.644625   936A     -0.643256  
     937A     -0.642405   938A     -0.641473   939A     -0.640933  
     940A     -0.640428   941A     -0.639148   942A     -0.638682  
     943A     -0.638271   944A     -0.637720   945A     -0.636419  
     946A     -0.635749   947A     -0.635632   948A     -0.635117  
     949A     -0.634725   950A     -0.634415   951A     -0.634155  
     952A     -0.633851   953A     -0.633249   954A     -0.632605  
     955A     -0.631597   956A     -0.631286   957A     -0.630278  
     958A     -0.629239   959A     -0.628987   960A     -0.628479  
     961A     -0.628311   962A     -0.628136   963A     -0.626657  
     964A     -0.626249   965A     -0.624606   966A     -0.624348  
     967A     -0.624118   968A     -0.623360   969A     -0.622872  
     970A     -0.620892   971A     -0.620446   972A     -0.620355  
     973A     -0.619725   974A     -0.618517   975A     -0.617752  
     976A     -0.616749   977A     -0.615928   978A     -0.615497  
     979A     -0.615022   980A     -0.614864   981A     -0.613895  
     982A     -0.613640   983A     -0.613457   984A     -0.613004  
     985A     -0.612043   986A     -0.610315   987A     -0.609869  
     988A     -0.608806   989A     -0.608580   990A     -0.607606  
     991A     -0.607482   992A     -0.605434   993A     -0.604983  
     994A     -0.604461   995A     -0.604421   996A     -0.602839  
     997A     -0.602352   998A     -0.601851   999A     -0.601690  
    1000A     -0.600637  1001A     -0.599451  1002A     -0.598985  
    1003A     -0.595574  1004A     -0.595513  1005A     -0.595136  
    1006A     -0.594577  1007A     -0.593394  1008A     -0.591256  
    1009A     -0.590807  1010A     -0.590640  1011A     -0.590175  
    1012A     -0.589736  1013A     -0.588973  1014A     -0.586949  
    1015A     -0.585684  1016A     -0.585647  1017A     -0.585166  
    1018A     -0.584557  1019A     -0.582379  1020A     -0.582165  
    1021A     -0.579633  1022A     -0.579027  1023A     -0.578173  
    1024A     -0.576759  1025A     -0.576603  1026A     -0.576379  
    1027A     -0.574284  1028A     -0.574244  1029A     -0.573878  
    1030A     -0.573570  1031A     -0.572942  1032A     -0.572230  
    1033A     -0.572144  1034A     -0.571963  1035A     -0.571843  
    1036A     -0.570371  1037A     -0.569437  1038A     -0.569267  
    1039A     -0.569151  1040A     -0.567945  1041A     -0.567347  
    1042A     -0.565825  1043A     -0.565562  1044A     -0.562610  
    1045A     -0.562267  1046A     -0.561702  1047A     -0.560940  
    1048A     -0.560761  1049A     -0.560515  1050A     -0.560279  
    1051A     -0.559913  1052A     -0.559729  1053A     -0.559445  
    1054A     -0.558606  1055A     -0.558040  1056A     -0.557343  
    1057A     -0.556463  1058A     -0.554715  1059A     -0.554410  
    1060A     -0.553584  1061A     -0.552320  1062A     -0.551837  
    1063A     -0.551381  1064A     -0.551204  1065A     -0.551028  
    1066A     -0.550330  1067A     -0.549324  1068A     -0.549112  
    1069A     -0.548232  1070A     -0.547752  1071A     -0.547424  
    1072A     -0.546677  1073A     -0.546494  1074A     -0.545164  
    1075A     -0.544031  1076A     -0.542930  1077A     -0.542628  
    1078A     -0.541836  1079A     -0.541018  1080A     -0.540718  
    1081A     -0.539085  1082A     -0.538724  1083A     -0.538284  
    1084A     -0.537898  1085A     -0.536552  1086A     -0.536018  
    1087A     -0.535214  1088A     -0.534693  1089A     -0.533418  
    1090A     -0.533042  1091A     -0.531650  1092A     -0.531312  
    1093A     -0.530650  1094A     -0.530520  1095A     -0.530386  
    1096A     -0.529605  1097A     -0.528689  1098A     -0.528298  
    1099A     -0.527606  1100A     -0.527367  1101A     -0.526535  
    1102A     -0.526121  1103A     -0.525243  1104A     -0.524416  
    1105A     -0.521708  1106A     -0.521685  1107A     -0.521352  
    1108A     -0.520163  1109A     -0.519969  1110A     -0.519695  
    1111A     -0.519321  1112A     -0.518609  1113A     -0.518262  
    1114A     -0.517769  1115A     -0.517078  1116A     -0.516943  
    1117A     -0.516348  1118A     -0.515803  1119A     -0.515109  
    1120A     -0.514060  1121A     -0.513780  1122A     -0.513442  
    1123A     -0.512033  1124A     -0.511985  1125A     -0.511399  
    1126A     -0.511085  1127A     -0.510640  1128A     -0.510208  
    1129A     -0.510132  1130A     -0.509110  1131A     -0.508442  
    1132A     -0.506889  1133A     -0.506383  1134A     -0.505876  
    1135A     -0.505607  1136A     -0.505204  1137A     -0.504790  
    1138A     -0.504574  1139A     -0.504011  1140A     -0.502839  
    1141A     -0.502451  1142A     -0.501285  1143A     -0.501147  
    1144A     -0.500931  1145A     -0.500041  1146A     -0.499747  
    1147A     -0.498628  1148A     -0.498304  1149A     -0.497966  
    1150A     -0.496918  1151A     -0.496581  1152A     -0.496158  
    1153A     -0.495852  1154A     -0.495212  1155A     -0.494245  
    1156A     -0.493741  1157A     -0.493419  1158A     -0.493120  
    1159A     -0.492704  1160A     -0.491622  1161A     -0.491331  
    1162A     -0.490920  1163A     -0.490565  1164A     -0.490404  
    1165A     -0.490150  1166A     -0.489919  1167A     -0.488807  
    1168A     -0.488575  1169A     -0.488208  1170A     -0.487983  
    1171A     -0.487461  1172A     -0.486216  1173A     -0.486076  
    1174A     -0.485722  1175A     -0.485473  1176A     -0.485076  
    1177A     -0.484832  1178A     -0.484302  1179A     -0.483714  
    1180A     -0.483681  1181A     -0.483338  1182A     -0.482305  
    1183A     -0.481720  1184A     -0.481530  1185A     -0.481372  
    1186A     -0.481049  1187A     -0.480579  1188A     -0.479987  
    1189A     -0.479558  1190A     -0.478760  1191A     -0.478596  
    1192A     -0.478361  1193A     -0.477514  1194A     -0.477451  
    1195A     -0.476513  1196A     -0.476144  1197A     -0.475918  
    1198A     -0.475499  1199A     -0.474888  1200A     -0.474688  
    1201A     -0.474102  1202A     -0.473901  1203A     -0.473392  
    1204A     -0.472530  1205A     -0.472381  1206A     -0.472088  
    1207A     -0.471231  1208A     -0.470857  1209A     -0.470505  
    1210A     -0.470096  1211A     -0.469262  1212A     -0.469109  
    1213A     -0.468596  1214A     -0.467895  1215A     -0.467654  
    1216A     -0.466828  1217A     -0.466635  1218A     -0.466216  
    1219A     -0.466055  1220A     -0.465451  1221A     -0.465227  
    1222A     -0.464611  1223A     -0.464512  1224A     -0.463352  
    1225A     -0.463100  1226A     -0.462885  1227A     -0.462560  
    1228A     -0.462172  1229A     -0.461856  1230A     -0.461618  
    1231A     -0.460632  1232A     -0.460298  1233A     -0.459926  
    1234A     -0.459364  1235A     -0.458421  1236A     -0.457812  
    1237A     -0.456924  1238A     -0.456632  1239A     -0.456183  
    1240A     -0.455566  1241A     -0.455376  1242A     -0.454785  
    1243A     -0.454345  1244A     -0.454263  1245A     -0.453709  
    1246A     -0.453377  1247A     -0.453185  1248A     -0.452616  
    1249A     -0.452511  1250A     -0.451774  1251A     -0.451291  
    1252A     -0.450645  1253A     -0.450329  1254A     -0.449497  
    1255A     -0.449476  1256A     -0.449245  1257A     -0.448772  
    1258A     -0.448360  1259A     -0.448027  1260A     -0.447356  
    1261A     -0.447159  1262A     -0.447038  1263A     -0.446861  
    1264A     -0.446759  1265A     -0.446480  1266A     -0.445818  
    1267A     -0.445387  1268A     -0.444810  1269A     -0.444569  
    1270A     -0.444362  1271A     -0.443765  1272A     -0.443352  
    1273A     -0.442990  1274A     -0.442684  1275A     -0.442373  
    1276A     -0.442073  1277A     -0.441815  1278A     -0.441692  
    1279A     -0.441365  1280A     -0.441305  1281A     -0.440850  
    1282A     -0.439997  1283A     -0.439837  1284A     -0.439677  
    1285A     -0.438994  1286A     -0.438342  1287A     -0.437695  
    1288A     -0.437349  1289A     -0.437200  1290A     -0.436514  
    1291A     -0.435955  1292A     -0.435732  1293A     -0.435086  
    1294A     -0.434707  1295A     -0.434385  1296A     -0.434098  
    1297A     -0.433893  1298A     -0.433532  1299A     -0.433011  
    1300A     -0.432246  1301A     -0.431885  1302A     -0.431680  
    1303A     -0.431297  1304A     -0.430954  1305A     -0.430834  
    1306A     -0.430524  1307A     -0.430308  1308A     -0.430162  
    1309A     -0.429587  1310A     -0.429450  1311A     -0.429029  
    1312A     -0.428678  1313A     -0.427314  1314A     -0.427142  
    1315A     -0.426801  1316A     -0.426062  1317A     -0.425553  
    1318A     -0.425179  1319A     -0.424982  1320A     -0.424520  
    1321A     -0.424063  1322A     -0.423860  1323A     -0.423407  
    1324A     -0.423227  1325A     -0.422723  1326A     -0.422439  
    1327A     -0.422253  1328A     -0.421914  1329A     -0.421524  
    1330A     -0.421268  1331A     -0.420129  1332A     -0.419977  
    1333A     -0.419682  1334A     -0.419613  1335A     -0.419348  
    1336A     -0.418922  1337A     -0.418865  1338A     -0.418605  
    1339A     -0.418291  1340A     -0.417916  1341A     -0.417571  
    1342A     -0.417209  1343A     -0.416919  1344A     -0.416601  
    1345A     -0.416501  1346A     -0.415845  1347A     -0.414942  
    1348A     -0.414561  1349A     -0.414432  1350A     -0.414299  
    1351A     -0.413855  1352A     -0.413723  1353A     -0.413438  
    1354A     -0.412316  1355A     -0.411821  1356A     -0.411807  
    1357A     -0.411233  1358A     -0.410943  1359A     -0.410743  
    1360A     -0.409945  1361A     -0.409503  1362A     -0.409215  
    1363A     -0.408793  1364A     -0.408227  1365A     -0.408100  
    1366A     -0.407756  1367A     -0.407556  1368A     -0.407341  
    1369A     -0.407084  1370A     -0.406943  1371A     -0.406854  
    1372A     -0.406498  1373A     -0.406268  1374A     -0.405910  
    1375A     -0.405382  1376A     -0.405134  1377A     -0.404987  
    1378A     -0.404892  1379A     -0.404479  1380A     -0.404344  
    1381A     -0.403771  1382A     -0.403510  1383A     -0.403206  
    1384A     -0.403148  1385A     -0.402697  1386A     -0.402450  
    1387A     -0.402162  1388A     -0.401938  1389A     -0.401452  
    1390A     -0.400747  1391A     -0.400102  1392A     -0.399770  
    1393A     -0.399629  1394A     -0.399499  1395A     -0.398976  
    1396A     -0.398110  1397A     -0.397587  1398A     -0.397287  
    1399A     -0.396840  1400A     -0.396728  1401A     -0.396506  
    1402A     -0.396037  1403A     -0.395395  1404A     -0.395064  
    1405A     -0.394279  1406A     -0.394190  1407A     -0.393681  
    1408A     -0.393409  1409A     -0.393371  1410A     -0.392925  
    1411A     -0.392881  1412A     -0.392647  1413A     -0.392253  
    1414A     -0.391890  1415A     -0.391628  1416A     -0.391216  
    1417A     -0.390996  1418A     -0.390921  1419A     -0.390512  
    1420A     -0.390381  1421A     -0.390219  1422A     -0.390028  
    1423A     -0.389772  1424A     -0.389097  1425A     -0.389004  
    1426A     -0.388548  1427A     -0.388457  1428A     -0.388067  
    1429A     -0.387273  1430A     -0.387129  1431A     -0.386735  
    1432A     -0.386126  1433A     -0.385850  1434A     -0.385758  
    1435A     -0.385570  1436A     -0.384981  1437A     -0.384538  
    1438A     -0.383961  1439A     -0.383757  1440A     -0.383283  
    1441A     -0.382735  1442A     -0.382594  1443A     -0.382046  
    1444A     -0.381503  1445A     -0.381139  1446A     -0.380968  
    1447A     -0.380616  1448A     -0.379941  1449A     -0.379797  
    1450A     -0.379431  1451A     -0.379013  1452A     -0.378717  
    1453A     -0.378497  1454A     -0.377773  1455A     -0.377379  
    1456A     -0.377232  1457A     -0.376878  1458A     -0.376499  
    1459A     -0.376317  1460A     -0.375558  1461A     -0.375398  
    1462A     -0.374753  1463A     -0.374166  1464A     -0.373873  
    1465A     -0.373769  1466A     -0.373646  1467A     -0.373307  
    1468A     -0.373167  1469A     -0.372241  1470A     -0.372056  
    1471A     -0.371710  1472A     -0.371313  1473A     -0.371218  
    1474A     -0.370619  1475A     -0.370039  1476A     -0.369107  
    1477A     -0.368892  1478A     -0.368745  1479A     -0.368023  
    1480A     -0.367588  1481A     -0.367487  1482A     -0.367128  
    1483A     -0.366411  1484A     -0.366122  1485A     -0.365996  
    1486A     -0.365756  1487A     -0.365358  1488A     -0.365159  
    1489A     -0.364818  1490A     -0.364468  1491A     -0.364322  
    1492A     -0.364168  1493A     -0.363509  1494A     -0.362564  
    1495A     -0.362104  1496A     -0.361652  1497A     -0.361333  
    1498A     -0.360647  1499A     -0.359977  1500A     -0.359879  
    1501A     -0.359589  1502A     -0.359163  1503A     -0.358873  
    1504A     -0.358449  1505A     -0.358238  1506A     -0.357840  
    1507A     -0.357447  1508A     -0.357255  1509A     -0.357171  
    1510A     -0.356829  1511A     -0.356465  1512A     -0.355993  
    1513A     -0.355864  1514A     -0.355451  1515A     -0.355413  
    1516A     -0.355314  1517A     -0.354536  1518A     -0.354098  
    1519A     -0.353903  1520A     -0.353466  1521A     -0.353351  
    1522A     -0.352801  1523A     -0.352750  1524A     -0.352439  
    1525A     -0.352051  1526A     -0.351559  1527A     -0.351204  
    1528A     -0.351165  1529A     -0.350928  1530A     -0.350641  
    1531A     -0.350121  1532A     -0.349680  1533A     -0.348904  
    1534A     -0.348759  1535A     -0.348199  1536A     -0.348142  
    1537A     -0.347830  1538A     -0.346948  1539A     -0.346516  
    1540A     -0.345849  1541A     -0.345611  1542A     -0.343986  
    1543A     -0.343492  1544A     -0.343436  1545A     -0.342911  
    1546A     -0.342748  1547A     -0.342625  1548A     -0.341957  
    1549A     -0.341864  1550A     -0.341642  1551A     -0.341332  
    1552A     -0.341000  1553A     -0.340442  1554A     -0.339579  
    1555A     -0.339410  1556A     -0.338136  1557A     -0.337475  
    1558A     -0.337323  1559A     -0.337154  1560A     -0.336916  
    1561A     -0.336363  1562A     -0.336037  1563A     -0.335542  
    1564A     -0.335121  1565A     -0.334988  1566A     -0.334647  
    1567A     -0.334298  1568A     -0.334142  1569A     -0.332994  
    1570A     -0.332277  1571A     -0.331849  1572A     -0.331693  
    1573A     -0.331218  1574A     -0.330607  1575A     -0.330354  
    1576A     -0.329875  1577A     -0.329427  1578A     -0.329136  
    1579A     -0.328923  1580A     -0.328670  1581A     -0.328397  
    1582A     -0.328166  1583A     -0.328130  1584A     -0.327820  
    1585A     -0.326998  1586A     -0.326287  1587A     -0.325434  
    1588A     -0.325261  1589A     -0.324839  1590A     -0.324374  
    1591A     -0.324085  1592A     -0.323849  1593A     -0.323089  
    1594A     -0.322918  1595A     -0.322638  1596A     -0.322211  
    1597A     -0.321845  1598A     -0.321407  1599A     -0.321339  
    1600A     -0.320712  1601A     -0.319329  1602A     -0.319216  
    1603A     -0.318301  1604A     -0.318111  1605A     -0.317524  
    1606A     -0.316789  1607A     -0.315794  1608A     -0.315573  
    1609A     -0.315130  1610A     -0.314847  1611A     -0.314148  
    1612A     -0.313499  1613A     -0.313093  1614A     -0.312442  
    1615A     -0.311573  1616A     -0.311547  1617A     -0.309517  
    1618A     -0.309075  1619A     -0.308785  1620A     -0.308611  
    1621A     -0.308009  1622A     -0.307846  1623A     -0.306769  
    1624A     -0.306595  1625A     -0.305842  1626A     -0.305398  
    1627A     -0.304930  1628A     -0.303979  1629A     -0.303079  
    1630A     -0.302989  1631A     -0.302815  1632A     -0.301556  
    1633A     -0.301136  1634A     -0.300736  1635A     -0.300446  
    1636A     -0.299724  1637A     -0.299488  1638A     -0.298725  
    1639A     -0.298504  1640A     -0.297492  1641A     -0.296745  
    1642A     -0.295980  1643A     -0.295573  1644A     -0.295032  
    1645A     -0.294378  1646A     -0.293727  1647A     -0.291872  
    1648A     -0.291174  1649A     -0.291128  1650A     -0.290432  
    1651A     -0.290022  1652A     -0.289677  1653A     -0.289321  
    1654A     -0.287609  1655A     -0.287384  1656A     -0.286639  
    1657A     -0.286353  1658A     -0.285329  1659A     -0.284529  
    1660A     -0.284510  1661A     -0.282522  1662A     -0.281327  
    1663A     -0.281142  1664A     -0.279750  1665A     -0.279444  
    1666A     -0.278677  1667A     -0.278311  1668A     -0.276729  
    1669A     -0.275695  1670A     -0.275147  1671A     -0.275071  
    1672A     -0.274768  1673A     -0.273379  1674A     -0.272361  
    1675A     -0.272283  1676A     -0.271404  1677A     -0.270232  
    1678A     -0.270121  1679A     -0.269211  1680A     -0.267942  
    1681A     -0.267915  1682A     -0.267505  1683A     -0.266034  
    1684A     -0.265803  1685A     -0.264845  1686A     -0.262819  
    1687A     -0.262689  1688A     -0.262045  1689A     -0.261760  
    1690A     -0.261136  1691A     -0.260930  1692A     -0.260728  
    1693A     -0.260672  1694A     -0.260530  1695A     -0.259967  
    1696A     -0.259043  1697A     -0.258771  1698A     -0.257934  
    1699A     -0.257848  1700A     -0.257360  1701A     -0.256654  
    1702A     -0.255914  1703A     -0.255829  1704A     -0.255693  
    1705A     -0.255394  1706A     -0.254403  1707A     -0.253227  
    1708A     -0.252746  1709A     -0.252638  1710A     -0.252389  
    1711A     -0.252297  1712A     -0.251705  1713A     -0.251188  
    1714A     -0.250161  1715A     -0.249934  1716A     -0.249449  
    1717A     -0.248046  1718A     -0.247132  1719A     -0.246242  
    1720A     -0.246122  1721A     -0.245280  1722A     -0.244827  
    1723A     -0.244148  1724A     -0.243698  1725A     -0.243456  
    1726A     -0.242564  1727A     -0.242281  1728A     -0.241819  
    1729A     -0.241069  1730A     -0.240911  1731A     -0.239210  
    1732A     -0.235694  1733A     -0.235576  1734A     -0.235190  
    1735A     -0.234776  1736A     -0.234521  1737A     -0.234354  
    1738A     -0.233225  1739A     -0.232697  1740A     -0.232160  
    1741A     -0.231575  1742A     -0.231484  1743A     -0.231347  
    1744A     -0.231156  1745A     -0.230205  1746A     -0.230001  
    1747A     -0.228788  1748A     -0.228032  1749A     -0.227882  
    1750A     -0.226004  1751A     -0.225426  1752A     -0.225198  
    1753A     -0.224973  1754A     -0.223387  1755A     -0.223126  
    1756A     -0.222968  1757A     -0.222320  1758A     -0.220169  
    1759A     -0.219708  1760A     -0.219496  1761A     -0.218829  
    1762A     -0.218593  1763A     -0.216925  1764A     -0.216808  
    1765A     -0.216343  1766A     -0.215496  1767A     -0.215176  
    1768A     -0.215130  1769A     -0.214612  1770A     -0.213065  
    1771A     -0.213004  1772A     -0.212864  1773A     -0.212560  
    1774A     -0.210449  1775A     -0.209599  1776A     -0.209410  
    1777A     -0.209003  1778A     -0.208224  1779A     -0.207092  
    1780A     -0.206229  1781A     -0.205516  1782A     -0.204825  
    1783A     -0.203574  1784A     -0.203062  1785A     -0.202403  
    1786A     -0.202035  1787A     -0.201354  1788A     -0.201099  
    1789A     -0.200423  1790A     -0.200039  1791A     -0.198221  
    1792A     -0.197123  1793A     -0.196857  1794A     -0.196726  
    1795A     -0.196647  1796A     -0.196474  1797A     -0.196202  
    1798A     -0.195157  1799A     -0.195033  1800A     -0.194593  
    1801A     -0.194208  1802A     -0.193073  1803A     -0.192524  
    1804A     -0.191308  1805A     -0.190956  1806A     -0.190340  
    1807A     -0.189345  1808A     -0.188659  1809A     -0.188030  
    1810A     -0.185892  1811A     -0.185824  1812A     -0.185167  
    1813A     -0.184908  1814A     -0.183239  1815A     -0.181825  
    1816A     -0.181428  1817A     -0.180970  1818A     -0.180291  
    1819A     -0.179687  1820A     -0.179406  1821A     -0.178696  
    1822A     -0.175604  1823A     -0.175262  1824A     -0.172403  
    1825A     -0.171763  1826A     -0.170564  1827A     -0.169435  
    1828A     -0.168717  1829A     -0.165999  1830A     -0.163001  
    1831A     -0.161250  1832A     -0.160870  1833A     -0.159266  
    1834A     -0.156476  1835A     -0.155095  1836A     -0.153592  
    1837A     -0.150090  1838A     -0.147401  1839A     -0.146038  
    1840A     -0.131122  1841A     -0.123916  1842A     -0.123092  
    1843A     -0.119316  1844A     -0.114116  1845A     -0.103354  
    1846A     -0.091799  1847A     -0.087719  1848A     -0.078563  
    1849A     -0.076159  1850A     -0.073097  1851A     -0.068005  
    1852A     -0.060399  1853A     -0.048944  1854A     -0.048164  
    1855A     -0.045298  1856A     -0.041997  1857A     -0.035098  
    1858A     -0.033732  1859A     -0.027285  1860A     -0.021899  
    1861A     -0.015956  1862A     -0.010088  1863A     -0.001444  
    1864A      0.000056  1865A      0.007019  1866A      0.012412  
    1867A      0.023093  1868A      0.045222  

    Virtual:                                                              

    1869A      0.244102  1870A      0.249948  1871A      0.274863  
    1872A      0.297747  1873A      0.305281  1874A      0.310734  
    1875A      0.314865  1876A      0.317030  1877A      0.318200  
    1878A      0.323761  1879A      0.327755  1880A      0.333373  
    1881A      0.333843  1882A      0.334349  1883A      0.335884  
    1884A      0.339021  1885A      0.342642  1886A      0.344109  
    1887A      0.346523  1888A      0.347937  1889A      0.349470  
    1890A      0.351128  1891A      0.354874  1892A      0.355663  
    1893A      0.356852  1894A      0.359045  1895A      0.361509  
    1896A      0.361815  1897A      0.362442  1898A      0.368121  
    1899A      0.369954  1900A      0.371165  1901A      0.371497  
    1902A      0.371655  1903A      0.372655  1904A      0.374476  
    1905A      0.375904  1906A      0.377194  1907A      0.378541  
    1908A      0.378816  1909A      0.379151  1910A      0.382104  
    1911A      0.385914  1912A      0.386624  1913A      0.389883  
    1914A      0.391158  1915A      0.391653  1916A      0.391727  
    1917A      0.392452  1918A      0.393540  1919A      0.394166  
    1920A      0.394395  1921A      0.394593  1922A      0.397959  
    1923A      0.398859  1924A      0.399678  1925A      0.399921  
    1926A      0.400674  1927A      0.400923  1928A      0.401337  
    1929A      0.402433  1930A      0.403349  1931A      0.406383  
    1932A      0.411171  1933A      0.411528  1934A      0.411880  
    1935A      0.413829  1936A      0.416065  1937A      0.418071  
    1938A      0.418468  1939A      0.419026  1940A      0.421283  
    1941A      0.425540  1942A      0.425882  1943A      0.426964  
    1944A      0.427153  1945A      0.433132  1946A      0.435451  
    1947A      0.435488  1948A      0.436178  1949A      0.438953  
    1950A      0.439775  1951A      0.450853  1952A      0.454998  
    1953A      0.456031  1954A      0.461796  1955A      0.465850  
    1956A      0.467110  1957A      0.472974  1958A      0.476405  
    1959A      0.477443  1960A      0.477602  1961A      0.481244  
    1962A      0.489288  1963A      0.491414  1964A      0.494993  
    1965A      0.501337  1966A      0.504147  1967A      0.514565  
    1968A      0.522407  1969A      0.524288  1970A      0.527290  
    1971A      0.530736  1972A      0.533623  1973A      0.551129  
    1974A      0.551560  1975A      0.556004  1976A      0.556053  
    1977A      0.556553  1978A      0.557167  1979A      0.563541  
    1980A      0.566316  1981A      0.567594  1982A      0.567774  
    1983A      0.568920  1984A      0.572449  1985A      0.573429  
    1986A      0.574243  1987A      0.575488  1988A      0.576148  
    1989A      0.576433  1990A      0.576769  1991A      0.582332  
    1992A      0.582917  1993A      0.583137  1994A      0.583212  
    1995A      0.584831  1996A      0.586530  1997A      0.589106  
    1998A      0.590029  1999A      0.595501  2000A      0.596118  
    2001A      0.596222  2002A      0.596772  2003A      0.597644  
    2004A      0.598015  2005A      0.598745  2006A      0.601763  
    2007A      0.602452  2008A      0.602490  2009A      0.602691  
    2010A      0.603422  2011A      0.603936  2012A      0.608192  
    2013A      0.608486  2014A      0.609585  2015A      0.612819  
    2016A      0.613555  2017A      0.615746  2018A      0.618807  
    2019A      0.619652  2020A      0.621313  2021A      0.621556  
    2022A      0.621698  2023A      0.621932  2024A      0.622497  
    2025A      0.622931  2026A      0.624863  2027A      0.624949  
    2028A      0.629691  2029A      0.630304  2030A      0.630483  
    2031A      0.632793  2032A      0.633069  2033A      0.633214  
    2034A      0.633993  2035A      0.635164  2036A      0.637103  
    2037A      0.637499  2038A      0.639355  2039A      0.640539  
    2040A      0.640842  2041A      0.641847  2042A      0.643049  
    2043A      0.644523  2044A      0.644863  2045A      0.645000  
    2046A      0.646856  2047A      0.647693  2048A      0.647834  
    2049A      0.648218  2050A      0.649833  2051A      0.650110  
    2052A      0.652719  2053A      0.653506  2054A      0.653728  
    2055A      0.654459  2056A      0.654689  2057A      0.656395  
    2058A      0.657018  2059A      0.658727  2060A      0.659235  
    2061A      0.660690  2062A      0.661299  2063A      0.661367  
    2064A      0.661638  2065A      0.662107  2066A      0.662515  
    2067A      0.662584  2068A      0.663360  2069A      0.664044  
    2070A      0.664442  2071A      0.665932  2072A      0.667581  
    2073A      0.668326  2074A      0.669837  2075A      0.671356  
    2076A      0.671571  2077A      0.672202  2078A      0.672644  
    2079A      0.672737  2080A      0.673917  2081A      0.674258  
    2082A      0.675086  2083A      0.675989  2084A      0.677100  
    2085A      0.677210  2086A      0.678036  2087A      0.678902  
    2088A      0.679281  2089A      0.679948  2090A      0.680472  
    2091A      0.680909  2092A      0.681354  2093A      0.681503  
    2094A      0.683611  2095A      0.684352  2096A      0.684787  
    2097A      0.686967  2098A      0.687223  2099A      0.687501  
    2100A      0.688396  2101A      0.688549  2102A      0.689332  
    2103A      0.689638  2104A      0.690854  2105A      0.691326  
    2106A      0.691740  2107A      0.692260  2108A      0.693257  
    2109A      0.693911  2110A      0.694169  2111A      0.694321  
    2112A      0.694418  2113A      0.695136  2114A      0.695407  
    2115A      0.695975  2116A      0.696195  2117A      0.697204  
    2118A      0.698960  2119A      0.699161  2120A      0.699344  
    2121A      0.699528  2122A      0.699918  2123A      0.700656  
    2124A      0.700748  2125A      0.701427  2126A      0.701986  
    2127A      0.702838  2128A      0.703911  2129A      0.704247  
    2130A      0.704827  2131A      0.705516  2132A      0.705821  
    2133A      0.706867  2134A      0.707021  2135A      0.708273  
    2136A      0.708517  2137A      0.709161  2138A      0.709187  
    2139A      0.709705  2140A      0.710735  2141A      0.710805  
    2142A      0.711268  2143A      0.712676  2144A      0.713295  
    2145A      0.714308  2146A      0.714526  2147A      0.714783  
    2148A      0.715038  2149A      0.716086  2150A      0.716305  
    2151A      0.717603  2152A      0.717897  2153A      0.718100  
    2154A      0.718374  2155A      0.718503  2156A      0.719122  
    2157A      0.719365  2158A      0.720030  2159A      0.720908  
    2160A      0.721082  2161A      0.721826  2162A      0.722319  
    2163A      0.722581  2164A      0.723008  2165A      0.723792  
    2166A      0.725139  2167A      0.725507  2168A      0.725756  
    2169A      0.726710  2170A      0.727232  2171A      0.727453  
    2172A      0.729481  2173A      0.729537  2174A      0.729612  
    2175A      0.730055  2176A      0.731104  2177A      0.731409  
    2178A      0.732287  2179A      0.732902  2180A      0.733420  
    2181A      0.734575  2182A      0.734968  2183A      0.735486  
    2184A      0.736089  2185A      0.736269  2186A      0.736520  
    2187A      0.736606  2188A      0.737145  2189A      0.737346  
    2190A      0.737650  2191A      0.738126  2192A      0.738543  
    2193A      0.739172  2194A      0.739415  2195A      0.739672  
    2196A      0.740127  2197A      0.741200  2198A      0.741983  
    2199A      0.742177  2200A      0.742294  2201A      0.742607  
    2202A      0.743081  2203A      0.743327  2204A      0.743971  
    2205A      0.744440  2206A      0.744564  2207A      0.745193  
    2208A      0.745345  2209A      0.745579  2210A      0.747078  
    2211A      0.747928  2212A      0.748054  2213A      0.748579  
    2214A      0.748643  2215A      0.749285  2216A      0.750288  
    2217A      0.750632  2218A      0.751031  2219A      0.751686  
    2220A      0.752341  2221A      0.752616  2222A      0.753488  
    2223A      0.753844  2224A      0.754257  2225A      0.754571  
    2226A      0.755106  2227A      0.755673  2228A      0.756268  
    2229A      0.756790  2230A      0.756933  2231A      0.757207  
    2232A      0.758892  2233A      0.760116  2234A      0.760385  
    2235A      0.760689  2236A      0.761398  2237A      0.761545  
    2238A      0.761915  2239A      0.762559  2240A      0.762917  
    2241A      0.763625  2242A      0.764454  2243A      0.764715  
    2244A      0.765484  2245A      0.766017  2246A      0.766390  
    2247A      0.766639  2248A      0.766856  2249A      0.767210  
    2250A      0.767632  2251A      0.768256  2252A      0.769051  
    2253A      0.769487  2254A      0.769674  2255A      0.770362  
    2256A      0.771187  2257A      0.771345  2258A      0.771809  
    2259A      0.772041  2260A      0.772469  2261A      0.773470  
    2262A      0.773710  2263A      0.774156  2264A      0.774604  
    2265A      0.774785  2266A      0.775104  2267A      0.775759  
    2268A      0.776599  2269A      0.776840  2270A      0.777031  
    2271A      0.778348  2272A      0.778541  2273A      0.779279  
    2274A      0.779425  2275A      0.779982  2276A      0.780107  
    2277A      0.780756  2278A      0.781034  2279A      0.781114  
    2280A      0.781472  2281A      0.782154  2282A      0.782300  
    2283A      0.782516  2284A      0.782978  2285A      0.783337  
    2286A      0.783908  2287A      0.783955  2288A      0.784834  
    2289A      0.785016  2290A      0.785167  2291A      0.785786  
    2292A      0.786609  2293A      0.786696  2294A      0.787167  
    2295A      0.787286  2296A      0.787668  2297A      0.787709  
    2298A      0.788192  2299A      0.788782  2300A      0.789266  
    2301A      0.789380  2302A      0.790038  2303A      0.790450  
    2304A      0.790495  2305A      0.791499  2306A      0.791828  
    2307A      0.792110  2308A      0.793143  2309A      0.793420  
    2310A      0.793534  2311A      0.793686  2312A      0.794537  
    2313A      0.794782  2314A      0.795057  2315A      0.795798  
    2316A      0.795961  2317A      0.796681  2318A      0.796756  
    2319A      0.796914  2320A      0.797059  2321A      0.797367  
    2322A      0.798391  2323A      0.798790  2324A      0.799220  
    2325A      0.800051  2326A      0.800347  2327A      0.800470  
    2328A      0.801099  2329A      0.801771  2330A      0.801956  
    2331A      0.802392  2332A      0.802627  2333A      0.802849  
    2334A      0.802936  2335A      0.804270  2336A      0.804497  
    2337A      0.804668  2338A      0.805074  2339A      0.805196  
    2340A      0.806055  2341A      0.806535  2342A      0.807221  
    2343A      0.807492  2344A      0.807631  2345A      0.807807  
    2346A      0.808706  2347A      0.809333  2348A      0.809560  
    2349A      0.809997  2350A      0.810157  2351A      0.810418  
    2352A      0.810685  2353A      0.810879  2354A      0.811493  
    2355A      0.811993  2356A      0.812750  2357A      0.813005  
    2358A      0.813246  2359A      0.813589  2360A      0.814037  
    2361A      0.814361  2362A      0.815048  2363A      0.815589  
    2364A      0.815946  2365A      0.816345  2366A      0.816512  
    2367A      0.816844  2368A      0.817114  2369A      0.817469  
    2370A      0.817886  2371A      0.818071  2372A      0.818684  
    2373A      0.819212  2374A      0.819418  2375A      0.819734  
    2376A      0.820067  2377A      0.820908  2378A      0.820983  
    2379A      0.821343  2380A      0.821715  2381A      0.821919  
    2382A      0.822381  2383A      0.822885  2384A      0.823241  
    2385A      0.823497  2386A      0.823898  2387A      0.824063  
    2388A      0.824386  2389A      0.824543  2390A      0.825594  
    2391A      0.825850  2392A      0.825967  2393A      0.826673  
    2394A      0.826857  2395A      0.826952  2396A      0.827340  
    2397A      0.827925  2398A      0.828149  2399A      0.828598  
    2400A      0.828945  2401A      0.829452  2402A      0.829463  
    2403A      0.830229  2404A      0.830444  2405A      0.830740  
    2406A      0.831078  2407A      0.831484  2408A      0.831678  
    2409A      0.831941  2410A      0.832186  2411A      0.832505  
    2412A      0.833139  2413A      0.833332  2414A      0.833832  
    2415A      0.834004  2416A      0.834466  2417A      0.834918  
    2418A      0.835342  2419A      0.835509  2420A      0.835971  
    2421A      0.836191  2422A      0.836879  2423A      0.837118  
    2424A      0.837501  2425A      0.837590  2426A      0.838280  
    2427A      0.838541  2428A      0.838832  2429A      0.839066  
    2430A      0.839847  2431A      0.840043  2432A      0.840414  
    2433A      0.840739  2434A      0.840996  2435A      0.841403  
    2436A      0.841691  2437A      0.842368  2438A      0.843536  
    2439A      0.843795  2440A      0.843937  2441A      0.844152  
    2442A      0.844497  2443A      0.844728  2444A      0.845526  
    2445A      0.845678  2446A      0.845820  2447A      0.846288  
    2448A      0.846409  2449A      0.846845  2450A      0.847222  
    2451A      0.847586  2452A      0.847909  2453A      0.848171  
    2454A      0.848403  2455A      0.848704  2456A      0.849056  
    2457A      0.850246  2458A      0.850569  2459A      0.850717  
    2460A      0.851153  2461A      0.851341  2462A      0.852044  
    2463A      0.852572  2464A      0.852959  2465A      0.852998  
    2466A      0.853166  2467A      0.853633  2468A      0.853775  
    2469A      0.853976  2470A      0.854240  2471A      0.854641  
    2472A      0.854878  2473A      0.855125  2474A      0.855837  
    2475A      0.856246  2476A      0.856493  2477A      0.857019  
    2478A      0.857579  2479A      0.858023  2480A      0.858404  
    2481A      0.858519  2482A      0.858769  2483A      0.859455  
    2484A      0.859842  2485A      0.860293  2486A      0.861135  
    2487A      0.861227  2488A      0.861817  2489A      0.862087  
    2490A      0.862452  2491A      0.863171  2492A      0.863357  
    2493A      0.863474  2494A      0.864084  2495A      0.864121  
    2496A      0.864721  2497A      0.865056  2498A      0.865399  
    2499A      0.865507  2500A      0.866387  2501A      0.866839  
    2502A      0.867294  2503A      0.867596  2504A      0.868168  
    2505A      0.868348  2506A      0.868725  2507A      0.868956  
    2508A      0.869645  2509A      0.869813  2510A      0.870019  
    2511A      0.870214  2512A      0.870498  2513A      0.870760  
    2514A      0.871095  2515A      0.871172  2516A      0.871438  
    2517A      0.871483  2518A      0.871981  2519A      0.872713  
    2520A      0.873278  2521A      0.873532  2522A      0.874339  
    2523A      0.874599  2524A      0.875124  2525A      0.875494  
    2526A      0.876012  2527A      0.876333  2528A      0.876889  
    2529A      0.877105  2530A      0.877450  2531A      0.877637  
    2532A      0.878313  2533A      0.878881  2534A      0.879460  
    2535A      0.879509  2536A      0.879774  2537A      0.880634  
    2538A      0.881136  2539A      0.881251  2540A      0.882133  
    2541A      0.882193  2542A      0.882357  2543A      0.882571  
    2544A      0.883145  2545A      0.883222  2546A      0.883630  
    2547A      0.884440  2548A      0.884952  2549A      0.885065  
    2550A      0.885594  2551A      0.885824  2552A      0.886094  
    2553A      0.886183  2554A      0.887597  2555A      0.887735  
    2556A      0.888080  2557A      0.888208  2558A      0.888679  
    2559A      0.889155  2560A      0.889800  2561A      0.890008  
    2562A      0.890661  2563A      0.891039  2564A      0.891302  
    2565A      0.891463  2566A      0.892028  2567A      0.892210  
    2568A      0.893246  2569A      0.893737  2570A      0.893913  
    2571A      0.894568  2572A      0.894950  2573A      0.895031  
    2574A      0.895532  2575A      0.895938  2576A      0.896400  
    2577A      0.896733  2578A      0.896869  2579A      0.897317  
    2580A      0.898133  2581A      0.898208  2582A      0.898788  
    2583A      0.899173  2584A      0.899537  2585A      0.899796  
    2586A      0.900171  2587A      0.900681  2588A      0.900960  
    2589A      0.901164  2590A      0.901584  2591A      0.902359  
    2592A      0.903385  2593A      0.903549  2594A      0.904858  
    2595A      0.905523  2596A      0.906277  2597A      0.906652  
    2598A      0.907040  2599A      0.907184  2600A      0.907588  
    2601A      0.908178  2602A      0.908636  2603A      0.908683  
    2604A      0.909134  2605A      0.909641  2606A      0.909979  
    2607A      0.910163  2608A      0.910730  2609A      0.910954  
    2610A      0.911158  2611A      0.912045  2612A      0.912849  
    2613A      0.912979  2614A      0.913432  2615A      0.913617  
    2616A      0.914275  2617A      0.914414  2618A      0.914844  
    2619A      0.915996  2620A      0.916376  2621A      0.916460  
    2622A      0.916855  2623A      0.917693  2624A      0.917864  
    2625A      0.918468  2626A      0.919623  2627A      0.920143  
    2628A      0.920660  2629A      0.920938  2630A      0.921538  
    2631A      0.921792  2632A      0.922048  2633A      0.922580  
    2634A      0.922817  2635A      0.923052  2636A      0.923626  
    2637A      0.924540  2638A      0.925007  2639A      0.926431  
    2640A      0.927259  2641A      0.928980  2642A      0.930121  
    2643A      0.930572  2644A      0.931774  2645A      0.931798  
    2646A      0.931988  2647A      0.932272  2648A      0.932573  
    2649A      0.933259  2650A      0.933882  2651A      0.934608  
    2652A      0.935107  2653A      0.935640  2654A      0.936016  
    2655A      0.936401  2656A      0.936871  2657A      0.936986  
    2658A      0.937212  2659A      0.937956  2660A      0.939306  
    2661A      0.939782  2662A      0.940237  2663A      0.940930  
    2664A      0.941409  2665A      0.941919  2666A      0.943153  
    2667A      0.943579  2668A      0.944096  2669A      0.944500  
    2670A      0.944957  2671A      0.945834  2672A      0.947246  
    2673A      0.948005  2674A      0.948216  2675A      0.948418  
    2676A      0.949078  2677A      0.949329  2678A      0.949936  
    2679A      0.950743  2680A      0.951371  2681A      0.951506  
    2682A      0.952451  2683A      0.953013  2684A      0.953901  
    2685A      0.954145  2686A      0.954555  2687A      0.955739  
    2688A      0.956067  2689A      0.956180  2690A      0.957205  
    2691A      0.958421  2692A      0.958663  2693A      0.959595  
    2694A      0.959764  2695A      0.960043  2696A      0.960209  
    2697A      0.960706  2698A      0.961693  2699A      0.962978  
    2700A      0.963459  2701A      0.964887  2702A      0.965492  
    2703A      0.965993  2704A      0.966624  2705A      0.968314  
    2706A      0.969271  2707A      0.970202  2708A      0.970714  
    2709A      0.971362  2710A      0.972374  2711A      0.972489  
    2712A      0.972835  2713A      0.973168  2714A      0.974154  
    2715A      0.976335  2716A      0.976991  2717A      0.977140  
    2718A      0.977796  2719A      0.979971  2720A      0.981205  
    2721A      0.981779  2722A      0.984296  2723A      0.984644  
    2724A      0.986268  2725A      0.986865  2726A      0.987637  
    2727A      0.988317  2728A      0.989837  2729A      0.990673  
    2730A      0.990843  2731A      0.992001  2732A      0.992273  
    2733A      0.993522  2734A      0.993975  2735A      0.994426  
    2736A      0.996428  2737A      0.996916  2738A      0.998285  
    2739A      0.999097  2740A      0.999347  2741A      0.999658  
    2742A      1.001879  2743A      1.003993  2744A      1.004049  
    2745A      1.004684  2746A      1.005036  2747A      1.005803  
    2748A      1.005988  2749A      1.007602  2750A      1.009402  
    2751A      1.009534  2752A      1.010111  2753A      1.010261  
    2754A      1.010854  2755A      1.012137  2756A      1.012572  
    2757A      1.013216  2758A      1.014128  2759A      1.014494  
    2760A      1.015506  2761A      1.016034  2762A      1.016422  
    2763A      1.017144  2764A      1.017888  2765A      1.017940  
    2766A      1.018091  2767A      1.018597  2768A      1.019460  
    2769A      1.020027  2770A      1.020757  2771A      1.021950  
    2772A      1.022429  2773A      1.023896  2774A      1.024460  
    2775A      1.025944  2776A      1.029130  2777A      1.029500  
    2778A      1.030102  2779A      1.030346  2780A      1.032076  
    2781A      1.032347  2782A      1.033347  2783A      1.033853  
    2784A      1.034462  2785A      1.034489  2786A      1.034979  
    2787A      1.035119  2788A      1.036479  2789A      1.037561  
    2790A      1.038936  2791A      1.039862  2792A      1.040453  
    2793A      1.041864  2794A      1.043058  2795A      1.044008  
    2796A      1.044212  2797A      1.044928  2798A      1.044998  
    2799A      1.045432  2800A      1.048885  2801A      1.049400  
    2802A      1.049660  2803A      1.049941  2804A      1.050293  
    2805A      1.051713  2806A      1.054658  2807A      1.054996  
    2808A      1.055682  2809A      1.059555  2810A      1.059694  
    2811A      1.059894  2812A      1.059958  2813A      1.060566  
    2814A      1.060906  2815A      1.061598  2816A      1.062191  
    2817A      1.063982  2818A      1.064073  2819A      1.065444  
    2820A      1.066574  2821A      1.066929  2822A      1.067920  
    2823A      1.068362  2824A      1.068852  2825A      1.069163  
    2826A      1.070281  2827A      1.070787  2828A      1.072269  
    2829A      1.075278  2830A      1.077451  2831A      1.077638  
    2832A      1.077780  2833A      1.081754  2834A      1.082757  
    2835A      1.084190  2836A      1.087447  2837A      1.087704  
    2838A      1.087893  2839A      1.090766  2840A      1.092870  
    2841A      1.093900  2842A      1.095194  2843A      1.098857  
    2844A      1.100216  2845A      1.100567  2846A      1.101331  
    2847A      1.101665  2848A      1.102530  2849A      1.106721  
    2850A      1.108596  2851A      1.109592  2852A      1.110046  
    2853A      1.110753  2854A      1.113107  2855A      1.113714  
    2856A      1.115225  2857A      1.117692  2858A      1.118583  
    2859A      1.118731  2860A      1.118780  2861A      1.119550  
    2862A      1.119652  2863A      1.120271  2864A      1.121595  
    2865A      1.124423  2866A      1.128927  2867A      1.129504  
    2868A      1.130251  2869A      1.133410  2870A      1.133807  
    2871A      1.134471  2872A      1.135136  2873A      1.136204  
    2874A      1.136829  2875A      1.137397  2876A      1.138425  
    2877A      1.139805  2878A      1.141867  2879A      1.143198  
    2880A      1.145468  2881A      1.145626  2882A      1.146517  
    2883A      1.150304  2884A      1.152806  2885A      1.154154  
    2886A      1.154890  2887A      1.155752  2888A      1.156946  
    2889A      1.157318  2890A      1.157439  2891A      1.158625  
    2892A      1.160262  2893A      1.162641  2894A      1.162822  
    2895A      1.166656  2896A      1.168224  2897A      1.169066  
    2898A      1.170321  2899A      1.170853  2900A      1.171584  
    2901A      1.171869  2902A      1.171937  2903A      1.177016  
    2904A      1.178635  2905A      1.179152  2906A      1.180059  
    2907A      1.182040  2908A      1.183641  2909A      1.183830  
    2910A      1.185819  2911A      1.189265  2912A      1.192124  
    2913A      1.201224  2914A      1.201706  2915A      1.204345  
    2916A      1.206604  2917A      1.210041  2918A      1.215063  
    2919A      1.215590  2920A      1.220791  2921A      1.222688  
    2922A      1.224444  2923A      1.228319  2924A      1.229487  
    2925A      1.233399  2926A      1.233874  2927A      1.236553  
    2928A      1.240258  2929A      1.241789  2930A      1.252271  
    2931A      1.254429  2932A      1.255121  2933A      1.261730  
    2934A      1.261929  2935A      1.262322  2936A      1.263370  
    2937A      1.264575  2938A      1.268891  2939A      1.281849  
    2940A      1.290284  2941A      1.290699  2942A      1.291266  
    2943A      1.295876  2944A      1.300616  2945A      1.311559  
    2946A      1.313245  2947A      1.316401  2948A      1.339371  
    2949A      1.339694  2950A      1.350029  2951A      1.385800  
    2952A      1.403703  2953A      1.480278  

    Final Occupation by Irrep:
              A 
    DOCC [  1868 ]
    NA   [  1868 ]
    NB   [  1868 ]

  @DF-RHF Final Energy: -25147.99703519801915

   => Energetics <=

    Nuclear Repulsion Energy =         321530.7382953900378197
    One-Electron Energy =             -677603.9224642957560718
    Two-Electron Energy =              330935.3608543157461099
    Total Energy =                     -25147.9970351980118721

Computation Completed


Properties will be evaluated at   0.000000,   0.000000,   0.000000 [a0]

Properties computed using the SCF density matrix


 Multipole Moments:

 ------------------------------------------------------------------------------------
     Multipole            Electronic (a.u.)      Nuclear  (a.u.)        Total (a.u.)
 ------------------------------------------------------------------------------------

 L = 1.  Multiply by 2.5417464519 to convert [e a0] to [Debye]
 Dipole X            :     -28146.7461139        28081.4625051          -65.2836087
 Dipole Y            :    -342813.6908388       342425.7419751         -387.9488637
 Dipole Z            :    -370558.8662358       370195.5829730         -363.2832628
 Magnitude           :                                                  535.4820253

 ------------------------------------------------------------------------------------

*** tstop() called on atl1-1-01-010-24-1.pace.gatech.edu at Thu May 22 14:56:38 2025
Module time:
	user time   =  365548.05 seconds =    6092.47 minutes
	system time =    7309.13 seconds =     121.82 minutes
	total time  =      44884 seconds =     748.07 minutes
Total time:
	user time   =  365548.05 seconds =    6092.47 minutes
	system time =    7309.13 seconds =     121.82 minutes
	total time  =      44884 seconds =     748.07 minutes
Wall time: 44884.23 seconds
