# Supplementary material for: SparcleQC: Automated Input File Creation for QM/MM Studies of Protein:Ligand Complexes
Source: J Chem Inf Model. 2025 Jun 17;65(13):6433–40. doi: 10.1021/acs.jcim.5c00617 (PMC12264949; doi:10.1021/acs.jcim.5c00617)
Supplement: Supplementary file 2 [file ci5c00617_si_002.zip › si/convergence/ex1_1ABA/psi4_files/no_ee/cutoff_17.0_psi4_file_cx.out]

Scratch directory: /tmp/
   => Libint2 <=

    Primary   basis highest AM E, G, H:  5, 4, 3
    Auxiliary basis highest AM E, G, H:  6, 5, 4
    Onebody   basis highest AM E, G, H:  6, 5, 4
    Solid Harmonics ordering:            gaussian

*** tstart() called on atl1-1-01-010-23-2.pace.gatech.edu
*** at Thu May 22 18:27:24 2025

   => Loading Basis Set <=

    Name: MINIX
    Role: ORBITAL
    Keyword: BASIS
    atoms 1-2, 4, 6, 27, 31, 51, 73, 89, 97, 110, 117, 125, 138, 141-142, 150, 152, 161, 165, 175, 194, 211, 233, 243, 250, 264, 274, 277-278, 286, 290, 300, 310, 332, 356, 390, 394, 414, 418-419, 429, 449, 468, 472, 482, 501, 518, 532, 536-537, 547, 569, 576, 592, 612, 615-616, 624, 627-628, 636, 640-641, 651, 673, 692, 702, 706-707, 717, 736, 755, 758, 769, 791, 810, 817, 841, 844-845, 853, 856, 867, 872, 884, 903, 910, 929, 932, 943, 960, 974, 979, 991, 1007, 1033, 1037, 1044, 1046, 1055, 1072, 1091, 1098, 1105, 1125, 1128-1129, 1137, 1142, 1154, 1192, 1195, 1198, 1201, 1204, 1207, 1210, 1213, 1216, 1219, 1222, 1225, 1228, 1231, 1234, 1237, 1240, 1243, 1246, 1249, 1252, 1255, 1258, 1261, 1264, 1267, 1270, 1273, 1276                                                                                                                                                                                                                                                                                                                                                                                                                                                                                                                                                                                                   entry O          line   102 file /storage/hive/project/chem-sherrill/csargent30/.conda/envs/psi419/share/psi4/basis/minix.gbs 
    atoms 3, 5, 8-11, 26, 29-30, 32-38, 49-50, 52-55, 71-72, 74-76, 87-88, 90-96, 108-109, 115-116, 118-124, 136-137, 139-140, 148-149, 151, 159-160, 162-163, 173-174, 176-179, 192-193, 195-197, 199, 209-210, 212-215, 231-232, 234, 241-242, 248-249, 251-253, 262-263, 265, 272-273, 275-276, 284-285, 287-288, 298-299, 301, 308-309, 311-314, 330-331, 333-335, 337, 354-355, 357-360, 373-377, 389, 392-393, 395-401, 412-413, 415-417, 427-428, 430-436, 447-448, 450-453, 466-467, 469-470, 480-481, 483-486, 499-500, 502-503, 505, 516-517, 519-521, 530-531, 533-535, 545-546, 548-551, 567-568, 574-575, 577-579, 590-591, 593-599, 610-611, 613-614, 622-623, 625-626, 634-635, 637-639, 649-650, 652-655, 671-672, 674-677, 690-691, 693, 700-701, 703-705, 715-716, 718-721, 734-735, 737-740, 753-754, 756-757, 767-768, 770-773, 789-790, 792-795, 808-809, 815-816, 818-820, 822, 839-840, 842-843, 851-852, 854-855, 865-866, 868-870, 882-883, 885-888, 901-902, 908-909, 911-914, 927-928, 930-931, 941-942, 944-945, 947, 958-959, 961-963, 972-973, 975-977, 989-990, 992-994, 1005-1006, 1008-1014, 1025-1026, 1032, 1035-1036, 1042-1043, 1045, 1053-1054, 1056-1058, 1060, 1070-1071, 1073-1076, 1089-1090, 1096-1097, 1103-1104, 1106-1112, 1123-1124, 1126-1127, 1135-1136, 1138-1140, 1152-1153, 1155-1158, 1171-1174, 1176 entry C          line    74 file /storage/hive/project/chem-sherrill/csargent30/.conda/envs/psi419/share/psi4/basis/minix.gbs 
    atoms 7, 28, 48, 56, 70, 86, 107, 114, 135, 147, 158, 164, 172, 191, 198, 200, 208, 216, 230, 240, 247, 261, 271, 283, 289, 297, 307, 315, 329, 336, 338-339, 353, 372, 391, 411, 426, 446, 465, 471, 479, 498, 515, 529, 544, 552, 566, 573, 589, 609, 621, 633, 648, 656, 670, 689, 699, 714, 733, 752, 766, 774, 788, 807, 814, 821, 823-824, 838, 850, 864, 871, 881, 900, 907, 926, 940, 957, 971, 978, 988, 1004, 1024, 1034, 1041, 1052, 1059, 1061, 1069, 1088, 1095, 1102, 1122, 1134, 1141, 1151, 1170, 1175, 1177-1178                                                                                                                                                                                                                                                                                                                                                                                                                                                                                                                                                                                                                                                                                                                                                                                                                      entry N          line    88 file /storage/hive/project/chem-sherrill/csargent30/.conda/envs/psi419/share/psi4/basis/minix.gbs 
    atoms 12, 235, 266, 504, 946                                                                                                                                                                                                                                                                                                                                                                                                                                                                                                                                                                                                                                                                                                                                                                                                                                                                                                                                                                                                                                                                                                                                                                                                                                                                                                                           entry S          line   256 file /storage/hive/project/chem-sherrill/csargent30/.conda/envs/psi419/share/psi4/basis/minix.gbs 
    atoms 13-25, 39-47, 57-69, 77-85, 98-106, 111-113, 126-134, 143-146, 153-157, 166-171, 180-190, 201-207, 217-229, 236-239, 244-246, 254-260, 267-270, 279-282, 291-296, 302-306, 316-328, 340-352, 361-371, 378-388, 402-410, 420-425, 437-445, 454-464, 473-478, 487-497, 506-514, 522-528, 538-543, 553-565, 570-572, 580-588, 600-608, 617-620, 629-632, 642-647, 657-669, 678-688, 694-698, 708-713, 722-732, 741-751, 759-765, 775-787, 796-806, 811-813, 825-837, 846-849, 857-863, 873-880, 889-899, 904-906, 915-925, 933-939, 948-956, 964-970, 980-987, 995-1003, 1015-1023, 1027-1031, 1038-1040, 1047-1051, 1062-1068, 1077-1087, 1092-1094, 1099-1101, 1113-1121, 1130-1133, 1143-1150, 1159-1169, 1179-1191, 1193-1194, 1196-1197, 1199-1200, 1202-1203, 1205-1206, 1208-1209, 1211-1212, 1214-1215, 1217-1218, 1220-1221, 1223-1224, 1226-1227, 1229-1230, 1232-1233, 1235-1236, 1238-1239, 1241-1242, 1244-1245, 1247-1248, 1250-1251, 1253-1254, 1256-1257, 1259-1260, 1262-1263, 1265-1266, 1268-1269, 1271-1272, 1274-1275, 1277-1284                                                                                                                                                                                                                                                                                               entry H          line    24 file /storage/hive/project/chem-sherrill/csargent30/.conda/envs/psi419/share/psi4/basis/minix.gbs 

   => HF3C: Empirical Dispersion <=

    Grimme's -D3 (BJ-damping) Dispersion Correction
    Grimme S.; Ehrlich S.; Goerigk L. (2011), J. Comput. Chem., 32: 1456

        s6 =       1.000000
        s8 =       0.877700
        a1 =       0.417100
        a2 =       2.914900


         ---------------------------------------------------------
                                   SCF
               by Justin Turney, Rob Parrish, Andy Simmonett
                          and Daniel G. A. Smith
                              RHF Reference
                       10 Threads, 114440 MiB Core
         ---------------------------------------------------------

  ==> Geometry <==

    Molecular point group: c1
    Full point group: C1

    Geometry (in Angstrom), charge = -1, multiplicity = 1:

       Center              X                  Y                   Z               Mass       
    ------------   -----------------  -----------------  -----------------  -----------------
         O            0.239000000000    46.905000000000    47.130000000000    15.994914619570
         O           -3.503000000000    46.132000000000    52.984000000000    15.994914619570
         C            0.283000000000    45.599000000000    47.738000000000    12.000000000000
         O           -2.852000000000    43.343000000000    52.881000000000    15.994914619570
         C           -0.860000000000    45.455000000000    48.481000000000    12.000000000000
         O           -0.834000000000    45.235000000000    53.590000000000    15.994914619570
         N           -0.870000000000    46.412000000000    49.496000000000    14.003074004430
         C           -0.997000000000    47.656000000000    48.915000000000    12.000000000000
         C            0.110000000000    47.928000000000    48.142000000000    12.000000000000
         C           -1.946000000000    46.213000000000    50.350000000000    12.000000000000
         C           -1.912000000000    45.057000000000    51.091000000000    12.000000000000
         S           -2.221000000000    44.980000000000    52.478000000000    31.972071174400
         H           -3.704000000000    46.727000000000    52.258000000000     1.007825032230
         H            1.167000000000    45.497000000000    48.368000000000     1.007825032230
         H            0.327000000000    44.830000000000    46.967000000000     1.007825032230
         H           -0.889000000000    44.457000000000    48.918000000000     1.007825032230
         H           -1.732000000000    45.592000000000    47.841000000000     1.007825032230
         H           -1.082000000000    48.410000000000    49.697000000000     1.007825032230
         H           -1.889000000000    47.674000000000    48.289000000000     1.007825032230
         H           -0.002000000000    48.903000000000    47.668000000000     1.007825032230
         H            1.001000000000    47.937000000000    48.769000000000     1.007825032230
         H           -2.823000000000    46.129000000000    49.708000000000     1.007825032230
         H           -1.985000000000    47.054000000000    51.042000000000     1.007825032230
         H           -0.840000000000    44.862000000000    51.112000000000     1.007825032230
         H           -2.601000000000    44.372000000000    50.598000000000     1.007825032230
         C           18.895000000000    49.476000000000    57.441000000000    12.000000000000
         O           19.052000000000    49.212000000000    56.248000000000    15.994914619570
         N           18.035000000000    48.845000000000    58.235000000000    14.003074004430
         C           16.979000000000    48.002000000000    57.683000000000    12.000000000000
         C           15.953000000000    48.976000000000    57.090000000000    12.000000000000
         O           15.835000000000    50.110000000000    57.589000000000    15.994914619570
         C           16.279000000000    47.215000000000    58.769000000000    12.000000000000
         C           17.064000000000    46.021000000000    59.267000000000    12.000000000000
         C           18.148000000000    46.194000000000    60.112000000000    12.000000000000
         C           16.675000000000    44.753000000000    58.867000000000    12.000000000000
         C           18.834000000000    45.073000000000    60.549000000000    12.000000000000
         C           17.363000000000    43.637000000000    59.304000000000    12.000000000000
         C           18.442000000000    43.800000000000    60.147000000000    12.000000000000
         H           18.114000000000    48.951000000000    59.236000000000     1.007825032230
         H           17.374000000000    47.338000000000    56.914000000000     1.007825032230
         H           16.097000000000    47.881000000000    59.612000000000     1.007825032230
         H           15.320000000000    46.867000000000    58.385000000000     1.007825032230
         H           18.452000000000    47.182000000000    60.424000000000     1.007825032230
         H           15.827000000000    44.636000000000    58.208000000000     1.007825032230
         H           19.682000000000    45.188000000000    61.208000000000     1.007825032230
         H           17.059000000000    42.650000000000    58.989000000000     1.007825032230
         H           18.986000000000    42.935000000000    60.497000000000     1.007825032230
         N           15.214000000000    48.597000000000    56.058000000000    14.003074004430
         C           14.164000000000    49.432000000000    55.491000000000    12.000000000000
         C           12.869000000000    48.669000000000    55.651000000000    12.000000000000
         O           12.774000000000    47.509000000000    55.249000000000    15.994914619570
         C           14.335000000000    49.676000000000    54.017000000000    12.000000000000
         C           15.413000000000    50.674000000000    53.741000000000    12.000000000000
         C           15.209000000000    51.107000000000    52.296000000000    12.000000000000
         C           16.234000000000    52.178000000000    51.986000000000    12.000000000000
         N           15.769000000000    52.985000000000    50.874000000000    14.003074004430
         H           15.386000000000    47.691000000000    55.647000000000     1.007825032230
         H           14.109000000000    50.381000000000    56.025000000000     1.007825032230
         H           14.593000000000    48.735000000000    53.531000000000     1.007825032230
         H           13.395000000000    50.044000000000    53.605000000000     1.007825032230
         H           15.321000000000    51.529000000000    54.411000000000     1.007825032230
         H           16.392000000000    50.210000000000    53.858000000000     1.007825032230
         H           14.203000000000    51.508000000000    52.167000000000     1.007825032230
         H           15.354000000000    50.255000000000    51.632000000000     1.007825032230
         H           16.373000000000    52.812000000000    52.862000000000     1.007825032230
         H           17.182000000000    51.709000000000    51.723000000000     1.007825032230
         H           15.532000000000    53.910000000000    51.204000000000     1.007825032230
         H           16.499000000000    53.053000000000    50.179000000000     1.007825032230
         H           14.952000000000    52.555000000000    50.464000000000     1.007825032230
         N           11.862000000000    49.290000000000    56.238000000000    14.003074004430
         C           10.574000000000    48.651000000000    56.514000000000    12.000000000000
         C            9.479000000000    49.442000000000    55.784000000000    12.000000000000
         O            9.222000000000    50.616000000000    56.099000000000    15.994914619570
         C           10.282000000000    48.658000000000    58.060000000000    12.000000000000
         C            8.950000000000    47.961000000000    58.320000000000    12.000000000000
         C           11.449000000000    48.005000000000    58.839000000000    12.000000000000
         H           11.987000000000    50.255000000000    56.510000000000     1.007825032230
         H           10.589000000000    47.624000000000    56.149000000000     1.007825032230
         H           10.193000000000    49.695000000000    58.385000000000     1.007825032230
         H            8.741000000000    47.962000000000    59.390000000000     1.007825032230
         H            9.002000000000    46.933000000000    57.961000000000     1.007825032230
         H            8.155000000000    48.489000000000    57.794000000000     1.007825032230
         H           11.227000000000    48.020000000000    59.906000000000     1.007825032230
         H           11.574000000000    46.974000000000    58.508000000000     1.007825032230
         H           12.368000000000    48.561000000000    58.651000000000     1.007825032230
         N            8.831000000000    48.837000000000    54.788000000000    14.003074004430
         C            7.706000000000    49.436000000000    54.084000000000    12.000000000000
         C            6.456000000000    48.981000000000    54.822000000000    12.000000000000
         O            6.310000000000    47.784000000000    55.139000000000    15.994914619570
         C            7.599000000000    48.942000000000    52.633000000000    12.000000000000
         C            8.692000000000    49.472000000000    51.736000000000    12.000000000000
         C            9.959000000000    48.898000000000    51.781000000000    12.000000000000
         C            8.415000000000    50.537000000000    50.880000000000    12.000000000000
         C           10.961000000000    49.400000000000    50.960000000000    12.000000000000
         C            9.426000000000    51.032000000000    50.065000000000    12.000000000000
         C           10.685000000000    50.467000000000    50.116000000000    12.000000000000
         O           11.708000000000    50.978000000000    49.318000000000    15.994914619570
         H            9.136000000000    47.916000000000    54.508000000000     1.007825032230
         H            7.783000000000    50.523000000000    54.107000000000     1.007825032230
         H            6.637000000000    49.260000000000    52.230000000000     1.007825032230
         H            7.639000000000    47.853000000000    52.629000000000     1.007825032230
         H           10.161000000000    48.072000000000    52.447000000000     1.007825032230
         H            7.427000000000    50.972000000000    50.851000000000     1.007825032230
         H           11.948000000000    48.963000000000    50.978000000000     1.007825032230
         H            9.228000000000    51.855000000000    49.395000000000     1.007825032230
         H           11.376000000000    51.721000000000    48.808000000000     1.007825032230
         N            5.533000000000    49.874000000000    55.110000000000    14.003074004430
         C            4.317000000000    49.477000000000    55.789000000000    12.000000000000
         C            3.333000000000    50.620000000000    55.891000000000    12.000000000000
         O            3.372000000000    51.588000000000    55.127000000000    15.994914619570
         H            5.674000000000    50.841000000000    54.856000000000     1.007825032230
         H            4.569000000000    49.137000000000    56.794000000000     1.007825032230
         H            3.854000000000    48.656000000000    55.241000000000     1.007825032230
         N            2.442000000000    50.507000000000    56.862000000000    14.003074004430
         C            1.413000000000    51.506000000000    57.119000000000    12.000000000000
         C            1.670000000000    52.119000000000    58.461000000000    12.000000000000
         O            2.084000000000    51.417000000000    59.378000000000    15.994914619570
         C            0.005000000000    50.927000000000    57.232000000000    12.000000000000
         C           -0.521000000000    50.237000000000    56.001000000000    12.000000000000
         C           -0.985000000000    51.011000000000    54.951000000000    12.000000000000
         C           -0.569000000000    48.854000000000    55.936000000000    12.000000000000
         C           -1.502000000000    50.387000000000    53.835000000000    12.000000000000
         C           -1.086000000000    48.222000000000    54.817000000000    12.000000000000
         C           -1.549000000000    49.003000000000    53.779000000000    12.000000000000
         O           -2.106000000000    48.406000000000    52.664000000000    15.994914619570
         H            2.477000000000    49.689000000000    57.454000000000     1.007825032230
         H            1.439000000000    52.275000000000    56.347000000000     1.007825032230
         H            0.006000000000    50.203000000000    58.047000000000     1.007825032230
         H           -0.679000000000    51.735000000000    57.492000000000     1.007825032230
         H           -0.943000000000    52.089000000000    55.005000000000     1.007825032230
         H           -0.201000000000    48.265000000000    56.763000000000     1.007825032230
         H           -1.869000000000    50.975000000000    53.007000000000     1.007825032230
         H           -1.126000000000    47.144000000000    54.759000000000     1.007825032230
         H           -2.740000000000    47.740000000000    52.940000000000     1.007825032230
         N            1.353000000000    53.383000000000    58.618000000000    14.003074004430
         C            1.379000000000    54.012000000000    59.918000000000    12.000000000000
         C            0.072000000000    53.524000000000    60.555000000000    12.000000000000
         O           -1.014000000000    53.786000000000    60.032000000000    15.994914619570
         C            1.368000000000    55.515000000000    59.744000000000    12.000000000000
         C            1.385000000000    56.331000000000    61.039000000000    12.000000000000
         O            0.880000000000    55.917000000000    62.095000000000    15.994914619570
         O            1.931000000000    57.431000000000    60.951000000000    15.994914619570
         H            1.085000000000    53.928000000000    57.811000000000     1.007825032230
         H            2.245000000000    53.688000000000    60.496000000000     1.007825032230
         H            2.247000000000    55.792000000000    59.162000000000     1.007825032230
         H            0.479000000000    55.789000000000    59.176000000000     1.007825032230
         N            0.064000000000    52.892000000000    61.725000000000    14.003074004430
         C           -1.173000000000    52.358000000000    62.288000000000    12.000000000000
         C           -2.171000000000    53.409000000000    62.766000000000    12.000000000000
         O           -3.340000000000    53.082000000000    63.002000000000    15.994914619570
         C           -0.884000000000    51.432000000000    63.465000000000    12.000000000000
         O           -0.305000000000    50.228000000000    62.993000000000    15.994914619570
         H            0.929000000000    52.779000000000    62.234000000000     1.007825032230
         H           -1.661000000000    51.766000000000    61.513000000000     1.007825032230
         H           -0.193000000000    51.922000000000    64.151000000000     1.007825032230
         H           -1.814000000000    51.207000000000    63.987000000000     1.007825032230
         H            0.094000000000    49.756000000000    63.727000000000     1.007825032230
         N           -1.723000000000    54.648000000000    62.956000000000    14.003074004430
         C           -2.659000000000    55.732000000000    63.202000000000    12.000000000000
         C           -3.518000000000    55.978000000000    61.988000000000    12.000000000000
         O           -4.628000000000    56.464000000000    62.145000000000    15.994914619570
         C           -1.958000000000    57.050000000000    63.504000000000    12.000000000000
         C           -1.189000000000    56.951000000000    64.807000000000    12.000000000000
         N            0.113000000000    57.238000000000    64.812000000000    14.003074004430
         O           -1.733000000000    56.536000000000    65.839000000000    15.994914619570
         H           -0.731000000000    54.835000000000    62.929000000000     1.007825032230
         H           -3.299000000000    55.467000000000    64.044000000000     1.007825032230
         H           -2.702000000000    57.842000000000    63.585000000000     1.007825032230
         H           -1.267000000000    57.285000000000    62.694000000000     1.007825032230
         H            0.566000000000    57.547000000000    63.963000000000     1.007825032230
         H            0.647000000000    57.147000000000    65.665000000000     1.007825032230
         N           -3.063000000000    55.713000000000    60.763000000000    14.003074004430
         C           -3.859000000000    55.957000000000    59.566000000000    12.000000000000
         C           -4.489000000000    54.638000000000    59.165000000000    12.000000000000
         O           -5.677000000000    54.600000000000    58.838000000000    15.994914619570
         C           -2.936000000000    56.525000000000    58.453000000000    12.000000000000
         C           -2.419000000000    57.872000000000    58.904000000000    12.000000000000
         C           -3.673000000000    56.641000000000    57.124000000000    12.000000000000
         C           -1.159000000000    58.375000000000    58.200000000000    12.000000000000
         H           -2.134000000000    55.330000000000    60.661000000000     1.007825032230
         H           -4.643000000000    56.680000000000    59.792000000000     1.007825032230
         H           -2.089000000000    55.851000000000    58.325000000000     1.007825032230
         H           -3.209000000000    58.605000000000    58.738000000000     1.007825032230
         H           -2.217000000000    57.821000000000    59.974000000000     1.007825032230
         H           -4.035000000000    55.658000000000    56.822000000000     1.007825032230
         H           -4.518000000000    57.321000000000    57.235000000000     1.007825032230
         H           -2.994000000000    57.028000000000    56.364000000000     1.007825032230
         H           -0.881000000000    59.348000000000    58.604000000000     1.007825032230
         H           -0.345000000000    57.668000000000    58.363000000000     1.007825032230
         H           -1.352000000000    58.467000000000    57.131000000000     1.007825032230
         N           -3.764000000000    53.513000000000    59.144000000000    14.003074004430
         C           -4.323000000000    52.242000000000    58.734000000000    12.000000000000
         C           -3.681000000000    51.215000000000    59.641000000000    12.000000000000
         O           -2.469000000000    51.006000000000    59.589000000000    15.994914619570
         C           -3.962000000000    52.008000000000    57.296000000000    12.000000000000
         C           -4.635000000000    50.801000000000    56.669000000000    12.000000000000
         C           -4.176000000000    49.512000000000    56.726000000000    12.000000000000
         N           -5.696000000000    50.809000000000    55.872000000000    14.003074004430
         C           -5.895000000000    49.594000000000    55.423000000000    12.000000000000
         N           -4.976000000000    48.833000000000    55.943000000000    14.003074004430
         H           -2.794000000000    53.552000000000    59.424000000000     1.007825032230
         H           -5.406000000000    52.241000000000    58.862000000000     1.007825032230
         H           -2.883000000000    51.867000000000    57.234000000000     1.007825032230
         H           -4.231000000000    52.894000000000    56.721000000000     1.007825032230
         H           -6.258000000000    51.618000000000    55.648000000000     1.007825032230
         H           -3.337000000000    49.137000000000    57.293000000000     1.007825032230
         H           -6.677000000000    49.282000000000    54.747000000000     1.007825032230
         N           -4.454000000000    50.568000000000    60.487000000000    14.003074004430
         C           -3.913000000000    49.659000000000    61.489000000000    12.000000000000
         C           -3.055000000000    48.558000000000    60.876000000000    12.000000000000
         O           -3.491000000000    47.931000000000    59.898000000000    15.994914619570
         C           -5.077000000000    49.060000000000    62.264000000000    12.000000000000
         C           -4.581000000000    48.271000000000    63.463000000000    12.000000000000
         C           -5.696000000000    47.747000000000    64.361000000000    12.000000000000
         C           -5.125000000000    47.550000000000    65.754000000000    12.000000000000
         N           -6.117000000000    47.166000000000    66.752000000000    14.003074004430
         H           -5.453000000000    50.706000000000    60.440000000000     1.007825032230
         H           -3.296000000000    50.234000000000    62.180000000000     1.007825032230
         H           -5.727000000000    49.864000000000    62.610000000000     1.007825032230
         H           -5.643000000000    48.398000000000    61.608000000000     1.007825032230
         H           -4.005000000000    47.420000000000    63.099000000000     1.007825032230
         H           -3.926000000000    48.910000000000    64.055000000000     1.007825032230
         H           -6.513000000000    48.468000000000    64.395000000000     1.007825032230
         H           -6.062000000000    46.795000000000    63.976000000000     1.007825032230
         H           -4.367000000000    46.769000000000    65.706000000000     1.007825032230
         H           -4.651000000000    48.479000000000    66.072000000000     1.007825032230
         H           -5.667000000000    47.053000000000    67.649000000000     1.007825032230
         H           -6.548000000000    46.294000000000    66.480000000000     1.007825032230
         H           -6.824000000000    47.884000000000    66.818000000000     1.007825032230
         N           -1.840000000000    48.367000000000    61.392000000000    14.003074004430
         C           -0.992000000000    47.311000000000    60.887000000000    12.000000000000
         C           -0.176000000000    46.758000000000    62.031000000000    12.000000000000
         O            0.958000000000    47.176000000000    62.300000000000    15.994914619570
         C           -0.081000000000    47.849000000000    59.785000000000    12.000000000000
         S            0.906000000000    46.497000000000    59.054000000000    31.972071174400
         H           -1.511000000000    48.963000000000    62.139000000000     1.007825032230
         H           -1.616000000000    46.517000000000    60.478000000000     1.007825032230
         H           -0.691000000000    48.308000000000    59.007000000000     1.007825032230
         H            0.590000000000    48.598000000000    60.206000000000     1.007825032230
         N           -0.745000000000    45.803000000000    62.754000000000    14.003074004430
         C           -0.066000000000    45.169000000000    63.887000000000    12.000000000000
         C            1.297000000000    44.560000000000    63.509000000000    12.000000000000
         O            2.300000000000    44.868000000000    64.165000000000    15.994914619570
         H           -1.679000000000    45.502000000000    62.515000000000     1.007825032230
         H            0.092000000000    45.920000000000    64.661000000000     1.007825032230
         H           -0.706000000000    44.381000000000    64.285000000000     1.007825032230
         N            1.441000000000    43.750000000000    62.430000000000    14.003074004430
         C            2.722000000000    43.233000000000    61.953000000000    12.000000000000
         C            3.756000000000    44.331000000000    61.685000000000    12.000000000000
         O            4.949000000000    44.126000000000    61.944000000000    15.994914619570
         C            2.361000000000    42.431000000000    60.697000000000    12.000000000000
         C            0.961000000000    41.944000000000    60.950000000000    12.000000000000
         C            0.350000000000    43.177000000000    61.613000000000    12.000000000000
         H            3.124000000000    42.549000000000    62.701000000000     1.007825032230
         H            2.394000000000    43.066000000000    59.812000000000     1.007825032230
         H            3.040000000000    41.586000000000    60.581000000000     1.007825032230
         H            0.449000000000    41.692000000000    60.021000000000     1.007825032230
         H            0.963000000000    41.096000000000    61.635000000000     1.007825032230
         H           -0.493000000000    42.895000000000    62.243000000000     1.007825032230
         H            0.031000000000    43.893000000000    60.855000000000     1.007825032230
         N            3.322000000000    45.484000000000    61.134000000000    14.003074004430
         C            4.203000000000    46.620000000000    60.883000000000    12.000000000000
         C            4.775000000000    47.153000000000    62.194000000000    12.000000000000
         O            5.993000000000    47.336000000000    62.287000000000    15.994914619570
         C            3.465000000000    47.784000000000    60.221000000000    12.000000000000
         S            2.700000000000    47.388000000000    58.627000000000    31.972071174400
         H            2.346000000000    45.564000000000    60.885000000000     1.007825032230
         H            5.022000000000    46.302000000000    60.238000000000     1.007825032230
         H            2.681000000000    48.119000000000    60.900000000000     1.007825032230
         H            4.169000000000    48.603000000000    60.074000000000     1.007825032230
         N            3.929000000000    47.366000000000    63.213000000000    14.003074004430
         C            4.400000000000    47.850000000000    64.519000000000    12.000000000000
         C            5.301000000000    46.854000000000    65.213000000000    12.000000000000
         O            6.330000000000    47.235000000000    65.785000000000    15.994914619570
         C            3.252000000000    48.130000000000    65.453000000000    12.000000000000
         C            2.275000000000    49.174000000000    64.947000000000    12.000000000000
         O            2.661000000000    50.072000000000    64.202000000000    15.994914619570
         O            1.114000000000    49.053000000000    65.326000000000    15.994914619570
         H            2.944000000000    47.189000000000    63.080000000000     1.007825032230
         H            4.957000000000    48.774000000000    64.366000000000     1.007825032230
         H            2.706000000000    47.200000000000    65.611000000000     1.007825032230
         H            3.654000000000    48.464000000000    66.409000000000     1.007825032230
         N            4.971000000000    45.566000000000    65.104000000000    14.003074004430
         C            5.811000000000    44.521000000000    65.668000000000    12.000000000000
         C            7.214000000000    44.473000000000    65.059000000000    12.000000000000
         O            8.207000000000    44.255000000000    65.775000000000    15.994914619570
         C            5.155000000000    43.160000000000    65.492000000000    12.000000000000
         C            3.963000000000    42.993000000000    66.423000000000    12.000000000000
         N            3.136000000000    42.008000000000    66.186000000000    14.003074004430
         O            3.705000000000    43.776000000000    67.340000000000    15.994914619570
         H            4.122000000000    45.312000000000    64.621000000000     1.007825032230
         H            5.913000000000    44.710000000000    66.737000000000     1.007825032230
         H            4.816000000000    43.061000000000    64.461000000000     1.007825032230
         H            5.887000000000    42.380000000000    65.704000000000     1.007825032230
         H            3.314000000000    41.372000000000    65.422000000000     1.007825032230
         H            2.319000000000    41.884000000000    66.767000000000     1.007825032230
         N            7.325000000000    44.679000000000    63.742000000000    14.003074004430
         C            8.610000000000    44.724000000000    63.054000000000    12.000000000000
         C            9.472000000000    45.856000000000    63.609000000000    12.000000000000
         O           10.647000000000    45.669000000000    63.916000000000    15.994914619570
         C            8.379000000000    44.972000000000    61.565000000000    12.000000000000
         H            6.482000000000    44.809000000000    63.201000000000     1.007825032230
         H            9.127000000000    43.774000000000    63.188000000000     1.007825032230
         H            9.338000000000    45.006000000000    61.049000000000     1.007825032230
         H            7.773000000000    44.165000000000    61.152000000000     1.007825032230
         H            7.860000000000    45.921000000000    61.431000000000     1.007825032230
         N            8.899000000000    47.054000000000    63.754000000000    14.003074004430
         C            9.633000000000    48.188000000000    64.320000000000    12.000000000000
         C           10.115000000000    47.899000000000    65.731000000000    12.000000000000
         O           11.303000000000    48.087000000000    66.036000000000    15.994914619570
         C            8.750000000000    49.440000000000    64.355000000000    12.000000000000
         C            8.442000000000    49.885000000000    62.945000000000    12.000000000000
         C            7.857000000000    51.275000000000    62.964000000000    12.000000000000
         C            6.420000000000    51.296000000000    63.387000000000    12.000000000000
         N            5.911000000000    52.643000000000    63.201000000000    14.003074004430
         H            7.939000000000    47.180000000000    63.467000000000     1.007825032230
         H           10.500000000000    48.391000000000    63.691000000000     1.007825032230
         H            7.819000000000    49.212000000000    64.874000000000     1.007825032230
         H            9.273000000000    50.238000000000    64.881000000000     1.007825032230
         H            9.360000000000    49.887000000000    62.358000000000     1.007825032230
         H            7.726000000000    49.197000000000    62.496000000000     1.007825032230
         H            8.433000000000    51.885000000000    63.659000000000     1.007825032230
         H            7.938000000000    51.706000000000    61.966000000000     1.007825032230
         H            6.341000000000    51.014000000000    64.437000000000     1.007825032230
         H            5.847000000000    50.599000000000    62.775000000000     1.007825032230
         H            5.006000000000    52.603000000000    62.755000000000     1.007825032230
         H            6.550000000000    53.167000000000    62.619000000000     1.007825032230
         H            5.824000000000    53.097000000000    64.099000000000     1.007825032230
         N            9.237000000000    47.363000000000    66.582000000000    14.003074004430
         C            9.685000000000    47.087000000000    67.937000000000    12.000000000000
         C           10.741000000000    46.003000000000    68.054000000000    12.000000000000
         O           11.628000000000    46.110000000000    68.920000000000    15.994914619570
         C            8.484000000000    46.746000000000    68.832000000000    12.000000000000
         C            8.061000000000    48.144000000000    69.280000000000    12.000000000000
         C            6.611000000000    48.292000000000    69.050000000000    12.000000000000
         N            6.210000000000    49.686000000000    69.060000000000    14.003074004430
         C            4.919000000000    50.013000000000    68.971000000000    12.000000000000
         N            3.935000000000    49.111000000000    68.851000000000    14.003074004430
         N            4.606000000000    51.298000000000    68.989000000000    14.003074004430
         H            8.292000000000    47.156000000000    66.293000000000     1.007825032230
         H           10.124000000000    48.007000000000    68.324000000000     1.007825032230
         H            7.694000000000    46.248000000000    68.271000000000     1.007825032230
         H            8.794000000000    46.142000000000    69.685000000000     1.007825032230
         H            8.280000000000    48.272000000000    70.340000000000     1.007825032230
         H            8.602000000000    48.893000000000    68.702000000000     1.007825032230
         H            6.360000000000    47.859000000000    68.082000000000     1.007825032230
         H            6.069000000000    47.759000000000    69.831000000000     1.007825032230
         H            6.909000000000    50.411000000000    69.134000000000     1.007825032230
         H            4.153000000000    48.125000000000    68.830000000000     1.007825032230
         H            2.975000000000    49.417000000000    68.782000000000     1.007825032230
         H            5.333000000000    51.994000000000    69.073000000000     1.007825032230
         H            3.640000000000    51.583000000000    68.918000000000     1.007825032230
         N           10.666000000000    44.965000000000    67.194000000000    14.003074004430
         C           11.678000000000    43.916000000000    67.198000000000    12.000000000000
         C           13.035000000000    44.505000000000    66.789000000000    12.000000000000
         O           14.050000000000    44.224000000000    67.446000000000    15.994914619570
         C           11.282000000000    42.771000000000    66.245000000000    12.000000000000
         C           12.294000000000    41.607000000000    66.148000000000    12.000000000000
         C           12.538000000000    41.057000000000    67.542000000000    12.000000000000
         C           11.790000000000    40.524000000000    65.201000000000    12.000000000000
         H            9.899000000000    44.915000000000    66.539000000000     1.007825032230
         H           11.762000000000    43.516000000000    68.208000000000     1.007825032230
         H           10.332000000000    42.362000000000    66.588000000000     1.007825032230
         H           11.138000000000    43.187000000000    65.248000000000     1.007825032230
         H           13.235000000000    41.997000000000    65.760000000000     1.007825032230
         H           13.251000000000    40.234000000000    67.489000000000     1.007825032230
         H           12.940000000000    41.845000000000    68.178000000000     1.007825032230
         H           11.598000000000    40.697000000000    67.960000000000     1.007825032230
         H           11.626000000000    40.953000000000    64.212000000000     1.007825032230
         H           10.853000000000    40.117000000000    65.581000000000     1.007825032230
         H           12.531000000000    39.727000000000    65.133000000000     1.007825032230
         N           13.089000000000    45.376000000000    65.765000000000    14.003074004430
         C           14.351000000000    45.998000000000    65.398000000000    12.000000000000
         C           14.139000000000    46.777000000000    64.101000000000    12.000000000000
         C           13.832000000000    45.897000000000    62.878000000000    12.000000000000
         C           13.309000000000    46.756000000000    61.737000000000    12.000000000000
         C           15.102000000000    45.142000000000    62.456000000000    12.000000000000
         H           12.250000000000    45.599000000000    65.249000000000     1.007825032230
         H           15.086000000000    45.214000000000    65.217000000000     1.007825032230
         H           13.304000000000    47.462000000000    64.247000000000     1.007825032230
         H           15.036000000000    47.360000000000    63.894000000000     1.007825032230
         H           13.066000000000    45.171000000000    63.151000000000     1.007825032230
         H           13.094000000000    46.124000000000    60.875000000000     1.007825032230
         H           12.397000000000    47.262000000000    62.052000000000     1.007825032230
         H           14.061000000000    47.497000000000    61.466000000000     1.007825032230
         H           14.883000000000    44.518000000000    61.589000000000     1.007825032230
         H           15.441000000000    44.513000000000    63.279000000000     1.007825032230
         H           15.883000000000    45.859000000000    62.201000000000     1.007825032230
         C           17.738000000000    50.814000000000    61.876000000000    12.000000000000
         O           18.118000000000    49.908000000000    61.113000000000    15.994914619570
         N           16.603000000000    51.488000000000    61.701000000000    14.003074004430
         C           15.759000000000    51.228000000000    60.551000000000    12.000000000000
         C           15.145000000000    52.531000000000    60.065000000000    12.000000000000
         O           15.052000000000    53.520000000000    60.802000000000    15.994914619570
         C           14.616000000000    50.231000000000    60.890000000000    12.000000000000
         C           13.647000000000    50.682000000000    61.985000000000    12.000000000000
         C           12.526000000000    51.442000000000    61.670000000000    12.000000000000
         C           13.915000000000    50.381000000000    63.315000000000    12.000000000000
         C           11.696000000000    51.894000000000    62.681000000000    12.000000000000
         C           13.068000000000    50.842000000000    64.314000000000    12.000000000000
         C           11.962000000000    51.599000000000    64.005000000000    12.000000000000
         H           16.327000000000    52.187000000000    62.376000000000     1.007825032230
         H           16.370000000000    50.806000000000    59.753000000000     1.007825032230
         H           14.039000000000    50.061000000000    59.981000000000     1.007825032230
         H           15.064000000000    49.285000000000    61.195000000000     1.007825032230
         H           12.304000000000    51.679000000000    60.640000000000     1.007825032230
         H           14.781000000000    49.789000000000    63.571000000000     1.007825032230
         H           10.828000000000    52.486000000000    62.432000000000     1.007825032230
         H           13.280000000000    50.603000000000    65.346000000000     1.007825032230
         H           11.310000000000    51.958000000000    64.787000000000     1.007825032230
         N           14.684000000000    52.510000000000    58.829000000000    14.003074004430
         C           13.950000000000    53.593000000000    58.225000000000    12.000000000000
         C           12.566000000000    53.009000000000    57.937000000000    12.000000000000
         O           12.459000000000    51.916000000000    57.371000000000    15.994914619570
         C           14.667000000000    53.949000000000    56.967000000000    12.000000000000
         C           13.973000000000    54.945000000000    56.083000000000    12.000000000000
         C           14.729000000000    55.326000000000    54.802000000000    12.000000000000
         O           15.802000000000    54.776000000000    54.508000000000    15.994914619570
         O           14.224000000000    56.201000000000    54.090000000000    15.994914619570
         H           14.856000000000    51.685000000000    58.272000000000     1.007825032230
         H           13.885000000000    54.448000000000    58.897000000000     1.007825032230
         H           14.810000000000    53.034000000000    56.393000000000     1.007825032230
         H           15.647000000000    54.347000000000    57.230000000000     1.007825032230
         H           13.010000000000    54.524000000000    55.793000000000     1.007825032230
         H           13.793000000000    55.852000000000    56.660000000000     1.007825032230
         N           11.485000000000    53.672000000000    58.281000000000    14.003074004430
         C           10.147000000000    53.178000000000    57.973000000000    12.000000000000
         C            9.589000000000    54.010000000000    56.814000000000    12.000000000000
         O            9.658000000000    55.244000000000    56.807000000000    15.994914619570
         C            9.253000000000    53.305000000000    59.218000000000    12.000000000000
         C            7.869000000000    52.700000000000    59.024000000000    12.000000000000
         C            7.687000000000    51.343000000000    59.216000000000    12.000000000000
         C            6.802000000000    53.499000000000    58.641000000000    12.000000000000
         C            6.436000000000    50.789000000000    59.028000000000    12.000000000000
         C            5.556000000000    52.939000000000    58.454000000000    12.000000000000
         C            5.384000000000    51.590000000000    58.648000000000    12.000000000000
         H           11.583000000000    54.549000000000    58.773000000000     1.007825032230
         H           10.206000000000    52.132000000000    57.673000000000     1.007825032230
         H            9.741000000000    52.795000000000    60.049000000000     1.007825032230
         H            9.144000000000    54.360000000000    59.467000000000     1.007825032230
         H            8.518000000000    50.720000000000    59.511000000000     1.007825032230
         H            6.947000000000    54.558000000000    58.489000000000     1.007825032230
         H            6.284000000000    49.730000000000    59.179000000000     1.007825032230
         H            4.721000000000    53.557000000000    58.157000000000     1.007825032230
         H            4.408000000000    51.152000000000    58.500000000000     1.007825032230
         N            9.024000000000    53.368000000000    55.798000000000    14.003074004430
         C            8.472000000000    54.040000000000    54.638000000000    12.000000000000
         C            6.973000000000    53.748000000000    54.671000000000    12.000000000000
         O            6.536000000000    52.594000000000    54.558000000000    15.994914619570
         C            9.142000000000    53.478000000000    53.348000000000    12.000000000000
         C           10.605000000000    53.856000000000    53.284000000000    12.000000000000
         C            8.446000000000    54.045000000000    52.136000000000    12.000000000000
         C           11.302000000000    53.478000000000    54.566000000000    12.000000000000
         H            8.976000000000    52.360000000000    55.835000000000     1.007825032230
         H            8.645000000000    55.114000000000    54.711000000000     1.007825032230
         H            9.051000000000    52.392000000000    53.340000000000     1.007825032230
         H           11.075000000000    53.332000000000    52.452000000000     1.007825032230
         H           10.693000000000    54.931000000000    53.129000000000     1.007825032230
         H            7.389000000000    53.781000000000    52.167000000000     1.007825032230
         H            8.549000000000    55.130000000000    52.132000000000     1.007825032230
         H            8.897000000000    53.634000000000    51.233000000000     1.007825032230
         H           12.377000000000    53.428000000000    54.395000000000     1.007825032230
         H           11.090000000000    54.227000000000    55.329000000000     1.007825032230
         H           10.942000000000    52.506000000000    54.902000000000     1.007825032230
         N            6.166000000000    54.792000000000    54.866000000000    14.003074004430
         C            4.714000000000    54.653000000000    54.968000000000    12.000000000000
         C            4.103000000000    54.707000000000    53.574000000000    12.000000000000
         O            4.298000000000    55.692000000000    52.855000000000    15.994914619570
         C            4.122000000000    55.782000000000    55.827000000000    12.000000000000
         C            2.598000000000    55.732000000000    55.945000000000    12.000000000000
         N            2.013000000000    56.857000000000    56.341000000000    14.003074004430
         O            1.918000000000    54.728000000000    55.674000000000    15.994914619570
         H            6.573000000000    55.713000000000    54.946000000000     1.007825032230
         H            4.477000000000    53.693000000000    55.426000000000     1.007825032230
         H            4.547000000000    55.711000000000    56.828000000000     1.007825032230
         H            4.408000000000    56.740000000000    55.392000000000     1.007825032230
         H            2.573000000000    57.671000000000    56.551000000000     1.007825032230
         H            1.008000000000    56.899000000000    56.432000000000     1.007825032230
         N            3.358000000000    53.697000000000    53.143000000000    14.003074004430
         C            2.813000000000    53.718000000000    51.788000000000    12.000000000000
         C            1.415000000000    54.343000000000    51.725000000000    12.000000000000
         O            0.846000000000    54.490000000000    50.639000000000    15.994914619570
         C            2.765000000000    52.263000000000    51.154000000000    12.000000000000
         C            1.854000000000    51.314000000000    51.971000000000    12.000000000000
         C            4.222000000000    51.753000000000    51.018000000000    12.000000000000
         C            1.552000000000    49.957000000000    51.275000000000    12.000000000000
         H            3.168000000000    52.914000000000    53.752000000000     1.007825032230
         H            3.476000000000    54.326000000000    51.173000000000     1.007825032230
         H            2.346000000000    52.349000000000    50.152000000000     1.007825032230
         H            2.343000000000    51.107000000000    52.923000000000     1.007825032230
         H            0.910000000000    51.822000000000    52.168000000000     1.007825032230
         H            4.218000000000    50.753000000000    50.584000000000     1.007825032230
         H            4.784000000000    52.427000000000    50.372000000000     1.007825032230
         H            4.689000000000    51.720000000000    52.002000000000     1.007825032230
         H            0.908000000000    49.355000000000    51.916000000000     1.007825032230
         H            2.486000000000    49.425000000000    51.096000000000     1.007825032230
         H            1.050000000000    50.140000000000    50.325000000000     1.007825032230
         N            0.803000000000    54.699000000000    52.842000000000    14.003074004430
         C           -0.523000000000    55.306000000000    52.821000000000    12.000000000000
         C           -0.453000000000    56.609000000000    53.627000000000    12.000000000000
         O           -0.633000000000    56.589000000000    54.848000000000    15.994914619570
         C           -1.551000000000    54.355000000000    53.441000000000    12.000000000000
         C           -2.945000000000    54.929000000000    53.268000000000    12.000000000000
         S           -4.230000000000    53.864000000000    53.922000000000    31.972071174400
         C           -4.327000000000    52.868000000000    52.489000000000    12.000000000000
         H            1.263000000000    54.547000000000    53.728000000000     1.007825032230
         H           -0.806000000000    55.528000000000    51.792000000000     1.007825032230
         H           -1.338000000000    54.233000000000    54.503000000000     1.007825032230
         H           -1.494000000000    53.386000000000    52.946000000000     1.007825032230
         H           -2.992000000000    55.887000000000    53.785000000000     1.007825032230
         H           -3.129000000000    55.092000000000    52.206000000000     1.007825032230
         H           -5.082000000000    52.095000000000    52.634000000000     1.007825032230
         H           -4.601000000000    53.487000000000    51.634000000000     1.007825032230
         H           -3.359000000000    52.401000000000    52.305000000000     1.007825032230
         N           -0.069000000000    57.747000000000    53.033000000000    14.003074004430
         C            0.130000000000    59.004000000000    53.753000000000    12.000000000000
         C           -1.161000000000    59.540000000000    54.366000000000    12.000000000000
         O           -1.088000000000    60.325000000000    55.314000000000    15.994914619570
         C            0.742000000000    59.923000000000    52.710000000000    12.000000000000
         C            0.180000000000    59.391000000000    51.392000000000    12.000000000000
         C            0.301000000000    57.877000000000    51.623000000000    12.000000000000
         H            0.857000000000    58.842000000000    54.549000000000     1.007825032230
         H            0.437000000000    60.956000000000    52.875000000000     1.007825032230
         H            1.829000000000    59.841000000000    52.721000000000     1.007825032230
         H           -0.857000000000    59.694000000000    51.246000000000     1.007825032230
         H            0.798000000000    59.706000000000    50.551000000000     1.007825032230
         H            1.320000000000    57.531000000000    51.449000000000     1.007825032230
         H           -0.402000000000    57.335000000000    50.990000000000     1.007825032230
         N           -2.347000000000    59.218000000000    53.855000000000    14.003074004430
         C           -3.580000000000    59.608000000000    54.506000000000    12.000000000000
         C           -4.621000000000    58.576000000000    54.120000000000    12.000000000000
         O           -4.435000000000    57.772000000000    53.204000000000    15.994914619570
         C           -4.036000000000    61.020000000000    54.086000000000    12.000000000000
         C           -4.588000000000    61.145000000000    52.709000000000    12.000000000000
         C           -5.126000000000    62.533000000000    52.424000000000    12.000000000000
         O           -6.188000000000    62.907000000000    52.919000000000    15.994914619570
         O           -4.454000000000    63.220000000000    51.686000000000    15.994914619570
         H           -2.388000000000    58.690000000000    52.995000000000     1.007825032230
         H           -3.437000000000    59.585000000000    55.586000000000     1.007825032230
         H           -3.175000000000    61.685000000000    54.162000000000     1.007825032230
         H           -4.794000000000    61.359000000000    54.792000000000     1.007825032230
         H           -3.796000000000    60.923000000000    51.993000000000     1.007825032230
         H           -5.393000000000    60.420000000000    52.583000000000     1.007825032230
         N           -5.705000000000    58.589000000000    54.877000000000    14.003074004430
         C           -6.757000000000    57.578000000000    54.836000000000    12.000000000000
         C           -7.234000000000    57.352000000000    53.418000000000    12.000000000000
         O           -7.586000000000    58.298000000000    52.725000000000    15.994914619570
         C           -7.784000000000    58.137000000000    55.781000000000    12.000000000000
         C           -8.887000000000    57.314000000000    56.382000000000    12.000000000000
         C           -9.560000000000    58.360000000000    57.281000000000    12.000000000000
         C          -10.620000000000    57.764000000000    58.185000000000    12.000000000000
         N          -11.100000000000    58.732000000000    59.160000000000    14.003074004430
         H           -5.813000000000    59.352000000000    55.530000000000     1.007825032230
         H           -6.371000000000    56.642000000000    55.238000000000     1.007825032230
         H           -7.224000000000    58.546000000000    56.622000000000     1.007825032230
         H           -8.256000000000    58.979000000000    55.275000000000     1.007825032230
         H           -9.570000000000    56.940000000000    55.620000000000     1.007825032230
         H           -8.481000000000    56.495000000000    56.976000000000     1.007825032230
         H           -8.796000000000    58.828000000000    57.902000000000     1.007825032230
         H          -10.020000000000    59.122000000000    56.652000000000     1.007825032230
         H          -11.459000000000    57.432000000000    57.574000000000     1.007825032230
         H          -10.200000000000    56.907000000000    58.711000000000     1.007825032230
         H          -11.803000000000    58.302000000000    59.744000000000     1.007825032230
         H          -10.329000000000    59.042000000000    59.734000000000     1.007825032230
         H          -11.501000000000    59.524000000000    58.679000000000     1.007825032230
         N           -7.092000000000    56.125000000000    52.927000000000    14.003074004430
         C           -7.542000000000    55.739000000000    51.597000000000    12.000000000000
         C           -6.706000000000    56.276000000000    50.425000000000    12.000000000000
         O           -7.110000000000    56.102000000000    49.266000000000    15.994914619570
         H           -6.650000000000    55.425000000000    53.506000000000     1.007825032230
         H           -7.532000000000    54.650000000000    51.544000000000     1.007825032230
         H           -8.570000000000    56.079000000000    51.470000000000     1.007825032230
         N           -5.539000000000    56.901000000000    50.662000000000    14.003074004430
         C           -4.668000000000    57.406000000000    49.617000000000    12.000000000000
         C           -3.305000000000    56.701000000000    49.689000000000    12.000000000000
         O           -2.574000000000    56.844000000000    50.663000000000    15.994914619570
         C           -4.477000000000    58.938000000000    49.771000000000    12.000000000000
         C           -3.520000000000    59.471000000000    48.683000000000    12.000000000000
         C           -5.826000000000    59.653000000000    49.617000000000    12.000000000000
         H           -5.252000000000    57.026000000000    51.622000000000     1.007825032230
         H           -5.122000000000    57.201000000000    48.647000000000     1.007825032230
         H           -4.063000000000    59.154000000000    50.756000000000     1.007825032230
         H           -2.553000000000    58.975000000000    48.774000000000     1.007825032230
         H           -3.390000000000    60.546000000000    48.809000000000     1.007825032230
         H           -3.941000000000    59.268000000000    47.698000000000     1.007825032230
         H           -6.518000000000    59.291000000000    50.377000000000     1.007825032230
         H           -6.234000000000    59.449000000000    48.627000000000     1.007825032230
         H           -5.684000000000    60.727000000000    49.737000000000     1.007825032230
         N           -2.981000000000    55.933000000000    48.650000000000    14.003074004430
         C           -1.694000000000    55.276000000000    48.503000000000    12.000000000000
         C           -0.689000000000    56.178000000000    47.833000000000    12.000000000000
         O           -1.007000000000    57.031000000000    46.986000000000    15.994914619570
         C           -1.807000000000    54.027000000000    47.654000000000    12.000000000000
         C           -2.448000000000    52.908000000000    48.447000000000    12.000000000000
         C           -1.674000000000    52.148000000000    49.313000000000    12.000000000000
         C           -3.793000000000    52.637000000000    48.293000000000    12.000000000000
         C           -2.246000000000    51.109000000000    50.022000000000    12.000000000000
         C           -4.359000000000    51.592000000000    49.009000000000    12.000000000000
         C           -3.585000000000    50.828000000000    49.870000000000    12.000000000000
         H           -3.669000000000    55.800000000000    47.923000000000     1.007825032230
         H           -1.321000000000    55.001000000000    49.490000000000     1.007825032230
         H           -2.418000000000    54.242000000000    46.778000000000     1.007825032230
         H           -0.812000000000    53.718000000000    47.333000000000     1.007825032230
         H           -0.624000000000    52.369000000000    49.433000000000     1.007825032230
         H           -4.397000000000    53.231000000000    47.623000000000     1.007825032230
         H           -1.643000000000    50.518000000000    50.695000000000     1.007825032230
         H           -5.410000000000    51.372000000000    48.895000000000     1.007825032230
         H           -4.032000000000    50.014000000000    50.420000000000     1.007825032230
         N            0.559000000000    55.981000000000    48.219000000000    14.003074004430
         C            1.648000000000    56.676000000000    47.609000000000    12.000000000000
         C            2.148000000000    55.749000000000    46.503000000000    12.000000000000
         O            2.969000000000    54.837000000000    46.727000000000    15.994914619570
         C            2.727000000000    56.921000000000    48.641000000000    12.000000000000
         C            3.851000000000    57.807000000000    48.123000000000    12.000000000000
         O            4.136000000000    57.836000000000    46.930000000000    15.994914619570
         O            4.466000000000    58.475000000000    48.937000000000    15.994914619570
         H            0.748000000000    55.324000000000    48.962000000000     1.007825032230
         H            1.306000000000    57.621000000000    47.186000000000     1.007825032230
         H            3.149000000000    55.961000000000    48.937000000000     1.007825032230
         H            2.279000000000    57.394000000000    49.515000000000     1.007825032230
         N            1.729000000000    56.044000000000    45.279000000000    14.003074004430
         C            2.074000000000    55.193000000000    44.152000000000    12.000000000000
         C            3.544000000000    55.165000000000    43.751000000000    12.000000000000
         O            4.028000000000    54.128000000000    43.262000000000    15.994914619570
         C            1.196000000000    55.606000000000    42.978000000000    12.000000000000
         C           -0.276000000000    55.169000000000    43.109000000000    12.000000000000
         O           -0.642000000000    54.440000000000    44.043000000000    15.994914619570
         O           -1.058000000000    55.533000000000    42.223000000000    15.994914619570
         H            1.165000000000    56.868000000000    45.129000000000     1.007825032230
         H            1.794000000000    54.174000000000    44.420000000000     1.007825032230
         H            1.224000000000    56.692000000000    42.895000000000     1.007825032230
         H            1.608000000000    55.175000000000    42.065000000000     1.007825032230
         N            4.295000000000    56.236000000000    44.041000000000    14.003074004430
         C            5.738000000000    56.262000000000    43.810000000000    12.000000000000
         C            6.419000000000    55.264000000000    44.753000000000    12.000000000000
         O            7.287000000000    54.507000000000    44.311000000000    15.994914619570
         C            6.285000000000    57.691000000000    44.060000000000    12.000000000000
         C            7.817000000000    57.877000000000    44.132000000000    12.000000000000
         C            8.325000000000    58.939000000000    45.136000000000    12.000000000000
         O            7.863000000000    60.082000000000    45.076000000000    15.994914619570
         O            9.188000000000    58.652000000000    45.976000000000    15.994914619570
         H            3.849000000000    57.053000000000    44.433000000000     1.007825032230
         H            5.941000000000    55.976000000000    42.778000000000     1.007825032230
         H            5.919000000000    58.324000000000    43.252000000000     1.007825032230
         H            5.858000000000    58.056000000000    44.994000000000     1.007825032230
         H            8.165000000000    58.163000000000    43.139000000000     1.007825032230
         H            8.267000000000    56.918000000000    44.390000000000     1.007825032230
         N            6.007000000000    55.188000000000    46.022000000000    14.003074004430
         C            6.595000000000    54.232000000000    46.948000000000    12.000000000000
         C            6.178000000000    52.810000000000    46.615000000000    12.000000000000
         O            7.003000000000    51.909000000000    46.780000000000    15.994914619570
         C            6.185000000000    54.544000000000    48.389000000000    12.000000000000
         C            6.770000000000    55.890000000000    48.845000000000    12.000000000000
         C            8.263000000000    55.770000000000    49.033000000000    12.000000000000
         C            9.097000000000    56.857000000000    48.364000000000    12.000000000000
         N            8.714000000000    58.206000000000    48.749000000000    14.003074004430
         H            5.275000000000    55.805000000000    46.344000000000     1.007825032230
         H            7.680000000000    54.301000000000    46.874000000000     1.007825032230
         H            5.098000000000    54.589000000000    48.449000000000     1.007825032230
         H            6.549000000000    53.753000000000    49.045000000000     1.007825032230
         H            6.562000000000    56.648000000000    48.090000000000     1.007825032230
         H            6.309000000000    56.183000000000    49.788000000000     1.007825032230
         H            8.470000000000    55.798000000000    50.103000000000     1.007825032230
         H            8.583000000000    54.803000000000    48.645000000000     1.007825032230
         H           10.142000000000    56.705000000000    48.635000000000     1.007825032230
         H            8.998000000000    56.759000000000    47.283000000000     1.007825032230
         H            9.047000000000    58.862000000000    48.057000000000     1.007825032230
         H            7.708000000000    58.265000000000    48.811000000000     1.007825032230
         H            9.121000000000    58.428000000000    49.646000000000     1.007825032230
         N            4.954000000000    52.544000000000    46.147000000000    14.003074004430
         C            4.574000000000    51.175000000000    45.767000000000    12.000000000000
         C            5.400000000000    50.768000000000    44.548000000000    12.000000000000
         O            5.935000000000    49.653000000000    44.554000000000    15.994914619570
         C            3.036000000000    51.092000000000    45.467000000000    12.000000000000
         C            2.286000000000    51.433000000000    46.777000000000    12.000000000000
         C            2.604000000000    49.685000000000    45.023000000000    12.000000000000
         C            0.773000000000    51.661000000000    46.639000000000    12.000000000000
         H            4.282000000000    53.292000000000    46.053000000000     1.007825032230
         H            4.809000000000    50.502000000000    46.592000000000     1.007825032230
         H            2.774000000000    51.816000000000    44.696000000000     1.007825032230
         H            2.438000000000    50.609000000000    47.474000000000     1.007825032230
         H            2.731000000000    52.331000000000    47.204000000000     1.007825032230
         H            3.120000000000    49.420000000000    44.100000000000     1.007825032230
         H            2.859000000000    48.965000000000    45.800000000000     1.007825032230
         H            1.527000000000    49.672000000000    44.854000000000     1.007825032230
         H            0.349000000000    51.893000000000    47.616000000000     1.007825032230
         H            0.592000000000    52.493000000000    45.958000000000     1.007825032230
         H            0.304000000000    50.760000000000    46.244000000000     1.007825032230
         N            5.592000000000    51.650000000000    43.542000000000    14.003074004430
         C            6.428000000000    51.322000000000    42.387000000000    12.000000000000
         C            7.875000000000    50.984000000000    42.805000000000    12.000000000000
         O            8.493000000000    50.019000000000    42.350000000000    15.994914619570
         C            6.431000000000    52.514000000000    41.431000000000    12.000000000000
         H            5.148000000000    52.556000000000    43.589000000000     1.007825032230
         H            5.999000000000    50.461000000000    41.875000000000     1.007825032230
         H            7.051000000000    52.284000000000    40.564000000000     1.007825032230
         H            6.833000000000    53.389000000000    41.943000000000     1.007825032230
         H            5.412000000000    52.720000000000    41.104000000000     1.007825032230
         N            8.420000000000    51.753000000000    43.762000000000    14.003074004430
         C            9.754000000000    51.519000000000    44.282000000000    12.000000000000
         C            9.824000000000    50.151000000000    44.980000000000    12.000000000000
         O           10.783000000000    49.382000000000    44.768000000000    15.994914619570
         C           10.071000000000    52.653000000000    45.226000000000    12.000000000000
         C           11.325000000000    52.457000000000    46.033000000000    12.000000000000
         C           11.503000000000    53.587000000000    47.030000000000    12.000000000000
         O           11.927000000000    54.654000000000    46.595000000000    15.994914619570
         O           11.218000000000    53.423000000000    48.217000000000    15.994914619570
         H            7.881000000000    52.522000000000    44.133000000000     1.007825032230
         H           10.465000000000    51.534000000000    43.456000000000     1.007825032230
         H           10.183000000000    53.564000000000    44.639000000000     1.007825032230
         H            9.233000000000    52.781000000000    45.911000000000     1.007825032230
         H           11.260000000000    51.512000000000    46.572000000000     1.007825032230
         H           12.184000000000    52.430000000000    45.362000000000     1.007825032230
         N            8.796000000000    49.803000000000    45.757000000000    14.003074004430
         C            8.772000000000    48.508000000000    46.402000000000    12.000000000000
         C            8.758000000000    47.383000000000    45.375000000000    12.000000000000
         O            9.544000000000    46.436000000000    45.473000000000    15.994914619570
         C            7.545000000000    48.399000000000    47.296000000000    12.000000000000
         C            7.324000000000    47.081000000000    48.078000000000    12.000000000000
         C            8.510000000000    46.703000000000    48.971000000000    12.000000000000
         C            6.091000000000    47.281000000000    48.927000000000    12.000000000000
         H            8.031000000000    50.447000000000    45.895000000000     1.007825032230
         H            9.665000000000    48.408000000000    47.019000000000     1.007825032230
         H            7.607000000000    49.203000000000    48.029000000000     1.007825032230
         H            6.664000000000    48.575000000000    46.679000000000     1.007825032230
         H            7.141000000000    46.273000000000    47.369000000000     1.007825032230
         H            9.398000000000    46.559000000000    48.355000000000     1.007825032230
         H            8.284000000000    45.779000000000    49.503000000000     1.007825032230
         H            8.692000000000    47.501000000000    49.691000000000     1.007825032230
         H            5.893000000000    46.375000000000    49.500000000000     1.007825032230
         H            5.238000000000    47.497000000000    48.283000000000     1.007825032230
         H            6.252000000000    48.115000000000    49.610000000000     1.007825032230
         N            7.912000000000    47.499000000000    44.338000000000    14.003074004430
         C            7.852000000000    46.455000000000    43.322000000000    12.000000000000
         C            9.185000000000    46.293000000000    42.614000000000    12.000000000000
         O            9.584000000000    45.139000000000    42.359000000000    15.994914619570
         C            6.783000000000    46.760000000000    42.296000000000    12.000000000000
         C            5.362000000000    46.760000000000    42.865000000000    12.000000000000
         C            4.409000000000    47.143000000000    41.755000000000    12.000000000000
         C            4.990000000000    45.393000000000    43.428000000000    12.000000000000
         H            7.316000000000    48.311000000000    44.262000000000     1.007825032230
         H            7.603000000000    45.512000000000    43.810000000000     1.007825032230
         H            6.984000000000    47.744000000000    41.873000000000     1.007825032230
         H            6.841000000000    46.018000000000    41.499000000000     1.007825032230
         H            5.298000000000    47.502000000000    43.661000000000     1.007825032230
         H            3.388000000000    47.150000000000    42.138000000000     1.007825032230
         H            4.488000000000    46.420000000000    40.943000000000     1.007825032230
         H            4.664000000000    48.135000000000    41.383000000000     1.007825032230
         H            5.683000000000    45.128000000000    44.226000000000     1.007825032230
         H            3.975000000000    45.428000000000    43.824000000000     1.007825032230
         H            5.045000000000    44.646000000000    42.636000000000     1.007825032230
         N            9.904000000000    47.411000000000    42.382000000000    14.003074004430
         C           11.223000000000    47.366000000000    41.743000000000    12.000000000000
         C           12.202000000000    46.580000000000    42.608000000000    12.000000000000
         O           12.899000000000    45.671000000000    42.126000000000    15.994914619570
         C           11.766000000000    48.807000000000    41.518000000000    12.000000000000
         C           13.162000000000    48.837000000000    40.902000000000    12.000000000000
         O           10.835000000000    49.469000000000    40.656000000000    15.994914619570
         H            9.523000000000    48.305000000000    42.657000000000     1.007825032230
         H           11.130000000000    46.870000000000    40.777000000000     1.007825032230
         H           11.792000000000    49.328000000000    42.475000000000     1.007825032230
         H           10.104000000000    49.811000000000    41.176000000000     1.007825032230
         H           13.480000000000    49.871000000000    40.772000000000     1.007825032230
         H           13.861000000000    48.322000000000    41.561000000000     1.007825032230
         H           13.142000000000    48.338000000000    39.933000000000     1.007825032230
         N           12.217000000000    46.887000000000    43.909000000000    14.003074004430
         C           13.102000000000    46.219000000000    44.832000000000    12.000000000000
         C           12.810000000000    44.733000000000    44.943000000000    12.000000000000
         O           13.706000000000    43.894000000000    45.089000000000    15.994914619570
         C           12.965000000000    46.853000000000    46.189000000000    12.000000000000
         C           13.636000000000    48.188000000000    46.328000000000    12.000000000000
         C           13.588000000000    48.526000000000    47.809000000000    12.000000000000
         C           14.561000000000    49.653000000000    48.122000000000    12.000000000000
         N           14.275000000000    50.860000000000    47.352000000000    14.003074004430
         H           11.594000000000    47.603000000000    44.254000000000     1.007825032230
         H           14.128000000000    46.349000000000    44.488000000000     1.007825032230
         H           13.399000000000    46.177000000000    46.925000000000     1.007825032230
         H           11.905000000000    46.973000000000    46.411000000000     1.007825032230
         H           14.669000000000    48.130000000000    45.986000000000     1.007825032230
         H           13.094000000000    48.940000000000    45.755000000000     1.007825032230
         H           12.578000000000    48.838000000000    48.074000000000     1.007825032230
         H           13.858000000000    47.644000000000    48.390000000000     1.007825032230
         H           14.493000000000    49.890000000000    49.184000000000     1.007825032230
         H           15.574000000000    49.320000000000    47.897000000000     1.007825032230
         H           14.943000000000    51.579000000000    47.591000000000     1.007825032230
         H           13.342000000000    51.183000000000    47.567000000000     1.007825032230
         H           14.341000000000    50.654000000000    46.366000000000     1.007825032230
         N           11.531000000000    44.377000000000    44.905000000000    14.003074004430
         C           11.130000000000    42.976000000000    44.972000000000    12.000000000000
         C           11.340000000000    42.248000000000    43.660000000000    12.000000000000
         O           11.424000000000    41.017000000000    43.683000000000    15.994914619570
         C            9.646000000000    42.848000000000    45.362000000000    12.000000000000
         C            9.265000000000    43.266000000000    46.773000000000    12.000000000000
         C            7.755000000000    43.294000000000    46.907000000000    12.000000000000
         C            9.881000000000    42.319000000000    47.757000000000    12.000000000000
         H           10.821000000000    45.091000000000    44.828000000000     1.007825032230
         H           11.730000000000    42.484000000000    45.738000000000     1.007825032230
         H            9.070000000000    43.463000000000    44.670000000000     1.007825032230
         H            9.347000000000    41.809000000000    45.223000000000     1.007825032230
         H            9.653000000000    44.268000000000    46.959000000000     1.007825032230
         H            7.485000000000    43.594000000000    47.920000000000     1.007825032230
         H            7.340000000000    44.007000000000    46.194000000000     1.007825032230
         H            7.354000000000    42.301000000000    46.703000000000     1.007825032230
         H            9.608000000000    42.618000000000    48.769000000000     1.007825032230
         H           10.966000000000    42.341000000000    47.652000000000     1.007825032230
         H            9.518000000000    41.309000000000    47.566000000000     1.007825032230
         N           11.455000000000    42.952000000000    42.525000000000    14.003074004430
         C           11.525000000000    42.334000000000    41.214000000000    12.000000000000
         C           10.164000000000    41.769000000000    40.833000000000    12.000000000000
         O           10.081000000000    40.762000000000    40.130000000000    15.994914619570
         H           11.495000000000    43.959000000000    42.585000000000     1.007825032230
         H           11.825000000000    43.080000000000    40.478000000000     1.007825032230
         H           12.259000000000    41.529000000000    41.232000000000     1.007825032230
         N            9.056000000000    42.383000000000    41.229000000000    14.003074004430
         C            7.732000000000    41.847000000000    40.950000000000    12.000000000000
         C            7.015000000000    42.653000000000    39.888000000000    12.000000000000
         O            7.168000000000    43.877000000000    39.827000000000    15.994914619570
         C            6.847000000000    41.867000000000    42.198000000000    12.000000000000
         C            7.270000000000    40.907000000000    43.286000000000    12.000000000000
         C            6.765000000000    39.494000000000    43.037000000000    12.000000000000
         N            5.309000000000    39.509000000000    42.945000000000    14.003074004430
         C            4.456000000000    39.277000000000    43.947000000000    12.000000000000
         N            4.847000000000    39.018000000000    45.181000000000    14.003074004430
         N            3.160000000000    39.333000000000    43.692000000000    14.003074004430
         H            9.134000000000    43.250000000000    41.741000000000     1.007825032230
         H            7.833000000000    40.818000000000    40.605000000000     1.007825032230
         H            6.864000000000    42.876000000000    42.610000000000     1.007825032230
         H            5.825000000000    41.629000000000    41.903000000000     1.007825032230
         H            8.359000000000    40.887000000000    43.332000000000     1.007825032230
         H            6.881000000000    41.260000000000    44.241000000000     1.007825032230
         H            7.071000000000    38.848000000000    43.860000000000     1.007825032230
         H            7.184000000000    39.117000000000    42.104000000000     1.007825032230
         H            4.909000000000    39.714000000000    42.040000000000     1.007825032230
         H            5.832000000000    38.979000000000    45.401000000000     1.007825032230
         H            4.161000000000    38.858000000000    45.905000000000     1.007825032230
         H            2.838000000000    39.538000000000    42.757000000000     1.007825032230
         H            2.492000000000    39.171000000000    44.432000000000     1.007825032230
         N            6.207000000000    41.956000000000    39.087000000000    14.003074004430
         C            5.293000000000    42.579000000000    38.150000000000    12.000000000000
         C            3.843000000000    42.635000000000    38.597000000000    12.000000000000
         O            3.041000000000    43.261000000000    37.909000000000    15.994914619570
         C            5.310000000000    41.860000000000    36.804000000000    12.000000000000
         C            6.551000000000    42.112000000000    35.946000000000    12.000000000000
         O            7.307000000000    43.063000000000    36.189000000000    15.994914619570
         O            6.749000000000    41.341000000000    35.013000000000    15.994914619570
         H            6.233000000000    40.948000000000    39.136000000000     1.007825032230
         H            5.631000000000    43.602000000000    37.985000000000     1.007825032230
         H            5.243000000000    40.789000000000    36.993000000000     1.007825032230
         H            4.430000000000    42.166000000000    36.238000000000     1.007825032230
         N            3.402000000000    41.944000000000    39.654000000000    14.003074004430
         C            2.003000000000    41.980000000000    40.075000000000    12.000000000000
         C            2.042000000000    42.251000000000    41.586000000000    12.000000000000
         O            3.101000000000    42.119000000000    42.211000000000    15.994914619570
         C            1.229000000000    40.623000000000    39.804000000000    12.000000000000
         C            1.480000000000    40.065000000000    38.389000000000    12.000000000000
         O            1.654000000000    39.648000000000    40.770000000000    15.994914619570
         H            4.056000000000    41.380000000000    40.177000000000     1.007825032230
         H            1.491000000000    42.799000000000    39.570000000000     1.007825032230
         H            0.160000000000    40.798000000000    39.928000000000     1.007825032230
         H            0.891000000000    39.158000000000    41.087000000000     1.007825032230
         H            0.925000000000    39.136000000000    38.261000000000     1.007825032230
         H            1.148000000000    40.792000000000    37.648000000000     1.007825032230
         H            2.545000000000    39.873000000000    38.258000000000     1.007825032230
         N            0.923000000000    42.587000000000    42.217000000000    14.003074004430
         C            0.860000000000    42.841000000000    43.647000000000    12.000000000000
         C            0.191000000000    41.696000000000    44.392000000000    12.000000000000
         O           -0.020000000000    41.755000000000    45.606000000000    15.994914619570
         C            0.083000000000    44.138000000000    43.892000000000    12.000000000000
         C            0.752000000000    45.382000000000    43.343000000000    12.000000000000
         C           -0.200000000000    46.571000000000    43.380000000000    12.000000000000
         N           -0.054000000000    47.428000000000    44.372000000000    14.003074004430
         O           -1.105000000000    46.721000000000    42.552000000000    15.994914619570
         H            0.074000000000    42.670000000000    41.677000000000     1.007825032230
         H            1.874000000000    42.962000000000    44.027000000000     1.007825032230
         H           -0.896000000000    44.042000000000    43.423000000000     1.007825032230
         H           -0.056000000000    44.263000000000    44.966000000000     1.007825032230
         H            1.055000000000    45.199000000000    42.312000000000     1.007825032230
         H            1.634000000000    45.609000000000    43.942000000000     1.007825032230
         H            0.677000000000    47.290000000000    45.055000000000     1.007825032230
         H           -0.673000000000    48.222000000000    44.448000000000     1.007825032230
         N           -0.126000000000    40.611000000000    43.683000000000    14.003074004430
         C           -0.846000000000    39.468000000000    44.218000000000    12.000000000000
         C           -0.127000000000    38.883000000000    45.417000000000    12.000000000000
         O            1.056000000000    38.530000000000    45.397000000000    15.994914619570
         C           -0.990000000000    38.374000000000    43.128000000000    12.000000000000
         C           -1.627000000000    38.920000000000    41.847000000000    12.000000000000
         C           -1.847000000000    37.233000000000    43.716000000000    12.000000000000
         C           -3.091000000000    39.330000000000    41.987000000000    12.000000000000
         H            0.152000000000    40.582000000000    42.713000000000     1.007825032230
         H           -1.840000000000    39.791000000000    44.527000000000     1.007825032230
         H           -0.001000000000    37.983000000000    42.890000000000     1.007825032230
         H           -1.563000000000    38.148000000000    41.080000000000     1.007825032230
         H           -1.054000000000    39.786000000000    41.516000000000     1.007825032230
         H           -1.966000000000    36.446000000000    42.971000000000     1.007825032230
         H           -2.827000000000    37.621000000000    43.994000000000     1.007825032230
         H           -1.354000000000    36.826000000000    44.598000000000     1.007825032230
         H           -3.323000000000    40.106000000000    41.258000000000     1.007825032230
         H           -3.266000000000    39.713000000000    42.992000000000     1.007825032230
         H           -3.729000000000    38.464000000000    41.811000000000     1.007825032230
         N           -0.881000000000    38.847000000000    46.502000000000    14.003074004430
         C           -0.441000000000    38.279000000000    47.754000000000    12.000000000000
         C            0.502000000000    39.140000000000    48.581000000000    12.000000000000
         O            0.972000000000    38.690000000000    49.632000000000    15.994914619570
         H           -1.812000000000    39.236000000000    46.453000000000     1.007825032230
         H           -1.326000000000    38.078000000000    48.358000000000     1.007825032230
         H            0.054000000000    37.331000000000    47.545000000000     1.007825032230
         N            0.859000000000    40.336000000000    48.132000000000    14.003074004430
         C            1.732000000000    41.190000000000    48.902000000000    12.000000000000
         C            1.034000000000    41.776000000000    50.121000000000    12.000000000000
         O           -0.031000000000    42.407000000000    50.002000000000    15.994914619570
         C            2.216000000000    42.332000000000    48.029000000000    12.000000000000
         C            3.407000000000    42.998000000000    47.384000000000    12.000000000000
         C            3.093000000000    44.447000000000    47.004000000000    12.000000000000
         C            4.542000000000    42.927000000000    48.387000000000    12.000000000000
         H            0.515000000000    40.654000000000    47.237000000000     1.007825032230
         H            2.593000000000    40.609000000000    49.233000000000     1.007825032230
         H            1.601000000000    42.161000000000    47.146000000000     1.007825032230
         H            1.711000000000    43.184000000000    48.485000000000     1.007825032230
         H            3.686000000000    42.444000000000    46.487000000000     1.007825032230
         H            3.962000000000    44.893000000000    46.520000000000     1.007825032230
         H            2.245000000000    44.467000000000    46.319000000000     1.007825032230
         H            2.848000000000    45.013000000000    47.902000000000     1.007825032230
         H            5.430000000000    43.398000000000    47.965000000000     1.007825032230
         H            4.253000000000    43.448000000000    49.300000000000     1.007825032230
         H            4.758000000000    41.884000000000    48.618000000000     1.007825032230
         N            1.609000000000    41.565000000000    51.285000000000    14.003074004430
         C            1.098000000000    42.152000000000    52.502000000000    12.000000000000
         C            2.197000000000    43.020000000000    53.128000000000    12.000000000000
         O            3.368000000000    42.991000000000    52.732000000000    15.994914619570
         C            0.678000000000    41.061000000000    53.494000000000    12.000000000000
         C           -0.525000000000    40.271000000000    53.005000000000    12.000000000000
         O            1.805000000000    40.199000000000    53.678000000000    15.994914619570
         H            2.429000000000    40.977000000000    51.329000000000     1.007825032230
         H            0.236000000000    42.776000000000    52.267000000000     1.007825032230
         H            0.430000000000    41.527000000000    54.448000000000     1.007825032230
         H            1.577000000000    39.501000000000    54.296000000000     1.007825032230
         H           -0.785000000000    39.510000000000    53.741000000000     1.007825032230
         H           -1.370000000000    40.945000000000    52.866000000000     1.007825032230
         H           -0.283000000000    39.791000000000    52.057000000000     1.007825032230
         N            1.761000000000    43.922000000000    53.995000000000    14.003074004430
         C            2.669000000000    44.782000000000    54.721000000000    12.000000000000
         C            2.899000000000    44.200000000000    56.110000000000    12.000000000000
         O            1.950000000000    43.687000000000    56.706000000000    15.994914619570
         C            2.071000000000    46.190000000000    54.846000000000    12.000000000000
         C            1.967000000000    46.894000000000    53.501000000000    12.000000000000
         S            3.577000000000    47.123000000000    52.682000000000    31.972071174400
         C            3.194000000000    46.290000000000    51.174000000000    12.000000000000
         H            0.767000000000    44.011000000000    54.153000000000     1.007825032230
         H            3.619000000000    44.837000000000    54.189000000000     1.007825032230
         H            1.073000000000    46.110000000000    55.278000000000     1.007825032230
         H            2.699000000000    46.784000000000    55.510000000000     1.007825032230
         H            1.328000000000    46.300000000000    52.848000000000     1.007825032230
         H            1.506000000000    47.870000000000    53.650000000000     1.007825032230
         H            4.062000000000    46.314000000000    50.515000000000     1.007825032230
         H            2.929000000000    45.255000000000    51.388000000000     1.007825032230
         H            2.354000000000    46.787000000000    50.688000000000     1.007825032230
         N            4.081000000000    44.299000000000    56.717000000000    14.003074004430
         C            5.246000000000    45.002000000000    56.188000000000    12.000000000000
         C            6.066000000000    44.193000000000    55.186000000000    12.000000000000
         O            5.934000000000    42.966000000000    55.087000000000    15.994914619570
         C            6.034000000000    45.354000000000    57.433000000000    12.000000000000
         C            5.875000000000    44.064000000000    58.208000000000    12.000000000000
         C            4.392000000000    43.743000000000    58.040000000000    12.000000000000
         H            4.914000000000    45.923000000000    55.709000000000     1.007825032230
         H            7.079000000000    45.565000000000    57.206000000000     1.007825032230
         H            5.574000000000    46.188000000000    57.964000000000     1.007825032230
         H            6.497000000000    43.274000000000    57.786000000000     1.007825032230
         H            6.115000000000    44.218000000000    59.260000000000     1.007825032230
         H            3.797000000000    44.224000000000    58.816000000000     1.007825032230
         H            4.231000000000    42.665000000000    58.048000000000     1.007825032230
         N            6.987000000000    44.867000000000    54.479000000000    14.003074004430
         C            8.000000000000    44.233000000000    53.656000000000    12.000000000000
         C            9.305000000000    44.847000000000    54.159000000000    12.000000000000
         O            9.452000000000    46.089000000000    54.229000000000    15.994914619570
         C            7.805000000000    44.569000000000    52.173000000000    12.000000000000
         C            6.630000000000    43.812000000000    51.545000000000    12.000000000000
         C            6.785000000000    42.295000000000    51.627000000000    12.000000000000
         N            5.768000000000    41.525000000000    51.936000000000    14.003074004430
         O            7.875000000000    41.758000000000    51.405000000000    15.994914619570
         H            6.974000000000    45.876000000000    54.523000000000     1.007825032230
         H            7.999000000000    43.154000000000    53.809000000000     1.007825032230
         H            7.620000000000    45.639000000000    52.079000000000     1.007825032230
         H            8.717000000000    44.319000000000    51.631000000000     1.007825032230
         H            6.554000000000    44.097000000000    50.496000000000     1.007825032230
         H            5.711000000000    44.101000000000    52.056000000000     1.007825032230
         H            4.864000000000    41.934000000000    52.124000000000     1.007825032230
         H            5.890000000000    40.524000000000    51.986000000000     1.007825032230
         N           10.212000000000    43.967000000000    54.584000000000    14.003074004430
         C           11.476000000000    44.368000000000    55.215000000000    12.000000000000
         C           12.675000000000    43.980000000000    54.367000000000    12.000000000000
         O           12.691000000000    42.891000000000    53.782000000000    15.994914619570
         C           11.576000000000    43.704000000000    56.617000000000    12.000000000000
         C           12.772000000000    44.291000000000    57.384000000000    12.000000000000
         C           10.249000000000    43.916000000000    57.370000000000    12.000000000000
         H           10.022000000000    42.982000000000    54.467000000000     1.007825032230
         H           11.474000000000    45.451000000000    55.341000000000     1.007825032230
         H           11.736000000000    42.634000000000    56.486000000000     1.007825032230
         H           12.839000000000    43.823000000000    58.366000000000     1.007825032230
         H           12.635000000000    45.366000000000    57.502000000000     1.007825032230
         H           13.690000000000    44.100000000000    56.827000000000     1.007825032230
         H           10.429000000000    43.868000000000    58.444000000000     1.007825032230
         H            9.838000000000    44.892000000000    57.113000000000     1.007825032230
         H            9.541000000000    43.138000000000    57.085000000000     1.007825032230
         N           13.661000000000    44.873000000000    54.314000000000    14.003074004430
         C           14.920000000000    44.686000000000    53.606000000000    12.000000000000
         C           16.052000000000    44.850000000000    54.619000000000    12.000000000000
         O           15.998000000000    45.680000000000    55.529000000000    15.994914619570
         C           15.084000000000    45.732000000000    52.480000000000    12.000000000000
         C           14.037000000000    45.513000000000    51.389000000000    12.000000000000
         C           12.748000000000    46.009000000000    51.540000000000    12.000000000000
         C           14.355000000000    44.764000000000    50.257000000000    12.000000000000
         C           11.795000000000    45.741000000000    50.561000000000    12.000000000000
         C           13.394000000000    44.507000000000    49.291000000000    12.000000000000
         C           12.120000000000    44.992000000000    49.447000000000    12.000000000000
         H           13.526000000000    45.747000000000    54.802000000000     1.007825032230
         H           14.954000000000    43.683000000000    53.180000000000     1.007825032230
         H           14.962000000000    46.731000000000    52.898000000000     1.007825032230
         H           16.080000000000    45.642000000000    52.047000000000     1.007825032230
         H           12.488000000000    46.597000000000    52.408000000000     1.007825032230
         H           15.357000000000    44.381000000000    50.132000000000     1.007825032230
         H           10.791000000000    46.123000000000    50.674000000000     1.007825032230
         H           13.648000000000    43.926000000000    48.417000000000     1.007825032230
         H           11.370000000000    44.788000000000    48.697000000000     1.007825032230
         N           17.047000000000    43.981000000000    54.492000000000    14.003074004430
         C           18.224000000000    43.955000000000    55.356000000000    12.000000000000
         C           18.939000000000    42.632000000000    55.088000000000    12.000000000000
         H           16.986000000000    43.296000000000    53.753000000000     1.007825032230
         H           17.914000000000    43.999000000000    56.400000000000     1.007825032230
         H           19.829000000000    42.566000000000    55.714000000000     1.007825032230
         H           19.228000000000    42.582000000000    54.038000000000     1.007825032230
         H           18.270000000000    41.804000000000    55.320000000000     1.007825032230
         C           21.863000000000    45.225000000000    51.364000000000    12.000000000000
         O           22.266000000000    44.978000000000    50.233000000000    15.994914619570
         N           20.563000000000    45.476000000000    51.575000000000    14.003074004430
         C           19.554000000000    45.591000000000    50.542000000000    12.000000000000
         C           18.794000000000    44.302000000000    50.205000000000    12.000000000000
         O           17.839000000000    44.343000000000    49.401000000000    15.994914619570
         H           20.263000000000    45.595000000000    52.532000000000     1.007825032230
         H           18.825000000000    46.333000000000    50.868000000000     1.007825032230
         H           20.033000000000    45.955000000000    49.633000000000     1.007825032230
         N           19.161000000000    43.140000000000    50.738000000000    14.003074004430
         C           18.426000000000    41.942000000000    50.361000000000    12.000000000000
         C           17.040000000000    41.941000000000    51.007000000000    12.000000000000
         O           16.836000000000    42.533000000000    52.077000000000    15.994914619570
         C           19.219000000000    40.734000000000    50.779000000000    12.000000000000
         O           19.443000000000    40.779000000000    52.171000000000    15.994914619570
         H           19.932000000000    43.090000000000    51.389000000000     1.007825032230
         H           18.309000000000    41.928000000000    49.277000000000     1.007825032230
         H           20.176000000000    40.729000000000    50.257000000000     1.007825032230
         H           18.663000000000    39.830000000000    50.529000000000     1.007825032230
         H           20.307000000000    41.160000000000    52.344000000000     1.007825032230
         N           16.095000000000    41.291000000000    50.355000000000    14.003074004430
         C           14.733000000000    41.195000000000    50.835000000000    12.000000000000
         C           14.605000000000    40.169000000000    51.956000000000    12.000000000000
         O           15.052000000000    39.033000000000    51.781000000000    15.994914619570
         C           13.852000000000    40.816000000000    49.658000000000    12.000000000000
         C           12.389000000000    40.645000000000    50.035000000000    12.000000000000
         C           11.595000000000    41.566000000000    50.695000000000    12.000000000000
         N           11.653000000000    39.576000000000    49.778000000000    14.003074004430
         C           10.451000000000    39.794000000000    50.243000000000    12.000000000000
         N           10.428000000000    40.987000000000    50.784000000000    14.003074004430
         H           16.332000000000    40.841000000000    49.483000000000     1.007825032230
         H           14.421000000000    42.170000000000    51.211000000000     1.007825032230
         H           13.926000000000    41.599000000000    48.904000000000     1.007825032230
         H           14.217000000000    39.882000000000    49.232000000000     1.007825032230
         H           11.877000000000    42.544000000000    51.056000000000     1.007825032230
         H            9.619000000000    39.108000000000    50.190000000000     1.007825032230
         H            9.615000000000    41.404000000000    51.213000000000     1.007825032230
         N           14.016000000000    40.518000000000    53.094000000000    14.003074004430
         C           13.782000000000    39.550000000000    54.145000000000    12.000000000000
         C           12.369000000000    39.010000000000    54.015000000000    12.000000000000
         O           12.191000000000    37.794000000000    54.023000000000    15.994914619570
         C           13.995000000000    40.201000000000    55.534000000000    12.000000000000
         C           15.479000000000    40.579000000000    55.679000000000    12.000000000000
         C           13.551000000000    39.227000000000    56.645000000000    12.000000000000
         C           15.816000000000    41.440000000000    56.908000000000    12.000000000000
         H           13.726000000000    41.476000000000    53.229000000000     1.007825032230
         H           14.487000000000    38.726000000000    54.029000000000     1.007825032230
         H           13.392000000000    41.107000000000    55.596000000000     1.007825032230
         H           16.057000000000    39.657000000000    55.744000000000     1.007825032230
         H           15.787000000000    41.119000000000    54.784000000000     1.007825032230
         H           13.704000000000    39.692000000000    57.619000000000     1.007825032230
         H           12.495000000000    38.989000000000    56.518000000000     1.007825032230
         H           14.140000000000    38.312000000000    56.583000000000     1.007825032230
         H           16.885000000000    41.653000000000    56.921000000000     1.007825032230
         H           15.542000000000    40.901000000000    57.815000000000     1.007825032230
         H           15.260000000000    42.376000000000    56.860000000000     1.007825032230
         N           11.347000000000    39.860000000000    53.905000000000    14.003074004430
         C            9.961000000000    39.427000000000    53.780000000000    12.000000000000
         C            9.118000000000    40.183000000000    54.803000000000    12.000000000000
         O            9.387000000000    41.362000000000    55.086000000000    15.994914619570
         H           11.543000000000    40.851000000000    53.908000000000     1.007825032230
         H            9.599000000000    39.643000000000    52.775000000000     1.007825032230
         H            9.894000000000    38.356000000000    53.971000000000     1.007825032230
         N            8.115000000000    39.543000000000    55.384000000000    14.003074004430
         C            7.292000000000    40.203000000000    56.373000000000    12.000000000000
         C            7.821000000000    40.045000000000    57.784000000000    12.000000000000
         O            8.967000000000    39.610000000000    58.017000000000    15.994914619570
         H            7.923000000000    38.584000000000    55.134000000000     1.007825032230
         H            7.249000000000    41.266000000000    56.135000000000     1.007825032230
         H            6.284000000000    39.790000000000    56.326000000000     1.007825032230
         N            6.984000000000    40.342000000000    58.778000000000    14.003074004430
         C            7.384000000000    40.247000000000    60.166000000000    12.000000000000
         C            7.719000000000    38.788000000000    60.513000000000    12.000000000000
         O            8.710000000000    38.555000000000    61.201000000000    15.994914619570
         C            6.284000000000    40.754000000000    61.091000000000    12.000000000000
         C            6.705000000000    40.642000000000    62.560000000000    12.000000000000
         C            7.825000000000    41.288000000000    63.022000000000    12.000000000000
         C            5.989000000000    39.828000000000    63.426000000000    12.000000000000
         C            8.229000000000    41.132000000000    64.328000000000    12.000000000000
         C            6.398000000000    39.679000000000    64.737000000000    12.000000000000
         C            7.527000000000    40.326000000000    65.197000000000    12.000000000000
         H            6.045000000000    40.641000000000    58.557000000000     1.007825032230
         H            8.276000000000    40.856000000000    60.316000000000     1.007825032230
         H            5.384000000000    40.160000000000    60.932000000000     1.007825032230
         H            6.072000000000    41.797000000000    60.857000000000     1.007825032230
         H            8.392000000000    41.922000000000    62.357000000000     1.007825032230
         H            5.109000000000    39.309000000000    63.074000000000     1.007825032230
         H            9.110000000000    41.650000000000    64.677000000000     1.007825032230
         H            5.830000000000    39.051000000000    65.407000000000     1.007825032230
         H            7.854000000000    40.203000000000    66.219000000000     1.007825032230
         N            6.987000000000    37.794000000000    60.031000000000    14.003074004430
         C            7.311000000000    36.400000000000    60.306000000000    12.000000000000
         C            8.735000000000    36.058000000000    59.814000000000    12.000000000000
         O            9.508000000000    35.394000000000    60.530000000000    15.994914619570
         C            6.261000000000    35.514000000000    59.598000000000    12.000000000000
         C            6.484000000000    34.015000000000    59.833000000000    12.000000000000
         O            6.678000000000    33.603000000000    60.985000000000    15.994914619570
         O            6.493000000000    33.285000000000    58.849000000000    15.994914619570
         H            6.183000000000    38.008000000000    59.458000000000     1.007825032230
         H            7.255000000000    36.227000000000    61.381000000000     1.007825032230
         H            5.273000000000    35.781000000000    59.972000000000     1.007825032230
         H            6.297000000000    35.712000000000    58.527000000000     1.007825032230
         N            9.127000000000    36.528000000000    58.626000000000    14.003074004430
         C           10.486000000000    36.294000000000    58.166000000000    12.000000000000
         C           11.531000000000    37.058000000000    58.969000000000    12.000000000000
         O           12.647000000000    36.574000000000    59.177000000000    15.994914619570
         C           10.672000000000    36.695000000000    56.732000000000    12.000000000000
         C           10.113000000000    35.661000000000    55.770000000000    12.000000000000
         C            8.615000000000    35.687000000000    55.718000000000    12.000000000000
         N            8.014000000000    34.514000000000    55.783000000000    14.003074004430
         O            7.987000000000    36.749000000000    55.716000000000    15.994914619570
         H            8.480000000000    37.045000000000    58.048000000000     1.007825032230
         H           10.698000000000    35.229000000000    58.254000000000     1.007825032230
         H           10.161000000000    37.643000000000    56.564000000000     1.007825032230
         H           11.736000000000    36.825000000000    56.535000000000     1.007825032230
         H           10.436000000000    34.671000000000    56.093000000000     1.007825032230
         H           10.506000000000    35.855000000000    54.772000000000     1.007825032230
         H            8.562000000000    33.667000000000    55.823000000000     1.007825032230
         H            7.005000000000    34.463000000000    55.793000000000     1.007825032230
         N           11.199000000000    38.236000000000    59.496000000000    14.003074004430
         C           12.132000000000    39.016000000000    60.280000000000    12.000000000000
         C           12.359000000000    38.330000000000    61.628000000000    12.000000000000
         O           13.479000000000    38.313000000000    62.149000000000    15.994914619570
         C           11.567000000000    40.443000000000    60.465000000000    12.000000000000
         C           12.533000000000    41.397000000000    61.159000000000    12.000000000000
         C           13.762000000000    41.603000000000    60.266000000000    12.000000000000
         C           11.802000000000    42.682000000000    61.515000000000    12.000000000000
         H           10.268000000000    38.595000000000    59.344000000000     1.007825032230
         H           13.081000000000    39.076000000000    59.747000000000     1.007825032230
         H           11.328000000000    40.849000000000    59.482000000000     1.007825032230
         H           10.650000000000    40.384000000000    61.052000000000     1.007825032230
         H           12.863000000000    40.928000000000    62.086000000000     1.007825032230
         H           14.458000000000    42.284000000000    60.756000000000     1.007825032230
         H           13.450000000000    42.027000000000    59.311000000000     1.007825032230
         H           14.252000000000    40.644000000000    60.095000000000     1.007825032230
         H           12.490000000000    43.366000000000    62.011000000000     1.007825032230
         H           10.971000000000    42.454000000000    62.183000000000     1.007825032230
         H           11.420000000000    43.147000000000    60.606000000000     1.007825032230
         N           11.326000000000    37.775000000000    62.262000000000    14.003074004430
         C           11.443000000000    36.992000000000    63.491000000000    12.000000000000
         C           10.150000000000    36.286000000000    63.882000000000    12.000000000000
         C            9.202000000000    36.954000000000    64.825000000000    12.000000000000
         C            8.260000000000    35.851000000000    65.318000000000    12.000000000000
         N            7.444000000000    35.324000000000    64.234000000000    14.003074004430
         C            6.134000000000    35.523000000000    64.170000000000    12.000000000000
         N            5.480000000000    36.201000000000    65.109000000000    14.003074004430
         N            5.449000000000    35.032000000000    63.163000000000    14.003074004430
         H           10.405000000000    37.904000000000    61.869000000000     1.007825032230
         H           11.783000000000    37.628000000000    64.308000000000     1.007825032230
         H            9.600000000000    36.099000000000    62.960000000000     1.007825032230
         H           10.417000000000    35.320000000000    64.310000000000     1.007825032230
         H            9.745000000000    37.392000000000    65.662000000000     1.007825032230
         H            8.635000000000    37.724000000000    64.302000000000     1.007825032230
         H            7.605000000000    36.262000000000    66.087000000000     1.007825032230
         H            8.851000000000    35.042000000000    65.747000000000     1.007825032230
         H            7.891000000000    34.788000000000    63.504000000000     1.007825032230
         H            5.982000000000    36.585000000000    65.897000000000     1.007825032230
         H            4.481000000000    36.332000000000    65.034000000000     1.007825032230
         H            5.920000000000    34.509000000000    62.439000000000     1.007825032230
         H            4.451000000000    35.177000000000    63.113000000000     1.007825032230
         O           -4.494000000000    46.184000000000    55.356000000000    15.994914619570
         H           -3.983000000000    45.969000000000    54.576000000000     1.007825032230
         H           -4.883000000000    45.386000000000    55.713000000000     1.007825032230
         O           -0.568000000000    54.245000000000    56.640000000000    15.994914619570
         H            0.134000000000    54.591000000000    56.089000000000     1.007825032230
         H           -0.462000000000    54.570000000000    57.534000000000     1.007825032230
         O           -0.810000000000    44.068000000000    57.031000000000    15.994914619570
         H            0.132000000000    43.938000000000    56.920000000000     1.007825032230
         H           -1.285000000000    43.430000000000    56.499000000000     1.007825032230
         O           -5.188000000000    43.599000000000    55.708000000000    15.994914619570
         H           -5.595000000000    43.266000000000    54.908000000000     1.007825032230
         H           -4.407000000000    43.083000000000    55.907000000000     1.007825032230
         O            3.250000000000    51.131000000000    61.824000000000    15.994914619570
         H            3.039000000000    50.751000000000    62.677000000000     1.007825032230
         H            3.402000000000    50.429000000000    61.191000000000     1.007825032230
         O            3.890000000000    46.413000000000    68.527000000000    15.994914619570
         H            4.248000000000    45.992000000000    69.309000000000     1.007825032230
         H            4.419000000000    46.174000000000    67.766000000000     1.007825032230
         O            1.035000000000    45.036000000000    67.502000000000    15.994914619570
         H            1.694000000000    44.400000000000    67.780000000000     1.007825032230
         H            1.267000000000    45.903000000000    67.834000000000     1.007825032230
         O            4.348000000000    58.242000000000    51.937000000000    15.994914619570
         H            4.679000000000    57.589000000000    52.554000000000     1.007825032230
         H            4.404000000000    57.897000000000    51.046000000000     1.007825032230
         O            0.263000000000    58.629000000000    44.891000000000    15.994914619570
         H            0.111000000000    58.192000000000    45.729000000000     1.007825032230
         H            1.186000000000    58.871000000000    44.819000000000     1.007825032230
         O            3.141000000000    59.330000000000    44.777000000000    15.994914619570
         H            3.481000000000    58.820000000000    45.512000000000     1.007825032230
         H            3.315000000000    60.259000000000    44.926000000000     1.007825032230
         O            5.003000000000    39.012000000000    53.418000000000    15.994914619570
         H            4.575000000000    39.038000000000    52.562000000000     1.007825032230
         H            5.944000000000    38.883000000000    53.300000000000     1.007825032230
         O            5.356000000000    33.965000000000    56.586000000000    15.994914619570
         H            5.771000000000    33.717000000000    57.412000000000     1.007825032230
         H            4.411000000000    33.823000000000    56.648000000000     1.007825032230
         O            3.187000000000    37.794000000000    47.216000000000    15.994914619570
         H            2.483000000000    38.037000000000    46.615000000000     1.007825032230
         H            2.832000000000    37.256000000000    47.923000000000     1.007825032230
         O           -7.326000000000    52.855000000000    56.701000000000    15.994914619570
         H           -6.835000000000    53.375000000000    57.337000000000     1.007825032230
         H           -8.116000000000    52.507000000000    57.115000000000     1.007825032230
         O            3.645000000000    39.297000000000    51.046000000000    15.994914619570
         H            4.240000000000    39.454000000000    50.312000000000     1.007825032230
         H            3.097000000000    38.535000000000    50.856000000000     1.007825032230
         O            1.008000000000    47.834000000000    68.084000000000    15.994914619570
         H            1.042000000000    48.221000000000    67.209000000000     1.007825032230
         H            0.208000000000    48.117000000000    68.527000000000     1.007825032230
         O           -1.910000000000    49.551000000000    43.381000000000    15.994914619570
         H           -1.662000000000    49.802000000000    42.491000000000     1.007825032230
         H           -2.807000000000    49.216000000000    43.380000000000     1.007825032230
         O           -8.345000000000    61.091000000000    53.050000000000    15.994914619570
         H           -7.610000000000    61.579000000000    53.422000000000     1.007825032230
         H           -8.152000000000    60.154000000000    53.077000000000     1.007825032230
         O           -4.831000000000    48.504000000000    52.099000000000    15.994914619570
         H           -5.768000000000    48.538000000000    51.905000000000     1.007825032230
         H           -4.357000000000    48.187000000000    51.330000000000     1.007825032230
         O            5.527000000000    60.471000000000    46.916000000000    15.994914619570
         H            5.359000000000    59.556000000000    46.691000000000     1.007825032230
         H            6.410000000000    60.712000000000    46.635000000000     1.007825032230
         O            7.431000000000    38.634000000000    51.867000000000    15.994914619570
         H            7.564000000000    39.572000000000    51.728000000000     1.007825032230
         H            7.336000000000    38.197000000000    51.021000000000     1.007825032230
         O            9.540000000000    32.548000000000    57.356000000000    15.994914619570
         H            8.945000000000    31.882000000000    57.699000000000     1.007825032230
         H           10.196000000000    32.132000000000    56.797000000000     1.007825032230
         O           14.944000000000    55.711000000000    51.158000000000    15.994914619570
         H           14.715000000000    55.882000000000    52.071000000000     1.007825032230
         H           14.182000000000    55.873000000000    50.602000000000     1.007825032230
         O            2.478000000000    53.561000000000    63.220000000000    15.994914619570
         H            2.330000000000    54.361000000000    63.724000000000     1.007825032230
         H            2.694000000000    52.843000000000    63.816000000000     1.007825032230
         O            1.367000000000    59.070000000000    63.346000000000    15.994914619570
         H            1.625000000000    58.687000000000    62.508000000000     1.007825032230
         H            2.146000000000    59.373000000000    63.812000000000     1.007825032230
         O           -2.001000000000    42.627000000000    47.431000000000    15.994914619570
         H           -1.139000000000    42.734000000000    47.029000000000     1.007825032230
         H           -1.902000000000    42.534000000000    48.378000000000     1.007825032230
         O            1.600000000000    50.606000000000    69.512000000000    15.994914619570
         H            1.782000000000    51.163000000000    70.269000000000     1.007825032230
         H            1.349000000000    51.152000000000    68.767000000000     1.007825032230
         O           -1.699000000000    48.363000000000    64.916000000000    15.994914619570
         H           -0.779000000000    48.589000000000    65.050000000000     1.007825032230
         H           -2.006000000000    47.826000000000    65.647000000000     1.007825032230
         O           11.553000000000    57.178000000000    55.162000000000    15.994914619570
         H           12.393000000000    56.960000000000    54.759000000000     1.007825032230
         H           10.977000000000    56.414000000000    55.133000000000     1.007825032230
         H           19.537000000000    50.223000000000    57.882000000000     1.007825032230
         H           14.714000000000    46.636000000000    66.202000000000     1.007825032230
         H           18.352000000000    51.093000000000    62.729000000000     1.007825032230
         H           18.878000000000    44.809000000000    55.128000000000     1.007825032230
         H           22.553000000000    45.152000000000    52.216000000000     1.007825032230
         H           12.166000000000    36.192000000000    63.314000000000     1.007825032230

  Running in c1 symmetry.

  Rotational constants: A =      0.00002  B =      0.00000  C =      0.00000 [cm^-1]
  Rotational constants: A =      0.60317  B =      0.01047  C =      0.01042 [MHz]
  Nuclear repulsion = 504786.080534472945146

  Charge       = -1
  Multiplicity = 1
  Electrons    = 4850
  Nalpha       = 2425
  Nbeta        = 2425

  ==> Algorithm <==

  SCF Algorithm Type is DF.
  DIIS enabled.
  MOM disabled.
  Fractional occupation disabled.
  Guess Type is SAD.
  Energy threshold   = 1.00e-06
  Density threshold  = 1.00e-06
  Integral threshold = 1.00e-12

  ==> Primary Basis <==

  Basis Set: MINIX
    Blend: MINIX
    Number of shells: 2553
    Number of basis functions: 3837
    Number of Cartesian functions: 3842
    Spherical Harmonics?: true
    Max angular momentum: 2

   => Loading Basis Set <=

    Name: (MINIX AUX)
    Role: JKFIT
    Keyword: DF_BASIS_SCF
    atoms 1-2, 4, 6, 27, 31, 51, 73, 89, 97, 110, 117, 125, 138, 141-142, 150, 152, 161, 165, 175, 194, 211, 233, 243, 250, 264, 274, 277-278, 286, 290, 300, 310, 332, 356, 390, 394, 414, 418-419, 429, 449, 468, 472, 482, 501, 518, 532, 536-537, 547, 569, 576, 592, 612, 615-616, 624, 627-628, 636, 640-641, 651, 673, 692, 702, 706-707, 717, 736, 755, 758, 769, 791, 810, 817, 841, 844-845, 853, 856, 867, 872, 884, 903, 910, 929, 932, 943, 960, 974, 979, 991, 1007, 1033, 1037, 1044, 1046, 1055, 1072, 1091, 1098, 1105, 1125, 1128-1129, 1137, 1142, 1154, 1192, 1195, 1198, 1201, 1204, 1207, 1210, 1213, 1216, 1219, 1222, 1225, 1228, 1231, 1234, 1237, 1240, 1243, 1246, 1249, 1252, 1255, 1258, 1261, 1264, 1267, 1270, 1273, 1276                                                                                                                                                                                                                                                                                                                                                                                                                                                                                                                                                                                                   entry O          line   318 file /storage/hive/project/chem-sherrill/csargent30/.conda/envs/psi419/share/psi4/basis/def2-universal-jkfit.gbs 
    atoms 3, 5, 8-11, 26, 29-30, 32-38, 49-50, 52-55, 71-72, 74-76, 87-88, 90-96, 108-109, 115-116, 118-124, 136-137, 139-140, 148-149, 151, 159-160, 162-163, 173-174, 176-179, 192-193, 195-197, 199, 209-210, 212-215, 231-232, 234, 241-242, 248-249, 251-253, 262-263, 265, 272-273, 275-276, 284-285, 287-288, 298-299, 301, 308-309, 311-314, 330-331, 333-335, 337, 354-355, 357-360, 373-377, 389, 392-393, 395-401, 412-413, 415-417, 427-428, 430-436, 447-448, 450-453, 466-467, 469-470, 480-481, 483-486, 499-500, 502-503, 505, 516-517, 519-521, 530-531, 533-535, 545-546, 548-551, 567-568, 574-575, 577-579, 590-591, 593-599, 610-611, 613-614, 622-623, 625-626, 634-635, 637-639, 649-650, 652-655, 671-672, 674-677, 690-691, 693, 700-701, 703-705, 715-716, 718-721, 734-735, 737-740, 753-754, 756-757, 767-768, 770-773, 789-790, 792-795, 808-809, 815-816, 818-820, 822, 839-840, 842-843, 851-852, 854-855, 865-866, 868-870, 882-883, 885-888, 901-902, 908-909, 911-914, 927-928, 930-931, 941-942, 944-945, 947, 958-959, 961-963, 972-973, 975-977, 989-990, 992-994, 1005-1006, 1008-1014, 1025-1026, 1032, 1035-1036, 1042-1043, 1045, 1053-1054, 1056-1058, 1060, 1070-1071, 1073-1076, 1089-1090, 1096-1097, 1103-1104, 1106-1112, 1123-1124, 1126-1127, 1135-1136, 1138-1140, 1152-1153, 1155-1158, 1171-1174, 1176 entry C          line   198 file /storage/hive/project/chem-sherrill/csargent30/.conda/envs/psi419/share/psi4/basis/def2-universal-jkfit.gbs 
    atoms 7, 28, 48, 56, 70, 86, 107, 114, 135, 147, 158, 164, 172, 191, 198, 200, 208, 216, 230, 240, 247, 261, 271, 283, 289, 297, 307, 315, 329, 336, 338-339, 353, 372, 391, 411, 426, 446, 465, 471, 479, 498, 515, 529, 544, 552, 566, 573, 589, 609, 621, 633, 648, 656, 670, 689, 699, 714, 733, 752, 766, 774, 788, 807, 814, 821, 823-824, 838, 850, 864, 871, 881, 900, 907, 926, 940, 957, 971, 978, 988, 1004, 1024, 1034, 1041, 1052, 1059, 1061, 1069, 1088, 1095, 1102, 1122, 1134, 1141, 1151, 1170, 1175, 1177-1178                                                                                                                                                                                                                                                                                                                                                                                                                                                                                                                                                                                                                                                                                                                                                                                                                      entry N          line   258 file /storage/hive/project/chem-sherrill/csargent30/.conda/envs/psi419/share/psi4/basis/def2-universal-jkfit.gbs 
    atoms 12, 235, 266, 504, 946                                                                                                                                                                                                                                                                                                                                                                                                                                                                                                                                                                                                                                                                                                                                                                                                                                                                                                                                                                                                                                                                                                                                                                                                                                                                                                                           entry S          line   903 file /storage/hive/project/chem-sherrill/csargent30/.conda/envs/psi419/share/psi4/basis/def2-universal-jkfit.gbs 
    atoms 13-25, 39-47, 57-69, 77-85, 98-106, 111-113, 126-134, 143-146, 153-157, 166-171, 180-190, 201-207, 217-229, 236-239, 244-246, 254-260, 267-270, 279-282, 291-296, 302-306, 316-328, 340-352, 361-371, 378-388, 402-410, 420-425, 437-445, 454-464, 473-478, 487-497, 506-514, 522-528, 538-543, 553-565, 570-572, 580-588, 600-608, 617-620, 629-632, 642-647, 657-669, 678-688, 694-698, 708-713, 722-732, 741-751, 759-765, 775-787, 796-806, 811-813, 825-837, 846-849, 857-863, 873-880, 889-899, 904-906, 915-925, 933-939, 948-956, 964-970, 980-987, 995-1003, 1015-1023, 1027-1031, 1038-1040, 1047-1051, 1062-1068, 1077-1087, 1092-1094, 1099-1101, 1113-1121, 1130-1133, 1143-1150, 1159-1169, 1179-1191, 1193-1194, 1196-1197, 1199-1200, 1202-1203, 1205-1206, 1208-1209, 1211-1212, 1214-1215, 1217-1218, 1220-1221, 1223-1224, 1226-1227, 1229-1230, 1232-1233, 1235-1236, 1238-1239, 1241-1242, 1244-1245, 1247-1248, 1250-1251, 1253-1254, 1256-1257, 1259-1260, 1262-1263, 1265-1266, 1268-1269, 1271-1272, 1274-1275, 1277-1284                                                                                                                                                                                                                                                                                               entry H          line    18 file /storage/hive/project/chem-sherrill/csargent30/.conda/envs/psi419/share/psi4/basis/def2-universal-jkfit.gbs 

  ==> Integral Setup <==

  ==> DiskDFJK: Density-Fitted J/K Matrices <==

    J tasked:                  Yes
    K tasked:                  Yes
    wK tasked:                  No
    OpenMP threads:             10
    Integrals threads:          10
    Memory [MiB]:            85830
    Algorithm:                Disk
    Integral Cache:           NONE
    Schwarz Cutoff:          1E-12
    Fitting Condition:       1E-10

   => Auxiliary Basis Set <=

  Basis Set: (MINIX AUX)
    Blend: DEF2-UNIVERSAL-JKFIT
    Number of shells: 19682
    Number of basis functions: 59596
    Number of Cartesian functions: 70233
    Spherical Harmonics?: true
    Max angular momentum: 4

  Minimum eigenvalue in the overlap matrix is 1.0755406593E-01.
  Reciprocal condition number of the overlap matrix is 3.6268891127E-02.
    Using symmetric orthogonalization.

  ==> Pre-Iterations <==

  SCF Guess: Superposition of Atomic Densities via on-the-fly atomic UHF (no occupation information).

   -------------------------
    Irrep   Nso     Nmo    
   -------------------------
     A       3837    3837 
   -------------------------
    Total    3837    3837
   -------------------------

  ==> Iterations <==

                           Total Energy        Delta E     RMS |[F,P]|

   @DF-RHF iter SAD: -32261.69951844892421   -3.22617e+04   0.00000e+00 
   @DF-RHF iter   1: -32535.26819311923828   -2.73569e+02   1.22742e-03 DIIS/ADIIS
   @DF-RHF iter   2: -32540.28170386159400   -5.01351e+00   8.93308e-04 DIIS/ADIIS
   @DF-RHF iter   3: -32547.29548681933011   -7.01378e+00   3.69066e-04 DIIS/ADIIS
   @DF-RHF iter   4: -32549.93354389107844   -2.63806e+00   2.36130e-04 DIIS/ADIIS
   @DF-RHF iter   5: -32551.42655133162043   -1.49301e+00   1.16071e-04 DIIS/ADIIS
   @DF-RHF iter   6: -32551.55948714127589   -1.32936e-01   4.75674e-05 DIIS
   @DF-RHF iter   7: -32551.59061705091517   -3.11299e-02   2.71998e-05 DIIS
   @DF-RHF iter   8: -32551.59859025824335   -7.97321e-03   1.70796e-05 DIIS
   @DF-RHF iter   9: -32551.60126277954623   -2.67252e-03   1.09413e-05 DIIS
   @DF-RHF iter  10: -32551.60266284950922   -1.40007e-03   5.47792e-06 DIIS
   @DF-RHF iter  11: -32551.60309366866568   -4.30819e-04   1.91129e-06 DIIS
   @DF-RHF iter  12: -32551.60316186387718   -6.81952e-05   4.82446e-07 DIIS
   @DF-RHF iter  13: -32551.60316755410531   -5.69023e-06   1.59195e-07 DIIS
   @DF-RHF iter  14: -32551.60316808847347   -5.34368e-07   6.92983e-08 DIIS
  Energy and wave function converged.


  ==> Post-Iterations <==

    Orbital Energies [Eh]
    ---------------------

    Doubly Occupied:                                                      

       1A    -91.638375     2A    -91.348690     3A    -91.339925  
       4A    -91.253835     5A    -91.197264     6A    -20.420713  
       7A    -20.404548     8A    -20.391830     9A    -20.343278  
      10A    -20.339197    11A    -20.338324    12A    -20.334471  
      13A    -20.333446    14A    -20.331718    15A    -20.326153  
      16A    -20.326068    17A    -20.325294    18A    -20.325122  
      19A    -20.323324    20A    -20.321732    21A    -20.318293  
      22A    -20.311924    23A    -20.308393    24A    -20.307748  
      25A    -20.305280    26A    -20.305128    27A    -20.302148  
      28A    -20.300953    29A    -20.296399    30A    -20.295290  
      31A    -20.294208    32A    -20.292300    33A    -20.286672  
      34A    -20.285988    35A    -20.285621    36A    -20.284377  
      37A    -20.284126    38A    -20.279005    39A    -20.278699  
      40A    -20.276804    41A    -20.274584    42A    -20.272929  
      43A    -20.272887    44A    -20.267602    45A    -20.265862  
      46A    -20.259990    47A    -20.259334    48A    -20.258875  
      49A    -20.257811    50A    -20.257738    51A    -20.256013  
      52A    -20.251907    53A    -20.250752    54A    -20.248006  
      55A    -20.246940    56A    -20.245450    57A    -20.244946  
      58A    -20.243597    59A    -20.243505    60A    -20.241931  
      61A    -20.239715    62A    -20.238942    63A    -20.237053  
      64A    -20.235566    65A    -20.234956    66A    -20.233716  
      67A    -20.232435    68A    -20.232393    69A    -20.232283  
      70A    -20.232171    71A    -20.231821    72A    -20.230445  
      73A    -20.229608    74A    -20.228211    75A    -20.227365  
      76A    -20.224612    77A    -20.224515    78A    -20.223703  
      79A    -20.222175    80A    -20.216890    81A    -20.214619  
      82A    -20.213500    83A    -20.213123    84A    -20.212433  
      85A    -20.211070    86A    -20.209442    87A    -20.209313  
      88A    -20.208212    89A    -20.206664    90A    -20.204788  
      91A    -20.203206    92A    -20.202616    93A    -20.200510  
      94A    -20.198779    95A    -20.198446    96A    -20.193977  
      97A    -20.192695    98A    -20.192106    99A    -20.190637  
     100A    -20.189850   101A    -20.187952   102A    -20.186480  
     103A    -20.185505   104A    -20.184491   105A    -20.183719  
     106A    -20.183240   107A    -20.178625   108A    -20.177827  
     109A    -20.175563   110A    -20.171521   111A    -20.170888  
     112A    -20.169934   113A    -20.168374   114A    -20.164552  
     115A    -20.162528   116A    -20.155895   117A    -20.155806  
     118A    -20.146080   119A    -20.142531   120A    -20.132267  
     121A    -20.125433   122A    -20.108737   123A    -20.107258  
     124A    -20.105587   125A    -20.100432   126A    -20.098052  
     127A    -20.091614   128A    -20.084867   129A    -20.068942  
     130A    -20.055307   131A    -20.040611   132A    -20.026869  
     133A    -20.014895   134A    -20.014579   135A    -20.009993  
     136A    -19.971731   137A    -19.956602   138A    -19.936368  
     139A    -19.923304   140A    -19.915697   141A    -19.907610  
     142A    -19.905030   143A    -19.897483   144A    -19.872325  
     145A    -19.867005   146A    -15.824585   147A    -15.770386  
     148A    -15.752878   149A    -15.708132   150A    -15.675668  
     151A    -15.613531   152A    -15.605979   153A    -15.576202  
     154A    -15.571597   155A    -15.564765   156A    -15.562988  
     157A    -15.546128   158A    -15.528808   159A    -15.522890  
     160A    -15.514185   161A    -15.513725   162A    -15.512185  
     163A    -15.509184   164A    -15.505717   165A    -15.495807  
     166A    -15.492448   167A    -15.487908   168A    -15.486155  
     169A    -15.473396   170A    -15.468849   171A    -15.464527  
     172A    -15.462066   173A    -15.459792   174A    -15.457200  
     175A    -15.453847   176A    -15.451856   177A    -15.451723  
     178A    -15.450816   179A    -15.449894   180A    -15.448867  
     181A    -15.444791   182A    -15.444353   183A    -15.444207  
     184A    -15.438198   185A    -15.434216   186A    -15.432528  
     187A    -15.426870   188A    -15.425185   189A    -15.424077  
     190A    -15.422110   191A    -15.422082   192A    -15.421119  
     193A    -15.418356   194A    -15.417776   195A    -15.416472  
     196A    -15.416064   197A    -15.415943   198A    -15.415166  
     199A    -15.410161   200A    -15.409544   201A    -15.402117  
     202A    -15.400405   203A    -15.400015   204A    -15.399841  
     205A    -15.398429   206A    -15.398399   207A    -15.395927  
     208A    -15.395297   209A    -15.390390   210A    -15.388140  
     211A    -15.388064   212A    -15.387880   213A    -15.386167  
     214A    -15.385132   215A    -15.380333   216A    -15.377425  
     217A    -15.376963   218A    -15.372906   219A    -15.370614  
     220A    -15.370219   221A    -15.370004   222A    -15.365755  
     223A    -15.365265   224A    -15.360945   225A    -15.359851  
     226A    -15.358887   227A    -15.352260   228A    -15.351786  
     229A    -15.350496   230A    -15.350414   231A    -15.347485  
     232A    -15.344295   233A    -15.342621   234A    -15.339187  
     235A    -15.338736   236A    -15.337971   237A    -15.333129  
     238A    -15.330649   239A    -15.330219   240A    -15.324143  
     241A    -15.321039   242A    -15.308074   243A    -15.297765  
     244A    -15.294395   245A    -15.284684   246A    -11.540882  
     247A    -11.507902   248A    -11.469695   249A    -11.409052  
     250A    -11.398682   251A    -11.398142   252A    -11.396118  
     253A    -11.388553   254A    -11.386738   255A    -11.380410  
     256A    -11.376888   257A    -11.368407   258A    -11.366914  
     259A    -11.361199   260A    -11.356897   261A    -11.353936  
     262A    -11.346676   263A    -11.340177   264A    -11.332438  
     265A    -11.332272   266A    -11.331150   267A    -11.328947  
     268A    -11.326684   269A    -11.326203   270A    -11.324280  
     271A    -11.322728   272A    -11.322029   273A    -11.320490  
     274A    -11.318118   275A    -11.317387   276A    -11.316790  
     277A    -11.312784   278A    -11.311125   279A    -11.310953  
     280A    -11.310324   281A    -11.309956   282A    -11.309221  
     283A    -11.308234   284A    -11.307971   285A    -11.307800  
     286A    -11.305716   287A    -11.305417   288A    -11.304847  
     289A    -11.304278   290A    -11.304058   291A    -11.303173  
     292A    -11.301103   293A    -11.300478   294A    -11.298621  
     295A    -11.298297   296A    -11.298125   297A    -11.296896  
     298A    -11.296161   299A    -11.292349   300A    -11.291023  
     301A    -11.290929   302A    -11.287976   303A    -11.287720  
     304A    -11.287558   305A    -11.286924   306A    -11.285569  
     307A    -11.284421   308A    -11.283403   309A    -11.282679  
     310A    -11.279989   311A    -11.277522   312A    -11.277376  
     313A    -11.277019   314A    -11.276476   315A    -11.274485  
     316A    -11.272536   317A    -11.271606   318A    -11.271070  
     319A    -11.270923   320A    -11.270408   321A    -11.269154  
     322A    -11.267528   323A    -11.266198   324A    -11.265536  
     325A    -11.260970   326A    -11.260334   327A    -11.260108  
     328A    -11.259456   329A    -11.259154   330A    -11.258400  
     331A    -11.257641   332A    -11.257122   333A    -11.256593  
     334A    -11.255222   335A    -11.254882   336A    -11.253547  
     337A    -11.253325   338A    -11.251102   339A    -11.249922  
     340A    -11.249374   341A    -11.248563   342A    -11.248149  
     343A    -11.247766   344A    -11.247744   345A    -11.246983  
     346A    -11.246018   347A    -11.244562   348A    -11.244160  
     349A    -11.244104   350A    -11.243621   351A    -11.241924  
     352A    -11.239961   353A    -11.238330   354A    -11.238103  
     355A    -11.237340   356A    -11.236772   357A    -11.236171  
     358A    -11.235891   359A    -11.235630   360A    -11.233766  
     361A    -11.233723   362A    -11.233573   363A    -11.233242  
     364A    -11.232665   365A    -11.232574   366A    -11.231988  
     367A    -11.231415   368A    -11.230197   369A    -11.229834  
     370A    -11.228951   371A    -11.228926   372A    -11.228662  
     373A    -11.228629   374A    -11.228232   375A    -11.228155  
     376A    -11.228023   377A    -11.227897   378A    -11.227548  
     379A    -11.227347   380A    -11.226908   381A    -11.226101  
     382A    -11.225504   383A    -11.225132   384A    -11.224912  
     385A    -11.224311   386A    -11.223298   387A    -11.223285  
     388A    -11.222899   389A    -11.221221   390A    -11.221051  
     391A    -11.218387   392A    -11.218297   393A    -11.217943  
     394A    -11.215625   395A    -11.215547   396A    -11.214872  
     397A    -11.213472   398A    -11.213389   399A    -11.212667  
     400A    -11.212220   401A    -11.211442   402A    -11.209949  
     403A    -11.207403   404A    -11.206945   405A    -11.206907  
     406A    -11.205487   407A    -11.205466   408A    -11.205441  
     409A    -11.204206   410A    -11.203478   411A    -11.202825  
     412A    -11.202550   413A    -11.202060   414A    -11.201245  
     415A    -11.201122   416A    -11.200887   417A    -11.200146  
     418A    -11.198248   419A    -11.197070   420A    -11.196980  
     421A    -11.194235   422A    -11.194186   423A    -11.193694  
     424A    -11.192268   425A    -11.191745   426A    -11.191327  
     427A    -11.191275   428A    -11.190511   429A    -11.189254  
     430A    -11.189089   431A    -11.188788   432A    -11.188350  
     433A    -11.188295   434A    -11.186892   435A    -11.186555  
     436A    -11.186545   437A    -11.185737   438A    -11.185027  
     439A    -11.184850   440A    -11.184747   441A    -11.184220  
     442A    -11.184216   443A    -11.183502   444A    -11.182038  
     445A    -11.180431   446A    -11.179568   447A    -11.179163  
     448A    -11.178945   449A    -11.178625   450A    -11.177341  
     451A    -11.177302   452A    -11.176929   453A    -11.176807  
     454A    -11.176603   455A    -11.176007   456A    -11.175471  
     457A    -11.174375   458A    -11.174258   459A    -11.174110  
     460A    -11.173857   461A    -11.173195   462A    -11.172845  
     463A    -11.172450   464A    -11.172329   465A    -11.170657  
     466A    -11.169910   467A    -11.169372   468A    -11.168446  
     469A    -11.168135   470A    -11.167415   471A    -11.166681  
     472A    -11.166028   473A    -11.165405   474A    -11.165391  
     475A    -11.163615   476A    -11.163142   477A    -11.163070  
     478A    -11.161509   479A    -11.161449   480A    -11.161390  
     481A    -11.160104   482A    -11.160057   483A    -11.159607  
     484A    -11.159578   485A    -11.159155   486A    -11.156270  
     487A    -11.155728   488A    -11.155232   489A    -11.154679  
     490A    -11.154566   491A    -11.154434   492A    -11.153669  
     493A    -11.152891   494A    -11.152841   495A    -11.152222  
     496A    -11.151166   497A    -11.151076   498A    -11.150614  
     499A    -11.150365   500A    -11.150278   501A    -11.150272  
     502A    -11.150150   503A    -11.149667   504A    -11.149357  
     505A    -11.149259   506A    -11.149182   507A    -11.148990  
     508A    -11.147597   509A    -11.147013   510A    -11.146916  
     511A    -11.146195   512A    -11.146100   513A    -11.145393  
     514A    -11.145181   515A    -11.145167   516A    -11.143666  
     517A    -11.142991   518A    -11.142723   519A    -11.141769  
     520A    -11.140405   521A    -11.140387   522A    -11.139281  
     523A    -11.137975   524A    -11.137667   525A    -11.137504  
     526A    -11.137136   527A    -11.136356   528A    -11.136253  
     529A    -11.135329   530A    -11.135284   531A    -11.135270  
     532A    -11.134987   533A    -11.134738   534A    -11.134705  
     535A    -11.134487   536A    -11.133547   537A    -11.133451  
     538A    -11.132983   539A    -11.132624   540A    -11.131824  
     541A    -11.131817   542A    -11.130420   543A    -11.127762  
     544A    -11.127753   545A    -11.127747   546A    -11.126953  
     547A    -11.126570   548A    -11.125967   549A    -11.125747  
     550A    -11.124478   551A    -11.123908   552A    -11.123276  
     553A    -11.122693   554A    -11.122396   555A    -11.121916  
     556A    -11.118535   557A    -11.116832   558A    -11.115479  
     559A    -11.115194   560A    -11.114318   561A    -11.114064  
     562A    -11.113534   563A    -11.113113   564A    -11.110958  
     565A    -11.110716   566A    -11.109873   567A    -11.109475  
     568A    -11.108782   569A    -11.108441   570A    -11.107845  
     571A    -11.107437   572A    -11.106944   573A    -11.106109  
     574A    -11.106020   575A    -11.105482   576A    -11.104444  
     577A    -11.102744   578A    -11.102688   579A    -11.099994  
     580A    -11.099983   581A    -11.099793   582A    -11.099173  
     583A    -11.099139   584A    -11.098777   585A    -11.097929  
     586A    -11.096849   587A    -11.095497   588A    -11.095393  
     589A    -11.094987   590A    -11.094455   591A    -11.094136  
     592A    -11.093983   593A    -11.093110   594A    -11.092553  
     595A    -11.090643   596A    -11.089806   597A    -11.087705  
     598A    -11.086246   599A    -11.086085   600A    -11.084953  
     601A    -11.083983   602A    -11.075419   603A    -11.075258  
     604A    -11.073457   605A    -11.068459   606A    -11.068355  
     607A    -11.066546   608A    -11.065991   609A    -11.064547  
     610A    -11.062816   611A    -11.062280   612A    -11.056389  
     613A    -11.055458   614A    -11.054526   615A    -11.054327  
     616A    -11.043621   617A    -11.043383   618A    -11.040921  
     619A    -11.018022   620A    -11.016614   621A    -11.005787  
     622A    -11.005469   623A    -11.002517   624A    -11.001419  
     625A    -10.976135   626A    -10.971976   627A    -10.952997  
     628A     -9.202646   629A     -8.961028   630A     -8.953165  
     631A     -8.872179   632A     -8.817162   633A     -6.858697  
     634A     -6.853619   635A     -6.851287   636A     -6.611012  
     637A     -6.608775   638A     -6.606338   639A     -6.602494  
     640A     -6.600384   641A     -6.598084   642A     -6.521803  
     643A     -6.520018   644A     -6.517156   645A     -6.466756  
     646A     -6.465161   647A     -6.462221   648A     -1.539977  
     649A     -1.493834   650A     -1.486834   651A     -1.476619  
     652A     -1.459620   653A     -1.454969   654A     -1.454193  
     655A     -1.449617   656A     -1.444233   657A     -1.440192  
     658A     -1.437297   659A     -1.436055   660A     -1.429569  
     661A     -1.426159   662A     -1.424663   663A     -1.419259  
     664A     -1.419061   665A     -1.417376   666A     -1.410423  
     667A     -1.406656   668A     -1.406426   669A     -1.406112  
     670A     -1.405102   671A     -1.394291   672A     -1.391857  
     673A     -1.390287   674A     -1.389859   675A     -1.387137  
     676A     -1.384431   677A     -1.380180   678A     -1.380012  
     679A     -1.376962   680A     -1.375903   681A     -1.375636  
     682A     -1.371160   683A     -1.369854   684A     -1.368774  
     685A     -1.368681   686A     -1.366314   687A     -1.366192  
     688A     -1.365441   689A     -1.363952   690A     -1.363042  
     691A     -1.362903   692A     -1.359961   693A     -1.358607  
     694A     -1.358027   695A     -1.357730   696A     -1.354802  
     697A     -1.354771   698A     -1.354372   699A     -1.353318  
     700A     -1.353245   701A     -1.352958   702A     -1.351499  
     703A     -1.351071   704A     -1.350528   705A     -1.348507  
     706A     -1.348307   707A     -1.346809   708A     -1.345341  
     709A     -1.343684   710A     -1.343601   711A     -1.342390  
     712A     -1.342154   713A     -1.341600   714A     -1.341403  
     715A     -1.340118   716A     -1.339426   717A     -1.338799  
     718A     -1.335292   719A     -1.334060   720A     -1.333723  
     721A     -1.332684   722A     -1.330115   723A     -1.329646  
     724A     -1.329130   725A     -1.326419   726A     -1.324664  
     727A     -1.324435   728A     -1.323910   729A     -1.320863  
     730A     -1.319857   731A     -1.319235   732A     -1.317867  
     733A     -1.317777   734A     -1.317278   735A     -1.316731  
     736A     -1.314784   737A     -1.314301   738A     -1.314289  
     739A     -1.313500   740A     -1.309671   741A     -1.307831  
     742A     -1.307778   743A     -1.307065   744A     -1.307023  
     745A     -1.306499   746A     -1.306266   747A     -1.305071  
     748A     -1.302689   749A     -1.302178   750A     -1.301671  
     751A     -1.301093   752A     -1.300589   753A     -1.296044  
     754A     -1.295964   755A     -1.294674   756A     -1.293703  
     757A     -1.290372   758A     -1.289818   759A     -1.289692  
     760A     -1.289146   761A     -1.287489   762A     -1.287275  
     763A     -1.286679   764A     -1.285357   765A     -1.284836  
     766A     -1.282009   767A     -1.277954   768A     -1.276272  
     769A     -1.275679   770A     -1.275647   771A     -1.274212  
     772A     -1.273011   773A     -1.272886   774A     -1.271815  
     775A     -1.270285   776A     -1.269751   777A     -1.268929  
     778A     -1.267762   779A     -1.265087   780A     -1.263621  
     781A     -1.260419   782A     -1.259854   783A     -1.257076  
     784A     -1.254196   785A     -1.253244   786A     -1.249327  
     787A     -1.249324   788A     -1.248555   789A     -1.248469  
     790A     -1.247019   791A     -1.246804   792A     -1.246221  
     793A     -1.242069   794A     -1.240693   795A     -1.240253  
     796A     -1.239093   797A     -1.238094   798A     -1.237935  
     799A     -1.236342   800A     -1.231459   801A     -1.229480  
     802A     -1.229349   803A     -1.229220   804A     -1.226487  
     805A     -1.223298   806A     -1.221944   807A     -1.220189  
     808A     -1.218314   809A     -1.218221   810A     -1.216381  
     811A     -1.215443   812A     -1.215041   813A     -1.214586  
     814A     -1.213290   815A     -1.211011   816A     -1.210951  
     817A     -1.208173   818A     -1.207196   819A     -1.206615  
     820A     -1.205380   821A     -1.204482   822A     -1.203456  
     823A     -1.202566   824A     -1.201856   825A     -1.201459  
     826A     -1.197665   827A     -1.197555   828A     -1.196327  
     829A     -1.195827   830A     -1.195470   831A     -1.194920  
     832A     -1.190822   833A     -1.189393   834A     -1.189102  
     835A     -1.188543   836A     -1.187792   837A     -1.183967  
     838A     -1.183419   839A     -1.180936   840A     -1.180767  
     841A     -1.178872   842A     -1.177274   843A     -1.176924  
     844A     -1.176628   845A     -1.175475   846A     -1.174973  
     847A     -1.174806   848A     -1.174346   849A     -1.174133  
     850A     -1.173855   851A     -1.173082   852A     -1.169335  
     853A     -1.167575   854A     -1.167253   855A     -1.164655  
     856A     -1.164106   857A     -1.160718   858A     -1.160469  
     859A     -1.158129   860A     -1.156596   861A     -1.153522  
     862A     -1.151378   863A     -1.151348   864A     -1.151007  
     865A     -1.150987   866A     -1.150257   867A     -1.146506  
     868A     -1.143929   869A     -1.142670   870A     -1.141472  
     871A     -1.141351   872A     -1.140938   873A     -1.140886  
     874A     -1.140209   875A     -1.138640   876A     -1.138293  
     877A     -1.136999   878A     -1.136257   879A     -1.135414  
     880A     -1.133552   881A     -1.132835   882A     -1.130524  
     883A     -1.130458   884A     -1.128786   885A     -1.127711  
     886A     -1.126378   887A     -1.126218   888A     -1.125986  
     889A     -1.125574   890A     -1.123899   891A     -1.123828  
     892A     -1.122485   893A     -1.122473   894A     -1.122325  
     895A     -1.121245   896A     -1.118444   897A     -1.117485  
     898A     -1.115215   899A     -1.113590   900A     -1.110419  
     901A     -1.106386   902A     -1.103972   903A     -1.100851  
     904A     -1.100785   905A     -1.099361   906A     -1.098251  
     907A     -1.097401   908A     -1.097029   909A     -1.096163  
     910A     -1.094885   911A     -1.091834   912A     -1.091445  
     913A     -1.091254   914A     -1.090247   915A     -1.088962  
     916A     -1.088813   917A     -1.085826   918A     -1.085537  
     919A     -1.085237   920A     -1.084540   921A     -1.081695  
     922A     -1.080485   923A     -1.076957   924A     -1.076481  
     925A     -1.075979   926A     -1.075577   927A     -1.074042  
     928A     -1.072973   929A     -1.072748   930A     -1.072407  
     931A     -1.071834   932A     -1.069379   933A     -1.069355  
     934A     -1.066682   935A     -1.064547   936A     -1.062960  
     937A     -1.061424   938A     -1.061068   939A     -1.058006  
     940A     -1.054096   941A     -1.053751   942A     -1.052977  
     943A     -1.052598   944A     -1.051636   945A     -1.050842  
     946A     -1.049289   947A     -1.048439   948A     -1.046152  
     949A     -1.043845   950A     -1.043253   951A     -1.042643  
     952A     -1.040625   953A     -1.040592   954A     -1.037168  
     955A     -1.036878   956A     -1.035825   957A     -1.035336  
     958A     -1.035264   959A     -1.033217   960A     -1.032309  
     961A     -1.030339   962A     -1.029530   963A     -1.029476  
     964A     -1.027253   965A     -1.024345   966A     -1.021784  
     967A     -1.019296   968A     -1.018201   969A     -1.017257  
     970A     -1.013204   971A     -1.012343   972A     -1.011814  
     973A     -1.009641   974A     -1.009631   975A     -1.009555  
     976A     -1.004993   977A     -1.004765   978A     -1.002663  
     979A     -1.002574   980A     -1.000895   981A     -1.000098  
     982A     -0.999743   983A     -0.999257   984A     -0.999116  
     985A     -0.999003   986A     -0.997557   987A     -0.995260  
     988A     -0.995248   989A     -0.994393   990A     -0.993238  
     991A     -0.992969   992A     -0.990285   993A     -0.990099  
     994A     -0.987378   995A     -0.985833   996A     -0.985289  
     997A     -0.984125   998A     -0.983766   999A     -0.981944  
    1000A     -0.981435  1001A     -0.980790  1002A     -0.980459  
    1003A     -0.980026  1004A     -0.976980  1005A     -0.976037  
    1006A     -0.973689  1007A     -0.971814  1008A     -0.971780  
    1009A     -0.970926  1010A     -0.969555  1011A     -0.967560  
    1012A     -0.967113  1013A     -0.965047  1014A     -0.964231  
    1015A     -0.960892  1016A     -0.960614  1017A     -0.959240  
    1018A     -0.958703  1019A     -0.957160  1020A     -0.956791  
    1021A     -0.956750  1022A     -0.955674  1023A     -0.954980  
    1024A     -0.953327  1025A     -0.952678  1026A     -0.950359  
    1027A     -0.949848  1028A     -0.949409  1029A     -0.949314  
    1030A     -0.949112  1031A     -0.947264  1032A     -0.944231  
    1033A     -0.943795  1034A     -0.942540  1035A     -0.941514  
    1036A     -0.941306  1037A     -0.940041  1038A     -0.939926  
    1039A     -0.937964  1040A     -0.937324  1041A     -0.935682  
    1042A     -0.935524  1043A     -0.930534  1044A     -0.930355  
    1045A     -0.930245  1046A     -0.928277  1047A     -0.927712  
    1048A     -0.927463  1049A     -0.925123  1050A     -0.924827  
    1051A     -0.923956  1052A     -0.922695  1053A     -0.918875  
    1054A     -0.918026  1055A     -0.917055  1056A     -0.915664  
    1057A     -0.914818  1058A     -0.914797  1059A     -0.913366  
    1060A     -0.910990  1061A     -0.908917  1062A     -0.908690  
    1063A     -0.907623  1064A     -0.906433  1065A     -0.904968  
    1066A     -0.904261  1067A     -0.903659  1068A     -0.902660  
    1069A     -0.902294  1070A     -0.901876  1071A     -0.899076  
    1072A     -0.898181  1073A     -0.895326  1074A     -0.894229  
    1075A     -0.891955  1076A     -0.891838  1077A     -0.891551  
    1078A     -0.890700  1079A     -0.890169  1080A     -0.888597  
    1081A     -0.888456  1082A     -0.887969  1083A     -0.887079  
    1084A     -0.885385  1085A     -0.883733  1086A     -0.882922  
    1087A     -0.880104  1088A     -0.879533  1089A     -0.878437  
    1090A     -0.878121  1091A     -0.877202  1092A     -0.875383  
    1093A     -0.875298  1094A     -0.874258  1095A     -0.873380  
    1096A     -0.872574  1097A     -0.872271  1098A     -0.871713  
    1099A     -0.871599  1100A     -0.867561  1101A     -0.867231  
    1102A     -0.866515  1103A     -0.866424  1104A     -0.863476  
    1105A     -0.861210  1106A     -0.860746  1107A     -0.859434  
    1108A     -0.859171  1109A     -0.857875  1110A     -0.856506  
    1111A     -0.856119  1112A     -0.855393  1113A     -0.854877  
    1114A     -0.853440  1115A     -0.851938  1116A     -0.849149  
    1117A     -0.849032  1118A     -0.848859  1119A     -0.848668  
    1120A     -0.848171  1121A     -0.847659  1122A     -0.844721  
    1123A     -0.841567  1124A     -0.840877  1125A     -0.840167  
    1126A     -0.839255  1127A     -0.838383  1128A     -0.838250  
    1129A     -0.838117  1130A     -0.837831  1131A     -0.837793  
    1132A     -0.835569  1133A     -0.834741  1134A     -0.833533  
    1135A     -0.832438  1136A     -0.832269  1137A     -0.829604  
    1138A     -0.828407  1139A     -0.826856  1140A     -0.824124  
    1141A     -0.821594  1142A     -0.821169  1143A     -0.821029  
    1144A     -0.820993  1145A     -0.820663  1146A     -0.818722  
    1147A     -0.818559  1148A     -0.818389  1149A     -0.817121  
    1150A     -0.816834  1151A     -0.815614  1152A     -0.815097  
    1153A     -0.814606  1154A     -0.814239  1155A     -0.813326  
    1156A     -0.812399  1157A     -0.810255  1158A     -0.810082  
    1159A     -0.809292  1160A     -0.809196  1161A     -0.808786  
    1162A     -0.808379  1163A     -0.805676  1164A     -0.805058  
    1165A     -0.804644  1166A     -0.803463  1167A     -0.803319  
    1168A     -0.802930  1169A     -0.802800  1170A     -0.802536  
    1171A     -0.801489  1172A     -0.801272  1173A     -0.800581  
    1174A     -0.799518  1175A     -0.799451  1176A     -0.799065  
    1177A     -0.798536  1178A     -0.796991  1179A     -0.796434  
    1180A     -0.795705  1181A     -0.793721  1182A     -0.793505  
    1183A     -0.792809  1184A     -0.792406  1185A     -0.791991  
    1186A     -0.791681  1187A     -0.789890  1188A     -0.789318  
    1189A     -0.787433  1190A     -0.787334  1191A     -0.785993  
    1192A     -0.784979  1193A     -0.784741  1194A     -0.784153  
    1195A     -0.783954  1196A     -0.782619  1197A     -0.782279  
    1198A     -0.781067  1199A     -0.779183  1200A     -0.778715  
    1201A     -0.778493  1202A     -0.778116  1203A     -0.777710  
    1204A     -0.777502  1205A     -0.774507  1206A     -0.773820  
    1207A     -0.772973  1208A     -0.772675  1209A     -0.772501  
    1210A     -0.770443  1211A     -0.769958  1212A     -0.769550  
    1213A     -0.768900  1214A     -0.766527  1215A     -0.766349  
    1216A     -0.765971  1217A     -0.765278  1218A     -0.764779  
    1219A     -0.763874  1220A     -0.763205  1221A     -0.762924  
    1222A     -0.762419  1223A     -0.762339  1224A     -0.762086  
    1225A     -0.761994  1226A     -0.761885  1227A     -0.760694  
    1228A     -0.760282  1229A     -0.760211  1230A     -0.759184  
    1231A     -0.758793  1232A     -0.758242  1233A     -0.757877  
    1234A     -0.757817  1235A     -0.757648  1236A     -0.756893  
    1237A     -0.756121  1238A     -0.755712  1239A     -0.755032  
    1240A     -0.753782  1241A     -0.753575  1242A     -0.753204  
    1243A     -0.753137  1244A     -0.751414  1245A     -0.751099  
    1246A     -0.750382  1247A     -0.750327  1248A     -0.749559  
    1249A     -0.748882  1250A     -0.748795  1251A     -0.748413  
    1252A     -0.747775  1253A     -0.746095  1254A     -0.745792  
    1255A     -0.745302  1256A     -0.745045  1257A     -0.744667  
    1258A     -0.742759  1259A     -0.742637  1260A     -0.742383  
    1261A     -0.742256  1262A     -0.741981  1263A     -0.741093  
    1264A     -0.740784  1265A     -0.740176  1266A     -0.738375  
    1267A     -0.737973  1268A     -0.737465  1269A     -0.735271  
    1270A     -0.734596  1271A     -0.734296  1272A     -0.733525  
    1273A     -0.733265  1274A     -0.732258  1275A     -0.732045  
    1276A     -0.731285  1277A     -0.731091  1278A     -0.730818  
    1279A     -0.730468  1280A     -0.730366  1281A     -0.730181  
    1282A     -0.729787  1283A     -0.728971  1284A     -0.728746  
    1285A     -0.728404  1286A     -0.727970  1287A     -0.727684  
    1288A     -0.725859  1289A     -0.725763  1290A     -0.725617  
    1291A     -0.725510  1292A     -0.724287  1293A     -0.723886  
    1294A     -0.723485  1295A     -0.723052  1296A     -0.722948  
    1297A     -0.722246  1298A     -0.721661  1299A     -0.721487  
    1300A     -0.720230  1301A     -0.719432  1302A     -0.718529  
    1303A     -0.718192  1304A     -0.717303  1305A     -0.716939  
    1306A     -0.716754  1307A     -0.715564  1308A     -0.715518  
    1309A     -0.715235  1310A     -0.714770  1311A     -0.714297  
    1312A     -0.712991  1313A     -0.712634  1314A     -0.711656  
    1315A     -0.711395  1316A     -0.711208  1317A     -0.710123  
    1318A     -0.710103  1319A     -0.709687  1320A     -0.708833  
    1321A     -0.707504  1322A     -0.707439  1323A     -0.706972  
    1324A     -0.706829  1325A     -0.706371  1326A     -0.706095  
    1327A     -0.705125  1328A     -0.704954  1329A     -0.704882  
    1330A     -0.701945  1331A     -0.701698  1332A     -0.701231  
    1333A     -0.700835  1334A     -0.700725  1335A     -0.700339  
    1336A     -0.699998  1337A     -0.699801  1338A     -0.699092  
    1339A     -0.698353  1340A     -0.697519  1341A     -0.697196  
    1342A     -0.696635  1343A     -0.695741  1344A     -0.695366  
    1345A     -0.694070  1346A     -0.692563  1347A     -0.692037  
    1348A     -0.690460  1349A     -0.689207  1350A     -0.688666  
    1351A     -0.688514  1352A     -0.688013  1353A     -0.687865  
    1354A     -0.687300  1355A     -0.686619  1356A     -0.685543  
    1357A     -0.685217  1358A     -0.684760  1359A     -0.684645  
    1360A     -0.684034  1361A     -0.682682  1362A     -0.682428  
    1363A     -0.682237  1364A     -0.682231  1365A     -0.682115  
    1366A     -0.681251  1367A     -0.681215  1368A     -0.680202  
    1369A     -0.679916  1370A     -0.679556  1371A     -0.679223  
    1372A     -0.678275  1373A     -0.677880  1374A     -0.677374  
    1375A     -0.677314  1376A     -0.676853  1377A     -0.676558  
    1378A     -0.676176  1379A     -0.675934  1380A     -0.675132  
    1381A     -0.674607  1382A     -0.674507  1383A     -0.674184  
    1384A     -0.673671  1385A     -0.672896  1386A     -0.672315  
    1387A     -0.672083  1388A     -0.670266  1389A     -0.670221  
    1390A     -0.669635  1391A     -0.669408  1392A     -0.669224  
    1393A     -0.668793  1394A     -0.668429  1395A     -0.668092  
    1396A     -0.667175  1397A     -0.666655  1398A     -0.666336  
    1399A     -0.666203  1400A     -0.665884  1401A     -0.665689  
    1402A     -0.665078  1403A     -0.664847  1404A     -0.664249  
    1405A     -0.664054  1406A     -0.663563  1407A     -0.662982  
    1408A     -0.662959  1409A     -0.662173  1410A     -0.661074  
    1411A     -0.660627  1412A     -0.660034  1413A     -0.659615  
    1414A     -0.659142  1415A     -0.658839  1416A     -0.658623  
    1417A     -0.658266  1418A     -0.657619  1419A     -0.657240  
    1420A     -0.656171  1421A     -0.655597  1422A     -0.655260  
    1423A     -0.654891  1424A     -0.654762  1425A     -0.653873  
    1426A     -0.653164  1427A     -0.652705  1428A     -0.652525  
    1429A     -0.651444  1430A     -0.650641  1431A     -0.650115  
    1432A     -0.650078  1433A     -0.649887  1434A     -0.649673  
    1435A     -0.648853  1436A     -0.647918  1437A     -0.647720  
    1438A     -0.646949  1439A     -0.646623  1440A     -0.645785  
    1441A     -0.645311  1442A     -0.645129  1443A     -0.644735  
    1444A     -0.644283  1445A     -0.643932  1446A     -0.643646  
    1447A     -0.643391  1448A     -0.643132  1449A     -0.643004  
    1450A     -0.642640  1451A     -0.642317  1452A     -0.642055  
    1453A     -0.641442  1454A     -0.641191  1455A     -0.640761  
    1456A     -0.640386  1457A     -0.639684  1458A     -0.639482  
    1459A     -0.639443  1460A     -0.639147  1461A     -0.639102  
    1462A     -0.638563  1463A     -0.637878  1464A     -0.637698  
    1465A     -0.637675  1466A     -0.637193  1467A     -0.637046  
    1468A     -0.636472  1469A     -0.635127  1470A     -0.634901  
    1471A     -0.634076  1472A     -0.633863  1473A     -0.633459  
    1474A     -0.633347  1475A     -0.633099  1476A     -0.632558  
    1477A     -0.632347  1478A     -0.632334  1479A     -0.631530  
    1480A     -0.631345  1481A     -0.631124  1482A     -0.630966  
    1483A     -0.630298  1484A     -0.630142  1485A     -0.628917  
    1486A     -0.628867  1487A     -0.628123  1488A     -0.627938  
    1489A     -0.627055  1490A     -0.626981  1491A     -0.626654  
    1492A     -0.625932  1493A     -0.625754  1494A     -0.625172  
    1495A     -0.624773  1496A     -0.624731  1497A     -0.623868  
    1498A     -0.623415  1499A     -0.622438  1500A     -0.621937  
    1501A     -0.621596  1502A     -0.621416  1503A     -0.620420  
    1504A     -0.620242  1505A     -0.619850  1506A     -0.619804  
    1507A     -0.618826  1508A     -0.618270  1509A     -0.617846  
    1510A     -0.617674  1511A     -0.617185  1512A     -0.616728  
    1513A     -0.616588  1514A     -0.616113  1515A     -0.615902  
    1516A     -0.615578  1517A     -0.615303  1518A     -0.614991  
    1519A     -0.614298  1520A     -0.613980  1521A     -0.613219  
    1522A     -0.613068  1523A     -0.612750  1524A     -0.612561  
    1525A     -0.611892  1526A     -0.611522  1527A     -0.611186  
    1528A     -0.610816  1529A     -0.610219  1530A     -0.609905  
    1531A     -0.609557  1532A     -0.609254  1533A     -0.608767  
    1534A     -0.608682  1535A     -0.608285  1536A     -0.607945  
    1537A     -0.607910  1538A     -0.607434  1539A     -0.607302  
    1540A     -0.607009  1541A     -0.606667  1542A     -0.606228  
    1543A     -0.605917  1544A     -0.605754  1545A     -0.605675  
    1546A     -0.605441  1547A     -0.604941  1548A     -0.604768  
    1549A     -0.603866  1550A     -0.603330  1551A     -0.602275  
    1552A     -0.602077  1553A     -0.601618  1554A     -0.601025  
    1555A     -0.600844  1556A     -0.600427  1557A     -0.600030  
    1558A     -0.599727  1559A     -0.599294  1560A     -0.598964  
    1561A     -0.598748  1562A     -0.598185  1563A     -0.598027  
    1564A     -0.597735  1565A     -0.596593  1566A     -0.596557  
    1567A     -0.596397  1568A     -0.596147  1569A     -0.595918  
    1570A     -0.595659  1571A     -0.595281  1572A     -0.594702  
    1573A     -0.594338  1574A     -0.594205  1575A     -0.593535  
    1576A     -0.593525  1577A     -0.593242  1578A     -0.592506  
    1579A     -0.592335  1580A     -0.591915  1581A     -0.591616  
    1582A     -0.591336  1583A     -0.590344  1584A     -0.590066  
    1585A     -0.589899  1586A     -0.589539  1587A     -0.589004  
    1588A     -0.588669  1589A     -0.588165  1590A     -0.587975  
    1591A     -0.587646  1592A     -0.587545  1593A     -0.587195  
    1594A     -0.587079  1595A     -0.586779  1596A     -0.586632  
    1597A     -0.585994  1598A     -0.585903  1599A     -0.585797  
    1600A     -0.585184  1601A     -0.584960  1602A     -0.584785  
    1603A     -0.584569  1604A     -0.584272  1605A     -0.583757  
    1606A     -0.583372  1607A     -0.583193  1608A     -0.582924  
    1609A     -0.582574  1610A     -0.581549  1611A     -0.580410  
    1612A     -0.580009  1613A     -0.579884  1614A     -0.579514  
    1615A     -0.579212  1616A     -0.578942  1617A     -0.578554  
    1618A     -0.578434  1619A     -0.577913  1620A     -0.577049  
    1621A     -0.576674  1622A     -0.576364  1623A     -0.576065  
    1624A     -0.575997  1625A     -0.575450  1626A     -0.575343  
    1627A     -0.574259  1628A     -0.574142  1629A     -0.573617  
    1630A     -0.573460  1631A     -0.573219  1632A     -0.572716  
    1633A     -0.571979  1634A     -0.571447  1635A     -0.571234  
    1636A     -0.570886  1637A     -0.570862  1638A     -0.570500  
    1639A     -0.570376  1640A     -0.570053  1641A     -0.569666  
    1642A     -0.569548  1643A     -0.569390  1644A     -0.569293  
    1645A     -0.569144  1646A     -0.569081  1647A     -0.568555  
    1648A     -0.568438  1649A     -0.568099  1650A     -0.567776  
    1651A     -0.567609  1652A     -0.567497  1653A     -0.567235  
    1654A     -0.566733  1655A     -0.566506  1656A     -0.566487  
    1657A     -0.565880  1658A     -0.565586  1659A     -0.565084  
    1660A     -0.564653  1661A     -0.564626  1662A     -0.564129  
    1663A     -0.563971  1664A     -0.563559  1665A     -0.563049  
    1666A     -0.562811  1667A     -0.562719  1668A     -0.562458  
    1669A     -0.562138  1670A     -0.561999  1671A     -0.561720  
    1672A     -0.561378  1673A     -0.561205  1674A     -0.561066  
    1675A     -0.560826  1676A     -0.560508  1677A     -0.560398  
    1678A     -0.560132  1679A     -0.559803  1680A     -0.559195  
    1681A     -0.559028  1682A     -0.558935  1683A     -0.558753  
    1684A     -0.558601  1685A     -0.558296  1686A     -0.557773  
    1687A     -0.557606  1688A     -0.557167  1689A     -0.556900  
    1690A     -0.556696  1691A     -0.556653  1692A     -0.556265  
    1693A     -0.556165  1694A     -0.555839  1695A     -0.555372  
    1696A     -0.554966  1697A     -0.554799  1698A     -0.554492  
    1699A     -0.554431  1700A     -0.554264  1701A     -0.554009  
    1702A     -0.553980  1703A     -0.553545  1704A     -0.553422  
    1705A     -0.552936  1706A     -0.552441  1707A     -0.551696  
    1708A     -0.551528  1709A     -0.551224  1710A     -0.551056  
    1711A     -0.550769  1712A     -0.550329  1713A     -0.549762  
    1714A     -0.549381  1715A     -0.549046  1716A     -0.548795  
    1717A     -0.548537  1718A     -0.548241  1719A     -0.547961  
    1720A     -0.547871  1721A     -0.547833  1722A     -0.547291  
    1723A     -0.546799  1724A     -0.546639  1725A     -0.546368  
    1726A     -0.546063  1727A     -0.545627  1728A     -0.545573  
    1729A     -0.545286  1730A     -0.545026  1731A     -0.544829  
    1732A     -0.544584  1733A     -0.544402  1734A     -0.543940  
    1735A     -0.543780  1736A     -0.543380  1737A     -0.543133  
    1738A     -0.542769  1739A     -0.542607  1740A     -0.542291  
    1741A     -0.541912  1742A     -0.541624  1743A     -0.541309  
    1744A     -0.541069  1745A     -0.540101  1746A     -0.539582  
    1747A     -0.539283  1748A     -0.539053  1749A     -0.538870  
    1750A     -0.538459  1751A     -0.537937  1752A     -0.537861  
    1753A     -0.537445  1754A     -0.537304  1755A     -0.537009  
    1756A     -0.536929  1757A     -0.536587  1758A     -0.536207  
    1759A     -0.535567  1760A     -0.535252  1761A     -0.535125  
    1762A     -0.534841  1763A     -0.534264  1764A     -0.533784  
    1765A     -0.533309  1766A     -0.532955  1767A     -0.532782  
    1768A     -0.532333  1769A     -0.532277  1770A     -0.531956  
    1771A     -0.531768  1772A     -0.531326  1773A     -0.530922  
    1774A     -0.530334  1775A     -0.530191  1776A     -0.529647  
    1777A     -0.529354  1778A     -0.529188  1779A     -0.528933  
    1780A     -0.528843  1781A     -0.528589  1782A     -0.528331  
    1783A     -0.528209  1784A     -0.527759  1785A     -0.527689  
    1786A     -0.527516  1787A     -0.527017  1788A     -0.526797  
    1789A     -0.526666  1790A     -0.526512  1791A     -0.526293  
    1792A     -0.526073  1793A     -0.525802  1794A     -0.525642  
    1795A     -0.525611  1796A     -0.524726  1797A     -0.524193  
    1798A     -0.524023  1799A     -0.523863  1800A     -0.523463  
    1801A     -0.523272  1802A     -0.523106  1803A     -0.522707  
    1804A     -0.522482  1805A     -0.522389  1806A     -0.522228  
    1807A     -0.522053  1808A     -0.522020  1809A     -0.521602  
    1810A     -0.521381  1811A     -0.521018  1812A     -0.520851  
    1813A     -0.520203  1814A     -0.519656  1815A     -0.519307  
    1816A     -0.519111  1817A     -0.518742  1818A     -0.518656  
    1819A     -0.518398  1820A     -0.518182  1821A     -0.518102  
    1822A     -0.517710  1823A     -0.517691  1824A     -0.517558  
    1825A     -0.517140  1826A     -0.517047  1827A     -0.516929  
    1828A     -0.516267  1829A     -0.515970  1830A     -0.515664  
    1831A     -0.515392  1832A     -0.515274  1833A     -0.515084  
    1834A     -0.514230  1835A     -0.514043  1836A     -0.513812  
    1837A     -0.513668  1838A     -0.513586  1839A     -0.513117  
    1840A     -0.512561  1841A     -0.512239  1842A     -0.512108  
    1843A     -0.511636  1844A     -0.510889  1845A     -0.510662  
    1846A     -0.510396  1847A     -0.510288  1848A     -0.510120  
    1849A     -0.509950  1850A     -0.509377  1851A     -0.509128  
    1852A     -0.508603  1853A     -0.508237  1854A     -0.507881  
    1855A     -0.507421  1856A     -0.507211  1857A     -0.507109  
    1858A     -0.506861  1859A     -0.506652  1860A     -0.506304  
    1861A     -0.506127  1862A     -0.505895  1863A     -0.505818  
    1864A     -0.505355  1865A     -0.504996  1866A     -0.504769  
    1867A     -0.504110  1868A     -0.503871  1869A     -0.503762  
    1870A     -0.503390  1871A     -0.503079  1872A     -0.502757  
    1873A     -0.502195  1874A     -0.502086  1875A     -0.501975  
    1876A     -0.501798  1877A     -0.501738  1878A     -0.501052  
    1879A     -0.500920  1880A     -0.500564  1881A     -0.499882  
    1882A     -0.499534  1883A     -0.499216  1884A     -0.498624  
    1885A     -0.498102  1886A     -0.497858  1887A     -0.497800  
    1888A     -0.497336  1889A     -0.497221  1890A     -0.497028  
    1891A     -0.496595  1892A     -0.496076  1893A     -0.496017  
    1894A     -0.495913  1895A     -0.495380  1896A     -0.495101  
    1897A     -0.494664  1898A     -0.494168  1899A     -0.494084  
    1900A     -0.493770  1901A     -0.493613  1902A     -0.493187  
    1903A     -0.492877  1904A     -0.492478  1905A     -0.492391  
    1906A     -0.491844  1907A     -0.491701  1908A     -0.491531  
    1909A     -0.491347  1910A     -0.491129  1911A     -0.490806  
    1912A     -0.490350  1913A     -0.490154  1914A     -0.489768  
    1915A     -0.489397  1916A     -0.488893  1917A     -0.488786  
    1918A     -0.488438  1919A     -0.488299  1920A     -0.487990  
    1921A     -0.487791  1922A     -0.487639  1923A     -0.486940  
    1924A     -0.486787  1925A     -0.486662  1926A     -0.486447  
    1927A     -0.486240  1928A     -0.485874  1929A     -0.485600  
    1930A     -0.485448  1931A     -0.485026  1932A     -0.484589  
    1933A     -0.483741  1934A     -0.483376  1935A     -0.483194  
    1936A     -0.483164  1937A     -0.482831  1938A     -0.481873  
    1939A     -0.481709  1940A     -0.481338  1941A     -0.481069  
    1942A     -0.481020  1943A     -0.480526  1944A     -0.480353  
    1945A     -0.480189  1946A     -0.479684  1947A     -0.479566  
    1948A     -0.479330  1949A     -0.478791  1950A     -0.478562  
    1951A     -0.478513  1952A     -0.477871  1953A     -0.477654  
    1954A     -0.477309  1955A     -0.476983  1956A     -0.476945  
    1957A     -0.476817  1958A     -0.476628  1959A     -0.476315  
    1960A     -0.475801  1961A     -0.475698  1962A     -0.475521  
    1963A     -0.474799  1964A     -0.474574  1965A     -0.474117  
    1966A     -0.473890  1967A     -0.473708  1968A     -0.473424  
    1969A     -0.473072  1970A     -0.472902  1971A     -0.472754  
    1972A     -0.472521  1973A     -0.472339  1974A     -0.472292  
    1975A     -0.471826  1976A     -0.471594  1977A     -0.471387  
    1978A     -0.470951  1979A     -0.470470  1980A     -0.469780  
    1981A     -0.469502  1982A     -0.469136  1983A     -0.468621  
    1984A     -0.468546  1985A     -0.468400  1986A     -0.468185  
    1987A     -0.467992  1988A     -0.467819  1989A     -0.467484  
    1990A     -0.467284  1991A     -0.466973  1992A     -0.466845  
    1993A     -0.466713  1994A     -0.466337  1995A     -0.466176  
    1996A     -0.466055  1997A     -0.465820  1998A     -0.465727  
    1999A     -0.465485  2000A     -0.465421  2001A     -0.464952  
    2002A     -0.464750  2003A     -0.464646  2004A     -0.464574  
    2005A     -0.464436  2006A     -0.464135  2007A     -0.463964  
    2008A     -0.463593  2009A     -0.462759  2010A     -0.462573  
    2011A     -0.462177  2012A     -0.461900  2013A     -0.461799  
    2014A     -0.461679  2015A     -0.461137  2016A     -0.460964  
    2017A     -0.460391  2018A     -0.459937  2019A     -0.459404  
    2020A     -0.459216  2021A     -0.458754  2022A     -0.458567  
    2023A     -0.458478  2024A     -0.458277  2025A     -0.457582  
    2026A     -0.457385  2027A     -0.457295  2028A     -0.457179  
    2029A     -0.457027  2030A     -0.456775  2031A     -0.456562  
    2032A     -0.456506  2033A     -0.455936  2034A     -0.455592  
    2035A     -0.455112  2036A     -0.454411  2037A     -0.454325  
    2038A     -0.454193  2039A     -0.453713  2040A     -0.453650  
    2041A     -0.453047  2042A     -0.452681  2043A     -0.452615  
    2044A     -0.451946  2045A     -0.451797  2046A     -0.451678  
    2047A     -0.451660  2048A     -0.451139  2049A     -0.450009  
    2050A     -0.449990  2051A     -0.449334  2052A     -0.448501  
    2053A     -0.448415  2054A     -0.448299  2055A     -0.447200  
    2056A     -0.447093  2057A     -0.447025  2058A     -0.446726  
    2059A     -0.446082  2060A     -0.445671  2061A     -0.445391  
    2062A     -0.444549  2063A     -0.444535  2064A     -0.444254  
    2065A     -0.444010  2066A     -0.443403  2067A     -0.443164  
    2068A     -0.442838  2069A     -0.442589  2070A     -0.442169  
    2071A     -0.440040  2072A     -0.439948  2073A     -0.439565  
    2074A     -0.439269  2075A     -0.438938  2076A     -0.438356  
    2077A     -0.438237  2078A     -0.437794  2079A     -0.437551  
    2080A     -0.436894  2081A     -0.436374  2082A     -0.435860  
    2083A     -0.435773  2084A     -0.435556  2085A     -0.435364  
    2086A     -0.435125  2087A     -0.434848  2088A     -0.434308  
    2089A     -0.433474  2090A     -0.433327  2091A     -0.433227  
    2092A     -0.432445  2093A     -0.432220  2094A     -0.431612  
    2095A     -0.431042  2096A     -0.430808  2097A     -0.430036  
    2098A     -0.430001  2099A     -0.429084  2100A     -0.427876  
    2101A     -0.427618  2102A     -0.427594  2103A     -0.427371  
    2104A     -0.426732  2105A     -0.426279  2106A     -0.426137  
    2107A     -0.425914  2108A     -0.425690  2109A     -0.424825  
    2110A     -0.424389  2111A     -0.423778  2112A     -0.422875  
    2113A     -0.422797  2114A     -0.422618  2115A     -0.422556  
    2116A     -0.422155  2117A     -0.421857  2118A     -0.421726  
    2119A     -0.421335  2120A     -0.420848  2121A     -0.420613  
    2122A     -0.420570  2123A     -0.419992  2124A     -0.419393  
    2125A     -0.418744  2126A     -0.418700  2127A     -0.417833  
    2128A     -0.417288  2129A     -0.417238  2130A     -0.416795  
    2131A     -0.416327  2132A     -0.416283  2133A     -0.415770  
    2134A     -0.415456  2135A     -0.414991  2136A     -0.414785  
    2137A     -0.414336  2138A     -0.413290  2139A     -0.413126  
    2140A     -0.412920  2141A     -0.412361  2142A     -0.412223  
    2143A     -0.411691  2144A     -0.411145  2145A     -0.410678  
    2146A     -0.410477  2147A     -0.409937  2148A     -0.409634  
    2149A     -0.408855  2150A     -0.408695  2151A     -0.408676  
    2152A     -0.408404  2153A     -0.408091  2154A     -0.407588  
    2155A     -0.407221  2156A     -0.406577  2157A     -0.406393  
    2158A     -0.406338  2159A     -0.405956  2160A     -0.405614  
    2161A     -0.405364  2162A     -0.404162  2163A     -0.404033  
    2164A     -0.403504  2165A     -0.403155  2166A     -0.402927  
    2167A     -0.402244  2168A     -0.401400  2169A     -0.401043  
    2170A     -0.400461  2171A     -0.400018  2172A     -0.399682  
    2173A     -0.399638  2174A     -0.399234  2175A     -0.398053  
    2176A     -0.397801  2177A     -0.397598  2178A     -0.397189  
    2179A     -0.396306  2180A     -0.396218  2181A     -0.395695  
    2182A     -0.395302  2183A     -0.395014  2184A     -0.394551  
    2185A     -0.394294  2186A     -0.393976  2187A     -0.392526  
    2188A     -0.392452  2189A     -0.391934  2190A     -0.391700  
    2191A     -0.389970  2192A     -0.389650  2193A     -0.389266  
    2194A     -0.389230  2195A     -0.387179  2196A     -0.386355  
    2197A     -0.386285  2198A     -0.385549  2199A     -0.385292  
    2200A     -0.384913  2201A     -0.384152  2202A     -0.383925  
    2203A     -0.383136  2204A     -0.383077  2205A     -0.382413  
    2206A     -0.382338  2207A     -0.381984  2208A     -0.381806  
    2209A     -0.380460  2210A     -0.380364  2211A     -0.379827  
    2212A     -0.379466  2213A     -0.379060  2214A     -0.378839  
    2215A     -0.378584  2216A     -0.377560  2217A     -0.377501  
    2218A     -0.377480  2219A     -0.377110  2220A     -0.376860  
    2221A     -0.376124  2222A     -0.375870  2223A     -0.375682  
    2224A     -0.375067  2225A     -0.375015  2226A     -0.374271  
    2227A     -0.373553  2228A     -0.372846  2229A     -0.372384  
    2230A     -0.371915  2231A     -0.370351  2232A     -0.370149  
    2233A     -0.369484  2234A     -0.369354  2235A     -0.368420  
    2236A     -0.368219  2237A     -0.368156  2238A     -0.368031  
    2239A     -0.367748  2240A     -0.367446  2241A     -0.367258  
    2242A     -0.367029  2243A     -0.365489  2244A     -0.365375  
    2245A     -0.365223  2246A     -0.365207  2247A     -0.365142  
    2248A     -0.364081  2249A     -0.363817  2250A     -0.362658  
    2251A     -0.362178  2252A     -0.362129  2253A     -0.361855  
    2254A     -0.360381  2255A     -0.359371  2256A     -0.359344  
    2257A     -0.358591  2258A     -0.357838  2259A     -0.357634  
    2260A     -0.356544  2261A     -0.356358  2262A     -0.355051  
    2263A     -0.354928  2264A     -0.353782  2265A     -0.352306  
    2266A     -0.352195  2267A     -0.351455  2268A     -0.350981  
    2269A     -0.350469  2270A     -0.349585  2271A     -0.349226  
    2272A     -0.348531  2273A     -0.348238  2274A     -0.348037  
    2275A     -0.347346  2276A     -0.347184  2277A     -0.346455  
    2278A     -0.346253  2279A     -0.345274  2280A     -0.344799  
    2281A     -0.344431  2282A     -0.343638  2283A     -0.342326  
    2284A     -0.342158  2285A     -0.341831  2286A     -0.341811  
    2287A     -0.341368  2288A     -0.340890  2289A     -0.339891  
    2290A     -0.339670  2291A     -0.338783  2292A     -0.338603  
    2293A     -0.338331  2294A     -0.337684  2295A     -0.337590  
    2296A     -0.336751  2297A     -0.336270  2298A     -0.336145  
    2299A     -0.335563  2300A     -0.334434  2301A     -0.333631  
    2302A     -0.333124  2303A     -0.331923  2304A     -0.330797  
    2305A     -0.330701  2306A     -0.330497  2307A     -0.330019  
    2308A     -0.329051  2309A     -0.327502  2310A     -0.327265  
    2311A     -0.327105  2312A     -0.326008  2313A     -0.324910  
    2314A     -0.324867  2315A     -0.324664  2316A     -0.324164  
    2317A     -0.323255  2318A     -0.323077  2319A     -0.322804  
    2320A     -0.322512  2321A     -0.322287  2322A     -0.320887  
    2323A     -0.320356  2324A     -0.319127  2325A     -0.318972  
    2326A     -0.318959  2327A     -0.317752  2328A     -0.316698  
    2329A     -0.316679  2330A     -0.316270  2331A     -0.316048  
    2332A     -0.315368  2333A     -0.313069  2334A     -0.312445  
    2335A     -0.312115  2336A     -0.311825  2337A     -0.310567  
    2338A     -0.310496  2339A     -0.310367  2340A     -0.310255  
    2341A     -0.308968  2342A     -0.307199  2343A     -0.306925  
    2344A     -0.305612  2345A     -0.305430  2346A     -0.304564  
    2347A     -0.301714  2348A     -0.301485  2349A     -0.300536  
    2350A     -0.299794  2351A     -0.299328  2352A     -0.298937  
    2353A     -0.294112  2354A     -0.292915  2355A     -0.292617  
    2356A     -0.291802  2357A     -0.291600  2358A     -0.290550  
    2359A     -0.290410  2360A     -0.290342  2361A     -0.289517  
    2362A     -0.288702  2363A     -0.287994  2364A     -0.287856  
    2365A     -0.286212  2366A     -0.285794  2367A     -0.284215  
    2368A     -0.282298  2369A     -0.280151  2370A     -0.280037  
    2371A     -0.278786  2372A     -0.277620  2373A     -0.277502  
    2374A     -0.277475  2375A     -0.276608  2376A     -0.276490  
    2377A     -0.273345  2378A     -0.273074  2379A     -0.272978  
    2380A     -0.271554  2381A     -0.269138  2382A     -0.268789  
    2383A     -0.267261  2384A     -0.262875  2385A     -0.262052  
    2386A     -0.260657  2387A     -0.258061  2388A     -0.257502  
    2389A     -0.256261  2390A     -0.254621  2391A     -0.252963  
    2392A     -0.252752  2393A     -0.250930  2394A     -0.250453  
    2395A     -0.247044  2396A     -0.244854  2397A     -0.241833  
    2398A     -0.240869  2399A     -0.239403  2400A     -0.235362  
    2401A     -0.224947  2402A     -0.217374  2403A     -0.214133  
    2404A     -0.213608  2405A     -0.208909  2406A     -0.207664  
    2407A     -0.207262  2408A     -0.205469  2409A     -0.176827  
    2410A     -0.176572  2411A     -0.159593  2412A     -0.151712  
    2413A     -0.135254  2414A     -0.124966  2415A     -0.123361  
    2416A     -0.110590  2417A     -0.105712  2418A     -0.099613  
    2419A     -0.096375  2420A     -0.095842  2421A     -0.077131  
    2422A     -0.065852  2423A     -0.062877  2424A     -0.061903  
    2425A     -0.030192  

    Virtual:                                                              

    2426A      0.089009  2427A      0.131428  2428A      0.133736  
    2429A      0.134058  2430A      0.137015  2431A      0.148201  
    2432A      0.155434  2433A      0.161135  2434A      0.162703  
    2435A      0.168546  2436A      0.170998  2437A      0.172498  
    2438A      0.173842  2439A      0.173926  2440A      0.178715  
    2441A      0.179141  2442A      0.181427  2443A      0.183049  
    2444A      0.186997  2445A      0.192507  2446A      0.205071  
    2447A      0.206064  2448A      0.206451  2449A      0.208053  
    2450A      0.209040  2451A      0.209292  2452A      0.209990  
    2453A      0.214893  2454A      0.215942  2455A      0.216402  
    2456A      0.221774  2457A      0.223245  2458A      0.224445  
    2459A      0.224950  2460A      0.229481  2461A      0.231106  
    2462A      0.232375  2463A      0.233103  2464A      0.233705  
    2465A      0.234304  2466A      0.234677  2467A      0.240738  
    2468A      0.243943  2469A      0.245475  2470A      0.245847  
    2471A      0.246964  2472A      0.247237  2473A      0.247511  
    2474A      0.248288  2475A      0.250704  2476A      0.251481  
    2477A      0.252768  2478A      0.253411  2479A      0.254152  
    2480A      0.255140  2481A      0.257830  2482A      0.259208  
    2483A      0.259981  2484A      0.260276  2485A      0.260412  
    2486A      0.262406  2487A      0.263711  2488A      0.267593  
    2489A      0.269231  2490A      0.270370  2491A      0.272185  
    2492A      0.272357  2493A      0.274052  2494A      0.278407  
    2495A      0.278964  2496A      0.280134  2497A      0.281157  
    2498A      0.282073  2499A      0.283659  2500A      0.284470  
    2501A      0.284914  2502A      0.288029  2503A      0.289891  
    2504A      0.291137  2505A      0.294197  2506A      0.294843  
    2507A      0.295861  2508A      0.298926  2509A      0.299452  
    2510A      0.300956  2511A      0.303637  2512A      0.304737  
    2513A      0.306209  2514A      0.306531  2515A      0.307893  
    2516A      0.308453  2517A      0.310002  2518A      0.312151  
    2519A      0.312499  2520A      0.314763  2521A      0.314776  
    2522A      0.316673  2523A      0.323668  2524A      0.323840  
    2525A      0.323973  2526A      0.325735  2527A      0.328807  
    2528A      0.329429  2529A      0.344972  2530A      0.345273  
    2531A      0.346951  2532A      0.351803  2533A      0.352658  
    2534A      0.353898  2535A      0.356227  2536A      0.357644  
    2537A      0.361958  2538A      0.363751  2539A      0.363951  
    2540A      0.365158  2541A      0.372263  2542A      0.373431  
    2543A      0.376418  2544A      0.377248  2545A      0.383644  
    2546A      0.383857  2547A      0.385178  2548A      0.392545  
    2549A      0.395124  2550A      0.396796  2551A      0.396952  
    2552A      0.397949  2553A      0.399335  2554A      0.402658  
    2555A      0.403076  2556A      0.403895  2557A      0.406383  
    2558A      0.407590  2559A      0.408619  2560A      0.414003  
    2561A      0.414874  2562A      0.415554  2563A      0.420312  
    2564A      0.421273  2565A      0.423276  2566A      0.423425  
    2567A      0.426960  2568A      0.428813  2569A      0.430249  
    2570A      0.431762  2571A      0.433247  2572A      0.436067  
    2573A      0.439746  2574A      0.440411  2575A      0.441875  
    2576A      0.442630  2577A      0.446359  2578A      0.447249  
    2579A      0.448163  2580A      0.448712  2581A      0.450372  
    2582A      0.450827  2583A      0.451327  2584A      0.453080  
    2585A      0.454024  2586A      0.454084  2587A      0.454717  
    2588A      0.454962  2589A      0.456087  2590A      0.457164  
    2591A      0.462652  2592A      0.463720  2593A      0.465199  
    2594A      0.466788  2595A      0.466999  2596A      0.467269  
    2597A      0.467743  2598A      0.468532  2599A      0.469275  
    2600A      0.474493  2601A      0.474830  2602A      0.474887  
    2603A      0.475733  2604A      0.476407  2605A      0.477673  
    2606A      0.477861  2607A      0.478979  2608A      0.479578  
    2609A      0.480093  2610A      0.480577  2611A      0.480992  
    2612A      0.482765  2613A      0.482904  2614A      0.485810  
    2615A      0.488395  2616A      0.488691  2617A      0.490505  
    2618A      0.490675  2619A      0.491036  2620A      0.493875  
    2621A      0.494566  2622A      0.495051  2623A      0.497501  
    2624A      0.498486  2625A      0.498609  2626A      0.499345  
    2627A      0.499445  2628A      0.499708  2629A      0.500030  
    2630A      0.500779  2631A      0.500982  2632A      0.501058  
    2633A      0.501498  2634A      0.502647  2635A      0.502857  
    2636A      0.503556  2637A      0.504016  2638A      0.506475  
    2639A      0.507897  2640A      0.509003  2641A      0.510222  
    2642A      0.513547  2643A      0.514042  2644A      0.514676  
    2645A      0.514861  2646A      0.515591  2647A      0.516859  
    2648A      0.517144  2649A      0.517210  2650A      0.517546  
    2651A      0.517812  2652A      0.517888  2653A      0.519623  
    2654A      0.519954  2655A      0.520348  2656A      0.520534  
    2657A      0.521807  2658A      0.522438  2659A      0.523141  
    2660A      0.523182  2661A      0.523359  2662A      0.524124  
    2663A      0.525518  2664A      0.525879  2665A      0.526076  
    2666A      0.526443  2667A      0.526743  2668A      0.528365  
    2669A      0.529723  2670A      0.530455  2671A      0.530814  
    2672A      0.532518  2673A      0.533237  2674A      0.533695  
    2675A      0.534823  2676A      0.535202  2677A      0.535453  
    2678A      0.536672  2679A      0.537336  2680A      0.538517  
    2681A      0.538945  2682A      0.539086  2683A      0.539624  
    2684A      0.539687  2685A      0.539974  2686A      0.540848  
    2687A      0.541008  2688A      0.541916  2689A      0.542344  
    2690A      0.542811  2691A      0.543389  2692A      0.543676  
    2693A      0.544040  2694A      0.545015  2695A      0.545524  
    2696A      0.546033  2697A      0.546122  2698A      0.546771  
    2699A      0.547314  2700A      0.548246  2701A      0.548808  
    2702A      0.549717  2703A      0.549806  2704A      0.550375  
    2705A      0.550593  2706A      0.551123  2707A      0.551363  
    2708A      0.551772  2709A      0.552687  2710A      0.554270  
    2711A      0.554890  2712A      0.555026  2713A      0.555291  
    2714A      0.555745  2715A      0.556251  2716A      0.556577  
    2717A      0.557228  2718A      0.557580  2719A      0.557796  
    2720A      0.558640  2721A      0.558818  2722A      0.559919  
    2723A      0.560492  2724A      0.560715  2725A      0.561350  
    2726A      0.561779  2727A      0.562606  2728A      0.563009  
    2729A      0.563519  2730A      0.563732  2731A      0.564513  
    2732A      0.565954  2733A      0.566244  2734A      0.566529  
    2735A      0.567256  2736A      0.567969  2737A      0.568656  
    2738A      0.569117  2739A      0.569846  2740A      0.570563  
    2741A      0.571343  2742A      0.572491  2743A      0.572721  
    2744A      0.572864  2745A      0.573318  2746A      0.573959  
    2747A      0.574170  2748A      0.574446  2749A      0.574557  
    2750A      0.574928  2751A      0.575348  2752A      0.576325  
    2753A      0.576917  2754A      0.576980  2755A      0.577632  
    2756A      0.577888  2757A      0.578963  2758A      0.579049  
    2759A      0.579590  2760A      0.580003  2761A      0.581042  
    2762A      0.581393  2763A      0.582457  2764A      0.582732  
    2765A      0.582841  2766A      0.583309  2767A      0.584282  
    2768A      0.584521  2769A      0.585263  2770A      0.586035  
    2771A      0.586184  2772A      0.586530  2773A      0.586743  
    2774A      0.586956  2775A      0.587655  2776A      0.588024  
    2777A      0.588690  2778A      0.589124  2779A      0.589525  
    2780A      0.590023  2781A      0.590397  2782A      0.591136  
    2783A      0.591341  2784A      0.591433  2785A      0.591567  
    2786A      0.592082  2787A      0.592734  2788A      0.592994  
    2789A      0.593183  2790A      0.593695  2791A      0.594344  
    2792A      0.594879  2793A      0.595244  2794A      0.595487  
    2795A      0.595773  2796A      0.596209  2797A      0.596323  
    2798A      0.597101  2799A      0.597649  2800A      0.598050  
    2801A      0.598437  2802A      0.598677  2803A      0.599352  
    2804A      0.600084  2805A      0.600391  2806A      0.600722  
    2807A      0.601224  2808A      0.601337  2809A      0.602684  
    2810A      0.602800  2811A      0.603005  2812A      0.603518  
    2813A      0.603852  2814A      0.604045  2815A      0.605234  
    2816A      0.605557  2817A      0.606094  2818A      0.606754  
    2819A      0.607152  2820A      0.607702  2821A      0.607936  
    2822A      0.608771  2823A      0.608961  2824A      0.609264  
    2825A      0.609896  2826A      0.610247  2827A      0.610439  
    2828A      0.610797  2829A      0.611055  2830A      0.611688  
    2831A      0.612066  2832A      0.612467  2833A      0.612759  
    2834A      0.613601  2835A      0.614138  2836A      0.614535  
    2837A      0.614862  2838A      0.615295  2839A      0.615768  
    2840A      0.616306  2841A      0.616447  2842A      0.616663  
    2843A      0.616834  2844A      0.617266  2845A      0.617365  
    2846A      0.617697  2847A      0.617992  2848A      0.618154  
    2849A      0.619050  2850A      0.619116  2851A      0.619271  
    2852A      0.619908  2853A      0.620459  2854A      0.620787  
    2855A      0.620926  2856A      0.621376  2857A      0.621777  
    2858A      0.622137  2859A      0.622352  2860A      0.623017  
    2861A      0.623683  2862A      0.624029  2863A      0.624076  
    2864A      0.624381  2865A      0.624564  2866A      0.625122  
    2867A      0.625209  2868A      0.625287  2869A      0.626137  
    2870A      0.626314  2871A      0.626662  2872A      0.627178  
    2873A      0.627261  2874A      0.627713  2875A      0.628279  
    2876A      0.628454  2877A      0.628734  2878A      0.628912  
    2879A      0.629294  2880A      0.629587  2881A      0.630056  
    2882A      0.630653  2883A      0.630838  2884A      0.631263  
    2885A      0.631549  2886A      0.631728  2887A      0.632005  
    2888A      0.632505  2889A      0.632743  2890A      0.633174  
    2891A      0.633383  2892A      0.633936  2893A      0.634424  
    2894A      0.634509  2895A      0.635019  2896A      0.635487  
    2897A      0.636164  2898A      0.636444  2899A      0.636605  
    2900A      0.636665  2901A      0.637061  2902A      0.637662  
    2903A      0.638025  2904A      0.638506  2905A      0.638774  
    2906A      0.639434  2907A      0.639647  2908A      0.639985  
    2909A      0.640442  2910A      0.640662  2911A      0.640754  
    2912A      0.640784  2913A      0.642017  2914A      0.642345  
    2915A      0.642796  2916A      0.642924  2917A      0.643211  
    2918A      0.643737  2919A      0.644322  2920A      0.644749  
    2921A      0.645541  2922A      0.645649  2923A      0.645885  
    2924A      0.646749  2925A      0.647307  2926A      0.647557  
    2927A      0.647588  2928A      0.648015  2929A      0.648229  
    2930A      0.648662  2931A      0.649221  2932A      0.649387  
    2933A      0.649519  2934A      0.649776  2935A      0.650137  
    2936A      0.650743  2937A      0.651124  2938A      0.651566  
    2939A      0.651979  2940A      0.652316  2941A      0.652470  
    2942A      0.652535  2943A      0.652970  2944A      0.653363  
    2945A      0.653868  2946A      0.653987  2947A      0.654463  
    2948A      0.654654  2949A      0.654904  2950A      0.655420  
    2951A      0.655563  2952A      0.656157  2953A      0.656323  
    2954A      0.656700  2955A      0.657063  2956A      0.657500  
    2957A      0.657636  2958A      0.658072  2959A      0.658419  
    2960A      0.658532  2961A      0.658582  2962A      0.658784  
    2963A      0.659104  2964A      0.659499  2965A      0.659969  
    2966A      0.660266  2967A      0.660510  2968A      0.660595  
    2969A      0.661363  2970A      0.661497  2971A      0.662113  
    2972A      0.662648  2973A      0.662728  2974A      0.663174  
    2975A      0.663580  2976A      0.663804  2977A      0.663943  
    2978A      0.664055  2979A      0.664173  2980A      0.664523  
    2981A      0.664833  2982A      0.665424  2983A      0.665693  
    2984A      0.666459  2985A      0.666638  2986A      0.666816  
    2987A      0.666978  2988A      0.667371  2989A      0.667457  
    2990A      0.667901  2991A      0.668036  2992A      0.668395  
    2993A      0.668805  2994A      0.669362  2995A      0.669578  
    2996A      0.669660  2997A      0.670356  2998A      0.670481  
    2999A      0.671079  3000A      0.671470  3001A      0.671835  
    3002A      0.671982  3003A      0.672279  3004A      0.672405  
    3005A      0.673247  3006A      0.673501  3007A      0.673655  
    3008A      0.673964  3009A      0.674448  3010A      0.674519  
    3011A      0.674912  3012A      0.675228  3013A      0.675525  
    3014A      0.675721  3015A      0.675865  3016A      0.676113  
    3017A      0.676624  3018A      0.677423  3019A      0.677721  
    3020A      0.678122  3021A      0.678465  3022A      0.678814  
    3023A      0.679095  3024A      0.679255  3025A      0.679557  
    3026A      0.680220  3027A      0.680672  3028A      0.680835  
    3029A      0.681307  3030A      0.681478  3031A      0.681562  
    3032A      0.682270  3033A      0.682663  3034A      0.682873  
    3035A      0.683664  3036A      0.683837  3037A      0.684198  
    3038A      0.684528  3039A      0.684778  3040A      0.685121  
    3041A      0.685143  3042A      0.685753  3043A      0.685947  
    3044A      0.686229  3045A      0.686677  3046A      0.687043  
    3047A      0.687639  3048A      0.687802  3049A      0.688318  
    3050A      0.688366  3051A      0.688753  3052A      0.688884  
    3053A      0.689230  3054A      0.689470  3055A      0.689749  
    3056A      0.690020  3057A      0.690208  3058A      0.690615  
    3059A      0.690967  3060A      0.691401  3061A      0.691431  
    3062A      0.691893  3063A      0.692025  3064A      0.692135  
    3065A      0.692718  3066A      0.693054  3067A      0.693243  
    3068A      0.693529  3069A      0.693727  3070A      0.693807  
    3071A      0.694291  3072A      0.694515  3073A      0.694625  
    3074A      0.694779  3075A      0.695243  3076A      0.695513  
    3077A      0.695722  3078A      0.696189  3079A      0.696313  
    3080A      0.696353  3081A      0.696536  3082A      0.696987  
    3083A      0.697212  3084A      0.697526  3085A      0.697639  
    3086A      0.697736  3087A      0.698129  3088A      0.698391  
    3089A      0.698680  3090A      0.698871  3091A      0.699514  
    3092A      0.699729  3093A      0.699939  3094A      0.700381  
    3095A      0.700553  3096A      0.700748  3097A      0.701040  
    3098A      0.701402  3099A      0.701622  3100A      0.701942  
    3101A      0.702105  3102A      0.702623  3103A      0.702932  
    3104A      0.703527  3105A      0.703613  3106A      0.703824  
    3107A      0.703882  3108A      0.704017  3109A      0.704392  
    3110A      0.704612  3111A      0.704937  3112A      0.705051  
    3113A      0.705344  3114A      0.705480  3115A      0.705678  
    3116A      0.706085  3117A      0.706513  3118A      0.706578  
    3119A      0.706892  3120A      0.707370  3121A      0.707488  
    3122A      0.707576  3123A      0.707930  3124A      0.708228  
    3125A      0.708616  3126A      0.708940  3127A      0.709375  
    3128A      0.709497  3129A      0.709719  3130A      0.709848  
    3131A      0.710103  3132A      0.710492  3133A      0.710971  
    3134A      0.711127  3135A      0.711536  3136A      0.711650  
    3137A      0.712093  3138A      0.712398  3139A      0.712746  
    3140A      0.713075  3141A      0.713404  3142A      0.713941  
    3143A      0.714088  3144A      0.714307  3145A      0.714742  
    3146A      0.714825  3147A      0.715151  3148A      0.715593  
    3149A      0.715955  3150A      0.716353  3151A      0.716574  
    3152A      0.717324  3153A      0.717606  3154A      0.717672  
    3155A      0.718414  3156A      0.718979  3157A      0.719179  
    3158A      0.719269  3159A      0.719748  3160A      0.719980  
    3161A      0.720689  3162A      0.720940  3163A      0.721194  
    3164A      0.721272  3165A      0.721664  3166A      0.722348  
    3167A      0.722576  3168A      0.722636  3169A      0.723307  
    3170A      0.723369  3171A      0.723768  3172A      0.724137  
    3173A      0.724358  3174A      0.724619  3175A      0.724988  
    3176A      0.725115  3177A      0.725417  3178A      0.725928  
    3179A      0.726184  3180A      0.726482  3181A      0.726591  
    3182A      0.726856  3183A      0.727042  3184A      0.727160  
    3185A      0.727575  3186A      0.728248  3187A      0.728321  
    3188A      0.728856  3189A      0.729022  3190A      0.729148  
    3191A      0.729799  3192A      0.730131  3193A      0.731063  
    3194A      0.731182  3195A      0.731585  3196A      0.731969  
    3197A      0.732062  3198A      0.732317  3199A      0.732867  
    3200A      0.732976  3201A      0.733178  3202A      0.733369  
    3203A      0.733563  3204A      0.733727  3205A      0.733801  
    3206A      0.734674  3207A      0.735048  3208A      0.735312  
    3209A      0.735914  3210A      0.736215  3211A      0.736608  
    3212A      0.736973  3213A      0.737274  3214A      0.737581  
    3215A      0.738161  3216A      0.738578  3217A      0.739071  
    3218A      0.739408  3219A      0.739688  3220A      0.739782  
    3221A      0.739877  3222A      0.740303  3223A      0.740530  
    3224A      0.740752  3225A      0.740794  3226A      0.741581  
    3227A      0.741835  3228A      0.741939  3229A      0.742169  
    3230A      0.742724  3231A      0.743001  3232A      0.743566  
    3233A      0.743624  3234A      0.743939  3235A      0.744438  
    3236A      0.744548  3237A      0.744692  3238A      0.745154  
    3239A      0.745440  3240A      0.745534  3241A      0.745841  
    3242A      0.746036  3243A      0.746386  3244A      0.746785  
    3245A      0.746807  3246A      0.747180  3247A      0.747894  
    3248A      0.748185  3249A      0.748572  3250A      0.748780  
    3251A      0.749381  3252A      0.749801  3253A      0.750023  
    3254A      0.750185  3255A      0.750312  3256A      0.750885  
    3257A      0.751333  3258A      0.751512  3259A      0.751836  
    3260A      0.751908  3261A      0.752126  3262A      0.752449  
    3263A      0.752988  3264A      0.753337  3265A      0.753636  
    3266A      0.754033  3267A      0.754334  3268A      0.754800  
    3269A      0.754947  3270A      0.755451  3271A      0.755657  
    3272A      0.755998  3273A      0.756138  3274A      0.756279  
    3275A      0.756710  3276A      0.757124  3277A      0.757239  
    3278A      0.757541  3279A      0.757846  3280A      0.757955  
    3281A      0.758135  3282A      0.758651  3283A      0.759052  
    3284A      0.759316  3285A      0.759857  3286A      0.760003  
    3287A      0.760570  3288A      0.760888  3289A      0.760942  
    3290A      0.761296  3291A      0.761416  3292A      0.761699  
    3293A      0.761782  3294A      0.762862  3295A      0.762972  
    3296A      0.763462  3297A      0.764237  3298A      0.764506  
    3299A      0.764882  3300A      0.765004  3301A      0.765716  
    3302A      0.766048  3303A      0.766189  3304A      0.766366  
    3305A      0.766691  3306A      0.767277  3307A      0.767548  
    3308A      0.767809  3309A      0.768219  3310A      0.768498  
    3311A      0.768827  3312A      0.769102  3313A      0.769549  
    3314A      0.769653  3315A      0.769918  3316A      0.770244  
    3317A      0.770388  3318A      0.770609  3319A      0.770867  
    3320A      0.771619  3321A      0.771813  3322A      0.772161  
    3323A      0.772440  3324A      0.772752  3325A      0.773162  
    3326A      0.773565  3327A      0.773685  3328A      0.774256  
    3329A      0.774308  3330A      0.774639  3331A      0.775138  
    3332A      0.775505  3333A      0.775754  3334A      0.776186  
    3335A      0.776347  3336A      0.776567  3337A      0.776739  
    3338A      0.777421  3339A      0.777822  3340A      0.778054  
    3341A      0.778393  3342A      0.778486  3343A      0.778819  
    3344A      0.779359  3345A      0.779566  3346A      0.779695  
    3347A      0.779965  3348A      0.780372  3349A      0.780733  
    3350A      0.780909  3351A      0.781474  3352A      0.781527  
    3353A      0.781788  3354A      0.782163  3355A      0.782821  
    3356A      0.783138  3357A      0.784184  3358A      0.784716  
    3359A      0.784874  3360A      0.785342  3361A      0.786090  
    3362A      0.786561  3363A      0.786835  3364A      0.786941  
    3365A      0.787287  3366A      0.787634  3367A      0.787872  
    3368A      0.788213  3369A      0.788798  3370A      0.789462  
    3371A      0.789972  3372A      0.790399  3373A      0.790502  
    3374A      0.790563  3375A      0.791245  3376A      0.791297  
    3377A      0.791669  3378A      0.791732  3379A      0.791870  
    3380A      0.792586  3381A      0.792672  3382A      0.792938  
    3383A      0.793657  3384A      0.793707  3385A      0.794459  
    3386A      0.794743  3387A      0.795077  3388A      0.795362  
    3389A      0.795863  3390A      0.795939  3391A      0.796281  
    3392A      0.796478  3393A      0.797204  3394A      0.797322  
    3395A      0.797610  3396A      0.798037  3397A      0.798257  
    3398A      0.798360  3399A      0.798780  3400A      0.799035  
    3401A      0.799556  3402A      0.799820  3403A      0.799932  
    3404A      0.800611  3405A      0.800802  3406A      0.801367  
    3407A      0.801699  3408A      0.802103  3409A      0.802234  
    3410A      0.802277  3411A      0.802412  3412A      0.802874  
    3413A      0.803267  3414A      0.803661  3415A      0.803895  
    3416A      0.804213  3417A      0.804776  3418A      0.805467  
    3419A      0.805787  3420A      0.806752  3421A      0.807286  
    3422A      0.807396  3423A      0.808202  3424A      0.808431  
    3425A      0.808839  3426A      0.809618  3427A      0.810350  
    3428A      0.810537  3429A      0.811072  3430A      0.811185  
    3431A      0.811371  3432A      0.812270  3433A      0.812719  
    3434A      0.812910  3435A      0.813009  3436A      0.813187  
    3437A      0.813944  3438A      0.814071  3439A      0.814094  
    3440A      0.814592  3441A      0.814834  3442A      0.815242  
    3443A      0.815700  3444A      0.816103  3445A      0.816225  
    3446A      0.817390  3447A      0.817959  3448A      0.818039  
    3449A      0.818154  3450A      0.820591  3451A      0.820848  
    3452A      0.820950  3453A      0.821547  3454A      0.821622  
    3455A      0.821930  3456A      0.822306  3457A      0.822351  
    3458A      0.822813  3459A      0.822975  3460A      0.823597  
    3461A      0.824588  3462A      0.825104  3463A      0.825374  
    3464A      0.825846  3465A      0.826301  3466A      0.826571  
    3467A      0.827666  3468A      0.828512  3469A      0.829026  
    3470A      0.829470  3471A      0.830093  3472A      0.830320  
    3473A      0.830653  3474A      0.831270  3475A      0.831595  
    3476A      0.832236  3477A      0.832729  3478A      0.833367  
    3479A      0.833549  3480A      0.834487  3481A      0.834614  
    3482A      0.834769  3483A      0.834993  3484A      0.835117  
    3485A      0.835848  3486A      0.835981  3487A      0.836319  
    3488A      0.836525  3489A      0.836695  3490A      0.837565  
    3491A      0.838841  3492A      0.839382  3493A      0.840720  
    3494A      0.840883  3495A      0.840977  3496A      0.841648  
    3497A      0.842083  3498A      0.842770  3499A      0.843129  
    3500A      0.843350  3501A      0.843945  3502A      0.844411  
    3503A      0.844891  3504A      0.845314  3505A      0.845894  
    3506A      0.847015  3507A      0.847361  3508A      0.847552  
    3509A      0.849334  3510A      0.849616  3511A      0.849888  
    3512A      0.850365  3513A      0.850471  3514A      0.850990  
    3515A      0.851812  3516A      0.852507  3517A      0.852937  
    3518A      0.853183  3519A      0.853522  3520A      0.853607  
    3521A      0.854107  3522A      0.854118  3523A      0.854970  
    3524A      0.855390  3525A      0.855717  3526A      0.857748  
    3527A      0.858312  3528A      0.859145  3529A      0.859281  
    3530A      0.860185  3531A      0.860628  3532A      0.861149  
    3533A      0.861455  3534A      0.862694  3535A      0.862912  
    3536A      0.863419  3537A      0.864173  3538A      0.865775  
    3539A      0.865883  3540A      0.866255  3541A      0.866935  
    3542A      0.867450  3543A      0.868889  3544A      0.869575  
    3545A      0.870664  3546A      0.870806  3547A      0.870909  
    3548A      0.871616  3549A      0.871924  3550A      0.873073  
    3551A      0.873211  3552A      0.873426  3553A      0.873923  
    3554A      0.874095  3555A      0.874958  3556A      0.875169  
    3557A      0.876097  3558A      0.876361  3559A      0.877168  
    3560A      0.877533  3561A      0.877896  3562A      0.878474  
    3563A      0.878654  3564A      0.879314  3565A      0.880077  
    3566A      0.880740  3567A      0.882007  3568A      0.882494  
    3569A      0.882611  3570A      0.882650  3571A      0.882878  
    3572A      0.883331  3573A      0.883668  3574A      0.884416  
    3575A      0.885050  3576A      0.885616  3577A      0.885885  
    3578A      0.885983  3579A      0.886419  3580A      0.887472  
    3581A      0.887834  3582A      0.887899  3583A      0.888241  
    3584A      0.889307  3585A      0.890373  3586A      0.890669  
    3587A      0.890852  3588A      0.891841  3589A      0.892245  
    3590A      0.892931  3591A      0.893003  3592A      0.893387  
    3593A      0.893825  3594A      0.896513  3595A      0.896908  
    3596A      0.897318  3597A      0.898334  3598A      0.899399  
    3599A      0.899435  3600A      0.900075  3601A      0.901274  
    3602A      0.902169  3603A      0.902350  3604A      0.903181  
    3605A      0.903589  3606A      0.903649  3607A      0.904375  
    3608A      0.906374  3609A      0.906752  3610A      0.907258  
    3611A      0.907739  3612A      0.908620  3613A      0.909028  
    3614A      0.909602  3615A      0.910145  3616A      0.910676  
    3617A      0.910839  3618A      0.911828  3619A      0.912295  
    3620A      0.913960  3621A      0.914394  3622A      0.915361  
    3623A      0.915669  3624A      0.916355  3625A      0.916639  
    3626A      0.917144  3627A      0.917170  3628A      0.917725  
    3629A      0.918182  3630A      0.918718  3631A      0.918844  
    3632A      0.919436  3633A      0.920616  3634A      0.921413  
    3635A      0.921795  3636A      0.922290  3637A      0.922745  
    3638A      0.923442  3639A      0.924343  3640A      0.924916  
    3641A      0.925059  3642A      0.925648  3643A      0.925691  
    3644A      0.926712  3645A      0.927254  3646A      0.927641  
    3647A      0.928470  3648A      0.929153  3649A      0.930353  
    3650A      0.931739  3651A      0.933556  3652A      0.933667  
    3653A      0.933805  3654A      0.935300  3655A      0.935764  
    3656A      0.936669  3657A      0.937404  3658A      0.938862  
    3659A      0.940057  3660A      0.940653  3661A      0.941166  
    3662A      0.941550  3663A      0.942527  3664A      0.942710  
    3665A      0.943766  3666A      0.944069  3667A      0.944819  
    3668A      0.945162  3669A      0.945794  3670A      0.947202  
    3671A      0.947696  3672A      0.948308  3673A      0.948433  
    3674A      0.950670  3675A      0.951128  3676A      0.952037  
    3677A      0.953287  3678A      0.953430  3679A      0.954743  
    3680A      0.955095  3681A      0.955776  3682A      0.956768  
    3683A      0.957177  3684A      0.957692  3685A      0.958274  
    3686A      0.958688  3687A      0.959798  3688A      0.959816  
    3689A      0.960567  3690A      0.961564  3691A      0.961899  
    3692A      0.962547  3693A      0.963301  3694A      0.963870  
    3695A      0.964751  3696A      0.964929  3697A      0.965551  
    3698A      0.967922  3699A      0.969795  3700A      0.969914  
    3701A      0.970159  3702A      0.972165  3703A      0.973367  
    3704A      0.974043  3705A      0.975058  3706A      0.975404  
    3707A      0.978518  3708A      0.980858  3709A      0.982365  
    3710A      0.982526  3711A      0.983009  3712A      0.985413  
    3713A      0.986837  3714A      0.988474  3715A      0.988596  
    3716A      0.988889  3717A      0.989579  3718A      0.992155  
    3719A      0.994665  3720A      0.995796  3721A      0.996869  
    3722A      0.999608  3723A      0.999949  3724A      1.001381  
    3725A      1.001837  3726A      1.003522  3727A      1.004219  
    3728A      1.005447  3729A      1.006555  3730A      1.009746  
    3731A      1.011825  3732A      1.012489  3733A      1.012672  
    3734A      1.012754  3735A      1.013302  3736A      1.015785  
    3737A      1.016657  3738A      1.017688  3739A      1.018177  
    3740A      1.018322  3741A      1.019082  3742A      1.021204  
    3743A      1.021371  3744A      1.022478  3745A      1.024544  
    3746A      1.025381  3747A      1.026435  3748A      1.028023  
    3749A      1.030114  3750A      1.031383  3751A      1.032212  
    3752A      1.033472  3753A      1.034240  3754A      1.035453  
    3755A      1.036524  3756A      1.038202  3757A      1.038557  
    3758A      1.040387  3759A      1.044473  3760A      1.044725  
    3761A      1.045733  3762A      1.046192  3763A      1.047337  
    3764A      1.048549  3765A      1.049243  3766A      1.049345  
    3767A      1.049985  3768A      1.050349  3769A      1.050454  
    3770A      1.052818  3771A      1.053904  3772A      1.054143  
    3773A      1.055202  3774A      1.057616  3775A      1.058985  
    3776A      1.059227  3777A      1.063281  3778A      1.064603  
    3779A      1.068310  3780A      1.068380  3781A      1.068693  
    3782A      1.069787  3783A      1.070148  3784A      1.070577  
    3785A      1.072435  3786A      1.072549  3787A      1.074464  
    3788A      1.077556  3789A      1.078361  3790A      1.079401  
    3791A      1.085557  3792A      1.090359  3793A      1.090366  
    3794A      1.090703  3795A      1.096921  3796A      1.097081  
    3797A      1.098953  3798A      1.099383  3799A      1.099663  
    3800A      1.099764  3801A      1.100166  3802A      1.101587  
    3803A      1.104982  3804A      1.107990  3805A      1.109794  
    3806A      1.118292  3807A      1.126059  3808A      1.127054  
    3809A      1.127434  3810A      1.128252  3811A      1.129775  
    3812A      1.133080  3813A      1.133444  3814A      1.141016  
    3815A      1.145441  3816A      1.145778  3817A      1.146215  
    3818A      1.149163  3819A      1.150868  3820A      1.154878  
    3821A      1.157822  3822A      1.160505  3823A      1.163277  
    3824A      1.167207  3825A      1.178717  3826A      1.178740  
    3827A      1.186885  3828A      1.209344  3829A      1.221057  
    3830A      1.228277  3831A      1.229122  3832A      1.253762  
    3833A      1.274505  3834A      1.296090  3835A      1.302866  
    3836A      1.326476  3837A      1.421920  

    Final Occupation by Irrep:
              A 
    DOCC [  2425 ]
    NA   [  2425 ]
    NB   [  2425 ]

  @DF-RHF Final Energy: -32551.60316808847347

   => Energetics <=

    Nuclear Repulsion Energy =         504786.0805344729451463
    One-Electron Energy =             -1053686.8487091301940382
    Two-Electron Energy =              516362.1776675446890295
    Total Energy =                     -32551.6031680884734669

Computation Completed


Properties will be evaluated at   0.000000,   0.000000,   0.000000 [a0]

Properties computed using the SCF density matrix


 Multipole Moments:

 ------------------------------------------------------------------------------------
     Multipole            Electronic (a.u.)      Nuclear  (a.u.)        Total (a.u.)
 ------------------------------------------------------------------------------------

 L = 1.  Multiply by 2.5417464519 to convert [e a0] to [Debye]
 Dipole X            :     -50870.0343646        50830.4277993          -39.6065653
 Dipole Y            :    -439243.1555484       439107.8608729         -135.2946754
 Dipole Z            :    -495983.2250485       495973.1139361          -10.1111125
 Magnitude           :                                                  141.3349348

 ------------------------------------------------------------------------------------

*** tstop() called on atl1-1-01-010-23-2.pace.gatech.edu at Sat May 24 07:24:33 2025
Module time:
	user time   = 1181045.10 seconds =   19684.09 minutes
	system time =    5736.46 seconds =      95.61 minutes
	total time  =     133029 seconds =    2217.15 minutes
Total time:
	user time   = 1181045.10 seconds =   19684.09 minutes
	system time =    5736.46 seconds =      95.61 minutes
	total time  =     133029 seconds =    2217.15 minutes
Wall time: 133029.36 seconds
