# Supplementary material for: SparcleQC: Automated Input File Creation for QM/MM Studies of Protein:Ligand Complexes
Source: J Chem Inf Model. 2025 Jun 17;65(13):6433–40. doi: 10.1021/acs.jcim.5c00617 (PMC12264949; doi:10.1021/acs.jcim.5c00617)
Supplement: Supplementary file 2 [file ci5c00617_si_002.zip › si/convergence/ex1_1ABA/psi4_files/no_ee/cutoff_11.0_psi4_file_prot.out]

Scratch directory: /tmp/
   => Libint2 <=

    Primary   basis highest AM E, G, H:  5, 4, 3
    Auxiliary basis highest AM E, G, H:  6, 5, 4
    Onebody   basis highest AM E, G, H:  6, 5, 4
    Solid Harmonics ordering:            gaussian

*** tstart() called on atl1-1-01-010-25-2.pace.gatech.edu
*** at Tue May 20 11:44:50 2025

   => Loading Basis Set <=

    Name: MINIX
    Role: ORBITAL
    Keyword: BASIS
    atoms 1, 4-5, 7-9, 20-21, 23-29, 41-42, 48-49, 51-57, 69-70, 72-73, 81-82, 84, 92-93, 95-96, 106-107, 109-112, 125-126, 128-130, 132, 142-143, 145-148, 164-165, 167, 174-175, 181-182, 184-186, 195-196, 198, 205-207, 214, 217-218, 220-226, 237-238, 240-243, 256-257, 259-260, 270-271, 273-276, 289-290, 292-293, 295, 306-307, 309-311, 320-321, 323-325, 335-336, 338-341, 357-358, 364-365, 367-369, 380-381, 383-389, 400-401, 403-404, 412-413, 415-416, 424-425, 427-429, 439-440, 442-445, 461-462, 464-467, 480-481, 483, 490-491, 493-495, 505-506, 508-511, 524-525, 527-530, 543-544, 546-547, 557-558, 560-563, 579-580, 582-585, 598-599, 605-606, 608-610, 612, 629-630, 632-633, 641-642, 644-645, 655-656, 658-660, 672-673, 675-678, 691-692, 698-699, 701-704, 717-718, 720-721, 731-732, 734-735, 737, 748-749, 751-753, 762-763, 765-767, 779-780, 782-784, 795-802, 812, 815-818, 820, 829, 832-833, 839-846 entry C          line    74 file /storage/hive/project/chem-sherrill/csargent30/.conda/envs/psi419/share/psi4/basis/minix.gbs 
    atoms 2, 6, 22, 30, 43, 50, 58, 71, 74-75, 83, 85, 94, 98, 108, 127, 144, 166, 176, 183, 197, 208-209, 215, 219, 239, 258, 262, 272, 291, 308, 322, 326-327, 337, 359, 366, 382, 402, 405-406, 414, 417-418, 426, 430-431, 441, 463, 482, 492, 496-497, 507, 526, 545, 548, 559, 581, 600, 607, 631, 634-635, 643, 646, 657, 662, 674, 693, 700, 719, 722, 733, 750, 764, 769, 781, 813, 830, 834, 856, 859, 862, 865, 868, 871, 874, 877, 880, 883, 886, 889, 892, 895, 898, 901                                                                                                                                                                                                                                                                                                                                                                                                                                                      entry O          line   102 file /storage/hive/project/chem-sherrill/csargent30/.conda/envs/psi419/share/psi4/basis/minix.gbs 
    atoms 3, 19, 40, 47, 68, 80, 91, 97, 105, 124, 131, 133, 141, 149, 163, 173, 180, 194, 204, 216, 236, 255, 261, 269, 288, 305, 319, 334, 342, 356, 363, 379, 399, 411, 423, 438, 446, 460, 479, 489, 504, 523, 542, 556, 564, 578, 597, 604, 611, 613-614, 628, 640, 654, 661, 671, 690, 697, 716, 730, 747, 761, 768, 778, 794, 814, 819, 821, 831, 838                                                                                                                                                                                                                                                                                                                                                                                                                                                                                                                                                                               entry N          line    88 file /storage/hive/project/chem-sherrill/csargent30/.conda/envs/psi419/share/psi4/basis/minix.gbs 
    atoms 10-18, 31-39, 44-46, 59-67, 76-79, 86-90, 99-104, 113-123, 134-140, 150-162, 169-172, 177-179, 187-193, 200-203, 210-213, 227-235, 244-254, 263-268, 277-287, 296-304, 312-318, 328-333, 343-355, 360-362, 370-378, 390-398, 407-410, 419-422, 432-437, 447-459, 468-478, 484-488, 498-503, 512-522, 531-541, 549-555, 565-577, 586-596, 601-603, 615-627, 636-639, 647-653, 663-670, 679-689, 694-696, 705-715, 723-729, 738-746, 754-760, 770-777, 785-793, 803-811, 822-828, 835-837, 847-855, 857-858, 860-861, 863-864, 866-867, 869-870, 872-873, 875-876, 878-879, 881-882, 884-885, 887-888, 890-891, 893-894, 896-897, 899-900, 902-911                                                                                                                                                                                                                                                                                 entry H          line    24 file /storage/hive/project/chem-sherrill/csargent30/.conda/envs/psi419/share/psi4/basis/minix.gbs 
    atoms 168, 199, 294, 736                                                                                                                                                                                                                                                                                                                                                                                                                                                                                                                                                                                                                                                                                                                                                                                                                                                                                                               entry S          line   256 file /storage/hive/project/chem-sherrill/csargent30/.conda/envs/psi419/share/psi4/basis/minix.gbs 

   => HF3C: Empirical Dispersion <=

    Grimme's -D3 (BJ-damping) Dispersion Correction
    Grimme S.; Ehrlich S.; Goerigk L. (2011), J. Comput. Chem., 32: 1456

        s6 =       1.000000
        s8 =       0.877700
        a1 =       0.417100
        a2 =       2.914900


         ---------------------------------------------------------
                                   SCF
               by Justin Turney, Rob Parrish, Andy Simmonett
                          and Daniel G. A. Smith
                              RHF Reference
                       10 Threads, 114440 MiB Core
         ---------------------------------------------------------

  ==> Geometry <==

    Molecular point group: c1
    Full point group: C1

    Geometry (in Angstrom), charge = -3, multiplicity = 1:

       Center              X                  Y                   Z               Mass       
    ------------   -----------------  -----------------  -----------------  -----------------
         C           12.869000000000    48.669000000000    55.651000000000    12.000000000000
         O           12.774000000000    47.509000000000    55.249000000000    15.994914619570
         N           11.862000000000    49.290000000000    56.238000000000    14.003074004430
         C           10.574000000000    48.651000000000    56.514000000000    12.000000000000
         C            9.479000000000    49.442000000000    55.784000000000    12.000000000000
         O            9.222000000000    50.616000000000    56.099000000000    15.994914619570
         C           10.282000000000    48.658000000000    58.060000000000    12.000000000000
         C            8.950000000000    47.961000000000    58.320000000000    12.000000000000
         C           11.449000000000    48.005000000000    58.839000000000    12.000000000000
         H           11.987000000000    50.255000000000    56.510000000000     1.007825032230
         H           10.589000000000    47.624000000000    56.149000000000     1.007825032230
         H           10.193000000000    49.695000000000    58.385000000000     1.007825032230
         H            8.741000000000    47.962000000000    59.390000000000     1.007825032230
         H            9.002000000000    46.933000000000    57.961000000000     1.007825032230
         H            8.155000000000    48.489000000000    57.794000000000     1.007825032230
         H           11.227000000000    48.020000000000    59.906000000000     1.007825032230
         H           11.574000000000    46.974000000000    58.508000000000     1.007825032230
         H           12.368000000000    48.561000000000    58.651000000000     1.007825032230
         N            8.831000000000    48.837000000000    54.788000000000    14.003074004430
         C            7.706000000000    49.436000000000    54.084000000000    12.000000000000
         C            6.456000000000    48.981000000000    54.822000000000    12.000000000000
         O            6.310000000000    47.784000000000    55.139000000000    15.994914619570
         C            7.599000000000    48.942000000000    52.633000000000    12.000000000000
         C            8.692000000000    49.472000000000    51.736000000000    12.000000000000
         C            9.959000000000    48.898000000000    51.781000000000    12.000000000000
         C            8.415000000000    50.537000000000    50.880000000000    12.000000000000
         C           10.961000000000    49.400000000000    50.960000000000    12.000000000000
         C            9.426000000000    51.032000000000    50.065000000000    12.000000000000
         C           10.685000000000    50.467000000000    50.116000000000    12.000000000000
         O           11.708000000000    50.978000000000    49.318000000000    15.994914619570
         H            9.136000000000    47.916000000000    54.508000000000     1.007825032230
         H            7.783000000000    50.523000000000    54.107000000000     1.007825032230
         H            6.637000000000    49.260000000000    52.230000000000     1.007825032230
         H            7.639000000000    47.853000000000    52.629000000000     1.007825032230
         H           10.161000000000    48.072000000000    52.447000000000     1.007825032230
         H            7.427000000000    50.972000000000    50.851000000000     1.007825032230
         H           11.948000000000    48.963000000000    50.978000000000     1.007825032230
         H            9.228000000000    51.855000000000    49.395000000000     1.007825032230
         H           11.376000000000    51.721000000000    48.808000000000     1.007825032230
         N            5.533000000000    49.874000000000    55.110000000000    14.003074004430
         C            4.317000000000    49.477000000000    55.789000000000    12.000000000000
         C            3.333000000000    50.620000000000    55.891000000000    12.000000000000
         O            3.372000000000    51.588000000000    55.127000000000    15.994914619570
         H            5.674000000000    50.841000000000    54.856000000000     1.007825032230
         H            4.569000000000    49.137000000000    56.794000000000     1.007825032230
         H            3.854000000000    48.656000000000    55.241000000000     1.007825032230
         N            2.442000000000    50.507000000000    56.862000000000    14.003074004430
         C            1.413000000000    51.506000000000    57.119000000000    12.000000000000
         C            1.670000000000    52.119000000000    58.461000000000    12.000000000000
         O            2.084000000000    51.417000000000    59.378000000000    15.994914619570
         C            0.005000000000    50.927000000000    57.232000000000    12.000000000000
         C           -0.521000000000    50.237000000000    56.001000000000    12.000000000000
         C           -0.985000000000    51.011000000000    54.951000000000    12.000000000000
         C           -0.569000000000    48.854000000000    55.936000000000    12.000000000000
         C           -1.502000000000    50.387000000000    53.835000000000    12.000000000000
         C           -1.086000000000    48.222000000000    54.817000000000    12.000000000000
         C           -1.549000000000    49.003000000000    53.779000000000    12.000000000000
         O           -2.106000000000    48.406000000000    52.664000000000    15.994914619570
         H            2.477000000000    49.689000000000    57.454000000000     1.007825032230
         H            1.439000000000    52.275000000000    56.347000000000     1.007825032230
         H            0.006000000000    50.203000000000    58.047000000000     1.007825032230
         H           -0.679000000000    51.735000000000    57.492000000000     1.007825032230
         H           -0.943000000000    52.089000000000    55.005000000000     1.007825032230
         H           -0.201000000000    48.265000000000    56.763000000000     1.007825032230
         H           -1.869000000000    50.975000000000    53.007000000000     1.007825032230
         H           -1.126000000000    47.144000000000    54.759000000000     1.007825032230
         H           -2.740000000000    47.740000000000    52.940000000000     1.007825032230
         N            1.353000000000    53.383000000000    58.618000000000    14.003074004430
         C            1.379000000000    54.012000000000    59.918000000000    12.000000000000
         C            0.072000000000    53.524000000000    60.555000000000    12.000000000000
         O           -1.014000000000    53.786000000000    60.032000000000    15.994914619570
         C            1.368000000000    55.515000000000    59.744000000000    12.000000000000
         C            1.385000000000    56.331000000000    61.039000000000    12.000000000000
         O            0.880000000000    55.917000000000    62.095000000000    15.994914619570
         O            1.931000000000    57.431000000000    60.951000000000    15.994914619570
         H            1.085000000000    53.928000000000    57.811000000000     1.007825032230
         H            2.245000000000    53.688000000000    60.496000000000     1.007825032230
         H            2.247000000000    55.792000000000    59.162000000000     1.007825032230
         H            0.479000000000    55.789000000000    59.176000000000     1.007825032230
         N            0.064000000000    52.892000000000    61.725000000000    14.003074004430
         C           -1.173000000000    52.358000000000    62.288000000000    12.000000000000
         C           -2.171000000000    53.409000000000    62.766000000000    12.000000000000
         O           -3.340000000000    53.082000000000    63.002000000000    15.994914619570
         C           -0.884000000000    51.432000000000    63.465000000000    12.000000000000
         O           -0.305000000000    50.228000000000    62.993000000000    15.994914619570
         H            0.929000000000    52.779000000000    62.234000000000     1.007825032230
         H           -1.661000000000    51.766000000000    61.513000000000     1.007825032230
         H           -0.193000000000    51.922000000000    64.151000000000     1.007825032230
         H           -1.814000000000    51.207000000000    63.987000000000     1.007825032230
         H            0.094000000000    49.756000000000    63.727000000000     1.007825032230
         N           -1.723000000000    54.648000000000    62.956000000000    14.003074004430
         C           -2.659000000000    55.732000000000    63.202000000000    12.000000000000
         C           -3.518000000000    55.978000000000    61.988000000000    12.000000000000
         O           -4.628000000000    56.464000000000    62.145000000000    15.994914619570
         C           -1.958000000000    57.050000000000    63.504000000000    12.000000000000
         C           -1.189000000000    56.951000000000    64.807000000000    12.000000000000
         N            0.113000000000    57.238000000000    64.812000000000    14.003074004430
         O           -1.733000000000    56.536000000000    65.839000000000    15.994914619570
         H           -0.731000000000    54.835000000000    62.929000000000     1.007825032230
         H           -3.299000000000    55.467000000000    64.044000000000     1.007825032230
         H           -2.702000000000    57.842000000000    63.585000000000     1.007825032230
         H           -1.267000000000    57.285000000000    62.694000000000     1.007825032230
         H            0.566000000000    57.547000000000    63.963000000000     1.007825032230
         H            0.647000000000    57.147000000000    65.665000000000     1.007825032230
         N           -3.063000000000    55.713000000000    60.763000000000    14.003074004430
         C           -3.859000000000    55.957000000000    59.566000000000    12.000000000000
         C           -4.489000000000    54.638000000000    59.165000000000    12.000000000000
         O           -5.677000000000    54.600000000000    58.838000000000    15.994914619570
         C           -2.936000000000    56.525000000000    58.453000000000    12.000000000000
         C           -2.419000000000    57.872000000000    58.904000000000    12.000000000000
         C           -3.673000000000    56.641000000000    57.124000000000    12.000000000000
         C           -1.159000000000    58.375000000000    58.200000000000    12.000000000000
         H           -2.134000000000    55.330000000000    60.661000000000     1.007825032230
         H           -4.643000000000    56.680000000000    59.792000000000     1.007825032230
         H           -2.089000000000    55.851000000000    58.325000000000     1.007825032230
         H           -3.209000000000    58.605000000000    58.738000000000     1.007825032230
         H           -2.217000000000    57.821000000000    59.974000000000     1.007825032230
         H           -4.035000000000    55.658000000000    56.822000000000     1.007825032230
         H           -4.518000000000    57.321000000000    57.235000000000     1.007825032230
         H           -2.994000000000    57.028000000000    56.364000000000     1.007825032230
         H           -0.881000000000    59.348000000000    58.604000000000     1.007825032230
         H           -0.345000000000    57.668000000000    58.363000000000     1.007825032230
         H           -1.352000000000    58.467000000000    57.131000000000     1.007825032230
         N           -3.764000000000    53.513000000000    59.144000000000    14.003074004430
         C           -4.323000000000    52.242000000000    58.734000000000    12.000000000000
         C           -3.681000000000    51.215000000000    59.641000000000    12.000000000000
         O           -2.469000000000    51.006000000000    59.589000000000    15.994914619570
         C           -3.962000000000    52.008000000000    57.296000000000    12.000000000000
         C           -4.635000000000    50.801000000000    56.669000000000    12.000000000000
         C           -4.176000000000    49.512000000000    56.726000000000    12.000000000000
         N           -5.696000000000    50.809000000000    55.872000000000    14.003074004430
         C           -5.895000000000    49.594000000000    55.423000000000    12.000000000000
         N           -4.976000000000    48.833000000000    55.943000000000    14.003074004430
         H           -2.794000000000    53.552000000000    59.424000000000     1.007825032230
         H           -5.406000000000    52.241000000000    58.862000000000     1.007825032230
         H           -2.883000000000    51.867000000000    57.234000000000     1.007825032230
         H           -4.231000000000    52.894000000000    56.721000000000     1.007825032230
         H           -6.258000000000    51.618000000000    55.648000000000     1.007825032230
         H           -3.337000000000    49.137000000000    57.293000000000     1.007825032230
         H           -6.677000000000    49.282000000000    54.747000000000     1.007825032230
         N           -4.454000000000    50.568000000000    60.487000000000    14.003074004430
         C           -3.913000000000    49.659000000000    61.489000000000    12.000000000000
         C           -3.055000000000    48.558000000000    60.876000000000    12.000000000000
         O           -3.491000000000    47.931000000000    59.898000000000    15.994914619570
         C           -5.077000000000    49.060000000000    62.264000000000    12.000000000000
         C           -4.581000000000    48.271000000000    63.463000000000    12.000000000000
         C           -5.696000000000    47.747000000000    64.361000000000    12.000000000000
         C           -5.125000000000    47.550000000000    65.754000000000    12.000000000000
         N           -6.117000000000    47.166000000000    66.752000000000    14.003074004430
         H           -5.453000000000    50.706000000000    60.440000000000     1.007825032230
         H           -3.296000000000    50.234000000000    62.180000000000     1.007825032230
         H           -5.727000000000    49.864000000000    62.610000000000     1.007825032230
         H           -5.643000000000    48.398000000000    61.608000000000     1.007825032230
         H           -4.005000000000    47.420000000000    63.099000000000     1.007825032230
         H           -3.926000000000    48.910000000000    64.055000000000     1.007825032230
         H           -6.513000000000    48.468000000000    64.395000000000     1.007825032230
         H           -6.062000000000    46.795000000000    63.976000000000     1.007825032230
         H           -4.367000000000    46.769000000000    65.706000000000     1.007825032230
         H           -4.651000000000    48.479000000000    66.072000000000     1.007825032230
         H           -5.667000000000    47.053000000000    67.649000000000     1.007825032230
         H           -6.548000000000    46.294000000000    66.480000000000     1.007825032230
         H           -6.824000000000    47.884000000000    66.818000000000     1.007825032230
         N           -1.840000000000    48.367000000000    61.392000000000    14.003074004430
         C           -0.992000000000    47.311000000000    60.887000000000    12.000000000000
         C           -0.176000000000    46.758000000000    62.031000000000    12.000000000000
         O            0.958000000000    47.176000000000    62.300000000000    15.994914619570
         C           -0.081000000000    47.849000000000    59.785000000000    12.000000000000
         S            0.906000000000    46.497000000000    59.054000000000    31.972071174400
         H           -1.511000000000    48.963000000000    62.139000000000     1.007825032230
         H           -1.616000000000    46.517000000000    60.478000000000     1.007825032230
         H           -0.691000000000    48.308000000000    59.007000000000     1.007825032230
         H            0.590000000000    48.598000000000    60.206000000000     1.007825032230
         N           -0.745000000000    45.803000000000    62.754000000000    14.003074004430
         C           -0.066000000000    45.169000000000    63.887000000000    12.000000000000
         C            1.297000000000    44.560000000000    63.509000000000    12.000000000000
         O            2.300000000000    44.868000000000    64.165000000000    15.994914619570
         H           -1.679000000000    45.502000000000    62.515000000000     1.007825032230
         H            0.092000000000    45.920000000000    64.661000000000     1.007825032230
         H           -0.706000000000    44.381000000000    64.285000000000     1.007825032230
         N            1.441000000000    43.750000000000    62.430000000000    14.003074004430
         C            2.722000000000    43.233000000000    61.953000000000    12.000000000000
         C            3.756000000000    44.331000000000    61.685000000000    12.000000000000
         O            4.949000000000    44.126000000000    61.944000000000    15.994914619570
         C            2.361000000000    42.431000000000    60.697000000000    12.000000000000
         C            0.961000000000    41.944000000000    60.950000000000    12.000000000000
         C            0.350000000000    43.177000000000    61.613000000000    12.000000000000
         H            3.124000000000    42.549000000000    62.701000000000     1.007825032230
         H            2.394000000000    43.066000000000    59.812000000000     1.007825032230
         H            3.040000000000    41.586000000000    60.581000000000     1.007825032230
         H            0.449000000000    41.692000000000    60.021000000000     1.007825032230
         H            0.963000000000    41.096000000000    61.635000000000     1.007825032230
         H           -0.493000000000    42.895000000000    62.243000000000     1.007825032230
         H            0.031000000000    43.893000000000    60.855000000000     1.007825032230
         N            3.322000000000    45.484000000000    61.134000000000    14.003074004430
         C            4.203000000000    46.620000000000    60.883000000000    12.000000000000
         C            4.775000000000    47.153000000000    62.194000000000    12.000000000000
         O            5.993000000000    47.336000000000    62.287000000000    15.994914619570
         C            3.465000000000    47.784000000000    60.221000000000    12.000000000000
         S            2.700000000000    47.388000000000    58.627000000000    31.972071174400
         H            2.346000000000    45.564000000000    60.885000000000     1.007825032230
         H            5.022000000000    46.302000000000    60.238000000000     1.007825032230
         H            2.681000000000    48.119000000000    60.900000000000     1.007825032230
         H            4.169000000000    48.603000000000    60.074000000000     1.007825032230
         N            3.929000000000    47.366000000000    63.213000000000    14.003074004430
         C            4.400000000000    47.850000000000    64.519000000000    12.000000000000
         C            3.252000000000    48.130000000000    65.453000000000    12.000000000000
         C            2.275000000000    49.174000000000    64.947000000000    12.000000000000
         O            2.661000000000    50.072000000000    64.202000000000    15.994914619570
         O            1.114000000000    49.053000000000    65.326000000000    15.994914619570
         H            2.944000000000    47.189000000000    63.080000000000     1.007825032230
         H            4.957000000000    48.774000000000    64.366000000000     1.007825032230
         H            2.706000000000    47.200000000000    65.611000000000     1.007825032230
         H            3.654000000000    48.464000000000    66.409000000000     1.007825032230
         C           12.566000000000    53.009000000000    57.937000000000    12.000000000000
         O           12.459000000000    51.916000000000    57.371000000000    15.994914619570
         N           11.485000000000    53.672000000000    58.281000000000    14.003074004430
         C           10.147000000000    53.178000000000    57.973000000000    12.000000000000
         C            9.589000000000    54.010000000000    56.814000000000    12.000000000000
         O            9.658000000000    55.244000000000    56.807000000000    15.994914619570
         C            9.253000000000    53.305000000000    59.218000000000    12.000000000000
         C            7.869000000000    52.700000000000    59.024000000000    12.000000000000
         C            7.687000000000    51.343000000000    59.216000000000    12.000000000000
         C            6.802000000000    53.499000000000    58.641000000000    12.000000000000
         C            6.436000000000    50.789000000000    59.028000000000    12.000000000000
         C            5.556000000000    52.939000000000    58.454000000000    12.000000000000
         C            5.384000000000    51.590000000000    58.648000000000    12.000000000000
         H           11.583000000000    54.549000000000    58.773000000000     1.007825032230
         H           10.206000000000    52.132000000000    57.673000000000     1.007825032230
         H            9.741000000000    52.795000000000    60.049000000000     1.007825032230
         H            9.144000000000    54.360000000000    59.467000000000     1.007825032230
         H            8.518000000000    50.720000000000    59.511000000000     1.007825032230
         H            6.947000000000    54.558000000000    58.489000000000     1.007825032230
         H            6.284000000000    49.730000000000    59.179000000000     1.007825032230
         H            4.721000000000    53.557000000000    58.157000000000     1.007825032230
         H            4.408000000000    51.152000000000    58.500000000000     1.007825032230
         N            9.024000000000    53.368000000000    55.798000000000    14.003074004430
         C            8.472000000000    54.040000000000    54.638000000000    12.000000000000
         C            6.973000000000    53.748000000000    54.671000000000    12.000000000000
         O            6.536000000000    52.594000000000    54.558000000000    15.994914619570
         C            9.142000000000    53.478000000000    53.348000000000    12.000000000000
         C           10.605000000000    53.856000000000    53.284000000000    12.000000000000
         C            8.446000000000    54.045000000000    52.136000000000    12.000000000000
         C           11.302000000000    53.478000000000    54.566000000000    12.000000000000
         H            8.976000000000    52.360000000000    55.835000000000     1.007825032230
         H            8.645000000000    55.114000000000    54.711000000000     1.007825032230
         H            9.051000000000    52.392000000000    53.340000000000     1.007825032230
         H           11.075000000000    53.332000000000    52.452000000000     1.007825032230
         H           10.693000000000    54.931000000000    53.129000000000     1.007825032230
         H            7.389000000000    53.781000000000    52.167000000000     1.007825032230
         H            8.549000000000    55.130000000000    52.132000000000     1.007825032230
         H            8.897000000000    53.634000000000    51.233000000000     1.007825032230
         H           12.377000000000    53.428000000000    54.395000000000     1.007825032230
         H           11.090000000000    54.227000000000    55.329000000000     1.007825032230
         H           10.942000000000    52.506000000000    54.902000000000     1.007825032230
         N            6.166000000000    54.792000000000    54.866000000000    14.003074004430
         C            4.714000000000    54.653000000000    54.968000000000    12.000000000000
         C            4.103000000000    54.707000000000    53.574000000000    12.000000000000
         O            4.298000000000    55.692000000000    52.855000000000    15.994914619570
         C            4.122000000000    55.782000000000    55.827000000000    12.000000000000
         C            2.598000000000    55.732000000000    55.945000000000    12.000000000000
         N            2.013000000000    56.857000000000    56.341000000000    14.003074004430
         O            1.918000000000    54.728000000000    55.674000000000    15.994914619570
         H            6.573000000000    55.713000000000    54.946000000000     1.007825032230
         H            4.477000000000    53.693000000000    55.426000000000     1.007825032230
         H            4.547000000000    55.711000000000    56.828000000000     1.007825032230
         H            4.408000000000    56.740000000000    55.392000000000     1.007825032230
         H            2.573000000000    57.671000000000    56.551000000000     1.007825032230
         H            1.008000000000    56.899000000000    56.432000000000     1.007825032230
         N            3.358000000000    53.697000000000    53.143000000000    14.003074004430
         C            2.813000000000    53.718000000000    51.788000000000    12.000000000000
         C            1.415000000000    54.343000000000    51.725000000000    12.000000000000
         O            0.846000000000    54.490000000000    50.639000000000    15.994914619570
         C            2.765000000000    52.263000000000    51.154000000000    12.000000000000
         C            1.854000000000    51.314000000000    51.971000000000    12.000000000000
         C            4.222000000000    51.753000000000    51.018000000000    12.000000000000
         C            1.552000000000    49.957000000000    51.275000000000    12.000000000000
         H            3.168000000000    52.914000000000    53.752000000000     1.007825032230
         H            3.476000000000    54.326000000000    51.173000000000     1.007825032230
         H            2.346000000000    52.349000000000    50.152000000000     1.007825032230
         H            2.343000000000    51.107000000000    52.923000000000     1.007825032230
         H            0.910000000000    51.822000000000    52.168000000000     1.007825032230
         H            4.218000000000    50.753000000000    50.584000000000     1.007825032230
         H            4.784000000000    52.427000000000    50.372000000000     1.007825032230
         H            4.689000000000    51.720000000000    52.002000000000     1.007825032230
         H            0.908000000000    49.355000000000    51.916000000000     1.007825032230
         H            2.486000000000    49.425000000000    51.096000000000     1.007825032230
         H            1.050000000000    50.140000000000    50.325000000000     1.007825032230
         N            0.803000000000    54.699000000000    52.842000000000    14.003074004430
         C           -0.523000000000    55.306000000000    52.821000000000    12.000000000000
         C           -0.453000000000    56.609000000000    53.627000000000    12.000000000000
         O           -0.633000000000    56.589000000000    54.848000000000    15.994914619570
         C           -1.551000000000    54.355000000000    53.441000000000    12.000000000000
         C           -2.945000000000    54.929000000000    53.268000000000    12.000000000000
         S           -4.230000000000    53.864000000000    53.922000000000    31.972071174400
         C           -4.327000000000    52.868000000000    52.489000000000    12.000000000000
         H            1.263000000000    54.547000000000    53.728000000000     1.007825032230
         H           -0.806000000000    55.528000000000    51.792000000000     1.007825032230
         H           -1.338000000000    54.233000000000    54.503000000000     1.007825032230
         H           -1.494000000000    53.386000000000    52.946000000000     1.007825032230
         H           -2.992000000000    55.887000000000    53.785000000000     1.007825032230
         H           -3.129000000000    55.092000000000    52.206000000000     1.007825032230
         H           -5.082000000000    52.095000000000    52.634000000000     1.007825032230
         H           -4.601000000000    53.487000000000    51.634000000000     1.007825032230
         H           -3.359000000000    52.401000000000    52.305000000000     1.007825032230
         N           -0.069000000000    57.747000000000    53.033000000000    14.003074004430
         C            0.130000000000    59.004000000000    53.753000000000    12.000000000000
         C           -1.161000000000    59.540000000000    54.366000000000    12.000000000000
         O           -1.088000000000    60.325000000000    55.314000000000    15.994914619570
         C            0.742000000000    59.923000000000    52.710000000000    12.000000000000
         C            0.180000000000    59.391000000000    51.392000000000    12.000000000000
         C            0.301000000000    57.877000000000    51.623000000000    12.000000000000
         H            0.857000000000    58.842000000000    54.549000000000     1.007825032230
         H            0.437000000000    60.956000000000    52.875000000000     1.007825032230
         H            1.829000000000    59.841000000000    52.721000000000     1.007825032230
         H           -0.857000000000    59.694000000000    51.246000000000     1.007825032230
         H            0.798000000000    59.706000000000    50.551000000000     1.007825032230
         H            1.320000000000    57.531000000000    51.449000000000     1.007825032230
         H           -0.402000000000    57.335000000000    50.990000000000     1.007825032230
         N           -2.347000000000    59.218000000000    53.855000000000    14.003074004430
         C           -3.580000000000    59.608000000000    54.506000000000    12.000000000000
         C           -4.621000000000    58.576000000000    54.120000000000    12.000000000000
         O           -4.435000000000    57.772000000000    53.204000000000    15.994914619570
         C           -4.036000000000    61.020000000000    54.086000000000    12.000000000000
         C           -4.588000000000    61.145000000000    52.709000000000    12.000000000000
         C           -5.126000000000    62.533000000000    52.424000000000    12.000000000000
         O           -6.188000000000    62.907000000000    52.919000000000    15.994914619570
         O           -4.454000000000    63.220000000000    51.686000000000    15.994914619570
         H           -2.388000000000    58.690000000000    52.995000000000     1.007825032230
         H           -3.437000000000    59.585000000000    55.586000000000     1.007825032230
         H           -3.175000000000    61.685000000000    54.162000000000     1.007825032230
         H           -4.794000000000    61.359000000000    54.792000000000     1.007825032230
         H           -3.796000000000    60.923000000000    51.993000000000     1.007825032230
         H           -5.393000000000    60.420000000000    52.583000000000     1.007825032230
         N           -5.705000000000    58.589000000000    54.877000000000    14.003074004430
         C           -6.757000000000    57.578000000000    54.836000000000    12.000000000000
         C           -7.234000000000    57.352000000000    53.418000000000    12.000000000000
         O           -7.586000000000    58.298000000000    52.725000000000    15.994914619570
         C           -7.784000000000    58.137000000000    55.781000000000    12.000000000000
         C           -8.887000000000    57.314000000000    56.382000000000    12.000000000000
         C           -9.560000000000    58.360000000000    57.281000000000    12.000000000000
         C          -10.620000000000    57.764000000000    58.185000000000    12.000000000000
         N          -11.100000000000    58.732000000000    59.160000000000    14.003074004430
         H           -5.813000000000    59.352000000000    55.530000000000     1.007825032230
         H           -6.371000000000    56.642000000000    55.238000000000     1.007825032230
         H           -7.224000000000    58.546000000000    56.622000000000     1.007825032230
         H           -8.256000000000    58.979000000000    55.275000000000     1.007825032230
         H           -9.570000000000    56.940000000000    55.620000000000     1.007825032230
         H           -8.481000000000    56.495000000000    56.976000000000     1.007825032230
         H           -8.796000000000    58.828000000000    57.902000000000     1.007825032230
         H          -10.020000000000    59.122000000000    56.652000000000     1.007825032230
         H          -11.459000000000    57.432000000000    57.574000000000     1.007825032230
         H          -10.200000000000    56.907000000000    58.711000000000     1.007825032230
         H          -11.803000000000    58.302000000000    59.744000000000     1.007825032230
         H          -10.329000000000    59.042000000000    59.734000000000     1.007825032230
         H          -11.501000000000    59.524000000000    58.679000000000     1.007825032230
         N           -7.092000000000    56.125000000000    52.927000000000    14.003074004430
         C           -7.542000000000    55.739000000000    51.597000000000    12.000000000000
         C           -6.706000000000    56.276000000000    50.425000000000    12.000000000000
         O           -7.110000000000    56.102000000000    49.266000000000    15.994914619570
         H           -6.650000000000    55.425000000000    53.506000000000     1.007825032230
         H           -7.532000000000    54.650000000000    51.544000000000     1.007825032230
         H           -8.570000000000    56.079000000000    51.470000000000     1.007825032230
         N           -5.539000000000    56.901000000000    50.662000000000    14.003074004430
         C           -4.668000000000    57.406000000000    49.617000000000    12.000000000000
         C           -3.305000000000    56.701000000000    49.689000000000    12.000000000000
         O           -2.574000000000    56.844000000000    50.663000000000    15.994914619570
         C           -4.477000000000    58.938000000000    49.771000000000    12.000000000000
         C           -3.520000000000    59.471000000000    48.683000000000    12.000000000000
         C           -5.826000000000    59.653000000000    49.617000000000    12.000000000000
         H           -5.252000000000    57.026000000000    51.622000000000     1.007825032230
         H           -5.122000000000    57.201000000000    48.647000000000     1.007825032230
         H           -4.063000000000    59.154000000000    50.756000000000     1.007825032230
         H           -2.553000000000    58.975000000000    48.774000000000     1.007825032230
         H           -3.390000000000    60.546000000000    48.809000000000     1.007825032230
         H           -3.941000000000    59.268000000000    47.698000000000     1.007825032230
         H           -6.518000000000    59.291000000000    50.377000000000     1.007825032230
         H           -6.234000000000    59.449000000000    48.627000000000     1.007825032230
         H           -5.684000000000    60.727000000000    49.737000000000     1.007825032230
         N           -2.981000000000    55.933000000000    48.650000000000    14.003074004430
         C           -1.694000000000    55.276000000000    48.503000000000    12.000000000000
         C           -0.689000000000    56.178000000000    47.833000000000    12.000000000000
         O           -1.007000000000    57.031000000000    46.986000000000    15.994914619570
         C           -1.807000000000    54.027000000000    47.654000000000    12.000000000000
         C           -2.448000000000    52.908000000000    48.447000000000    12.000000000000
         C           -1.674000000000    52.148000000000    49.313000000000    12.000000000000
         C           -3.793000000000    52.637000000000    48.293000000000    12.000000000000
         C           -2.246000000000    51.109000000000    50.022000000000    12.000000000000
         C           -4.359000000000    51.592000000000    49.009000000000    12.000000000000
         C           -3.585000000000    50.828000000000    49.870000000000    12.000000000000
         H           -3.669000000000    55.800000000000    47.923000000000     1.007825032230
         H           -1.321000000000    55.001000000000    49.490000000000     1.007825032230
         H           -2.418000000000    54.242000000000    46.778000000000     1.007825032230
         H           -0.812000000000    53.718000000000    47.333000000000     1.007825032230
         H           -0.624000000000    52.369000000000    49.433000000000     1.007825032230
         H           -4.397000000000    53.231000000000    47.623000000000     1.007825032230
         H           -1.643000000000    50.518000000000    50.695000000000     1.007825032230
         H           -5.410000000000    51.372000000000    48.895000000000     1.007825032230
         H           -4.032000000000    50.014000000000    50.420000000000     1.007825032230
         N            0.559000000000    55.981000000000    48.219000000000    14.003074004430
         C            1.648000000000    56.676000000000    47.609000000000    12.000000000000
         C            2.148000000000    55.749000000000    46.503000000000    12.000000000000
         O            2.969000000000    54.837000000000    46.727000000000    15.994914619570
         C            2.727000000000    56.921000000000    48.641000000000    12.000000000000
         C            3.851000000000    57.807000000000    48.123000000000    12.000000000000
         O            4.136000000000    57.836000000000    46.930000000000    15.994914619570
         O            4.466000000000    58.475000000000    48.937000000000    15.994914619570
         H            0.748000000000    55.324000000000    48.962000000000     1.007825032230
         H            1.306000000000    57.621000000000    47.186000000000     1.007825032230
         H            3.149000000000    55.961000000000    48.937000000000     1.007825032230
         H            2.279000000000    57.394000000000    49.515000000000     1.007825032230
         N            1.729000000000    56.044000000000    45.279000000000    14.003074004430
         C            2.074000000000    55.193000000000    44.152000000000    12.000000000000
         C            3.544000000000    55.165000000000    43.751000000000    12.000000000000
         O            4.028000000000    54.128000000000    43.262000000000    15.994914619570
         C            1.196000000000    55.606000000000    42.978000000000    12.000000000000
         C           -0.276000000000    55.169000000000    43.109000000000    12.000000000000
         O           -0.642000000000    54.440000000000    44.043000000000    15.994914619570
         O           -1.058000000000    55.533000000000    42.223000000000    15.994914619570
         H            1.165000000000    56.868000000000    45.129000000000     1.007825032230
         H            1.794000000000    54.174000000000    44.420000000000     1.007825032230
         H            1.224000000000    56.692000000000    42.895000000000     1.007825032230
         H            1.608000000000    55.175000000000    42.065000000000     1.007825032230
         N            4.295000000000    56.236000000000    44.041000000000    14.003074004430
         C            5.738000000000    56.262000000000    43.810000000000    12.000000000000
         C            6.419000000000    55.264000000000    44.753000000000    12.000000000000
         O            7.287000000000    54.507000000000    44.311000000000    15.994914619570
         C            6.285000000000    57.691000000000    44.060000000000    12.000000000000
         C            7.817000000000    57.877000000000    44.132000000000    12.000000000000
         C            8.325000000000    58.939000000000    45.136000000000    12.000000000000
         O            7.863000000000    60.082000000000    45.076000000000    15.994914619570
         O            9.188000000000    58.652000000000    45.976000000000    15.994914619570
         H            3.849000000000    57.053000000000    44.433000000000     1.007825032230
         H            5.941000000000    55.976000000000    42.778000000000     1.007825032230
         H            5.919000000000    58.324000000000    43.252000000000     1.007825032230
         H            5.858000000000    58.056000000000    44.994000000000     1.007825032230
         H            8.165000000000    58.163000000000    43.139000000000     1.007825032230
         H            8.267000000000    56.918000000000    44.390000000000     1.007825032230
         N            6.007000000000    55.188000000000    46.022000000000    14.003074004430
         C            6.595000000000    54.232000000000    46.948000000000    12.000000000000
         C            6.178000000000    52.810000000000    46.615000000000    12.000000000000
         O            7.003000000000    51.909000000000    46.780000000000    15.994914619570
         C            6.185000000000    54.544000000000    48.389000000000    12.000000000000
         C            6.770000000000    55.890000000000    48.845000000000    12.000000000000
         C            8.263000000000    55.770000000000    49.033000000000    12.000000000000
         C            9.097000000000    56.857000000000    48.364000000000    12.000000000000
         N            8.714000000000    58.206000000000    48.749000000000    14.003074004430
         H            5.275000000000    55.805000000000    46.344000000000     1.007825032230
         H            7.680000000000    54.301000000000    46.874000000000     1.007825032230
         H            5.098000000000    54.589000000000    48.449000000000     1.007825032230
         H            6.549000000000    53.753000000000    49.045000000000     1.007825032230
         H            6.562000000000    56.648000000000    48.090000000000     1.007825032230
         H            6.309000000000    56.183000000000    49.788000000000     1.007825032230
         H            8.470000000000    55.798000000000    50.103000000000     1.007825032230
         H            8.583000000000    54.803000000000    48.645000000000     1.007825032230
         H           10.142000000000    56.705000000000    48.635000000000     1.007825032230
         H            8.998000000000    56.759000000000    47.283000000000     1.007825032230
         H            9.047000000000    58.862000000000    48.057000000000     1.007825032230
         H            7.708000000000    58.265000000000    48.811000000000     1.007825032230
         H            9.121000000000    58.428000000000    49.646000000000     1.007825032230
         N            4.954000000000    52.544000000000    46.147000000000    14.003074004430
         C            4.574000000000    51.175000000000    45.767000000000    12.000000000000
         C            5.400000000000    50.768000000000    44.548000000000    12.000000000000
         O            5.935000000000    49.653000000000    44.554000000000    15.994914619570
         C            3.036000000000    51.092000000000    45.467000000000    12.000000000000
         C            2.286000000000    51.433000000000    46.777000000000    12.000000000000
         C            2.604000000000    49.685000000000    45.023000000000    12.000000000000
         C            0.773000000000    51.661000000000    46.639000000000    12.000000000000
         H            4.282000000000    53.292000000000    46.053000000000     1.007825032230
         H            4.809000000000    50.502000000000    46.592000000000     1.007825032230
         H            2.774000000000    51.816000000000    44.696000000000     1.007825032230
         H            2.438000000000    50.609000000000    47.474000000000     1.007825032230
         H            2.731000000000    52.331000000000    47.204000000000     1.007825032230
         H            3.120000000000    49.420000000000    44.100000000000     1.007825032230
         H            2.859000000000    48.965000000000    45.800000000000     1.007825032230
         H            1.527000000000    49.672000000000    44.854000000000     1.007825032230
         H            0.349000000000    51.893000000000    47.616000000000     1.007825032230
         H            0.592000000000    52.493000000000    45.958000000000     1.007825032230
         H            0.304000000000    50.760000000000    46.244000000000     1.007825032230
         N            5.592000000000    51.650000000000    43.542000000000    14.003074004430
         C            6.428000000000    51.322000000000    42.387000000000    12.000000000000
         C            7.875000000000    50.984000000000    42.805000000000    12.000000000000
         O            8.493000000000    50.019000000000    42.350000000000    15.994914619570
         C            6.431000000000    52.514000000000    41.431000000000    12.000000000000
         H            5.148000000000    52.556000000000    43.589000000000     1.007825032230
         H            5.999000000000    50.461000000000    41.875000000000     1.007825032230
         H            7.051000000000    52.284000000000    40.564000000000     1.007825032230
         H            6.833000000000    53.389000000000    41.943000000000     1.007825032230
         H            5.412000000000    52.720000000000    41.104000000000     1.007825032230
         N            8.420000000000    51.753000000000    43.762000000000    14.003074004430
         C            9.754000000000    51.519000000000    44.282000000000    12.000000000000
         C            9.824000000000    50.151000000000    44.980000000000    12.000000000000
         O           10.783000000000    49.382000000000    44.768000000000    15.994914619570
         C           10.071000000000    52.653000000000    45.226000000000    12.000000000000
         C           11.325000000000    52.457000000000    46.033000000000    12.000000000000
         C           11.503000000000    53.587000000000    47.030000000000    12.000000000000
         O           11.927000000000    54.654000000000    46.595000000000    15.994914619570
         O           11.218000000000    53.423000000000    48.217000000000    15.994914619570
         H            7.881000000000    52.522000000000    44.133000000000     1.007825032230
         H           10.465000000000    51.534000000000    43.456000000000     1.007825032230
         H           10.183000000000    53.564000000000    44.639000000000     1.007825032230
         H            9.233000000000    52.781000000000    45.911000000000     1.007825032230
         H           11.260000000000    51.512000000000    46.572000000000     1.007825032230
         H           12.184000000000    52.430000000000    45.362000000000     1.007825032230
         N            8.796000000000    49.803000000000    45.757000000000    14.003074004430
         C            8.772000000000    48.508000000000    46.402000000000    12.000000000000
         C            8.758000000000    47.383000000000    45.375000000000    12.000000000000
         O            9.544000000000    46.436000000000    45.473000000000    15.994914619570
         C            7.545000000000    48.399000000000    47.296000000000    12.000000000000
         C            7.324000000000    47.081000000000    48.078000000000    12.000000000000
         C            8.510000000000    46.703000000000    48.971000000000    12.000000000000
         C            6.091000000000    47.281000000000    48.927000000000    12.000000000000
         H            8.031000000000    50.447000000000    45.895000000000     1.007825032230
         H            9.665000000000    48.408000000000    47.019000000000     1.007825032230
         H            7.607000000000    49.203000000000    48.029000000000     1.007825032230
         H            6.664000000000    48.575000000000    46.679000000000     1.007825032230
         H            7.141000000000    46.273000000000    47.369000000000     1.007825032230
         H            9.398000000000    46.559000000000    48.355000000000     1.007825032230
         H            8.284000000000    45.779000000000    49.503000000000     1.007825032230
         H            8.692000000000    47.501000000000    49.691000000000     1.007825032230
         H            5.893000000000    46.375000000000    49.500000000000     1.007825032230
         H            5.238000000000    47.497000000000    48.283000000000     1.007825032230
         H            6.252000000000    48.115000000000    49.610000000000     1.007825032230
         N            7.912000000000    47.499000000000    44.338000000000    14.003074004430
         C            7.852000000000    46.455000000000    43.322000000000    12.000000000000
         C            9.185000000000    46.293000000000    42.614000000000    12.000000000000
         O            9.584000000000    45.139000000000    42.359000000000    15.994914619570
         C            6.783000000000    46.760000000000    42.296000000000    12.000000000000
         C            5.362000000000    46.760000000000    42.865000000000    12.000000000000
         C            4.409000000000    47.143000000000    41.755000000000    12.000000000000
         C            4.990000000000    45.393000000000    43.428000000000    12.000000000000
         H            7.316000000000    48.311000000000    44.262000000000     1.007825032230
         H            7.603000000000    45.512000000000    43.810000000000     1.007825032230
         H            6.984000000000    47.744000000000    41.873000000000     1.007825032230
         H            6.841000000000    46.018000000000    41.499000000000     1.007825032230
         H            5.298000000000    47.502000000000    43.661000000000     1.007825032230
         H            3.388000000000    47.150000000000    42.138000000000     1.007825032230
         H            4.488000000000    46.420000000000    40.943000000000     1.007825032230
         H            4.664000000000    48.135000000000    41.383000000000     1.007825032230
         H            5.683000000000    45.128000000000    44.226000000000     1.007825032230
         H            3.975000000000    45.428000000000    43.824000000000     1.007825032230
         H            5.045000000000    44.646000000000    42.636000000000     1.007825032230
         N            9.904000000000    47.411000000000    42.382000000000    14.003074004430
         C           11.223000000000    47.366000000000    41.743000000000    12.000000000000
         C           12.202000000000    46.580000000000    42.608000000000    12.000000000000
         O           12.899000000000    45.671000000000    42.126000000000    15.994914619570
         C           11.766000000000    48.807000000000    41.518000000000    12.000000000000
         C           13.162000000000    48.837000000000    40.902000000000    12.000000000000
         O           10.835000000000    49.469000000000    40.656000000000    15.994914619570
         H            9.523000000000    48.305000000000    42.657000000000     1.007825032230
         H           11.130000000000    46.870000000000    40.777000000000     1.007825032230
         H           11.792000000000    49.328000000000    42.475000000000     1.007825032230
         H           10.104000000000    49.811000000000    41.176000000000     1.007825032230
         H           13.480000000000    49.871000000000    40.772000000000     1.007825032230
         H           13.861000000000    48.322000000000    41.561000000000     1.007825032230
         H           13.142000000000    48.338000000000    39.933000000000     1.007825032230
         N           12.217000000000    46.887000000000    43.909000000000    14.003074004430
         C           13.102000000000    46.219000000000    44.832000000000    12.000000000000
         C           12.810000000000    44.733000000000    44.943000000000    12.000000000000
         O           13.706000000000    43.894000000000    45.089000000000    15.994914619570
         C           12.965000000000    46.853000000000    46.189000000000    12.000000000000
         C           13.636000000000    48.188000000000    46.328000000000    12.000000000000
         C           13.588000000000    48.526000000000    47.809000000000    12.000000000000
         C           14.561000000000    49.653000000000    48.122000000000    12.000000000000
         N           14.275000000000    50.860000000000    47.352000000000    14.003074004430
         H           11.594000000000    47.603000000000    44.254000000000     1.007825032230
         H           14.128000000000    46.349000000000    44.488000000000     1.007825032230
         H           13.399000000000    46.177000000000    46.925000000000     1.007825032230
         H           11.905000000000    46.973000000000    46.411000000000     1.007825032230
         H           14.669000000000    48.130000000000    45.986000000000     1.007825032230
         H           13.094000000000    48.940000000000    45.755000000000     1.007825032230
         H           12.578000000000    48.838000000000    48.074000000000     1.007825032230
         H           13.858000000000    47.644000000000    48.390000000000     1.007825032230
         H           14.493000000000    49.890000000000    49.184000000000     1.007825032230
         H           15.574000000000    49.320000000000    47.897000000000     1.007825032230
         H           14.943000000000    51.579000000000    47.591000000000     1.007825032230
         H           13.342000000000    51.183000000000    47.567000000000     1.007825032230
         H           14.341000000000    50.654000000000    46.366000000000     1.007825032230
         N           11.531000000000    44.377000000000    44.905000000000    14.003074004430
         C           11.130000000000    42.976000000000    44.972000000000    12.000000000000
         C           11.340000000000    42.248000000000    43.660000000000    12.000000000000
         O           11.424000000000    41.017000000000    43.683000000000    15.994914619570
         C            9.646000000000    42.848000000000    45.362000000000    12.000000000000
         C            9.265000000000    43.266000000000    46.773000000000    12.000000000000
         C            7.755000000000    43.294000000000    46.907000000000    12.000000000000
         C            9.881000000000    42.319000000000    47.757000000000    12.000000000000
         H           10.821000000000    45.091000000000    44.828000000000     1.007825032230
         H           11.730000000000    42.484000000000    45.738000000000     1.007825032230
         H            9.070000000000    43.463000000000    44.670000000000     1.007825032230
         H            9.347000000000    41.809000000000    45.223000000000     1.007825032230
         H            9.653000000000    44.268000000000    46.959000000000     1.007825032230
         H            7.485000000000    43.594000000000    47.920000000000     1.007825032230
         H            7.340000000000    44.007000000000    46.194000000000     1.007825032230
         H            7.354000000000    42.301000000000    46.703000000000     1.007825032230
         H            9.608000000000    42.618000000000    48.769000000000     1.007825032230
         H           10.966000000000    42.341000000000    47.652000000000     1.007825032230
         H            9.518000000000    41.309000000000    47.566000000000     1.007825032230
         N           11.455000000000    42.952000000000    42.525000000000    14.003074004430
         C           11.525000000000    42.334000000000    41.214000000000    12.000000000000
         C           10.164000000000    41.769000000000    40.833000000000    12.000000000000
         O           10.081000000000    40.762000000000    40.130000000000    15.994914619570
         H           11.495000000000    43.959000000000    42.585000000000     1.007825032230
         H           11.825000000000    43.080000000000    40.478000000000     1.007825032230
         H           12.259000000000    41.529000000000    41.232000000000     1.007825032230
         N            9.056000000000    42.383000000000    41.229000000000    14.003074004430
         C            7.732000000000    41.847000000000    40.950000000000    12.000000000000
         C            7.015000000000    42.653000000000    39.888000000000    12.000000000000
         O            7.168000000000    43.877000000000    39.827000000000    15.994914619570
         C            6.847000000000    41.867000000000    42.198000000000    12.000000000000
         C            7.270000000000    40.907000000000    43.286000000000    12.000000000000
         C            6.765000000000    39.494000000000    43.037000000000    12.000000000000
         N            5.309000000000    39.509000000000    42.945000000000    14.003074004430
         C            4.456000000000    39.277000000000    43.947000000000    12.000000000000
         N            4.847000000000    39.018000000000    45.181000000000    14.003074004430
         N            3.160000000000    39.333000000000    43.692000000000    14.003074004430
         H            9.134000000000    43.250000000000    41.741000000000     1.007825032230
         H            7.833000000000    40.818000000000    40.605000000000     1.007825032230
         H            6.864000000000    42.876000000000    42.610000000000     1.007825032230
         H            5.825000000000    41.629000000000    41.903000000000     1.007825032230
         H            8.359000000000    40.887000000000    43.332000000000     1.007825032230
         H            6.881000000000    41.260000000000    44.241000000000     1.007825032230
         H            7.071000000000    38.848000000000    43.860000000000     1.007825032230
         H            7.184000000000    39.117000000000    42.104000000000     1.007825032230
         H            4.909000000000    39.714000000000    42.040000000000     1.007825032230
         H            5.832000000000    38.979000000000    45.401000000000     1.007825032230
         H            4.161000000000    38.858000000000    45.905000000000     1.007825032230
         H            2.838000000000    39.538000000000    42.757000000000     1.007825032230
         H            2.492000000000    39.171000000000    44.432000000000     1.007825032230
         N            6.207000000000    41.956000000000    39.087000000000    14.003074004430
         C            5.293000000000    42.579000000000    38.150000000000    12.000000000000
         C            3.843000000000    42.635000000000    38.597000000000    12.000000000000
         O            3.041000000000    43.261000000000    37.909000000000    15.994914619570
         C            5.310000000000    41.860000000000    36.804000000000    12.000000000000
         C            6.551000000000    42.112000000000    35.946000000000    12.000000000000
         O            7.307000000000    43.063000000000    36.189000000000    15.994914619570
         O            6.749000000000    41.341000000000    35.013000000000    15.994914619570
         H            6.233000000000    40.948000000000    39.136000000000     1.007825032230
         H            5.631000000000    43.602000000000    37.985000000000     1.007825032230
         H            5.243000000000    40.789000000000    36.993000000000     1.007825032230
         H            4.430000000000    42.166000000000    36.238000000000     1.007825032230
         N            3.402000000000    41.944000000000    39.654000000000    14.003074004430
         C            2.003000000000    41.980000000000    40.075000000000    12.000000000000
         C            2.042000000000    42.251000000000    41.586000000000    12.000000000000
         O            3.101000000000    42.119000000000    42.211000000000    15.994914619570
         C            1.229000000000    40.623000000000    39.804000000000    12.000000000000
         C            1.480000000000    40.065000000000    38.389000000000    12.000000000000
         O            1.654000000000    39.648000000000    40.770000000000    15.994914619570
         H            4.056000000000    41.380000000000    40.177000000000     1.007825032230
         H            1.491000000000    42.799000000000    39.570000000000     1.007825032230
         H            0.160000000000    40.798000000000    39.928000000000     1.007825032230
         H            0.891000000000    39.158000000000    41.087000000000     1.007825032230
         H            0.925000000000    39.136000000000    38.261000000000     1.007825032230
         H            1.148000000000    40.792000000000    37.648000000000     1.007825032230
         H            2.545000000000    39.873000000000    38.258000000000     1.007825032230
         N            0.923000000000    42.587000000000    42.217000000000    14.003074004430
         C            0.860000000000    42.841000000000    43.647000000000    12.000000000000
         C            0.191000000000    41.696000000000    44.392000000000    12.000000000000
         O           -0.020000000000    41.755000000000    45.606000000000    15.994914619570
         C            0.083000000000    44.138000000000    43.892000000000    12.000000000000
         C            0.752000000000    45.382000000000    43.343000000000    12.000000000000
         C           -0.200000000000    46.571000000000    43.380000000000    12.000000000000
         N           -0.054000000000    47.428000000000    44.372000000000    14.003074004430
         O           -1.105000000000    46.721000000000    42.552000000000    15.994914619570
         H            0.074000000000    42.670000000000    41.677000000000     1.007825032230
         H            1.874000000000    42.962000000000    44.027000000000     1.007825032230
         H           -0.896000000000    44.042000000000    43.423000000000     1.007825032230
         H           -0.056000000000    44.263000000000    44.966000000000     1.007825032230
         H            1.055000000000    45.199000000000    42.312000000000     1.007825032230
         H            1.634000000000    45.609000000000    43.942000000000     1.007825032230
         H            0.677000000000    47.290000000000    45.055000000000     1.007825032230
         H           -0.673000000000    48.222000000000    44.448000000000     1.007825032230
         N           -0.126000000000    40.611000000000    43.683000000000    14.003074004430
         C           -0.846000000000    39.468000000000    44.218000000000    12.000000000000
         C           -0.127000000000    38.883000000000    45.417000000000    12.000000000000
         O            1.056000000000    38.530000000000    45.397000000000    15.994914619570
         C           -0.990000000000    38.374000000000    43.128000000000    12.000000000000
         C           -1.627000000000    38.920000000000    41.847000000000    12.000000000000
         C           -1.847000000000    37.233000000000    43.716000000000    12.000000000000
         C           -3.091000000000    39.330000000000    41.987000000000    12.000000000000
         H            0.152000000000    40.582000000000    42.713000000000     1.007825032230
         H           -1.840000000000    39.791000000000    44.527000000000     1.007825032230
         H           -0.001000000000    37.983000000000    42.890000000000     1.007825032230
         H           -1.563000000000    38.148000000000    41.080000000000     1.007825032230
         H           -1.054000000000    39.786000000000    41.516000000000     1.007825032230
         H           -1.966000000000    36.446000000000    42.971000000000     1.007825032230
         H           -2.827000000000    37.621000000000    43.994000000000     1.007825032230
         H           -1.354000000000    36.826000000000    44.598000000000     1.007825032230
         H           -3.323000000000    40.106000000000    41.258000000000     1.007825032230
         H           -3.266000000000    39.713000000000    42.992000000000     1.007825032230
         H           -3.729000000000    38.464000000000    41.811000000000     1.007825032230
         N           -0.881000000000    38.847000000000    46.502000000000    14.003074004430
         C           -0.441000000000    38.279000000000    47.754000000000    12.000000000000
         C            0.502000000000    39.140000000000    48.581000000000    12.000000000000
         O            0.972000000000    38.690000000000    49.632000000000    15.994914619570
         H           -1.812000000000    39.236000000000    46.453000000000     1.007825032230
         H           -1.326000000000    38.078000000000    48.358000000000     1.007825032230
         H            0.054000000000    37.331000000000    47.545000000000     1.007825032230
         N            0.859000000000    40.336000000000    48.132000000000    14.003074004430
         C            1.732000000000    41.190000000000    48.902000000000    12.000000000000
         C            1.034000000000    41.776000000000    50.121000000000    12.000000000000
         O           -0.031000000000    42.407000000000    50.002000000000    15.994914619570
         C            2.216000000000    42.332000000000    48.029000000000    12.000000000000
         C            3.407000000000    42.998000000000    47.384000000000    12.000000000000
         C            3.093000000000    44.447000000000    47.004000000000    12.000000000000
         C            4.542000000000    42.927000000000    48.387000000000    12.000000000000
         H            0.515000000000    40.654000000000    47.237000000000     1.007825032230
         H            2.593000000000    40.609000000000    49.233000000000     1.007825032230
         H            1.601000000000    42.161000000000    47.146000000000     1.007825032230
         H            1.711000000000    43.184000000000    48.485000000000     1.007825032230
         H            3.686000000000    42.444000000000    46.487000000000     1.007825032230
         H            3.962000000000    44.893000000000    46.520000000000     1.007825032230
         H            2.245000000000    44.467000000000    46.319000000000     1.007825032230
         H            2.848000000000    45.013000000000    47.902000000000     1.007825032230
         H            5.430000000000    43.398000000000    47.965000000000     1.007825032230
         H            4.253000000000    43.448000000000    49.300000000000     1.007825032230
         H            4.758000000000    41.884000000000    48.618000000000     1.007825032230
         N            1.609000000000    41.565000000000    51.285000000000    14.003074004430
         C            1.098000000000    42.152000000000    52.502000000000    12.000000000000
         C            2.197000000000    43.020000000000    53.128000000000    12.000000000000
         O            3.368000000000    42.991000000000    52.732000000000    15.994914619570
         C            0.678000000000    41.061000000000    53.494000000000    12.000000000000
         C           -0.525000000000    40.271000000000    53.005000000000    12.000000000000
         O            1.805000000000    40.199000000000    53.678000000000    15.994914619570
         H            2.429000000000    40.977000000000    51.329000000000     1.007825032230
         H            0.236000000000    42.776000000000    52.267000000000     1.007825032230
         H            0.430000000000    41.527000000000    54.448000000000     1.007825032230
         H            1.577000000000    39.501000000000    54.296000000000     1.007825032230
         H           -0.785000000000    39.510000000000    53.741000000000     1.007825032230
         H           -1.370000000000    40.945000000000    52.866000000000     1.007825032230
         H           -0.283000000000    39.791000000000    52.057000000000     1.007825032230
         N            1.761000000000    43.922000000000    53.995000000000    14.003074004430
         C            2.669000000000    44.782000000000    54.721000000000    12.000000000000
         C            2.899000000000    44.200000000000    56.110000000000    12.000000000000
         O            1.950000000000    43.687000000000    56.706000000000    15.994914619570
         C            2.071000000000    46.190000000000    54.846000000000    12.000000000000
         C            1.967000000000    46.894000000000    53.501000000000    12.000000000000
         S            3.577000000000    47.123000000000    52.682000000000    31.972071174400
         C            3.194000000000    46.290000000000    51.174000000000    12.000000000000
         H            0.767000000000    44.011000000000    54.153000000000     1.007825032230
         H            3.619000000000    44.837000000000    54.189000000000     1.007825032230
         H            1.073000000000    46.110000000000    55.278000000000     1.007825032230
         H            2.699000000000    46.784000000000    55.510000000000     1.007825032230
         H            1.328000000000    46.300000000000    52.848000000000     1.007825032230
         H            1.506000000000    47.870000000000    53.650000000000     1.007825032230
         H            4.062000000000    46.314000000000    50.515000000000     1.007825032230
         H            2.929000000000    45.255000000000    51.388000000000     1.007825032230
         H            2.354000000000    46.787000000000    50.688000000000     1.007825032230
         N            4.081000000000    44.299000000000    56.717000000000    14.003074004430
         C            5.246000000000    45.002000000000    56.188000000000    12.000000000000
         C            6.066000000000    44.193000000000    55.186000000000    12.000000000000
         O            5.934000000000    42.966000000000    55.087000000000    15.994914619570
         C            6.034000000000    45.354000000000    57.433000000000    12.000000000000
         C            5.875000000000    44.064000000000    58.208000000000    12.000000000000
         C            4.392000000000    43.743000000000    58.040000000000    12.000000000000
         H            4.914000000000    45.923000000000    55.709000000000     1.007825032230
         H            7.079000000000    45.565000000000    57.206000000000     1.007825032230
         H            5.574000000000    46.188000000000    57.964000000000     1.007825032230
         H            6.497000000000    43.274000000000    57.786000000000     1.007825032230
         H            6.115000000000    44.218000000000    59.260000000000     1.007825032230
         H            3.797000000000    44.224000000000    58.816000000000     1.007825032230
         H            4.231000000000    42.665000000000    58.048000000000     1.007825032230
         N            6.987000000000    44.867000000000    54.479000000000    14.003074004430
         C            8.000000000000    44.233000000000    53.656000000000    12.000000000000
         C            9.305000000000    44.847000000000    54.159000000000    12.000000000000
         O            9.452000000000    46.089000000000    54.229000000000    15.994914619570
         C            7.805000000000    44.569000000000    52.173000000000    12.000000000000
         C            6.630000000000    43.812000000000    51.545000000000    12.000000000000
         C            6.785000000000    42.295000000000    51.627000000000    12.000000000000
         N            5.768000000000    41.525000000000    51.936000000000    14.003074004430
         O            7.875000000000    41.758000000000    51.405000000000    15.994914619570
         H            6.974000000000    45.876000000000    54.523000000000     1.007825032230
         H            7.999000000000    43.154000000000    53.809000000000     1.007825032230
         H            7.620000000000    45.639000000000    52.079000000000     1.007825032230
         H            8.717000000000    44.319000000000    51.631000000000     1.007825032230
         H            6.554000000000    44.097000000000    50.496000000000     1.007825032230
         H            5.711000000000    44.101000000000    52.056000000000     1.007825032230
         H            4.864000000000    41.934000000000    52.124000000000     1.007825032230
         H            5.890000000000    40.524000000000    51.986000000000     1.007825032230
         N           10.212000000000    43.967000000000    54.584000000000    14.003074004430
         C           11.476000000000    44.368000000000    55.215000000000    12.000000000000
         C           12.675000000000    43.980000000000    54.367000000000    12.000000000000
         O           12.691000000000    42.891000000000    53.782000000000    15.994914619570
         C           11.576000000000    43.704000000000    56.617000000000    12.000000000000
         C           12.772000000000    44.291000000000    57.384000000000    12.000000000000
         C           10.249000000000    43.916000000000    57.370000000000    12.000000000000
         H           10.022000000000    42.982000000000    54.467000000000     1.007825032230
         H           11.474000000000    45.451000000000    55.341000000000     1.007825032230
         H           11.736000000000    42.634000000000    56.486000000000     1.007825032230
         H           12.839000000000    43.823000000000    58.366000000000     1.007825032230
         H           12.635000000000    45.366000000000    57.502000000000     1.007825032230
         H           13.690000000000    44.100000000000    56.827000000000     1.007825032230
         H           10.429000000000    43.868000000000    58.444000000000     1.007825032230
         H            9.838000000000    44.892000000000    57.113000000000     1.007825032230
         H            9.541000000000    43.138000000000    57.085000000000     1.007825032230
         N           13.661000000000    44.873000000000    54.314000000000    14.003074004430
         C           14.920000000000    44.686000000000    53.606000000000    12.000000000000
         C           15.084000000000    45.732000000000    52.480000000000    12.000000000000
         C           14.037000000000    45.513000000000    51.389000000000    12.000000000000
         C           12.748000000000    46.009000000000    51.540000000000    12.000000000000
         C           14.355000000000    44.764000000000    50.257000000000    12.000000000000
         C           11.795000000000    45.741000000000    50.561000000000    12.000000000000
         C           13.394000000000    44.507000000000    49.291000000000    12.000000000000
         C           12.120000000000    44.992000000000    49.447000000000    12.000000000000
         H           13.526000000000    45.747000000000    54.802000000000     1.007825032230
         H           14.954000000000    43.683000000000    53.180000000000     1.007825032230
         H           14.962000000000    46.731000000000    52.898000000000     1.007825032230
         H           16.080000000000    45.642000000000    52.047000000000     1.007825032230
         H           12.488000000000    46.597000000000    52.408000000000     1.007825032230
         H           15.357000000000    44.381000000000    50.132000000000     1.007825032230
         H           10.791000000000    46.123000000000    50.674000000000     1.007825032230
         H           13.648000000000    43.926000000000    48.417000000000     1.007825032230
         H           11.370000000000    44.788000000000    48.697000000000     1.007825032230
         C           17.040000000000    41.941000000000    51.007000000000    12.000000000000
         O           16.836000000000    42.533000000000    52.077000000000    15.994914619570
         N           16.095000000000    41.291000000000    50.355000000000    14.003074004430
         C           14.733000000000    41.195000000000    50.835000000000    12.000000000000
         C           13.852000000000    40.816000000000    49.658000000000    12.000000000000
         C           12.389000000000    40.645000000000    50.035000000000    12.000000000000
         C           11.595000000000    41.566000000000    50.695000000000    12.000000000000
         N           11.653000000000    39.576000000000    49.778000000000    14.003074004430
         C           10.451000000000    39.794000000000    50.243000000000    12.000000000000
         N           10.428000000000    40.987000000000    50.784000000000    14.003074004430
         H           16.332000000000    40.841000000000    49.483000000000     1.007825032230
         H           14.421000000000    42.170000000000    51.211000000000     1.007825032230
         H           13.926000000000    41.599000000000    48.904000000000     1.007825032230
         H           14.217000000000    39.882000000000    49.232000000000     1.007825032230
         H           11.877000000000    42.544000000000    51.056000000000     1.007825032230
         H            9.619000000000    39.108000000000    50.190000000000     1.007825032230
         H            9.615000000000    41.404000000000    51.213000000000     1.007825032230
         C            9.118000000000    40.183000000000    54.803000000000    12.000000000000
         O            9.387000000000    41.362000000000    55.086000000000    15.994914619570
         N            8.115000000000    39.543000000000    55.384000000000    14.003074004430
         C            7.292000000000    40.203000000000    56.373000000000    12.000000000000
         C            7.821000000000    40.045000000000    57.784000000000    12.000000000000
         O            8.967000000000    39.610000000000    58.017000000000    15.994914619570
         H            7.923000000000    38.584000000000    55.134000000000     1.007825032230
         H            7.249000000000    41.266000000000    56.135000000000     1.007825032230
         H            6.284000000000    39.790000000000    56.326000000000     1.007825032230
         N            6.984000000000    40.342000000000    58.778000000000    14.003074004430
         C            7.384000000000    40.247000000000    60.166000000000    12.000000000000
         C            6.284000000000    40.754000000000    61.091000000000    12.000000000000
         C            6.705000000000    40.642000000000    62.560000000000    12.000000000000
         C            7.825000000000    41.288000000000    63.022000000000    12.000000000000
         C            5.989000000000    39.828000000000    63.426000000000    12.000000000000
         C            8.229000000000    41.132000000000    64.328000000000    12.000000000000
         C            6.398000000000    39.679000000000    64.737000000000    12.000000000000
         C            7.527000000000    40.326000000000    65.197000000000    12.000000000000
         H            6.045000000000    40.641000000000    58.557000000000     1.007825032230
         H            8.276000000000    40.856000000000    60.316000000000     1.007825032230
         H            5.384000000000    40.160000000000    60.932000000000     1.007825032230
         H            6.072000000000    41.797000000000    60.857000000000     1.007825032230
         H            8.392000000000    41.922000000000    62.357000000000     1.007825032230
         H            5.109000000000    39.309000000000    63.074000000000     1.007825032230
         H            9.110000000000    41.650000000000    64.677000000000     1.007825032230
         H            5.830000000000    39.051000000000    65.407000000000     1.007825032230
         H            7.854000000000    40.203000000000    66.219000000000     1.007825032230
         O           -4.494000000000    46.184000000000    55.356000000000    15.994914619570
         H           -3.983000000000    45.969000000000    54.576000000000     1.007825032230
         H           -4.883000000000    45.386000000000    55.713000000000     1.007825032230
         O           -0.568000000000    54.245000000000    56.640000000000    15.994914619570
         H            0.134000000000    54.591000000000    56.089000000000     1.007825032230
         H           -0.462000000000    54.570000000000    57.534000000000     1.007825032230
         O           -0.810000000000    44.068000000000    57.031000000000    15.994914619570
         H            0.132000000000    43.938000000000    56.920000000000     1.007825032230
         H           -1.285000000000    43.430000000000    56.499000000000     1.007825032230
         O           -5.188000000000    43.599000000000    55.708000000000    15.994914619570
         H           -5.595000000000    43.266000000000    54.908000000000     1.007825032230
         H           -4.407000000000    43.083000000000    55.907000000000     1.007825032230
         O            3.250000000000    51.131000000000    61.824000000000    15.994914619570
         H            3.039000000000    50.751000000000    62.677000000000     1.007825032230
         H            3.402000000000    50.429000000000    61.191000000000     1.007825032230
         O            4.348000000000    58.242000000000    51.937000000000    15.994914619570
         H            4.679000000000    57.589000000000    52.554000000000     1.007825032230
         H            4.404000000000    57.897000000000    51.046000000000     1.007825032230
         O            0.263000000000    58.629000000000    44.891000000000    15.994914619570
         H            0.111000000000    58.192000000000    45.729000000000     1.007825032230
         H            1.186000000000    58.871000000000    44.819000000000     1.007825032230
         O            3.141000000000    59.330000000000    44.777000000000    15.994914619570
         H            3.481000000000    58.820000000000    45.512000000000     1.007825032230
         H            3.315000000000    60.259000000000    44.926000000000     1.007825032230
         O            5.003000000000    39.012000000000    53.418000000000    15.994914619570
         H            4.575000000000    39.038000000000    52.562000000000     1.007825032230
         H            5.944000000000    38.883000000000    53.300000000000     1.007825032230
         O            3.187000000000    37.794000000000    47.216000000000    15.994914619570
         H            2.483000000000    38.037000000000    46.615000000000     1.007825032230
         H            2.832000000000    37.256000000000    47.923000000000     1.007825032230
         O           -7.326000000000    52.855000000000    56.701000000000    15.994914619570
         H           -6.835000000000    53.375000000000    57.337000000000     1.007825032230
         H           -8.116000000000    52.507000000000    57.115000000000     1.007825032230
         O            3.645000000000    39.297000000000    51.046000000000    15.994914619570
         H            4.240000000000    39.454000000000    50.312000000000     1.007825032230
         H            3.097000000000    38.535000000000    50.856000000000     1.007825032230
         O           -1.910000000000    49.551000000000    43.381000000000    15.994914619570
         H           -1.662000000000    49.802000000000    42.491000000000     1.007825032230
         H           -2.807000000000    49.216000000000    43.380000000000     1.007825032230
         O           -4.831000000000    48.504000000000    52.099000000000    15.994914619570
         H           -5.768000000000    48.538000000000    51.905000000000     1.007825032230
         H           -4.357000000000    48.187000000000    51.330000000000     1.007825032230
         O            7.431000000000    38.634000000000    51.867000000000    15.994914619570
         H            7.564000000000    39.572000000000    51.728000000000     1.007825032230
         H            7.336000000000    38.197000000000    51.021000000000     1.007825032230
         O           -2.001000000000    42.627000000000    47.431000000000    15.994914619570
         H           -1.139000000000    42.734000000000    47.029000000000     1.007825032230
         H           -1.902000000000    42.534000000000    48.378000000000     1.007825032230
         H           13.796000000000    49.215000000000    55.536000000000     1.007825032230
         H            5.045000000000    47.137000000000    65.016000000000     1.007825032230
         H           13.557000000000    53.427000000000    58.143000000000     1.007825032230
         H           15.731000000000    44.803000000000    54.331000000000     1.007825032230
         H           18.033000000000    41.942000000000    50.544000000000     1.007825032230
         H           14.641000000000    40.460000000000    51.638000000000     1.007825032230
         H            9.722000000000    39.642000000000    54.070000000000     1.007825032230
         H            7.624000000000    39.202000000000    60.415000000000     1.007825032230

  Running in c1 symmetry.

  Rotational constants: A =      0.00004  B =      0.00000  C =      0.00000 [cm^-1]
  Rotational constants: A =      1.13369  B =      0.01501  C =      0.01500 [MHz]
  Nuclear repulsion = 284468.247484374733176

  Charge       = -3
  Multiplicity = 1
  Electrons    = 3468
  Nalpha       = 1734
  Nbeta        = 1734

  ==> Algorithm <==

  SCF Algorithm Type is DF.
  DIIS enabled.
  MOM disabled.
  Fractional occupation disabled.
  Guess Type is SAD.
  Energy threshold   = 1.00e-06
  Density threshold  = 1.00e-06
  Integral threshold = 1.00e-12

  ==> Primary Basis <==

  Basis Set: MINIX
    Blend: MINIX
    Number of shells: 1823
    Number of basis functions: 2747
    Number of Cartesian functions: 2751
    Spherical Harmonics?: true
    Max angular momentum: 2

   => Loading Basis Set <=

    Name: (MINIX AUX)
    Role: JKFIT
    Keyword: DF_BASIS_SCF
    atoms 1, 4-5, 7-9, 20-21, 23-29, 41-42, 48-49, 51-57, 69-70, 72-73, 81-82, 84, 92-93, 95-96, 106-107, 109-112, 125-126, 128-130, 132, 142-143, 145-148, 164-165, 167, 174-175, 181-182, 184-186, 195-196, 198, 205-207, 214, 217-218, 220-226, 237-238, 240-243, 256-257, 259-260, 270-271, 273-276, 289-290, 292-293, 295, 306-307, 309-311, 320-321, 323-325, 335-336, 338-341, 357-358, 364-365, 367-369, 380-381, 383-389, 400-401, 403-404, 412-413, 415-416, 424-425, 427-429, 439-440, 442-445, 461-462, 464-467, 480-481, 483, 490-491, 493-495, 505-506, 508-511, 524-525, 527-530, 543-544, 546-547, 557-558, 560-563, 579-580, 582-585, 598-599, 605-606, 608-610, 612, 629-630, 632-633, 641-642, 644-645, 655-656, 658-660, 672-673, 675-678, 691-692, 698-699, 701-704, 717-718, 720-721, 731-732, 734-735, 737, 748-749, 751-753, 762-763, 765-767, 779-780, 782-784, 795-802, 812, 815-818, 820, 829, 832-833, 839-846 entry C          line   198 file /storage/hive/project/chem-sherrill/csargent30/.conda/envs/psi419/share/psi4/basis/def2-universal-jkfit.gbs 
    atoms 2, 6, 22, 30, 43, 50, 58, 71, 74-75, 83, 85, 94, 98, 108, 127, 144, 166, 176, 183, 197, 208-209, 215, 219, 239, 258, 262, 272, 291, 308, 322, 326-327, 337, 359, 366, 382, 402, 405-406, 414, 417-418, 426, 430-431, 441, 463, 482, 492, 496-497, 507, 526, 545, 548, 559, 581, 600, 607, 631, 634-635, 643, 646, 657, 662, 674, 693, 700, 719, 722, 733, 750, 764, 769, 781, 813, 830, 834, 856, 859, 862, 865, 868, 871, 874, 877, 880, 883, 886, 889, 892, 895, 898, 901                                                                                                                                                                                                                                                                                                                                                                                                                                                      entry O          line   318 file /storage/hive/project/chem-sherrill/csargent30/.conda/envs/psi419/share/psi4/basis/def2-universal-jkfit.gbs 
    atoms 3, 19, 40, 47, 68, 80, 91, 97, 105, 124, 131, 133, 141, 149, 163, 173, 180, 194, 204, 216, 236, 255, 261, 269, 288, 305, 319, 334, 342, 356, 363, 379, 399, 411, 423, 438, 446, 460, 479, 489, 504, 523, 542, 556, 564, 578, 597, 604, 611, 613-614, 628, 640, 654, 661, 671, 690, 697, 716, 730, 747, 761, 768, 778, 794, 814, 819, 821, 831, 838                                                                                                                                                                                                                                                                                                                                                                                                                                                                                                                                                                               entry N          line   258 file /storage/hive/project/chem-sherrill/csargent30/.conda/envs/psi419/share/psi4/basis/def2-universal-jkfit.gbs 
    atoms 10-18, 31-39, 44-46, 59-67, 76-79, 86-90, 99-104, 113-123, 134-140, 150-162, 169-172, 177-179, 187-193, 200-203, 210-213, 227-235, 244-254, 263-268, 277-287, 296-304, 312-318, 328-333, 343-355, 360-362, 370-378, 390-398, 407-410, 419-422, 432-437, 447-459, 468-478, 484-488, 498-503, 512-522, 531-541, 549-555, 565-577, 586-596, 601-603, 615-627, 636-639, 647-653, 663-670, 679-689, 694-696, 705-715, 723-729, 738-746, 754-760, 770-777, 785-793, 803-811, 822-828, 835-837, 847-855, 857-858, 860-861, 863-864, 866-867, 869-870, 872-873, 875-876, 878-879, 881-882, 884-885, 887-888, 890-891, 893-894, 896-897, 899-900, 902-911                                                                                                                                                                                                                                                                                 entry H          line    18 file /storage/hive/project/chem-sherrill/csargent30/.conda/envs/psi419/share/psi4/basis/def2-universal-jkfit.gbs 
    atoms 168, 199, 294, 736                                                                                                                                                                                                                                                                                                                                                                                                                                                                                                                                                                                                                                                                                                                                                                                                                                                                                                               entry S          line   903 file /storage/hive/project/chem-sherrill/csargent30/.conda/envs/psi419/share/psi4/basis/def2-universal-jkfit.gbs 

  ==> Integral Setup <==

  ==> DiskDFJK: Density-Fitted J/K Matrices <==

    J tasked:                  Yes
    K tasked:                  Yes
    wK tasked:                  No
    OpenMP threads:             10
    Integrals threads:          10
    Memory [MiB]:            85830
    Algorithm:                Disk
    Integral Cache:           NONE
    Schwarz Cutoff:          1E-12
    Fitting Condition:       1E-10

   => Auxiliary Basis Set <=

  Basis Set: (MINIX AUX)
    Blend: DEF2-UNIVERSAL-JKFIT
    Number of shells: 14068
    Number of basis functions: 42594
    Number of Cartesian functions: 50202
    Spherical Harmonics?: true
    Max angular momentum: 4

  Minimum eigenvalue in the overlap matrix is 1.6423337146E-01.
  Reciprocal condition number of the overlap matrix is 5.8499500713E-02.
    Using symmetric orthogonalization.

  ==> Pre-Iterations <==

  SCF Guess: Superposition of Atomic Densities via on-the-fly atomic UHF (no occupation information).

   -------------------------
    Irrep   Nso     Nmo    
   -------------------------
     A       2747    2747 
   -------------------------
    Total    2747    2747
   -------------------------

  ==> Iterations <==

                           Total Energy        Delta E     RMS |[F,P]|

   @DF-RHF iter SAD: -23139.16179044930323   -2.31392e+04   0.00000e+00 
   @DF-RHF iter   1: -23335.31181009272404   -1.96150e+02   1.44612e-03 ADIIS/DIIS
   @DF-RHF iter   2: -23343.48681066916834   -8.17500e+00   9.17242e-04 ADIIS/DIIS
   @DF-RHF iter   3: -23346.75317815534436   -3.26637e+00   1.14459e-04 ADIIS/DIIS
   @DF-RHF iter   4: -23346.86393486441739   -1.10757e-01   5.52748e-05 DIIS
   @DF-RHF iter   5: -23346.88717525341781   -2.32404e-02   1.78330e-05 DIIS
   @DF-RHF iter   6: -23346.89040001885223   -3.22477e-03   7.94348e-06 DIIS
   @DF-RHF iter   7: -23346.89105257280971   -6.52554e-04   2.86347e-06 DIIS
   @DF-RHF iter   8: -23346.89113547840680   -8.29056e-05   8.10000e-07 DIIS
   @DF-RHF iter   9: -23346.89114213677749   -6.65837e-06   2.75592e-07 DIIS
   @DF-RHF iter  10: -23346.89114276773762   -6.30960e-07   9.28292e-08 DIIS
  Energy and wave function converged.


  ==> Post-Iterations <==

    Orbital Energies [Eh]
    ---------------------

    Doubly Occupied:                                                      

       1A    -91.206435     2A    -91.203848     3A    -91.167097  
       4A    -91.115971     5A    -20.279005     6A    -20.277694  
       7A    -20.273829     8A    -20.264349     9A    -20.260469  
      10A    -20.252827    11A    -20.235915    12A    -20.233949  
      13A    -20.229688    14A    -20.220914    15A    -20.209701  
      16A    -20.201822    17A    -20.201353    18A    -20.197211  
      19A    -20.197015    20A    -20.187210    21A    -20.185799  
      22A    -20.185787    23A    -20.179255    24A    -20.173135  
      25A    -20.172696    26A    -20.169752    27A    -20.164427  
      28A    -20.163990    29A    -20.163150    30A    -20.162045  
      31A    -20.161421    32A    -20.158904    33A    -20.155643  
      34A    -20.155427    35A    -20.155079    36A    -20.154663  
      37A    -20.152209    38A    -20.148968    39A    -20.144219  
      40A    -20.143678    41A    -20.143549    42A    -20.142242  
      43A    -20.139104    44A    -20.138795    45A    -20.137537  
      46A    -20.136972    47A    -20.134774    48A    -20.134537  
      49A    -20.131790    50A    -20.131015    51A    -20.130412  
      52A    -20.128408    53A    -20.124910    54A    -20.124849  
      55A    -20.123451    56A    -20.123142    57A    -20.121759  
      58A    -20.119934    59A    -20.119550    60A    -20.118905  
      61A    -20.117814    62A    -20.117347    63A    -20.116760  
      64A    -20.113697    65A    -20.111853    66A    -20.110930  
      67A    -20.110050    68A    -20.108315    69A    -20.107173  
      70A    -20.105944    71A    -20.097778    72A    -20.097244  
      73A    -20.095836    74A    -20.092611    75A    -20.092475  
      76A    -20.087312    77A    -20.080309    78A    -20.072183  
      79A    -20.060604    80A    -20.050487    81A    -20.050142  
      82A    -20.043955    83A    -20.032770    84A    -20.031603  
      85A    -20.025455    86A    -19.938148    87A    -19.930745  
      88A    -19.929968    89A    -19.921652    90A    -19.911829  
      91A    -19.898241    92A    -19.895340    93A    -19.882972  
      94A    -19.863555    95A    -19.862475    96A    -19.862204  
      97A    -19.846856    98A    -19.838319    99A    -19.819458  
     100A    -19.811346   101A    -19.808858   102A    -15.736032  
     103A    -15.712682   104A    -15.606573   105A    -15.494045  
     106A    -15.475668   107A    -15.470670   108A    -15.461106  
     109A    -15.458486   110A    -15.431399   111A    -15.403512  
     112A    -15.400786   113A    -15.392551   114A    -15.376511  
     115A    -15.375915   116A    -15.372969   117A    -15.368008  
     118A    -15.359233   119A    -15.350335   120A    -15.347712  
     121A    -15.346443   122A    -15.345790   123A    -15.339873  
     124A    -15.339770   125A    -15.338801   126A    -15.338087  
     127A    -15.334369   128A    -15.324091   129A    -15.323896  
     130A    -15.315430   131A    -15.315141   132A    -15.314498  
     133A    -15.314219   134A    -15.313521   135A    -15.312855  
     136A    -15.312851   137A    -15.310764   138A    -15.310293  
     139A    -15.307750   140A    -15.300728   141A    -15.298812  
     142A    -15.295553   143A    -15.294444   144A    -15.293277  
     145A    -15.292741   146A    -15.291774   147A    -15.287458  
     148A    -15.287194   149A    -15.287051   150A    -15.286904  
     151A    -15.286209   152A    -15.286018   153A    -15.285020  
     154A    -15.283436   155A    -15.282203   156A    -15.281227  
     157A    -15.278526   158A    -15.278143   159A    -15.273390  
     160A    -15.270729   161A    -15.265862   162A    -15.262947  
     163A    -15.261926   164A    -15.256875   165A    -15.255043  
     166A    -15.254180   167A    -15.249772   168A    -15.229236  
     169A    -15.227736   170A    -15.225653   171A    -15.218535  
     172A    -11.417055   173A    -11.343283   174A    -11.316420  
     175A    -11.308521   176A    -11.295810   177A    -11.293941  
     178A    -11.274116   179A    -11.257089   180A    -11.255908  
     181A    -11.243049   182A    -11.240629   183A    -11.234376  
     184A    -11.234072   185A    -11.230855   186A    -11.226191  
     187A    -11.224508   188A    -11.224128   189A    -11.222901  
     190A    -11.218400   191A    -11.217154   192A    -11.213886  
     193A    -11.213438   194A    -11.211723   195A    -11.211063  
     196A    -11.210268   197A    -11.210015   198A    -11.209240  
     199A    -11.207133   200A    -11.206820   201A    -11.205189  
     202A    -11.203954   203A    -11.201783   204A    -11.199579  
     205A    -11.199303   206A    -11.199117   207A    -11.192040  
     208A    -11.190413   209A    -11.189951   210A    -11.188789  
     211A    -11.188550   212A    -11.187238   213A    -11.186663  
     214A    -11.186328   215A    -11.186065   216A    -11.183645  
     217A    -11.182750   218A    -11.182289   219A    -11.181387  
     220A    -11.181148   221A    -11.180737   222A    -11.180024  
     223A    -11.179706   224A    -11.178884   225A    -11.178308  
     226A    -11.178252   227A    -11.178095   228A    -11.177246  
     229A    -11.176390   230A    -11.175287   231A    -11.171702  
     232A    -11.171006   233A    -11.170085   234A    -11.169289  
     235A    -11.166619   236A    -11.164517   237A    -11.164253  
     238A    -11.162471   239A    -11.161636   240A    -11.161466  
     241A    -11.161133   242A    -11.158830   243A    -11.155368  
     244A    -11.155357   245A    -11.152198   246A    -11.148286  
     247A    -11.143242   248A    -11.142407   249A    -11.139608  
     250A    -11.139375   251A    -11.139233   252A    -11.138643  
     253A    -11.136335   254A    -11.132517   255A    -11.132290  
     256A    -11.132017   257A    -11.128886   258A    -11.127432  
     259A    -11.126473   260A    -11.121757   261A    -11.120966  
     262A    -11.120105   263A    -11.119297   264A    -11.117273  
     265A    -11.115266   266A    -11.115092   267A    -11.114898  
     268A    -11.114782   269A    -11.114386   270A    -11.114373  
     271A    -11.112924   272A    -11.112383   273A    -11.112308  
     274A    -11.112205   275A    -11.111825   276A    -11.110631  
     277A    -11.110490   278A    -11.106128   279A    -11.105080  
     280A    -11.103992   281A    -11.103840   282A    -11.102525  
     283A    -11.102017   284A    -11.101926   285A    -11.101533  
     286A    -11.100967   287A    -11.100675   288A    -11.100002  
     289A    -11.099013   290A    -11.098088   291A    -11.098028  
     292A    -11.097441   293A    -11.097113   294A    -11.096855  
     295A    -11.096687   296A    -11.096576   297A    -11.095754  
     298A    -11.095655   299A    -11.094904   300A    -11.091322  
     301A    -11.091033   302A    -11.090673   303A    -11.090504  
     304A    -11.090132   305A    -11.090037   306A    -11.089529  
     307A    -11.088920   308A    -11.088658   309A    -11.087840  
     310A    -11.087692   311A    -11.086969   312A    -11.086937  
     313A    -11.086778   314A    -11.085974   315A    -11.085825  
     316A    -11.085295   317A    -11.084022   318A    -11.083624  
     319A    -11.081486   320A    -11.080514   321A    -11.079259  
     322A    -11.079154   323A    -11.078841   324A    -11.078471  
     325A    -11.077375   326A    -11.075302   327A    -11.073118  
     328A    -11.072721   329A    -11.071715   330A    -11.071126  
     331A    -11.070969   332A    -11.070814   333A    -11.070472  
     334A    -11.069618   335A    -11.069079   336A    -11.068511  
     337A    -11.068066   338A    -11.066271   339A    -11.064693  
     340A    -11.063533   341A    -11.062857   342A    -11.062673  
     343A    -11.061745   344A    -11.060765   345A    -11.059814  
     346A    -11.059760   347A    -11.057836   348A    -11.056805  
     349A    -11.056797   350A    -11.056702   351A    -11.056685  
     352A    -11.056283   353A    -11.056042   354A    -11.055601  
     355A    -11.055116   356A    -11.055027   357A    -11.054525  
     358A    -11.053766   359A    -11.052899   360A    -11.052626  
     361A    -11.051389   362A    -11.051297   363A    -11.049938  
     364A    -11.048978   365A    -11.047006   366A    -11.046742  
     367A    -11.046186   368A    -11.044861   369A    -11.043671  
     370A    -11.042719   371A    -11.042365   372A    -11.041893  
     373A    -11.041294   374A    -11.041012   375A    -11.040311  
     376A    -11.039390   377A    -11.039122   378A    -11.039098  
     379A    -11.038842   380A    -11.036761   381A    -11.036161  
     382A    -11.035600   383A    -11.034716   384A    -11.034489  
     385A    -11.034383   386A    -11.033969   387A    -11.033551  
     388A    -11.033493   389A    -11.031730   390A    -11.030581  
     391A    -11.029773   392A    -11.029339   393A    -11.028312  
     394A    -11.027528   395A    -11.026898   396A    -11.026679  
     397A    -11.026634   398A    -11.026581   399A    -11.025997  
     400A    -11.025847   401A    -11.025675   402A    -11.025008  
     403A    -11.024560   404A    -11.023778   405A    -11.023550  
     406A    -11.021872   407A    -11.021461   408A    -11.020968  
     409A    -11.018799   410A    -11.018425   411A    -11.017974  
     412A    -11.015610   413A    -11.015607   414A    -11.014682  
     415A    -11.012876   416A    -11.012276   417A    -11.011192  
     418A    -11.009386   419A    -11.008765   420A    -11.008011  
     421A    -11.007456   422A    -11.005680   423A    -11.004971  
     424A    -11.004157   425A    -11.004006   426A    -11.003492  
     427A    -11.002815   428A    -11.001280   429A    -10.998905  
     430A    -10.998645   431A    -10.994381   432A    -10.989242  
     433A    -10.987404   434A    -10.985782   435A    -10.985721  
     436A    -10.980614   437A    -10.980498   438A    -10.974854  
     439A    -10.968297   440A    -10.967342   441A    -10.966184  
     442A    -10.958490   443A    -10.956869   444A    -10.946767  
     445A    -10.944307   446A    -10.942931   447A    -10.933663  
     448A    -10.906490   449A    -10.898854   450A    -10.892880  
     451A     -8.819678   452A     -8.818874   453A     -8.784840  
     454A     -8.735869   455A     -6.470400   456A     -6.467855  
     457A     -6.467494   458A     -6.466409   459A     -6.464438  
     460A     -6.463620   461A     -6.434478   462A     -6.432693  
     463A     -6.429799   464A     -6.385461   465A     -6.383868  
     466A     -6.380927   467A     -1.451058   468A     -1.429120  
     469A     -1.398935   470A     -1.366571   471A     -1.364708  
     472A     -1.348144   473A     -1.337564   474A     -1.324156  
     475A     -1.317645   476A     -1.315385   477A     -1.304667  
     478A     -1.303295   479A     -1.292807   480A     -1.291671  
     481A     -1.290480   482A     -1.288557   483A     -1.287189  
     484A     -1.283217   485A     -1.277171   486A     -1.275776  
     487A     -1.274777   488A     -1.273373   489A     -1.267845  
     490A     -1.267837   491A     -1.265439   492A     -1.264589  
     493A     -1.262674   494A     -1.260700   495A     -1.259916  
     496A     -1.259341   497A     -1.258853   498A     -1.258441  
     499A     -1.257836   500A     -1.257676   501A     -1.256046  
     502A     -1.255818   503A     -1.254170   504A     -1.253714  
     505A     -1.252691   506A     -1.248169   507A     -1.246735  
     508A     -1.246520   509A     -1.246117   510A     -1.245099  
     511A     -1.245083   512A     -1.242635   513A     -1.241300  
     514A     -1.238785   515A     -1.238271   516A     -1.237517  
     517A     -1.236693   518A     -1.236114   519A     -1.234159  
     520A     -1.233888   521A     -1.233053   522A     -1.231979  
     523A     -1.231109   524A     -1.230266   525A     -1.229981  
     526A     -1.229745   527A     -1.228180   528A     -1.224399  
     529A     -1.224054   530A     -1.221853   531A     -1.221195  
     532A     -1.221125   533A     -1.220737   534A     -1.216532  
     535A     -1.215344   536A     -1.214839   537A     -1.212016  
     538A     -1.210878   539A     -1.209532   540A     -1.201935  
     541A     -1.199560   542A     -1.198138   543A     -1.195901  
     544A     -1.195883   545A     -1.194474   546A     -1.194305  
     547A     -1.193870   548A     -1.191964   549A     -1.187715  
     550A     -1.186579   551A     -1.174457   552A     -1.173127  
     553A     -1.165973   554A     -1.165761   555A     -1.165453  
     556A     -1.163701   557A     -1.161675   558A     -1.158675  
     559A     -1.153141   560A     -1.152743   561A     -1.151872  
     562A     -1.148282   563A     -1.147537   564A     -1.147444  
     565A     -1.138096   566A     -1.134052   567A     -1.129990  
     568A     -1.126275   569A     -1.125668   570A     -1.125417  
     571A     -1.124421   572A     -1.122825   573A     -1.120248  
     574A     -1.116072   575A     -1.116003   576A     -1.113469  
     577A     -1.111056   578A     -1.110582   579A     -1.109862  
     580A     -1.109186   581A     -1.108292   582A     -1.106869  
     583A     -1.106317   584A     -1.105770   585A     -1.105023  
     586A     -1.103380   587A     -1.101968   588A     -1.100784  
     589A     -1.098127   590A     -1.096332   591A     -1.095883  
     592A     -1.094577   593A     -1.094083   594A     -1.091544  
     595A     -1.090886   596A     -1.089973   597A     -1.087551  
     598A     -1.085475   599A     -1.085286   600A     -1.084449  
     601A     -1.084274   602A     -1.082060   603A     -1.080984  
     604A     -1.080907   605A     -1.080540   606A     -1.079198  
     607A     -1.076978   608A     -1.076610   609A     -1.074132  
     610A     -1.072886   611A     -1.066186   612A     -1.065965  
     613A     -1.065922   614A     -1.064899   615A     -1.063441  
     616A     -1.061790   617A     -1.060312   618A     -1.058142  
     619A     -1.057637   620A     -1.056318   621A     -1.055099  
     622A     -1.047673   623A     -1.047646   624A     -1.046839  
     625A     -1.046400   626A     -1.045273   627A     -1.045034  
     628A     -1.043443   629A     -1.041276   630A     -1.040373  
     631A     -1.040244   632A     -1.034083   633A     -1.031983  
     634A     -1.030063   635A     -1.028723   636A     -1.028305  
     637A     -1.023676   638A     -1.023173   639A     -1.022704  
     640A     -1.021484   641A     -1.018758   642A     -1.013810  
     643A     -1.011869   644A     -1.009392   645A     -1.003769  
     646A     -1.003246   647A     -1.002570   648A     -1.000627  
     649A     -0.995048   650A     -0.994261   651A     -0.990066  
     652A     -0.988497   653A     -0.985912   654A     -0.985889  
     655A     -0.985442   656A     -0.985245   657A     -0.982377  
     658A     -0.979332   659A     -0.978098   660A     -0.974377  
     661A     -0.973412   662A     -0.970947   663A     -0.970025  
     664A     -0.967739   665A     -0.964013   666A     -0.959681  
     667A     -0.958390   668A     -0.956167   669A     -0.955640  
     670A     -0.954496   671A     -0.952046   672A     -0.950100  
     673A     -0.949611   674A     -0.947631   675A     -0.947073  
     676A     -0.946050   677A     -0.945815   678A     -0.944312  
     679A     -0.943988   680A     -0.943656   681A     -0.941473  
     682A     -0.940770   683A     -0.939268   684A     -0.936151  
     685A     -0.935172   686A     -0.935091   687A     -0.931100  
     688A     -0.928640   689A     -0.927184   690A     -0.926952  
     691A     -0.924889   692A     -0.921160   693A     -0.920493  
     694A     -0.914991   695A     -0.913941   696A     -0.910900  
     697A     -0.910710   698A     -0.910293   699A     -0.906925  
     700A     -0.906766   701A     -0.906530   702A     -0.904854  
     703A     -0.904439   704A     -0.903101   705A     -0.900068  
     706A     -0.898403   707A     -0.896625   708A     -0.894460  
     709A     -0.893844   710A     -0.893660   711A     -0.892055  
     712A     -0.891102   713A     -0.890649   714A     -0.889675  
     715A     -0.887948   716A     -0.886103   717A     -0.884263  
     718A     -0.883832   719A     -0.883647   720A     -0.882544  
     721A     -0.881676   722A     -0.880838   723A     -0.880810  
     724A     -0.880177   725A     -0.879512   726A     -0.879071  
     727A     -0.878923   728A     -0.873946   729A     -0.873687  
     730A     -0.871545   731A     -0.869660   732A     -0.867189  
     733A     -0.864863   734A     -0.864208   735A     -0.863013  
     736A     -0.862211   737A     -0.860114   738A     -0.855496  
     739A     -0.852732   740A     -0.848182   741A     -0.846547  
     742A     -0.844216   743A     -0.843385   744A     -0.840922  
     745A     -0.839861   746A     -0.839600   747A     -0.836134  
     748A     -0.832265   749A     -0.831956   750A     -0.829282  
     751A     -0.825654   752A     -0.824947   753A     -0.824278  
     754A     -0.823538   755A     -0.823094   756A     -0.823001  
     757A     -0.821796   758A     -0.820090   759A     -0.820018  
     760A     -0.819442   761A     -0.816947   762A     -0.813245  
     763A     -0.811573   764A     -0.808599   765A     -0.801537  
     766A     -0.801148   767A     -0.801084   768A     -0.800579  
     769A     -0.798070   770A     -0.796990   771A     -0.792119  
     772A     -0.785206   773A     -0.784795   774A     -0.784546  
     775A     -0.784434   776A     -0.783729   777A     -0.781460  
     778A     -0.778319   779A     -0.778258   780A     -0.776731  
     781A     -0.776058   782A     -0.775794   783A     -0.775205  
     784A     -0.773521   785A     -0.771415   786A     -0.769427  
     787A     -0.768954   788A     -0.768358   789A     -0.768305  
     790A     -0.762691   791A     -0.762522   792A     -0.759879  
     793A     -0.758698   794A     -0.758215   795A     -0.757497  
     796A     -0.756346   797A     -0.754890   798A     -0.750770  
     799A     -0.749578   800A     -0.748962   801A     -0.742971  
     802A     -0.742845   803A     -0.742356   804A     -0.737902  
     805A     -0.735225   806A     -0.733715   807A     -0.733304  
     808A     -0.732969   809A     -0.732373   810A     -0.731467  
     811A     -0.729475   812A     -0.728672   813A     -0.728627  
     814A     -0.727846   815A     -0.726372   816A     -0.725918  
     817A     -0.723978   818A     -0.723839   819A     -0.723268  
     820A     -0.720052   821A     -0.719495   822A     -0.718516  
     823A     -0.718127   824A     -0.717808   825A     -0.714418  
     826A     -0.712631   827A     -0.711815   828A     -0.711135  
     829A     -0.710528   830A     -0.710493   831A     -0.709573  
     832A     -0.709406   833A     -0.707894   834A     -0.705802  
     835A     -0.702014   836A     -0.700588   837A     -0.700320  
     838A     -0.697598   839A     -0.695294   840A     -0.695010  
     841A     -0.693928   842A     -0.693767   843A     -0.691995  
     844A     -0.691924   845A     -0.691080   846A     -0.689678  
     847A     -0.688835   848A     -0.688000   849A     -0.686351  
     850A     -0.686077   851A     -0.685265   852A     -0.683265  
     853A     -0.682612   854A     -0.682165   855A     -0.681785  
     856A     -0.680721   857A     -0.680428   858A     -0.679542  
     859A     -0.679046   860A     -0.677127   861A     -0.676209  
     862A     -0.675746   863A     -0.672355   864A     -0.672054  
     865A     -0.671540   866A     -0.671173   867A     -0.670308  
     868A     -0.668923   869A     -0.668332   870A     -0.666852  
     871A     -0.665238   872A     -0.664809   873A     -0.664471  
     874A     -0.662700   875A     -0.662010   876A     -0.661541  
     877A     -0.660614   878A     -0.659423   879A     -0.658974  
     880A     -0.658148   881A     -0.657899   882A     -0.657658  
     883A     -0.657308   884A     -0.656373   885A     -0.656102  
     886A     -0.655880   887A     -0.654942   888A     -0.653329  
     889A     -0.653236   890A     -0.653030   891A     -0.652947  
     892A     -0.652413   893A     -0.651776   894A     -0.651672  
     895A     -0.650100   896A     -0.649453   897A     -0.648888  
     898A     -0.648553   899A     -0.648089   900A     -0.647442  
     901A     -0.646893   902A     -0.646539   903A     -0.645487  
     904A     -0.644931   905A     -0.643169   906A     -0.642126  
     907A     -0.641871   908A     -0.640563   909A     -0.639579  
     910A     -0.638812   911A     -0.637523   912A     -0.637383  
     913A     -0.637098   914A     -0.636491   915A     -0.635753  
     916A     -0.635060   917A     -0.634760   918A     -0.633571  
     919A     -0.633557   920A     -0.633227   921A     -0.632911  
     922A     -0.632094   923A     -0.630698   924A     -0.630022  
     925A     -0.629556   926A     -0.629122   927A     -0.628183  
     928A     -0.627589   929A     -0.625395   930A     -0.623939  
     931A     -0.622934   932A     -0.621609   933A     -0.621282  
     934A     -0.620147   935A     -0.619433   936A     -0.619044  
     937A     -0.617173   938A     -0.616388   939A     -0.616247  
     940A     -0.614154   941A     -0.613829   942A     -0.613467  
     943A     -0.612658   944A     -0.611101   945A     -0.609765  
     946A     -0.609063   947A     -0.606691   948A     -0.606548  
     949A     -0.606186   950A     -0.605982   951A     -0.604183  
     952A     -0.603591   953A     -0.601596   954A     -0.600919  
     955A     -0.599850   956A     -0.598895   957A     -0.598392  
     958A     -0.598142   959A     -0.597466   960A     -0.597337  
     961A     -0.595819   962A     -0.593831   963A     -0.593805  
     964A     -0.592456   965A     -0.591825   966A     -0.591700  
     967A     -0.591005   968A     -0.590650   969A     -0.590408  
     970A     -0.589165   971A     -0.588716   972A     -0.587350  
     973A     -0.587140   974A     -0.585391   975A     -0.584825  
     976A     -0.584212   977A     -0.582501   978A     -0.582249  
     979A     -0.581888   980A     -0.581819   981A     -0.581498  
     982A     -0.580516   983A     -0.580280   984A     -0.578243  
     985A     -0.577978   986A     -0.576992   987A     -0.576443  
     988A     -0.574402   989A     -0.574313   990A     -0.573740  
     991A     -0.573112   992A     -0.572603   993A     -0.572194  
     994A     -0.572017   995A     -0.571350   996A     -0.570578  
     997A     -0.570365   998A     -0.569597   999A     -0.569211  
    1000A     -0.567800  1001A     -0.567312  1002A     -0.566484  
    1003A     -0.564613  1004A     -0.564401  1005A     -0.564260  
    1006A     -0.563764  1007A     -0.563033  1008A     -0.562370  
    1009A     -0.561594  1010A     -0.560609  1011A     -0.559894  
    1012A     -0.558965  1013A     -0.558435  1014A     -0.558117  
    1015A     -0.557229  1016A     -0.556253  1017A     -0.554202  
    1018A     -0.553328  1019A     -0.552718  1020A     -0.550843  
    1021A     -0.550319  1022A     -0.550157  1023A     -0.549913  
    1024A     -0.549625  1025A     -0.548708  1026A     -0.547918  
    1027A     -0.547725  1028A     -0.546807  1029A     -0.546253  
    1030A     -0.545642  1031A     -0.544202  1032A     -0.542870  
    1033A     -0.542553  1034A     -0.541989  1035A     -0.541659  
    1036A     -0.541438  1037A     -0.541282  1038A     -0.540363  
    1039A     -0.540156  1040A     -0.539936  1041A     -0.538208  
    1042A     -0.537202  1043A     -0.536942  1044A     -0.536772  
    1045A     -0.536271  1046A     -0.536044  1047A     -0.535956  
    1048A     -0.535512  1049A     -0.535257  1050A     -0.534639  
    1051A     -0.534046  1052A     -0.532294  1053A     -0.531803  
    1054A     -0.530163  1055A     -0.529936  1056A     -0.529584  
    1057A     -0.529186  1058A     -0.528785  1059A     -0.528509  
    1060A     -0.528078  1061A     -0.527569  1062A     -0.527023  
    1063A     -0.526426  1064A     -0.526324  1065A     -0.525196  
    1066A     -0.524968  1067A     -0.524413  1068A     -0.523687  
    1069A     -0.522810  1070A     -0.522505  1071A     -0.521832  
    1072A     -0.520831  1073A     -0.520461  1074A     -0.519510  
    1075A     -0.518479  1076A     -0.517805  1077A     -0.517541  
    1078A     -0.517005  1079A     -0.516594  1080A     -0.516270  
    1081A     -0.515819  1082A     -0.515449  1083A     -0.514691  
    1084A     -0.513394  1085A     -0.513282  1086A     -0.513154  
    1087A     -0.512398  1088A     -0.511876  1089A     -0.510926  
    1090A     -0.510542  1091A     -0.510269  1092A     -0.509653  
    1093A     -0.509492  1094A     -0.509081  1095A     -0.508698  
    1096A     -0.508608  1097A     -0.508066  1098A     -0.507981  
    1099A     -0.506741  1100A     -0.506158  1101A     -0.505306  
    1102A     -0.505149  1103A     -0.504560  1104A     -0.504258  
    1105A     -0.503636  1106A     -0.503346  1107A     -0.503111  
    1108A     -0.502957  1109A     -0.502704  1110A     -0.502449  
    1111A     -0.501341  1112A     -0.500462  1113A     -0.500159  
    1114A     -0.498844  1115A     -0.498486  1116A     -0.498284  
    1117A     -0.498106  1118A     -0.497861  1119A     -0.497314  
    1120A     -0.496755  1121A     -0.496699  1122A     -0.495890  
    1123A     -0.495121  1124A     -0.494661  1125A     -0.494144  
    1126A     -0.493425  1127A     -0.492770  1128A     -0.492610  
    1129A     -0.492191  1130A     -0.491847  1131A     -0.491699  
    1132A     -0.490549  1133A     -0.490183  1134A     -0.489864  
    1135A     -0.489253  1136A     -0.488608  1137A     -0.488378  
    1138A     -0.488110  1139A     -0.487955  1140A     -0.487552  
    1141A     -0.486686  1142A     -0.486237  1143A     -0.485369  
    1144A     -0.484229  1145A     -0.484189  1146A     -0.483253  
    1147A     -0.482533  1148A     -0.482272  1149A     -0.481923  
    1150A     -0.481713  1151A     -0.481222  1152A     -0.480962  
    1153A     -0.480594  1154A     -0.480442  1155A     -0.479822  
    1156A     -0.479255  1157A     -0.479014  1158A     -0.478677  
    1159A     -0.478349  1160A     -0.477560  1161A     -0.476674  
    1162A     -0.476652  1163A     -0.475581  1164A     -0.475036  
    1165A     -0.474528  1166A     -0.474316  1167A     -0.473182  
    1168A     -0.472914  1169A     -0.472410  1170A     -0.472016  
    1171A     -0.471395  1172A     -0.470799  1173A     -0.470670  
    1174A     -0.470264  1175A     -0.469796  1176A     -0.469453  
    1177A     -0.469235  1178A     -0.468647  1179A     -0.468221  
    1180A     -0.467961  1181A     -0.467684  1182A     -0.467506  
    1183A     -0.467395  1184A     -0.467055  1185A     -0.466999  
    1186A     -0.466744  1187A     -0.466445  1188A     -0.466116  
    1189A     -0.465809  1190A     -0.465221  1191A     -0.464784  
    1192A     -0.464437  1193A     -0.463730  1194A     -0.463556  
    1195A     -0.463484  1196A     -0.462886  1197A     -0.461964  
    1198A     -0.461177  1199A     -0.460925  1200A     -0.460664  
    1201A     -0.460297  1202A     -0.460016  1203A     -0.459439  
    1204A     -0.458971  1205A     -0.458714  1206A     -0.458399  
    1207A     -0.458142  1208A     -0.457673  1209A     -0.457465  
    1210A     -0.457316  1211A     -0.456393  1212A     -0.455724  
    1213A     -0.455434  1214A     -0.455338  1215A     -0.454778  
    1216A     -0.454732  1217A     -0.453889  1218A     -0.453731  
    1219A     -0.453339  1220A     -0.452824  1221A     -0.452109  
    1222A     -0.452052  1223A     -0.451916  1224A     -0.451350  
    1225A     -0.450884  1226A     -0.450127  1227A     -0.449699  
    1228A     -0.449582  1229A     -0.448975  1230A     -0.448638  
    1231A     -0.448315  1232A     -0.447270  1233A     -0.447013  
    1234A     -0.446483  1235A     -0.446231  1236A     -0.445849  
    1237A     -0.445628  1238A     -0.445473  1239A     -0.444646  
    1240A     -0.444547  1241A     -0.443471  1242A     -0.443062  
    1243A     -0.442420  1244A     -0.442211  1245A     -0.441437  
    1246A     -0.441031  1247A     -0.440902  1248A     -0.440193  
    1249A     -0.439610  1250A     -0.438996  1251A     -0.438921  
    1252A     -0.438660  1253A     -0.438555  1254A     -0.438277  
    1255A     -0.437615  1256A     -0.437316  1257A     -0.436602  
    1258A     -0.436439  1259A     -0.436053  1260A     -0.435546  
    1261A     -0.435055  1262A     -0.435016  1263A     -0.434367  
    1264A     -0.433895  1265A     -0.433813  1266A     -0.433691  
    1267A     -0.433494  1268A     -0.433176  1269A     -0.432628  
    1270A     -0.431895  1271A     -0.431702  1272A     -0.431419  
    1273A     -0.430968  1274A     -0.430736  1275A     -0.430437  
    1276A     -0.429805  1277A     -0.429239  1278A     -0.429057  
    1279A     -0.428223  1280A     -0.428066  1281A     -0.427788  
    1282A     -0.427426  1283A     -0.427183  1284A     -0.426774  
    1285A     -0.426638  1286A     -0.426485  1287A     -0.425827  
    1288A     -0.425329  1289A     -0.425102  1290A     -0.424694  
    1291A     -0.424528  1292A     -0.424032  1293A     -0.423848  
    1294A     -0.423349  1295A     -0.423037  1296A     -0.422820  
    1297A     -0.422593  1298A     -0.422202  1299A     -0.421219  
    1300A     -0.420789  1301A     -0.420629  1302A     -0.420069  
    1303A     -0.419701  1304A     -0.419324  1305A     -0.419196  
    1306A     -0.419041  1307A     -0.418753  1308A     -0.418346  
    1309A     -0.417997  1310A     -0.417735  1311A     -0.417296  
    1312A     -0.416617  1313A     -0.416573  1314A     -0.416262  
    1315A     -0.415941  1316A     -0.415832  1317A     -0.415349  
    1318A     -0.414879  1319A     -0.414112  1320A     -0.414013  
    1321A     -0.413766  1322A     -0.413538  1323A     -0.413091  
    1324A     -0.412640  1325A     -0.412205  1326A     -0.412098  
    1327A     -0.411779  1328A     -0.411548  1329A     -0.411402  
    1330A     -0.411295  1331A     -0.411079  1332A     -0.410850  
    1333A     -0.410437  1334A     -0.409549  1335A     -0.408948  
    1336A     -0.408330  1337A     -0.408267  1338A     -0.407542  
    1339A     -0.407504  1340A     -0.407131  1341A     -0.406864  
    1342A     -0.406812  1343A     -0.406156  1344A     -0.405504  
    1345A     -0.404652  1346A     -0.403950  1347A     -0.403717  
    1348A     -0.403475  1349A     -0.402757  1350A     -0.402570  
    1351A     -0.402281  1352A     -0.401516  1353A     -0.401028  
    1354A     -0.400794  1355A     -0.400394  1356A     -0.400018  
    1357A     -0.399790  1358A     -0.399130  1359A     -0.398275  
    1360A     -0.398040  1361A     -0.397720  1362A     -0.397407  
    1363A     -0.397101  1364A     -0.396686  1365A     -0.396594  
    1366A     -0.396298  1367A     -0.395520  1368A     -0.395253  
    1369A     -0.394938  1370A     -0.394906  1371A     -0.394752  
    1372A     -0.394112  1373A     -0.393510  1374A     -0.392874  
    1375A     -0.392762  1376A     -0.392298  1377A     -0.391628  
    1378A     -0.391207  1379A     -0.391035  1380A     -0.390635  
    1381A     -0.390089  1382A     -0.389036  1383A     -0.388033  
    1384A     -0.387843  1385A     -0.387636  1386A     -0.387036  
    1387A     -0.386731  1388A     -0.385699  1389A     -0.385379  
    1390A     -0.385299  1391A     -0.384877  1392A     -0.384445  
    1393A     -0.384263  1394A     -0.383662  1395A     -0.383014  
    1396A     -0.382629  1397A     -0.382134  1398A     -0.381951  
    1399A     -0.381526  1400A     -0.381201  1401A     -0.380684  
    1402A     -0.380553  1403A     -0.380398  1404A     -0.379465  
    1405A     -0.378909  1406A     -0.378271  1407A     -0.378078  
    1408A     -0.377549  1409A     -0.377252  1410A     -0.376845  
    1411A     -0.376512  1412A     -0.375854  1413A     -0.375794  
    1414A     -0.375751  1415A     -0.375233  1416A     -0.375115  
    1417A     -0.374577  1418A     -0.374476  1419A     -0.374310  
    1420A     -0.373905  1421A     -0.372938  1422A     -0.372848  
    1423A     -0.372188  1424A     -0.371718  1425A     -0.371184  
    1426A     -0.370786  1427A     -0.370424  1428A     -0.370009  
    1429A     -0.369456  1430A     -0.369221  1431A     -0.369090  
    1432A     -0.368711  1433A     -0.368589  1434A     -0.368482  
    1435A     -0.368241  1436A     -0.367495  1437A     -0.367394  
    1438A     -0.367108  1439A     -0.365675  1440A     -0.365453  
    1441A     -0.364447  1442A     -0.363591  1443A     -0.363351  
    1444A     -0.363105  1445A     -0.362854  1446A     -0.361776  
    1447A     -0.361478  1448A     -0.361158  1449A     -0.360532  
    1450A     -0.360173  1451A     -0.359838  1452A     -0.359126  
    1453A     -0.358717  1454A     -0.357803  1455A     -0.357373  
    1456A     -0.357097  1457A     -0.356431  1458A     -0.356261  
    1459A     -0.355926  1460A     -0.355285  1461A     -0.355150  
    1462A     -0.354801  1463A     -0.353792  1464A     -0.353645  
    1465A     -0.353000  1466A     -0.352424  1467A     -0.352232  
    1468A     -0.351356  1469A     -0.351070  1470A     -0.351001  
    1471A     -0.350289  1472A     -0.349425  1473A     -0.349249  
    1474A     -0.348824  1475A     -0.348456  1476A     -0.348120  
    1477A     -0.346734  1478A     -0.346377  1479A     -0.345783  
    1480A     -0.345551  1481A     -0.345131  1482A     -0.344380  
    1483A     -0.344070  1484A     -0.343647  1485A     -0.342747  
    1486A     -0.342685  1487A     -0.341777  1488A     -0.341487  
    1489A     -0.341062  1490A     -0.340756  1491A     -0.339837  
    1492A     -0.339373  1493A     -0.338557  1494A     -0.338041  
    1495A     -0.337512  1496A     -0.336863  1497A     -0.336311  
    1498A     -0.335934  1499A     -0.335552  1500A     -0.334868  
    1501A     -0.334107  1502A     -0.332960  1503A     -0.332810  
    1504A     -0.331698  1505A     -0.330099  1506A     -0.329319  
    1507A     -0.328997  1508A     -0.328637  1509A     -0.328196  
    1510A     -0.327567  1511A     -0.325715  1512A     -0.325470  
    1513A     -0.325233  1514A     -0.325021  1515A     -0.324704  
    1516A     -0.324380  1517A     -0.323793  1518A     -0.323084  
    1519A     -0.322942  1520A     -0.322571  1521A     -0.321408  
    1522A     -0.321050  1523A     -0.320112  1524A     -0.319198  
    1525A     -0.317387  1526A     -0.317206  1527A     -0.316635  
    1528A     -0.315448  1529A     -0.314342  1530A     -0.313905  
    1531A     -0.313677  1532A     -0.312160  1533A     -0.310727  
    1534A     -0.310274  1535A     -0.308741  1536A     -0.308553  
    1537A     -0.308524  1538A     -0.307437  1539A     -0.307050  
    1540A     -0.306441  1541A     -0.306047  1542A     -0.305596  
    1543A     -0.305249  1544A     -0.304365  1545A     -0.303849  
    1546A     -0.303758  1547A     -0.302513  1548A     -0.302305  
    1549A     -0.300849  1550A     -0.299270  1551A     -0.298224  
    1552A     -0.296646  1553A     -0.296563  1554A     -0.295680  
    1555A     -0.294946  1556A     -0.294148  1557A     -0.293640  
    1558A     -0.292912  1559A     -0.291592  1560A     -0.290873  
    1561A     -0.290863  1562A     -0.290293  1563A     -0.289998  
    1564A     -0.289813  1565A     -0.288750  1566A     -0.288548  
    1567A     -0.288128  1568A     -0.287015  1569A     -0.286799  
    1570A     -0.285501  1571A     -0.285234  1572A     -0.284641  
    1573A     -0.283730  1574A     -0.283115  1575A     -0.282622  
    1576A     -0.282413  1577A     -0.281915  1578A     -0.281789  
    1579A     -0.280306  1580A     -0.279649  1581A     -0.279481  
    1582A     -0.279075  1583A     -0.278454  1584A     -0.278374  
    1585A     -0.277514  1586A     -0.276669  1587A     -0.275770  
    1588A     -0.274711  1589A     -0.273995  1590A     -0.273531  
    1591A     -0.273501  1592A     -0.273126  1593A     -0.272958  
    1594A     -0.272524  1595A     -0.270683  1596A     -0.270550  
    1597A     -0.269064  1598A     -0.268956  1599A     -0.267486  
    1600A     -0.267114  1601A     -0.266911  1602A     -0.266693  
    1603A     -0.266330  1604A     -0.265776  1605A     -0.265137  
    1606A     -0.263865  1607A     -0.263279  1608A     -0.261490  
    1609A     -0.261158  1610A     -0.261092  1611A     -0.260072  
    1612A     -0.259924  1613A     -0.259661  1614A     -0.257766  
    1615A     -0.257284  1616A     -0.257245  1617A     -0.255638  
    1618A     -0.254288  1619A     -0.254173  1620A     -0.254077  
    1621A     -0.253703  1622A     -0.253402  1623A     -0.252945  
    1624A     -0.252507  1625A     -0.251796  1626A     -0.251404  
    1627A     -0.251356  1628A     -0.251089  1629A     -0.249251  
    1630A     -0.248242  1631A     -0.247436  1632A     -0.246769  
    1633A     -0.246648  1634A     -0.245126  1635A     -0.243744  
    1636A     -0.242801  1637A     -0.242559  1638A     -0.242292  
    1639A     -0.240807  1640A     -0.240094  1641A     -0.239380  
    1642A     -0.237933  1643A     -0.236536  1644A     -0.235410  
    1645A     -0.235030  1646A     -0.234957  1647A     -0.234793  
    1648A     -0.233922  1649A     -0.232151  1650A     -0.231788  
    1651A     -0.231439  1652A     -0.229634  1653A     -0.228806  
    1654A     -0.227925  1655A     -0.227349  1656A     -0.226254  
    1657A     -0.225437  1658A     -0.224691  1659A     -0.224106  
    1660A     -0.223039  1661A     -0.221861  1662A     -0.221677  
    1663A     -0.219992  1664A     -0.219101  1665A     -0.218656  
    1666A     -0.217602  1667A     -0.217472  1668A     -0.216942  
    1669A     -0.216676  1670A     -0.216488  1671A     -0.216261  
    1672A     -0.214827  1673A     -0.214607  1674A     -0.214471  
    1675A     -0.213628  1676A     -0.212788  1677A     -0.211796  
    1678A     -0.211648  1679A     -0.211201  1680A     -0.210900  
    1681A     -0.210467  1682A     -0.209228  1683A     -0.208162  
    1684A     -0.206835  1685A     -0.204428  1686A     -0.203984  
    1687A     -0.203774  1688A     -0.202334  1689A     -0.201449  
    1690A     -0.197929  1691A     -0.197174  1692A     -0.196278  
    1693A     -0.196202  1694A     -0.193191  1695A     -0.193018  
    1696A     -0.192529  1697A     -0.189933  1698A     -0.189372  
    1699A     -0.182396  1700A     -0.182170  1701A     -0.179693  
    1702A     -0.175227  1703A     -0.174850  1704A     -0.174024  
    1705A     -0.172448  1706A     -0.169581  1707A     -0.168196  
    1708A     -0.159114  1709A     -0.146973  1710A     -0.140141  
    1711A     -0.130269  1712A     -0.121849  1713A     -0.121103  
    1714A     -0.119327  1715A     -0.108155  1716A     -0.098952  
    1717A     -0.089909  1718A     -0.089053  1719A     -0.086719  
    1720A     -0.080034  1721A     -0.067352  1722A     -0.065704  
    1723A     -0.061827  1724A     -0.052831  1725A     -0.052753  
    1726A     -0.049152  1727A     -0.032859  1728A     -0.026904  
    1729A     -0.021611  1730A     -0.018999  1731A     -0.017507  
    1732A     -0.003715  1733A      0.006337  1734A      0.029033  

    Virtual:                                                              

    1735A      0.217575  1736A      0.223650  1737A      0.250809  
    1738A      0.267893  1739A      0.279133  1740A      0.281383  
    1741A      0.283195  1742A      0.291747  1743A      0.298053  
    1744A      0.299038  1745A      0.301700  1746A      0.304177  
    1747A      0.305111  1748A      0.307487  1749A      0.314824  
    1750A      0.318041  1751A      0.321558  1752A      0.322519  
    1753A      0.325368  1754A      0.325419  1755A      0.328122  
    1756A      0.329095  1757A      0.330038  1758A      0.334409  
    1759A      0.335546  1760A      0.337840  1761A      0.338849  
    1762A      0.340236  1763A      0.343411  1764A      0.344608  
    1765A      0.346164  1766A      0.348180  1767A      0.348377  
    1768A      0.350594  1769A      0.351244  1770A      0.351370  
    1771A      0.356696  1772A      0.357109  1773A      0.358134  
    1774A      0.360131  1775A      0.361068  1776A      0.361348  
    1777A      0.367579  1778A      0.368319  1779A      0.370557  
    1780A      0.371291  1781A      0.371748  1782A      0.371997  
    1783A      0.372708  1784A      0.373286  1785A      0.373794  
    1786A      0.374619  1787A      0.377334  1788A      0.377376  
    1789A      0.378791  1790A      0.379364  1791A      0.381689  
    1792A      0.382040  1793A      0.383566  1794A      0.383601  
    1795A      0.384423  1796A      0.388742  1797A      0.389945  
    1798A      0.390660  1799A      0.395437  1800A      0.396084  
    1801A      0.396233  1802A      0.398734  1803A      0.403122  
    1804A      0.405897  1805A      0.406392  1806A      0.406599  
    1807A      0.415943  1808A      0.420971  1809A      0.421044  
    1810A      0.422839  1811A      0.434355  1812A      0.434853  
    1813A      0.438165  1814A      0.440917  1815A      0.441137  
    1816A      0.441618  1817A      0.450796  1818A      0.453463  
    1819A      0.460553  1820A      0.461087  1821A      0.463990  
    1822A      0.464326  1823A      0.471766  1824A      0.472489  
    1825A      0.478977  1826A      0.480622  1827A      0.491329  
    1828A      0.504639  1829A      0.507272  1830A      0.507429  
    1831A      0.510050  1832A      0.521549  1833A      0.522902  
    1834A      0.525767  1835A      0.528186  1836A      0.529922  
    1837A      0.535593  1838A      0.536521  1839A      0.537049  
    1840A      0.538491  1841A      0.539950  1842A      0.544717  
    1843A      0.548674  1844A      0.548855  1845A      0.548870  
    1846A      0.550035  1847A      0.552753  1848A      0.558756  
    1849A      0.559316  1850A      0.559833  1851A      0.561235  
    1852A      0.561757  1853A      0.563477  1854A      0.564617  
    1855A      0.564785  1856A      0.565223  1857A      0.565446  
    1858A      0.569021  1859A      0.572343  1860A      0.573229  
    1861A      0.574544  1862A      0.575429  1863A      0.576141  
    1864A      0.576907  1865A      0.578308  1866A      0.578415  
    1867A      0.579433  1868A      0.579626  1869A      0.583296  
    1870A      0.583469  1871A      0.584460  1872A      0.585608  
    1873A      0.587212  1874A      0.589269  1875A      0.591530  
    1876A      0.593674  1877A      0.594038  1878A      0.594625  
    1879A      0.597723  1880A      0.598064  1881A      0.599762  
    1882A      0.601146  1883A      0.601609  1884A      0.603779  
    1885A      0.605113  1886A      0.606204  1887A      0.607357  
    1888A      0.609426  1889A      0.610682  1890A      0.611818  
    1891A      0.612291  1892A      0.612566  1893A      0.612775  
    1894A      0.614843  1895A      0.615421  1896A      0.616125  
    1897A      0.619924  1898A      0.620751  1899A      0.620976  
    1900A      0.621928  1901A      0.622529  1902A      0.622878  
    1903A      0.625173  1904A      0.626843  1905A      0.627244  
    1906A      0.628069  1907A      0.628223  1908A      0.628448  
    1909A      0.628827  1910A      0.629143  1911A      0.629246  
    1912A      0.630608  1913A      0.631655  1914A      0.632169  
    1915A      0.633661  1916A      0.633888  1917A      0.635757  
    1918A      0.636371  1919A      0.637173  1920A      0.637466  
    1921A      0.638760  1922A      0.640374  1923A      0.642431  
    1924A      0.643343  1925A      0.643782  1926A      0.643991  
    1927A      0.644264  1928A      0.645673  1929A      0.647329  
    1930A      0.647898  1931A      0.649244  1932A      0.650852  
    1933A      0.652338  1934A      0.652489  1935A      0.652734  
    1936A      0.652989  1937A      0.654309  1938A      0.654486  
    1939A      0.654531  1940A      0.655401  1941A      0.656715  
    1942A      0.656934  1943A      0.658125  1944A      0.658538  
    1945A      0.658808  1946A      0.659380  1947A      0.660359  
    1948A      0.660663  1949A      0.660924  1950A      0.662134  
    1951A      0.664260  1952A      0.664761  1953A      0.664979  
    1954A      0.665249  1955A      0.666115  1956A      0.666834  
    1957A      0.667478  1958A      0.667937  1959A      0.668153  
    1960A      0.668326  1961A      0.669083  1962A      0.670546  
    1963A      0.670882  1964A      0.671690  1965A      0.672481  
    1966A      0.672726  1967A      0.673946  1968A      0.674305  
    1969A      0.674989  1970A      0.675109  1971A      0.676187  
    1972A      0.676759  1973A      0.677051  1974A      0.677526  
    1975A      0.678097  1976A      0.678430  1977A      0.679319  
    1978A      0.679928  1979A      0.681246  1980A      0.682273  
    1981A      0.682615  1982A      0.682954  1983A      0.683337  
    1984A      0.683813  1985A      0.684587  1986A      0.685281  
    1987A      0.686693  1988A      0.687574  1989A      0.687735  
    1990A      0.688160  1991A      0.689686  1992A      0.690266  
    1993A      0.690592  1994A      0.690865  1995A      0.691467  
    1996A      0.691748  1997A      0.692280  1998A      0.692768  
    1999A      0.693019  2000A      0.693339  2001A      0.694122  
    2002A      0.694872  2003A      0.695132  2004A      0.695356  
    2005A      0.697134  2006A      0.697676  2007A      0.698886  
    2008A      0.699240  2009A      0.699882  2010A      0.700289  
    2011A      0.700714  2012A      0.701343  2013A      0.701670  
    2014A      0.703052  2015A      0.703332  2016A      0.703904  
    2017A      0.704059  2018A      0.704676  2019A      0.705219  
    2020A      0.705494  2021A      0.705984  2022A      0.706373  
    2023A      0.706861  2024A      0.707568  2025A      0.708375  
    2026A      0.708704  2027A      0.709811  2028A      0.710307  
    2029A      0.711133  2030A      0.711810  2031A      0.712236  
    2032A      0.712863  2033A      0.713385  2034A      0.713598  
    2035A      0.714620  2036A      0.714694  2037A      0.715782  
    2038A      0.716194  2039A      0.716632  2040A      0.716775  
    2041A      0.716919  2042A      0.717590  2043A      0.718353  
    2044A      0.718531  2045A      0.719223  2046A      0.720127  
    2047A      0.720736  2048A      0.720909  2049A      0.721550  
    2050A      0.722431  2051A      0.722582  2052A      0.723142  
    2053A      0.723393  2054A      0.723867  2055A      0.724288  
    2056A      0.724447  2057A      0.725368  2058A      0.726211  
    2059A      0.726957  2060A      0.727837  2061A      0.728420  
    2062A      0.729083  2063A      0.729635  2064A      0.729814  
    2065A      0.730827  2066A      0.731669  2067A      0.732010  
    2068A      0.732064  2069A      0.732229  2070A      0.732600  
    2071A      0.733748  2072A      0.734128  2073A      0.734463  
    2074A      0.735462  2075A      0.735738  2076A      0.736659  
    2077A      0.737200  2078A      0.737329  2079A      0.737595  
    2080A      0.738178  2081A      0.739327  2082A      0.739767  
    2083A      0.740847  2084A      0.741076  2085A      0.741780  
    2086A      0.742447  2087A      0.743175  2088A      0.743602  
    2089A      0.743816  2090A      0.744953  2091A      0.745559  
    2092A      0.745571  2093A      0.746174  2094A      0.746688  
    2095A      0.747052  2096A      0.747633  2097A      0.747888  
    2098A      0.748509  2099A      0.748737  2100A      0.749349  
    2101A      0.749411  2102A      0.750295  2103A      0.750709  
    2104A      0.751096  2105A      0.751358  2106A      0.751765  
    2107A      0.752131  2108A      0.752682  2109A      0.752761  
    2110A      0.753286  2111A      0.754002  2112A      0.754136  
    2113A      0.754340  2114A      0.754801  2115A      0.755101  
    2116A      0.755820  2117A      0.755937  2118A      0.756483  
    2119A      0.757137  2120A      0.757501  2121A      0.757676  
    2122A      0.758018  2123A      0.758583  2124A      0.759100  
    2125A      0.759627  2126A      0.760138  2127A      0.760763  
    2128A      0.761012  2129A      0.761505  2130A      0.761956  
    2131A      0.762042  2132A      0.762720  2133A      0.763273  
    2134A      0.763345  2135A      0.763622  2136A      0.763907  
    2137A      0.764471  2138A      0.764964  2139A      0.765267  
    2140A      0.765788  2141A      0.766650  2142A      0.766914  
    2143A      0.767365  2144A      0.767674  2145A      0.767950  
    2146A      0.768549  2147A      0.768794  2148A      0.768950  
    2149A      0.770079  2150A      0.770461  2151A      0.770814  
    2152A      0.771323  2153A      0.771667  2154A      0.771856  
    2155A      0.772224  2156A      0.772703  2157A      0.773168  
    2158A      0.774015  2159A      0.774181  2160A      0.774925  
    2161A      0.775119  2162A      0.775619  2163A      0.775665  
    2164A      0.776740  2165A      0.777131  2166A      0.777246  
    2167A      0.777921  2168A      0.778324  2169A      0.778665  
    2170A      0.779293  2171A      0.779644  2172A      0.780029  
    2173A      0.780490  2174A      0.780936  2175A      0.781212  
    2176A      0.781491  2177A      0.782091  2178A      0.782222  
    2179A      0.783283  2180A      0.783827  2181A      0.784499  
    2182A      0.785066  2183A      0.785203  2184A      0.785809  
    2185A      0.786005  2186A      0.786578  2187A      0.787147  
    2188A      0.787222  2189A      0.787896  2190A      0.788149  
    2191A      0.788666  2192A      0.788966  2193A      0.789267  
    2194A      0.790330  2195A      0.790472  2196A      0.790923  
    2197A      0.791168  2198A      0.791563  2199A      0.792127  
    2200A      0.792504  2201A      0.792629  2202A      0.792780  
    2203A      0.792883  2204A      0.793308  2205A      0.794173  
    2206A      0.794191  2207A      0.794775  2208A      0.794860  
    2209A      0.795516  2210A      0.795818  2211A      0.796300  
    2212A      0.796771  2213A      0.797350  2214A      0.797813  
    2215A      0.798022  2216A      0.798389  2217A      0.799374  
    2218A      0.799707  2219A      0.799857  2220A      0.800286  
    2221A      0.800541  2222A      0.800965  2223A      0.801199  
    2224A      0.801691  2225A      0.802223  2226A      0.802434  
    2227A      0.802901  2228A      0.803273  2229A      0.803934  
    2230A      0.804444  2231A      0.804836  2232A      0.805198  
    2233A      0.805657  2234A      0.805940  2235A      0.806160  
    2236A      0.806353  2237A      0.807243  2238A      0.807432  
    2239A      0.808380  2240A      0.808862  2241A      0.809509  
    2242A      0.809872  2243A      0.809981  2244A      0.810494  
    2245A      0.810637  2246A      0.810990  2247A      0.811567  
    2248A      0.812354  2249A      0.812594  2250A      0.812865  
    2251A      0.813085  2252A      0.813731  2253A      0.813785  
    2254A      0.813924  2255A      0.814375  2256A      0.814993  
    2257A      0.815075  2258A      0.815255  2259A      0.815528  
    2260A      0.815850  2261A      0.816080  2262A      0.816410  
    2263A      0.817310  2264A      0.817518  2265A      0.817974  
    2266A      0.818125  2267A      0.818452  2268A      0.818913  
    2269A      0.819577  2270A      0.819748  2271A      0.820304  
    2272A      0.820883  2273A      0.821110  2274A      0.821899  
    2275A      0.822160  2276A      0.822761  2277A      0.823138  
    2278A      0.823730  2279A      0.824525  2280A      0.824681  
    2281A      0.824809  2282A      0.825066  2283A      0.825422  
    2284A      0.826092  2285A      0.826337  2286A      0.827697  
    2287A      0.827880  2288A      0.828099  2289A      0.828589  
    2290A      0.829522  2291A      0.829823  2292A      0.830456  
    2293A      0.830528  2294A      0.830874  2295A      0.831231  
    2296A      0.831475  2297A      0.831941  2298A      0.832213  
    2299A      0.832634  2300A      0.832976  2301A      0.833434  
    2302A      0.833744  2303A      0.834291  2304A      0.834331  
    2305A      0.835247  2306A      0.835609  2307A      0.836307  
    2308A      0.836802  2309A      0.837045  2310A      0.837149  
    2311A      0.837639  2312A      0.837872  2313A      0.838329  
    2314A      0.838846  2315A      0.839126  2316A      0.839405  
    2317A      0.839722  2318A      0.839836  2319A      0.839966  
    2320A      0.840110  2321A      0.840777  2322A      0.841365  
    2323A      0.841759  2324A      0.842527  2325A      0.843242  
    2326A      0.843719  2327A      0.844072  2328A      0.844381  
    2329A      0.844612  2330A      0.845359  2331A      0.845931  
    2332A      0.846250  2333A      0.846877  2334A      0.847402  
    2335A      0.847515  2336A      0.847882  2337A      0.848195  
    2338A      0.848768  2339A      0.848897  2340A      0.849365  
    2341A      0.849661  2342A      0.850053  2343A      0.850096  
    2344A      0.850195  2345A      0.850650  2346A      0.851350  
    2347A      0.851573  2348A      0.851732  2349A      0.852599  
    2350A      0.853024  2351A      0.854447  2352A      0.855140  
    2353A      0.855631  2354A      0.855656  2355A      0.856283  
    2356A      0.856487  2357A      0.856821  2358A      0.857422  
    2359A      0.857591  2360A      0.857846  2361A      0.858299  
    2362A      0.858427  2363A      0.858957  2364A      0.859452  
    2365A      0.860911  2366A      0.861292  2367A      0.862607  
    2368A      0.862819  2369A      0.863179  2370A      0.863443  
    2371A      0.863852  2372A      0.864126  2373A      0.864598  
    2374A      0.865331  2375A      0.865615  2376A      0.865761  
    2377A      0.866335  2378A      0.866342  2379A      0.866822  
    2380A      0.867032  2381A      0.868091  2382A      0.868212  
    2383A      0.868651  2384A      0.869188  2385A      0.869436  
    2386A      0.869758  2387A      0.870217  2388A      0.871163  
    2389A      0.871329  2390A      0.871648  2391A      0.871764  
    2392A      0.872180  2393A      0.872930  2394A      0.873102  
    2395A      0.873342  2396A      0.873708  2397A      0.873793  
    2398A      0.874644  2399A      0.874907  2400A      0.875321  
    2401A      0.876107  2402A      0.876517  2403A      0.876845  
    2404A      0.877181  2405A      0.877483  2406A      0.878220  
    2407A      0.878558  2408A      0.879469  2409A      0.880421  
    2410A      0.880821  2411A      0.880930  2412A      0.881287  
    2413A      0.882187  2414A      0.882566  2415A      0.883202  
    2416A      0.883832  2417A      0.884461  2418A      0.885088  
    2419A      0.886185  2420A      0.886308  2421A      0.887021  
    2422A      0.887069  2423A      0.887873  2424A      0.887939  
    2425A      0.888216  2426A      0.888628  2427A      0.889534  
    2428A      0.889716  2429A      0.890414  2430A      0.890525  
    2431A      0.891278  2432A      0.891650  2433A      0.892014  
    2434A      0.892436  2435A      0.892940  2436A      0.893013  
    2437A      0.893245  2438A      0.894756  2439A      0.895333  
    2440A      0.895531  2441A      0.896122  2442A      0.896808  
    2443A      0.897466  2444A      0.897865  2445A      0.898193  
    2446A      0.899133  2447A      0.899857  2448A      0.900649  
    2449A      0.900909  2450A      0.902398  2451A      0.902596  
    2452A      0.902931  2453A      0.903425  2454A      0.904161  
    2455A      0.905749  2456A      0.905790  2457A      0.906258  
    2458A      0.908487  2459A      0.908542  2460A      0.909158  
    2461A      0.909275  2462A      0.909983  2463A      0.910689  
    2464A      0.910726  2465A      0.912325  2466A      0.912512  
    2467A      0.913212  2468A      0.914069  2469A      0.914426  
    2470A      0.915214  2471A      0.915501  2472A      0.916021  
    2473A      0.917344  2474A      0.917689  2475A      0.918407  
    2476A      0.919483  2477A      0.919854  2478A      0.920204  
    2479A      0.921692  2480A      0.921971  2481A      0.923480  
    2482A      0.923541  2483A      0.924321  2484A      0.924845  
    2485A      0.925415  2486A      0.925579  2487A      0.927799  
    2488A      0.928389  2489A      0.928613  2490A      0.930055  
    2491A      0.930536  2492A      0.930686  2493A      0.932270  
    2494A      0.932830  2495A      0.933529  2496A      0.933592  
    2497A      0.934245  2498A      0.935042  2499A      0.935733  
    2500A      0.936244  2501A      0.936397  2502A      0.937848  
    2503A      0.938026  2504A      0.938252  2505A      0.939058  
    2506A      0.940345  2507A      0.940772  2508A      0.941628  
    2509A      0.942209  2510A      0.942621  2511A      0.943301  
    2512A      0.944284  2513A      0.944712  2514A      0.945477  
    2515A      0.946000  2516A      0.946250  2517A      0.947560  
    2518A      0.950530  2519A      0.951655  2520A      0.952594  
    2521A      0.953057  2522A      0.953541  2523A      0.954077  
    2524A      0.954466  2525A      0.957783  2526A      0.958324  
    2527A      0.959094  2528A      0.959606  2529A      0.959650  
    2530A      0.960337  2531A      0.961731  2532A      0.962044  
    2533A      0.963604  2534A      0.964981  2535A      0.966463  
    2536A      0.966662  2537A      0.967074  2538A      0.967647  
    2539A      0.969689  2540A      0.970765  2541A      0.970946  
    2542A      0.972351  2543A      0.974132  2544A      0.974462  
    2545A      0.974781  2546A      0.976286  2547A      0.977152  
    2548A      0.978942  2549A      0.978965  2550A      0.979447  
    2551A      0.979697  2552A      0.980373  2553A      0.980754  
    2554A      0.981825  2555A      0.981956  2556A      0.982220  
    2557A      0.983965  2558A      0.984459  2559A      0.985250  
    2560A      0.985943  2561A      0.987699  2562A      0.988004  
    2563A      0.988878  2564A      0.989253  2565A      0.990114  
    2566A      0.990342  2567A      0.991592  2568A      0.993168  
    2569A      0.993387  2570A      0.994066  2571A      0.994127  
    2572A      0.994564  2573A      0.996492  2574A      0.997011  
    2575A      0.997496  2576A      0.998029  2577A      0.998985  
    2578A      1.000016  2579A      1.001362  2580A      1.001817  
    2581A      1.002046  2582A      1.003417  2583A      1.005303  
    2584A      1.006222  2585A      1.008774  2586A      1.009338  
    2587A      1.009993  2588A      1.010650  2589A      1.011114  
    2590A      1.011618  2591A      1.012347  2592A      1.013536  
    2593A      1.013601  2594A      1.014042  2595A      1.014378  
    2596A      1.015289  2597A      1.016182  2598A      1.016939  
    2599A      1.017746  2600A      1.019234  2601A      1.020958  
    2602A      1.023989  2603A      1.024522  2604A      1.024922  
    2605A      1.025951  2606A      1.027013  2607A      1.028426  
    2608A      1.028469  2609A      1.028620  2610A      1.029038  
    2611A      1.033080  2612A      1.033224  2613A      1.033707  
    2614A      1.034373  2615A      1.035865  2616A      1.036746  
    2617A      1.039012  2618A      1.039497  2619A      1.039808  
    2620A      1.040236  2621A      1.040786  2622A      1.041999  
    2623A      1.042496  2624A      1.042665  2625A      1.043315  
    2626A      1.044397  2627A      1.045358  2628A      1.045684  
    2629A      1.047021  2630A      1.049138  2631A      1.049958  
    2632A      1.051602  2633A      1.053426  2634A      1.055345  
    2635A      1.055764  2636A      1.056120  2637A      1.059342  
    2638A      1.061652  2639A      1.062399  2640A      1.063711  
    2641A      1.065880  2642A      1.068926  2643A      1.072722  
    2644A      1.073581  2645A      1.074142  2646A      1.075499  
    2647A      1.079095  2648A      1.079954  2649A      1.080318  
    2650A      1.080578  2651A      1.080870  2652A      1.082874  
    2653A      1.088767  2654A      1.089399  2655A      1.089636  
    2656A      1.090142  2657A      1.092101  2658A      1.093334  
    2659A      1.093767  2660A      1.094934  2661A      1.095261  
    2662A      1.097350  2663A      1.098359  2664A      1.098641  
    2665A      1.100426  2666A      1.105840  2667A      1.106336  
    2668A      1.107977  2669A      1.109632  2670A      1.110374  
    2671A      1.110900  2672A      1.112594  2673A      1.114313  
    2674A      1.115001  2675A      1.117664  2676A      1.118747  
    2677A      1.122599  2678A      1.123134  2679A      1.126345  
    2680A      1.126517  2681A      1.130697  2682A      1.131138  
    2683A      1.131630  2684A      1.132218  2685A      1.132614  
    2686A      1.135460  2687A      1.136102  2688A      1.137056  
    2689A      1.138216  2690A      1.138822  2691A      1.141541  
    2692A      1.142665  2693A      1.143398  2694A      1.144057  
    2695A      1.150480  2696A      1.151608  2697A      1.151850  
    2698A      1.153096  2699A      1.157971  2700A      1.158297  
    2701A      1.158913  2702A      1.159423  2703A      1.159606  
    2704A      1.163772  2705A      1.166885  2706A      1.169074  
    2707A      1.170954  2708A      1.171731  2709A      1.176988  
    2710A      1.179145  2711A      1.185736  2712A      1.186981  
    2713A      1.189772  2714A      1.190609  2715A      1.196299  
    2716A      1.203425  2717A      1.203563  2718A      1.208822  
    2719A      1.210598  2720A      1.213840  2721A      1.217732  
    2722A      1.218759  2723A      1.219080  2724A      1.220691  
    2725A      1.232131  2726A      1.232991  2727A      1.233133  
    2728A      1.236201  2729A      1.242995  2730A      1.244980  
    2731A      1.245108  2732A      1.246196  2733A      1.247677  
    2734A      1.252743  2735A      1.261418  2736A      1.269182  
    2737A      1.279543  2738A      1.287399  2739A      1.292500  
    2740A      1.293317  2741A      1.297147  2742A      1.300895  
    2743A      1.316554  2744A      1.334006  2745A      1.368826  
    2746A      1.384161  2747A      1.461447  

    Final Occupation by Irrep:
              A 
    DOCC [  1734 ]
    NA   [  1734 ]
    NB   [  1734 ]

  @DF-RHF Final Energy: -23346.89114276773762

   => Energetics <=

    Nuclear Repulsion Energy =         284468.2474843747331761
    One-Electron Energy =             -600915.8648410330060869
    Two-Electron Energy =              293110.0828523768577725
    Total Energy =                     -23346.8911427677521715

Computation Completed


Properties will be evaluated at   0.000000,   0.000000,   0.000000 [a0]

Properties computed using the SCF density matrix


 Multipole Moments:

 ------------------------------------------------------------------------------------
     Multipole            Electronic (a.u.)      Nuclear  (a.u.)        Total (a.u.)
 ------------------------------------------------------------------------------------

 L = 1.  Multiply by 2.5417464519 to convert [e a0] to [Debye]
 Dipole X            :     -23844.1332796        23794.4260375          -49.7072421
 Dipole Y            :    -321692.9683668       321368.6201352         -324.3482316
 Dipole Z            :    -340322.1560460       340075.1815675         -246.9744785
 Magnitude           :                                                  410.6932898

 ------------------------------------------------------------------------------------

*** tstop() called on atl1-1-01-010-25-2.pace.gatech.edu at Tue May 20 21:12:37 2025
Module time:
	user time   =  280384.28 seconds =    4673.07 minutes
	system time =    5616.06 seconds =      93.60 minutes
	total time  =      34067 seconds =     567.78 minutes
Total time:
	user time   =  280384.28 seconds =    4673.07 minutes
	system time =    5616.06 seconds =      93.60 minutes
	total time  =      34067 seconds =     567.78 minutes
Wall time: 34067.47 seconds
