# Supplementary material for: SparcleQC: Automated Input File Creation for QM/MM Studies of Protein:Ligand Complexes
Source: J Chem Inf Model. 2025 Jun 17;65(13):6433–40. doi: 10.1021/acs.jcim.5c00617 (PMC12264949; doi:10.1021/acs.jcim.5c00617)
Supplement: Supplementary file 2 [file ci5c00617_si_002.zip › si/convergence/ex1_1ABA/psi4_files/no_ee/cutoff_10.5_psi4_file_cx.out]

Scratch directory: /tmp/
   => Libint2 <=

    Primary   basis highest AM E, G, H:  5, 4, 3
    Auxiliary basis highest AM E, G, H:  6, 5, 4
    Onebody   basis highest AM E, G, H:  6, 5, 4
    Solid Harmonics ordering:            gaussian

*** tstart() called on atl1-1-01-010-23-2.pace.gatech.edu
*** at Tue May 20 10:41:37 2025

   => Loading Basis Set <=

    Name: MINIX
    Role: ORBITAL
    Keyword: BASIS
    atoms 1-2, 4, 6, 27, 31, 47, 55, 68, 75, 83, 96, 99-100, 108, 110, 119, 123, 133, 152, 169, 191, 201, 208, 222, 233-234, 240, 244, 264, 283, 287, 297, 316, 343, 347, 354, 370, 390, 393-394, 402, 405-406, 414, 418-419, 429, 451, 470, 480, 484-485, 495, 514, 533, 536, 547, 569, 588, 595, 619, 622-623, 631, 634, 645, 650, 662, 681, 688, 707, 710, 721, 738, 752, 757, 769, 801, 818, 822, 844, 847, 850, 853, 856, 859, 862, 865, 868, 871, 874, 877, 880, 883                                                                                                                                                                                                                                                                                                                                                                                                                                                 entry O          line   102 file /storage/hive/project/chem-sherrill/csargent30/.conda/envs/psi419/share/psi4/basis/minix.gbs 
    atoms 3, 5, 8-11, 26, 29-30, 32-34, 45-46, 48-54, 66-67, 73-74, 76-82, 94-95, 97-98, 106-107, 109, 117-118, 120-121, 131-132, 134-137, 150-151, 153-155, 157, 167-168, 170-173, 189-190, 192, 199-200, 206-207, 209-211, 220-221, 223, 230-232, 239, 242-243, 245-251, 262-263, 265-268, 281-282, 284-285, 295-296, 298-301, 314-315, 317-318, 320, 331-334, 342, 345-346, 352-353, 355-357, 368-369, 371-377, 388-389, 391-392, 400-401, 403-404, 412-413, 415-417, 427-428, 430-433, 449-450, 452-455, 468-469, 471, 478-479, 481-483, 493-494, 496-499, 512-513, 515-518, 531-532, 534-535, 545-546, 548-551, 567-568, 570-573, 586-587, 593-594, 596-598, 600, 617-618, 620-621, 629-630, 632-633, 643-644, 646-648, 660-661, 663-666, 679-680, 686-687, 689-692, 705-706, 708-709, 719-720, 722-723, 725, 736-737, 739-741, 750-751, 753-755, 767-768, 770-772, 783-790, 800, 803-806, 808, 817, 820-821, 827-834 entry C          line    74 file /storage/hive/project/chem-sherrill/csargent30/.conda/envs/psi419/share/psi4/basis/minix.gbs 
    atoms 7, 28, 44, 65, 72, 93, 105, 116, 122, 130, 149, 156, 158, 166, 174, 188, 198, 205, 219, 229, 241, 261, 280, 286, 294, 313, 330, 344, 351, 367, 387, 399, 411, 426, 434, 448, 467, 477, 492, 511, 530, 544, 552, 566, 585, 592, 599, 601-602, 616, 628, 642, 649, 659, 678, 685, 704, 718, 735, 749, 756, 766, 782, 802, 807, 809, 819, 826                                                                                                                                                                                                                                                                                                                                                                                                                                                                                                                                                                       entry N          line    88 file /storage/hive/project/chem-sherrill/csargent30/.conda/envs/psi419/share/psi4/basis/minix.gbs 
    atoms 12, 193, 224, 319, 724                                                                                                                                                                                                                                                                                                                                                                                                                                                                                                                                                                                                                                                                                                                                                                                                                                                                                           entry S          line   256 file /storage/hive/project/chem-sherrill/csargent30/.conda/envs/psi419/share/psi4/basis/minix.gbs 
    atoms 13-25, 35-43, 56-64, 69-71, 84-92, 101-104, 111-115, 124-129, 138-148, 159-165, 175-187, 194-197, 202-204, 212-218, 225-228, 235-238, 252-260, 269-279, 288-293, 302-312, 321-329, 335-341, 348-350, 358-366, 378-386, 395-398, 407-410, 420-425, 435-447, 456-466, 472-476, 486-491, 500-510, 519-529, 537-543, 553-565, 574-584, 589-591, 603-615, 624-627, 635-641, 651-658, 667-677, 682-684, 693-703, 711-717, 726-734, 742-748, 758-765, 773-781, 791-799, 810-816, 823-825, 835-843, 845-846, 848-849, 851-852, 854-855, 857-858, 860-861, 863-864, 866-867, 869-870, 872-873, 875-876, 878-879, 881-882, 884-895                                                                                                                                                                                                                                                                                         entry H          line    24 file /storage/hive/project/chem-sherrill/csargent30/.conda/envs/psi419/share/psi4/basis/minix.gbs 

   => HF3C: Empirical Dispersion <=

    Grimme's -D3 (BJ-damping) Dispersion Correction
    Grimme S.; Ehrlich S.; Goerigk L. (2011), J. Comput. Chem., 32: 1456

        s6 =       1.000000
        s8 =       0.877700
        a1 =       0.417100
        a2 =       2.914900


         ---------------------------------------------------------
                                   SCF
               by Justin Turney, Rob Parrish, Andy Simmonett
                          and Daniel G. A. Smith
                              RHF Reference
                       10 Threads, 114440 MiB Core
         ---------------------------------------------------------

  ==> Geometry <==

    Molecular point group: c1
    Full point group: C1

    Geometry (in Angstrom), charge = -3, multiplicity = 1:

       Center              X                  Y                   Z               Mass       
    ------------   -----------------  -----------------  -----------------  -----------------
         O            0.239000000000    46.905000000000    47.130000000000    15.994914619570
         O           -3.503000000000    46.132000000000    52.984000000000    15.994914619570
         C            0.283000000000    45.599000000000    47.738000000000    12.000000000000
         O           -2.852000000000    43.343000000000    52.881000000000    15.994914619570
         C           -0.860000000000    45.455000000000    48.481000000000    12.000000000000
         O           -0.834000000000    45.235000000000    53.590000000000    15.994914619570
         N           -0.870000000000    46.412000000000    49.496000000000    14.003074004430
         C           -0.997000000000    47.656000000000    48.915000000000    12.000000000000
         C            0.110000000000    47.928000000000    48.142000000000    12.000000000000
         C           -1.946000000000    46.213000000000    50.350000000000    12.000000000000
         C           -1.912000000000    45.057000000000    51.091000000000    12.000000000000
         S           -2.221000000000    44.980000000000    52.478000000000    31.972071174400
         H           -3.704000000000    46.727000000000    52.258000000000     1.007825032230
         H            1.167000000000    45.497000000000    48.368000000000     1.007825032230
         H            0.327000000000    44.830000000000    46.967000000000     1.007825032230
         H           -0.889000000000    44.457000000000    48.918000000000     1.007825032230
         H           -1.732000000000    45.592000000000    47.841000000000     1.007825032230
         H           -1.082000000000    48.410000000000    49.697000000000     1.007825032230
         H           -1.889000000000    47.674000000000    48.289000000000     1.007825032230
         H           -0.002000000000    48.903000000000    47.668000000000     1.007825032230
         H            1.001000000000    47.937000000000    48.769000000000     1.007825032230
         H           -2.823000000000    46.129000000000    49.708000000000     1.007825032230
         H           -1.985000000000    47.054000000000    51.042000000000     1.007825032230
         H           -0.840000000000    44.862000000000    51.112000000000     1.007825032230
         H           -2.601000000000    44.372000000000    50.598000000000     1.007825032230
         C           12.869000000000    48.669000000000    55.651000000000    12.000000000000
         O           12.774000000000    47.509000000000    55.249000000000    15.994914619570
         N           11.862000000000    49.290000000000    56.238000000000    14.003074004430
         C           10.574000000000    48.651000000000    56.514000000000    12.000000000000
         C            9.479000000000    49.442000000000    55.784000000000    12.000000000000
         O            9.222000000000    50.616000000000    56.099000000000    15.994914619570
         C           10.282000000000    48.658000000000    58.060000000000    12.000000000000
         C            8.950000000000    47.961000000000    58.320000000000    12.000000000000
         C           11.449000000000    48.005000000000    58.839000000000    12.000000000000
         H           11.987000000000    50.255000000000    56.510000000000     1.007825032230
         H           10.589000000000    47.624000000000    56.149000000000     1.007825032230
         H           10.193000000000    49.695000000000    58.385000000000     1.007825032230
         H            8.741000000000    47.962000000000    59.390000000000     1.007825032230
         H            9.002000000000    46.933000000000    57.961000000000     1.007825032230
         H            8.155000000000    48.489000000000    57.794000000000     1.007825032230
         H           11.227000000000    48.020000000000    59.906000000000     1.007825032230
         H           11.574000000000    46.974000000000    58.508000000000     1.007825032230
         H           12.368000000000    48.561000000000    58.651000000000     1.007825032230
         N            8.831000000000    48.837000000000    54.788000000000    14.003074004430
         C            7.706000000000    49.436000000000    54.084000000000    12.000000000000
         C            6.456000000000    48.981000000000    54.822000000000    12.000000000000
         O            6.310000000000    47.784000000000    55.139000000000    15.994914619570
         C            7.599000000000    48.942000000000    52.633000000000    12.000000000000
         C            8.692000000000    49.472000000000    51.736000000000    12.000000000000
         C            9.959000000000    48.898000000000    51.781000000000    12.000000000000
         C            8.415000000000    50.537000000000    50.880000000000    12.000000000000
         C           10.961000000000    49.400000000000    50.960000000000    12.000000000000
         C            9.426000000000    51.032000000000    50.065000000000    12.000000000000
         C           10.685000000000    50.467000000000    50.116000000000    12.000000000000
         O           11.708000000000    50.978000000000    49.318000000000    15.994914619570
         H            9.136000000000    47.916000000000    54.508000000000     1.007825032230
         H            7.783000000000    50.523000000000    54.107000000000     1.007825032230
         H            6.637000000000    49.260000000000    52.230000000000     1.007825032230
         H            7.639000000000    47.853000000000    52.629000000000     1.007825032230
         H           10.161000000000    48.072000000000    52.447000000000     1.007825032230
         H            7.427000000000    50.972000000000    50.851000000000     1.007825032230
         H           11.948000000000    48.963000000000    50.978000000000     1.007825032230
         H            9.228000000000    51.855000000000    49.395000000000     1.007825032230
         H           11.376000000000    51.721000000000    48.808000000000     1.007825032230
         N            5.533000000000    49.874000000000    55.110000000000    14.003074004430
         C            4.317000000000    49.477000000000    55.789000000000    12.000000000000
         C            3.333000000000    50.620000000000    55.891000000000    12.000000000000
         O            3.372000000000    51.588000000000    55.127000000000    15.994914619570
         H            5.674000000000    50.841000000000    54.856000000000     1.007825032230
         H            4.569000000000    49.137000000000    56.794000000000     1.007825032230
         H            3.854000000000    48.656000000000    55.241000000000     1.007825032230
         N            2.442000000000    50.507000000000    56.862000000000    14.003074004430
         C            1.413000000000    51.506000000000    57.119000000000    12.000000000000
         C            1.670000000000    52.119000000000    58.461000000000    12.000000000000
         O            2.084000000000    51.417000000000    59.378000000000    15.994914619570
         C            0.005000000000    50.927000000000    57.232000000000    12.000000000000
         C           -0.521000000000    50.237000000000    56.001000000000    12.000000000000
         C           -0.985000000000    51.011000000000    54.951000000000    12.000000000000
         C           -0.569000000000    48.854000000000    55.936000000000    12.000000000000
         C           -1.502000000000    50.387000000000    53.835000000000    12.000000000000
         C           -1.086000000000    48.222000000000    54.817000000000    12.000000000000
         C           -1.549000000000    49.003000000000    53.779000000000    12.000000000000
         O           -2.106000000000    48.406000000000    52.664000000000    15.994914619570
         H            2.477000000000    49.689000000000    57.454000000000     1.007825032230
         H            1.439000000000    52.275000000000    56.347000000000     1.007825032230
         H            0.006000000000    50.203000000000    58.047000000000     1.007825032230
         H           -0.679000000000    51.735000000000    57.492000000000     1.007825032230
         H           -0.943000000000    52.089000000000    55.005000000000     1.007825032230
         H           -0.201000000000    48.265000000000    56.763000000000     1.007825032230
         H           -1.869000000000    50.975000000000    53.007000000000     1.007825032230
         H           -1.126000000000    47.144000000000    54.759000000000     1.007825032230
         H           -2.740000000000    47.740000000000    52.940000000000     1.007825032230
         N            1.353000000000    53.383000000000    58.618000000000    14.003074004430
         C            1.379000000000    54.012000000000    59.918000000000    12.000000000000
         C            0.072000000000    53.524000000000    60.555000000000    12.000000000000
         O           -1.014000000000    53.786000000000    60.032000000000    15.994914619570
         C            1.368000000000    55.515000000000    59.744000000000    12.000000000000
         C            1.385000000000    56.331000000000    61.039000000000    12.000000000000
         O            0.880000000000    55.917000000000    62.095000000000    15.994914619570
         O            1.931000000000    57.431000000000    60.951000000000    15.994914619570
         H            1.085000000000    53.928000000000    57.811000000000     1.007825032230
         H            2.245000000000    53.688000000000    60.496000000000     1.007825032230
         H            2.247000000000    55.792000000000    59.162000000000     1.007825032230
         H            0.479000000000    55.789000000000    59.176000000000     1.007825032230
         N            0.064000000000    52.892000000000    61.725000000000    14.003074004430
         C           -1.173000000000    52.358000000000    62.288000000000    12.000000000000
         C           -2.171000000000    53.409000000000    62.766000000000    12.000000000000
         O           -3.340000000000    53.082000000000    63.002000000000    15.994914619570
         C           -0.884000000000    51.432000000000    63.465000000000    12.000000000000
         O           -0.305000000000    50.228000000000    62.993000000000    15.994914619570
         H            0.929000000000    52.779000000000    62.234000000000     1.007825032230
         H           -1.661000000000    51.766000000000    61.513000000000     1.007825032230
         H           -0.193000000000    51.922000000000    64.151000000000     1.007825032230
         H           -1.814000000000    51.207000000000    63.987000000000     1.007825032230
         H            0.094000000000    49.756000000000    63.727000000000     1.007825032230
         N           -1.723000000000    54.648000000000    62.956000000000    14.003074004430
         C           -2.659000000000    55.732000000000    63.202000000000    12.000000000000
         C           -3.518000000000    55.978000000000    61.988000000000    12.000000000000
         O           -4.628000000000    56.464000000000    62.145000000000    15.994914619570
         C           -1.958000000000    57.050000000000    63.504000000000    12.000000000000
         C           -1.189000000000    56.951000000000    64.807000000000    12.000000000000
         N            0.113000000000    57.238000000000    64.812000000000    14.003074004430
         O           -1.733000000000    56.536000000000    65.839000000000    15.994914619570
         H           -0.731000000000    54.835000000000    62.929000000000     1.007825032230
         H           -3.299000000000    55.467000000000    64.044000000000     1.007825032230
         H           -2.702000000000    57.842000000000    63.585000000000     1.007825032230
         H           -1.267000000000    57.285000000000    62.694000000000     1.007825032230
         H            0.566000000000    57.547000000000    63.963000000000     1.007825032230
         H            0.647000000000    57.147000000000    65.665000000000     1.007825032230
         N           -3.063000000000    55.713000000000    60.763000000000    14.003074004430
         C           -3.859000000000    55.957000000000    59.566000000000    12.000000000000
         C           -4.489000000000    54.638000000000    59.165000000000    12.000000000000
         O           -5.677000000000    54.600000000000    58.838000000000    15.994914619570
         C           -2.936000000000    56.525000000000    58.453000000000    12.000000000000
         C           -2.419000000000    57.872000000000    58.904000000000    12.000000000000
         C           -3.673000000000    56.641000000000    57.124000000000    12.000000000000
         C           -1.159000000000    58.375000000000    58.200000000000    12.000000000000
         H           -2.134000000000    55.330000000000    60.661000000000     1.007825032230
         H           -4.643000000000    56.680000000000    59.792000000000     1.007825032230
         H           -2.089000000000    55.851000000000    58.325000000000     1.007825032230
         H           -3.209000000000    58.605000000000    58.738000000000     1.007825032230
         H           -2.217000000000    57.821000000000    59.974000000000     1.007825032230
         H           -4.035000000000    55.658000000000    56.822000000000     1.007825032230
         H           -4.518000000000    57.321000000000    57.235000000000     1.007825032230
         H           -2.994000000000    57.028000000000    56.364000000000     1.007825032230
         H           -0.881000000000    59.348000000000    58.604000000000     1.007825032230
         H           -0.345000000000    57.668000000000    58.363000000000     1.007825032230
         H           -1.352000000000    58.467000000000    57.131000000000     1.007825032230
         N           -3.764000000000    53.513000000000    59.144000000000    14.003074004430
         C           -4.323000000000    52.242000000000    58.734000000000    12.000000000000
         C           -3.681000000000    51.215000000000    59.641000000000    12.000000000000
         O           -2.469000000000    51.006000000000    59.589000000000    15.994914619570
         C           -3.962000000000    52.008000000000    57.296000000000    12.000000000000
         C           -4.635000000000    50.801000000000    56.669000000000    12.000000000000
         C           -4.176000000000    49.512000000000    56.726000000000    12.000000000000
         N           -5.696000000000    50.809000000000    55.872000000000    14.003074004430
         C           -5.895000000000    49.594000000000    55.423000000000    12.000000000000
         N           -4.976000000000    48.833000000000    55.943000000000    14.003074004430
         H           -2.794000000000    53.552000000000    59.424000000000     1.007825032230
         H           -5.406000000000    52.241000000000    58.862000000000     1.007825032230
         H           -2.883000000000    51.867000000000    57.234000000000     1.007825032230
         H           -4.231000000000    52.894000000000    56.721000000000     1.007825032230
         H           -6.258000000000    51.618000000000    55.648000000000     1.007825032230
         H           -3.337000000000    49.137000000000    57.293000000000     1.007825032230
         H           -6.677000000000    49.282000000000    54.747000000000     1.007825032230
         N           -4.454000000000    50.568000000000    60.487000000000    14.003074004430
         C           -3.913000000000    49.659000000000    61.489000000000    12.000000000000
         C           -3.055000000000    48.558000000000    60.876000000000    12.000000000000
         O           -3.491000000000    47.931000000000    59.898000000000    15.994914619570
         C           -5.077000000000    49.060000000000    62.264000000000    12.000000000000
         C           -4.581000000000    48.271000000000    63.463000000000    12.000000000000
         C           -5.696000000000    47.747000000000    64.361000000000    12.000000000000
         C           -5.125000000000    47.550000000000    65.754000000000    12.000000000000
         N           -6.117000000000    47.166000000000    66.752000000000    14.003074004430
         H           -5.453000000000    50.706000000000    60.440000000000     1.007825032230
         H           -3.296000000000    50.234000000000    62.180000000000     1.007825032230
         H           -5.727000000000    49.864000000000    62.610000000000     1.007825032230
         H           -5.643000000000    48.398000000000    61.608000000000     1.007825032230
         H           -4.005000000000    47.420000000000    63.099000000000     1.007825032230
         H           -3.926000000000    48.910000000000    64.055000000000     1.007825032230
         H           -6.513000000000    48.468000000000    64.395000000000     1.007825032230
         H           -6.062000000000    46.795000000000    63.976000000000     1.007825032230
         H           -4.367000000000    46.769000000000    65.706000000000     1.007825032230
         H           -4.651000000000    48.479000000000    66.072000000000     1.007825032230
         H           -5.667000000000    47.053000000000    67.649000000000     1.007825032230
         H           -6.548000000000    46.294000000000    66.480000000000     1.007825032230
         H           -6.824000000000    47.884000000000    66.818000000000     1.007825032230
         N           -1.840000000000    48.367000000000    61.392000000000    14.003074004430
         C           -0.992000000000    47.311000000000    60.887000000000    12.000000000000
         C           -0.176000000000    46.758000000000    62.031000000000    12.000000000000
         O            0.958000000000    47.176000000000    62.300000000000    15.994914619570
         C           -0.081000000000    47.849000000000    59.785000000000    12.000000000000
         S            0.906000000000    46.497000000000    59.054000000000    31.972071174400
         H           -1.511000000000    48.963000000000    62.139000000000     1.007825032230
         H           -1.616000000000    46.517000000000    60.478000000000     1.007825032230
         H           -0.691000000000    48.308000000000    59.007000000000     1.007825032230
         H            0.590000000000    48.598000000000    60.206000000000     1.007825032230
         N           -0.745000000000    45.803000000000    62.754000000000    14.003074004430
         C           -0.066000000000    45.169000000000    63.887000000000    12.000000000000
         C            1.297000000000    44.560000000000    63.509000000000    12.000000000000
         O            2.300000000000    44.868000000000    64.165000000000    15.994914619570
         H           -1.679000000000    45.502000000000    62.515000000000     1.007825032230
         H            0.092000000000    45.920000000000    64.661000000000     1.007825032230
         H           -0.706000000000    44.381000000000    64.285000000000     1.007825032230
         N            1.441000000000    43.750000000000    62.430000000000    14.003074004430
         C            2.722000000000    43.233000000000    61.953000000000    12.000000000000
         C            3.756000000000    44.331000000000    61.685000000000    12.000000000000
         O            4.949000000000    44.126000000000    61.944000000000    15.994914619570
         C            2.361000000000    42.431000000000    60.697000000000    12.000000000000
         C            0.961000000000    41.944000000000    60.950000000000    12.000000000000
         C            0.350000000000    43.177000000000    61.613000000000    12.000000000000
         H            3.124000000000    42.549000000000    62.701000000000     1.007825032230
         H            2.394000000000    43.066000000000    59.812000000000     1.007825032230
         H            3.040000000000    41.586000000000    60.581000000000     1.007825032230
         H            0.449000000000    41.692000000000    60.021000000000     1.007825032230
         H            0.963000000000    41.096000000000    61.635000000000     1.007825032230
         H           -0.493000000000    42.895000000000    62.243000000000     1.007825032230
         H            0.031000000000    43.893000000000    60.855000000000     1.007825032230
         N            3.322000000000    45.484000000000    61.134000000000    14.003074004430
         C            4.203000000000    46.620000000000    60.883000000000    12.000000000000
         C            4.775000000000    47.153000000000    62.194000000000    12.000000000000
         O            5.993000000000    47.336000000000    62.287000000000    15.994914619570
         C            3.465000000000    47.784000000000    60.221000000000    12.000000000000
         S            2.700000000000    47.388000000000    58.627000000000    31.972071174400
         H            2.346000000000    45.564000000000    60.885000000000     1.007825032230
         H            5.022000000000    46.302000000000    60.238000000000     1.007825032230
         H            2.681000000000    48.119000000000    60.900000000000     1.007825032230
         H            4.169000000000    48.603000000000    60.074000000000     1.007825032230
         N            3.929000000000    47.366000000000    63.213000000000    14.003074004430
         C            4.400000000000    47.850000000000    64.519000000000    12.000000000000
         C            3.252000000000    48.130000000000    65.453000000000    12.000000000000
         C            2.275000000000    49.174000000000    64.947000000000    12.000000000000
         O            2.661000000000    50.072000000000    64.202000000000    15.994914619570
         O            1.114000000000    49.053000000000    65.326000000000    15.994914619570
         H            2.944000000000    47.189000000000    63.080000000000     1.007825032230
         H            4.957000000000    48.774000000000    64.366000000000     1.007825032230
         H            2.706000000000    47.200000000000    65.611000000000     1.007825032230
         H            3.654000000000    48.464000000000    66.409000000000     1.007825032230
         C           12.566000000000    53.009000000000    57.937000000000    12.000000000000
         O           12.459000000000    51.916000000000    57.371000000000    15.994914619570
         N           11.485000000000    53.672000000000    58.281000000000    14.003074004430
         C           10.147000000000    53.178000000000    57.973000000000    12.000000000000
         C            9.589000000000    54.010000000000    56.814000000000    12.000000000000
         O            9.658000000000    55.244000000000    56.807000000000    15.994914619570
         C            9.253000000000    53.305000000000    59.218000000000    12.000000000000
         C            7.869000000000    52.700000000000    59.024000000000    12.000000000000
         C            7.687000000000    51.343000000000    59.216000000000    12.000000000000
         C            6.802000000000    53.499000000000    58.641000000000    12.000000000000
         C            6.436000000000    50.789000000000    59.028000000000    12.000000000000
         C            5.556000000000    52.939000000000    58.454000000000    12.000000000000
         C            5.384000000000    51.590000000000    58.648000000000    12.000000000000
         H           11.583000000000    54.549000000000    58.773000000000     1.007825032230
         H           10.206000000000    52.132000000000    57.673000000000     1.007825032230
         H            9.741000000000    52.795000000000    60.049000000000     1.007825032230
         H            9.144000000000    54.360000000000    59.467000000000     1.007825032230
         H            8.518000000000    50.720000000000    59.511000000000     1.007825032230
         H            6.947000000000    54.558000000000    58.489000000000     1.007825032230
         H            6.284000000000    49.730000000000    59.179000000000     1.007825032230
         H            4.721000000000    53.557000000000    58.157000000000     1.007825032230
         H            4.408000000000    51.152000000000    58.500000000000     1.007825032230
         N            9.024000000000    53.368000000000    55.798000000000    14.003074004430
         C            8.472000000000    54.040000000000    54.638000000000    12.000000000000
         C            6.973000000000    53.748000000000    54.671000000000    12.000000000000
         O            6.536000000000    52.594000000000    54.558000000000    15.994914619570
         C            9.142000000000    53.478000000000    53.348000000000    12.000000000000
         C           10.605000000000    53.856000000000    53.284000000000    12.000000000000
         C            8.446000000000    54.045000000000    52.136000000000    12.000000000000
         C           11.302000000000    53.478000000000    54.566000000000    12.000000000000
         H            8.976000000000    52.360000000000    55.835000000000     1.007825032230
         H            8.645000000000    55.114000000000    54.711000000000     1.007825032230
         H            9.051000000000    52.392000000000    53.340000000000     1.007825032230
         H           11.075000000000    53.332000000000    52.452000000000     1.007825032230
         H           10.693000000000    54.931000000000    53.129000000000     1.007825032230
         H            7.389000000000    53.781000000000    52.167000000000     1.007825032230
         H            8.549000000000    55.130000000000    52.132000000000     1.007825032230
         H            8.897000000000    53.634000000000    51.233000000000     1.007825032230
         H           12.377000000000    53.428000000000    54.395000000000     1.007825032230
         H           11.090000000000    54.227000000000    55.329000000000     1.007825032230
         H           10.942000000000    52.506000000000    54.902000000000     1.007825032230
         N            6.166000000000    54.792000000000    54.866000000000    14.003074004430
         C            4.714000000000    54.653000000000    54.968000000000    12.000000000000
         C            4.103000000000    54.707000000000    53.574000000000    12.000000000000
         O            4.298000000000    55.692000000000    52.855000000000    15.994914619570
         C            4.122000000000    55.782000000000    55.827000000000    12.000000000000
         C            2.598000000000    55.732000000000    55.945000000000    12.000000000000
         N            2.013000000000    56.857000000000    56.341000000000    14.003074004430
         O            1.918000000000    54.728000000000    55.674000000000    15.994914619570
         H            6.573000000000    55.713000000000    54.946000000000     1.007825032230
         H            4.477000000000    53.693000000000    55.426000000000     1.007825032230
         H            4.547000000000    55.711000000000    56.828000000000     1.007825032230
         H            4.408000000000    56.740000000000    55.392000000000     1.007825032230
         H            2.573000000000    57.671000000000    56.551000000000     1.007825032230
         H            1.008000000000    56.899000000000    56.432000000000     1.007825032230
         N            3.358000000000    53.697000000000    53.143000000000    14.003074004430
         C            2.813000000000    53.718000000000    51.788000000000    12.000000000000
         C            1.415000000000    54.343000000000    51.725000000000    12.000000000000
         O            0.846000000000    54.490000000000    50.639000000000    15.994914619570
         C            2.765000000000    52.263000000000    51.154000000000    12.000000000000
         C            1.854000000000    51.314000000000    51.971000000000    12.000000000000
         C            4.222000000000    51.753000000000    51.018000000000    12.000000000000
         C            1.552000000000    49.957000000000    51.275000000000    12.000000000000
         H            3.168000000000    52.914000000000    53.752000000000     1.007825032230
         H            3.476000000000    54.326000000000    51.173000000000     1.007825032230
         H            2.346000000000    52.349000000000    50.152000000000     1.007825032230
         H            2.343000000000    51.107000000000    52.923000000000     1.007825032230
         H            0.910000000000    51.822000000000    52.168000000000     1.007825032230
         H            4.218000000000    50.753000000000    50.584000000000     1.007825032230
         H            4.784000000000    52.427000000000    50.372000000000     1.007825032230
         H            4.689000000000    51.720000000000    52.002000000000     1.007825032230
         H            0.908000000000    49.355000000000    51.916000000000     1.007825032230
         H            2.486000000000    49.425000000000    51.096000000000     1.007825032230
         H            1.050000000000    50.140000000000    50.325000000000     1.007825032230
         N            0.803000000000    54.699000000000    52.842000000000    14.003074004430
         C           -0.523000000000    55.306000000000    52.821000000000    12.000000000000
         C           -0.453000000000    56.609000000000    53.627000000000    12.000000000000
         O           -0.633000000000    56.589000000000    54.848000000000    15.994914619570
         C           -1.551000000000    54.355000000000    53.441000000000    12.000000000000
         C           -2.945000000000    54.929000000000    53.268000000000    12.000000000000
         S           -4.230000000000    53.864000000000    53.922000000000    31.972071174400
         C           -4.327000000000    52.868000000000    52.489000000000    12.000000000000
         H            1.263000000000    54.547000000000    53.728000000000     1.007825032230
         H           -0.806000000000    55.528000000000    51.792000000000     1.007825032230
         H           -1.338000000000    54.233000000000    54.503000000000     1.007825032230
         H           -1.494000000000    53.386000000000    52.946000000000     1.007825032230
         H           -2.992000000000    55.887000000000    53.785000000000     1.007825032230
         H           -3.129000000000    55.092000000000    52.206000000000     1.007825032230
         H           -5.082000000000    52.095000000000    52.634000000000     1.007825032230
         H           -4.601000000000    53.487000000000    51.634000000000     1.007825032230
         H           -3.359000000000    52.401000000000    52.305000000000     1.007825032230
         N           -0.069000000000    57.747000000000    53.033000000000    14.003074004430
         C            0.130000000000    59.004000000000    53.753000000000    12.000000000000
         C            0.742000000000    59.923000000000    52.710000000000    12.000000000000
         C            0.180000000000    59.391000000000    51.392000000000    12.000000000000
         C            0.301000000000    57.877000000000    51.623000000000    12.000000000000
         H            0.857000000000    58.842000000000    54.549000000000     1.007825032230
         H            0.437000000000    60.956000000000    52.875000000000     1.007825032230
         H            1.829000000000    59.841000000000    52.721000000000     1.007825032230
         H           -0.857000000000    59.694000000000    51.246000000000     1.007825032230
         H            0.798000000000    59.706000000000    50.551000000000     1.007825032230
         H            1.320000000000    57.531000000000    51.449000000000     1.007825032230
         H           -0.402000000000    57.335000000000    50.990000000000     1.007825032230
         C           -7.234000000000    57.352000000000    53.418000000000    12.000000000000
         O           -7.586000000000    58.298000000000    52.725000000000    15.994914619570
         N           -7.092000000000    56.125000000000    52.927000000000    14.003074004430
         C           -7.542000000000    55.739000000000    51.597000000000    12.000000000000
         C           -6.706000000000    56.276000000000    50.425000000000    12.000000000000
         O           -7.110000000000    56.102000000000    49.266000000000    15.994914619570
         H           -6.650000000000    55.425000000000    53.506000000000     1.007825032230
         H           -7.532000000000    54.650000000000    51.544000000000     1.007825032230
         H           -8.570000000000    56.079000000000    51.470000000000     1.007825032230
         N           -5.539000000000    56.901000000000    50.662000000000    14.003074004430
         C           -4.668000000000    57.406000000000    49.617000000000    12.000000000000
         C           -3.305000000000    56.701000000000    49.689000000000    12.000000000000
         O           -2.574000000000    56.844000000000    50.663000000000    15.994914619570
         C           -4.477000000000    58.938000000000    49.771000000000    12.000000000000
         C           -3.520000000000    59.471000000000    48.683000000000    12.000000000000
         C           -5.826000000000    59.653000000000    49.617000000000    12.000000000000
         H           -5.252000000000    57.026000000000    51.622000000000     1.007825032230
         H           -5.122000000000    57.201000000000    48.647000000000     1.007825032230
         H           -4.063000000000    59.154000000000    50.756000000000     1.007825032230
         H           -2.553000000000    58.975000000000    48.774000000000     1.007825032230
         H           -3.390000000000    60.546000000000    48.809000000000     1.007825032230
         H           -3.941000000000    59.268000000000    47.698000000000     1.007825032230
         H           -6.518000000000    59.291000000000    50.377000000000     1.007825032230
         H           -6.234000000000    59.449000000000    48.627000000000     1.007825032230
         H           -5.684000000000    60.727000000000    49.737000000000     1.007825032230
         N           -2.981000000000    55.933000000000    48.650000000000    14.003074004430
         C           -1.694000000000    55.276000000000    48.503000000000    12.000000000000
         C           -0.689000000000    56.178000000000    47.833000000000    12.000000000000
         O           -1.007000000000    57.031000000000    46.986000000000    15.994914619570
         C           -1.807000000000    54.027000000000    47.654000000000    12.000000000000
         C           -2.448000000000    52.908000000000    48.447000000000    12.000000000000
         C           -1.674000000000    52.148000000000    49.313000000000    12.000000000000
         C           -3.793000000000    52.637000000000    48.293000000000    12.000000000000
         C           -2.246000000000    51.109000000000    50.022000000000    12.000000000000
         C           -4.359000000000    51.592000000000    49.009000000000    12.000000000000
         C           -3.585000000000    50.828000000000    49.870000000000    12.000000000000
         H           -3.669000000000    55.800000000000    47.923000000000     1.007825032230
         H           -1.321000000000    55.001000000000    49.490000000000     1.007825032230
         H           -2.418000000000    54.242000000000    46.778000000000     1.007825032230
         H           -0.812000000000    53.718000000000    47.333000000000     1.007825032230
         H           -0.624000000000    52.369000000000    49.433000000000     1.007825032230
         H           -4.397000000000    53.231000000000    47.623000000000     1.007825032230
         H           -1.643000000000    50.518000000000    50.695000000000     1.007825032230
         H           -5.410000000000    51.372000000000    48.895000000000     1.007825032230
         H           -4.032000000000    50.014000000000    50.420000000000     1.007825032230
         N            0.559000000000    55.981000000000    48.219000000000    14.003074004430
         C            1.648000000000    56.676000000000    47.609000000000    12.000000000000
         C            2.148000000000    55.749000000000    46.503000000000    12.000000000000
         O            2.969000000000    54.837000000000    46.727000000000    15.994914619570
         C            2.727000000000    56.921000000000    48.641000000000    12.000000000000
         C            3.851000000000    57.807000000000    48.123000000000    12.000000000000
         O            4.136000000000    57.836000000000    46.930000000000    15.994914619570
         O            4.466000000000    58.475000000000    48.937000000000    15.994914619570
         H            0.748000000000    55.324000000000    48.962000000000     1.007825032230
         H            1.306000000000    57.621000000000    47.186000000000     1.007825032230
         H            3.149000000000    55.961000000000    48.937000000000     1.007825032230
         H            2.279000000000    57.394000000000    49.515000000000     1.007825032230
         N            1.729000000000    56.044000000000    45.279000000000    14.003074004430
         C            2.074000000000    55.193000000000    44.152000000000    12.000000000000
         C            3.544000000000    55.165000000000    43.751000000000    12.000000000000
         O            4.028000000000    54.128000000000    43.262000000000    15.994914619570
         C            1.196000000000    55.606000000000    42.978000000000    12.000000000000
         C           -0.276000000000    55.169000000000    43.109000000000    12.000000000000
         O           -0.642000000000    54.440000000000    44.043000000000    15.994914619570
         O           -1.058000000000    55.533000000000    42.223000000000    15.994914619570
         H            1.165000000000    56.868000000000    45.129000000000     1.007825032230
         H            1.794000000000    54.174000000000    44.420000000000     1.007825032230
         H            1.224000000000    56.692000000000    42.895000000000     1.007825032230
         H            1.608000000000    55.175000000000    42.065000000000     1.007825032230
         N            4.295000000000    56.236000000000    44.041000000000    14.003074004430
         C            5.738000000000    56.262000000000    43.810000000000    12.000000000000
         C            6.419000000000    55.264000000000    44.753000000000    12.000000000000
         O            7.287000000000    54.507000000000    44.311000000000    15.994914619570
         C            6.285000000000    57.691000000000    44.060000000000    12.000000000000
         C            7.817000000000    57.877000000000    44.132000000000    12.000000000000
         C            8.325000000000    58.939000000000    45.136000000000    12.000000000000
         O            7.863000000000    60.082000000000    45.076000000000    15.994914619570
         O            9.188000000000    58.652000000000    45.976000000000    15.994914619570
         H            3.849000000000    57.053000000000    44.433000000000     1.007825032230
         H            5.941000000000    55.976000000000    42.778000000000     1.007825032230
         H            5.919000000000    58.324000000000    43.252000000000     1.007825032230
         H            5.858000000000    58.056000000000    44.994000000000     1.007825032230
         H            8.165000000000    58.163000000000    43.139000000000     1.007825032230
         H            8.267000000000    56.918000000000    44.390000000000     1.007825032230
         N            6.007000000000    55.188000000000    46.022000000000    14.003074004430
         C            6.595000000000    54.232000000000    46.948000000000    12.000000000000
         C            6.178000000000    52.810000000000    46.615000000000    12.000000000000
         O            7.003000000000    51.909000000000    46.780000000000    15.994914619570
         C            6.185000000000    54.544000000000    48.389000000000    12.000000000000
         C            6.770000000000    55.890000000000    48.845000000000    12.000000000000
         C            8.263000000000    55.770000000000    49.033000000000    12.000000000000
         C            9.097000000000    56.857000000000    48.364000000000    12.000000000000
         N            8.714000000000    58.206000000000    48.749000000000    14.003074004430
         H            5.275000000000    55.805000000000    46.344000000000     1.007825032230
         H            7.680000000000    54.301000000000    46.874000000000     1.007825032230
         H            5.098000000000    54.589000000000    48.449000000000     1.007825032230
         H            6.549000000000    53.753000000000    49.045000000000     1.007825032230
         H            6.562000000000    56.648000000000    48.090000000000     1.007825032230
         H            6.309000000000    56.183000000000    49.788000000000     1.007825032230
         H            8.470000000000    55.798000000000    50.103000000000     1.007825032230
         H            8.583000000000    54.803000000000    48.645000000000     1.007825032230
         H           10.142000000000    56.705000000000    48.635000000000     1.007825032230
         H            8.998000000000    56.759000000000    47.283000000000     1.007825032230
         H            9.047000000000    58.862000000000    48.057000000000     1.007825032230
         H            7.708000000000    58.265000000000    48.811000000000     1.007825032230
         H            9.121000000000    58.428000000000    49.646000000000     1.007825032230
         N            4.954000000000    52.544000000000    46.147000000000    14.003074004430
         C            4.574000000000    51.175000000000    45.767000000000    12.000000000000
         C            5.400000000000    50.768000000000    44.548000000000    12.000000000000
         O            5.935000000000    49.653000000000    44.554000000000    15.994914619570
         C            3.036000000000    51.092000000000    45.467000000000    12.000000000000
         C            2.286000000000    51.433000000000    46.777000000000    12.000000000000
         C            2.604000000000    49.685000000000    45.023000000000    12.000000000000
         C            0.773000000000    51.661000000000    46.639000000000    12.000000000000
         H            4.282000000000    53.292000000000    46.053000000000     1.007825032230
         H            4.809000000000    50.502000000000    46.592000000000     1.007825032230
         H            2.774000000000    51.816000000000    44.696000000000     1.007825032230
         H            2.438000000000    50.609000000000    47.474000000000     1.007825032230
         H            2.731000000000    52.331000000000    47.204000000000     1.007825032230
         H            3.120000000000    49.420000000000    44.100000000000     1.007825032230
         H            2.859000000000    48.965000000000    45.800000000000     1.007825032230
         H            1.527000000000    49.672000000000    44.854000000000     1.007825032230
         H            0.349000000000    51.893000000000    47.616000000000     1.007825032230
         H            0.592000000000    52.493000000000    45.958000000000     1.007825032230
         H            0.304000000000    50.760000000000    46.244000000000     1.007825032230
         N            5.592000000000    51.650000000000    43.542000000000    14.003074004430
         C            6.428000000000    51.322000000000    42.387000000000    12.000000000000
         C            7.875000000000    50.984000000000    42.805000000000    12.000000000000
         O            8.493000000000    50.019000000000    42.350000000000    15.994914619570
         C            6.431000000000    52.514000000000    41.431000000000    12.000000000000
         H            5.148000000000    52.556000000000    43.589000000000     1.007825032230
         H            5.999000000000    50.461000000000    41.875000000000     1.007825032230
         H            7.051000000000    52.284000000000    40.564000000000     1.007825032230
         H            6.833000000000    53.389000000000    41.943000000000     1.007825032230
         H            5.412000000000    52.720000000000    41.104000000000     1.007825032230
         N            8.420000000000    51.753000000000    43.762000000000    14.003074004430
         C            9.754000000000    51.519000000000    44.282000000000    12.000000000000
         C            9.824000000000    50.151000000000    44.980000000000    12.000000000000
         O           10.783000000000    49.382000000000    44.768000000000    15.994914619570
         C           10.071000000000    52.653000000000    45.226000000000    12.000000000000
         C           11.325000000000    52.457000000000    46.033000000000    12.000000000000
         C           11.503000000000    53.587000000000    47.030000000000    12.000000000000
         O           11.927000000000    54.654000000000    46.595000000000    15.994914619570
         O           11.218000000000    53.423000000000    48.217000000000    15.994914619570
         H            7.881000000000    52.522000000000    44.133000000000     1.007825032230
         H           10.465000000000    51.534000000000    43.456000000000     1.007825032230
         H           10.183000000000    53.564000000000    44.639000000000     1.007825032230
         H            9.233000000000    52.781000000000    45.911000000000     1.007825032230
         H           11.260000000000    51.512000000000    46.572000000000     1.007825032230
         H           12.184000000000    52.430000000000    45.362000000000     1.007825032230
         N            8.796000000000    49.803000000000    45.757000000000    14.003074004430
         C            8.772000000000    48.508000000000    46.402000000000    12.000000000000
         C            8.758000000000    47.383000000000    45.375000000000    12.000000000000
         O            9.544000000000    46.436000000000    45.473000000000    15.994914619570
         C            7.545000000000    48.399000000000    47.296000000000    12.000000000000
         C            7.324000000000    47.081000000000    48.078000000000    12.000000000000
         C            8.510000000000    46.703000000000    48.971000000000    12.000000000000
         C            6.091000000000    47.281000000000    48.927000000000    12.000000000000
         H            8.031000000000    50.447000000000    45.895000000000     1.007825032230
         H            9.665000000000    48.408000000000    47.019000000000     1.007825032230
         H            7.607000000000    49.203000000000    48.029000000000     1.007825032230
         H            6.664000000000    48.575000000000    46.679000000000     1.007825032230
         H            7.141000000000    46.273000000000    47.369000000000     1.007825032230
         H            9.398000000000    46.559000000000    48.355000000000     1.007825032230
         H            8.284000000000    45.779000000000    49.503000000000     1.007825032230
         H            8.692000000000    47.501000000000    49.691000000000     1.007825032230
         H            5.893000000000    46.375000000000    49.500000000000     1.007825032230
         H            5.238000000000    47.497000000000    48.283000000000     1.007825032230
         H            6.252000000000    48.115000000000    49.610000000000     1.007825032230
         N            7.912000000000    47.499000000000    44.338000000000    14.003074004430
         C            7.852000000000    46.455000000000    43.322000000000    12.000000000000
         C            9.185000000000    46.293000000000    42.614000000000    12.000000000000
         O            9.584000000000    45.139000000000    42.359000000000    15.994914619570
         C            6.783000000000    46.760000000000    42.296000000000    12.000000000000
         C            5.362000000000    46.760000000000    42.865000000000    12.000000000000
         C            4.409000000000    47.143000000000    41.755000000000    12.000000000000
         C            4.990000000000    45.393000000000    43.428000000000    12.000000000000
         H            7.316000000000    48.311000000000    44.262000000000     1.007825032230
         H            7.603000000000    45.512000000000    43.810000000000     1.007825032230
         H            6.984000000000    47.744000000000    41.873000000000     1.007825032230
         H            6.841000000000    46.018000000000    41.499000000000     1.007825032230
         H            5.298000000000    47.502000000000    43.661000000000     1.007825032230
         H            3.388000000000    47.150000000000    42.138000000000     1.007825032230
         H            4.488000000000    46.420000000000    40.943000000000     1.007825032230
         H            4.664000000000    48.135000000000    41.383000000000     1.007825032230
         H            5.683000000000    45.128000000000    44.226000000000     1.007825032230
         H            3.975000000000    45.428000000000    43.824000000000     1.007825032230
         H            5.045000000000    44.646000000000    42.636000000000     1.007825032230
         N            9.904000000000    47.411000000000    42.382000000000    14.003074004430
         C           11.223000000000    47.366000000000    41.743000000000    12.000000000000
         C           12.202000000000    46.580000000000    42.608000000000    12.000000000000
         O           12.899000000000    45.671000000000    42.126000000000    15.994914619570
         C           11.766000000000    48.807000000000    41.518000000000    12.000000000000
         C           13.162000000000    48.837000000000    40.902000000000    12.000000000000
         O           10.835000000000    49.469000000000    40.656000000000    15.994914619570
         H            9.523000000000    48.305000000000    42.657000000000     1.007825032230
         H           11.130000000000    46.870000000000    40.777000000000     1.007825032230
         H           11.792000000000    49.328000000000    42.475000000000     1.007825032230
         H           10.104000000000    49.811000000000    41.176000000000     1.007825032230
         H           13.480000000000    49.871000000000    40.772000000000     1.007825032230
         H           13.861000000000    48.322000000000    41.561000000000     1.007825032230
         H           13.142000000000    48.338000000000    39.933000000000     1.007825032230
         N           12.217000000000    46.887000000000    43.909000000000    14.003074004430
         C           13.102000000000    46.219000000000    44.832000000000    12.000000000000
         C           12.810000000000    44.733000000000    44.943000000000    12.000000000000
         O           13.706000000000    43.894000000000    45.089000000000    15.994914619570
         C           12.965000000000    46.853000000000    46.189000000000    12.000000000000
         C           13.636000000000    48.188000000000    46.328000000000    12.000000000000
         C           13.588000000000    48.526000000000    47.809000000000    12.000000000000
         C           14.561000000000    49.653000000000    48.122000000000    12.000000000000
         N           14.275000000000    50.860000000000    47.352000000000    14.003074004430
         H           11.594000000000    47.603000000000    44.254000000000     1.007825032230
         H           14.128000000000    46.349000000000    44.488000000000     1.007825032230
         H           13.399000000000    46.177000000000    46.925000000000     1.007825032230
         H           11.905000000000    46.973000000000    46.411000000000     1.007825032230
         H           14.669000000000    48.130000000000    45.986000000000     1.007825032230
         H           13.094000000000    48.940000000000    45.755000000000     1.007825032230
         H           12.578000000000    48.838000000000    48.074000000000     1.007825032230
         H           13.858000000000    47.644000000000    48.390000000000     1.007825032230
         H           14.493000000000    49.890000000000    49.184000000000     1.007825032230
         H           15.574000000000    49.320000000000    47.897000000000     1.007825032230
         H           14.943000000000    51.579000000000    47.591000000000     1.007825032230
         H           13.342000000000    51.183000000000    47.567000000000     1.007825032230
         H           14.341000000000    50.654000000000    46.366000000000     1.007825032230
         N           11.531000000000    44.377000000000    44.905000000000    14.003074004430
         C           11.130000000000    42.976000000000    44.972000000000    12.000000000000
         C           11.340000000000    42.248000000000    43.660000000000    12.000000000000
         O           11.424000000000    41.017000000000    43.683000000000    15.994914619570
         C            9.646000000000    42.848000000000    45.362000000000    12.000000000000
         C            9.265000000000    43.266000000000    46.773000000000    12.000000000000
         C            7.755000000000    43.294000000000    46.907000000000    12.000000000000
         C            9.881000000000    42.319000000000    47.757000000000    12.000000000000
         H           10.821000000000    45.091000000000    44.828000000000     1.007825032230
         H           11.730000000000    42.484000000000    45.738000000000     1.007825032230
         H            9.070000000000    43.463000000000    44.670000000000     1.007825032230
         H            9.347000000000    41.809000000000    45.223000000000     1.007825032230
         H            9.653000000000    44.268000000000    46.959000000000     1.007825032230
         H            7.485000000000    43.594000000000    47.920000000000     1.007825032230
         H            7.340000000000    44.007000000000    46.194000000000     1.007825032230
         H            7.354000000000    42.301000000000    46.703000000000     1.007825032230
         H            9.608000000000    42.618000000000    48.769000000000     1.007825032230
         H           10.966000000000    42.341000000000    47.652000000000     1.007825032230
         H            9.518000000000    41.309000000000    47.566000000000     1.007825032230
         N           11.455000000000    42.952000000000    42.525000000000    14.003074004430
         C           11.525000000000    42.334000000000    41.214000000000    12.000000000000
         C           10.164000000000    41.769000000000    40.833000000000    12.000000000000
         O           10.081000000000    40.762000000000    40.130000000000    15.994914619570
         H           11.495000000000    43.959000000000    42.585000000000     1.007825032230
         H           11.825000000000    43.080000000000    40.478000000000     1.007825032230
         H           12.259000000000    41.529000000000    41.232000000000     1.007825032230
         N            9.056000000000    42.383000000000    41.229000000000    14.003074004430
         C            7.732000000000    41.847000000000    40.950000000000    12.000000000000
         C            7.015000000000    42.653000000000    39.888000000000    12.000000000000
         O            7.168000000000    43.877000000000    39.827000000000    15.994914619570
         C            6.847000000000    41.867000000000    42.198000000000    12.000000000000
         C            7.270000000000    40.907000000000    43.286000000000    12.000000000000
         C            6.765000000000    39.494000000000    43.037000000000    12.000000000000
         N            5.309000000000    39.509000000000    42.945000000000    14.003074004430
         C            4.456000000000    39.277000000000    43.947000000000    12.000000000000
         N            4.847000000000    39.018000000000    45.181000000000    14.003074004430
         N            3.160000000000    39.333000000000    43.692000000000    14.003074004430
         H            9.134000000000    43.250000000000    41.741000000000     1.007825032230
         H            7.833000000000    40.818000000000    40.605000000000     1.007825032230
         H            6.864000000000    42.876000000000    42.610000000000     1.007825032230
         H            5.825000000000    41.629000000000    41.903000000000     1.007825032230
         H            8.359000000000    40.887000000000    43.332000000000     1.007825032230
         H            6.881000000000    41.260000000000    44.241000000000     1.007825032230
         H            7.071000000000    38.848000000000    43.860000000000     1.007825032230
         H            7.184000000000    39.117000000000    42.104000000000     1.007825032230
         H            4.909000000000    39.714000000000    42.040000000000     1.007825032230
         H            5.832000000000    38.979000000000    45.401000000000     1.007825032230
         H            4.161000000000    38.858000000000    45.905000000000     1.007825032230
         H            2.838000000000    39.538000000000    42.757000000000     1.007825032230
         H            2.492000000000    39.171000000000    44.432000000000     1.007825032230
         N            6.207000000000    41.956000000000    39.087000000000    14.003074004430
         C            5.293000000000    42.579000000000    38.150000000000    12.000000000000
         C            3.843000000000    42.635000000000    38.597000000000    12.000000000000
         O            3.041000000000    43.261000000000    37.909000000000    15.994914619570
         C            5.310000000000    41.860000000000    36.804000000000    12.000000000000
         C            6.551000000000    42.112000000000    35.946000000000    12.000000000000
         O            7.307000000000    43.063000000000    36.189000000000    15.994914619570
         O            6.749000000000    41.341000000000    35.013000000000    15.994914619570
         H            6.233000000000    40.948000000000    39.136000000000     1.007825032230
         H            5.631000000000    43.602000000000    37.985000000000     1.007825032230
         H            5.243000000000    40.789000000000    36.993000000000     1.007825032230
         H            4.430000000000    42.166000000000    36.238000000000     1.007825032230
         N            3.402000000000    41.944000000000    39.654000000000    14.003074004430
         C            2.003000000000    41.980000000000    40.075000000000    12.000000000000
         C            2.042000000000    42.251000000000    41.586000000000    12.000000000000
         O            3.101000000000    42.119000000000    42.211000000000    15.994914619570
         C            1.229000000000    40.623000000000    39.804000000000    12.000000000000
         C            1.480000000000    40.065000000000    38.389000000000    12.000000000000
         O            1.654000000000    39.648000000000    40.770000000000    15.994914619570
         H            4.056000000000    41.380000000000    40.177000000000     1.007825032230
         H            1.491000000000    42.799000000000    39.570000000000     1.007825032230
         H            0.160000000000    40.798000000000    39.928000000000     1.007825032230
         H            0.891000000000    39.158000000000    41.087000000000     1.007825032230
         H            0.925000000000    39.136000000000    38.261000000000     1.007825032230
         H            1.148000000000    40.792000000000    37.648000000000     1.007825032230
         H            2.545000000000    39.873000000000    38.258000000000     1.007825032230
         N            0.923000000000    42.587000000000    42.217000000000    14.003074004430
         C            0.860000000000    42.841000000000    43.647000000000    12.000000000000
         C            0.191000000000    41.696000000000    44.392000000000    12.000000000000
         O           -0.020000000000    41.755000000000    45.606000000000    15.994914619570
         C            0.083000000000    44.138000000000    43.892000000000    12.000000000000
         C            0.752000000000    45.382000000000    43.343000000000    12.000000000000
         C           -0.200000000000    46.571000000000    43.380000000000    12.000000000000
         N           -0.054000000000    47.428000000000    44.372000000000    14.003074004430
         O           -1.105000000000    46.721000000000    42.552000000000    15.994914619570
         H            0.074000000000    42.670000000000    41.677000000000     1.007825032230
         H            1.874000000000    42.962000000000    44.027000000000     1.007825032230
         H           -0.896000000000    44.042000000000    43.423000000000     1.007825032230
         H           -0.056000000000    44.263000000000    44.966000000000     1.007825032230
         H            1.055000000000    45.199000000000    42.312000000000     1.007825032230
         H            1.634000000000    45.609000000000    43.942000000000     1.007825032230
         H            0.677000000000    47.290000000000    45.055000000000     1.007825032230
         H           -0.673000000000    48.222000000000    44.448000000000     1.007825032230
         N           -0.126000000000    40.611000000000    43.683000000000    14.003074004430
         C           -0.846000000000    39.468000000000    44.218000000000    12.000000000000
         C           -0.127000000000    38.883000000000    45.417000000000    12.000000000000
         O            1.056000000000    38.530000000000    45.397000000000    15.994914619570
         C           -0.990000000000    38.374000000000    43.128000000000    12.000000000000
         C           -1.627000000000    38.920000000000    41.847000000000    12.000000000000
         C           -1.847000000000    37.233000000000    43.716000000000    12.000000000000
         C           -3.091000000000    39.330000000000    41.987000000000    12.000000000000
         H            0.152000000000    40.582000000000    42.713000000000     1.007825032230
         H           -1.840000000000    39.791000000000    44.527000000000     1.007825032230
         H           -0.001000000000    37.983000000000    42.890000000000     1.007825032230
         H           -1.563000000000    38.148000000000    41.080000000000     1.007825032230
         H           -1.054000000000    39.786000000000    41.516000000000     1.007825032230
         H           -1.966000000000    36.446000000000    42.971000000000     1.007825032230
         H           -2.827000000000    37.621000000000    43.994000000000     1.007825032230
         H           -1.354000000000    36.826000000000    44.598000000000     1.007825032230
         H           -3.323000000000    40.106000000000    41.258000000000     1.007825032230
         H           -3.266000000000    39.713000000000    42.992000000000     1.007825032230
         H           -3.729000000000    38.464000000000    41.811000000000     1.007825032230
         N           -0.881000000000    38.847000000000    46.502000000000    14.003074004430
         C           -0.441000000000    38.279000000000    47.754000000000    12.000000000000
         C            0.502000000000    39.140000000000    48.581000000000    12.000000000000
         O            0.972000000000    38.690000000000    49.632000000000    15.994914619570
         H           -1.812000000000    39.236000000000    46.453000000000     1.007825032230
         H           -1.326000000000    38.078000000000    48.358000000000     1.007825032230
         H            0.054000000000    37.331000000000    47.545000000000     1.007825032230
         N            0.859000000000    40.336000000000    48.132000000000    14.003074004430
         C            1.732000000000    41.190000000000    48.902000000000    12.000000000000
         C            1.034000000000    41.776000000000    50.121000000000    12.000000000000
         O           -0.031000000000    42.407000000000    50.002000000000    15.994914619570
         C            2.216000000000    42.332000000000    48.029000000000    12.000000000000
         C            3.407000000000    42.998000000000    47.384000000000    12.000000000000
         C            3.093000000000    44.447000000000    47.004000000000    12.000000000000
         C            4.542000000000    42.927000000000    48.387000000000    12.000000000000
         H            0.515000000000    40.654000000000    47.237000000000     1.007825032230
         H            2.593000000000    40.609000000000    49.233000000000     1.007825032230
         H            1.601000000000    42.161000000000    47.146000000000     1.007825032230
         H            1.711000000000    43.184000000000    48.485000000000     1.007825032230
         H            3.686000000000    42.444000000000    46.487000000000     1.007825032230
         H            3.962000000000    44.893000000000    46.520000000000     1.007825032230
         H            2.245000000000    44.467000000000    46.319000000000     1.007825032230
         H            2.848000000000    45.013000000000    47.902000000000     1.007825032230
         H            5.430000000000    43.398000000000    47.965000000000     1.007825032230
         H            4.253000000000    43.448000000000    49.300000000000     1.007825032230
         H            4.758000000000    41.884000000000    48.618000000000     1.007825032230
         N            1.609000000000    41.565000000000    51.285000000000    14.003074004430
         C            1.098000000000    42.152000000000    52.502000000000    12.000000000000
         C            2.197000000000    43.020000000000    53.128000000000    12.000000000000
         O            3.368000000000    42.991000000000    52.732000000000    15.994914619570
         C            0.678000000000    41.061000000000    53.494000000000    12.000000000000
         C           -0.525000000000    40.271000000000    53.005000000000    12.000000000000
         O            1.805000000000    40.199000000000    53.678000000000    15.994914619570
         H            2.429000000000    40.977000000000    51.329000000000     1.007825032230
         H            0.236000000000    42.776000000000    52.267000000000     1.007825032230
         H            0.430000000000    41.527000000000    54.448000000000     1.007825032230
         H            1.577000000000    39.501000000000    54.296000000000     1.007825032230
         H           -0.785000000000    39.510000000000    53.741000000000     1.007825032230
         H           -1.370000000000    40.945000000000    52.866000000000     1.007825032230
         H           -0.283000000000    39.791000000000    52.057000000000     1.007825032230
         N            1.761000000000    43.922000000000    53.995000000000    14.003074004430
         C            2.669000000000    44.782000000000    54.721000000000    12.000000000000
         C            2.899000000000    44.200000000000    56.110000000000    12.000000000000
         O            1.950000000000    43.687000000000    56.706000000000    15.994914619570
         C            2.071000000000    46.190000000000    54.846000000000    12.000000000000
         C            1.967000000000    46.894000000000    53.501000000000    12.000000000000
         S            3.577000000000    47.123000000000    52.682000000000    31.972071174400
         C            3.194000000000    46.290000000000    51.174000000000    12.000000000000
         H            0.767000000000    44.011000000000    54.153000000000     1.007825032230
         H            3.619000000000    44.837000000000    54.189000000000     1.007825032230
         H            1.073000000000    46.110000000000    55.278000000000     1.007825032230
         H            2.699000000000    46.784000000000    55.510000000000     1.007825032230
         H            1.328000000000    46.300000000000    52.848000000000     1.007825032230
         H            1.506000000000    47.870000000000    53.650000000000     1.007825032230
         H            4.062000000000    46.314000000000    50.515000000000     1.007825032230
         H            2.929000000000    45.255000000000    51.388000000000     1.007825032230
         H            2.354000000000    46.787000000000    50.688000000000     1.007825032230
         N            4.081000000000    44.299000000000    56.717000000000    14.003074004430
         C            5.246000000000    45.002000000000    56.188000000000    12.000000000000
         C            6.066000000000    44.193000000000    55.186000000000    12.000000000000
         O            5.934000000000    42.966000000000    55.087000000000    15.994914619570
         C            6.034000000000    45.354000000000    57.433000000000    12.000000000000
         C            5.875000000000    44.064000000000    58.208000000000    12.000000000000
         C            4.392000000000    43.743000000000    58.040000000000    12.000000000000
         H            4.914000000000    45.923000000000    55.709000000000     1.007825032230
         H            7.079000000000    45.565000000000    57.206000000000     1.007825032230
         H            5.574000000000    46.188000000000    57.964000000000     1.007825032230
         H            6.497000000000    43.274000000000    57.786000000000     1.007825032230
         H            6.115000000000    44.218000000000    59.260000000000     1.007825032230
         H            3.797000000000    44.224000000000    58.816000000000     1.007825032230
         H            4.231000000000    42.665000000000    58.048000000000     1.007825032230
         N            6.987000000000    44.867000000000    54.479000000000    14.003074004430
         C            8.000000000000    44.233000000000    53.656000000000    12.000000000000
         C            9.305000000000    44.847000000000    54.159000000000    12.000000000000
         O            9.452000000000    46.089000000000    54.229000000000    15.994914619570
         C            7.805000000000    44.569000000000    52.173000000000    12.000000000000
         C            6.630000000000    43.812000000000    51.545000000000    12.000000000000
         C            6.785000000000    42.295000000000    51.627000000000    12.000000000000
         N            5.768000000000    41.525000000000    51.936000000000    14.003074004430
         O            7.875000000000    41.758000000000    51.405000000000    15.994914619570
         H            6.974000000000    45.876000000000    54.523000000000     1.007825032230
         H            7.999000000000    43.154000000000    53.809000000000     1.007825032230
         H            7.620000000000    45.639000000000    52.079000000000     1.007825032230
         H            8.717000000000    44.319000000000    51.631000000000     1.007825032230
         H            6.554000000000    44.097000000000    50.496000000000     1.007825032230
         H            5.711000000000    44.101000000000    52.056000000000     1.007825032230
         H            4.864000000000    41.934000000000    52.124000000000     1.007825032230
         H            5.890000000000    40.524000000000    51.986000000000     1.007825032230
         N           10.212000000000    43.967000000000    54.584000000000    14.003074004430
         C           11.476000000000    44.368000000000    55.215000000000    12.000000000000
         C           12.675000000000    43.980000000000    54.367000000000    12.000000000000
         O           12.691000000000    42.891000000000    53.782000000000    15.994914619570
         C           11.576000000000    43.704000000000    56.617000000000    12.000000000000
         C           12.772000000000    44.291000000000    57.384000000000    12.000000000000
         C           10.249000000000    43.916000000000    57.370000000000    12.000000000000
         H           10.022000000000    42.982000000000    54.467000000000     1.007825032230
         H           11.474000000000    45.451000000000    55.341000000000     1.007825032230
         H           11.736000000000    42.634000000000    56.486000000000     1.007825032230
         H           12.839000000000    43.823000000000    58.366000000000     1.007825032230
         H           12.635000000000    45.366000000000    57.502000000000     1.007825032230
         H           13.690000000000    44.100000000000    56.827000000000     1.007825032230
         H           10.429000000000    43.868000000000    58.444000000000     1.007825032230
         H            9.838000000000    44.892000000000    57.113000000000     1.007825032230
         H            9.541000000000    43.138000000000    57.085000000000     1.007825032230
         N           13.661000000000    44.873000000000    54.314000000000    14.003074004430
         C           14.920000000000    44.686000000000    53.606000000000    12.000000000000
         C           15.084000000000    45.732000000000    52.480000000000    12.000000000000
         C           14.037000000000    45.513000000000    51.389000000000    12.000000000000
         C           12.748000000000    46.009000000000    51.540000000000    12.000000000000
         C           14.355000000000    44.764000000000    50.257000000000    12.000000000000
         C           11.795000000000    45.741000000000    50.561000000000    12.000000000000
         C           13.394000000000    44.507000000000    49.291000000000    12.000000000000
         C           12.120000000000    44.992000000000    49.447000000000    12.000000000000
         H           13.526000000000    45.747000000000    54.802000000000     1.007825032230
         H           14.954000000000    43.683000000000    53.180000000000     1.007825032230
         H           14.962000000000    46.731000000000    52.898000000000     1.007825032230
         H           16.080000000000    45.642000000000    52.047000000000     1.007825032230
         H           12.488000000000    46.597000000000    52.408000000000     1.007825032230
         H           15.357000000000    44.381000000000    50.132000000000     1.007825032230
         H           10.791000000000    46.123000000000    50.674000000000     1.007825032230
         H           13.648000000000    43.926000000000    48.417000000000     1.007825032230
         H           11.370000000000    44.788000000000    48.697000000000     1.007825032230
         C           17.040000000000    41.941000000000    51.007000000000    12.000000000000
         O           16.836000000000    42.533000000000    52.077000000000    15.994914619570
         N           16.095000000000    41.291000000000    50.355000000000    14.003074004430
         C           14.733000000000    41.195000000000    50.835000000000    12.000000000000
         C           13.852000000000    40.816000000000    49.658000000000    12.000000000000
         C           12.389000000000    40.645000000000    50.035000000000    12.000000000000
         C           11.595000000000    41.566000000000    50.695000000000    12.000000000000
         N           11.653000000000    39.576000000000    49.778000000000    14.003074004430
         C           10.451000000000    39.794000000000    50.243000000000    12.000000000000
         N           10.428000000000    40.987000000000    50.784000000000    14.003074004430
         H           16.332000000000    40.841000000000    49.483000000000     1.007825032230
         H           14.421000000000    42.170000000000    51.211000000000     1.007825032230
         H           13.926000000000    41.599000000000    48.904000000000     1.007825032230
         H           14.217000000000    39.882000000000    49.232000000000     1.007825032230
         H           11.877000000000    42.544000000000    51.056000000000     1.007825032230
         H            9.619000000000    39.108000000000    50.190000000000     1.007825032230
         H            9.615000000000    41.404000000000    51.213000000000     1.007825032230
         C            9.118000000000    40.183000000000    54.803000000000    12.000000000000
         O            9.387000000000    41.362000000000    55.086000000000    15.994914619570
         N            8.115000000000    39.543000000000    55.384000000000    14.003074004430
         C            7.292000000000    40.203000000000    56.373000000000    12.000000000000
         C            7.821000000000    40.045000000000    57.784000000000    12.000000000000
         O            8.967000000000    39.610000000000    58.017000000000    15.994914619570
         H            7.923000000000    38.584000000000    55.134000000000     1.007825032230
         H            7.249000000000    41.266000000000    56.135000000000     1.007825032230
         H            6.284000000000    39.790000000000    56.326000000000     1.007825032230
         N            6.984000000000    40.342000000000    58.778000000000    14.003074004430
         C            7.384000000000    40.247000000000    60.166000000000    12.000000000000
         C            6.284000000000    40.754000000000    61.091000000000    12.000000000000
         C            6.705000000000    40.642000000000    62.560000000000    12.000000000000
         C            7.825000000000    41.288000000000    63.022000000000    12.000000000000
         C            5.989000000000    39.828000000000    63.426000000000    12.000000000000
         C            8.229000000000    41.132000000000    64.328000000000    12.000000000000
         C            6.398000000000    39.679000000000    64.737000000000    12.000000000000
         C            7.527000000000    40.326000000000    65.197000000000    12.000000000000
         H            6.045000000000    40.641000000000    58.557000000000     1.007825032230
         H            8.276000000000    40.856000000000    60.316000000000     1.007825032230
         H            5.384000000000    40.160000000000    60.932000000000     1.007825032230
         H            6.072000000000    41.797000000000    60.857000000000     1.007825032230
         H            8.392000000000    41.922000000000    62.357000000000     1.007825032230
         H            5.109000000000    39.309000000000    63.074000000000     1.007825032230
         H            9.110000000000    41.650000000000    64.677000000000     1.007825032230
         H            5.830000000000    39.051000000000    65.407000000000     1.007825032230
         H            7.854000000000    40.203000000000    66.219000000000     1.007825032230
         O           -4.494000000000    46.184000000000    55.356000000000    15.994914619570
         H           -3.983000000000    45.969000000000    54.576000000000     1.007825032230
         H           -4.883000000000    45.386000000000    55.713000000000     1.007825032230
         O           -0.568000000000    54.245000000000    56.640000000000    15.994914619570
         H            0.134000000000    54.591000000000    56.089000000000     1.007825032230
         H           -0.462000000000    54.570000000000    57.534000000000     1.007825032230
         O           -0.810000000000    44.068000000000    57.031000000000    15.994914619570
         H            0.132000000000    43.938000000000    56.920000000000     1.007825032230
         H           -1.285000000000    43.430000000000    56.499000000000     1.007825032230
         O           -5.188000000000    43.599000000000    55.708000000000    15.994914619570
         H           -5.595000000000    43.266000000000    54.908000000000     1.007825032230
         H           -4.407000000000    43.083000000000    55.907000000000     1.007825032230
         O            3.250000000000    51.131000000000    61.824000000000    15.994914619570
         H            3.039000000000    50.751000000000    62.677000000000     1.007825032230
         H            3.402000000000    50.429000000000    61.191000000000     1.007825032230
         O            0.263000000000    58.629000000000    44.891000000000    15.994914619570
         H            0.111000000000    58.192000000000    45.729000000000     1.007825032230
         H            1.186000000000    58.871000000000    44.819000000000     1.007825032230
         O            5.003000000000    39.012000000000    53.418000000000    15.994914619570
         H            4.575000000000    39.038000000000    52.562000000000     1.007825032230
         H            5.944000000000    38.883000000000    53.300000000000     1.007825032230
         O            3.187000000000    37.794000000000    47.216000000000    15.994914619570
         H            2.483000000000    38.037000000000    46.615000000000     1.007825032230
         H            2.832000000000    37.256000000000    47.923000000000     1.007825032230
         O           -7.326000000000    52.855000000000    56.701000000000    15.994914619570
         H           -6.835000000000    53.375000000000    57.337000000000     1.007825032230
         H           -8.116000000000    52.507000000000    57.115000000000     1.007825032230
         O            3.645000000000    39.297000000000    51.046000000000    15.994914619570
         H            4.240000000000    39.454000000000    50.312000000000     1.007825032230
         H            3.097000000000    38.535000000000    50.856000000000     1.007825032230
         O           -1.910000000000    49.551000000000    43.381000000000    15.994914619570
         H           -1.662000000000    49.802000000000    42.491000000000     1.007825032230
         H           -2.807000000000    49.216000000000    43.380000000000     1.007825032230
         O           -4.831000000000    48.504000000000    52.099000000000    15.994914619570
         H           -5.768000000000    48.538000000000    51.905000000000     1.007825032230
         H           -4.357000000000    48.187000000000    51.330000000000     1.007825032230
         O            7.431000000000    38.634000000000    51.867000000000    15.994914619570
         H            7.564000000000    39.572000000000    51.728000000000     1.007825032230
         H            7.336000000000    38.197000000000    51.021000000000     1.007825032230
         O           -2.001000000000    42.627000000000    47.431000000000    15.994914619570
         H           -1.139000000000    42.734000000000    47.029000000000     1.007825032230
         H           -1.902000000000    42.534000000000    48.378000000000     1.007825032230
         H           13.796000000000    49.215000000000    55.536000000000     1.007825032230
         H            5.045000000000    47.137000000000    65.016000000000     1.007825032230
         H           13.557000000000    53.427000000000    58.143000000000     1.007825032230
         H           -0.795000000000    59.388000000000    54.192000000000     1.007825032230
         H           -6.892000000000    57.514000000000    54.434000000000     1.007825032230
         H           15.731000000000    44.803000000000    54.331000000000     1.007825032230
         H           18.033000000000    41.942000000000    50.544000000000     1.007825032230
         H           14.641000000000    40.460000000000    51.638000000000     1.007825032230
         H            9.722000000000    39.642000000000    54.070000000000     1.007825032230
         H            7.624000000000    39.202000000000    60.415000000000     1.007825032230

  Running in c1 symmetry.

  Rotational constants: A =      0.00004  B =      0.00000  C =      0.00000 [cm^-1]
  Rotational constants: A =      1.22964  B =      0.01545  C =      0.01544 [MHz]
  Nuclear repulsion = 281683.518786079715937

  Charge       = -3
  Multiplicity = 1
  Electrons    = 3416
  Nalpha       = 1708
  Nbeta        = 1708

  ==> Algorithm <==

  SCF Algorithm Type is DF.
  DIIS enabled.
  MOM disabled.
  Fractional occupation disabled.
  Guess Type is SAD.
  Energy threshold   = 1.00e-06
  Density threshold  = 1.00e-06
  Integral threshold = 1.00e-12

  ==> Primary Basis <==

  Basis Set: MINIX
    Blend: MINIX
    Number of shells: 1794
    Number of basis functions: 2708
    Number of Cartesian functions: 2713
    Spherical Harmonics?: true
    Max angular momentum: 2

   => Loading Basis Set <=

    Name: (MINIX AUX)
    Role: JKFIT
    Keyword: DF_BASIS_SCF
    atoms 1-2, 4, 6, 27, 31, 47, 55, 68, 75, 83, 96, 99-100, 108, 110, 119, 123, 133, 152, 169, 191, 201, 208, 222, 233-234, 240, 244, 264, 283, 287, 297, 316, 343, 347, 354, 370, 390, 393-394, 402, 405-406, 414, 418-419, 429, 451, 470, 480, 484-485, 495, 514, 533, 536, 547, 569, 588, 595, 619, 622-623, 631, 634, 645, 650, 662, 681, 688, 707, 710, 721, 738, 752, 757, 769, 801, 818, 822, 844, 847, 850, 853, 856, 859, 862, 865, 868, 871, 874, 877, 880, 883                                                                                                                                                                                                                                                                                                                                                                                                                                                 entry O          line   318 file /storage/hive/project/chem-sherrill/csargent30/.conda/envs/psi419/share/psi4/basis/def2-universal-jkfit.gbs 
    atoms 3, 5, 8-11, 26, 29-30, 32-34, 45-46, 48-54, 66-67, 73-74, 76-82, 94-95, 97-98, 106-107, 109, 117-118, 120-121, 131-132, 134-137, 150-151, 153-155, 157, 167-168, 170-173, 189-190, 192, 199-200, 206-207, 209-211, 220-221, 223, 230-232, 239, 242-243, 245-251, 262-263, 265-268, 281-282, 284-285, 295-296, 298-301, 314-315, 317-318, 320, 331-334, 342, 345-346, 352-353, 355-357, 368-369, 371-377, 388-389, 391-392, 400-401, 403-404, 412-413, 415-417, 427-428, 430-433, 449-450, 452-455, 468-469, 471, 478-479, 481-483, 493-494, 496-499, 512-513, 515-518, 531-532, 534-535, 545-546, 548-551, 567-568, 570-573, 586-587, 593-594, 596-598, 600, 617-618, 620-621, 629-630, 632-633, 643-644, 646-648, 660-661, 663-666, 679-680, 686-687, 689-692, 705-706, 708-709, 719-720, 722-723, 725, 736-737, 739-741, 750-751, 753-755, 767-768, 770-772, 783-790, 800, 803-806, 808, 817, 820-821, 827-834 entry C          line   198 file /storage/hive/project/chem-sherrill/csargent30/.conda/envs/psi419/share/psi4/basis/def2-universal-jkfit.gbs 
    atoms 7, 28, 44, 65, 72, 93, 105, 116, 122, 130, 149, 156, 158, 166, 174, 188, 198, 205, 219, 229, 241, 261, 280, 286, 294, 313, 330, 344, 351, 367, 387, 399, 411, 426, 434, 448, 467, 477, 492, 511, 530, 544, 552, 566, 585, 592, 599, 601-602, 616, 628, 642, 649, 659, 678, 685, 704, 718, 735, 749, 756, 766, 782, 802, 807, 809, 819, 826                                                                                                                                                                                                                                                                                                                                                                                                                                                                                                                                                                       entry N          line   258 file /storage/hive/project/chem-sherrill/csargent30/.conda/envs/psi419/share/psi4/basis/def2-universal-jkfit.gbs 
    atoms 12, 193, 224, 319, 724                                                                                                                                                                                                                                                                                                                                                                                                                                                                                                                                                                                                                                                                                                                                                                                                                                                                                           entry S          line   903 file /storage/hive/project/chem-sherrill/csargent30/.conda/envs/psi419/share/psi4/basis/def2-universal-jkfit.gbs 
    atoms 13-25, 35-43, 56-64, 69-71, 84-92, 101-104, 111-115, 124-129, 138-148, 159-165, 175-187, 194-197, 202-204, 212-218, 225-228, 235-238, 252-260, 269-279, 288-293, 302-312, 321-329, 335-341, 348-350, 358-366, 378-386, 395-398, 407-410, 420-425, 435-447, 456-466, 472-476, 486-491, 500-510, 519-529, 537-543, 553-565, 574-584, 589-591, 603-615, 624-627, 635-641, 651-658, 667-677, 682-684, 693-703, 711-717, 726-734, 742-748, 758-765, 773-781, 791-799, 810-816, 823-825, 835-843, 845-846, 848-849, 851-852, 854-855, 857-858, 860-861, 863-864, 866-867, 869-870, 872-873, 875-876, 878-879, 881-882, 884-895                                                                                                                                                                                                                                                                                         entry H          line    18 file /storage/hive/project/chem-sherrill/csargent30/.conda/envs/psi419/share/psi4/basis/def2-universal-jkfit.gbs 

  ==> Integral Setup <==

  ==> DiskDFJK: Density-Fitted J/K Matrices <==

    J tasked:                  Yes
    K tasked:                  Yes
    wK tasked:                  No
    OpenMP threads:             10
    Integrals threads:          10
    Memory [MiB]:            85830
    Algorithm:                Disk
    Integral Cache:           NONE
    Schwarz Cutoff:          1E-12
    Fitting Condition:       1E-10

   => Auxiliary Basis Set <=

  Basis Set: (MINIX AUX)
    Blend: DEF2-UNIVERSAL-JKFIT
    Number of shells: 13833
    Number of basis functions: 41895
    Number of Cartesian functions: 49380
    Spherical Harmonics?: true
    Max angular momentum: 4

  Minimum eigenvalue in the overlap matrix is 1.0755406593E-01.
  Reciprocal condition number of the overlap matrix is 3.6268891127E-02.
    Using symmetric orthogonalization.

  ==> Pre-Iterations <==

  SCF Guess: Superposition of Atomic Densities via on-the-fly atomic UHF (no occupation information).

   -------------------------
    Irrep   Nso     Nmo    
   -------------------------
     A       2708    2708 
   -------------------------
    Total    2708    2708
   -------------------------

  ==> Iterations <==

                           Total Energy        Delta E     RMS |[F,P]|

   @DF-RHF iter SAD: -23089.43509644357255   -2.30894e+04   0.00000e+00 
   @DF-RHF iter   1: -23280.80651560795741   -1.91371e+02   1.46596e-03 DIIS/ADIIS
   @DF-RHF iter   2: -23287.21815457333287   -6.41164e+00   1.02068e-03 DIIS/ADIIS
   @DF-RHF iter   3: -23292.09428634144933   -4.87613e+00   2.26658e-04 DIIS/ADIIS
   @DF-RHF iter   4: -23292.38724778277174   -2.92961e-01   7.22025e-05 DIIS
   @DF-RHF iter   5: -23292.44021969570167   -5.29719e-02   2.81492e-05 DIIS
   @DF-RHF iter   6: -23292.44845634223020   -8.23665e-03   1.17357e-05 DIIS
   @DF-RHF iter   7: -23292.44987209996907   -1.41576e-03   5.25309e-06 DIIS
   @DF-RHF iter   8: -23292.45019410802342   -3.22008e-04   1.59370e-06 DIIS
   @DF-RHF iter   9: -23292.45022568763670   -3.15796e-05   6.46226e-07 DIIS
   @DF-RHF iter  10: -23292.45023054669946   -4.85906e-06   2.51580e-07 DIIS
   @DF-RHF iter  11: -23292.45023171947832   -1.17278e-06   1.48508e-07 DIIS
   @DF-RHF iter  12: -23292.45023226883859   -5.49360e-07   9.71080e-08 DIIS
  Energy and wave function converged.


  ==> Post-Iterations <==

    Orbital Energies [Eh]
    ---------------------

    Doubly Occupied:                                                      

       1A    -91.559145     2A    -91.197758     3A    -91.195136  
       4A    -91.164289     5A    -91.134314     6A    -20.326862  
       7A    -20.282729     8A    -20.277318     9A    -20.277078  
      10A    -20.266136    11A    -20.257478    12A    -20.234093  
      13A    -20.234051    14A    -20.232871    15A    -20.227544  
      16A    -20.224925    17A    -20.224800    18A    -20.218546  
      19A    -20.207352    20A    -20.196346    21A    -20.190988  
      22A    -20.188375    23A    -20.187784    24A    -20.187603  
      25A    -20.182896    26A    -20.181316    27A    -20.170689  
      28A    -20.170164    29A    -20.164893    30A    -20.162500  
      31A    -20.161477    32A    -20.160837    33A    -20.157455  
      34A    -20.155494    35A    -20.155184    36A    -20.155024  
      37A    -20.153145    38A    -20.151322    39A    -20.151253  
      40A    -20.150068    41A    -20.146338    42A    -20.144095  
      43A    -20.143712    44A    -20.142950    45A    -20.142748  
      46A    -20.140748    47A    -20.139706    48A    -20.139184  
      49A    -20.138396    50A    -20.137400    51A    -20.137200  
      52A    -20.136553    53A    -20.136465    54A    -20.134670  
      55A    -20.134107    56A    -20.130116    57A    -20.127603  
      58A    -20.127305    59A    -20.126675    60A    -20.125446  
      61A    -20.124227    62A    -20.124191    63A    -20.122901  
      64A    -20.118609    65A    -20.118192    66A    -20.117021  
      67A    -20.115981    68A    -20.114353    69A    -20.112580  
      70A    -20.106846    71A    -20.106133    72A    -20.106007  
      73A    -20.105898    74A    -20.104999    75A    -20.104674  
      76A    -20.103995    77A    -20.101712    78A    -20.097689  
      79A    -20.092166    80A    -20.086588    81A    -20.080426  
      82A    -20.079916    83A    -20.062022    84A    -20.060553  
      85A    -20.047723    86A    -20.020143    87A    -19.941632  
      88A    -19.933785    89A    -19.923716    90A    -19.915136  
      91A    -19.909422    92A    -19.898382    93A    -19.869467  
      94A    -19.868317    95A    -19.866560    96A    -19.865118  
      97A    -19.861964    98A    -19.854142    99A    -19.831384  
     100A    -19.829074   101A    -15.723211   102A    -15.609235  
     103A    -15.498070   104A    -15.478121   105A    -15.473208  
     106A    -15.463843   107A    -15.461889   108A    -15.436747  
     109A    -15.407636   110A    -15.404763   111A    -15.392511  
     112A    -15.379340   113A    -15.366769   114A    -15.358107  
     115A    -15.356526   116A    -15.354484   117A    -15.347227  
     118A    -15.343078   119A    -15.339231   120A    -15.337042  
     121A    -15.336543   122A    -15.336038   123A    -15.334748  
     124A    -15.334103   125A    -15.331983   126A    -15.329115  
     127A    -15.327680   128A    -15.324282   129A    -15.323715  
     130A    -15.321340   131A    -15.312067   132A    -15.312014  
     133A    -15.311786   134A    -15.309931   135A    -15.309353  
     136A    -15.308033   137A    -15.307276   138A    -15.304719  
     139A    -15.301777   140A    -15.298440   141A    -15.298410  
     142A    -15.296826   143A    -15.295635   144A    -15.295228  
     145A    -15.292391   146A    -15.292216   147A    -15.289727  
     148A    -15.289621   149A    -15.288812   150A    -15.288115  
     151A    -15.284463   152A    -15.284393   153A    -15.283715  
     154A    -15.280397   155A    -15.279510   156A    -15.277701  
     157A    -15.277356   158A    -15.276117   159A    -15.273210  
     160A    -15.270641   161A    -15.270317   162A    -15.255776  
     163A    -15.255683   164A    -15.254204   165A    -15.246898  
     166A    -15.245012   167A    -15.235661   168A    -15.216862  
     169A    -11.419638   170A    -11.346851   171A    -11.314506  
     172A    -11.303344   173A    -11.298746   174A    -11.277822  
     175A    -11.263504   176A    -11.246268   177A    -11.239356  
     178A    -11.238173   179A    -11.233199   180A    -11.228685  
     181A    -11.225956   182A    -11.224907   183A    -11.224639  
     184A    -11.222134   185A    -11.219746   186A    -11.213803  
     187A    -11.212363   188A    -11.210025   189A    -11.209829  
     190A    -11.209633   191A    -11.207591   192A    -11.207529  
     193A    -11.206373   194A    -11.205148   195A    -11.203638  
     196A    -11.203582   197A    -11.203073   198A    -11.202606  
     199A    -11.202025   200A    -11.202021   201A    -11.199823  
     202A    -11.197210   203A    -11.196822   204A    -11.196772  
     205A    -11.195414   206A    -11.192767   207A    -11.192291  
     208A    -11.191828   209A    -11.190429   210A    -11.189147  
     211A    -11.188377   212A    -11.187712   213A    -11.186982  
     214A    -11.185670   215A    -11.182293   216A    -11.181720  
     217A    -11.181012   218A    -11.180499   219A    -11.180284  
     220A    -11.180248   221A    -11.177714   222A    -11.176157  
     223A    -11.173828   224A    -11.173750   225A    -11.172681  
     226A    -11.172513   227A    -11.170172   228A    -11.170056  
     229A    -11.168075   230A    -11.167892   231A    -11.167082  
     232A    -11.166521   233A    -11.166293   234A    -11.163108  
     235A    -11.163006   236A    -11.158822   237A    -11.158699  
     238A    -11.155238   239A    -11.155012   240A    -11.152738  
     241A    -11.150500   242A    -11.145194   243A    -11.144856  
     244A    -11.144464   245A    -11.140141   246A    -11.138769  
     247A    -11.136598   248A    -11.136363   249A    -11.132510  
     250A    -11.131289   251A    -11.130591   252A    -11.129300  
     253A    -11.129113   254A    -11.128758   255A    -11.127564  
     256A    -11.126022   257A    -11.124411   258A    -11.123201  
     259A    -11.121313   260A    -11.119826   261A    -11.119666  
     262A    -11.119399   263A    -11.119211   264A    -11.115978  
     265A    -11.115238   266A    -11.115208   267A    -11.114737  
     268A    -11.114520   269A    -11.114141   270A    -11.113133  
     271A    -11.112782   272A    -11.111985   273A    -11.110154  
     274A    -11.109598   275A    -11.108164   276A    -11.105606  
     277A    -11.104002   278A    -11.103153   279A    -11.102952  
     280A    -11.101846   281A    -11.101491   282A    -11.100665  
     283A    -11.100181   284A    -11.099030   285A    -11.097993  
     286A    -11.097282   287A    -11.095927   288A    -11.095680  
     289A    -11.095441   290A    -11.095411   291A    -11.095297  
     292A    -11.094661   293A    -11.094475   294A    -11.093434  
     295A    -11.093256   296A    -11.090170   297A    -11.089376  
     298A    -11.088709   299A    -11.088471   300A    -11.087329  
     301A    -11.087328   302A    -11.086896   303A    -11.086483  
     304A    -11.086378   305A    -11.086116   306A    -11.084646  
     307A    -11.084167   308A    -11.083203   309A    -11.083129  
     310A    -11.082799   311A    -11.082383   312A    -11.082202  
     313A    -11.081379   314A    -11.081188   315A    -11.081179  
     316A    -11.081096   317A    -11.080805   318A    -11.080282  
     319A    -11.080046   320A    -11.079275   321A    -11.077678  
     322A    -11.077408   323A    -11.077265   324A    -11.077041  
     325A    -11.076278   326A    -11.075501   327A    -11.074846  
     328A    -11.074841   329A    -11.074517   330A    -11.073513  
     331A    -11.071484   332A    -11.066345   333A    -11.065460  
     334A    -11.064758   335A    -11.064449   336A    -11.063488  
     337A    -11.063086   338A    -11.062861   339A    -11.062640  
     340A    -11.061591   341A    -11.061346   342A    -11.060727  
     343A    -11.059878   344A    -11.059585   345A    -11.058678  
     346A    -11.058563   347A    -11.058082   348A    -11.057958  
     349A    -11.057572   350A    -11.056835   351A    -11.056554  
     352A    -11.055926   353A    -11.055308   354A    -11.053916  
     355A    -11.053866   356A    -11.053535   357A    -11.050586  
     358A    -11.050466   359A    -11.050405   360A    -11.050023  
     361A    -11.048841   362A    -11.048806   363A    -11.048277  
     364A    -11.046958   365A    -11.045905   366A    -11.045426  
     367A    -11.043834   368A    -11.043200   369A    -11.043022  
     370A    -11.042980   371A    -11.042478   372A    -11.041965  
     373A    -11.041812   374A    -11.040873   375A    -11.040594  
     376A    -11.040262   377A    -11.040093   378A    -11.040086  
     379A    -11.040015   380A    -11.039768   381A    -11.039353  
     382A    -11.038530   383A    -11.037548   384A    -11.036375  
     385A    -11.035770   386A    -11.035595   387A    -11.034939  
     388A    -11.033805   389A    -11.033583   390A    -11.032777  
     391A    -11.032648   392A    -11.032618   393A    -11.032391  
     394A    -11.032141   395A    -11.030305   396A    -11.030111  
     397A    -11.029804   398A    -11.029300   399A    -11.029119  
     400A    -11.028991   401A    -11.028509   402A    -11.028060  
     403A    -11.026086   404A    -11.025766   405A    -11.025341  
     406A    -11.023089   407A    -11.022549   408A    -11.022518  
     409A    -11.021500   410A    -11.020004   411A    -11.019439  
     412A    -11.019142   413A    -11.016770   414A    -11.016230  
     415A    -11.016099   416A    -11.014152   417A    -11.014003  
     418A    -11.013190   419A    -11.013126   420A    -11.011291  
     421A    -11.009518   422A    -11.009354   423A    -11.009253  
     424A    -11.008615   425A    -11.008604   426A    -11.005551  
     427A    -11.004304   428A    -11.003731   429A    -11.002324  
     430A    -11.001400   431A    -10.999190   432A    -10.997535  
     433A    -10.991300   434A    -10.984568   435A    -10.978382  
     436A    -10.974174   437A    -10.959879   438A    -10.959833  
     439A    -10.956937   440A    -10.933157   441A    -10.915179  
     442A    -10.913552   443A     -9.123663   444A     -8.810772  
     445A     -8.810264   446A     -8.782284   447A     -8.753282  
     448A     -6.779716   449A     -6.774607   450A     -6.772256  
     451A     -6.461613   452A     -6.459097   453A     -6.458708  
     454A     -6.457686   455A     -6.455609   456A     -6.454948  
     457A     -6.431915   458A     -6.430117   459A     -6.427243  
     460A     -6.402871   461A     -6.401284   462A     -6.398305  
     463A     -1.438228   464A     -1.402546   465A     -1.372420  
     466A     -1.367302   467A     -1.351276   468A     -1.341321  
     469A     -1.341235   470A     -1.326800   471A     -1.320943  
     472A     -1.316421   473A     -1.309029   474A     -1.297713  
     475A     -1.295018   476A     -1.294579   477A     -1.291069  
     478A     -1.289323   479A     -1.278425   480A     -1.278253  
     481A     -1.277941   482A     -1.273083   483A     -1.270320  
     484A     -1.268226   485A     -1.267688   486A     -1.265430  
     487A     -1.265168   488A     -1.264986   489A     -1.262642  
     490A     -1.261411   491A     -1.260239   492A     -1.258860  
     493A     -1.258837   494A     -1.256472   495A     -1.256407  
     496A     -1.255831   497A     -1.254882   498A     -1.254410  
     499A     -1.253901   500A     -1.250767   501A     -1.250492  
     502A     -1.250247   503A     -1.249670   504A     -1.248062  
     505A     -1.246720   506A     -1.246326   507A     -1.246182  
     508A     -1.245641   509A     -1.242245   510A     -1.240820  
     511A     -1.240426   512A     -1.240108   513A     -1.239314  
     514A     -1.238558   515A     -1.237783   516A     -1.237632  
     517A     -1.237451   518A     -1.236388   519A     -1.236147  
     520A     -1.232895   521A     -1.232395   522A     -1.232384  
     523A     -1.231932   524A     -1.231686   525A     -1.231470  
     526A     -1.230904   527A     -1.228634   528A     -1.227442  
     529A     -1.226721   530A     -1.225302   531A     -1.223636  
     532A     -1.222226   533A     -1.220526   534A     -1.217862  
     535A     -1.217366   536A     -1.215329   537A     -1.212167  
     538A     -1.205971   539A     -1.204351   540A     -1.201679  
     541A     -1.199850   542A     -1.197341   543A     -1.196165  
     544A     -1.194839   545A     -1.191678   546A     -1.184977  
     547A     -1.183735   548A     -1.181095   549A     -1.174985  
     550A     -1.171646   551A     -1.167373   552A     -1.165920  
     553A     -1.165809   554A     -1.155517   555A     -1.155172  
     556A     -1.150667   557A     -1.149099   558A     -1.148800  
     559A     -1.140631   560A     -1.133608   561A     -1.128992  
     562A     -1.127253   563A     -1.126280   564A     -1.126180  
     565A     -1.122278   566A     -1.121768   567A     -1.120635  
     568A     -1.120014   569A     -1.116732   570A     -1.116100  
     571A     -1.113699   572A     -1.113518   573A     -1.112898  
     574A     -1.112587   575A     -1.110554   576A     -1.110307  
     577A     -1.108187   578A     -1.105003   579A     -1.104646  
     580A     -1.104631   581A     -1.103920   582A     -1.103861  
     583A     -1.103119   584A     -1.102075   585A     -1.099621  
     586A     -1.097631   587A     -1.097048   588A     -1.096579  
     589A     -1.096269   590A     -1.094917   591A     -1.093934  
     592A     -1.093309   593A     -1.091253   594A     -1.090414  
     595A     -1.089605   596A     -1.088149   597A     -1.087809  
     598A     -1.084965   599A     -1.084361   600A     -1.083539  
     601A     -1.082117   602A     -1.081749   603A     -1.081014  
     604A     -1.080100   605A     -1.078570   606A     -1.076627  
     607A     -1.074232   608A     -1.073167   609A     -1.068578  
     610A     -1.068304   611A     -1.066785   612A     -1.062232  
     613A     -1.059521   614A     -1.058449   615A     -1.058139  
     616A     -1.054952   617A     -1.054338   618A     -1.052770  
     619A     -1.049626   620A     -1.047723   621A     -1.044916  
     622A     -1.044079   623A     -1.044007   624A     -1.040549  
     625A     -1.040164   626A     -1.036441   627A     -1.032429  
     628A     -1.031635   629A     -1.031048   630A     -1.029852  
     631A     -1.029383   632A     -1.026153   633A     -1.020345  
     634A     -1.018945   635A     -1.017451   636A     -1.014823  
     637A     -1.005158   638A     -1.003086   639A     -1.002567  
     640A     -1.000244   641A     -0.997400   642A     -0.991795  
     643A     -0.991423   644A     -0.990978   645A     -0.988242  
     646A     -0.986495   647A     -0.985890   648A     -0.984860  
     649A     -0.981142   650A     -0.980928   651A     -0.979453  
     652A     -0.978422   653A     -0.973107   654A     -0.972544  
     655A     -0.969587   656A     -0.968361   657A     -0.968310  
     658A     -0.964204   659A     -0.961722   660A     -0.961388  
     661A     -0.958513   662A     -0.957102   663A     -0.956369  
     664A     -0.955591   665A     -0.955576   666A     -0.953982  
     667A     -0.952490   668A     -0.952008   669A     -0.947770  
     670A     -0.947118   671A     -0.946302   672A     -0.945727  
     673A     -0.944264   674A     -0.944165   675A     -0.943812  
     676A     -0.942121   677A     -0.941790   678A     -0.934396  
     679A     -0.932484   680A     -0.931919   681A     -0.931717  
     682A     -0.931455   683A     -0.930309   684A     -0.924317  
     685A     -0.922410   686A     -0.921697   687A     -0.920936  
     688A     -0.912951   689A     -0.911783   690A     -0.910231  
     691A     -0.909650   692A     -0.909634   693A     -0.908073  
     694A     -0.906431   695A     -0.903309   696A     -0.903147  
     697A     -0.900080   698A     -0.898436   699A     -0.898356  
     700A     -0.897203   701A     -0.895845   702A     -0.894561  
     703A     -0.893883   704A     -0.891295   705A     -0.891243  
     706A     -0.890374   707A     -0.889130   708A     -0.889045  
     709A     -0.885856   710A     -0.885584   711A     -0.885081  
     712A     -0.884389   713A     -0.883640   714A     -0.880897  
     715A     -0.880534   716A     -0.880001   717A     -0.879469  
     718A     -0.878324   719A     -0.876323   720A     -0.871792  
     721A     -0.871088   722A     -0.870736   723A     -0.868522  
     724A     -0.868270   725A     -0.865658   726A     -0.865214  
     727A     -0.857508   728A     -0.856027   729A     -0.854405  
     730A     -0.854347   731A     -0.852031   732A     -0.849474  
     733A     -0.848948   734A     -0.843295   735A     -0.842762  
     736A     -0.839203   737A     -0.837850   738A     -0.835273  
     739A     -0.834031   740A     -0.832780   741A     -0.832565  
     742A     -0.826969   743A     -0.826754   744A     -0.825631  
     745A     -0.824725   746A     -0.822512   747A     -0.821543  
     748A     -0.820232   749A     -0.820014   750A     -0.818793  
     751A     -0.817823   752A     -0.816670   753A     -0.816108  
     754A     -0.813508   755A     -0.810560   756A     -0.804099  
     757A     -0.803479   758A     -0.802840   759A     -0.802148  
     760A     -0.794702   761A     -0.792009   762A     -0.790591  
     763A     -0.788936   764A     -0.788141   765A     -0.787419  
     766A     -0.784030   767A     -0.781696   768A     -0.780435  
     769A     -0.779156   770A     -0.777252   771A     -0.776567  
     772A     -0.773260   773A     -0.773051   774A     -0.772562  
     775A     -0.771269   776A     -0.770602   777A     -0.766926  
     778A     -0.766178   779A     -0.764464   780A     -0.762070  
     781A     -0.760608   782A     -0.758409   783A     -0.758327  
     784A     -0.757681   785A     -0.757201   786A     -0.754289  
     787A     -0.753785   788A     -0.753077   789A     -0.751366  
     790A     -0.748789   791A     -0.747360   792A     -0.746117  
     793A     -0.743000   794A     -0.742350   795A     -0.740510  
     796A     -0.738639   797A     -0.737484   798A     -0.735794  
     799A     -0.734350   800A     -0.733527   801A     -0.732009  
     802A     -0.731382   803A     -0.731153   804A     -0.730796  
     805A     -0.730033   806A     -0.727621   807A     -0.724640  
     808A     -0.722117   809A     -0.721806   810A     -0.719386  
     811A     -0.717020   812A     -0.716577   813A     -0.715114  
     814A     -0.714943   815A     -0.714533   816A     -0.713037  
     817A     -0.711297   818A     -0.708390   819A     -0.708128  
     820A     -0.706799   821A     -0.706448   822A     -0.705833  
     823A     -0.705318   824A     -0.704544   825A     -0.703732  
     826A     -0.701477   827A     -0.700938   828A     -0.700509  
     829A     -0.700151   830A     -0.699748   831A     -0.697223  
     832A     -0.695923   833A     -0.693459   834A     -0.692044  
     835A     -0.690404   836A     -0.689497   837A     -0.688932  
     838A     -0.688427   839A     -0.687665   840A     -0.685878  
     841A     -0.685776   842A     -0.685552   843A     -0.683875  
     844A     -0.683015   845A     -0.682712   846A     -0.680221  
     847A     -0.678593   848A     -0.677561   849A     -0.676447  
     850A     -0.676101   851A     -0.675005   852A     -0.674523  
     853A     -0.673966   854A     -0.672897   855A     -0.671742  
     856A     -0.671412   857A     -0.671027   858A     -0.670551  
     859A     -0.669725   860A     -0.669421   861A     -0.667783  
     862A     -0.667318   863A     -0.665879   864A     -0.665447  
     865A     -0.664619   866A     -0.664478   867A     -0.664111  
     868A     -0.663844   869A     -0.662871   870A     -0.661485  
     871A     -0.659970   872A     -0.659064   873A     -0.658713  
     874A     -0.658367   875A     -0.657525   876A     -0.656693  
     877A     -0.656604   878A     -0.655614   879A     -0.655450  
     880A     -0.653410   881A     -0.653200   882A     -0.652622  
     883A     -0.652228   884A     -0.651938   885A     -0.651838  
     886A     -0.651196   887A     -0.650396   888A     -0.649710  
     889A     -0.649175   890A     -0.648461   891A     -0.648047  
     892A     -0.646914   893A     -0.646098   894A     -0.645816  
     895A     -0.645374   896A     -0.644858   897A     -0.644370  
     898A     -0.644017   899A     -0.643184   900A     -0.641597  
     901A     -0.641507   902A     -0.640752   903A     -0.640530  
     904A     -0.639378   905A     -0.639311   906A     -0.638032  
     907A     -0.637593   908A     -0.637161   909A     -0.636067  
     910A     -0.635179   911A     -0.633118   912A     -0.632581  
     913A     -0.632306   914A     -0.630930   915A     -0.628954  
     916A     -0.628200   917A     -0.627879   918A     -0.627441  
     919A     -0.624867   920A     -0.623907   921A     -0.622950  
     922A     -0.622270   923A     -0.621422   924A     -0.618643  
     925A     -0.616422   926A     -0.616037   927A     -0.616016  
     928A     -0.615760   929A     -0.614385   930A     -0.613539  
     931A     -0.612928   932A     -0.612485   933A     -0.612166  
     934A     -0.612042   935A     -0.611765   936A     -0.610593  
     937A     -0.609619   938A     -0.609522   939A     -0.607834  
     940A     -0.607129   941A     -0.605063   942A     -0.603957  
     943A     -0.603449   944A     -0.601821   945A     -0.601611  
     946A     -0.601455   947A     -0.600033   948A     -0.598327  
     949A     -0.596932   950A     -0.596498   951A     -0.596248  
     952A     -0.596073   953A     -0.596048   954A     -0.594982  
     955A     -0.594470   956A     -0.593516   957A     -0.592884  
     958A     -0.592277   959A     -0.591849   960A     -0.590681  
     961A     -0.590429   962A     -0.589295   963A     -0.587158  
     964A     -0.585095   965A     -0.584742   966A     -0.584082  
     967A     -0.583791   968A     -0.582871   969A     -0.581891  
     970A     -0.580960   971A     -0.580479   972A     -0.580194  
     973A     -0.579785   974A     -0.579165   975A     -0.578852  
     976A     -0.577351   977A     -0.576536   978A     -0.575896  
     979A     -0.575037   980A     -0.574266   981A     -0.573763  
     982A     -0.573745   983A     -0.572522   984A     -0.571972  
     985A     -0.570365   986A     -0.569561   987A     -0.568221  
     988A     -0.568119   989A     -0.567950   990A     -0.567812  
     991A     -0.567309   992A     -0.566634   993A     -0.565829  
     994A     -0.564245   995A     -0.564101   996A     -0.562794  
     997A     -0.561656   998A     -0.560272   999A     -0.559596  
    1000A     -0.558470  1001A     -0.557598  1002A     -0.556307  
    1003A     -0.555914  1004A     -0.555813  1005A     -0.554026  
    1006A     -0.553213  1007A     -0.553175  1008A     -0.552823  
    1009A     -0.552461  1010A     -0.551962  1011A     -0.551551  
    1012A     -0.551017  1013A     -0.550222  1014A     -0.549724  
    1015A     -0.549538  1016A     -0.549119  1017A     -0.547170  
    1018A     -0.546901  1019A     -0.546602  1020A     -0.546100  
    1021A     -0.545333  1022A     -0.545078  1023A     -0.544934  
    1024A     -0.543580  1025A     -0.542542  1026A     -0.542115  
    1027A     -0.540881  1028A     -0.540391  1029A     -0.539986  
    1030A     -0.539697  1031A     -0.539508  1032A     -0.539171  
    1033A     -0.538966  1034A     -0.538487  1035A     -0.537972  
    1036A     -0.537502  1037A     -0.536717  1038A     -0.535777  
    1039A     -0.535446  1040A     -0.534276  1041A     -0.533548  
    1042A     -0.533327  1043A     -0.533197  1044A     -0.532994  
    1045A     -0.532369  1046A     -0.531173  1047A     -0.531020  
    1048A     -0.529646  1049A     -0.529348  1050A     -0.528052  
    1051A     -0.527688  1052A     -0.527475  1053A     -0.526094  
    1054A     -0.525221  1055A     -0.524959  1056A     -0.524512  
    1057A     -0.524263  1058A     -0.523285  1059A     -0.522568  
    1060A     -0.522345  1061A     -0.521942  1062A     -0.521731  
    1063A     -0.520508  1064A     -0.520185  1065A     -0.519310  
    1066A     -0.518763  1067A     -0.517962  1068A     -0.517161  
    1069A     -0.516989  1070A     -0.516828  1071A     -0.516421  
    1072A     -0.516036  1073A     -0.515589  1074A     -0.514234  
    1075A     -0.514175  1076A     -0.513572  1077A     -0.513239  
    1078A     -0.512855  1079A     -0.512707  1080A     -0.511303  
    1081A     -0.511098  1082A     -0.510515  1083A     -0.509718  
    1084A     -0.509364  1085A     -0.508911  1086A     -0.508500  
    1087A     -0.507884  1088A     -0.507637  1089A     -0.506356  
    1090A     -0.506193  1091A     -0.506101  1092A     -0.506035  
    1093A     -0.505746  1094A     -0.505374  1095A     -0.504878  
    1096A     -0.504050  1097A     -0.503818  1098A     -0.503495  
    1099A     -0.502707  1100A     -0.502313  1101A     -0.502212  
    1102A     -0.501517  1103A     -0.501439  1104A     -0.501043  
    1105A     -0.500884  1106A     -0.500125  1107A     -0.499733  
    1108A     -0.499231  1109A     -0.498924  1110A     -0.498812  
    1111A     -0.497730  1112A     -0.496959  1113A     -0.496467  
    1114A     -0.496129  1115A     -0.495685  1116A     -0.494824  
    1117A     -0.494515  1118A     -0.494345  1119A     -0.494052  
    1120A     -0.494003  1121A     -0.493589  1122A     -0.493251  
    1123A     -0.492778  1124A     -0.492469  1125A     -0.491743  
    1126A     -0.491248  1127A     -0.490597  1128A     -0.490044  
    1129A     -0.489477  1130A     -0.489169  1131A     -0.488808  
    1132A     -0.488590  1133A     -0.488098  1134A     -0.487025  
    1135A     -0.486844  1136A     -0.486519  1137A     -0.485865  
    1138A     -0.485099  1139A     -0.484751  1140A     -0.484367  
    1141A     -0.483211  1142A     -0.483009  1143A     -0.481839  
    1144A     -0.481220  1145A     -0.480693  1146A     -0.480023  
    1147A     -0.479607  1148A     -0.478979  1149A     -0.478749  
    1150A     -0.477649  1151A     -0.476986  1152A     -0.476278  
    1153A     -0.475636  1154A     -0.475476  1155A     -0.474948  
    1156A     -0.474731  1157A     -0.474446  1158A     -0.474099  
    1159A     -0.473381  1160A     -0.473231  1161A     -0.473049  
    1162A     -0.472832  1163A     -0.472020  1164A     -0.471781  
    1165A     -0.471360  1166A     -0.471087  1167A     -0.470885  
    1168A     -0.470420  1169A     -0.469771  1170A     -0.469449  
    1171A     -0.468712  1172A     -0.468550  1173A     -0.468053  
    1174A     -0.467714  1175A     -0.467476  1176A     -0.466839  
    1177A     -0.466682  1178A     -0.466059  1179A     -0.465990  
    1180A     -0.465469  1181A     -0.464887  1182A     -0.464561  
    1183A     -0.464211  1184A     -0.463538  1185A     -0.463390  
    1186A     -0.463269  1187A     -0.462901  1188A     -0.462510  
    1189A     -0.462237  1190A     -0.461606  1191A     -0.461284  
    1192A     -0.461104  1193A     -0.460879  1194A     -0.459984  
    1195A     -0.459523  1196A     -0.459045  1197A     -0.458745  
    1198A     -0.458621  1199A     -0.458325  1200A     -0.458169  
    1201A     -0.457959  1202A     -0.456981  1203A     -0.456572  
    1204A     -0.456281  1205A     -0.455945  1206A     -0.455314  
    1207A     -0.454429  1208A     -0.454222  1209A     -0.453926  
    1210A     -0.453323  1211A     -0.453133  1212A     -0.453047  
    1213A     -0.452802  1214A     -0.452249  1215A     -0.451885  
    1216A     -0.451786  1217A     -0.451468  1218A     -0.450916  
    1219A     -0.450568  1220A     -0.449731  1221A     -0.449500  
    1222A     -0.449099  1223A     -0.448742  1224A     -0.448273  
    1225A     -0.446927  1226A     -0.446727  1227A     -0.445893  
    1228A     -0.444930  1229A     -0.444247  1230A     -0.443745  
    1231A     -0.443610  1232A     -0.443479  1233A     -0.443123  
    1234A     -0.442779  1235A     -0.442460  1236A     -0.442079  
    1237A     -0.441624  1238A     -0.441430  1239A     -0.441144  
    1240A     -0.440721  1241A     -0.440292  1242A     -0.440111  
    1243A     -0.439876  1244A     -0.439011  1245A     -0.438549  
    1246A     -0.437956  1247A     -0.437717  1248A     -0.437240  
    1249A     -0.436952  1250A     -0.436702  1251A     -0.436021  
    1252A     -0.435601  1253A     -0.435386  1254A     -0.435114  
    1255A     -0.434995  1256A     -0.433926  1257A     -0.433832  
    1258A     -0.433223  1259A     -0.432719  1260A     -0.432465  
    1261A     -0.432272  1262A     -0.431972  1263A     -0.430596  
    1264A     -0.430456  1265A     -0.429846  1266A     -0.429607  
    1267A     -0.429305  1268A     -0.428928  1269A     -0.428591  
    1270A     -0.428478  1271A     -0.428248  1272A     -0.428026  
    1273A     -0.427940  1274A     -0.427524  1275A     -0.427042  
    1276A     -0.426565  1277A     -0.426436  1278A     -0.425719  
    1279A     -0.425629  1280A     -0.425078  1281A     -0.424470  
    1282A     -0.423875  1283A     -0.423464  1284A     -0.422793  
    1285A     -0.422247  1286A     -0.421695  1287A     -0.421295  
    1288A     -0.420907  1289A     -0.420803  1290A     -0.420642  
    1291A     -0.420483  1292A     -0.420031  1293A     -0.419860  
    1294A     -0.419222  1295A     -0.419217  1296A     -0.418869  
    1297A     -0.418476  1298A     -0.418409  1299A     -0.417645  
    1300A     -0.417466  1301A     -0.417040  1302A     -0.416798  
    1303A     -0.416773  1304A     -0.416420  1305A     -0.416271  
    1306A     -0.415906  1307A     -0.414975  1308A     -0.414852  
    1309A     -0.414637  1310A     -0.414188  1311A     -0.413629  
    1312A     -0.413204  1313A     -0.412809  1314A     -0.412449  
    1315A     -0.412059  1316A     -0.411562  1317A     -0.411203  
    1318A     -0.411051  1319A     -0.410811  1320A     -0.410518  
    1321A     -0.410331  1322A     -0.410213  1323A     -0.410154  
    1324A     -0.409881  1325A     -0.409669  1326A     -0.409166  
    1327A     -0.408562  1328A     -0.408401  1329A     -0.408201  
    1330A     -0.408133  1331A     -0.407581  1332A     -0.406924  
    1333A     -0.406235  1334A     -0.405998  1335A     -0.405711  
    1336A     -0.405567  1337A     -0.405276  1338A     -0.404806  
    1339A     -0.404456  1340A     -0.403638  1341A     -0.402353  
    1342A     -0.402038  1343A     -0.401559  1344A     -0.400810  
    1345A     -0.400614  1346A     -0.400301  1347A     -0.400089  
    1348A     -0.399723  1349A     -0.399304  1350A     -0.399267  
    1351A     -0.398842  1352A     -0.398411  1353A     -0.398134  
    1354A     -0.397997  1355A     -0.397192  1356A     -0.396197  
    1357A     -0.396083  1358A     -0.395912  1359A     -0.395582  
    1360A     -0.394720  1361A     -0.394318  1362A     -0.393576  
    1363A     -0.393071  1364A     -0.392777  1365A     -0.392275  
    1366A     -0.391727  1367A     -0.391308  1368A     -0.390891  
    1369A     -0.390456  1370A     -0.390016  1371A     -0.389648  
    1372A     -0.389449  1373A     -0.389349  1374A     -0.388983  
    1375A     -0.388860  1376A     -0.388403  1377A     -0.387974  
    1378A     -0.387291  1379A     -0.387028  1380A     -0.386626  
    1381A     -0.386460  1382A     -0.386408  1383A     -0.385426  
    1384A     -0.385305  1385A     -0.384812  1386A     -0.383796  
    1387A     -0.383533  1388A     -0.383313  1389A     -0.382629  
    1390A     -0.382432  1391A     -0.381799  1392A     -0.381572  
    1393A     -0.381399  1394A     -0.381227  1395A     -0.380422  
    1396A     -0.379800  1397A     -0.379481  1398A     -0.379205  
    1399A     -0.378903  1400A     -0.378525  1401A     -0.378015  
    1402A     -0.377744  1403A     -0.377199  1404A     -0.377017  
    1405A     -0.376565  1406A     -0.375840  1407A     -0.375480  
    1408A     -0.374930  1409A     -0.374872  1410A     -0.374695  
    1411A     -0.374246  1412A     -0.373703  1413A     -0.373132  
    1414A     -0.372209  1415A     -0.371879  1416A     -0.371752  
    1417A     -0.371284  1418A     -0.370987  1419A     -0.370836  
    1420A     -0.370773  1421A     -0.370240  1422A     -0.369647  
    1423A     -0.369004  1424A     -0.368644  1425A     -0.368150  
    1426A     -0.367488  1427A     -0.366304  1428A     -0.366109  
    1429A     -0.365448  1430A     -0.365071  1431A     -0.364427  
    1432A     -0.364272  1433A     -0.363408  1434A     -0.363121  
    1435A     -0.362721  1436A     -0.362144  1437A     -0.361749  
    1438A     -0.360937  1439A     -0.360628  1440A     -0.360346  
    1441A     -0.359962  1442A     -0.359825  1443A     -0.359132  
    1444A     -0.359058  1445A     -0.357863  1446A     -0.357601  
    1447A     -0.357172  1448A     -0.356364  1449A     -0.355708  
    1450A     -0.355491  1451A     -0.355421  1452A     -0.355075  
    1453A     -0.354965  1454A     -0.354336  1455A     -0.353698  
    1456A     -0.353682  1457A     -0.353171  1458A     -0.352807  
    1459A     -0.352297  1460A     -0.351491  1461A     -0.351282  
    1462A     -0.350335  1463A     -0.350181  1464A     -0.349701  
    1465A     -0.349469  1466A     -0.348831  1467A     -0.348678  
    1468A     -0.348265  1469A     -0.347950  1470A     -0.347580  
    1471A     -0.347215  1472A     -0.346236  1473A     -0.345811  
    1474A     -0.345195  1475A     -0.344770  1476A     -0.343605  
    1477A     -0.343331  1478A     -0.342993  1479A     -0.341873  
    1480A     -0.341617  1481A     -0.341151  1482A     -0.340097  
    1483A     -0.340044  1484A     -0.339754  1485A     -0.338690  
    1486A     -0.338488  1487A     -0.338084  1488A     -0.337877  
    1489A     -0.337042  1490A     -0.336511  1491A     -0.335711  
    1492A     -0.335309  1493A     -0.333690  1494A     -0.333645  
    1495A     -0.332970  1496A     -0.332646  1497A     -0.332141  
    1498A     -0.331881  1499A     -0.330889  1500A     -0.330562  
    1501A     -0.330400  1502A     -0.329618  1503A     -0.329030  
    1504A     -0.328658  1505A     -0.327485  1506A     -0.327410  
    1507A     -0.327051  1508A     -0.326387  1509A     -0.325947  
    1510A     -0.325836  1511A     -0.325497  1512A     -0.325420  
    1513A     -0.323517  1514A     -0.322640  1515A     -0.321645  
    1516A     -0.321438  1517A     -0.320386  1518A     -0.318772  
    1519A     -0.317474  1520A     -0.316740  1521A     -0.316638  
    1522A     -0.316453  1523A     -0.315868  1524A     -0.314775  
    1525A     -0.314342  1526A     -0.313728  1527A     -0.313665  
    1528A     -0.312260  1529A     -0.311950  1530A     -0.309928  
    1531A     -0.308633  1532A     -0.307803  1533A     -0.307612  
    1534A     -0.306717  1535A     -0.306190  1536A     -0.305647  
    1537A     -0.303647  1538A     -0.303255  1539A     -0.303217  
    1540A     -0.303117  1541A     -0.301003  1542A     -0.298579  
    1543A     -0.297628  1544A     -0.297572  1545A     -0.294118  
    1546A     -0.293912  1547A     -0.293431  1548A     -0.292850  
    1549A     -0.292262  1550A     -0.292030  1551A     -0.291161  
    1552A     -0.291134  1553A     -0.290666  1554A     -0.290491  
    1555A     -0.289764  1556A     -0.289601  1557A     -0.288607  
    1558A     -0.287157  1559A     -0.286921  1560A     -0.286076  
    1561A     -0.284817  1562A     -0.284658  1563A     -0.283560  
    1564A     -0.283400  1565A     -0.282886  1566A     -0.281586  
    1567A     -0.281269  1568A     -0.280756  1569A     -0.280083  
    1570A     -0.278338  1571A     -0.277342  1572A     -0.276034  
    1573A     -0.274270  1574A     -0.274075  1575A     -0.273040  
    1576A     -0.272787  1577A     -0.272601  1578A     -0.272529  
    1579A     -0.270909  1580A     -0.269948  1581A     -0.269864  
    1582A     -0.269694  1583A     -0.269414  1584A     -0.269385  
    1585A     -0.268284  1586A     -0.267872  1587A     -0.267172  
    1588A     -0.265582  1589A     -0.264674  1590A     -0.264557  
    1591A     -0.262917  1592A     -0.262766  1593A     -0.262162  
    1594A     -0.260125  1595A     -0.259986  1596A     -0.259733  
    1597A     -0.259436  1598A     -0.259355  1599A     -0.259299  
    1600A     -0.258234  1601A     -0.257118  1602A     -0.256917  
    1603A     -0.256252  1604A     -0.255030  1605A     -0.254933  
    1606A     -0.254080  1607A     -0.252969  1608A     -0.251705  
    1609A     -0.250361  1610A     -0.250241  1611A     -0.249852  
    1612A     -0.248598  1613A     -0.248096  1614A     -0.247517  
    1615A     -0.246226  1616A     -0.245866  1617A     -0.244352  
    1618A     -0.243368  1619A     -0.243026  1620A     -0.241961  
    1621A     -0.241831  1622A     -0.241206  1623A     -0.240831  
    1624A     -0.240661  1625A     -0.239506  1626A     -0.238067  
    1627A     -0.238041  1628A     -0.237796  1629A     -0.236987  
    1630A     -0.235707  1631A     -0.234777  1632A     -0.234631  
    1633A     -0.233912  1634A     -0.231765  1635A     -0.230680  
    1636A     -0.229383  1637A     -0.229354  1638A     -0.229025  
    1639A     -0.227650  1640A     -0.226739  1641A     -0.226569  
    1642A     -0.226263  1643A     -0.224706  1644A     -0.224370  
    1645A     -0.221641  1646A     -0.221069  1647A     -0.219768  
    1648A     -0.219369  1649A     -0.218554  1650A     -0.218271  
    1651A     -0.217874  1652A     -0.217059  1653A     -0.216881  
    1654A     -0.215737  1655A     -0.215611  1656A     -0.215199  
    1657A     -0.214843  1658A     -0.214448  1659A     -0.213990  
    1660A     -0.213200  1661A     -0.212474  1662A     -0.211765  
    1663A     -0.211541  1664A     -0.209345  1665A     -0.208373  
    1666A     -0.206710  1667A     -0.206326  1668A     -0.205607  
    1669A     -0.204533  1670A     -0.204488  1671A     -0.202196  
    1672A     -0.201753  1673A     -0.197635  1674A     -0.196054  
    1675A     -0.195207  1676A     -0.193722  1677A     -0.193107  
    1678A     -0.191064  1679A     -0.190943  1680A     -0.189382  
    1681A     -0.188319  1682A     -0.187179  1683A     -0.182244  
    1684A     -0.172263  1685A     -0.163532  1686A     -0.160070  
    1687A     -0.156556  1688A     -0.133881  1689A     -0.123031  
    1690A     -0.115060  1691A     -0.114227  1692A     -0.106867  
    1693A     -0.098179  1694A     -0.092671  1695A     -0.082984  
    1696A     -0.071503  1697A     -0.070304  1698A     -0.068745  
    1699A     -0.064648  1700A     -0.060271  1701A     -0.056173  
    1702A     -0.055768  1703A     -0.037480  1704A     -0.031195  
    1705A     -0.028341  1706A     -0.023606  1707A     -0.021934  
    1708A      0.009178  

    Virtual:                                                              

    1709A      0.209383  1710A      0.213926  1711A      0.221060  
    1712A      0.244959  1713A      0.264942  1714A      0.279514  
    1715A      0.283408  1716A      0.284876  1717A      0.285638  
    1718A      0.293961  1719A      0.297168  1720A      0.300720  
    1721A      0.300819  1722A      0.303532  1723A      0.313343  
    1724A      0.313486  1725A      0.313835  1726A      0.315113  
    1727A      0.317963  1728A      0.322232  1729A      0.325730  
    1730A      0.326201  1731A      0.327200  1732A      0.327454  
    1733A      0.329480  1734A      0.331439  1735A      0.335838  
    1736A      0.337103  1737A      0.338838  1738A      0.339367  
    1739A      0.339815  1740A      0.341340  1741A      0.344274  
    1742A      0.347413  1743A      0.348062  1744A      0.349357  
    1745A      0.350188  1746A      0.353484  1747A      0.354214  
    1748A      0.356027  1749A      0.357835  1750A      0.360406  
    1751A      0.360762  1752A      0.362478  1753A      0.362707  
    1754A      0.363690  1755A      0.363975  1756A      0.368008  
    1757A      0.368554  1758A      0.370124  1759A      0.371438  
    1760A      0.372011  1761A      0.372709  1762A      0.375061  
    1763A      0.375808  1764A      0.376453  1765A      0.376568  
    1766A      0.377736  1767A      0.378228  1768A      0.381373  
    1769A      0.382203  1770A      0.384320  1771A      0.384653  
    1772A      0.385269  1773A      0.389592  1774A      0.391117  
    1775A      0.393793  1776A      0.395153  1777A      0.396408  
    1778A      0.399627  1779A      0.402660  1780A      0.406049  
    1781A      0.407979  1782A      0.409394  1783A      0.412173  
    1784A      0.415126  1785A      0.419236  1786A      0.427427  
    1787A      0.438038  1788A      0.438206  1789A      0.444627  
    1790A      0.447755  1791A      0.448680  1792A      0.454007  
    1793A      0.458628  1794A      0.463329  1795A      0.473779  
    1796A      0.476488  1797A      0.478650  1798A      0.487808  
    1799A      0.489049  1800A      0.501967  1801A      0.504103  
    1802A      0.504181  1803A      0.506943  1804A      0.520151  
    1805A      0.523667  1806A      0.525796  1807A      0.526779  
    1808A      0.529684  1809A      0.531663  1810A      0.532691  
    1811A      0.533834  1812A      0.536479  1813A      0.539096  
    1814A      0.541550  1815A      0.545069  1816A      0.546875  
    1817A      0.547165  1818A      0.547446  1819A      0.550181  
    1820A      0.550386  1821A      0.556158  1822A      0.558363  
    1823A      0.561845  1824A      0.562579  1825A      0.563354  
    1826A      0.566314  1827A      0.567306  1828A      0.568438  
    1829A      0.568902  1830A      0.569257  1831A      0.569667  
    1832A      0.572199  1833A      0.573200  1834A      0.574051  
    1835A      0.575670  1836A      0.576683  1837A      0.576706  
    1838A      0.578399  1839A      0.579007  1840A      0.579215  
    1841A      0.580033  1842A      0.581862  1843A      0.581916  
    1844A      0.584030  1845A      0.585514  1846A      0.586525  
    1847A      0.588320  1848A      0.590298  1849A      0.591303  
    1850A      0.595064  1851A      0.596261  1852A      0.597051  
    1853A      0.598131  1854A      0.598621  1855A      0.599282  
    1856A      0.602870  1857A      0.603510  1858A      0.603937  
    1859A      0.606962  1860A      0.608218  1861A      0.609493  
    1862A      0.609720  1863A      0.610417  1864A      0.610920  
    1865A      0.611377  1866A      0.613038  1867A      0.615048  
    1868A      0.616606  1869A      0.619119  1870A      0.619891  
    1871A      0.620883  1872A      0.622296  1873A      0.622567  
    1874A      0.624500  1875A      0.624618  1876A      0.625289  
    1877A      0.625696  1878A      0.626750  1879A      0.626824  
    1880A      0.629046  1881A      0.629161  1882A      0.630798  
    1883A      0.631358  1884A      0.632465  1885A      0.632819  
    1886A      0.633499  1887A      0.633601  1888A      0.635155  
    1889A      0.635641  1890A      0.636044  1891A      0.636532  
    1892A      0.640020  1893A      0.640272  1894A      0.640692  
    1895A      0.642467  1896A      0.643284  1897A      0.644118  
    1898A      0.644784  1899A      0.645114  1900A      0.646429  
    1901A      0.647445  1902A      0.647919  1903A      0.648830  
    1904A      0.648958  1905A      0.650014  1906A      0.650258  
    1907A      0.651386  1908A      0.651568  1909A      0.652444  
    1910A      0.653363  1911A      0.654278  1912A      0.654443  
    1913A      0.655394  1914A      0.655798  1915A      0.656328  
    1916A      0.656622  1917A      0.657616  1918A      0.658013  
    1919A      0.658820  1920A      0.659923  1921A      0.661272  
    1922A      0.661762  1923A      0.662166  1924A      0.662934  
    1925A      0.663804  1926A      0.665022  1927A      0.666106  
    1928A      0.668223  1929A      0.668800  1930A      0.669227  
    1931A      0.670667  1932A      0.671301  1933A      0.671711  
    1934A      0.672166  1935A      0.672289  1936A      0.672735  
    1937A      0.673693  1938A      0.674021  1939A      0.674154  
    1940A      0.675679  1941A      0.676665  1942A      0.677411  
    1943A      0.678038  1944A      0.678696  1945A      0.678954  
    1946A      0.679306  1947A      0.679888  1948A      0.680300  
    1949A      0.680932  1950A      0.681696  1951A      0.683501  
    1952A      0.683593  1953A      0.684397  1954A      0.684693  
    1955A      0.685381  1956A      0.685743  1957A      0.686464  
    1958A      0.686785  1959A      0.687630  1960A      0.689026  
    1961A      0.689951  1962A      0.690366  1963A      0.690765  
    1964A      0.691084  1965A      0.691843  1966A      0.692403  
    1967A      0.692602  1968A      0.693358  1969A      0.693529  
    1970A      0.694478  1971A      0.695188  1972A      0.695668  
    1973A      0.696272  1974A      0.697096  1975A      0.697223  
    1976A      0.698015  1977A      0.698233  1978A      0.699215  
    1979A      0.699672  1980A      0.700401  1981A      0.700607  
    1982A      0.700941  1983A      0.701414  1984A      0.702077  
    1985A      0.702376  1986A      0.702760  1987A      0.703189  
    1988A      0.703948  1989A      0.704073  1990A      0.704835  
    1991A      0.705960  1992A      0.706208  1993A      0.706567  
    1994A      0.707034  1995A      0.708366  1996A      0.709030  
    1997A      0.709376  1998A      0.710660  1999A      0.710909  
    2000A      0.711218  2001A      0.711452  2002A      0.712462  
    2003A      0.712697  2004A      0.713308  2005A      0.713975  
    2006A      0.714089  2007A      0.714529  2008A      0.714939  
    2009A      0.715757  2010A      0.715945  2011A      0.716536  
    2012A      0.716777  2013A      0.716861  2014A      0.717359  
    2015A      0.718315  2016A      0.718871  2017A      0.719367  
    2018A      0.719749  2019A      0.720268  2020A      0.720519  
    2021A      0.721018  2022A      0.721802  2023A      0.722315  
    2024A      0.722590  2025A      0.722922  2026A      0.723633  
    2027A      0.723832  2028A      0.724253  2029A      0.724815  
    2030A      0.725437  2031A      0.726971  2032A      0.727098  
    2033A      0.727615  2034A      0.728509  2035A      0.728811  
    2036A      0.729414  2037A      0.729690  2038A      0.730362  
    2039A      0.730937  2040A      0.731233  2041A      0.731475  
    2042A      0.731830  2043A      0.732921  2044A      0.734023  
    2045A      0.734781  2046A      0.735230  2047A      0.735684  
    2048A      0.735818  2049A      0.736217  2050A      0.736852  
    2051A      0.737134  2052A      0.737784  2053A      0.737937  
    2054A      0.738610  2055A      0.738971  2056A      0.739727  
    2057A      0.740021  2058A      0.741551  2059A      0.742029  
    2060A      0.742383  2061A      0.742978  2062A      0.743502  
    2063A      0.743816  2064A      0.744967  2065A      0.745475  
    2066A      0.745640  2067A      0.746259  2068A      0.746679  
    2069A      0.747560  2070A      0.747778  2071A      0.748203  
    2072A      0.748409  2073A      0.748604  2074A      0.749062  
    2075A      0.749840  2076A      0.750091  2077A      0.750826  
    2078A      0.751604  2079A      0.751795  2080A      0.752818  
    2081A      0.753397  2082A      0.753621  2083A      0.754031  
    2084A      0.754359  2085A      0.754948  2086A      0.755576  
    2087A      0.755795  2088A      0.756213  2089A      0.756835  
    2090A      0.757301  2091A      0.757588  2092A      0.757691  
    2093A      0.757867  2094A      0.758491  2095A      0.759081  
    2096A      0.759370  2097A      0.759728  2098A      0.759888  
    2099A      0.760217  2100A      0.760797  2101A      0.761139  
    2102A      0.762080  2103A      0.762442  2104A      0.762651  
    2105A      0.763221  2106A      0.763547  2107A      0.763897  
    2108A      0.764587  2109A      0.764750  2110A      0.765979  
    2111A      0.766533  2112A      0.766915  2113A      0.767103  
    2114A      0.767499  2115A      0.767991  2116A      0.768826  
    2117A      0.769003  2118A      0.769181  2119A      0.769906  
    2120A      0.770650  2121A      0.771410  2122A      0.771539  
    2123A      0.772362  2124A      0.772556  2125A      0.772588  
    2126A      0.773132  2127A      0.773748  2128A      0.774088  
    2129A      0.775046  2130A      0.775485  2131A      0.775873  
    2132A      0.776558  2133A      0.776937  2134A      0.777363  
    2135A      0.777600  2136A      0.778284  2137A      0.778862  
    2138A      0.779255  2139A      0.779876  2140A      0.779966  
    2141A      0.780329  2142A      0.780816  2143A      0.781143  
    2144A      0.781726  2145A      0.782202  2146A      0.782465  
    2147A      0.783001  2148A      0.783249  2149A      0.783785  
    2150A      0.784111  2151A      0.784782  2152A      0.784824  
    2153A      0.785527  2154A      0.785803  2155A      0.786108  
    2156A      0.786258  2157A      0.786817  2158A      0.787038  
    2159A      0.787523  2160A      0.788008  2161A      0.788444  
    2162A      0.788775  2163A      0.788975  2164A      0.789137  
    2165A      0.789450  2166A      0.789967  2167A      0.790371  
    2168A      0.790871  2169A      0.791167  2170A      0.791674  
    2171A      0.792060  2172A      0.792827  2173A      0.793117  
    2174A      0.793911  2175A      0.794048  2176A      0.794601  
    2177A      0.794995  2178A      0.795424  2179A      0.795674  
    2180A      0.796356  2181A      0.796695  2182A      0.796967  
    2183A      0.797423  2184A      0.797609  2185A      0.798644  
    2186A      0.798785  2187A      0.799148  2188A      0.799622  
    2189A      0.799916  2190A      0.800491  2191A      0.801017  
    2192A      0.801307  2193A      0.801721  2194A      0.801900  
    2195A      0.802418  2196A      0.802641  2197A      0.802895  
    2198A      0.803151  2199A      0.803640  2200A      0.804263  
    2201A      0.804485  2202A      0.804616  2203A      0.805039  
    2204A      0.805581  2205A      0.805900  2206A      0.806244  
    2207A      0.806667  2208A      0.806805  2209A      0.806925  
    2210A      0.807493  2211A      0.807632  2212A      0.807923  
    2213A      0.808024  2214A      0.808417  2215A      0.808546  
    2216A      0.809411  2217A      0.809665  2218A      0.810340  
    2219A      0.810521  2220A      0.811120  2221A      0.811243  
    2222A      0.811448  2223A      0.811770  2224A      0.812382  
    2225A      0.813002  2226A      0.813242  2227A      0.813385  
    2228A      0.813701  2229A      0.813814  2230A      0.814307  
    2231A      0.814964  2232A      0.815260  2233A      0.815716  
    2234A      0.815831  2235A      0.816719  2236A      0.817003  
    2237A      0.817486  2238A      0.817665  2239A      0.818159  
    2240A      0.818616  2241A      0.818946  2242A      0.819277  
    2243A      0.819908  2244A      0.820097  2245A      0.820368  
    2246A      0.821111  2247A      0.821366  2248A      0.821993  
    2249A      0.822048  2250A      0.822108  2251A      0.822741  
    2252A      0.823421  2253A      0.823739  2254A      0.824447  
    2255A      0.824822  2256A      0.825952  2257A      0.826437  
    2258A      0.826660  2259A      0.827480  2260A      0.827788  
    2261A      0.827815  2262A      0.828858  2263A      0.829074  
    2264A      0.829731  2265A      0.830161  2266A      0.830566  
    2267A      0.830850  2268A      0.831131  2269A      0.831618  
    2270A      0.832395  2271A      0.832617  2272A      0.833163  
    2273A      0.833819  2274A      0.834083  2275A      0.834327  
    2276A      0.834820  2277A      0.835021  2278A      0.835834  
    2279A      0.836027  2280A      0.836479  2281A      0.836666  
    2282A      0.837429  2283A      0.837821  2284A      0.838347  
    2285A      0.838709  2286A      0.839380  2287A      0.839601  
    2288A      0.839850  2289A      0.840111  2290A      0.840297  
    2291A      0.840518  2292A      0.841019  2293A      0.841273  
    2294A      0.841510  2295A      0.842989  2296A      0.843382  
    2297A      0.843990  2298A      0.844094  2299A      0.844295  
    2300A      0.845160  2301A      0.845786  2302A      0.845958  
    2303A      0.846506  2304A      0.846716  2305A      0.847139  
    2306A      0.847409  2307A      0.847673  2308A      0.847893  
    2309A      0.848585  2310A      0.848746  2311A      0.848914  
    2312A      0.849601  2313A      0.850072  2314A      0.850727  
    2315A      0.850985  2316A      0.851124  2317A      0.851747  
    2318A      0.852420  2319A      0.853086  2320A      0.853404  
    2321A      0.853622  2322A      0.853832  2323A      0.854441  
    2324A      0.854888  2325A      0.855601  2326A      0.856438  
    2327A      0.856521  2328A      0.857239  2329A      0.857393  
    2330A      0.857911  2331A      0.857934  2332A      0.859002  
    2333A      0.859469  2334A      0.859887  2335A      0.860357  
    2336A      0.860663  2337A      0.861105  2338A      0.861501  
    2339A      0.862450  2340A      0.862732  2341A      0.863277  
    2342A      0.863500  2343A      0.864040  2344A      0.864285  
    2345A      0.864459  2346A      0.864802  2347A      0.865779  
    2348A      0.866015  2349A      0.866923  2350A      0.867039  
    2351A      0.868190  2352A      0.868590  2353A      0.868690  
    2354A      0.869468  2355A      0.870035  2356A      0.870298  
    2357A      0.870718  2358A      0.870955  2359A      0.871269  
    2360A      0.871646  2361A      0.872012  2362A      0.872269  
    2363A      0.872724  2364A      0.873273  2365A      0.873429  
    2366A      0.873525  2367A      0.874112  2368A      0.874455  
    2369A      0.875055  2370A      0.875463  2371A      0.876091  
    2372A      0.876766  2373A      0.877043  2374A      0.877436  
    2375A      0.878117  2376A      0.878617  2377A      0.878660  
    2378A      0.879910  2379A      0.880266  2380A      0.880345  
    2381A      0.880751  2382A      0.880864  2383A      0.881583  
    2384A      0.881829  2385A      0.882275  2386A      0.882630  
    2387A      0.883467  2388A      0.883576  2389A      0.884160  
    2390A      0.884894  2391A      0.885080  2392A      0.885647  
    2393A      0.886036  2394A      0.886764  2395A      0.886944  
    2396A      0.887294  2397A      0.887369  2398A      0.887764  
    2399A      0.888415  2400A      0.889026  2401A      0.889456  
    2402A      0.889731  2403A      0.890195  2404A      0.890759  
    2405A      0.891436  2406A      0.891607  2407A      0.892056  
    2408A      0.892848  2409A      0.893511  2410A      0.893827  
    2411A      0.894043  2412A      0.895288  2413A      0.895522  
    2414A      0.895668  2415A      0.896493  2416A      0.896643  
    2417A      0.897668  2418A      0.897757  2419A      0.898616  
    2420A      0.898780  2421A      0.899067  2422A      0.899274  
    2423A      0.900070  2424A      0.900970  2425A      0.902302  
    2426A      0.902729  2427A      0.903149  2428A      0.904350  
    2429A      0.906400  2430A      0.906836  2431A      0.907555  
    2432A      0.908651  2433A      0.908996  2434A      0.910026  
    2435A      0.910389  2436A      0.911029  2437A      0.911643  
    2438A      0.911962  2439A      0.912327  2440A      0.914258  
    2441A      0.914340  2442A      0.914548  2443A      0.915210  
    2444A      0.915487  2445A      0.915755  2446A      0.917511  
    2447A      0.918004  2448A      0.918178  2449A      0.919649  
    2450A      0.919945  2451A      0.921114  2452A      0.921558  
    2453A      0.922319  2454A      0.922718  2455A      0.922981  
    2456A      0.923661  2457A      0.924260  2458A      0.925348  
    2459A      0.925494  2460A      0.925941  2461A      0.926358  
    2462A      0.927928  2463A      0.928880  2464A      0.929107  
    2465A      0.929511  2466A      0.931852  2467A      0.932383  
    2468A      0.933041  2469A      0.933414  2470A      0.934169  
    2471A      0.934367  2472A      0.934863  2473A      0.935514  
    2474A      0.936244  2475A      0.937884  2476A      0.938259  
    2477A      0.938700  2478A      0.939455  2479A      0.940932  
    2480A      0.941915  2481A      0.942454  2482A      0.943087  
    2483A      0.943552  2484A      0.945317  2485A      0.945639  
    2486A      0.947106  2487A      0.948418  2488A      0.949368  
    2489A      0.950297  2490A      0.950703  2491A      0.952545  
    2492A      0.953176  2493A      0.953884  2494A      0.955559  
    2495A      0.957299  2496A      0.958331  2497A      0.958721  
    2498A      0.958852  2499A      0.960035  2500A      0.960700  
    2501A      0.961193  2502A      0.963135  2503A      0.963441  
    2504A      0.964456  2505A      0.965428  2506A      0.965730  
    2507A      0.966515  2508A      0.967126  2509A      0.967569  
    2510A      0.967830  2511A      0.970193  2512A      0.972171  
    2513A      0.972810  2514A      0.973640  2515A      0.974854  
    2516A      0.975290  2517A      0.976520  2518A      0.977231  
    2519A      0.977429  2520A      0.977856  2521A      0.978968  
    2522A      0.979143  2523A      0.979821  2524A      0.981646  
    2525A      0.982689  2526A      0.983496  2527A      0.984575  
    2528A      0.985039  2529A      0.987808  2530A      0.988133  
    2531A      0.989397  2532A      0.990064  2533A      0.990278  
    2534A      0.990518  2535A      0.991732  2536A      0.991886  
    2537A      0.992298  2538A      0.992501  2539A      0.992730  
    2540A      0.992914  2541A      0.993630  2542A      0.994447  
    2543A      0.995664  2544A      0.997344  2545A      0.998314  
    2546A      1.000457  2547A      1.000966  2548A      1.001976  
    2549A      1.002511  2550A      1.004595  2551A      1.004702  
    2552A      1.005851  2553A      1.005987  2554A      1.007795  
    2555A      1.008822  2556A      1.010429  2557A      1.011086  
    2558A      1.011756  2559A      1.011778  2560A      1.013404  
    2561A      1.013605  2562A      1.015471  2563A      1.015901  
    2564A      1.016432  2565A      1.017053  2566A      1.019002  
    2567A      1.019287  2568A      1.021454  2569A      1.022598  
    2570A      1.023338  2571A      1.023416  2572A      1.025320  
    2573A      1.025448  2574A      1.025675  2575A      1.027891  
    2576A      1.028809  2577A      1.029812  2578A      1.032393  
    2579A      1.032982  2580A      1.033064  2581A      1.034931  
    2582A      1.038012  2583A      1.040029  2584A      1.040626  
    2585A      1.041051  2586A      1.041269  2587A      1.041599  
    2588A      1.042991  2589A      1.044271  2590A      1.044934  
    2591A      1.045338  2592A      1.045351  2593A      1.046392  
    2594A      1.048074  2595A      1.050062  2596A      1.053286  
    2597A      1.053463  2598A      1.054093  2599A      1.055594  
    2600A      1.055714  2601A      1.056216  2602A      1.056712  
    2603A      1.059989  2604A      1.061093  2605A      1.061486  
    2606A      1.063192  2607A      1.067622  2608A      1.071935  
    2609A      1.074039  2610A      1.074344  2611A      1.077142  
    2612A      1.078878  2613A      1.079658  2614A      1.082285  
    2615A      1.083417  2616A      1.084411  2617A      1.085690  
    2618A      1.087262  2619A      1.088792  2620A      1.090593  
    2621A      1.090772  2622A      1.093112  2623A      1.095993  
    2624A      1.096618  2625A      1.099541  2626A      1.100865  
    2627A      1.101705  2628A      1.102405  2629A      1.103364  
    2630A      1.107294  2631A      1.107794  2632A      1.109379  
    2633A      1.109771  2634A      1.111165  2635A      1.111511  
    2636A      1.114314  2637A      1.118448  2638A      1.119977  
    2639A      1.121572  2640A      1.122519  2641A      1.124122  
    2642A      1.125236  2643A      1.126076  2644A      1.126349  
    2645A      1.127010  2646A      1.129529  2647A      1.129754  
    2648A      1.132745  2649A      1.134508  2650A      1.134976  
    2651A      1.136149  2652A      1.138841  2653A      1.139297  
    2654A      1.141367  2655A      1.142480  2656A      1.144108  
    2657A      1.144186  2658A      1.145829  2659A      1.146549  
    2660A      1.147274  2661A      1.147722  2662A      1.150275  
    2663A      1.153524  2664A      1.156945  2665A      1.157524  
    2666A      1.160576  2667A      1.161210  2668A      1.164544  
    2669A      1.170557  2670A      1.173968  2671A      1.175509  
    2672A      1.177776  2673A      1.181255  2674A      1.181500  
    2675A      1.188534  2676A      1.188914  2677A      1.193436  
    2678A      1.194637  2679A      1.194735  2680A      1.200623  
    2681A      1.203088  2682A      1.206925  2683A      1.210597  
    2684A      1.211484  2685A      1.221477  2686A      1.221757  
    2687A      1.226215  2688A      1.226370  2689A      1.237238  
    2690A      1.241402  2691A      1.241865  2692A      1.242333  
    2693A      1.246800  2694A      1.249045  2695A      1.253553  
    2696A      1.262426  2697A      1.267388  2698A      1.273296  
    2699A      1.280404  2700A      1.286020  2701A      1.294068  
    2702A      1.294191  2703A      1.310335  2704A      1.313929  
    2705A      1.318558  2706A      1.368219  2707A      1.470341  
    2708A      1.498983  

    Final Occupation by Irrep:
              A 
    DOCC [  1708 ]
    NA   [  1708 ]
    NB   [  1708 ]

  @DF-RHF Final Energy: -23292.45023226883859

   => Energetics <=

    Nuclear Repulsion Energy =         281683.5187860797159374
    One-Electron Energy =             -595260.1889643499162048
    Two-Electron Energy =              290293.3609106604708359
    Total Energy =                     -23292.4502322688495042

Computation Completed


Properties will be evaluated at   0.000000,   0.000000,   0.000000 [a0]

Properties computed using the SCF density matrix


 Multipole Moments:

 ------------------------------------------------------------------------------------
     Multipole            Electronic (a.u.)      Nuclear  (a.u.)        Total (a.u.)
 ------------------------------------------------------------------------------------

 L = 1.  Multiply by 2.5417464519 to convert [e a0] to [Debye]
 Dipole X            :     -24928.5811630        24888.2410929          -40.3400702
 Dipole Y            :    -313163.6621044       312848.5045499         -315.1575545
 Dipole Z            :    -334316.9831318       334055.5742682         -261.4088636
 Magnitude           :                                                  411.4440416

 ------------------------------------------------------------------------------------

*** tstop() called on atl1-1-01-010-23-2.pace.gatech.edu at Tue May 20 21:12:03 2025
Module time:
	user time   =  285124.78 seconds =    4752.08 minutes
	system time =    6223.91 seconds =     103.73 minutes
	total time  =      37826 seconds =     630.43 minutes
Total time:
	user time   =  285124.78 seconds =    4752.08 minutes
	system time =    6223.91 seconds =     103.73 minutes
	total time  =      37826 seconds =     630.43 minutes
Wall time: 37825.77 seconds
