# Supplementary material for: SparcleQC: Automated Input File Creation for QM/MM Studies of Protein:Ligand Complexes
Source: J Chem Inf Model. 2025 Jun 17;65(13):6433–40. doi: 10.1021/acs.jcim.5c00617 (PMC12264949; doi:10.1021/acs.jcim.5c00617)
Supplement: Supplementary file 2 [file ci5c00617_si_002.zip › si/convergence/ex1_1ABA/psi4_files/no_ee/cutoff_17.0_psi4_file_prot.out]

Scratch directory: /tmp/
   => Libint2 <=

    Primary   basis highest AM E, G, H:  5, 4, 3
    Auxiliary basis highest AM E, G, H:  6, 5, 4
    Onebody   basis highest AM E, G, H:  6, 5, 4
    Solid Harmonics ordering:            gaussian

*** tstart() called on atl1-1-01-010-26-2.pace.gatech.edu
*** at Thu May 22 21:36:02 2025

   => Loading Basis Set <=

    Name: MINIX
    Role: ORBITAL
    Keyword: BASIS
    atoms 1, 4-5, 7-13, 24-25, 27-30, 46-47, 49-51, 62-63, 65-71, 83-84, 90-91, 93-99, 111-112, 114-115, 123-124, 126, 134-135, 137-138, 148-149, 151-154, 167-168, 170-172, 174, 184-185, 187-190, 206-207, 209, 216-217, 223-224, 226-228, 237-238, 240, 247-248, 250-251, 259-260, 262-263, 273-274, 276, 283-284, 286-289, 305-306, 308-310, 312, 329-330, 332-335, 348-352, 364, 367-368, 370-376, 387-388, 390-392, 402-403, 405-411, 422-423, 425-428, 441-442, 444-445, 455-456, 458-461, 474-475, 477-478, 480, 491-492, 494-496, 505-506, 508-510, 520-521, 523-526, 542-543, 549-550, 552-554, 565-566, 568-574, 585-586, 588-589, 597-598, 600-601, 609-610, 612-614, 624-625, 627-630, 646-647, 649-652, 665-666, 668, 675-676, 678-680, 690-691, 693-696, 709-710, 712-715, 728-729, 731-732, 742-743, 745-748, 764-765, 767-770, 783-784, 790-791, 793-795, 797, 814-815, 817-818, 826-827, 829-830, 840-841, 843-845, 857-858, 860-863, 876-877, 883-884, 886-889, 902-903, 905-906, 916-917, 919-920, 922, 933-934, 936-938, 947-948, 950-952, 964-965, 967-969, 980-981, 983-989, 1000-1001, 1007, 1010-1011, 1017-1018, 1020, 1028-1029, 1031-1033, 1035, 1045-1046, 1048-1051, 1064-1065, 1071-1072, 1078-1079, 1081-1087, 1098-1099, 1101-1102, 1110-1111, 1113-1115, 1127-1128, 1130-1133, 1146-1149, 1151 entry C          line    74 file /storage/hive/project/chem-sherrill/csargent30/.conda/envs/psi419/share/psi4/basis/minix.gbs 
    atoms 2, 6, 26, 48, 64, 72, 85, 92, 100, 113, 116-117, 125, 127, 136, 140, 150, 169, 186, 208, 218, 225, 239, 249, 252-253, 261, 265, 275, 285, 307, 331, 365, 369, 389, 393-394, 404, 424, 443, 447, 457, 476, 493, 507, 511-512, 522, 544, 551, 567, 587, 590-591, 599, 602-603, 611, 615-616, 626, 648, 667, 677, 681-682, 692, 711, 730, 733, 744, 766, 785, 792, 816, 819-820, 828, 831, 842, 847, 859, 878, 885, 904, 907, 918, 935, 949, 954, 966, 982, 1008, 1012, 1019, 1021, 1030, 1047, 1066, 1073, 1080, 1100, 1103-1104, 1112, 1117, 1129, 1167, 1170, 1173, 1176, 1179, 1182, 1185, 1188, 1191, 1194, 1197, 1200, 1203, 1206, 1209, 1212, 1215, 1218, 1221, 1224, 1227, 1230, 1233, 1236, 1239, 1242, 1245, 1248, 1251                                                                                                                                                                                                                                                                                                                                                                                                                                                                                                                                                                                         entry O          line   102 file /storage/hive/project/chem-sherrill/csargent30/.conda/envs/psi419/share/psi4/basis/minix.gbs 
    atoms 3, 23, 31, 45, 61, 82, 89, 110, 122, 133, 139, 147, 166, 173, 175, 183, 191, 205, 215, 222, 236, 246, 258, 264, 272, 282, 290, 304, 311, 313-314, 328, 347, 366, 386, 401, 421, 440, 446, 454, 473, 490, 504, 519, 527, 541, 548, 564, 584, 596, 608, 623, 631, 645, 664, 674, 689, 708, 727, 741, 749, 763, 782, 789, 796, 798-799, 813, 825, 839, 846, 856, 875, 882, 901, 915, 932, 946, 953, 963, 979, 999, 1009, 1016, 1027, 1034, 1036, 1044, 1063, 1070, 1077, 1097, 1109, 1116, 1126, 1145, 1150, 1152-1153                                                                                                                                                                                                                                                                                                                                                                                                                                                                                                                                                                                                                                                                                                                                                                                                    entry N          line    88 file /storage/hive/project/chem-sherrill/csargent30/.conda/envs/psi419/share/psi4/basis/minix.gbs 
    atoms 14-22, 32-44, 52-60, 73-81, 86-88, 101-109, 118-121, 128-132, 141-146, 155-165, 176-182, 192-204, 211-214, 219-221, 229-235, 242-245, 254-257, 266-271, 277-281, 291-303, 315-327, 336-346, 353-363, 377-385, 395-400, 412-420, 429-439, 448-453, 462-472, 481-489, 497-503, 513-518, 528-540, 545-547, 555-563, 575-583, 592-595, 604-607, 617-622, 632-644, 653-663, 669-673, 683-688, 697-707, 716-726, 734-740, 750-762, 771-781, 786-788, 800-812, 821-824, 832-838, 848-855, 864-874, 879-881, 890-900, 908-914, 923-931, 939-945, 955-962, 970-978, 990-998, 1002-1006, 1013-1015, 1022-1026, 1037-1043, 1052-1062, 1067-1069, 1074-1076, 1088-1096, 1105-1108, 1118-1125, 1134-1144, 1154-1166, 1168-1169, 1171-1172, 1174-1175, 1177-1178, 1180-1181, 1183-1184, 1186-1187, 1189-1190, 1192-1193, 1195-1196, 1198-1199, 1201-1202, 1204-1205, 1207-1208, 1210-1211, 1213-1214, 1216-1217, 1219-1220, 1222-1223, 1225-1226, 1228-1229, 1231-1232, 1234-1235, 1237-1238, 1240-1241, 1243-1244, 1246-1247, 1249-1250, 1252-1259                                                                                                                                                                                                                                                                                  entry H          line    24 file /storage/hive/project/chem-sherrill/csargent30/.conda/envs/psi419/share/psi4/basis/minix.gbs 
    atoms 210, 241, 479, 921                                                                                                                                                                                                                                                                                                                                                                                                                                                                                                                                                                                                                                                                                                                                                                                                                                                                                                                                                                                                                                                                                                                                                                                                                                                                                                     entry S          line   256 file /storage/hive/project/chem-sherrill/csargent30/.conda/envs/psi419/share/psi4/basis/minix.gbs 

   => HF3C: Empirical Dispersion <=

    Grimme's -D3 (BJ-damping) Dispersion Correction
    Grimme S.; Ehrlich S.; Goerigk L. (2011), J. Comput. Chem., 32: 1456

        s6 =       1.000000
        s8 =       0.877700
        a1 =       0.417100
        a2 =       2.914900


         ---------------------------------------------------------
                                   SCF
               by Justin Turney, Rob Parrish, Andy Simmonett
                          and Daniel G. A. Smith
                              RHF Reference
                       10 Threads, 114440 MiB Core
         ---------------------------------------------------------

  ==> Geometry <==

    Molecular point group: c1
    Full point group: C1

    Geometry (in Angstrom), charge = -1, multiplicity = 1:

       Center              X                  Y                   Z               Mass       
    ------------   -----------------  -----------------  -----------------  -----------------
         C           18.895000000000    49.476000000000    57.441000000000    12.000000000000
         O           19.052000000000    49.212000000000    56.248000000000    15.994914619570
         N           18.035000000000    48.845000000000    58.235000000000    14.003074004430
         C           16.979000000000    48.002000000000    57.683000000000    12.000000000000
         C           15.953000000000    48.976000000000    57.090000000000    12.000000000000
         O           15.835000000000    50.110000000000    57.589000000000    15.994914619570
         C           16.279000000000    47.215000000000    58.769000000000    12.000000000000
         C           17.064000000000    46.021000000000    59.267000000000    12.000000000000
         C           18.148000000000    46.194000000000    60.112000000000    12.000000000000
         C           16.675000000000    44.753000000000    58.867000000000    12.000000000000
         C           18.834000000000    45.073000000000    60.549000000000    12.000000000000
         C           17.363000000000    43.637000000000    59.304000000000    12.000000000000
         C           18.442000000000    43.800000000000    60.147000000000    12.000000000000
         H           18.114000000000    48.951000000000    59.236000000000     1.007825032230
         H           17.374000000000    47.338000000000    56.914000000000     1.007825032230
         H           16.097000000000    47.881000000000    59.612000000000     1.007825032230
         H           15.320000000000    46.867000000000    58.385000000000     1.007825032230
         H           18.452000000000    47.182000000000    60.424000000000     1.007825032230
         H           15.827000000000    44.636000000000    58.208000000000     1.007825032230
         H           19.682000000000    45.188000000000    61.208000000000     1.007825032230
         H           17.059000000000    42.650000000000    58.989000000000     1.007825032230
         H           18.986000000000    42.935000000000    60.497000000000     1.007825032230
         N           15.214000000000    48.597000000000    56.058000000000    14.003074004430
         C           14.164000000000    49.432000000000    55.491000000000    12.000000000000
         C           12.869000000000    48.669000000000    55.651000000000    12.000000000000
         O           12.774000000000    47.509000000000    55.249000000000    15.994914619570
         C           14.335000000000    49.676000000000    54.017000000000    12.000000000000
         C           15.413000000000    50.674000000000    53.741000000000    12.000000000000
         C           15.209000000000    51.107000000000    52.296000000000    12.000000000000
         C           16.234000000000    52.178000000000    51.986000000000    12.000000000000
         N           15.769000000000    52.985000000000    50.874000000000    14.003074004430
         H           15.386000000000    47.691000000000    55.647000000000     1.007825032230
         H           14.109000000000    50.381000000000    56.025000000000     1.007825032230
         H           14.593000000000    48.735000000000    53.531000000000     1.007825032230
         H           13.395000000000    50.044000000000    53.605000000000     1.007825032230
         H           15.321000000000    51.529000000000    54.411000000000     1.007825032230
         H           16.392000000000    50.210000000000    53.858000000000     1.007825032230
         H           14.203000000000    51.508000000000    52.167000000000     1.007825032230
         H           15.354000000000    50.255000000000    51.632000000000     1.007825032230
         H           16.373000000000    52.812000000000    52.862000000000     1.007825032230
         H           17.182000000000    51.709000000000    51.723000000000     1.007825032230
         H           15.532000000000    53.910000000000    51.204000000000     1.007825032230
         H           16.499000000000    53.053000000000    50.179000000000     1.007825032230
         H           14.952000000000    52.555000000000    50.464000000000     1.007825032230
         N           11.862000000000    49.290000000000    56.238000000000    14.003074004430
         C           10.574000000000    48.651000000000    56.514000000000    12.000000000000
         C            9.479000000000    49.442000000000    55.784000000000    12.000000000000
         O            9.222000000000    50.616000000000    56.099000000000    15.994914619570
         C           10.282000000000    48.658000000000    58.060000000000    12.000000000000
         C            8.950000000000    47.961000000000    58.320000000000    12.000000000000
         C           11.449000000000    48.005000000000    58.839000000000    12.000000000000
         H           11.987000000000    50.255000000000    56.510000000000     1.007825032230
         H           10.589000000000    47.624000000000    56.149000000000     1.007825032230
         H           10.193000000000    49.695000000000    58.385000000000     1.007825032230
         H            8.741000000000    47.962000000000    59.390000000000     1.007825032230
         H            9.002000000000    46.933000000000    57.961000000000     1.007825032230
         H            8.155000000000    48.489000000000    57.794000000000     1.007825032230
         H           11.227000000000    48.020000000000    59.906000000000     1.007825032230
         H           11.574000000000    46.974000000000    58.508000000000     1.007825032230
         H           12.368000000000    48.561000000000    58.651000000000     1.007825032230
         N            8.831000000000    48.837000000000    54.788000000000    14.003074004430
         C            7.706000000000    49.436000000000    54.084000000000    12.000000000000
         C            6.456000000000    48.981000000000    54.822000000000    12.000000000000
         O            6.310000000000    47.784000000000    55.139000000000    15.994914619570
         C            7.599000000000    48.942000000000    52.633000000000    12.000000000000
         C            8.692000000000    49.472000000000    51.736000000000    12.000000000000
         C            9.959000000000    48.898000000000    51.781000000000    12.000000000000
         C            8.415000000000    50.537000000000    50.880000000000    12.000000000000
         C           10.961000000000    49.400000000000    50.960000000000    12.000000000000
         C            9.426000000000    51.032000000000    50.065000000000    12.000000000000
         C           10.685000000000    50.467000000000    50.116000000000    12.000000000000
         O           11.708000000000    50.978000000000    49.318000000000    15.994914619570
         H            9.136000000000    47.916000000000    54.508000000000     1.007825032230
         H            7.783000000000    50.523000000000    54.107000000000     1.007825032230
         H            6.637000000000    49.260000000000    52.230000000000     1.007825032230
         H            7.639000000000    47.853000000000    52.629000000000     1.007825032230
         H           10.161000000000    48.072000000000    52.447000000000     1.007825032230
         H            7.427000000000    50.972000000000    50.851000000000     1.007825032230
         H           11.948000000000    48.963000000000    50.978000000000     1.007825032230
         H            9.228000000000    51.855000000000    49.395000000000     1.007825032230
         H           11.376000000000    51.721000000000    48.808000000000     1.007825032230
         N            5.533000000000    49.874000000000    55.110000000000    14.003074004430
         C            4.317000000000    49.477000000000    55.789000000000    12.000000000000
         C            3.333000000000    50.620000000000    55.891000000000    12.000000000000
         O            3.372000000000    51.588000000000    55.127000000000    15.994914619570
         H            5.674000000000    50.841000000000    54.856000000000     1.007825032230
         H            4.569000000000    49.137000000000    56.794000000000     1.007825032230
         H            3.854000000000    48.656000000000    55.241000000000     1.007825032230
         N            2.442000000000    50.507000000000    56.862000000000    14.003074004430
         C            1.413000000000    51.506000000000    57.119000000000    12.000000000000
         C            1.670000000000    52.119000000000    58.461000000000    12.000000000000
         O            2.084000000000    51.417000000000    59.378000000000    15.994914619570
         C            0.005000000000    50.927000000000    57.232000000000    12.000000000000
         C           -0.521000000000    50.237000000000    56.001000000000    12.000000000000
         C           -0.985000000000    51.011000000000    54.951000000000    12.000000000000
         C           -0.569000000000    48.854000000000    55.936000000000    12.000000000000
         C           -1.502000000000    50.387000000000    53.835000000000    12.000000000000
         C           -1.086000000000    48.222000000000    54.817000000000    12.000000000000
         C           -1.549000000000    49.003000000000    53.779000000000    12.000000000000
         O           -2.106000000000    48.406000000000    52.664000000000    15.994914619570
         H            2.477000000000    49.689000000000    57.454000000000     1.007825032230
         H            1.439000000000    52.275000000000    56.347000000000     1.007825032230
         H            0.006000000000    50.203000000000    58.047000000000     1.007825032230
         H           -0.679000000000    51.735000000000    57.492000000000     1.007825032230
         H           -0.943000000000    52.089000000000    55.005000000000     1.007825032230
         H           -0.201000000000    48.265000000000    56.763000000000     1.007825032230
         H           -1.869000000000    50.975000000000    53.007000000000     1.007825032230
         H           -1.126000000000    47.144000000000    54.759000000000     1.007825032230
         H           -2.740000000000    47.740000000000    52.940000000000     1.007825032230
         N            1.353000000000    53.383000000000    58.618000000000    14.003074004430
         C            1.379000000000    54.012000000000    59.918000000000    12.000000000000
         C            0.072000000000    53.524000000000    60.555000000000    12.000000000000
         O           -1.014000000000    53.786000000000    60.032000000000    15.994914619570
         C            1.368000000000    55.515000000000    59.744000000000    12.000000000000
         C            1.385000000000    56.331000000000    61.039000000000    12.000000000000
         O            0.880000000000    55.917000000000    62.095000000000    15.994914619570
         O            1.931000000000    57.431000000000    60.951000000000    15.994914619570
         H            1.085000000000    53.928000000000    57.811000000000     1.007825032230
         H            2.245000000000    53.688000000000    60.496000000000     1.007825032230
         H            2.247000000000    55.792000000000    59.162000000000     1.007825032230
         H            0.479000000000    55.789000000000    59.176000000000     1.007825032230
         N            0.064000000000    52.892000000000    61.725000000000    14.003074004430
         C           -1.173000000000    52.358000000000    62.288000000000    12.000000000000
         C           -2.171000000000    53.409000000000    62.766000000000    12.000000000000
         O           -3.340000000000    53.082000000000    63.002000000000    15.994914619570
         C           -0.884000000000    51.432000000000    63.465000000000    12.000000000000
         O           -0.305000000000    50.228000000000    62.993000000000    15.994914619570
         H            0.929000000000    52.779000000000    62.234000000000     1.007825032230
         H           -1.661000000000    51.766000000000    61.513000000000     1.007825032230
         H           -0.193000000000    51.922000000000    64.151000000000     1.007825032230
         H           -1.814000000000    51.207000000000    63.987000000000     1.007825032230
         H            0.094000000000    49.756000000000    63.727000000000     1.007825032230
         N           -1.723000000000    54.648000000000    62.956000000000    14.003074004430
         C           -2.659000000000    55.732000000000    63.202000000000    12.000000000000
         C           -3.518000000000    55.978000000000    61.988000000000    12.000000000000
         O           -4.628000000000    56.464000000000    62.145000000000    15.994914619570
         C           -1.958000000000    57.050000000000    63.504000000000    12.000000000000
         C           -1.189000000000    56.951000000000    64.807000000000    12.000000000000
         N            0.113000000000    57.238000000000    64.812000000000    14.003074004430
         O           -1.733000000000    56.536000000000    65.839000000000    15.994914619570
         H           -0.731000000000    54.835000000000    62.929000000000     1.007825032230
         H           -3.299000000000    55.467000000000    64.044000000000     1.007825032230
         H           -2.702000000000    57.842000000000    63.585000000000     1.007825032230
         H           -1.267000000000    57.285000000000    62.694000000000     1.007825032230
         H            0.566000000000    57.547000000000    63.963000000000     1.007825032230
         H            0.647000000000    57.147000000000    65.665000000000     1.007825032230
         N           -3.063000000000    55.713000000000    60.763000000000    14.003074004430
         C           -3.859000000000    55.957000000000    59.566000000000    12.000000000000
         C           -4.489000000000    54.638000000000    59.165000000000    12.000000000000
         O           -5.677000000000    54.600000000000    58.838000000000    15.994914619570
         C           -2.936000000000    56.525000000000    58.453000000000    12.000000000000
         C           -2.419000000000    57.872000000000    58.904000000000    12.000000000000
         C           -3.673000000000    56.641000000000    57.124000000000    12.000000000000
         C           -1.159000000000    58.375000000000    58.200000000000    12.000000000000
         H           -2.134000000000    55.330000000000    60.661000000000     1.007825032230
         H           -4.643000000000    56.680000000000    59.792000000000     1.007825032230
         H           -2.089000000000    55.851000000000    58.325000000000     1.007825032230
         H           -3.209000000000    58.605000000000    58.738000000000     1.007825032230
         H           -2.217000000000    57.821000000000    59.974000000000     1.007825032230
         H           -4.035000000000    55.658000000000    56.822000000000     1.007825032230
         H           -4.518000000000    57.321000000000    57.235000000000     1.007825032230
         H           -2.994000000000    57.028000000000    56.364000000000     1.007825032230
         H           -0.881000000000    59.348000000000    58.604000000000     1.007825032230
         H           -0.345000000000    57.668000000000    58.363000000000     1.007825032230
         H           -1.352000000000    58.467000000000    57.131000000000     1.007825032230
         N           -3.764000000000    53.513000000000    59.144000000000    14.003074004430
         C           -4.323000000000    52.242000000000    58.734000000000    12.000000000000
         C           -3.681000000000    51.215000000000    59.641000000000    12.000000000000
         O           -2.469000000000    51.006000000000    59.589000000000    15.994914619570
         C           -3.962000000000    52.008000000000    57.296000000000    12.000000000000
         C           -4.635000000000    50.801000000000    56.669000000000    12.000000000000
         C           -4.176000000000    49.512000000000    56.726000000000    12.000000000000
         N           -5.696000000000    50.809000000000    55.872000000000    14.003074004430
         C           -5.895000000000    49.594000000000    55.423000000000    12.000000000000
         N           -4.976000000000    48.833000000000    55.943000000000    14.003074004430
         H           -2.794000000000    53.552000000000    59.424000000000     1.007825032230
         H           -5.406000000000    52.241000000000    58.862000000000     1.007825032230
         H           -2.883000000000    51.867000000000    57.234000000000     1.007825032230
         H           -4.231000000000    52.894000000000    56.721000000000     1.007825032230
         H           -6.258000000000    51.618000000000    55.648000000000     1.007825032230
         H           -3.337000000000    49.137000000000    57.293000000000     1.007825032230
         H           -6.677000000000    49.282000000000    54.747000000000     1.007825032230
         N           -4.454000000000    50.568000000000    60.487000000000    14.003074004430
         C           -3.913000000000    49.659000000000    61.489000000000    12.000000000000
         C           -3.055000000000    48.558000000000    60.876000000000    12.000000000000
         O           -3.491000000000    47.931000000000    59.898000000000    15.994914619570
         C           -5.077000000000    49.060000000000    62.264000000000    12.000000000000
         C           -4.581000000000    48.271000000000    63.463000000000    12.000000000000
         C           -5.696000000000    47.747000000000    64.361000000000    12.000000000000
         C           -5.125000000000    47.550000000000    65.754000000000    12.000000000000
         N           -6.117000000000    47.166000000000    66.752000000000    14.003074004430
         H           -5.453000000000    50.706000000000    60.440000000000     1.007825032230
         H           -3.296000000000    50.234000000000    62.180000000000     1.007825032230
         H           -5.727000000000    49.864000000000    62.610000000000     1.007825032230
         H           -5.643000000000    48.398000000000    61.608000000000     1.007825032230
         H           -4.005000000000    47.420000000000    63.099000000000     1.007825032230
         H           -3.926000000000    48.910000000000    64.055000000000     1.007825032230
         H           -6.513000000000    48.468000000000    64.395000000000     1.007825032230
         H           -6.062000000000    46.795000000000    63.976000000000     1.007825032230
         H           -4.367000000000    46.769000000000    65.706000000000     1.007825032230
         H           -4.651000000000    48.479000000000    66.072000000000     1.007825032230
         H           -5.667000000000    47.053000000000    67.649000000000     1.007825032230
         H           -6.548000000000    46.294000000000    66.480000000000     1.007825032230
         H           -6.824000000000    47.884000000000    66.818000000000     1.007825032230
         N           -1.840000000000    48.367000000000    61.392000000000    14.003074004430
         C           -0.992000000000    47.311000000000    60.887000000000    12.000000000000
         C           -0.176000000000    46.758000000000    62.031000000000    12.000000000000
         O            0.958000000000    47.176000000000    62.300000000000    15.994914619570
         C           -0.081000000000    47.849000000000    59.785000000000    12.000000000000
         S            0.906000000000    46.497000000000    59.054000000000    31.972071174400
         H           -1.511000000000    48.963000000000    62.139000000000     1.007825032230
         H           -1.616000000000    46.517000000000    60.478000000000     1.007825032230
         H           -0.691000000000    48.308000000000    59.007000000000     1.007825032230
         H            0.590000000000    48.598000000000    60.206000000000     1.007825032230
         N           -0.745000000000    45.803000000000    62.754000000000    14.003074004430
         C           -0.066000000000    45.169000000000    63.887000000000    12.000000000000
         C            1.297000000000    44.560000000000    63.509000000000    12.000000000000
         O            2.300000000000    44.868000000000    64.165000000000    15.994914619570
         H           -1.679000000000    45.502000000000    62.515000000000     1.007825032230
         H            0.092000000000    45.920000000000    64.661000000000     1.007825032230
         H           -0.706000000000    44.381000000000    64.285000000000     1.007825032230
         N            1.441000000000    43.750000000000    62.430000000000    14.003074004430
         C            2.722000000000    43.233000000000    61.953000000000    12.000000000000
         C            3.756000000000    44.331000000000    61.685000000000    12.000000000000
         O            4.949000000000    44.126000000000    61.944000000000    15.994914619570
         C            2.361000000000    42.431000000000    60.697000000000    12.000000000000
         C            0.961000000000    41.944000000000    60.950000000000    12.000000000000
         C            0.350000000000    43.177000000000    61.613000000000    12.000000000000
         H            3.124000000000    42.549000000000    62.701000000000     1.007825032230
         H            2.394000000000    43.066000000000    59.812000000000     1.007825032230
         H            3.040000000000    41.586000000000    60.581000000000     1.007825032230
         H            0.449000000000    41.692000000000    60.021000000000     1.007825032230
         H            0.963000000000    41.096000000000    61.635000000000     1.007825032230
         H           -0.493000000000    42.895000000000    62.243000000000     1.007825032230
         H            0.031000000000    43.893000000000    60.855000000000     1.007825032230
         N            3.322000000000    45.484000000000    61.134000000000    14.003074004430
         C            4.203000000000    46.620000000000    60.883000000000    12.000000000000
         C            4.775000000000    47.153000000000    62.194000000000    12.000000000000
         O            5.993000000000    47.336000000000    62.287000000000    15.994914619570
         C            3.465000000000    47.784000000000    60.221000000000    12.000000000000
         S            2.700000000000    47.388000000000    58.627000000000    31.972071174400
         H            2.346000000000    45.564000000000    60.885000000000     1.007825032230
         H            5.022000000000    46.302000000000    60.238000000000     1.007825032230
         H            2.681000000000    48.119000000000    60.900000000000     1.007825032230
         H            4.169000000000    48.603000000000    60.074000000000     1.007825032230
         N            3.929000000000    47.366000000000    63.213000000000    14.003074004430
         C            4.400000000000    47.850000000000    64.519000000000    12.000000000000
         C            5.301000000000    46.854000000000    65.213000000000    12.000000000000
         O            6.330000000000    47.235000000000    65.785000000000    15.994914619570
         C            3.252000000000    48.130000000000    65.453000000000    12.000000000000
         C            2.275000000000    49.174000000000    64.947000000000    12.000000000000
         O            2.661000000000    50.072000000000    64.202000000000    15.994914619570
         O            1.114000000000    49.053000000000    65.326000000000    15.994914619570
         H            2.944000000000    47.189000000000    63.080000000000     1.007825032230
         H            4.957000000000    48.774000000000    64.366000000000     1.007825032230
         H            2.706000000000    47.200000000000    65.611000000000     1.007825032230
         H            3.654000000000    48.464000000000    66.409000000000     1.007825032230
         N            4.971000000000    45.566000000000    65.104000000000    14.003074004430
         C            5.811000000000    44.521000000000    65.668000000000    12.000000000000
         C            7.214000000000    44.473000000000    65.059000000000    12.000000000000
         O            8.207000000000    44.255000000000    65.775000000000    15.994914619570
         C            5.155000000000    43.160000000000    65.492000000000    12.000000000000
         C            3.963000000000    42.993000000000    66.423000000000    12.000000000000
         N            3.136000000000    42.008000000000    66.186000000000    14.003074004430
         O            3.705000000000    43.776000000000    67.340000000000    15.994914619570
         H            4.122000000000    45.312000000000    64.621000000000     1.007825032230
         H            5.913000000000    44.710000000000    66.737000000000     1.007825032230
         H            4.816000000000    43.061000000000    64.461000000000     1.007825032230
         H            5.887000000000    42.380000000000    65.704000000000     1.007825032230
         H            3.314000000000    41.372000000000    65.422000000000     1.007825032230
         H            2.319000000000    41.884000000000    66.767000000000     1.007825032230
         N            7.325000000000    44.679000000000    63.742000000000    14.003074004430
         C            8.610000000000    44.724000000000    63.054000000000    12.000000000000
         C            9.472000000000    45.856000000000    63.609000000000    12.000000000000
         O           10.647000000000    45.669000000000    63.916000000000    15.994914619570
         C            8.379000000000    44.972000000000    61.565000000000    12.000000000000
         H            6.482000000000    44.809000000000    63.201000000000     1.007825032230
         H            9.127000000000    43.774000000000    63.188000000000     1.007825032230
         H            9.338000000000    45.006000000000    61.049000000000     1.007825032230
         H            7.773000000000    44.165000000000    61.152000000000     1.007825032230
         H            7.860000000000    45.921000000000    61.431000000000     1.007825032230
         N            8.899000000000    47.054000000000    63.754000000000    14.003074004430
         C            9.633000000000    48.188000000000    64.320000000000    12.000000000000
         C           10.115000000000    47.899000000000    65.731000000000    12.000000000000
         O           11.303000000000    48.087000000000    66.036000000000    15.994914619570
         C            8.750000000000    49.440000000000    64.355000000000    12.000000000000
         C            8.442000000000    49.885000000000    62.945000000000    12.000000000000
         C            7.857000000000    51.275000000000    62.964000000000    12.000000000000
         C            6.420000000000    51.296000000000    63.387000000000    12.000000000000
         N            5.911000000000    52.643000000000    63.201000000000    14.003074004430
         H            7.939000000000    47.180000000000    63.467000000000     1.007825032230
         H           10.500000000000    48.391000000000    63.691000000000     1.007825032230
         H            7.819000000000    49.212000000000    64.874000000000     1.007825032230
         H            9.273000000000    50.238000000000    64.881000000000     1.007825032230
         H            9.360000000000    49.887000000000    62.358000000000     1.007825032230
         H            7.726000000000    49.197000000000    62.496000000000     1.007825032230
         H            8.433000000000    51.885000000000    63.659000000000     1.007825032230
         H            7.938000000000    51.706000000000    61.966000000000     1.007825032230
         H            6.341000000000    51.014000000000    64.437000000000     1.007825032230
         H            5.847000000000    50.599000000000    62.775000000000     1.007825032230
         H            5.006000000000    52.603000000000    62.755000000000     1.007825032230
         H            6.550000000000    53.167000000000    62.619000000000     1.007825032230
         H            5.824000000000    53.097000000000    64.099000000000     1.007825032230
         N            9.237000000000    47.363000000000    66.582000000000    14.003074004430
         C            9.685000000000    47.087000000000    67.937000000000    12.000000000000
         C           10.741000000000    46.003000000000    68.054000000000    12.000000000000
         O           11.628000000000    46.110000000000    68.920000000000    15.994914619570
         C            8.484000000000    46.746000000000    68.832000000000    12.000000000000
         C            8.061000000000    48.144000000000    69.280000000000    12.000000000000
         C            6.611000000000    48.292000000000    69.050000000000    12.000000000000
         N            6.210000000000    49.686000000000    69.060000000000    14.003074004430
         C            4.919000000000    50.013000000000    68.971000000000    12.000000000000
         N            3.935000000000    49.111000000000    68.851000000000    14.003074004430
         N            4.606000000000    51.298000000000    68.989000000000    14.003074004430
         H            8.292000000000    47.156000000000    66.293000000000     1.007825032230
         H           10.124000000000    48.007000000000    68.324000000000     1.007825032230
         H            7.694000000000    46.248000000000    68.271000000000     1.007825032230
         H            8.794000000000    46.142000000000    69.685000000000     1.007825032230
         H            8.280000000000    48.272000000000    70.340000000000     1.007825032230
         H            8.602000000000    48.893000000000    68.702000000000     1.007825032230
         H            6.360000000000    47.859000000000    68.082000000000     1.007825032230
         H            6.069000000000    47.759000000000    69.831000000000     1.007825032230
         H            6.909000000000    50.411000000000    69.134000000000     1.007825032230
         H            4.153000000000    48.125000000000    68.830000000000     1.007825032230
         H            2.975000000000    49.417000000000    68.782000000000     1.007825032230
         H            5.333000000000    51.994000000000    69.073000000000     1.007825032230
         H            3.640000000000    51.583000000000    68.918000000000     1.007825032230
         N           10.666000000000    44.965000000000    67.194000000000    14.003074004430
         C           11.678000000000    43.916000000000    67.198000000000    12.000000000000
         C           13.035000000000    44.505000000000    66.789000000000    12.000000000000
         O           14.050000000000    44.224000000000    67.446000000000    15.994914619570
         C           11.282000000000    42.771000000000    66.245000000000    12.000000000000
         C           12.294000000000    41.607000000000    66.148000000000    12.000000000000
         C           12.538000000000    41.057000000000    67.542000000000    12.000000000000
         C           11.790000000000    40.524000000000    65.201000000000    12.000000000000
         H            9.899000000000    44.915000000000    66.539000000000     1.007825032230
         H           11.762000000000    43.516000000000    68.208000000000     1.007825032230
         H           10.332000000000    42.362000000000    66.588000000000     1.007825032230
         H           11.138000000000    43.187000000000    65.248000000000     1.007825032230
         H           13.235000000000    41.997000000000    65.760000000000     1.007825032230
         H           13.251000000000    40.234000000000    67.489000000000     1.007825032230
         H           12.940000000000    41.845000000000    68.178000000000     1.007825032230
         H           11.598000000000    40.697000000000    67.960000000000     1.007825032230
         H           11.626000000000    40.953000000000    64.212000000000     1.007825032230
         H           10.853000000000    40.117000000000    65.581000000000     1.007825032230
         H           12.531000000000    39.727000000000    65.133000000000     1.007825032230
         N           13.089000000000    45.376000000000    65.765000000000    14.003074004430
         C           14.351000000000    45.998000000000    65.398000000000    12.000000000000
         C           14.139000000000    46.777000000000    64.101000000000    12.000000000000
         C           13.832000000000    45.897000000000    62.878000000000    12.000000000000
         C           13.309000000000    46.756000000000    61.737000000000    12.000000000000
         C           15.102000000000    45.142000000000    62.456000000000    12.000000000000
         H           12.250000000000    45.599000000000    65.249000000000     1.007825032230
         H           15.086000000000    45.214000000000    65.217000000000     1.007825032230
         H           13.304000000000    47.462000000000    64.247000000000     1.007825032230
         H           15.036000000000    47.360000000000    63.894000000000     1.007825032230
         H           13.066000000000    45.171000000000    63.151000000000     1.007825032230
         H           13.094000000000    46.124000000000    60.875000000000     1.007825032230
         H           12.397000000000    47.262000000000    62.052000000000     1.007825032230
         H           14.061000000000    47.497000000000    61.466000000000     1.007825032230
         H           14.883000000000    44.518000000000    61.589000000000     1.007825032230
         H           15.441000000000    44.513000000000    63.279000000000     1.007825032230
         H           15.883000000000    45.859000000000    62.201000000000     1.007825032230
         C           17.738000000000    50.814000000000    61.876000000000    12.000000000000
         O           18.118000000000    49.908000000000    61.113000000000    15.994914619570
         N           16.603000000000    51.488000000000    61.701000000000    14.003074004430
         C           15.759000000000    51.228000000000    60.551000000000    12.000000000000
         C           15.145000000000    52.531000000000    60.065000000000    12.000000000000
         O           15.052000000000    53.520000000000    60.802000000000    15.994914619570
         C           14.616000000000    50.231000000000    60.890000000000    12.000000000000
         C           13.647000000000    50.682000000000    61.985000000000    12.000000000000
         C           12.526000000000    51.442000000000    61.670000000000    12.000000000000
         C           13.915000000000    50.381000000000    63.315000000000    12.000000000000
         C           11.696000000000    51.894000000000    62.681000000000    12.000000000000
         C           13.068000000000    50.842000000000    64.314000000000    12.000000000000
         C           11.962000000000    51.599000000000    64.005000000000    12.000000000000
         H           16.327000000000    52.187000000000    62.376000000000     1.007825032230
         H           16.370000000000    50.806000000000    59.753000000000     1.007825032230
         H           14.039000000000    50.061000000000    59.981000000000     1.007825032230
         H           15.064000000000    49.285000000000    61.195000000000     1.007825032230
         H           12.304000000000    51.679000000000    60.640000000000     1.007825032230
         H           14.781000000000    49.789000000000    63.571000000000     1.007825032230
         H           10.828000000000    52.486000000000    62.432000000000     1.007825032230
         H           13.280000000000    50.603000000000    65.346000000000     1.007825032230
         H           11.310000000000    51.958000000000    64.787000000000     1.007825032230
         N           14.684000000000    52.510000000000    58.829000000000    14.003074004430
         C           13.950000000000    53.593000000000    58.225000000000    12.000000000000
         C           12.566000000000    53.009000000000    57.937000000000    12.000000000000
         O           12.459000000000    51.916000000000    57.371000000000    15.994914619570
         C           14.667000000000    53.949000000000    56.967000000000    12.000000000000
         C           13.973000000000    54.945000000000    56.083000000000    12.000000000000
         C           14.729000000000    55.326000000000    54.802000000000    12.000000000000
         O           15.802000000000    54.776000000000    54.508000000000    15.994914619570
         O           14.224000000000    56.201000000000    54.090000000000    15.994914619570
         H           14.856000000000    51.685000000000    58.272000000000     1.007825032230
         H           13.885000000000    54.448000000000    58.897000000000     1.007825032230
         H           14.810000000000    53.034000000000    56.393000000000     1.007825032230
         H           15.647000000000    54.347000000000    57.230000000000     1.007825032230
         H           13.010000000000    54.524000000000    55.793000000000     1.007825032230
         H           13.793000000000    55.852000000000    56.660000000000     1.007825032230
         N           11.485000000000    53.672000000000    58.281000000000    14.003074004430
         C           10.147000000000    53.178000000000    57.973000000000    12.000000000000
         C            9.589000000000    54.010000000000    56.814000000000    12.000000000000
         O            9.658000000000    55.244000000000    56.807000000000    15.994914619570
         C            9.253000000000    53.305000000000    59.218000000000    12.000000000000
         C            7.869000000000    52.700000000000    59.024000000000    12.000000000000
         C            7.687000000000    51.343000000000    59.216000000000    12.000000000000
         C            6.802000000000    53.499000000000    58.641000000000    12.000000000000
         C            6.436000000000    50.789000000000    59.028000000000    12.000000000000
         C            5.556000000000    52.939000000000    58.454000000000    12.000000000000
         C            5.384000000000    51.590000000000    58.648000000000    12.000000000000
         H           11.583000000000    54.549000000000    58.773000000000     1.007825032230
         H           10.206000000000    52.132000000000    57.673000000000     1.007825032230
         H            9.741000000000    52.795000000000    60.049000000000     1.007825032230
         H            9.144000000000    54.360000000000    59.467000000000     1.007825032230
         H            8.518000000000    50.720000000000    59.511000000000     1.007825032230
         H            6.947000000000    54.558000000000    58.489000000000     1.007825032230
         H            6.284000000000    49.730000000000    59.179000000000     1.007825032230
         H            4.721000000000    53.557000000000    58.157000000000     1.007825032230
         H            4.408000000000    51.152000000000    58.500000000000     1.007825032230
         N            9.024000000000    53.368000000000    55.798000000000    14.003074004430
         C            8.472000000000    54.040000000000    54.638000000000    12.000000000000
         C            6.973000000000    53.748000000000    54.671000000000    12.000000000000
         O            6.536000000000    52.594000000000    54.558000000000    15.994914619570
         C            9.142000000000    53.478000000000    53.348000000000    12.000000000000
         C           10.605000000000    53.856000000000    53.284000000000    12.000000000000
         C            8.446000000000    54.045000000000    52.136000000000    12.000000000000
         C           11.302000000000    53.478000000000    54.566000000000    12.000000000000
         H            8.976000000000    52.360000000000    55.835000000000     1.007825032230
         H            8.645000000000    55.114000000000    54.711000000000     1.007825032230
         H            9.051000000000    52.392000000000    53.340000000000     1.007825032230
         H           11.075000000000    53.332000000000    52.452000000000     1.007825032230
         H           10.693000000000    54.931000000000    53.129000000000     1.007825032230
         H            7.389000000000    53.781000000000    52.167000000000     1.007825032230
         H            8.549000000000    55.130000000000    52.132000000000     1.007825032230
         H            8.897000000000    53.634000000000    51.233000000000     1.007825032230
         H           12.377000000000    53.428000000000    54.395000000000     1.007825032230
         H           11.090000000000    54.227000000000    55.329000000000     1.007825032230
         H           10.942000000000    52.506000000000    54.902000000000     1.007825032230
         N            6.166000000000    54.792000000000    54.866000000000    14.003074004430
         C            4.714000000000    54.653000000000    54.968000000000    12.000000000000
         C            4.103000000000    54.707000000000    53.574000000000    12.000000000000
         O            4.298000000000    55.692000000000    52.855000000000    15.994914619570
         C            4.122000000000    55.782000000000    55.827000000000    12.000000000000
         C            2.598000000000    55.732000000000    55.945000000000    12.000000000000
         N            2.013000000000    56.857000000000    56.341000000000    14.003074004430
         O            1.918000000000    54.728000000000    55.674000000000    15.994914619570
         H            6.573000000000    55.713000000000    54.946000000000     1.007825032230
         H            4.477000000000    53.693000000000    55.426000000000     1.007825032230
         H            4.547000000000    55.711000000000    56.828000000000     1.007825032230
         H            4.408000000000    56.740000000000    55.392000000000     1.007825032230
         H            2.573000000000    57.671000000000    56.551000000000     1.007825032230
         H            1.008000000000    56.899000000000    56.432000000000     1.007825032230
         N            3.358000000000    53.697000000000    53.143000000000    14.003074004430
         C            2.813000000000    53.718000000000    51.788000000000    12.000000000000
         C            1.415000000000    54.343000000000    51.725000000000    12.000000000000
         O            0.846000000000    54.490000000000    50.639000000000    15.994914619570
         C            2.765000000000    52.263000000000    51.154000000000    12.000000000000
         C            1.854000000000    51.314000000000    51.971000000000    12.000000000000
         C            4.222000000000    51.753000000000    51.018000000000    12.000000000000
         C            1.552000000000    49.957000000000    51.275000000000    12.000000000000
         H            3.168000000000    52.914000000000    53.752000000000     1.007825032230
         H            3.476000000000    54.326000000000    51.173000000000     1.007825032230
         H            2.346000000000    52.349000000000    50.152000000000     1.007825032230
         H            2.343000000000    51.107000000000    52.923000000000     1.007825032230
         H            0.910000000000    51.822000000000    52.168000000000     1.007825032230
         H            4.218000000000    50.753000000000    50.584000000000     1.007825032230
         H            4.784000000000    52.427000000000    50.372000000000     1.007825032230
         H            4.689000000000    51.720000000000    52.002000000000     1.007825032230
         H            0.908000000000    49.355000000000    51.916000000000     1.007825032230
         H            2.486000000000    49.425000000000    51.096000000000     1.007825032230
         H            1.050000000000    50.140000000000    50.325000000000     1.007825032230
         N            0.803000000000    54.699000000000    52.842000000000    14.003074004430
         C           -0.523000000000    55.306000000000    52.821000000000    12.000000000000
         C           -0.453000000000    56.609000000000    53.627000000000    12.000000000000
         O           -0.633000000000    56.589000000000    54.848000000000    15.994914619570
         C           -1.551000000000    54.355000000000    53.441000000000    12.000000000000
         C           -2.945000000000    54.929000000000    53.268000000000    12.000000000000
         S           -4.230000000000    53.864000000000    53.922000000000    31.972071174400
         C           -4.327000000000    52.868000000000    52.489000000000    12.000000000000
         H            1.263000000000    54.547000000000    53.728000000000     1.007825032230
         H           -0.806000000000    55.528000000000    51.792000000000     1.007825032230
         H           -1.338000000000    54.233000000000    54.503000000000     1.007825032230
         H           -1.494000000000    53.386000000000    52.946000000000     1.007825032230
         H           -2.992000000000    55.887000000000    53.785000000000     1.007825032230
         H           -3.129000000000    55.092000000000    52.206000000000     1.007825032230
         H           -5.082000000000    52.095000000000    52.634000000000     1.007825032230
         H           -4.601000000000    53.487000000000    51.634000000000     1.007825032230
         H           -3.359000000000    52.401000000000    52.305000000000     1.007825032230
         N           -0.069000000000    57.747000000000    53.033000000000    14.003074004430
         C            0.130000000000    59.004000000000    53.753000000000    12.000000000000
         C           -1.161000000000    59.540000000000    54.366000000000    12.000000000000
         O           -1.088000000000    60.325000000000    55.314000000000    15.994914619570
         C            0.742000000000    59.923000000000    52.710000000000    12.000000000000
         C            0.180000000000    59.391000000000    51.392000000000    12.000000000000
         C            0.301000000000    57.877000000000    51.623000000000    12.000000000000
         H            0.857000000000    58.842000000000    54.549000000000     1.007825032230
         H            0.437000000000    60.956000000000    52.875000000000     1.007825032230
         H            1.829000000000    59.841000000000    52.721000000000     1.007825032230
         H           -0.857000000000    59.694000000000    51.246000000000     1.007825032230
         H            0.798000000000    59.706000000000    50.551000000000     1.007825032230
         H            1.320000000000    57.531000000000    51.449000000000     1.007825032230
         H           -0.402000000000    57.335000000000    50.990000000000     1.007825032230
         N           -2.347000000000    59.218000000000    53.855000000000    14.003074004430
         C           -3.580000000000    59.608000000000    54.506000000000    12.000000000000
         C           -4.621000000000    58.576000000000    54.120000000000    12.000000000000
         O           -4.435000000000    57.772000000000    53.204000000000    15.994914619570
         C           -4.036000000000    61.020000000000    54.086000000000    12.000000000000
         C           -4.588000000000    61.145000000000    52.709000000000    12.000000000000
         C           -5.126000000000    62.533000000000    52.424000000000    12.000000000000
         O           -6.188000000000    62.907000000000    52.919000000000    15.994914619570
         O           -4.454000000000    63.220000000000    51.686000000000    15.994914619570
         H           -2.388000000000    58.690000000000    52.995000000000     1.007825032230
         H           -3.437000000000    59.585000000000    55.586000000000     1.007825032230
         H           -3.175000000000    61.685000000000    54.162000000000     1.007825032230
         H           -4.794000000000    61.359000000000    54.792000000000     1.007825032230
         H           -3.796000000000    60.923000000000    51.993000000000     1.007825032230
         H           -5.393000000000    60.420000000000    52.583000000000     1.007825032230
         N           -5.705000000000    58.589000000000    54.877000000000    14.003074004430
         C           -6.757000000000    57.578000000000    54.836000000000    12.000000000000
         C           -7.234000000000    57.352000000000    53.418000000000    12.000000000000
         O           -7.586000000000    58.298000000000    52.725000000000    15.994914619570
         C           -7.784000000000    58.137000000000    55.781000000000    12.000000000000
         C           -8.887000000000    57.314000000000    56.382000000000    12.000000000000
         C           -9.560000000000    58.360000000000    57.281000000000    12.000000000000
         C          -10.620000000000    57.764000000000    58.185000000000    12.000000000000
         N          -11.100000000000    58.732000000000    59.160000000000    14.003074004430
         H           -5.813000000000    59.352000000000    55.530000000000     1.007825032230
         H           -6.371000000000    56.642000000000    55.238000000000     1.007825032230
         H           -7.224000000000    58.546000000000    56.622000000000     1.007825032230
         H           -8.256000000000    58.979000000000    55.275000000000     1.007825032230
         H           -9.570000000000    56.940000000000    55.620000000000     1.007825032230
         H           -8.481000000000    56.495000000000    56.976000000000     1.007825032230
         H           -8.796000000000    58.828000000000    57.902000000000     1.007825032230
         H          -10.020000000000    59.122000000000    56.652000000000     1.007825032230
         H          -11.459000000000    57.432000000000    57.574000000000     1.007825032230
         H          -10.200000000000    56.907000000000    58.711000000000     1.007825032230
         H          -11.803000000000    58.302000000000    59.744000000000     1.007825032230
         H          -10.329000000000    59.042000000000    59.734000000000     1.007825032230
         H          -11.501000000000    59.524000000000    58.679000000000     1.007825032230
         N           -7.092000000000    56.125000000000    52.927000000000    14.003074004430
         C           -7.542000000000    55.739000000000    51.597000000000    12.000000000000
         C           -6.706000000000    56.276000000000    50.425000000000    12.000000000000
         O           -7.110000000000    56.102000000000    49.266000000000    15.994914619570
         H           -6.650000000000    55.425000000000    53.506000000000     1.007825032230
         H           -7.532000000000    54.650000000000    51.544000000000     1.007825032230
         H           -8.570000000000    56.079000000000    51.470000000000     1.007825032230
         N           -5.539000000000    56.901000000000    50.662000000000    14.003074004430
         C           -4.668000000000    57.406000000000    49.617000000000    12.000000000000
         C           -3.305000000000    56.701000000000    49.689000000000    12.000000000000
         O           -2.574000000000    56.844000000000    50.663000000000    15.994914619570
         C           -4.477000000000    58.938000000000    49.771000000000    12.000000000000
         C           -3.520000000000    59.471000000000    48.683000000000    12.000000000000
         C           -5.826000000000    59.653000000000    49.617000000000    12.000000000000
         H           -5.252000000000    57.026000000000    51.622000000000     1.007825032230
         H           -5.122000000000    57.201000000000    48.647000000000     1.007825032230
         H           -4.063000000000    59.154000000000    50.756000000000     1.007825032230
         H           -2.553000000000    58.975000000000    48.774000000000     1.007825032230
         H           -3.390000000000    60.546000000000    48.809000000000     1.007825032230
         H           -3.941000000000    59.268000000000    47.698000000000     1.007825032230
         H           -6.518000000000    59.291000000000    50.377000000000     1.007825032230
         H           -6.234000000000    59.449000000000    48.627000000000     1.007825032230
         H           -5.684000000000    60.727000000000    49.737000000000     1.007825032230
         N           -2.981000000000    55.933000000000    48.650000000000    14.003074004430
         C           -1.694000000000    55.276000000000    48.503000000000    12.000000000000
         C           -0.689000000000    56.178000000000    47.833000000000    12.000000000000
         O           -1.007000000000    57.031000000000    46.986000000000    15.994914619570
         C           -1.807000000000    54.027000000000    47.654000000000    12.000000000000
         C           -2.448000000000    52.908000000000    48.447000000000    12.000000000000
         C           -1.674000000000    52.148000000000    49.313000000000    12.000000000000
         C           -3.793000000000    52.637000000000    48.293000000000    12.000000000000
         C           -2.246000000000    51.109000000000    50.022000000000    12.000000000000
         C           -4.359000000000    51.592000000000    49.009000000000    12.000000000000
         C           -3.585000000000    50.828000000000    49.870000000000    12.000000000000
         H           -3.669000000000    55.800000000000    47.923000000000     1.007825032230
         H           -1.321000000000    55.001000000000    49.490000000000     1.007825032230
         H           -2.418000000000    54.242000000000    46.778000000000     1.007825032230
         H           -0.812000000000    53.718000000000    47.333000000000     1.007825032230
         H           -0.624000000000    52.369000000000    49.433000000000     1.007825032230
         H           -4.397000000000    53.231000000000    47.623000000000     1.007825032230
         H           -1.643000000000    50.518000000000    50.695000000000     1.007825032230
         H           -5.410000000000    51.372000000000    48.895000000000     1.007825032230
         H           -4.032000000000    50.014000000000    50.420000000000     1.007825032230
         N            0.559000000000    55.981000000000    48.219000000000    14.003074004430
         C            1.648000000000    56.676000000000    47.609000000000    12.000000000000
         C            2.148000000000    55.749000000000    46.503000000000    12.000000000000
         O            2.969000000000    54.837000000000    46.727000000000    15.994914619570
         C            2.727000000000    56.921000000000    48.641000000000    12.000000000000
         C            3.851000000000    57.807000000000    48.123000000000    12.000000000000
         O            4.136000000000    57.836000000000    46.930000000000    15.994914619570
         O            4.466000000000    58.475000000000    48.937000000000    15.994914619570
         H            0.748000000000    55.324000000000    48.962000000000     1.007825032230
         H            1.306000000000    57.621000000000    47.186000000000     1.007825032230
         H            3.149000000000    55.961000000000    48.937000000000     1.007825032230
         H            2.279000000000    57.394000000000    49.515000000000     1.007825032230
         N            1.729000000000    56.044000000000    45.279000000000    14.003074004430
         C            2.074000000000    55.193000000000    44.152000000000    12.000000000000
         C            3.544000000000    55.165000000000    43.751000000000    12.000000000000
         O            4.028000000000    54.128000000000    43.262000000000    15.994914619570
         C            1.196000000000    55.606000000000    42.978000000000    12.000000000000
         C           -0.276000000000    55.169000000000    43.109000000000    12.000000000000
         O           -0.642000000000    54.440000000000    44.043000000000    15.994914619570
         O           -1.058000000000    55.533000000000    42.223000000000    15.994914619570
         H            1.165000000000    56.868000000000    45.129000000000     1.007825032230
         H            1.794000000000    54.174000000000    44.420000000000     1.007825032230
         H            1.224000000000    56.692000000000    42.895000000000     1.007825032230
         H            1.608000000000    55.175000000000    42.065000000000     1.007825032230
         N            4.295000000000    56.236000000000    44.041000000000    14.003074004430
         C            5.738000000000    56.262000000000    43.810000000000    12.000000000000
         C            6.419000000000    55.264000000000    44.753000000000    12.000000000000
         O            7.287000000000    54.507000000000    44.311000000000    15.994914619570
         C            6.285000000000    57.691000000000    44.060000000000    12.000000000000
         C            7.817000000000    57.877000000000    44.132000000000    12.000000000000
         C            8.325000000000    58.939000000000    45.136000000000    12.000000000000
         O            7.863000000000    60.082000000000    45.076000000000    15.994914619570
         O            9.188000000000    58.652000000000    45.976000000000    15.994914619570
         H            3.849000000000    57.053000000000    44.433000000000     1.007825032230
         H            5.941000000000    55.976000000000    42.778000000000     1.007825032230
         H            5.919000000000    58.324000000000    43.252000000000     1.007825032230
         H            5.858000000000    58.056000000000    44.994000000000     1.007825032230
         H            8.165000000000    58.163000000000    43.139000000000     1.007825032230
         H            8.267000000000    56.918000000000    44.390000000000     1.007825032230
         N            6.007000000000    55.188000000000    46.022000000000    14.003074004430
         C            6.595000000000    54.232000000000    46.948000000000    12.000000000000
         C            6.178000000000    52.810000000000    46.615000000000    12.000000000000
         O            7.003000000000    51.909000000000    46.780000000000    15.994914619570
         C            6.185000000000    54.544000000000    48.389000000000    12.000000000000
         C            6.770000000000    55.890000000000    48.845000000000    12.000000000000
         C            8.263000000000    55.770000000000    49.033000000000    12.000000000000
         C            9.097000000000    56.857000000000    48.364000000000    12.000000000000
         N            8.714000000000    58.206000000000    48.749000000000    14.003074004430
         H            5.275000000000    55.805000000000    46.344000000000     1.007825032230
         H            7.680000000000    54.301000000000    46.874000000000     1.007825032230
         H            5.098000000000    54.589000000000    48.449000000000     1.007825032230
         H            6.549000000000    53.753000000000    49.045000000000     1.007825032230
         H            6.562000000000    56.648000000000    48.090000000000     1.007825032230
         H            6.309000000000    56.183000000000    49.788000000000     1.007825032230
         H            8.470000000000    55.798000000000    50.103000000000     1.007825032230
         H            8.583000000000    54.803000000000    48.645000000000     1.007825032230
         H           10.142000000000    56.705000000000    48.635000000000     1.007825032230
         H            8.998000000000    56.759000000000    47.283000000000     1.007825032230
         H            9.047000000000    58.862000000000    48.057000000000     1.007825032230
         H            7.708000000000    58.265000000000    48.811000000000     1.007825032230
         H            9.121000000000    58.428000000000    49.646000000000     1.007825032230
         N            4.954000000000    52.544000000000    46.147000000000    14.003074004430
         C            4.574000000000    51.175000000000    45.767000000000    12.000000000000
         C            5.400000000000    50.768000000000    44.548000000000    12.000000000000
         O            5.935000000000    49.653000000000    44.554000000000    15.994914619570
         C            3.036000000000    51.092000000000    45.467000000000    12.000000000000
         C            2.286000000000    51.433000000000    46.777000000000    12.000000000000
         C            2.604000000000    49.685000000000    45.023000000000    12.000000000000
         C            0.773000000000    51.661000000000    46.639000000000    12.000000000000
         H            4.282000000000    53.292000000000    46.053000000000     1.007825032230
         H            4.809000000000    50.502000000000    46.592000000000     1.007825032230
         H            2.774000000000    51.816000000000    44.696000000000     1.007825032230
         H            2.438000000000    50.609000000000    47.474000000000     1.007825032230
         H            2.731000000000    52.331000000000    47.204000000000     1.007825032230
         H            3.120000000000    49.420000000000    44.100000000000     1.007825032230
         H            2.859000000000    48.965000000000    45.800000000000     1.007825032230
         H            1.527000000000    49.672000000000    44.854000000000     1.007825032230
         H            0.349000000000    51.893000000000    47.616000000000     1.007825032230
         H            0.592000000000    52.493000000000    45.958000000000     1.007825032230
         H            0.304000000000    50.760000000000    46.244000000000     1.007825032230
         N            5.592000000000    51.650000000000    43.542000000000    14.003074004430
         C            6.428000000000    51.322000000000    42.387000000000    12.000000000000
         C            7.875000000000    50.984000000000    42.805000000000    12.000000000000
         O            8.493000000000    50.019000000000    42.350000000000    15.994914619570
         C            6.431000000000    52.514000000000    41.431000000000    12.000000000000
         H            5.148000000000    52.556000000000    43.589000000000     1.007825032230
         H            5.999000000000    50.461000000000    41.875000000000     1.007825032230
         H            7.051000000000    52.284000000000    40.564000000000     1.007825032230
         H            6.833000000000    53.389000000000    41.943000000000     1.007825032230
         H            5.412000000000    52.720000000000    41.104000000000     1.007825032230
         N            8.420000000000    51.753000000000    43.762000000000    14.003074004430
         C            9.754000000000    51.519000000000    44.282000000000    12.000000000000
         C            9.824000000000    50.151000000000    44.980000000000    12.000000000000
         O           10.783000000000    49.382000000000    44.768000000000    15.994914619570
         C           10.071000000000    52.653000000000    45.226000000000    12.000000000000
         C           11.325000000000    52.457000000000    46.033000000000    12.000000000000
         C           11.503000000000    53.587000000000    47.030000000000    12.000000000000
         O           11.927000000000    54.654000000000    46.595000000000    15.994914619570
         O           11.218000000000    53.423000000000    48.217000000000    15.994914619570
         H            7.881000000000    52.522000000000    44.133000000000     1.007825032230
         H           10.465000000000    51.534000000000    43.456000000000     1.007825032230
         H           10.183000000000    53.564000000000    44.639000000000     1.007825032230
         H            9.233000000000    52.781000000000    45.911000000000     1.007825032230
         H           11.260000000000    51.512000000000    46.572000000000     1.007825032230
         H           12.184000000000    52.430000000000    45.362000000000     1.007825032230
         N            8.796000000000    49.803000000000    45.757000000000    14.003074004430
         C            8.772000000000    48.508000000000    46.402000000000    12.000000000000
         C            8.758000000000    47.383000000000    45.375000000000    12.000000000000
         O            9.544000000000    46.436000000000    45.473000000000    15.994914619570
         C            7.545000000000    48.399000000000    47.296000000000    12.000000000000
         C            7.324000000000    47.081000000000    48.078000000000    12.000000000000
         C            8.510000000000    46.703000000000    48.971000000000    12.000000000000
         C            6.091000000000    47.281000000000    48.927000000000    12.000000000000
         H            8.031000000000    50.447000000000    45.895000000000     1.007825032230
         H            9.665000000000    48.408000000000    47.019000000000     1.007825032230
         H            7.607000000000    49.203000000000    48.029000000000     1.007825032230
         H            6.664000000000    48.575000000000    46.679000000000     1.007825032230
         H            7.141000000000    46.273000000000    47.369000000000     1.007825032230
         H            9.398000000000    46.559000000000    48.355000000000     1.007825032230
         H            8.284000000000    45.779000000000    49.503000000000     1.007825032230
         H            8.692000000000    47.501000000000    49.691000000000     1.007825032230
         H            5.893000000000    46.375000000000    49.500000000000     1.007825032230
         H            5.238000000000    47.497000000000    48.283000000000     1.007825032230
         H            6.252000000000    48.115000000000    49.610000000000     1.007825032230
         N            7.912000000000    47.499000000000    44.338000000000    14.003074004430
         C            7.852000000000    46.455000000000    43.322000000000    12.000000000000
         C            9.185000000000    46.293000000000    42.614000000000    12.000000000000
         O            9.584000000000    45.139000000000    42.359000000000    15.994914619570
         C            6.783000000000    46.760000000000    42.296000000000    12.000000000000
         C            5.362000000000    46.760000000000    42.865000000000    12.000000000000
         C            4.409000000000    47.143000000000    41.755000000000    12.000000000000
         C            4.990000000000    45.393000000000    43.428000000000    12.000000000000
         H            7.316000000000    48.311000000000    44.262000000000     1.007825032230
         H            7.603000000000    45.512000000000    43.810000000000     1.007825032230
         H            6.984000000000    47.744000000000    41.873000000000     1.007825032230
         H            6.841000000000    46.018000000000    41.499000000000     1.007825032230
         H            5.298000000000    47.502000000000    43.661000000000     1.007825032230
         H            3.388000000000    47.150000000000    42.138000000000     1.007825032230
         H            4.488000000000    46.420000000000    40.943000000000     1.007825032230
         H            4.664000000000    48.135000000000    41.383000000000     1.007825032230
         H            5.683000000000    45.128000000000    44.226000000000     1.007825032230
         H            3.975000000000    45.428000000000    43.824000000000     1.007825032230
         H            5.045000000000    44.646000000000    42.636000000000     1.007825032230
         N            9.904000000000    47.411000000000    42.382000000000    14.003074004430
         C           11.223000000000    47.366000000000    41.743000000000    12.000000000000
         C           12.202000000000    46.580000000000    42.608000000000    12.000000000000
         O           12.899000000000    45.671000000000    42.126000000000    15.994914619570
         C           11.766000000000    48.807000000000    41.518000000000    12.000000000000
         C           13.162000000000    48.837000000000    40.902000000000    12.000000000000
         O           10.835000000000    49.469000000000    40.656000000000    15.994914619570
         H            9.523000000000    48.305000000000    42.657000000000     1.007825032230
         H           11.130000000000    46.870000000000    40.777000000000     1.007825032230
         H           11.792000000000    49.328000000000    42.475000000000     1.007825032230
         H           10.104000000000    49.811000000000    41.176000000000     1.007825032230
         H           13.480000000000    49.871000000000    40.772000000000     1.007825032230
         H           13.861000000000    48.322000000000    41.561000000000     1.007825032230
         H           13.142000000000    48.338000000000    39.933000000000     1.007825032230
         N           12.217000000000    46.887000000000    43.909000000000    14.003074004430
         C           13.102000000000    46.219000000000    44.832000000000    12.000000000000
         C           12.810000000000    44.733000000000    44.943000000000    12.000000000000
         O           13.706000000000    43.894000000000    45.089000000000    15.994914619570
         C           12.965000000000    46.853000000000    46.189000000000    12.000000000000
         C           13.636000000000    48.188000000000    46.328000000000    12.000000000000
         C           13.588000000000    48.526000000000    47.809000000000    12.000000000000
         C           14.561000000000    49.653000000000    48.122000000000    12.000000000000
         N           14.275000000000    50.860000000000    47.352000000000    14.003074004430
         H           11.594000000000    47.603000000000    44.254000000000     1.007825032230
         H           14.128000000000    46.349000000000    44.488000000000     1.007825032230
         H           13.399000000000    46.177000000000    46.925000000000     1.007825032230
         H           11.905000000000    46.973000000000    46.411000000000     1.007825032230
         H           14.669000000000    48.130000000000    45.986000000000     1.007825032230
         H           13.094000000000    48.940000000000    45.755000000000     1.007825032230
         H           12.578000000000    48.838000000000    48.074000000000     1.007825032230
         H           13.858000000000    47.644000000000    48.390000000000     1.007825032230
         H           14.493000000000    49.890000000000    49.184000000000     1.007825032230
         H           15.574000000000    49.320000000000    47.897000000000     1.007825032230
         H           14.943000000000    51.579000000000    47.591000000000     1.007825032230
         H           13.342000000000    51.183000000000    47.567000000000     1.007825032230
         H           14.341000000000    50.654000000000    46.366000000000     1.007825032230
         N           11.531000000000    44.377000000000    44.905000000000    14.003074004430
         C           11.130000000000    42.976000000000    44.972000000000    12.000000000000
         C           11.340000000000    42.248000000000    43.660000000000    12.000000000000
         O           11.424000000000    41.017000000000    43.683000000000    15.994914619570
         C            9.646000000000    42.848000000000    45.362000000000    12.000000000000
         C            9.265000000000    43.266000000000    46.773000000000    12.000000000000
         C            7.755000000000    43.294000000000    46.907000000000    12.000000000000
         C            9.881000000000    42.319000000000    47.757000000000    12.000000000000
         H           10.821000000000    45.091000000000    44.828000000000     1.007825032230
         H           11.730000000000    42.484000000000    45.738000000000     1.007825032230
         H            9.070000000000    43.463000000000    44.670000000000     1.007825032230
         H            9.347000000000    41.809000000000    45.223000000000     1.007825032230
         H            9.653000000000    44.268000000000    46.959000000000     1.007825032230
         H            7.485000000000    43.594000000000    47.920000000000     1.007825032230
         H            7.340000000000    44.007000000000    46.194000000000     1.007825032230
         H            7.354000000000    42.301000000000    46.703000000000     1.007825032230
         H            9.608000000000    42.618000000000    48.769000000000     1.007825032230
         H           10.966000000000    42.341000000000    47.652000000000     1.007825032230
         H            9.518000000000    41.309000000000    47.566000000000     1.007825032230
         N           11.455000000000    42.952000000000    42.525000000000    14.003074004430
         C           11.525000000000    42.334000000000    41.214000000000    12.000000000000
         C           10.164000000000    41.769000000000    40.833000000000    12.000000000000
         O           10.081000000000    40.762000000000    40.130000000000    15.994914619570
         H           11.495000000000    43.959000000000    42.585000000000     1.007825032230
         H           11.825000000000    43.080000000000    40.478000000000     1.007825032230
         H           12.259000000000    41.529000000000    41.232000000000     1.007825032230
         N            9.056000000000    42.383000000000    41.229000000000    14.003074004430
         C            7.732000000000    41.847000000000    40.950000000000    12.000000000000
         C            7.015000000000    42.653000000000    39.888000000000    12.000000000000
         O            7.168000000000    43.877000000000    39.827000000000    15.994914619570
         C            6.847000000000    41.867000000000    42.198000000000    12.000000000000
         C            7.270000000000    40.907000000000    43.286000000000    12.000000000000
         C            6.765000000000    39.494000000000    43.037000000000    12.000000000000
         N            5.309000000000    39.509000000000    42.945000000000    14.003074004430
         C            4.456000000000    39.277000000000    43.947000000000    12.000000000000
         N            4.847000000000    39.018000000000    45.181000000000    14.003074004430
         N            3.160000000000    39.333000000000    43.692000000000    14.003074004430
         H            9.134000000000    43.250000000000    41.741000000000     1.007825032230
         H            7.833000000000    40.818000000000    40.605000000000     1.007825032230
         H            6.864000000000    42.876000000000    42.610000000000     1.007825032230
         H            5.825000000000    41.629000000000    41.903000000000     1.007825032230
         H            8.359000000000    40.887000000000    43.332000000000     1.007825032230
         H            6.881000000000    41.260000000000    44.241000000000     1.007825032230
         H            7.071000000000    38.848000000000    43.860000000000     1.007825032230
         H            7.184000000000    39.117000000000    42.104000000000     1.007825032230
         H            4.909000000000    39.714000000000    42.040000000000     1.007825032230
         H            5.832000000000    38.979000000000    45.401000000000     1.007825032230
         H            4.161000000000    38.858000000000    45.905000000000     1.007825032230
         H            2.838000000000    39.538000000000    42.757000000000     1.007825032230
         H            2.492000000000    39.171000000000    44.432000000000     1.007825032230
         N            6.207000000000    41.956000000000    39.087000000000    14.003074004430
         C            5.293000000000    42.579000000000    38.150000000000    12.000000000000
         C            3.843000000000    42.635000000000    38.597000000000    12.000000000000
         O            3.041000000000    43.261000000000    37.909000000000    15.994914619570
         C            5.310000000000    41.860000000000    36.804000000000    12.000000000000
         C            6.551000000000    42.112000000000    35.946000000000    12.000000000000
         O            7.307000000000    43.063000000000    36.189000000000    15.994914619570
         O            6.749000000000    41.341000000000    35.013000000000    15.994914619570
         H            6.233000000000    40.948000000000    39.136000000000     1.007825032230
         H            5.631000000000    43.602000000000    37.985000000000     1.007825032230
         H            5.243000000000    40.789000000000    36.993000000000     1.007825032230
         H            4.430000000000    42.166000000000    36.238000000000     1.007825032230
         N            3.402000000000    41.944000000000    39.654000000000    14.003074004430
         C            2.003000000000    41.980000000000    40.075000000000    12.000000000000
         C            2.042000000000    42.251000000000    41.586000000000    12.000000000000
         O            3.101000000000    42.119000000000    42.211000000000    15.994914619570
         C            1.229000000000    40.623000000000    39.804000000000    12.000000000000
         C            1.480000000000    40.065000000000    38.389000000000    12.000000000000
         O            1.654000000000    39.648000000000    40.770000000000    15.994914619570
         H            4.056000000000    41.380000000000    40.177000000000     1.007825032230
         H            1.491000000000    42.799000000000    39.570000000000     1.007825032230
         H            0.160000000000    40.798000000000    39.928000000000     1.007825032230
         H            0.891000000000    39.158000000000    41.087000000000     1.007825032230
         H            0.925000000000    39.136000000000    38.261000000000     1.007825032230
         H            1.148000000000    40.792000000000    37.648000000000     1.007825032230
         H            2.545000000000    39.873000000000    38.258000000000     1.007825032230
         N            0.923000000000    42.587000000000    42.217000000000    14.003074004430
         C            0.860000000000    42.841000000000    43.647000000000    12.000000000000
         C            0.191000000000    41.696000000000    44.392000000000    12.000000000000
         O           -0.020000000000    41.755000000000    45.606000000000    15.994914619570
         C            0.083000000000    44.138000000000    43.892000000000    12.000000000000
         C            0.752000000000    45.382000000000    43.343000000000    12.000000000000
         C           -0.200000000000    46.571000000000    43.380000000000    12.000000000000
         N           -0.054000000000    47.428000000000    44.372000000000    14.003074004430
         O           -1.105000000000    46.721000000000    42.552000000000    15.994914619570
         H            0.074000000000    42.670000000000    41.677000000000     1.007825032230
         H            1.874000000000    42.962000000000    44.027000000000     1.007825032230
         H           -0.896000000000    44.042000000000    43.423000000000     1.007825032230
         H           -0.056000000000    44.263000000000    44.966000000000     1.007825032230
         H            1.055000000000    45.199000000000    42.312000000000     1.007825032230
         H            1.634000000000    45.609000000000    43.942000000000     1.007825032230
         H            0.677000000000    47.290000000000    45.055000000000     1.007825032230
         H           -0.673000000000    48.222000000000    44.448000000000     1.007825032230
         N           -0.126000000000    40.611000000000    43.683000000000    14.003074004430
         C           -0.846000000000    39.468000000000    44.218000000000    12.000000000000
         C           -0.127000000000    38.883000000000    45.417000000000    12.000000000000
         O            1.056000000000    38.530000000000    45.397000000000    15.994914619570
         C           -0.990000000000    38.374000000000    43.128000000000    12.000000000000
         C           -1.627000000000    38.920000000000    41.847000000000    12.000000000000
         C           -1.847000000000    37.233000000000    43.716000000000    12.000000000000
         C           -3.091000000000    39.330000000000    41.987000000000    12.000000000000
         H            0.152000000000    40.582000000000    42.713000000000     1.007825032230
         H           -1.840000000000    39.791000000000    44.527000000000     1.007825032230
         H           -0.001000000000    37.983000000000    42.890000000000     1.007825032230
         H           -1.563000000000    38.148000000000    41.080000000000     1.007825032230
         H           -1.054000000000    39.786000000000    41.516000000000     1.007825032230
         H           -1.966000000000    36.446000000000    42.971000000000     1.007825032230
         H           -2.827000000000    37.621000000000    43.994000000000     1.007825032230
         H           -1.354000000000    36.826000000000    44.598000000000     1.007825032230
         H           -3.323000000000    40.106000000000    41.258000000000     1.007825032230
         H           -3.266000000000    39.713000000000    42.992000000000     1.007825032230
         H           -3.729000000000    38.464000000000    41.811000000000     1.007825032230
         N           -0.881000000000    38.847000000000    46.502000000000    14.003074004430
         C           -0.441000000000    38.279000000000    47.754000000000    12.000000000000
         C            0.502000000000    39.140000000000    48.581000000000    12.000000000000
         O            0.972000000000    38.690000000000    49.632000000000    15.994914619570
         H           -1.812000000000    39.236000000000    46.453000000000     1.007825032230
         H           -1.326000000000    38.078000000000    48.358000000000     1.007825032230
         H            0.054000000000    37.331000000000    47.545000000000     1.007825032230
         N            0.859000000000    40.336000000000    48.132000000000    14.003074004430
         C            1.732000000000    41.190000000000    48.902000000000    12.000000000000
         C            1.034000000000    41.776000000000    50.121000000000    12.000000000000
         O           -0.031000000000    42.407000000000    50.002000000000    15.994914619570
         C            2.216000000000    42.332000000000    48.029000000000    12.000000000000
         C            3.407000000000    42.998000000000    47.384000000000    12.000000000000
         C            3.093000000000    44.447000000000    47.004000000000    12.000000000000
         C            4.542000000000    42.927000000000    48.387000000000    12.000000000000
         H            0.515000000000    40.654000000000    47.237000000000     1.007825032230
         H            2.593000000000    40.609000000000    49.233000000000     1.007825032230
         H            1.601000000000    42.161000000000    47.146000000000     1.007825032230
         H            1.711000000000    43.184000000000    48.485000000000     1.007825032230
         H            3.686000000000    42.444000000000    46.487000000000     1.007825032230
         H            3.962000000000    44.893000000000    46.520000000000     1.007825032230
         H            2.245000000000    44.467000000000    46.319000000000     1.007825032230
         H            2.848000000000    45.013000000000    47.902000000000     1.007825032230
         H            5.430000000000    43.398000000000    47.965000000000     1.007825032230
         H            4.253000000000    43.448000000000    49.300000000000     1.007825032230
         H            4.758000000000    41.884000000000    48.618000000000     1.007825032230
         N            1.609000000000    41.565000000000    51.285000000000    14.003074004430
         C            1.098000000000    42.152000000000    52.502000000000    12.000000000000
         C            2.197000000000    43.020000000000    53.128000000000    12.000000000000
         O            3.368000000000    42.991000000000    52.732000000000    15.994914619570
         C            0.678000000000    41.061000000000    53.494000000000    12.000000000000
         C           -0.525000000000    40.271000000000    53.005000000000    12.000000000000
         O            1.805000000000    40.199000000000    53.678000000000    15.994914619570
         H            2.429000000000    40.977000000000    51.329000000000     1.007825032230
         H            0.236000000000    42.776000000000    52.267000000000     1.007825032230
         H            0.430000000000    41.527000000000    54.448000000000     1.007825032230
         H            1.577000000000    39.501000000000    54.296000000000     1.007825032230
         H           -0.785000000000    39.510000000000    53.741000000000     1.007825032230
         H           -1.370000000000    40.945000000000    52.866000000000     1.007825032230
         H           -0.283000000000    39.791000000000    52.057000000000     1.007825032230
         N            1.761000000000    43.922000000000    53.995000000000    14.003074004430
         C            2.669000000000    44.782000000000    54.721000000000    12.000000000000
         C            2.899000000000    44.200000000000    56.110000000000    12.000000000000
         O            1.950000000000    43.687000000000    56.706000000000    15.994914619570
         C            2.071000000000    46.190000000000    54.846000000000    12.000000000000
         C            1.967000000000    46.894000000000    53.501000000000    12.000000000000
         S            3.577000000000    47.123000000000    52.682000000000    31.972071174400
         C            3.194000000000    46.290000000000    51.174000000000    12.000000000000
         H            0.767000000000    44.011000000000    54.153000000000     1.007825032230
         H            3.619000000000    44.837000000000    54.189000000000     1.007825032230
         H            1.073000000000    46.110000000000    55.278000000000     1.007825032230
         H            2.699000000000    46.784000000000    55.510000000000     1.007825032230
         H            1.328000000000    46.300000000000    52.848000000000     1.007825032230
         H            1.506000000000    47.870000000000    53.650000000000     1.007825032230
         H            4.062000000000    46.314000000000    50.515000000000     1.007825032230
         H            2.929000000000    45.255000000000    51.388000000000     1.007825032230
         H            2.354000000000    46.787000000000    50.688000000000     1.007825032230
         N            4.081000000000    44.299000000000    56.717000000000    14.003074004430
         C            5.246000000000    45.002000000000    56.188000000000    12.000000000000
         C            6.066000000000    44.193000000000    55.186000000000    12.000000000000
         O            5.934000000000    42.966000000000    55.087000000000    15.994914619570
         C            6.034000000000    45.354000000000    57.433000000000    12.000000000000
         C            5.875000000000    44.064000000000    58.208000000000    12.000000000000
         C            4.392000000000    43.743000000000    58.040000000000    12.000000000000
         H            4.914000000000    45.923000000000    55.709000000000     1.007825032230
         H            7.079000000000    45.565000000000    57.206000000000     1.007825032230
         H            5.574000000000    46.188000000000    57.964000000000     1.007825032230
         H            6.497000000000    43.274000000000    57.786000000000     1.007825032230
         H            6.115000000000    44.218000000000    59.260000000000     1.007825032230
         H            3.797000000000    44.224000000000    58.816000000000     1.007825032230
         H            4.231000000000    42.665000000000    58.048000000000     1.007825032230
         N            6.987000000000    44.867000000000    54.479000000000    14.003074004430
         C            8.000000000000    44.233000000000    53.656000000000    12.000000000000
         C            9.305000000000    44.847000000000    54.159000000000    12.000000000000
         O            9.452000000000    46.089000000000    54.229000000000    15.994914619570
         C            7.805000000000    44.569000000000    52.173000000000    12.000000000000
         C            6.630000000000    43.812000000000    51.545000000000    12.000000000000
         C            6.785000000000    42.295000000000    51.627000000000    12.000000000000
         N            5.768000000000    41.525000000000    51.936000000000    14.003074004430
         O            7.875000000000    41.758000000000    51.405000000000    15.994914619570
         H            6.974000000000    45.876000000000    54.523000000000     1.007825032230
         H            7.999000000000    43.154000000000    53.809000000000     1.007825032230
         H            7.620000000000    45.639000000000    52.079000000000     1.007825032230
         H            8.717000000000    44.319000000000    51.631000000000     1.007825032230
         H            6.554000000000    44.097000000000    50.496000000000     1.007825032230
         H            5.711000000000    44.101000000000    52.056000000000     1.007825032230
         H            4.864000000000    41.934000000000    52.124000000000     1.007825032230
         H            5.890000000000    40.524000000000    51.986000000000     1.007825032230
         N           10.212000000000    43.967000000000    54.584000000000    14.003074004430
         C           11.476000000000    44.368000000000    55.215000000000    12.000000000000
         C           12.675000000000    43.980000000000    54.367000000000    12.000000000000
         O           12.691000000000    42.891000000000    53.782000000000    15.994914619570
         C           11.576000000000    43.704000000000    56.617000000000    12.000000000000
         C           12.772000000000    44.291000000000    57.384000000000    12.000000000000
         C           10.249000000000    43.916000000000    57.370000000000    12.000000000000
         H           10.022000000000    42.982000000000    54.467000000000     1.007825032230
         H           11.474000000000    45.451000000000    55.341000000000     1.007825032230
         H           11.736000000000    42.634000000000    56.486000000000     1.007825032230
         H           12.839000000000    43.823000000000    58.366000000000     1.007825032230
         H           12.635000000000    45.366000000000    57.502000000000     1.007825032230
         H           13.690000000000    44.100000000000    56.827000000000     1.007825032230
         H           10.429000000000    43.868000000000    58.444000000000     1.007825032230
         H            9.838000000000    44.892000000000    57.113000000000     1.007825032230
         H            9.541000000000    43.138000000000    57.085000000000     1.007825032230
         N           13.661000000000    44.873000000000    54.314000000000    14.003074004430
         C           14.920000000000    44.686000000000    53.606000000000    12.000000000000
         C           16.052000000000    44.850000000000    54.619000000000    12.000000000000
         O           15.998000000000    45.680000000000    55.529000000000    15.994914619570
         C           15.084000000000    45.732000000000    52.480000000000    12.000000000000
         C           14.037000000000    45.513000000000    51.389000000000    12.000000000000
         C           12.748000000000    46.009000000000    51.540000000000    12.000000000000
         C           14.355000000000    44.764000000000    50.257000000000    12.000000000000
         C           11.795000000000    45.741000000000    50.561000000000    12.000000000000
         C           13.394000000000    44.507000000000    49.291000000000    12.000000000000
         C           12.120000000000    44.992000000000    49.447000000000    12.000000000000
         H           13.526000000000    45.747000000000    54.802000000000     1.007825032230
         H           14.954000000000    43.683000000000    53.180000000000     1.007825032230
         H           14.962000000000    46.731000000000    52.898000000000     1.007825032230
         H           16.080000000000    45.642000000000    52.047000000000     1.007825032230
         H           12.488000000000    46.597000000000    52.408000000000     1.007825032230
         H           15.357000000000    44.381000000000    50.132000000000     1.007825032230
         H           10.791000000000    46.123000000000    50.674000000000     1.007825032230
         H           13.648000000000    43.926000000000    48.417000000000     1.007825032230
         H           11.370000000000    44.788000000000    48.697000000000     1.007825032230
         N           17.047000000000    43.981000000000    54.492000000000    14.003074004430
         C           18.224000000000    43.955000000000    55.356000000000    12.000000000000
         C           18.939000000000    42.632000000000    55.088000000000    12.000000000000
         H           16.986000000000    43.296000000000    53.753000000000     1.007825032230
         H           17.914000000000    43.999000000000    56.400000000000     1.007825032230
         H           19.829000000000    42.566000000000    55.714000000000     1.007825032230
         H           19.228000000000    42.582000000000    54.038000000000     1.007825032230
         H           18.270000000000    41.804000000000    55.320000000000     1.007825032230
         C           21.863000000000    45.225000000000    51.364000000000    12.000000000000
         O           22.266000000000    44.978000000000    50.233000000000    15.994914619570
         N           20.563000000000    45.476000000000    51.575000000000    14.003074004430
         C           19.554000000000    45.591000000000    50.542000000000    12.000000000000
         C           18.794000000000    44.302000000000    50.205000000000    12.000000000000
         O           17.839000000000    44.343000000000    49.401000000000    15.994914619570
         H           20.263000000000    45.595000000000    52.532000000000     1.007825032230
         H           18.825000000000    46.333000000000    50.868000000000     1.007825032230
         H           20.033000000000    45.955000000000    49.633000000000     1.007825032230
         N           19.161000000000    43.140000000000    50.738000000000    14.003074004430
         C           18.426000000000    41.942000000000    50.361000000000    12.000000000000
         C           17.040000000000    41.941000000000    51.007000000000    12.000000000000
         O           16.836000000000    42.533000000000    52.077000000000    15.994914619570
         C           19.219000000000    40.734000000000    50.779000000000    12.000000000000
         O           19.443000000000    40.779000000000    52.171000000000    15.994914619570
         H           19.932000000000    43.090000000000    51.389000000000     1.007825032230
         H           18.309000000000    41.928000000000    49.277000000000     1.007825032230
         H           20.176000000000    40.729000000000    50.257000000000     1.007825032230
         H           18.663000000000    39.830000000000    50.529000000000     1.007825032230
         H           20.307000000000    41.160000000000    52.344000000000     1.007825032230
         N           16.095000000000    41.291000000000    50.355000000000    14.003074004430
         C           14.733000000000    41.195000000000    50.835000000000    12.000000000000
         C           14.605000000000    40.169000000000    51.956000000000    12.000000000000
         O           15.052000000000    39.033000000000    51.781000000000    15.994914619570
         C           13.852000000000    40.816000000000    49.658000000000    12.000000000000
         C           12.389000000000    40.645000000000    50.035000000000    12.000000000000
         C           11.595000000000    41.566000000000    50.695000000000    12.000000000000
         N           11.653000000000    39.576000000000    49.778000000000    14.003074004430
         C           10.451000000000    39.794000000000    50.243000000000    12.000000000000
         N           10.428000000000    40.987000000000    50.784000000000    14.003074004430
         H           16.332000000000    40.841000000000    49.483000000000     1.007825032230
         H           14.421000000000    42.170000000000    51.211000000000     1.007825032230
         H           13.926000000000    41.599000000000    48.904000000000     1.007825032230
         H           14.217000000000    39.882000000000    49.232000000000     1.007825032230
         H           11.877000000000    42.544000000000    51.056000000000     1.007825032230
         H            9.619000000000    39.108000000000    50.190000000000     1.007825032230
         H            9.615000000000    41.404000000000    51.213000000000     1.007825032230
         N           14.016000000000    40.518000000000    53.094000000000    14.003074004430
         C           13.782000000000    39.550000000000    54.145000000000    12.000000000000
         C           12.369000000000    39.010000000000    54.015000000000    12.000000000000
         O           12.191000000000    37.794000000000    54.023000000000    15.994914619570
         C           13.995000000000    40.201000000000    55.534000000000    12.000000000000
         C           15.479000000000    40.579000000000    55.679000000000    12.000000000000
         C           13.551000000000    39.227000000000    56.645000000000    12.000000000000
         C           15.816000000000    41.440000000000    56.908000000000    12.000000000000
         H           13.726000000000    41.476000000000    53.229000000000     1.007825032230
         H           14.487000000000    38.726000000000    54.029000000000     1.007825032230
         H           13.392000000000    41.107000000000    55.596000000000     1.007825032230
         H           16.057000000000    39.657000000000    55.744000000000     1.007825032230
         H           15.787000000000    41.119000000000    54.784000000000     1.007825032230
         H           13.704000000000    39.692000000000    57.619000000000     1.007825032230
         H           12.495000000000    38.989000000000    56.518000000000     1.007825032230
         H           14.140000000000    38.312000000000    56.583000000000     1.007825032230
         H           16.885000000000    41.653000000000    56.921000000000     1.007825032230
         H           15.542000000000    40.901000000000    57.815000000000     1.007825032230
         H           15.260000000000    42.376000000000    56.860000000000     1.007825032230
         N           11.347000000000    39.860000000000    53.905000000000    14.003074004430
         C            9.961000000000    39.427000000000    53.780000000000    12.000000000000
         C            9.118000000000    40.183000000000    54.803000000000    12.000000000000
         O            9.387000000000    41.362000000000    55.086000000000    15.994914619570
         H           11.543000000000    40.851000000000    53.908000000000     1.007825032230
         H            9.599000000000    39.643000000000    52.775000000000     1.007825032230
         H            9.894000000000    38.356000000000    53.971000000000     1.007825032230
         N            8.115000000000    39.543000000000    55.384000000000    14.003074004430
         C            7.292000000000    40.203000000000    56.373000000000    12.000000000000
         C            7.821000000000    40.045000000000    57.784000000000    12.000000000000
         O            8.967000000000    39.610000000000    58.017000000000    15.994914619570
         H            7.923000000000    38.584000000000    55.134000000000     1.007825032230
         H            7.249000000000    41.266000000000    56.135000000000     1.007825032230
         H            6.284000000000    39.790000000000    56.326000000000     1.007825032230
         N            6.984000000000    40.342000000000    58.778000000000    14.003074004430
         C            7.384000000000    40.247000000000    60.166000000000    12.000000000000
         C            7.719000000000    38.788000000000    60.513000000000    12.000000000000
         O            8.710000000000    38.555000000000    61.201000000000    15.994914619570
         C            6.284000000000    40.754000000000    61.091000000000    12.000000000000
         C            6.705000000000    40.642000000000    62.560000000000    12.000000000000
         C            7.825000000000    41.288000000000    63.022000000000    12.000000000000
         C            5.989000000000    39.828000000000    63.426000000000    12.000000000000
         C            8.229000000000    41.132000000000    64.328000000000    12.000000000000
         C            6.398000000000    39.679000000000    64.737000000000    12.000000000000
         C            7.527000000000    40.326000000000    65.197000000000    12.000000000000
         H            6.045000000000    40.641000000000    58.557000000000     1.007825032230
         H            8.276000000000    40.856000000000    60.316000000000     1.007825032230
         H            5.384000000000    40.160000000000    60.932000000000     1.007825032230
         H            6.072000000000    41.797000000000    60.857000000000     1.007825032230
         H            8.392000000000    41.922000000000    62.357000000000     1.007825032230
         H            5.109000000000    39.309000000000    63.074000000000     1.007825032230
         H            9.110000000000    41.650000000000    64.677000000000     1.007825032230
         H            5.830000000000    39.051000000000    65.407000000000     1.007825032230
         H            7.854000000000    40.203000000000    66.219000000000     1.007825032230
         N            6.987000000000    37.794000000000    60.031000000000    14.003074004430
         C            7.311000000000    36.400000000000    60.306000000000    12.000000000000
         C            8.735000000000    36.058000000000    59.814000000000    12.000000000000
         O            9.508000000000    35.394000000000    60.530000000000    15.994914619570
         C            6.261000000000    35.514000000000    59.598000000000    12.000000000000
         C            6.484000000000    34.015000000000    59.833000000000    12.000000000000
         O            6.678000000000    33.603000000000    60.985000000000    15.994914619570
         O            6.493000000000    33.285000000000    58.849000000000    15.994914619570
         H            6.183000000000    38.008000000000    59.458000000000     1.007825032230
         H            7.255000000000    36.227000000000    61.381000000000     1.007825032230
         H            5.273000000000    35.781000000000    59.972000000000     1.007825032230
         H            6.297000000000    35.712000000000    58.527000000000     1.007825032230
         N            9.127000000000    36.528000000000    58.626000000000    14.003074004430
         C           10.486000000000    36.294000000000    58.166000000000    12.000000000000
         C           11.531000000000    37.058000000000    58.969000000000    12.000000000000
         O           12.647000000000    36.574000000000    59.177000000000    15.994914619570
         C           10.672000000000    36.695000000000    56.732000000000    12.000000000000
         C           10.113000000000    35.661000000000    55.770000000000    12.000000000000
         C            8.615000000000    35.687000000000    55.718000000000    12.000000000000
         N            8.014000000000    34.514000000000    55.783000000000    14.003074004430
         O            7.987000000000    36.749000000000    55.716000000000    15.994914619570
         H            8.480000000000    37.045000000000    58.048000000000     1.007825032230
         H           10.698000000000    35.229000000000    58.254000000000     1.007825032230
         H           10.161000000000    37.643000000000    56.564000000000     1.007825032230
         H           11.736000000000    36.825000000000    56.535000000000     1.007825032230
         H           10.436000000000    34.671000000000    56.093000000000     1.007825032230
         H           10.506000000000    35.855000000000    54.772000000000     1.007825032230
         H            8.562000000000    33.667000000000    55.823000000000     1.007825032230
         H            7.005000000000    34.463000000000    55.793000000000     1.007825032230
         N           11.199000000000    38.236000000000    59.496000000000    14.003074004430
         C           12.132000000000    39.016000000000    60.280000000000    12.000000000000
         C           12.359000000000    38.330000000000    61.628000000000    12.000000000000
         O           13.479000000000    38.313000000000    62.149000000000    15.994914619570
         C           11.567000000000    40.443000000000    60.465000000000    12.000000000000
         C           12.533000000000    41.397000000000    61.159000000000    12.000000000000
         C           13.762000000000    41.603000000000    60.266000000000    12.000000000000
         C           11.802000000000    42.682000000000    61.515000000000    12.000000000000
         H           10.268000000000    38.595000000000    59.344000000000     1.007825032230
         H           13.081000000000    39.076000000000    59.747000000000     1.007825032230
         H           11.328000000000    40.849000000000    59.482000000000     1.007825032230
         H           10.650000000000    40.384000000000    61.052000000000     1.007825032230
         H           12.863000000000    40.928000000000    62.086000000000     1.007825032230
         H           14.458000000000    42.284000000000    60.756000000000     1.007825032230
         H           13.450000000000    42.027000000000    59.311000000000     1.007825032230
         H           14.252000000000    40.644000000000    60.095000000000     1.007825032230
         H           12.490000000000    43.366000000000    62.011000000000     1.007825032230
         H           10.971000000000    42.454000000000    62.183000000000     1.007825032230
         H           11.420000000000    43.147000000000    60.606000000000     1.007825032230
         N           11.326000000000    37.775000000000    62.262000000000    14.003074004430
         C           11.443000000000    36.992000000000    63.491000000000    12.000000000000
         C           10.150000000000    36.286000000000    63.882000000000    12.000000000000
         C            9.202000000000    36.954000000000    64.825000000000    12.000000000000
         C            8.260000000000    35.851000000000    65.318000000000    12.000000000000
         N            7.444000000000    35.324000000000    64.234000000000    14.003074004430
         C            6.134000000000    35.523000000000    64.170000000000    12.000000000000
         N            5.480000000000    36.201000000000    65.109000000000    14.003074004430
         N            5.449000000000    35.032000000000    63.163000000000    14.003074004430
         H           10.405000000000    37.904000000000    61.869000000000     1.007825032230
         H           11.783000000000    37.628000000000    64.308000000000     1.007825032230
         H            9.600000000000    36.099000000000    62.960000000000     1.007825032230
         H           10.417000000000    35.320000000000    64.310000000000     1.007825032230
         H            9.745000000000    37.392000000000    65.662000000000     1.007825032230
         H            8.635000000000    37.724000000000    64.302000000000     1.007825032230
         H            7.605000000000    36.262000000000    66.087000000000     1.007825032230
         H            8.851000000000    35.042000000000    65.747000000000     1.007825032230
         H            7.891000000000    34.788000000000    63.504000000000     1.007825032230
         H            5.982000000000    36.585000000000    65.897000000000     1.007825032230
         H            4.481000000000    36.332000000000    65.034000000000     1.007825032230
         H            5.920000000000    34.509000000000    62.439000000000     1.007825032230
         H            4.451000000000    35.177000000000    63.113000000000     1.007825032230
         O           -4.494000000000    46.184000000000    55.356000000000    15.994914619570
         H           -3.983000000000    45.969000000000    54.576000000000     1.007825032230
         H           -4.883000000000    45.386000000000    55.713000000000     1.007825032230
         O           -0.568000000000    54.245000000000    56.640000000000    15.994914619570
         H            0.134000000000    54.591000000000    56.089000000000     1.007825032230
         H           -0.462000000000    54.570000000000    57.534000000000     1.007825032230
         O           -0.810000000000    44.068000000000    57.031000000000    15.994914619570
         H            0.132000000000    43.938000000000    56.920000000000     1.007825032230
         H           -1.285000000000    43.430000000000    56.499000000000     1.007825032230
         O           -5.188000000000    43.599000000000    55.708000000000    15.994914619570
         H           -5.595000000000    43.266000000000    54.908000000000     1.007825032230
         H           -4.407000000000    43.083000000000    55.907000000000     1.007825032230
         O            3.250000000000    51.131000000000    61.824000000000    15.994914619570
         H            3.039000000000    50.751000000000    62.677000000000     1.007825032230
         H            3.402000000000    50.429000000000    61.191000000000     1.007825032230
         O            3.890000000000    46.413000000000    68.527000000000    15.994914619570
         H            4.248000000000    45.992000000000    69.309000000000     1.007825032230
         H            4.419000000000    46.174000000000    67.766000000000     1.007825032230
         O            1.035000000000    45.036000000000    67.502000000000    15.994914619570
         H            1.694000000000    44.400000000000    67.780000000000     1.007825032230
         H            1.267000000000    45.903000000000    67.834000000000     1.007825032230
         O            4.348000000000    58.242000000000    51.937000000000    15.994914619570
         H            4.679000000000    57.589000000000    52.554000000000     1.007825032230
         H            4.404000000000    57.897000000000    51.046000000000     1.007825032230
         O            0.263000000000    58.629000000000    44.891000000000    15.994914619570
         H            0.111000000000    58.192000000000    45.729000000000     1.007825032230
         H            1.186000000000    58.871000000000    44.819000000000     1.007825032230
         O            3.141000000000    59.330000000000    44.777000000000    15.994914619570
         H            3.481000000000    58.820000000000    45.512000000000     1.007825032230
         H            3.315000000000    60.259000000000    44.926000000000     1.007825032230
         O            5.003000000000    39.012000000000    53.418000000000    15.994914619570
         H            4.575000000000    39.038000000000    52.562000000000     1.007825032230
         H            5.944000000000    38.883000000000    53.300000000000     1.007825032230
         O            5.356000000000    33.965000000000    56.586000000000    15.994914619570
         H            5.771000000000    33.717000000000    57.412000000000     1.007825032230
         H            4.411000000000    33.823000000000    56.648000000000     1.007825032230
         O            3.187000000000    37.794000000000    47.216000000000    15.994914619570
         H            2.483000000000    38.037000000000    46.615000000000     1.007825032230
         H            2.832000000000    37.256000000000    47.923000000000     1.007825032230
         O           -7.326000000000    52.855000000000    56.701000000000    15.994914619570
         H           -6.835000000000    53.375000000000    57.337000000000     1.007825032230
         H           -8.116000000000    52.507000000000    57.115000000000     1.007825032230
         O            3.645000000000    39.297000000000    51.046000000000    15.994914619570
         H            4.240000000000    39.454000000000    50.312000000000     1.007825032230
         H            3.097000000000    38.535000000000    50.856000000000     1.007825032230
         O            1.008000000000    47.834000000000    68.084000000000    15.994914619570
         H            1.042000000000    48.221000000000    67.209000000000     1.007825032230
         H            0.208000000000    48.117000000000    68.527000000000     1.007825032230
         O           -1.910000000000    49.551000000000    43.381000000000    15.994914619570
         H           -1.662000000000    49.802000000000    42.491000000000     1.007825032230
         H           -2.807000000000    49.216000000000    43.380000000000     1.007825032230
         O           -8.345000000000    61.091000000000    53.050000000000    15.994914619570
         H           -7.610000000000    61.579000000000    53.422000000000     1.007825032230
         H           -8.152000000000    60.154000000000    53.077000000000     1.007825032230
         O           -4.831000000000    48.504000000000    52.099000000000    15.994914619570
         H           -5.768000000000    48.538000000000    51.905000000000     1.007825032230
         H           -4.357000000000    48.187000000000    51.330000000000     1.007825032230
         O            5.527000000000    60.471000000000    46.916000000000    15.994914619570
         H            5.359000000000    59.556000000000    46.691000000000     1.007825032230
         H            6.410000000000    60.712000000000    46.635000000000     1.007825032230
         O            7.431000000000    38.634000000000    51.867000000000    15.994914619570
         H            7.564000000000    39.572000000000    51.728000000000     1.007825032230
         H            7.336000000000    38.197000000000    51.021000000000     1.007825032230
         O            9.540000000000    32.548000000000    57.356000000000    15.994914619570
         H            8.945000000000    31.882000000000    57.699000000000     1.007825032230
         H           10.196000000000    32.132000000000    56.797000000000     1.007825032230
         O           14.944000000000    55.711000000000    51.158000000000    15.994914619570
         H           14.715000000000    55.882000000000    52.071000000000     1.007825032230
         H           14.182000000000    55.873000000000    50.602000000000     1.007825032230
         O            2.478000000000    53.561000000000    63.220000000000    15.994914619570
         H            2.330000000000    54.361000000000    63.724000000000     1.007825032230
         H            2.694000000000    52.843000000000    63.816000000000     1.007825032230
         O            1.367000000000    59.070000000000    63.346000000000    15.994914619570
         H            1.625000000000    58.687000000000    62.508000000000     1.007825032230
         H            2.146000000000    59.373000000000    63.812000000000     1.007825032230
         O           -2.001000000000    42.627000000000    47.431000000000    15.994914619570
         H           -1.139000000000    42.734000000000    47.029000000000     1.007825032230
         H           -1.902000000000    42.534000000000    48.378000000000     1.007825032230
         O            1.600000000000    50.606000000000    69.512000000000    15.994914619570
         H            1.782000000000    51.163000000000    70.269000000000     1.007825032230
         H            1.349000000000    51.152000000000    68.767000000000     1.007825032230
         O           -1.699000000000    48.363000000000    64.916000000000    15.994914619570
         H           -0.779000000000    48.589000000000    65.050000000000     1.007825032230
         H           -2.006000000000    47.826000000000    65.647000000000     1.007825032230
         O           11.553000000000    57.178000000000    55.162000000000    15.994914619570
         H           12.393000000000    56.960000000000    54.759000000000     1.007825032230
         H           10.977000000000    56.414000000000    55.133000000000     1.007825032230
         H           19.537000000000    50.223000000000    57.882000000000     1.007825032230
         H           14.714000000000    46.636000000000    66.202000000000     1.007825032230
         H           18.352000000000    51.093000000000    62.729000000000     1.007825032230
         H           18.878000000000    44.809000000000    55.128000000000     1.007825032230
         H           22.553000000000    45.152000000000    52.216000000000     1.007825032230
         H           12.166000000000    36.192000000000    63.314000000000     1.007825032230

  Running in c1 symmetry.

  Rotational constants: A =      0.00002  B =      0.00000  C =      0.00000 [cm^-1]
  Rotational constants: A =      0.61029  B =      0.01067  C =      0.01062 [MHz]
  Nuclear repulsion = 482582.411578777071554

  Charge       = -1
  Multiplicity = 1
  Electrons    = 4746
  Nalpha       = 2373
  Nbeta        = 2373

  ==> Algorithm <==

  SCF Algorithm Type is DF.
  DIIS enabled.
  MOM disabled.
  Fractional occupation disabled.
  Guess Type is SAD.
  Energy threshold   = 1.00e-06
  Density threshold  = 1.00e-06
  Integral threshold = 1.00e-12

  ==> Primary Basis <==

  Basis Set: MINIX
    Blend: MINIX
    Number of shells: 2501
    Number of basis functions: 3755
    Number of Cartesian functions: 3759
    Spherical Harmonics?: true
    Max angular momentum: 2

   => Loading Basis Set <=

    Name: (MINIX AUX)
    Role: JKFIT
    Keyword: DF_BASIS_SCF
    atoms 1, 4-5, 7-13, 24-25, 27-30, 46-47, 49-51, 62-63, 65-71, 83-84, 90-91, 93-99, 111-112, 114-115, 123-124, 126, 134-135, 137-138, 148-149, 151-154, 167-168, 170-172, 174, 184-185, 187-190, 206-207, 209, 216-217, 223-224, 226-228, 237-238, 240, 247-248, 250-251, 259-260, 262-263, 273-274, 276, 283-284, 286-289, 305-306, 308-310, 312, 329-330, 332-335, 348-352, 364, 367-368, 370-376, 387-388, 390-392, 402-403, 405-411, 422-423, 425-428, 441-442, 444-445, 455-456, 458-461, 474-475, 477-478, 480, 491-492, 494-496, 505-506, 508-510, 520-521, 523-526, 542-543, 549-550, 552-554, 565-566, 568-574, 585-586, 588-589, 597-598, 600-601, 609-610, 612-614, 624-625, 627-630, 646-647, 649-652, 665-666, 668, 675-676, 678-680, 690-691, 693-696, 709-710, 712-715, 728-729, 731-732, 742-743, 745-748, 764-765, 767-770, 783-784, 790-791, 793-795, 797, 814-815, 817-818, 826-827, 829-830, 840-841, 843-845, 857-858, 860-863, 876-877, 883-884, 886-889, 902-903, 905-906, 916-917, 919-920, 922, 933-934, 936-938, 947-948, 950-952, 964-965, 967-969, 980-981, 983-989, 1000-1001, 1007, 1010-1011, 1017-1018, 1020, 1028-1029, 1031-1033, 1035, 1045-1046, 1048-1051, 1064-1065, 1071-1072, 1078-1079, 1081-1087, 1098-1099, 1101-1102, 1110-1111, 1113-1115, 1127-1128, 1130-1133, 1146-1149, 1151 entry C          line   198 file /storage/hive/project/chem-sherrill/csargent30/.conda/envs/psi419/share/psi4/basis/def2-universal-jkfit.gbs 
    atoms 2, 6, 26, 48, 64, 72, 85, 92, 100, 113, 116-117, 125, 127, 136, 140, 150, 169, 186, 208, 218, 225, 239, 249, 252-253, 261, 265, 275, 285, 307, 331, 365, 369, 389, 393-394, 404, 424, 443, 447, 457, 476, 493, 507, 511-512, 522, 544, 551, 567, 587, 590-591, 599, 602-603, 611, 615-616, 626, 648, 667, 677, 681-682, 692, 711, 730, 733, 744, 766, 785, 792, 816, 819-820, 828, 831, 842, 847, 859, 878, 885, 904, 907, 918, 935, 949, 954, 966, 982, 1008, 1012, 1019, 1021, 1030, 1047, 1066, 1073, 1080, 1100, 1103-1104, 1112, 1117, 1129, 1167, 1170, 1173, 1176, 1179, 1182, 1185, 1188, 1191, 1194, 1197, 1200, 1203, 1206, 1209, 1212, 1215, 1218, 1221, 1224, 1227, 1230, 1233, 1236, 1239, 1242, 1245, 1248, 1251                                                                                                                                                                                                                                                                                                                                                                                                                                                                                                                                                                                         entry O          line   318 file /storage/hive/project/chem-sherrill/csargent30/.conda/envs/psi419/share/psi4/basis/def2-universal-jkfit.gbs 
    atoms 3, 23, 31, 45, 61, 82, 89, 110, 122, 133, 139, 147, 166, 173, 175, 183, 191, 205, 215, 222, 236, 246, 258, 264, 272, 282, 290, 304, 311, 313-314, 328, 347, 366, 386, 401, 421, 440, 446, 454, 473, 490, 504, 519, 527, 541, 548, 564, 584, 596, 608, 623, 631, 645, 664, 674, 689, 708, 727, 741, 749, 763, 782, 789, 796, 798-799, 813, 825, 839, 846, 856, 875, 882, 901, 915, 932, 946, 953, 963, 979, 999, 1009, 1016, 1027, 1034, 1036, 1044, 1063, 1070, 1077, 1097, 1109, 1116, 1126, 1145, 1150, 1152-1153                                                                                                                                                                                                                                                                                                                                                                                                                                                                                                                                                                                                                                                                                                                                                                                                    entry N          line   258 file /storage/hive/project/chem-sherrill/csargent30/.conda/envs/psi419/share/psi4/basis/def2-universal-jkfit.gbs 
    atoms 14-22, 32-44, 52-60, 73-81, 86-88, 101-109, 118-121, 128-132, 141-146, 155-165, 176-182, 192-204, 211-214, 219-221, 229-235, 242-245, 254-257, 266-271, 277-281, 291-303, 315-327, 336-346, 353-363, 377-385, 395-400, 412-420, 429-439, 448-453, 462-472, 481-489, 497-503, 513-518, 528-540, 545-547, 555-563, 575-583, 592-595, 604-607, 617-622, 632-644, 653-663, 669-673, 683-688, 697-707, 716-726, 734-740, 750-762, 771-781, 786-788, 800-812, 821-824, 832-838, 848-855, 864-874, 879-881, 890-900, 908-914, 923-931, 939-945, 955-962, 970-978, 990-998, 1002-1006, 1013-1015, 1022-1026, 1037-1043, 1052-1062, 1067-1069, 1074-1076, 1088-1096, 1105-1108, 1118-1125, 1134-1144, 1154-1166, 1168-1169, 1171-1172, 1174-1175, 1177-1178, 1180-1181, 1183-1184, 1186-1187, 1189-1190, 1192-1193, 1195-1196, 1198-1199, 1201-1202, 1204-1205, 1207-1208, 1210-1211, 1213-1214, 1216-1217, 1219-1220, 1222-1223, 1225-1226, 1228-1229, 1231-1232, 1234-1235, 1237-1238, 1240-1241, 1243-1244, 1246-1247, 1249-1250, 1252-1259                                                                                                                                                                                                                                                                                  entry H          line    18 file /storage/hive/project/chem-sherrill/csargent30/.conda/envs/psi419/share/psi4/basis/def2-universal-jkfit.gbs 
    atoms 210, 241, 479, 921                                                                                                                                                                                                                                                                                                                                                                                                                                                                                                                                                                                                                                                                                                                                                                                                                                                                                                                                                                                                                                                                                                                                                                                                                                                                                                     entry S          line   903 file /storage/hive/project/chem-sherrill/csargent30/.conda/envs/psi419/share/psi4/basis/def2-universal-jkfit.gbs 

  ==> Integral Setup <==

  ==> DiskDFJK: Density-Fitted J/K Matrices <==

    J tasked:                  Yes
    K tasked:                  Yes
    wK tasked:                  No
    OpenMP threads:             10
    Integrals threads:          10
    Memory [MiB]:            85830
    Algorithm:                Disk
    Integral Cache:           NONE
    Schwarz Cutoff:          1E-12
    Fitting Condition:       1E-10

   => Auxiliary Basis Set <=

  Basis Set: (MINIX AUX)
    Blend: DEF2-UNIVERSAL-JKFIT
    Number of shells: 19291
    Number of basis functions: 58399
    Number of Cartesian functions: 68819
    Spherical Harmonics?: true
    Max angular momentum: 4

  Minimum eigenvalue in the overlap matrix is 1.6422496966E-01.
  Reciprocal condition number of the overlap matrix is 5.8495433564E-02.
    Using symmetric orthogonalization.

  ==> Pre-Iterations <==

  SCF Guess: Superposition of Atomic Densities via on-the-fly atomic UHF (no occupation information).

   -------------------------
    Irrep   Nso     Nmo    
   -------------------------
     A       3755    3755 
   -------------------------
    Total    3755    3755
   -------------------------

  ==> Iterations <==

                           Total Energy        Delta E     RMS |[F,P]|

   @DF-RHF iter SAD: -31285.73587186814257   -3.12857e+04   0.00000e+00 
   @DF-RHF iter   1: -31555.95650085486341   -2.70221e+02   1.23291e-03 DIIS/ADIIS
   @DF-RHF iter   2: -31555.50348579314596    4.53015e-01   9.47243e-04 DIIS/ADIIS
   @DF-RHF iter   3: -31499.17674968950450    5.63267e+01   1.34096e-03 DIIS/ADIIS
   @DF-RHF iter   4: -31571.00858920258906   -7.18318e+01   2.37179e-04 DIIS/ADIIS
   @DF-RHF iter   5: -31571.56075342184340   -5.52164e-01   8.15650e-05 DIIS
   @DF-RHF iter   6: -31571.65835459869413   -9.76012e-02   3.45625e-05 DIIS
   @DF-RHF iter   7: -31571.67777562814081   -1.94210e-02   2.02312e-05 DIIS
   @DF-RHF iter   8: -31571.68224444666703   -4.46882e-03   8.66902e-06 DIIS
   @DF-RHF iter   9: -31571.68312626118859   -8.81815e-04   3.74944e-06 DIIS
   @DF-RHF iter  10: -31571.68327222837979   -1.45967e-04   1.75082e-06 DIIS
   @DF-RHF iter  11: -31571.68330881913062   -3.65908e-05   7.25978e-07 DIIS
   @DF-RHF iter  12: -31571.68331693336222   -8.11423e-06   2.69854e-07 DIIS
   @DF-RHF iter  13: -31571.68331822481196   -1.29145e-06   8.38635e-08 DIIS
   @DF-RHF iter  14: -31571.68331834940182   -1.24590e-07   2.28385e-08 DIIS
  Energy and wave function converged.


  ==> Post-Iterations <==

    Orbital Energies [Eh]
    ---------------------

    Doubly Occupied:                                                      

       1A    -91.354629     2A    -91.345496     3A    -91.257892  
       4A    -91.192446     5A    -20.422225     6A    -20.393909  
       7A    -20.348202     8A    -20.340578     9A    -20.339656  
      10A    -20.338298    11A    -20.336791    12A    -20.334672  
      13A    -20.331325    14A    -20.331135    15A    -20.328926  
      16A    -20.327908    17A    -20.327044    18A    -20.326741  
      19A    -20.319912    20A    -20.316874    21A    -20.314533  
      22A    -20.312429    23A    -20.305598    24A    -20.304909  
      25A    -20.303124    26A    -20.297812    27A    -20.297744  
      28A    -20.295946    29A    -20.288879    30A    -20.288283  
      31A    -20.288146    32A    -20.287016    33A    -20.285936  
      34A    -20.285722    35A    -20.283103    36A    -20.281724  
      37A    -20.276624    38A    -20.275518    39A    -20.274861  
      40A    -20.270753    41A    -20.270452    42A    -20.263633  
      43A    -20.261405    44A    -20.260464    45A    -20.258449  
      46A    -20.258253    47A    -20.257344    48A    -20.256961  
      49A    -20.253119    50A    -20.252294    51A    -20.249435  
      52A    -20.247882    53A    -20.246116    54A    -20.245927  
      55A    -20.244675    56A    -20.244475    57A    -20.241255  
      58A    -20.240244    59A    -20.239575    60A    -20.237606  
      61A    -20.236757    62A    -20.235737    63A    -20.235704  
      64A    -20.233940    65A    -20.233763    66A    -20.233165  
      67A    -20.232764    68A    -20.230881    69A    -20.230362  
      70A    -20.230287    71A    -20.229550    72A    -20.225776  
      73A    -20.225053    74A    -20.225029    75A    -20.218330  
      76A    -20.215273    77A    -20.214967    78A    -20.212224  
      79A    -20.211800    80A    -20.211414    81A    -20.210699  
      82A    -20.210636    83A    -20.209228    84A    -20.206006  
      85A    -20.205670    86A    -20.204776    87A    -20.204416  
      88A    -20.202529    89A    -20.202248    90A    -20.200571  
      91A    -20.199490    92A    -20.197815    93A    -20.194944  
      94A    -20.193530    95A    -20.191242    96A    -20.189555  
      97A    -20.188201    98A    -20.186803    99A    -20.184326  
     100A    -20.183914   101A    -20.182865   102A    -20.181262  
     103A    -20.180071   104A    -20.178134   105A    -20.175995  
     106A    -20.171151   107A    -20.168385   108A    -20.168130  
     109A    -20.167749   110A    -20.161964   111A    -20.160658  
     112A    -20.153785   113A    -20.150541   114A    -20.140623  
     115A    -20.126828   116A    -20.123744   117A    -20.109416  
     118A    -20.106149   119A    -20.103443   120A    -20.098624  
     121A    -20.094483   122A    -20.088534   123A    -20.087015  
     124A    -20.067360   125A    -20.056061   126A    -20.041207  
     127A    -20.026243   128A    -20.015093   129A    -20.013933  
     130A    -20.010141   131A    -19.969162   132A    -19.954172  
     133A    -19.935099   134A    -19.921990   135A    -19.913958  
     136A    -19.906791   137A    -19.904222   138A    -19.895701  
     139A    -19.868429   140A    -19.863681   141A    -15.827098  
     142A    -15.769779   143A    -15.754394   144A    -15.707917  
     145A    -15.675704   146A    -15.615068   147A    -15.607565  
     148A    -15.578317   149A    -15.573248   150A    -15.565009  
     151A    -15.563631   152A    -15.548252   153A    -15.527415  
     154A    -15.521550   155A    -15.517008   156A    -15.512083  
     157A    -15.511993   158A    -15.511097   159A    -15.510690  
     160A    -15.498534   161A    -15.497039   162A    -15.489509  
     163A    -15.483487   164A    -15.475899   165A    -15.469668  
     166A    -15.465029   167A    -15.463202   168A    -15.461777  
     169A    -15.460749   170A    -15.460360   171A    -15.456360  
     172A    -15.454763   173A    -15.453849   174A    -15.453400  
     175A    -15.451371   176A    -15.447600   177A    -15.447512  
     178A    -15.444686   179A    -15.438591   180A    -15.434853  
     181A    -15.433249   182A    -15.428660   183A    -15.425760  
     184A    -15.425048   185A    -15.422860   186A    -15.422814  
     187A    -15.421732   188A    -15.420674   189A    -15.418899  
     190A    -15.418827   191A    -15.418262   192A    -15.417748  
     193A    -15.417549   194A    -15.411135   195A    -15.409434  
     196A    -15.403452   197A    -15.401346   198A    -15.400659  
     199A    -15.399173   200A    -15.399028   201A    -15.397269  
     202A    -15.397185   203A    -15.388319   204A    -15.388194  
     205A    -15.387579   206A    -15.386744   207A    -15.386010  
     208A    -15.385160   209A    -15.380860   210A    -15.378362  
     211A    -15.375370   212A    -15.372370   213A    -15.372083  
     214A    -15.371703   215A    -15.371146   216A    -15.366001  
     217A    -15.364433   218A    -15.362774   219A    -15.362292  
     220A    -15.359212   221A    -15.358486   222A    -15.351683  
     223A    -15.350218   224A    -15.349355   225A    -15.346624  
     226A    -15.341922   227A    -15.340494   228A    -15.338119  
     229A    -15.337634   230A    -15.337595   231A    -15.331419  
     232A    -15.328298   233A    -15.327595   234A    -15.320124  
     235A    -15.319188   236A    -15.308972   237A    -15.293119  
     238A    -15.292101   239A    -15.281268   240A    -11.542499  
     241A    -11.509978   242A    -11.468246   243A    -11.411869  
     244A    -11.403238   245A    -11.398854   246A    -11.395032  
     247A    -11.393088   248A    -11.389389   249A    -11.385381  
     250A    -11.380480   251A    -11.370852   252A    -11.362895  
     253A    -11.362009   254A    -11.354072   255A    -11.353165  
     256A    -11.348731   257A    -11.342719   258A    -11.342059  
     259A    -11.339580   260A    -11.334089   261A    -11.329445  
     262A    -11.329156   263A    -11.324687   264A    -11.324363  
     265A    -11.324250   266A    -11.323540   267A    -11.322315  
     268A    -11.320699   269A    -11.317702   270A    -11.316103  
     271A    -11.313666   272A    -11.312861   273A    -11.312024  
     274A    -11.311541   275A    -11.311480   276A    -11.310130  
     277A    -11.309945   278A    -11.309835   279A    -11.309767  
     280A    -11.308504   281A    -11.307764   282A    -11.307361  
     283A    -11.306389   284A    -11.305763   285A    -11.305437  
     286A    -11.304678   287A    -11.303181   288A    -11.300495  
     289A    -11.299068   290A    -11.298830   291A    -11.298581  
     292A    -11.298479   293A    -11.295153   294A    -11.292424  
     295A    -11.291690   296A    -11.289831   297A    -11.288237  
     298A    -11.287966   299A    -11.287188   300A    -11.284726  
     301A    -11.284579   302A    -11.284260   303A    -11.282654  
     304A    -11.282400   305A    -11.280964   306A    -11.280574  
     307A    -11.278068   308A    -11.275116   309A    -11.274792  
     310A    -11.273732   311A    -11.273276   312A    -11.272231  
     313A    -11.271507   314A    -11.269462   315A    -11.269112  
     316A    -11.267609   317A    -11.267282   318A    -11.266582  
     319A    -11.262220   320A    -11.261609   321A    -11.260353  
     322A    -11.259964   323A    -11.258438   324A    -11.257925  
     325A    -11.256870   326A    -11.256843   327A    -11.255364  
     328A    -11.255127   329A    -11.255027   330A    -11.254889  
     331A    -11.254394   332A    -11.253571   333A    -11.252740  
     334A    -11.251972   335A    -11.250103   336A    -11.248268  
     337A    -11.247369   338A    -11.246768   339A    -11.246756  
     340A    -11.246654   341A    -11.245750   342A    -11.245297  
     343A    -11.243597   344A    -11.243382   345A    -11.243372  
     346A    -11.240959   347A    -11.237663   348A    -11.237093  
     349A    -11.236614   350A    -11.236515   351A    -11.236318  
     352A    -11.235915   353A    -11.235769   354A    -11.235724  
     355A    -11.234751   356A    -11.234024   357A    -11.233701  
     358A    -11.233698   359A    -11.233548   360A    -11.231581  
     361A    -11.230700   362A    -11.230542   363A    -11.230174  
     364A    -11.229948   365A    -11.229823   366A    -11.229079  
     367A    -11.228946   368A    -11.228945   369A    -11.228630  
     370A    -11.228593   371A    -11.227591   372A    -11.227366  
     373A    -11.226873   374A    -11.225907   375A    -11.225720  
     376A    -11.225602   377A    -11.225531   378A    -11.225063  
     379A    -11.224649   380A    -11.224117   381A    -11.223948  
     382A    -11.221506   383A    -11.220681   384A    -11.219176  
     385A    -11.219053   386A    -11.216600   387A    -11.214120  
     388A    -11.214070   389A    -11.213038   390A    -11.212723  
     391A    -11.211679   392A    -11.211480   393A    -11.208881  
     394A    -11.208469   395A    -11.208107   396A    -11.207845  
     397A    -11.207667   398A    -11.205159   399A    -11.204874  
     400A    -11.204202   401A    -11.203402   402A    -11.202968  
     403A    -11.201919   404A    -11.201531   405A    -11.201427  
     406A    -11.201327   407A    -11.199456   408A    -11.198210  
     409A    -11.197743   410A    -11.196791   411A    -11.195592  
     412A    -11.195373   413A    -11.195319   414A    -11.193649  
     415A    -11.193436   416A    -11.192416   417A    -11.192314  
     418A    -11.190469   419A    -11.190358   420A    -11.189490  
     421A    -11.189259   422A    -11.188903   423A    -11.188472  
     424A    -11.187572   425A    -11.187008   426A    -11.186765  
     427A    -11.186408   428A    -11.186242   429A    -11.185914  
     430A    -11.185240   431A    -11.183057   432A    -11.182189  
     433A    -11.180287   434A    -11.180161   435A    -11.180066  
     436A    -11.179839   437A    -11.179585   438A    -11.178865  
     439A    -11.177022   440A    -11.176473   441A    -11.176470  
     442A    -11.176405   443A    -11.176320   444A    -11.175867  
     445A    -11.175495   446A    -11.175021   447A    -11.174443  
     448A    -11.174250   449A    -11.173732   450A    -11.173684  
     451A    -11.172291   452A    -11.171303   453A    -11.171192  
     454A    -11.170806   455A    -11.169718   456A    -11.169351  
     457A    -11.168722   458A    -11.167778   459A    -11.167201  
     460A    -11.167073   461A    -11.166921   462A    -11.165884  
     463A    -11.164481   464A    -11.163183   465A    -11.162483  
     466A    -11.162308   467A    -11.162304   468A    -11.160816  
     469A    -11.160614   470A    -11.160114   471A    -11.159485  
     472A    -11.159311   473A    -11.157285   474A    -11.156752  
     475A    -11.155622   476A    -11.155505   477A    -11.154741  
     478A    -11.154492   479A    -11.154454   480A    -11.154348  
     481A    -11.152947   482A    -11.152649   483A    -11.152048  
     484A    -11.151575   485A    -11.151464   486A    -11.151230  
     487A    -11.150723   488A    -11.150531   489A    -11.150248  
     490A    -11.149880   491A    -11.149791   492A    -11.149673  
     493A    -11.149135   494A    -11.148465   495A    -11.147788  
     496A    -11.147507   497A    -11.146999   498A    -11.146981  
     499A    -11.146662   500A    -11.146635   501A    -11.146059  
     502A    -11.145333   503A    -11.144208   504A    -11.143736  
     505A    -11.143348   506A    -11.142503   507A    -11.140232  
     508A    -11.139916   509A    -11.139141   510A    -11.139135  
     511A    -11.139031   512A    -11.138979   513A    -11.138918  
     514A    -11.138035   515A    -11.137889   516A    -11.137605  
     517A    -11.137106   518A    -11.137022   519A    -11.136230  
     520A    -11.136107   521A    -11.135966   522A    -11.135910  
     523A    -11.135099   524A    -11.134625   525A    -11.134612  
     526A    -11.134341   527A    -11.134014   528A    -11.133569  
     529A    -11.132687   530A    -11.131574   531A    -11.130627  
     532A    -11.129828   533A    -11.128486   534A    -11.128224  
     535A    -11.127506   536A    -11.127439   537A    -11.127378  
     538A    -11.125931   539A    -11.124048   540A    -11.124021  
     541A    -11.122973   542A    -11.117569   543A    -11.117423  
     544A    -11.117034   545A    -11.116778   546A    -11.116536  
     547A    -11.115042   548A    -11.114402   549A    -11.113558  
     550A    -11.113382   551A    -11.112017   552A    -11.111108  
     553A    -11.109123   554A    -11.108964   555A    -11.107544  
     556A    -11.106426   557A    -11.104441   558A    -11.104211  
     559A    -11.103445   560A    -11.102198   561A    -11.101466  
     562A    -11.101285   563A    -11.101274   564A    -11.098514  
     565A    -11.097268   566A    -11.096751   567A    -11.096537  
     568A    -11.096129   569A    -11.095465   570A    -11.095017  
     571A    -11.094280   572A    -11.093098   573A    -11.092579  
     574A    -11.092470   575A    -11.092356   576A    -11.092340  
     577A    -11.091001   578A    -11.089721   579A    -11.089107  
     580A    -11.088976   581A    -11.088918   582A    -11.087013  
     583A    -11.085738   584A    -11.085475   585A    -11.084643  
     586A    -11.084468   587A    -11.084303   588A    -11.084070  
     589A    -11.083468   590A    -11.074795   591A    -11.074126  
     592A    -11.067824   593A    -11.067659   594A    -11.065220  
     595A    -11.064264   596A    -11.064125   597A    -11.063964  
     598A    -11.059108   599A    -11.056821   600A    -11.055734  
     601A    -11.054045   602A    -11.053726   603A    -11.052550  
     604A    -11.040213   605A    -11.039130   606A    -11.034470  
     607A    -11.014952   608A    -11.014344   609A    -11.002525  
     610A    -11.002450   611A    -11.000493   612A    -10.999465  
     613A    -10.974722   614A    -10.970032   615A    -10.949825  
     616A     -8.966945   617A     -8.959043   618A     -8.875971  
     619A     -8.812543   620A     -6.616931   621A     -6.614692  
     622A     -6.612250   623A     -6.608369   624A     -6.606261  
     625A     -6.603977   626A     -6.525603   627A     -6.523826  
     628A     -6.520946   629A     -6.462127   630A     -6.460539  
     631A     -6.457607   632A     -1.542497   633A     -1.495424  
     634A     -1.486230   635A     -1.478144   636A     -1.461703  
     637A     -1.459398   638A     -1.452525   639A     -1.451035  
     640A     -1.447082   641A     -1.444428   642A     -1.440640  
     643A     -1.438828   644A     -1.433299   645A     -1.425950  
     646A     -1.421626   647A     -1.419785   648A     -1.415913  
     649A     -1.408743   650A     -1.408159   651A     -1.407639  
     652A     -1.407428   653A     -1.406472   654A     -1.404150  
     655A     -1.394448   656A     -1.393376   657A     -1.391987  
     658A     -1.388869   659A     -1.387795   660A     -1.382918  
     661A     -1.380335   662A     -1.376556   663A     -1.375594  
     664A     -1.372676   665A     -1.371853   666A     -1.369733  
     667A     -1.369375   668A     -1.369128   669A     -1.368348  
     670A     -1.365722   671A     -1.365293   672A     -1.364354  
     673A     -1.364294   674A     -1.362812   675A     -1.360176  
     676A     -1.358662   677A     -1.357236   678A     -1.356328  
     679A     -1.355458   680A     -1.354661   681A     -1.354529  
     682A     -1.354209   683A     -1.353935   684A     -1.353333  
     685A     -1.352640   686A     -1.351332   687A     -1.351074  
     688A     -1.350196   689A     -1.350019   690A     -1.349826  
     691A     -1.345598   692A     -1.345409   693A     -1.344911  
     694A     -1.344187   695A     -1.343001   696A     -1.342747  
     697A     -1.342188   698A     -1.341402   699A     -1.340772  
     700A     -1.336838   701A     -1.334671   702A     -1.334670  
     703A     -1.334483   704A     -1.334178   705A     -1.329929  
     706A     -1.327966   707A     -1.325847   708A     -1.325784  
     709A     -1.325753   710A     -1.321248   711A     -1.321218  
     712A     -1.319991   713A     -1.319574   714A     -1.319177  
     715A     -1.319106   716A     -1.315943   717A     -1.315267  
     718A     -1.312641   719A     -1.312539   720A     -1.311701  
     721A     -1.309695   722A     -1.308333   723A     -1.307952  
     724A     -1.307483   725A     -1.306410   726A     -1.305832  
     727A     -1.304644   728A     -1.304295   729A     -1.303863  
     730A     -1.303191   731A     -1.299695   732A     -1.299513  
     733A     -1.299108   734A     -1.299036   735A     -1.295639  
     736A     -1.294258   737A     -1.293329   738A     -1.289699  
     739A     -1.288837   740A     -1.288803   741A     -1.288549  
     742A     -1.286359   743A     -1.284821   744A     -1.281877  
     745A     -1.281448   746A     -1.279003   747A     -1.277333  
     748A     -1.277082   749A     -1.275712   750A     -1.275554  
     751A     -1.273326   752A     -1.272371   753A     -1.271599  
     754A     -1.271529   755A     -1.270461   756A     -1.269966  
     757A     -1.266434   758A     -1.265791   759A     -1.265731  
     760A     -1.263256   761A     -1.261824   762A     -1.261820  
     763A     -1.256801   764A     -1.254680   765A     -1.254308  
     766A     -1.253695   767A     -1.252827   768A     -1.250435  
     769A     -1.248870   770A     -1.248299   771A     -1.246985  
     772A     -1.246171   773A     -1.245255   774A     -1.243249  
     775A     -1.241114   776A     -1.238577   777A     -1.238454  
     778A     -1.237392   779A     -1.236005   780A     -1.234289  
     781A     -1.231965   782A     -1.229634   783A     -1.229565  
     784A     -1.229372   785A     -1.228612   786A     -1.222853  
     787A     -1.220148   788A     -1.219931   789A     -1.219461  
     790A     -1.218889   791A     -1.216726   792A     -1.216195  
     793A     -1.216026   794A     -1.215538   795A     -1.213799  
     796A     -1.212539   797A     -1.211475   798A     -1.209508  
     799A     -1.208183   800A     -1.207955   801A     -1.206634  
     802A     -1.205110   803A     -1.204300   804A     -1.203796  
     805A     -1.203684   806A     -1.203520   807A     -1.198412  
     808A     -1.197673   809A     -1.196516   810A     -1.196456  
     811A     -1.195854   812A     -1.193624   813A     -1.192009  
     814A     -1.190467   815A     -1.186701   816A     -1.186038  
     817A     -1.184728   818A     -1.182367   819A     -1.182075  
     820A     -1.178164   821A     -1.177633   822A     -1.176562  
     823A     -1.175764   824A     -1.175177   825A     -1.175088  
     826A     -1.173160   827A     -1.172781   828A     -1.172664  
     829A     -1.172269   830A     -1.170722   831A     -1.169681  
     832A     -1.165908   833A     -1.164920   834A     -1.163390  
     835A     -1.163379   836A     -1.162461   837A     -1.157456  
     838A     -1.155196   839A     -1.154807   840A     -1.152847  
     841A     -1.150734   842A     -1.150209   843A     -1.150079  
     844A     -1.148259   845A     -1.147373   846A     -1.145234  
     847A     -1.142052   848A     -1.141843   849A     -1.141635  
     850A     -1.140990   851A     -1.140096   852A     -1.139099  
     853A     -1.138676   854A     -1.138108   855A     -1.137957  
     856A     -1.137193   857A     -1.136991   858A     -1.136432  
     859A     -1.134332   860A     -1.133312   861A     -1.131083  
     862A     -1.130127   863A     -1.128032   864A     -1.127170  
     865A     -1.127032   866A     -1.124400   867A     -1.124330  
     868A     -1.123192   869A     -1.122976   870A     -1.121880  
     871A     -1.121646   872A     -1.120709   873A     -1.120560  
     874A     -1.119758   875A     -1.119351   876A     -1.116531  
     877A     -1.112170   878A     -1.110818   879A     -1.110014  
     880A     -1.105569   881A     -1.100225   882A     -1.099360  
     883A     -1.098971   884A     -1.098415   885A     -1.097760  
     886A     -1.094123   887A     -1.093207   888A     -1.092519  
     889A     -1.092352   890A     -1.091553   891A     -1.088264  
     892A     -1.087703   893A     -1.087637   894A     -1.086445  
     895A     -1.086284   896A     -1.084156   897A     -1.083643  
     898A     -1.082930   899A     -1.082909   900A     -1.078258  
     901A     -1.077590   902A     -1.077189   903A     -1.077145  
     904A     -1.076482   905A     -1.075467   906A     -1.075253  
     907A     -1.073583   908A     -1.071246   909A     -1.069199  
     910A     -1.069046   911A     -1.066059   912A     -1.065543  
     913A     -1.064443   914A     -1.062938   915A     -1.061875  
     916A     -1.059658   917A     -1.054931   918A     -1.054561  
     919A     -1.053639   920A     -1.051409   921A     -1.051344  
     922A     -1.051219   923A     -1.047225   924A     -1.045731  
     925A     -1.044581   926A     -1.044412   927A     -1.043754  
     928A     -1.042225   929A     -1.041728   930A     -1.039815  
     931A     -1.037517   932A     -1.036267   933A     -1.035470  
     934A     -1.034933   935A     -1.033882   936A     -1.033275  
     937A     -1.031739   938A     -1.030498   939A     -1.028256  
     940A     -1.025102   941A     -1.024926   942A     -1.023598  
     943A     -1.020514   944A     -1.018856   945A     -1.014574  
     946A     -1.013172   947A     -1.011514   948A     -1.011175  
     949A     -1.010313   950A     -1.008377   951A     -1.007939  
     952A     -1.007363   953A     -1.005697   954A     -1.004185  
     955A     -1.002707   956A     -1.002691   957A     -1.001881  
     958A     -1.001799   959A     -1.000132   960A     -0.999987  
     961A     -0.999825   962A     -0.997777   963A     -0.994698  
     964A     -0.994515   965A     -0.994344   966A     -0.992656  
     967A     -0.992641   968A     -0.990666   969A     -0.988108  
     970A     -0.987516   971A     -0.986862   972A     -0.986765  
     973A     -0.985040   974A     -0.984725   975A     -0.983686  
     976A     -0.982381   977A     -0.981513   978A     -0.980426  
     979A     -0.979552   980A     -0.978793   981A     -0.978276  
     982A     -0.974327   983A     -0.973503   984A     -0.971295  
     985A     -0.968200   986A     -0.966623   987A     -0.965782  
     988A     -0.965767   989A     -0.965634   990A     -0.965484  
     991A     -0.965356   992A     -0.963407   993A     -0.961704  
     994A     -0.958862   995A     -0.957749   996A     -0.956326  
     997A     -0.955902   998A     -0.955574   999A     -0.955240  
    1000A     -0.951894  1001A     -0.951391  1002A     -0.951341  
    1003A     -0.948272  1004A     -0.947654  1005A     -0.946703  
    1006A     -0.945612  1007A     -0.945369  1008A     -0.944813  
    1009A     -0.943109  1010A     -0.941573  1011A     -0.940704  
    1012A     -0.939762  1013A     -0.939351  1014A     -0.937588  
    1015A     -0.937011  1016A     -0.934445  1017A     -0.933025  
    1018A     -0.931774  1019A     -0.930435  1020A     -0.929589  
    1021A     -0.928088  1022A     -0.927972  1023A     -0.927509  
    1024A     -0.927007  1025A     -0.925568  1026A     -0.924244  
    1027A     -0.922343  1028A     -0.919711  1029A     -0.916469  
    1030A     -0.915138  1031A     -0.915026  1032A     -0.914598  
    1033A     -0.913798  1034A     -0.913746  1035A     -0.911636  
    1036A     -0.910820  1037A     -0.909924  1038A     -0.908255  
    1039A     -0.908005  1040A     -0.905542  1041A     -0.904616  
    1042A     -0.904128  1043A     -0.902234  1044A     -0.901365  
    1045A     -0.898523  1046A     -0.897863  1047A     -0.897719  
    1048A     -0.897445  1049A     -0.896125  1050A     -0.894444  
    1051A     -0.892874  1052A     -0.892567  1053A     -0.890961  
    1054A     -0.889640  1055A     -0.889539  1056A     -0.887828  
    1057A     -0.887486  1058A     -0.886956  1059A     -0.885277  
    1060A     -0.883453  1061A     -0.881610  1062A     -0.880730  
    1063A     -0.879043  1064A     -0.878961  1065A     -0.877948  
    1066A     -0.877119  1067A     -0.876041  1068A     -0.873832  
    1069A     -0.872443  1070A     -0.872025  1071A     -0.871387  
    1072A     -0.871156  1073A     -0.870843  1074A     -0.870588  
    1075A     -0.869873  1076A     -0.865726  1077A     -0.865018  
    1078A     -0.864440  1079A     -0.863703  1080A     -0.862759  
    1081A     -0.861568  1082A     -0.861440  1083A     -0.859982  
    1084A     -0.859474  1085A     -0.857389  1086A     -0.855917  
    1087A     -0.854393  1088A     -0.854172  1089A     -0.852227  
    1090A     -0.851430  1091A     -0.849978  1092A     -0.849776  
    1093A     -0.849459  1094A     -0.847772  1095A     -0.846955  
    1096A     -0.845529  1097A     -0.843663  1098A     -0.843309  
    1099A     -0.841410  1100A     -0.840862  1101A     -0.839763  
    1102A     -0.839359  1103A     -0.839045  1104A     -0.837683  
    1105A     -0.836883  1106A     -0.835023  1107A     -0.834020  
    1108A     -0.833705  1109A     -0.832726  1110A     -0.829218  
    1111A     -0.827476  1112A     -0.826175  1113A     -0.825926  
    1114A     -0.824699  1115A     -0.823700  1116A     -0.823288  
    1117A     -0.821223  1118A     -0.820969  1119A     -0.818965  
    1120A     -0.817655  1121A     -0.817143  1122A     -0.817001  
    1123A     -0.815788  1124A     -0.815171  1125A     -0.814658  
    1126A     -0.814032  1127A     -0.813148  1128A     -0.811890  
    1129A     -0.811258  1130A     -0.810851  1131A     -0.810138  
    1132A     -0.810043  1133A     -0.809851  1134A     -0.808634  
    1135A     -0.807015  1136A     -0.806941  1137A     -0.806102  
    1138A     -0.805633  1139A     -0.804037  1140A     -0.803207  
    1141A     -0.802671  1142A     -0.802473  1143A     -0.802420  
    1144A     -0.802124  1145A     -0.801503  1146A     -0.800435  
    1147A     -0.799868  1148A     -0.798763  1149A     -0.798558  
    1150A     -0.797079  1151A     -0.796524  1152A     -0.795582  
    1153A     -0.794598  1154A     -0.794151  1155A     -0.793425  
    1156A     -0.793030  1157A     -0.792327  1158A     -0.790912  
    1159A     -0.790534  1160A     -0.789118  1161A     -0.788732  
    1162A     -0.787628  1163A     -0.787578  1164A     -0.785897  
    1165A     -0.785374  1166A     -0.785220  1167A     -0.784428  
    1168A     -0.784262  1169A     -0.783130  1170A     -0.781250  
    1171A     -0.780214  1172A     -0.779347  1173A     -0.778322  
    1174A     -0.778115  1175A     -0.776327  1176A     -0.775582  
    1177A     -0.775084  1178A     -0.774020  1179A     -0.772980  
    1180A     -0.771876  1181A     -0.770980  1182A     -0.770638  
    1183A     -0.770103  1184A     -0.769151  1185A     -0.768453  
    1186A     -0.768188  1187A     -0.767401  1188A     -0.766767  
    1189A     -0.766097  1190A     -0.765220  1191A     -0.764614  
    1192A     -0.764447  1193A     -0.763908  1194A     -0.762826  
    1195A     -0.762115  1196A     -0.761446  1197A     -0.760880  
    1198A     -0.760684  1199A     -0.760559  1200A     -0.759913  
    1201A     -0.759701  1202A     -0.759615  1203A     -0.759474  
    1204A     -0.758742  1205A     -0.758221  1206A     -0.757384  
    1207A     -0.757096  1208A     -0.754834  1209A     -0.754628  
    1210A     -0.754337  1211A     -0.753545  1212A     -0.753498  
    1213A     -0.753449  1214A     -0.752437  1215A     -0.752264  
    1216A     -0.752003  1217A     -0.750421  1218A     -0.749781  
    1219A     -0.749446  1220A     -0.749370  1221A     -0.748846  
    1222A     -0.748513  1223A     -0.748061  1224A     -0.746600  
    1225A     -0.745775  1226A     -0.745291  1227A     -0.744866  
    1228A     -0.744410  1229A     -0.743965  1230A     -0.743748  
    1231A     -0.743423  1232A     -0.742764  1233A     -0.742062  
    1234A     -0.741505  1235A     -0.740581  1236A     -0.739121  
    1237A     -0.738329  1238A     -0.736369  1239A     -0.736144  
    1240A     -0.734275  1241A     -0.734145  1242A     -0.733848  
    1243A     -0.733557  1244A     -0.733119  1245A     -0.732775  
    1246A     -0.732621  1247A     -0.731848  1248A     -0.731187  
    1249A     -0.730865  1250A     -0.730295  1251A     -0.730193  
    1252A     -0.729358  1253A     -0.729154  1254A     -0.729026  
    1255A     -0.728204  1256A     -0.728044  1257A     -0.727623  
    1258A     -0.727585  1259A     -0.725767  1260A     -0.725686  
    1261A     -0.724502  1262A     -0.724082  1263A     -0.723575  
    1264A     -0.723494  1265A     -0.722516  1266A     -0.722415  
    1267A     -0.722047  1268A     -0.720929  1269A     -0.720651  
    1270A     -0.720540  1271A     -0.720106  1272A     -0.719655  
    1273A     -0.718015  1274A     -0.717112  1275A     -0.716676  
    1276A     -0.715902  1277A     -0.715209  1278A     -0.714962  
    1279A     -0.714910  1280A     -0.713519  1281A     -0.712951  
    1282A     -0.712566  1283A     -0.712200  1284A     -0.712046  
    1285A     -0.710783  1286A     -0.710517  1287A     -0.710388  
    1288A     -0.710145  1289A     -0.709623  1290A     -0.708992  
    1291A     -0.708313  1292A     -0.708307  1293A     -0.708056  
    1294A     -0.707143  1295A     -0.706300  1296A     -0.706134  
    1297A     -0.704684  1298A     -0.703583  1299A     -0.703474  
    1300A     -0.703163  1301A     -0.702929  1302A     -0.702069  
    1303A     -0.701356  1304A     -0.701177  1305A     -0.700673  
    1306A     -0.700010  1307A     -0.699143  1308A     -0.698967  
    1309A     -0.698396  1310A     -0.698068  1311A     -0.698051  
    1312A     -0.696967  1313A     -0.695830  1314A     -0.694786  
    1315A     -0.693900  1316A     -0.693039  1317A     -0.692730  
    1318A     -0.691180  1319A     -0.690866  1320A     -0.690131  
    1321A     -0.689454  1322A     -0.689064  1323A     -0.688573  
    1324A     -0.688246  1325A     -0.687309  1326A     -0.686231  
    1327A     -0.685085  1328A     -0.685044  1329A     -0.684701  
    1330A     -0.684549  1331A     -0.684480  1332A     -0.683446  
    1333A     -0.682793  1334A     -0.682196  1335A     -0.681736  
    1336A     -0.681283  1337A     -0.680893  1338A     -0.680761  
    1339A     -0.680568  1340A     -0.680164  1341A     -0.679414  
    1342A     -0.678894  1343A     -0.678641  1344A     -0.678112  
    1345A     -0.677702  1346A     -0.677181  1347A     -0.676612  
    1348A     -0.676472  1349A     -0.675856  1350A     -0.674415  
    1351A     -0.673902  1352A     -0.673261  1353A     -0.672189  
    1354A     -0.671844  1355A     -0.671744  1356A     -0.671229  
    1357A     -0.670984  1358A     -0.670676  1359A     -0.670078  
    1360A     -0.669868  1361A     -0.668805  1362A     -0.668421  
    1363A     -0.667454  1364A     -0.667141  1365A     -0.667063  
    1366A     -0.666743  1367A     -0.666258  1368A     -0.665844  
    1369A     -0.665310  1370A     -0.664867  1371A     -0.663938  
    1372A     -0.663333  1373A     -0.663292  1374A     -0.662758  
    1375A     -0.662320  1376A     -0.661948  1377A     -0.660769  
    1378A     -0.659978  1379A     -0.659723  1380A     -0.659486  
    1381A     -0.659048  1382A     -0.658595  1383A     -0.658075  
    1384A     -0.657488  1385A     -0.657372  1386A     -0.657131  
    1387A     -0.656741  1388A     -0.655694  1389A     -0.655524  
    1390A     -0.655014  1391A     -0.654757  1392A     -0.654577  
    1393A     -0.654038  1394A     -0.653055  1395A     -0.652639  
    1396A     -0.652430  1397A     -0.652152  1398A     -0.651956  
    1399A     -0.651889  1400A     -0.650791  1401A     -0.649963  
    1402A     -0.649648  1403A     -0.649133  1404A     -0.648974  
    1405A     -0.648351  1406A     -0.647572  1407A     -0.647336  
    1408A     -0.646524  1409A     -0.646063  1410A     -0.645591  
    1411A     -0.644878  1412A     -0.644339  1413A     -0.643583  
    1414A     -0.643530  1415A     -0.643300  1416A     -0.642557  
    1417A     -0.642229  1418A     -0.641874  1419A     -0.640787  
    1420A     -0.640697  1421A     -0.640433  1422A     -0.640322  
    1423A     -0.640045  1424A     -0.639851  1425A     -0.639302  
    1426A     -0.639034  1427A     -0.638850  1428A     -0.638760  
    1429A     -0.638602  1430A     -0.638148  1431A     -0.637768  
    1432A     -0.637265  1433A     -0.636956  1434A     -0.636613  
    1435A     -0.636362  1436A     -0.636163  1437A     -0.635207  
    1438A     -0.634979  1439A     -0.634363  1440A     -0.634300  
    1441A     -0.633854  1442A     -0.633621  1443A     -0.632355  
    1444A     -0.632062  1445A     -0.631621  1446A     -0.631153  
    1447A     -0.631046  1448A     -0.630953  1449A     -0.630025  
    1450A     -0.629272  1451A     -0.629126  1452A     -0.628600  
    1453A     -0.628073  1454A     -0.627744  1455A     -0.627024  
    1456A     -0.626266  1457A     -0.626119  1458A     -0.625939  
    1459A     -0.625488  1460A     -0.625336  1461A     -0.624801  
    1462A     -0.624052  1463A     -0.623963  1464A     -0.623182  
    1465A     -0.623092  1466A     -0.622625  1467A     -0.621683  
    1468A     -0.620989  1469A     -0.620730  1470A     -0.620272  
    1471A     -0.619837  1472A     -0.619208  1473A     -0.618562  
    1474A     -0.618360  1475A     -0.617526  1476A     -0.617417  
    1477A     -0.617192  1478A     -0.616736  1479A     -0.616593  
    1480A     -0.616335  1481A     -0.615825  1482A     -0.615565  
    1483A     -0.615473  1484A     -0.615141  1485A     -0.615077  
    1486A     -0.614474  1487A     -0.614343  1488A     -0.613874  
    1489A     -0.612988  1490A     -0.612550  1491A     -0.612414  
    1492A     -0.612157  1493A     -0.611980  1494A     -0.611756  
    1495A     -0.611168  1496A     -0.610515  1497A     -0.610263  
    1498A     -0.609919  1499A     -0.609514  1500A     -0.609029  
    1501A     -0.608975  1502A     -0.608843  1503A     -0.608425  
    1504A     -0.608332  1505A     -0.607847  1506A     -0.607488  
    1507A     -0.607179  1508A     -0.606662  1509A     -0.606352  
    1510A     -0.605907  1511A     -0.605701  1512A     -0.604629  
    1513A     -0.604292  1514A     -0.603621  1515A     -0.603256  
    1516A     -0.603018  1517A     -0.602723  1518A     -0.602197  
    1519A     -0.601953  1520A     -0.601661  1521A     -0.601554  
    1522A     -0.600987  1523A     -0.600795  1524A     -0.600759  
    1525A     -0.600346  1526A     -0.599107  1527A     -0.598286  
    1528A     -0.597698  1529A     -0.597591  1530A     -0.597231  
    1531A     -0.597169  1532A     -0.597080  1533A     -0.596468  
    1534A     -0.596096  1535A     -0.595739  1536A     -0.595027  
    1537A     -0.594867  1538A     -0.594510  1539A     -0.594267  
    1540A     -0.594100  1541A     -0.593769  1542A     -0.593633  
    1543A     -0.593120  1544A     -0.592914  1545A     -0.592774  
    1546A     -0.591963  1547A     -0.591745  1548A     -0.591318  
    1549A     -0.590795  1550A     -0.590298  1551A     -0.589692  
    1552A     -0.589661  1553A     -0.589241  1554A     -0.588797  
    1555A     -0.588724  1556A     -0.588256  1557A     -0.587799  
    1558A     -0.587177  1559A     -0.587069  1560A     -0.586717  
    1561A     -0.586461  1562A     -0.586139  1563A     -0.585867  
    1564A     -0.585300  1565A     -0.585069  1566A     -0.584440  
    1567A     -0.583863  1568A     -0.583817  1569A     -0.583610  
    1570A     -0.583049  1571A     -0.582707  1572A     -0.582597  
    1573A     -0.581814  1574A     -0.581691  1575A     -0.581305  
    1576A     -0.580297  1577A     -0.579936  1578A     -0.579219  
    1579A     -0.578546  1580A     -0.578250  1581A     -0.577912  
    1582A     -0.577312  1583A     -0.576540  1584A     -0.576445  
    1585A     -0.576325  1586A     -0.576000  1587A     -0.575718  
    1588A     -0.575341  1589A     -0.575183  1590A     -0.574796  
    1591A     -0.574585  1592A     -0.573831  1593A     -0.573722  
    1594A     -0.573433  1595A     -0.573194  1596A     -0.572478  
    1597A     -0.572129  1598A     -0.571571  1599A     -0.571362  
    1600A     -0.571144  1601A     -0.570955  1602A     -0.570820  
    1603A     -0.570656  1604A     -0.570351  1605A     -0.570274  
    1606A     -0.569899  1607A     -0.569648  1608A     -0.569367  
    1609A     -0.569304  1610A     -0.568570  1611A     -0.568440  
    1612A     -0.568359  1613A     -0.567696  1614A     -0.567534  
    1615A     -0.567445  1616A     -0.567022  1617A     -0.566826  
    1618A     -0.566541  1619A     -0.566326  1620A     -0.565957  
    1621A     -0.565630  1622A     -0.565422  1623A     -0.565099  
    1624A     -0.564792  1625A     -0.564576  1626A     -0.564462  
    1627A     -0.564243  1628A     -0.563872  1629A     -0.563711  
    1630A     -0.563535  1631A     -0.563159  1632A     -0.562764  
    1633A     -0.562145  1634A     -0.562021  1635A     -0.561727  
    1636A     -0.561672  1637A     -0.561218  1638A     -0.561049  
    1639A     -0.560786  1640A     -0.560439  1641A     -0.560023  
    1642A     -0.559675  1643A     -0.559613  1644A     -0.559392  
    1645A     -0.558960  1646A     -0.558821  1647A     -0.558656  
    1648A     -0.557900  1649A     -0.557525  1650A     -0.557485  
    1651A     -0.556743  1652A     -0.556548  1653A     -0.556358  
    1654A     -0.556291  1655A     -0.555882  1656A     -0.555344  
    1657A     -0.555051  1658A     -0.554815  1659A     -0.554451  
    1660A     -0.554190  1661A     -0.553964  1662A     -0.553498  
    1663A     -0.553136  1664A     -0.552875  1665A     -0.552705  
    1666A     -0.552588  1667A     -0.552486  1668A     -0.552132  
    1669A     -0.551557  1670A     -0.551326  1671A     -0.551079  
    1672A     -0.550820  1673A     -0.550569  1674A     -0.550316  
    1675A     -0.549752  1676A     -0.549377  1677A     -0.549103  
    1678A     -0.548835  1679A     -0.548689  1680A     -0.548124  
    1681A     -0.547910  1682A     -0.547309  1683A     -0.547176  
    1684A     -0.546766  1685A     -0.546623  1686A     -0.546495  
    1687A     -0.546033  1688A     -0.545785  1689A     -0.545446  
    1690A     -0.545046  1691A     -0.544918  1692A     -0.544538  
    1693A     -0.544273  1694A     -0.544039  1695A     -0.543909  
    1696A     -0.543849  1697A     -0.543680  1698A     -0.543107  
    1699A     -0.542713  1700A     -0.542299  1701A     -0.541966  
    1702A     -0.541292  1703A     -0.541041  1704A     -0.540984  
    1705A     -0.540821  1706A     -0.540301  1707A     -0.539749  
    1708A     -0.539523  1709A     -0.539274  1710A     -0.539156  
    1711A     -0.538841  1712A     -0.538300  1713A     -0.538217  
    1714A     -0.538081  1715A     -0.537787  1716A     -0.537168  
    1717A     -0.536778  1718A     -0.536495  1719A     -0.536393  
    1720A     -0.536167  1721A     -0.535885  1722A     -0.534914  
    1723A     -0.534320  1724A     -0.533885  1725A     -0.533770  
    1726A     -0.533626  1727A     -0.533107  1728A     -0.532991  
    1729A     -0.532467  1730A     -0.532122  1731A     -0.532011  
    1732A     -0.531774  1733A     -0.531588  1734A     -0.531415  
    1735A     -0.531223  1736A     -0.530574  1737A     -0.530042  
    1738A     -0.529791  1739A     -0.529106  1740A     -0.528943  
    1741A     -0.528873  1742A     -0.528827  1743A     -0.528110  
    1744A     -0.527849  1745A     -0.527499  1746A     -0.527253  
    1747A     -0.527008  1748A     -0.526602  1749A     -0.526499  
    1750A     -0.526437  1751A     -0.526185  1752A     -0.525856  
    1753A     -0.525585  1754A     -0.525403  1755A     -0.525119  
    1756A     -0.524830  1757A     -0.524602  1758A     -0.524204  
    1759A     -0.523599  1760A     -0.523398  1761A     -0.523137  
    1762A     -0.522938  1763A     -0.522812  1764A     -0.522286  
    1765A     -0.522045  1766A     -0.522013  1767A     -0.521759  
    1768A     -0.521655  1769A     -0.521295  1770A     -0.521122  
    1771A     -0.520863  1772A     -0.520597  1773A     -0.520461  
    1774A     -0.520229  1775A     -0.519768  1776A     -0.519616  
    1777A     -0.519124  1778A     -0.518967  1779A     -0.518707  
    1780A     -0.518365  1781A     -0.518075  1782A     -0.517873  
    1783A     -0.517806  1784A     -0.517776  1785A     -0.517342  
    1786A     -0.516885  1787A     -0.516715  1788A     -0.515742  
    1789A     -0.515503  1790A     -0.515392  1791A     -0.515097  
    1792A     -0.514910  1793A     -0.514587  1794A     -0.514154  
    1795A     -0.514003  1796A     -0.513615  1797A     -0.513495  
    1798A     -0.512804  1799A     -0.512185  1800A     -0.511707  
    1801A     -0.511317  1802A     -0.511019  1803A     -0.510899  
    1804A     -0.510727  1805A     -0.510710  1806A     -0.510377  
    1807A     -0.510329  1808A     -0.509961  1809A     -0.509393  
    1810A     -0.509057  1811A     -0.508646  1812A     -0.508575  
    1813A     -0.508203  1814A     -0.507996  1815A     -0.507513  
    1816A     -0.507229  1817A     -0.506842  1818A     -0.506700  
    1819A     -0.506555  1820A     -0.506470  1821A     -0.505784  
    1822A     -0.505059  1823A     -0.504821  1824A     -0.504483  
    1825A     -0.504223  1826A     -0.504042  1827A     -0.503618  
    1828A     -0.503480  1829A     -0.503389  1830A     -0.503232  
    1831A     -0.503076  1832A     -0.502959  1833A     -0.502428  
    1834A     -0.502062  1835A     -0.501662  1836A     -0.501455  
    1837A     -0.501080  1838A     -0.500708  1839A     -0.500073  
    1840A     -0.499766  1841A     -0.499378  1842A     -0.499229  
    1843A     -0.498540  1844A     -0.498246  1845A     -0.497997  
    1846A     -0.497684  1847A     -0.497153  1848A     -0.496943  
    1849A     -0.496669  1850A     -0.496539  1851A     -0.495843  
    1852A     -0.495021  1853A     -0.494696  1854A     -0.494369  
    1855A     -0.494165  1856A     -0.493454  1857A     -0.493384  
    1858A     -0.493241  1859A     -0.493015  1860A     -0.492815  
    1861A     -0.492398  1862A     -0.492134  1863A     -0.492101  
    1864A     -0.491694  1865A     -0.491433  1866A     -0.490797  
    1867A     -0.490679  1868A     -0.490411  1869A     -0.490144  
    1870A     -0.490069  1871A     -0.489742  1872A     -0.489559  
    1873A     -0.489277  1874A     -0.488820  1875A     -0.488437  
    1876A     -0.488207  1877A     -0.487766  1878A     -0.487557  
    1879A     -0.487325  1880A     -0.486810  1881A     -0.486379  
    1882A     -0.485996  1883A     -0.485716  1884A     -0.485256  
    1885A     -0.485081  1886A     -0.484828  1887A     -0.484512  
    1888A     -0.484356  1889A     -0.484261  1890A     -0.484045  
    1891A     -0.483895  1892A     -0.483580  1893A     -0.483265  
    1894A     -0.482963  1895A     -0.482409  1896A     -0.481999  
    1897A     -0.481835  1898A     -0.481512  1899A     -0.481217  
    1900A     -0.480978  1901A     -0.480926  1902A     -0.480682  
    1903A     -0.480446  1904A     -0.480275  1905A     -0.479818  
    1906A     -0.479345  1907A     -0.478483  1908A     -0.478157  
    1909A     -0.478064  1910A     -0.477720  1911A     -0.477585  
    1912A     -0.477363  1913A     -0.477279  1914A     -0.476439  
    1915A     -0.476403  1916A     -0.476199  1917A     -0.475845  
    1918A     -0.475764  1919A     -0.475494  1920A     -0.475202  
    1921A     -0.474851  1922A     -0.474790  1923A     -0.474670  
    1924A     -0.474525  1925A     -0.473931  1926A     -0.473437  
    1927A     -0.473182  1928A     -0.473176  1929A     -0.473075  
    1930A     -0.472697  1931A     -0.472392  1932A     -0.472226  
    1933A     -0.472103  1934A     -0.471260  1935A     -0.471034  
    1936A     -0.470859  1937A     -0.470594  1938A     -0.470212  
    1939A     -0.469932  1940A     -0.469789  1941A     -0.469452  
    1942A     -0.468997  1943A     -0.468793  1944A     -0.468589  
    1945A     -0.468535  1946A     -0.468406  1947A     -0.467880  
    1948A     -0.467680  1949A     -0.467497  1950A     -0.466872  
    1951A     -0.466745  1952A     -0.466351  1953A     -0.465962  
    1954A     -0.465647  1955A     -0.465246  1956A     -0.465090  
    1957A     -0.465029  1958A     -0.464670  1959A     -0.464015  
    1960A     -0.463687  1961A     -0.463566  1962A     -0.463427  
    1963A     -0.463171  1964A     -0.462913  1965A     -0.462567  
    1966A     -0.462159  1967A     -0.461946  1968A     -0.461526  
    1969A     -0.461102  1970A     -0.460731  1971A     -0.460261  
    1972A     -0.459930  1973A     -0.459712  1974A     -0.459562  
    1975A     -0.459261  1976A     -0.459096  1977A     -0.458863  
    1978A     -0.458652  1979A     -0.458627  1980A     -0.458261  
    1981A     -0.457968  1982A     -0.457829  1983A     -0.457710  
    1984A     -0.457313  1985A     -0.457125  1986A     -0.457045  
    1987A     -0.456883  1988A     -0.456437  1989A     -0.455736  
    1990A     -0.455502  1991A     -0.455448  1992A     -0.454529  
    1993A     -0.454266  1994A     -0.454042  1995A     -0.453940  
    1996A     -0.453678  1997A     -0.453451  1998A     -0.452850  
    1999A     -0.452419  2000A     -0.451111  2001A     -0.450851  
    2002A     -0.449974  2003A     -0.449865  2004A     -0.449203  
    2005A     -0.449085  2006A     -0.448304  2007A     -0.447803  
    2008A     -0.447425  2009A     -0.447178  2010A     -0.446908  
    2011A     -0.446749  2012A     -0.446349  2013A     -0.446098  
    2014A     -0.445153  2015A     -0.445062  2016A     -0.444842  
    2017A     -0.444625  2018A     -0.444199  2019A     -0.443444  
    2020A     -0.442550  2021A     -0.442318  2022A     -0.441284  
    2023A     -0.441131  2024A     -0.440514  2025A     -0.439885  
    2026A     -0.439152  2027A     -0.438926  2028A     -0.438234  
    2029A     -0.437912  2030A     -0.437426  2031A     -0.437317  
    2032A     -0.437282  2033A     -0.437040  2034A     -0.436723  
    2035A     -0.436398  2036A     -0.436105  2037A     -0.435960  
    2038A     -0.435762  2039A     -0.435547  2040A     -0.434905  
    2041A     -0.434677  2042A     -0.434360  2043A     -0.433999  
    2044A     -0.433709  2045A     -0.432658  2046A     -0.432610  
    2047A     -0.432165  2048A     -0.431919  2049A     -0.431475  
    2050A     -0.430362  2051A     -0.430081  2052A     -0.429385  
    2053A     -0.429168  2054A     -0.428753  2055A     -0.428685  
    2056A     -0.428628  2057A     -0.428337  2058A     -0.428217  
    2059A     -0.427707  2060A     -0.426851  2061A     -0.426658  
    2062A     -0.425527  2063A     -0.424788  2064A     -0.424756  
    2065A     -0.424288  2066A     -0.424030  2067A     -0.423310  
    2068A     -0.422572  2069A     -0.422361  2070A     -0.422032  
    2071A     -0.421726  2072A     -0.421269  2073A     -0.420766  
    2074A     -0.420730  2075A     -0.420085  2076A     -0.419668  
    2077A     -0.419572  2078A     -0.419394  2079A     -0.418749  
    2080A     -0.418690  2081A     -0.417985  2082A     -0.417469  
    2083A     -0.417203  2084A     -0.416793  2085A     -0.416217  
    2086A     -0.415936  2087A     -0.415098  2088A     -0.414552  
    2089A     -0.414211  2090A     -0.413429  2091A     -0.413047  
    2092A     -0.412333  2093A     -0.412056  2094A     -0.411581  
    2095A     -0.411426  2096A     -0.410958  2097A     -0.410695  
    2098A     -0.410649  2099A     -0.410564  2100A     -0.409923  
    2101A     -0.409434  2102A     -0.409286  2103A     -0.409012  
    2104A     -0.408912  2105A     -0.408866  2106A     -0.407802  
    2107A     -0.407272  2108A     -0.406918  2109A     -0.406856  
    2110A     -0.406548  2111A     -0.406408  2112A     -0.405855  
    2113A     -0.405318  2114A     -0.405194  2115A     -0.403508  
    2116A     -0.403054  2117A     -0.402581  2118A     -0.401996  
    2119A     -0.401750  2120A     -0.401559  2121A     -0.401303  
    2122A     -0.400346  2123A     -0.399653  2124A     -0.399028  
    2125A     -0.398459  2126A     -0.398216  2127A     -0.397193  
    2128A     -0.397064  2129A     -0.396832  2130A     -0.396272  
    2131A     -0.395720  2132A     -0.394979  2133A     -0.394852  
    2134A     -0.394379  2135A     -0.393678  2136A     -0.393623  
    2137A     -0.393240  2138A     -0.392645  2139A     -0.391876  
    2140A     -0.391320  2141A     -0.391199  2142A     -0.390586  
    2143A     -0.390000  2144A     -0.389534  2145A     -0.389177  
    2146A     -0.388621  2147A     -0.387453  2148A     -0.387145  
    2149A     -0.385655  2150A     -0.385133  2151A     -0.384936  
    2152A     -0.384824  2153A     -0.384745  2154A     -0.383605  
    2155A     -0.383313  2156A     -0.383200  2157A     -0.381202  
    2158A     -0.381051  2159A     -0.380205  2160A     -0.379792  
    2161A     -0.379776  2162A     -0.379339  2163A     -0.379022  
    2164A     -0.378599  2165A     -0.378037  2166A     -0.377863  
    2167A     -0.377233  2168A     -0.376145  2169A     -0.375587  
    2170A     -0.375236  2171A     -0.375067  2172A     -0.374896  
    2173A     -0.374330  2174A     -0.374044  2175A     -0.373695  
    2176A     -0.373489  2177A     -0.373062  2178A     -0.372727  
    2179A     -0.372132  2180A     -0.371775  2181A     -0.371551  
    2182A     -0.371427  2183A     -0.370230  2184A     -0.369901  
    2185A     -0.369657  2186A     -0.369631  2187A     -0.369602  
    2188A     -0.368831  2189A     -0.368203  2190A     -0.368113  
    2191A     -0.366907  2192A     -0.366347  2193A     -0.365809  
    2194A     -0.364845  2195A     -0.364788  2196A     -0.364453  
    2197A     -0.363571  2198A     -0.363395  2199A     -0.363278  
    2200A     -0.363173  2201A     -0.363122  2202A     -0.361399  
    2203A     -0.360193  2204A     -0.360185  2205A     -0.359543  
    2206A     -0.357946  2207A     -0.357502  2208A     -0.357286  
    2209A     -0.357015  2210A     -0.356441  2211A     -0.356077  
    2212A     -0.355270  2213A     -0.354991  2214A     -0.352889  
    2215A     -0.351966  2216A     -0.350358  2217A     -0.350253  
    2218A     -0.349861  2219A     -0.349580  2220A     -0.349075  
    2221A     -0.348654  2222A     -0.348095  2223A     -0.347879  
    2224A     -0.347403  2225A     -0.347277  2226A     -0.346851  
    2227A     -0.346833  2228A     -0.346368  2229A     -0.346173  
    2230A     -0.344615  2231A     -0.344243  2232A     -0.343531  
    2233A     -0.342451  2234A     -0.342142  2235A     -0.340937  
    2236A     -0.339817  2237A     -0.339713  2238A     -0.339514  
    2239A     -0.339249  2240A     -0.339141  2241A     -0.338797  
    2242A     -0.338458  2243A     -0.338120  2244A     -0.338007  
    2245A     -0.335597  2246A     -0.335435  2247A     -0.335388  
    2248A     -0.333925  2249A     -0.333765  2250A     -0.333313  
    2251A     -0.331488  2252A     -0.331421  2253A     -0.330842  
    2254A     -0.329178  2255A     -0.328163  2256A     -0.327924  
    2257A     -0.327572  2258A     -0.327549  2259A     -0.326393  
    2260A     -0.326250  2261A     -0.326130  2262A     -0.325697  
    2263A     -0.325224  2264A     -0.324975  2265A     -0.323432  
    2266A     -0.323421  2267A     -0.322886  2268A     -0.322345  
    2269A     -0.321026  2270A     -0.320915  2271A     -0.320810  
    2272A     -0.318793  2273A     -0.318771  2274A     -0.317566  
    2275A     -0.317341  2276A     -0.316889  2277A     -0.316764  
    2278A     -0.316261  2279A     -0.315544  2280A     -0.314984  
    2281A     -0.313565  2282A     -0.313233  2283A     -0.311966  
    2284A     -0.311859  2285A     -0.311298  2286A     -0.310995  
    2287A     -0.309689  2288A     -0.309004  2289A     -0.308435  
    2290A     -0.307978  2291A     -0.307146  2292A     -0.306340  
    2293A     -0.306147  2294A     -0.305711  2295A     -0.304706  
    2296A     -0.303193  2297A     -0.300980  2298A     -0.299097  
    2299A     -0.299064  2300A     -0.298004  2301A     -0.296724  
    2302A     -0.294613  2303A     -0.291442  2304A     -0.289966  
    2305A     -0.289831  2306A     -0.289650  2307A     -0.288909  
    2308A     -0.288690  2309A     -0.288358  2310A     -0.287876  
    2311A     -0.287242  2312A     -0.286877  2313A     -0.285610  
    2314A     -0.282258  2315A     -0.280389  2316A     -0.278738  
    2317A     -0.278712  2318A     -0.277472  2319A     -0.277354  
    2320A     -0.276981  2321A     -0.276620  2322A     -0.274510  
    2323A     -0.273775  2324A     -0.273023  2325A     -0.272273  
    2326A     -0.269878  2327A     -0.269800  2328A     -0.269072  
    2329A     -0.267038  2330A     -0.265206  2331A     -0.262299  
    2332A     -0.261007  2333A     -0.259066  2334A     -0.257940  
    2335A     -0.257285  2336A     -0.256894  2337A     -0.254351  
    2338A     -0.253074  2339A     -0.251131  2340A     -0.250661  
    2341A     -0.248217  2342A     -0.247731  2343A     -0.247302  
    2344A     -0.246913  2345A     -0.241519  2346A     -0.237096  
    2347A     -0.233510  2348A     -0.231629  2349A     -0.222740  
    2350A     -0.216742  2351A     -0.213778  2352A     -0.210383  
    2353A     -0.209565  2354A     -0.207410  2355A     -0.204825  
    2356A     -0.204034  2357A     -0.176708  2358A     -0.176195  
    2359A     -0.157084  2360A     -0.149328  2361A     -0.133973  
    2362A     -0.122694  2363A     -0.122084  2364A     -0.109786  
    2365A     -0.103971  2366A     -0.097889  2367A     -0.095134  
    2368A     -0.095061  2369A     -0.073395  2370A     -0.064149  
    2371A     -0.061130  2372A     -0.059108  2373A     -0.026354  

    Virtual:                                                              

    2374A      0.087401  2375A      0.131164  2376A      0.131926  
    2377A      0.134481  2378A      0.143631  2379A      0.150043  
    2380A      0.157376  2381A      0.164433  2382A      0.165872  
    2383A      0.169781  2384A      0.171232  2385A      0.172464  
    2386A      0.172623  2387A      0.174638  2388A      0.177712  
    2389A      0.178648  2390A      0.182035  2391A      0.184389  
    2392A      0.197287  2393A      0.204657  2394A      0.207144  
    2395A      0.207974  2396A      0.208955  2397A      0.209133  
    2398A      0.209143  2399A      0.213298  2400A      0.214011  
    2401A      0.214092  2402A      0.216201  2403A      0.219620  
    2404A      0.219952  2405A      0.221034  2406A      0.225825  
    2407A      0.228238  2408A      0.230928  2409A      0.231111  
    2410A      0.233014  2411A      0.233168  2412A      0.234629  
    2413A      0.240418  2414A      0.242412  2415A      0.244050  
    2416A      0.245409  2417A      0.246345  2418A      0.246771  
    2419A      0.247496  2420A      0.249573  2421A      0.250771  
    2422A      0.250996  2423A      0.251892  2424A      0.253866  
    2425A      0.254105  2426A      0.257283  2427A      0.257870  
    2428A      0.258337  2429A      0.260918  2430A      0.262293  
    2431A      0.266488  2432A      0.268307  2433A      0.268332  
    2434A      0.269999  2435A      0.270884  2436A      0.271905  
    2437A      0.273246  2438A      0.275453  2439A      0.275745  
    2440A      0.278334  2441A      0.281005  2442A      0.282664  
    2443A      0.282705  2444A      0.282809  2445A      0.282871  
    2446A      0.283501  2447A      0.284234  2448A      0.289096  
    2449A      0.290128  2450A      0.294000  2451A      0.294195  
    2452A      0.294986  2453A      0.296176  2454A      0.299224  
    2455A      0.302666  2456A      0.302710  2457A      0.304257  
    2458A      0.305128  2459A      0.305424  2460A      0.305912  
    2461A      0.309242  2462A      0.310449  2463A      0.310607  
    2464A      0.310659  2465A      0.312941  2466A      0.316060  
    2467A      0.317159  2468A      0.324782  2469A      0.325669  
    2470A      0.326086  2471A      0.327065  2472A      0.330247  
    2473A      0.333071  2474A      0.344367  2475A      0.345522  
    2476A      0.347104  2477A      0.350159  2478A      0.355490  
    2479A      0.355782  2480A      0.356519  2481A      0.357010  
    2482A      0.359539  2483A      0.362331  2484A      0.363047  
    2485A      0.369893  2486A      0.371855  2487A      0.374663  
    2488A      0.376375  2489A      0.379118  2490A      0.379142  
    2491A      0.380431  2492A      0.383653  2493A      0.394181  
    2494A      0.396275  2495A      0.396325  2496A      0.396715  
    2497A      0.397649  2498A      0.399716  2499A      0.400305  
    2500A      0.403295  2501A      0.406613  2502A      0.406983  
    2503A      0.407744  2504A      0.409315  2505A      0.413655  
    2506A      0.416116  2507A      0.418191  2508A      0.419998  
    2509A      0.420291  2510A      0.424077  2511A      0.426700  
    2512A      0.428734  2513A      0.430077  2514A      0.430098  
    2515A      0.433075  2516A      0.434456  2517A      0.436981  
    2518A      0.439267  2519A      0.441432  2520A      0.441804  
    2521A      0.443361  2522A      0.443617  2523A      0.444989  
    2524A      0.446825  2525A      0.448325  2526A      0.450615  
    2527A      0.451076  2528A      0.451468  2529A      0.452537  
    2530A      0.453178  2531A      0.453851  2532A      0.455637  
    2533A      0.456213  2534A      0.457819  2535A      0.459476  
    2536A      0.462402  2537A      0.464370  2538A      0.466821  
    2539A      0.466873  2540A      0.467847  2541A      0.469250  
    2542A      0.470297  2543A      0.471367  2544A      0.473628  
    2545A      0.473712  2546A      0.476139  2547A      0.476515  
    2548A      0.477102  2549A      0.477991  2550A      0.478331  
    2551A      0.478489  2552A      0.479151  2553A      0.480058  
    2554A      0.480408  2555A      0.482940  2556A      0.485108  
    2557A      0.485319  2558A      0.488827  2559A      0.489062  
    2560A      0.489599  2561A      0.490899  2562A      0.491783  
    2563A      0.492650  2564A      0.495212  2565A      0.495573  
    2566A      0.496272  2567A      0.498476  2568A      0.498893  
    2569A      0.498896  2570A      0.499041  2571A      0.499333  
    2572A      0.500331  2573A      0.500797  2574A      0.501325  
    2575A      0.501659  2576A      0.502804  2577A      0.503682  
    2578A      0.504446  2579A      0.505447  2580A      0.506443  
    2581A      0.507839  2582A      0.509812  2583A      0.510761  
    2584A      0.512547  2585A      0.512822  2586A      0.513893  
    2587A      0.514125  2588A      0.514993  2589A      0.515496  
    2590A      0.515979  2591A      0.516650  2592A      0.517041  
    2593A      0.517174  2594A      0.518224  2595A      0.518256  
    2596A      0.519465  2597A      0.519801  2598A      0.520215  
    2599A      0.521087  2600A      0.521490  2601A      0.523076  
    2602A      0.523711  2603A      0.523774  2604A      0.524115  
    2605A      0.524334  2606A      0.525960  2607A      0.526277  
    2608A      0.527734  2609A      0.528182  2610A      0.529460  
    2611A      0.530150  2612A      0.530691  2613A      0.531742  
    2614A      0.532836  2615A      0.535207  2616A      0.536240  
    2617A      0.536315  2618A      0.536525  2619A      0.537021  
    2620A      0.537301  2621A      0.537340  2622A      0.537696  
    2623A      0.537763  2624A      0.538081  2625A      0.538973  
    2626A      0.539063  2627A      0.540277  2628A      0.540964  
    2629A      0.541210  2630A      0.541374  2631A      0.542221  
    2632A      0.542715  2633A      0.543125  2634A      0.543440  
    2635A      0.544246  2636A      0.545014  2637A      0.546292  
    2638A      0.546642  2639A      0.547089  2640A      0.547429  
    2641A      0.547868  2642A      0.548045  2643A      0.548251  
    2644A      0.548773  2645A      0.549385  2646A      0.549598  
    2647A      0.550089  2648A      0.550927  2649A      0.551777  
    2650A      0.552368  2651A      0.552835  2652A      0.553508  
    2653A      0.554085  2654A      0.554512  2655A      0.555090  
    2656A      0.555421  2657A      0.556014  2658A      0.556253  
    2659A      0.556939  2660A      0.557119  2661A      0.557685  
    2662A      0.557905  2663A      0.558667  2664A      0.560402  
    2665A      0.560442  2666A      0.560916  2667A      0.562051  
    2668A      0.562377  2669A      0.562609  2670A      0.563029  
    2671A      0.563804  2672A      0.564027  2673A      0.564657  
    2674A      0.565979  2675A      0.566551  2676A      0.566593  
    2677A      0.567939  2678A      0.568307  2679A      0.568587  
    2680A      0.569974  2681A      0.570537  2682A      0.570981  
    2683A      0.571445  2684A      0.571849  2685A      0.572380  
    2686A      0.572757  2687A      0.573107  2688A      0.574261  
    2689A      0.574729  2690A      0.575350  2691A      0.575651  
    2692A      0.576231  2693A      0.576906  2694A      0.577015  
    2695A      0.578127  2696A      0.578283  2697A      0.578765  
    2698A      0.579248  2699A      0.579569  2700A      0.579910  
    2701A      0.581627  2702A      0.582217  2703A      0.582557  
    2704A      0.582883  2705A      0.583611  2706A      0.583919  
    2707A      0.584503  2708A      0.584699  2709A      0.585042  
    2710A      0.585355  2711A      0.585708  2712A      0.586740  
    2713A      0.587617  2714A      0.587970  2715A      0.588000  
    2716A      0.588309  2717A      0.588738  2718A      0.589239  
    2719A      0.589413  2720A      0.590004  2721A      0.590208  
    2722A      0.590229  2723A      0.590928  2724A      0.591076  
    2725A      0.591527  2726A      0.591742  2727A      0.592857  
    2728A      0.593027  2729A      0.594057  2730A      0.594363  
    2731A      0.594495  2732A      0.594902  2733A      0.595455  
    2734A      0.595629  2735A      0.595814  2736A      0.596328  
    2737A      0.596881  2738A      0.597268  2739A      0.597761  
    2740A      0.597913  2741A      0.598936  2742A      0.599387  
    2743A      0.599614  2744A      0.599963  2745A      0.600168  
    2746A      0.600666  2747A      0.601041  2748A      0.601540  
    2749A      0.601687  2750A      0.602121  2751A      0.602380  
    2752A      0.602843  2753A      0.603525  2754A      0.604252  
    2755A      0.604434  2756A      0.605178  2757A      0.605344  
    2758A      0.605672  2759A      0.606624  2760A      0.606682  
    2761A      0.606975  2762A      0.607325  2763A      0.608140  
    2764A      0.609082  2765A      0.609461  2766A      0.609544  
    2767A      0.610273  2768A      0.610891  2769A      0.611520  
    2770A      0.611585  2771A      0.611720  2772A      0.612055  
    2773A      0.612619  2774A      0.613072  2775A      0.613621  
    2776A      0.614236  2777A      0.614324  2778A      0.614396  
    2779A      0.615392  2780A      0.616042  2781A      0.616277  
    2782A      0.616480  2783A      0.616915  2784A      0.617067  
    2785A      0.617462  2786A      0.617708  2787A      0.618443  
    2788A      0.618564  2789A      0.618779  2790A      0.619057  
    2791A      0.619455  2792A      0.620057  2793A      0.620973  
    2794A      0.621482  2795A      0.621631  2796A      0.622268  
    2797A      0.622505  2798A      0.622718  2799A      0.623079  
    2800A      0.623230  2801A      0.623618  2802A      0.623893  
    2803A      0.624079  2804A      0.624949  2805A      0.625024  
    2806A      0.625178  2807A      0.625299  2808A      0.625538  
    2809A      0.625697  2810A      0.626146  2811A      0.626367  
    2812A      0.626713  2813A      0.626952  2814A      0.626996  
    2815A      0.627812  2816A      0.627931  2817A      0.628191  
    2818A      0.629397  2819A      0.629704  2820A      0.629851  
    2821A      0.630318  2822A      0.630433  2823A      0.630568  
    2824A      0.631171  2825A      0.631311  2826A      0.631918  
    2827A      0.631958  2828A      0.632254  2829A      0.632600  
    2830A      0.632883  2831A      0.633293  2832A      0.633704  
    2833A      0.634064  2834A      0.634252  2835A      0.634397  
    2836A      0.634976  2837A      0.635569  2838A      0.636159  
    2839A      0.636446  2840A      0.636630  2841A      0.637046  
    2842A      0.637372  2843A      0.637830  2844A      0.638093  
    2845A      0.638211  2846A      0.638965  2847A      0.639182  
    2848A      0.639674  2849A      0.639733  2850A      0.640157  
    2851A      0.640408  2852A      0.641076  2853A      0.641432  
    2854A      0.641478  2855A      0.642650  2856A      0.642953  
    2857A      0.643369  2858A      0.643685  2859A      0.644495  
    2860A      0.645126  2861A      0.645616  2862A      0.646215  
    2863A      0.646410  2864A      0.647009  2865A      0.647259  
    2866A      0.647758  2867A      0.648118  2868A      0.648504  
    2869A      0.648668  2870A      0.648883  2871A      0.649650  
    2872A      0.649836  2873A      0.649967  2874A      0.650241  
    2875A      0.650809  2876A      0.651183  2877A      0.651237  
    2878A      0.651720  2879A      0.652093  2880A      0.652547  
    2881A      0.652921  2882A      0.653135  2883A      0.653367  
    2884A      0.653621  2885A      0.654049  2886A      0.654568  
    2887A      0.655267  2888A      0.655482  2889A      0.655656  
    2890A      0.655869  2891A      0.656162  2892A      0.656799  
    2893A      0.657006  2894A      0.657236  2895A      0.657377  
    2896A      0.657571  2897A      0.657855  2898A      0.658214  
    2899A      0.658422  2900A      0.658661  2901A      0.659134  
    2902A      0.659377  2903A      0.659863  2904A      0.660437  
    2905A      0.660693  2906A      0.660974  2907A      0.661125  
    2908A      0.661330  2909A      0.661815  2910A      0.662278  
    2911A      0.662319  2912A      0.663041  2913A      0.663256  
    2914A      0.663364  2915A      0.663601  2916A      0.663841  
    2917A      0.663982  2918A      0.664027  2919A      0.664944  
    2920A      0.665183  2921A      0.665692  2922A      0.666231  
    2923A      0.666545  2924A      0.666881  2925A      0.667278  
    2926A      0.667492  2927A      0.667748  2928A      0.667777  
    2929A      0.668298  2930A      0.668408  2931A      0.668720  
    2932A      0.668938  2933A      0.669670  2934A      0.669955  
    2935A      0.670158  2936A      0.670358  2937A      0.671161  
    2938A      0.671803  2939A      0.672001  2940A      0.672286  
    2941A      0.672582  2942A      0.672630  2943A      0.672919  
    2944A      0.673116  2945A      0.673620  2946A      0.673959  
    2947A      0.674002  2948A      0.674132  2949A      0.674668  
    2950A      0.674791  2951A      0.675129  2952A      0.675236  
    2953A      0.675873  2954A      0.676271  2955A      0.676872  
    2956A      0.677021  2957A      0.677348  2958A      0.677709  
    2959A      0.677884  2960A      0.678099  2961A      0.678645  
    2962A      0.679127  2963A      0.679494  2964A      0.680002  
    2965A      0.680556  2966A      0.681181  2967A      0.681613  
    2968A      0.682090  2969A      0.682486  2970A      0.682689  
    2971A      0.682737  2972A      0.683164  2973A      0.683436  
    2974A      0.683765  2975A      0.684013  2976A      0.684544  
    2977A      0.684734  2978A      0.685059  2979A      0.685594  
    2980A      0.685617  2981A      0.686039  2982A      0.686439  
    2983A      0.686782  2984A      0.686890  2985A      0.687202  
    2986A      0.687775  2987A      0.687934  2988A      0.688252  
    2989A      0.688349  2990A      0.688427  2991A      0.688800  
    2992A      0.689334  2993A      0.689517  2994A      0.689684  
    2995A      0.690214  2996A      0.690378  2997A      0.690563  
    2998A      0.690892  2999A      0.691348  3000A      0.691631  
    3001A      0.691761  3002A      0.691791  3003A      0.691918  
    3004A      0.692104  3005A      0.692164  3006A      0.692612  
    3007A      0.692907  3008A      0.693004  3009A      0.693300  
    3010A      0.693657  3011A      0.694419  3012A      0.694611  
    3013A      0.694970  3014A      0.695126  3015A      0.695389  
    3016A      0.695526  3017A      0.695732  3018A      0.696130  
    3019A      0.696301  3020A      0.697160  3021A      0.697809  
    3022A      0.698029  3023A      0.698097  3024A      0.698542  
    3025A      0.698853  3026A      0.699158  3027A      0.699484  
    3028A      0.699834  3029A      0.700138  3030A      0.700257  
    3031A      0.700486  3032A      0.700654  3033A      0.700813  
    3034A      0.701070  3035A      0.701431  3036A      0.701742  
    3037A      0.701882  3038A      0.702234  3039A      0.702344  
    3040A      0.702498  3041A      0.703061  3042A      0.703171  
    3043A      0.703377  3044A      0.703808  3045A      0.703917  
    3046A      0.704063  3047A      0.704685  3048A      0.704863  
    3049A      0.705172  3050A      0.705491  3051A      0.705785  
    3052A      0.705862  3053A      0.706209  3054A      0.706371  
    3055A      0.706640  3056A      0.706931  3057A      0.707698  
    3058A      0.707989  3059A      0.708123  3060A      0.708619  
    3061A      0.708746  3062A      0.708853  3063A      0.709199  
    3064A      0.710316  3065A      0.710868  3066A      0.710969  
    3067A      0.711458  3068A      0.711582  3069A      0.711792  
    3070A      0.711873  3071A      0.712259  3072A      0.712378  
    3073A      0.712763  3074A      0.712772  3075A      0.713048  
    3076A      0.713419  3077A      0.713635  3078A      0.713973  
    3079A      0.714537  3080A      0.714725  3081A      0.715067  
    3082A      0.715159  3083A      0.715725  3084A      0.716470  
    3085A      0.716935  3086A      0.717291  3087A      0.717603  
    3088A      0.718054  3089A      0.718244  3090A      0.718758  
    3091A      0.718980  3092A      0.719194  3093A      0.719399  
    3094A      0.719667  3095A      0.719983  3096A      0.720124  
    3097A      0.720394  3098A      0.720995  3099A      0.721160  
    3100A      0.721422  3101A      0.721687  3102A      0.722452  
    3103A      0.722963  3104A      0.723055  3105A      0.723585  
    3106A      0.723808  3107A      0.724106  3108A      0.724273  
    3109A      0.724645  3110A      0.725168  3111A      0.725384  
    3112A      0.725513  3113A      0.725774  3114A      0.725969  
    3115A      0.726643  3116A      0.727021  3117A      0.727603  
    3118A      0.727885  3119A      0.728394  3120A      0.728540  
    3121A      0.728597  3122A      0.728915  3123A      0.729355  
    3124A      0.729615  3125A      0.729987  3126A      0.730103  
    3127A      0.730494  3128A      0.730868  3129A      0.731530  
    3130A      0.731759  3131A      0.731919  3132A      0.732301  
    3133A      0.732550  3134A      0.732666  3135A      0.732927  
    3136A      0.733547  3137A      0.734510  3138A      0.734935  
    3139A      0.735351  3140A      0.735994  3141A      0.736171  
    3142A      0.736659  3143A      0.736869  3144A      0.737419  
    3145A      0.737619  3146A      0.737885  3147A      0.738046  
    3148A      0.738141  3149A      0.738508  3150A      0.738828  
    3151A      0.739425  3152A      0.739771  3153A      0.739968  
    3154A      0.740562  3155A      0.740868  3156A      0.741076  
    3157A      0.741278  3158A      0.741568  3159A      0.741742  
    3160A      0.741941  3161A      0.742012  3162A      0.742261  
    3163A      0.742471  3164A      0.742902  3165A      0.743408  
    3166A      0.743796  3167A      0.744132  3168A      0.744433  
    3169A      0.744826  3170A      0.745226  3171A      0.745604  
    3172A      0.745766  3173A      0.745939  3174A      0.746118  
    3175A      0.746390  3176A      0.746610  3177A      0.747227  
    3178A      0.747388  3179A      0.747476  3180A      0.747690  
    3181A      0.748040  3182A      0.748556  3183A      0.748670  
    3184A      0.749178  3185A      0.749611  3186A      0.749885  
    3187A      0.750059  3188A      0.750183  3189A      0.750228  
    3190A      0.750496  3191A      0.750976  3192A      0.751289  
    3193A      0.751570  3194A      0.752343  3195A      0.752718  
    3196A      0.752979  3197A      0.753248  3198A      0.753472  
    3199A      0.753543  3200A      0.754033  3201A      0.754736  
    3202A      0.754963  3203A      0.755249  3204A      0.755624  
    3205A      0.756064  3206A      0.756635  3207A      0.756957  
    3208A      0.757107  3209A      0.757265  3210A      0.757559  
    3211A      0.758126  3212A      0.758282  3213A      0.758540  
    3214A      0.758957  3215A      0.759529  3216A      0.759801  
    3217A      0.760232  3218A      0.760715  3219A      0.760960  
    3220A      0.761209  3221A      0.761573  3222A      0.761749  
    3223A      0.761989  3224A      0.762173  3225A      0.762572  
    3226A      0.762768  3227A      0.762836  3228A      0.763055  
    3229A      0.763240  3230A      0.763956  3231A      0.764175  
    3232A      0.764707  3233A      0.765080  3234A      0.765927  
    3235A      0.766234  3236A      0.766452  3237A      0.766691  
    3238A      0.767132  3239A      0.767255  3240A      0.767342  
    3241A      0.767791  3242A      0.768123  3243A      0.768286  
    3244A      0.768738  3245A      0.768788  3246A      0.769411  
    3247A      0.769456  3248A      0.770161  3249A      0.770314  
    3250A      0.770486  3251A      0.770663  3252A      0.771328  
    3253A      0.771502  3254A      0.771528  3255A      0.772536  
    3256A      0.772762  3257A      0.772958  3258A      0.773044  
    3259A      0.773316  3260A      0.774064  3261A      0.774500  
    3262A      0.774660  3263A      0.774910  3264A      0.775070  
    3265A      0.775692  3266A      0.775932  3267A      0.776386  
    3268A      0.777089  3269A      0.777323  3270A      0.777402  
    3271A      0.778030  3272A      0.778571  3273A      0.778610  
    3274A      0.779463  3275A      0.779800  3276A      0.779994  
    3277A      0.780236  3278A      0.780642  3279A      0.780931  
    3280A      0.781314  3281A      0.781748  3282A      0.781779  
    3283A      0.782098  3284A      0.782547  3285A      0.782766  
    3286A      0.782896  3287A      0.783908  3288A      0.784665  
    3289A      0.785187  3290A      0.785233  3291A      0.785957  
    3292A      0.786182  3293A      0.786592  3294A      0.786808  
    3295A      0.786966  3296A      0.787279  3297A      0.787587  
    3298A      0.788222  3299A      0.788678  3300A      0.788785  
    3301A      0.789898  3302A      0.790326  3303A      0.790476  
    3304A      0.790869  3305A      0.791357  3306A      0.791581  
    3307A      0.791603  3308A      0.791714  3309A      0.792061  
    3310A      0.792447  3311A      0.792630  3312A      0.793421  
    3313A      0.793690  3314A      0.794186  3315A      0.794497  
    3316A      0.794637  3317A      0.795301  3318A      0.795411  
    3319A      0.795675  3320A      0.796174  3321A      0.796441  
    3322A      0.796787  3323A      0.797033  3324A      0.797735  
    3325A      0.797814  3326A      0.798079  3327A      0.798757  
    3328A      0.798990  3329A      0.799107  3330A      0.799488  
    3331A      0.799918  3332A      0.800232  3333A      0.800514  
    3334A      0.800847  3335A      0.801586  3336A      0.801852  
    3337A      0.802126  3338A      0.802152  3339A      0.802449  
    3340A      0.803166  3341A      0.804507  3342A      0.804873  
    3343A      0.805238  3344A      0.805708  3345A      0.805863  
    3346A      0.806133  3347A      0.806665  3348A      0.807041  
    3349A      0.807704  3350A      0.808324  3351A      0.808609  
    3352A      0.808803  3353A      0.808918  3354A      0.809560  
    3355A      0.809985  3356A      0.810541  3357A      0.811355  
    3358A      0.811621  3359A      0.811670  3360A      0.811818  
    3361A      0.811919  3362A      0.812149  3363A      0.812499  
    3364A      0.813514  3365A      0.813592  3366A      0.814309  
    3367A      0.814915  3368A      0.815192  3369A      0.815368  
    3370A      0.816018  3371A      0.816278  3372A      0.817196  
    3373A      0.817465  3374A      0.818003  3375A      0.818756  
    3376A      0.818938  3377A      0.819441  3378A      0.819510  
    3379A      0.820347  3380A      0.820715  3381A      0.821393  
    3382A      0.821730  3383A      0.822145  3384A      0.822837  
    3385A      0.823346  3386A      0.823799  3387A      0.824070  
    3388A      0.824515  3389A      0.825293  3390A      0.825906  
    3391A      0.826348  3392A      0.827313  3393A      0.827376  
    3394A      0.827684  3395A      0.828389  3396A      0.828495  
    3397A      0.829212  3398A      0.829830  3399A      0.831214  
    3400A      0.831728  3401A      0.832074  3402A      0.832345  
    3403A      0.833151  3404A      0.833722  3405A      0.833745  
    3406A      0.834151  3407A      0.834567  3408A      0.834717  
    3409A      0.835099  3410A      0.835921  3411A      0.836337  
    3412A      0.836690  3413A      0.836930  3414A      0.837015  
    3415A      0.837172  3416A      0.837405  3417A      0.837883  
    3418A      0.838404  3419A      0.839964  3420A      0.839979  
    3421A      0.840367  3422A      0.841077  3423A      0.841632  
    3424A      0.842268  3425A      0.843022  3426A      0.843398  
    3427A      0.844149  3428A      0.844483  3429A      0.845137  
    3430A      0.845542  3431A      0.846020  3432A      0.846662  
    3433A      0.847165  3434A      0.847712  3435A      0.847894  
    3436A      0.848845  3437A      0.849209  3438A      0.849440  
    3439A      0.850046  3440A      0.850271  3441A      0.850655  
    3442A      0.851836  3443A      0.852291  3444A      0.853287  
    3445A      0.853498  3446A      0.853936  3447A      0.854057  
    3448A      0.854466  3449A      0.855307  3450A      0.856438  
    3451A      0.857255  3452A      0.857585  3453A      0.858599  
    3454A      0.859348  3455A      0.859810  3456A      0.860359  
    3457A      0.860765  3458A      0.861082  3459A      0.862329  
    3460A      0.863618  3461A      0.863742  3462A      0.864361  
    3463A      0.864492  3464A      0.865870  3465A      0.866421  
    3466A      0.867253  3467A      0.868317  3468A      0.868676  
    3469A      0.869457  3470A      0.870201  3471A      0.871017  
    3472A      0.871277  3473A      0.871351  3474A      0.872241  
    3475A      0.872426  3476A      0.872840  3477A      0.872958  
    3478A      0.874333  3479A      0.874708  3480A      0.875183  
    3481A      0.875522  3482A      0.876096  3483A      0.876211  
    3484A      0.877533  3485A      0.877749  3486A      0.878104  
    3487A      0.878693  3488A      0.879020  3489A      0.879070  
    3490A      0.879632  3491A      0.880217  3492A      0.880554  
    3493A      0.881117  3494A      0.881145  3495A      0.882349  
    3496A      0.882537  3497A      0.883031  3498A      0.883404  
    3499A      0.883679  3500A      0.884283  3501A      0.884870  
    3502A      0.885355  3503A      0.886303  3504A      0.887253  
    3505A      0.887744  3506A      0.888527  3507A      0.888603  
    3508A      0.889370  3509A      0.889555  3510A      0.889776  
    3511A      0.890109  3512A      0.890299  3513A      0.891817  
    3514A      0.892320  3515A      0.893484  3516A      0.894132  
    3517A      0.895122  3518A      0.896407  3519A      0.896522  
    3520A      0.897718  3521A      0.897923  3522A      0.898863  
    3523A      0.899357  3524A      0.899832  3525A      0.902019  
    3526A      0.902328  3527A      0.902501  3528A      0.904277  
    3529A      0.905261  3530A      0.906341  3531A      0.906382  
    3532A      0.906610  3533A      0.907016  3534A      0.907749  
    3535A      0.908468  3536A      0.908951  3537A      0.909327  
    3538A      0.909837  3539A      0.910196  3540A      0.910557  
    3541A      0.911418  3542A      0.912170  3543A      0.913358  
    3544A      0.913971  3545A      0.914186  3546A      0.914395  
    3547A      0.916002  3548A      0.916663  3549A      0.917078  
    3550A      0.917357  3551A      0.918377  3552A      0.918951  
    3553A      0.919143  3554A      0.919801  3555A      0.920399  
    3556A      0.920535  3557A      0.921091  3558A      0.923342  
    3559A      0.923526  3560A      0.923806  3561A      0.924103  
    3562A      0.924370  3563A      0.925206  3564A      0.925557  
    3565A      0.925597  3566A      0.926884  3567A      0.927282  
    3568A      0.928024  3569A      0.930128  3570A      0.930772  
    3571A      0.931128  3572A      0.931340  3573A      0.932819  
    3574A      0.933715  3575A      0.934327  3576A      0.935979  
    3577A      0.936090  3578A      0.938263  3579A      0.940166  
    3580A      0.940400  3581A      0.941896  3582A      0.941920  
    3583A      0.942484  3584A      0.943163  3585A      0.943405  
    3586A      0.943624  3587A      0.945019  3588A      0.945325  
    3589A      0.945807  3590A      0.945875  3591A      0.946108  
    3592A      0.946559  3593A      0.947461  3594A      0.947543  
    3595A      0.948465  3596A      0.949415  3597A      0.950034  
    3598A      0.951081  3599A      0.951712  3600A      0.952771  
    3601A      0.954158  3602A      0.955253  3603A      0.955596  
    3604A      0.956831  3605A      0.957488  3606A      0.958234  
    3607A      0.959515  3608A      0.959910  3609A      0.960724  
    3610A      0.961480  3611A      0.962133  3612A      0.962969  
    3613A      0.963088  3614A      0.963390  3615A      0.963730  
    3616A      0.965170  3617A      0.966037  3618A      0.968198  
    3619A      0.969368  3620A      0.970793  3621A      0.973022  
    3622A      0.973724  3623A      0.974083  3624A      0.974404  
    3625A      0.975633  3626A      0.976404  3627A      0.978054  
    3628A      0.979069  3629A      0.981117  3630A      0.981168  
    3631A      0.984080  3632A      0.984442  3633A      0.985128  
    3634A      0.985962  3635A      0.986716  3636A      0.987413  
    3637A      0.988500  3638A      0.990822  3639A      0.991033  
    3640A      0.992871  3641A      0.994401  3642A      0.998178  
    3643A      0.999739  3644A      1.000491  3645A      1.000855  
    3646A      1.001758  3647A      1.002458  3648A      1.005575  
    3649A      1.007417  3650A      1.008642  3651A      1.009494  
    3652A      1.010349  3653A      1.010540  3654A      1.010782  
    3655A      1.012032  3656A      1.014308  3657A      1.015302  
    3658A      1.016107  3659A      1.016579  3660A      1.017419  
    3661A      1.017479  3662A      1.020073  3663A      1.020606  
    3664A      1.021047  3665A      1.023466  3666A      1.023811  
    3667A      1.024955  3668A      1.026288  3669A      1.029891  
    3670A      1.030478  3671A      1.030581  3672A      1.030886  
    3673A      1.033114  3674A      1.033378  3675A      1.034784  
    3676A      1.037108  3677A      1.037465  3678A      1.039317  
    3679A      1.040560  3680A      1.041159  3681A      1.042371  
    3682A      1.044057  3683A      1.044680  3684A      1.045041  
    3685A      1.045542  3686A      1.046785  3687A      1.047563  
    3688A      1.049191  3689A      1.050233  3690A      1.051788  
    3691A      1.052137  3692A      1.056081  3693A      1.058022  
    3694A      1.058282  3695A      1.059063  3696A      1.059185  
    3697A      1.063971  3698A      1.065430  3699A      1.066505  
    3700A      1.066788  3701A      1.067494  3702A      1.069572  
    3703A      1.070718  3704A      1.071303  3705A      1.072062  
    3706A      1.075369  3707A      1.076225  3708A      1.080183  
    3709A      1.082633  3710A      1.086608  3711A      1.087807  
    3712A      1.091401  3713A      1.092884  3714A      1.093838  
    3715A      1.095518  3716A      1.097511  3717A      1.097520  
    3718A      1.098901  3719A      1.099032  3720A      1.101918  
    3721A      1.103756  3722A      1.104104  3723A      1.104425  
    3724A      1.114102  3725A      1.121157  3726A      1.123055  
    3727A      1.126193  3728A      1.127239  3729A      1.128513  
    3730A      1.131448  3731A      1.132648  3732A      1.138501  
    3733A      1.142288  3734A      1.145262  3735A      1.145833  
    3736A      1.147171  3737A      1.148605  3738A      1.154617  
    3739A      1.157394  3740A      1.161291  3741A      1.162398  
    3742A      1.167857  3743A      1.168530  3744A      1.174627  
    3745A      1.180445  3746A      1.190639  3747A      1.222358  
    3748A      1.224449  3749A      1.225060  3750A      1.231680  
    3751A      1.254572  3752A      1.278133  3753A      1.297873  
    3754A      1.307239  3755A      1.320286  

    Final Occupation by Irrep:
              A 
    DOCC [  2373 ]
    NA   [  2373 ]
    NB   [  2373 ]

  @DF-RHF Final Energy: -31571.68331834940182

   => Energetics <=

    Nuclear Repulsion Energy =         482582.4115787770715542
    One-Electron Energy =             -1007941.7682201093994081
    Two-Electron Energy =              493800.4613407382857986
    Total Energy =                     -31571.6833183493727120

Computation Completed


Properties will be evaluated at   0.000000,   0.000000,   0.000000 [a0]

Properties computed using the SCF density matrix


 Multipole Moments:

 ------------------------------------------------------------------------------------
     Multipole            Electronic (a.u.)      Nuclear  (a.u.)        Total (a.u.)
 ------------------------------------------------------------------------------------

 L = 1.  Multiply by 2.5417464519 to convert [e a0] to [Debye]
 Dipole X            :     -51141.8872799        51102.9452039          -38.9420760
 Dipole Y            :    -430235.4433447       430098.8258958         -136.6174489
 Dipole Z            :    -486063.0758482       486055.1943920           -7.8814562
 Magnitude           :                                                  142.2776510

 ------------------------------------------------------------------------------------

*** tstop() called on atl1-1-01-010-26-2.pace.gatech.edu at Sat May 24 08:29:23 2025
Module time:
	user time   = 1096584.13 seconds =   18276.40 minutes
	system time =    5154.41 seconds =      85.91 minutes
	total time  =     125601 seconds =    2093.35 minutes
Total time:
	user time   = 1096584.13 seconds =   18276.40 minutes
	system time =    5154.41 seconds =      85.91 minutes
	total time  =     125601 seconds =    2093.35 minutes
Wall time: 125601.17 seconds
