# Supplementary material for: SparcleQC: Automated Input File Creation for QM/MM Studies of Protein:Ligand Complexes
Source: J Chem Inf Model. 2025 Jun 17;65(13):6433–40. doi: 10.1021/acs.jcim.5c00617 (PMC12264949; doi:10.1021/acs.jcim.5c00617)
Supplement: Supplementary file 2 [file ci5c00617_si_002.zip › si/convergence/ex1_1ABA/psi4_files/no_ee/cutoff_5.0_psi4_file_cx.out]

Scratch directory: /tmp/
   => Libint2 <=

    Primary   basis highest AM E, G, H:  5, 4, 3
    Auxiliary basis highest AM E, G, H:  6, 5, 4
    Onebody   basis highest AM E, G, H:  6, 5, 4
    Solid Harmonics ordering:            gaussian

*** tstart() called on atl1-1-01-010-24-1.pace.gatech.edu
*** at Tue May 20 08:12:08 2025

   => Loading Basis Set <=

    Name: MINIX
    Role: ORBITAL
    Keyword: BASIS
    atoms 1-2, 4, 6, 27, 37, 48, 65, 84, 104, 123, 127, 161, 168, 178, 182, 201, 204, 227, 230, 233, 236, 239, 242                                                                      entry O          line   102 file /storage/hive/project/chem-sherrill/csargent30/.conda/envs/psi419/share/psi4/basis/minix.gbs 
    atoms 3, 5, 8-11, 26, 29-36, 47, 50-53, 55, 64, 67-71, 83, 86-93, 103, 106-110, 122, 125-126, 128-131, 144-148, 160, 163-166, 177, 180-181, 183-186, 199-200, 202-203, 213-215, 217 entry C          line    74 file /storage/hive/project/chem-sherrill/csargent30/.conda/envs/psi419/share/psi4/basis/minix.gbs 
    atoms 7, 28, 49, 54, 56, 66, 85, 105, 124, 143, 162, 167, 179, 198, 212                                                                                                             entry N          line    88 file /storage/hive/project/chem-sherrill/csargent30/.conda/envs/psi419/share/psi4/basis/minix.gbs 
    atoms 12, 216                                                                                                                                                                       entry S          line   256 file /storage/hive/project/chem-sherrill/csargent30/.conda/envs/psi419/share/psi4/basis/minix.gbs 
    atoms 13-25, 38-46, 57-63, 72-82, 94-102, 111-121, 132-142, 149-159, 169-176, 187-197, 205-211, 218-226, 228-229, 231-232, 234-235, 237-238, 240-241, 243-260                       entry H          line    24 file /storage/hive/project/chem-sherrill/csargent30/.conda/envs/psi419/share/psi4/basis/minix.gbs 

   => HF3C: Empirical Dispersion <=

    Grimme's -D3 (BJ-damping) Dispersion Correction
    Grimme S.; Ehrlich S.; Goerigk L. (2011), J. Comput. Chem., 32: 1456

        s6 =       1.000000
        s8 =       0.877700
        a1 =       0.417100
        a2 =       2.914900


         ---------------------------------------------------------
                                   SCF
               by Justin Turney, Rob Parrish, Andy Simmonett
                          and Daniel G. A. Smith
                              RHF Reference
                       10 Threads, 114440 MiB Core
         ---------------------------------------------------------

  ==> Geometry <==

    Molecular point group: c1
    Full point group: C1

    Geometry (in Angstrom), charge = 0, multiplicity = 1:

       Center              X                  Y                   Z               Mass       
    ------------   -----------------  -----------------  -----------------  -----------------
         O            0.239000000000    46.905000000000    47.130000000000    15.994914619570
         O           -3.503000000000    46.132000000000    52.984000000000    15.994914619570
         C            0.283000000000    45.599000000000    47.738000000000    12.000000000000
         O           -2.852000000000    43.343000000000    52.881000000000    15.994914619570
         C           -0.860000000000    45.455000000000    48.481000000000    12.000000000000
         O           -0.834000000000    45.235000000000    53.590000000000    15.994914619570
         N           -0.870000000000    46.412000000000    49.496000000000    14.003074004430
         C           -0.997000000000    47.656000000000    48.915000000000    12.000000000000
         C            0.110000000000    47.928000000000    48.142000000000    12.000000000000
         C           -1.946000000000    46.213000000000    50.350000000000    12.000000000000
         C           -1.912000000000    45.057000000000    51.091000000000    12.000000000000
         S           -2.221000000000    44.980000000000    52.478000000000    31.972071174400
         H           -3.704000000000    46.727000000000    52.258000000000     1.007825032230
         H            1.167000000000    45.497000000000    48.368000000000     1.007825032230
         H            0.327000000000    44.830000000000    46.967000000000     1.007825032230
         H           -0.889000000000    44.457000000000    48.918000000000     1.007825032230
         H           -1.732000000000    45.592000000000    47.841000000000     1.007825032230
         H           -1.082000000000    48.410000000000    49.697000000000     1.007825032230
         H           -1.889000000000    47.674000000000    48.289000000000     1.007825032230
         H           -0.002000000000    48.903000000000    47.668000000000     1.007825032230
         H            1.001000000000    47.937000000000    48.769000000000     1.007825032230
         H           -2.823000000000    46.129000000000    49.708000000000     1.007825032230
         H           -1.985000000000    47.054000000000    51.042000000000     1.007825032230
         H           -0.840000000000    44.862000000000    51.112000000000     1.007825032230
         H           -2.601000000000    44.372000000000    50.598000000000     1.007825032230
         C            3.333000000000    50.620000000000    55.891000000000    12.000000000000
         O            3.372000000000    51.588000000000    55.127000000000    15.994914619570
         N            2.442000000000    50.507000000000    56.862000000000    14.003074004430
         C            1.413000000000    51.506000000000    57.119000000000    12.000000000000
         C            0.005000000000    50.927000000000    57.232000000000    12.000000000000
         C           -0.521000000000    50.237000000000    56.001000000000    12.000000000000
         C           -0.985000000000    51.011000000000    54.951000000000    12.000000000000
         C           -0.569000000000    48.854000000000    55.936000000000    12.000000000000
         C           -1.502000000000    50.387000000000    53.835000000000    12.000000000000
         C           -1.086000000000    48.222000000000    54.817000000000    12.000000000000
         C           -1.549000000000    49.003000000000    53.779000000000    12.000000000000
         O           -2.106000000000    48.406000000000    52.664000000000    15.994914619570
         H            2.477000000000    49.689000000000    57.454000000000     1.007825032230
         H            1.439000000000    52.275000000000    56.347000000000     1.007825032230
         H            0.006000000000    50.203000000000    58.047000000000     1.007825032230
         H           -0.679000000000    51.735000000000    57.492000000000     1.007825032230
         H           -0.943000000000    52.089000000000    55.005000000000     1.007825032230
         H           -0.201000000000    48.265000000000    56.763000000000     1.007825032230
         H           -1.869000000000    50.975000000000    53.007000000000     1.007825032230
         H           -1.126000000000    47.144000000000    54.759000000000     1.007825032230
         H           -2.740000000000    47.740000000000    52.940000000000     1.007825032230
         C           -4.489000000000    54.638000000000    59.165000000000    12.000000000000
         O           -5.677000000000    54.600000000000    58.838000000000    15.994914619570
         N           -3.764000000000    53.513000000000    59.144000000000    14.003074004430
         C           -4.323000000000    52.242000000000    58.734000000000    12.000000000000
         C           -3.962000000000    52.008000000000    57.296000000000    12.000000000000
         C           -4.635000000000    50.801000000000    56.669000000000    12.000000000000
         C           -4.176000000000    49.512000000000    56.726000000000    12.000000000000
         N           -5.696000000000    50.809000000000    55.872000000000    14.003074004430
         C           -5.895000000000    49.594000000000    55.423000000000    12.000000000000
         N           -4.976000000000    48.833000000000    55.943000000000    14.003074004430
         H           -2.794000000000    53.552000000000    59.424000000000     1.007825032230
         H           -5.406000000000    52.241000000000    58.862000000000     1.007825032230
         H           -2.883000000000    51.867000000000    57.234000000000     1.007825032230
         H           -4.231000000000    52.894000000000    56.721000000000     1.007825032230
         H           -6.258000000000    51.618000000000    55.648000000000     1.007825032230
         H           -3.337000000000    49.137000000000    57.293000000000     1.007825032230
         H           -6.677000000000    49.282000000000    54.747000000000     1.007825032230
         C            4.103000000000    54.707000000000    53.574000000000    12.000000000000
         O            4.298000000000    55.692000000000    52.855000000000    15.994914619570
         N            3.358000000000    53.697000000000    53.143000000000    14.003074004430
         C            2.813000000000    53.718000000000    51.788000000000    12.000000000000
         C            2.765000000000    52.263000000000    51.154000000000    12.000000000000
         C            1.854000000000    51.314000000000    51.971000000000    12.000000000000
         C            4.222000000000    51.753000000000    51.018000000000    12.000000000000
         C            1.552000000000    49.957000000000    51.275000000000    12.000000000000
         H            3.168000000000    52.914000000000    53.752000000000     1.007825032230
         H            3.476000000000    54.326000000000    51.173000000000     1.007825032230
         H            2.346000000000    52.349000000000    50.152000000000     1.007825032230
         H            2.343000000000    51.107000000000    52.923000000000     1.007825032230
         H            0.910000000000    51.822000000000    52.168000000000     1.007825032230
         H            4.218000000000    50.753000000000    50.584000000000     1.007825032230
         H            4.784000000000    52.427000000000    50.372000000000     1.007825032230
         H            4.689000000000    51.720000000000    52.002000000000     1.007825032230
         H            0.908000000000    49.355000000000    51.916000000000     1.007825032230
         H            2.486000000000    49.425000000000    51.096000000000     1.007825032230
         H            1.050000000000    50.140000000000    50.325000000000     1.007825032230
         C           -3.305000000000    56.701000000000    49.689000000000    12.000000000000
         O           -2.574000000000    56.844000000000    50.663000000000    15.994914619570
         N           -2.981000000000    55.933000000000    48.650000000000    14.003074004430
         C           -1.694000000000    55.276000000000    48.503000000000    12.000000000000
         C           -1.807000000000    54.027000000000    47.654000000000    12.000000000000
         C           -2.448000000000    52.908000000000    48.447000000000    12.000000000000
         C           -1.674000000000    52.148000000000    49.313000000000    12.000000000000
         C           -3.793000000000    52.637000000000    48.293000000000    12.000000000000
         C           -2.246000000000    51.109000000000    50.022000000000    12.000000000000
         C           -4.359000000000    51.592000000000    49.009000000000    12.000000000000
         C           -3.585000000000    50.828000000000    49.870000000000    12.000000000000
         H           -3.669000000000    55.800000000000    47.923000000000     1.007825032230
         H           -1.321000000000    55.001000000000    49.490000000000     1.007825032230
         H           -2.418000000000    54.242000000000    46.778000000000     1.007825032230
         H           -0.812000000000    53.718000000000    47.333000000000     1.007825032230
         H           -0.624000000000    52.369000000000    49.433000000000     1.007825032230
         H           -4.397000000000    53.231000000000    47.623000000000     1.007825032230
         H           -1.643000000000    50.518000000000    50.695000000000     1.007825032230
         H           -5.410000000000    51.372000000000    48.895000000000     1.007825032230
         H           -4.032000000000    50.014000000000    50.420000000000     1.007825032230
         C            6.178000000000    52.810000000000    46.615000000000    12.000000000000
         O            7.003000000000    51.909000000000    46.780000000000    15.994914619570
         N            4.954000000000    52.544000000000    46.147000000000    14.003074004430
         C            4.574000000000    51.175000000000    45.767000000000    12.000000000000
         C            3.036000000000    51.092000000000    45.467000000000    12.000000000000
         C            2.286000000000    51.433000000000    46.777000000000    12.000000000000
         C            2.604000000000    49.685000000000    45.023000000000    12.000000000000
         C            0.773000000000    51.661000000000    46.639000000000    12.000000000000
         H            4.282000000000    53.292000000000    46.053000000000     1.007825032230
         H            4.809000000000    50.502000000000    46.592000000000     1.007825032230
         H            2.774000000000    51.816000000000    44.696000000000     1.007825032230
         H            2.438000000000    50.609000000000    47.474000000000     1.007825032230
         H            2.731000000000    52.331000000000    47.204000000000     1.007825032230
         H            3.120000000000    49.420000000000    44.100000000000     1.007825032230
         H            2.859000000000    48.965000000000    45.800000000000     1.007825032230
         H            1.527000000000    49.672000000000    44.854000000000     1.007825032230
         H            0.349000000000    51.893000000000    47.616000000000     1.007825032230
         H            0.592000000000    52.493000000000    45.958000000000     1.007825032230
         H            0.304000000000    50.760000000000    46.244000000000     1.007825032230
         C            9.824000000000    50.151000000000    44.980000000000    12.000000000000
         O           10.783000000000    49.382000000000    44.768000000000    15.994914619570
         N            8.796000000000    49.803000000000    45.757000000000    14.003074004430
         C            8.772000000000    48.508000000000    46.402000000000    12.000000000000
         C            8.758000000000    47.383000000000    45.375000000000    12.000000000000
         O            9.544000000000    46.436000000000    45.473000000000    15.994914619570
         C            7.545000000000    48.399000000000    47.296000000000    12.000000000000
         C            7.324000000000    47.081000000000    48.078000000000    12.000000000000
         C            8.510000000000    46.703000000000    48.971000000000    12.000000000000
         C            6.091000000000    47.281000000000    48.927000000000    12.000000000000
         H            8.031000000000    50.447000000000    45.895000000000     1.007825032230
         H            9.665000000000    48.408000000000    47.019000000000     1.007825032230
         H            7.607000000000    49.203000000000    48.029000000000     1.007825032230
         H            6.664000000000    48.575000000000    46.679000000000     1.007825032230
         H            7.141000000000    46.273000000000    47.369000000000     1.007825032230
         H            9.398000000000    46.559000000000    48.355000000000     1.007825032230
         H            8.284000000000    45.779000000000    49.503000000000     1.007825032230
         H            8.692000000000    47.501000000000    49.691000000000     1.007825032230
         H            5.893000000000    46.375000000000    49.500000000000     1.007825032230
         H            5.238000000000    47.497000000000    48.283000000000     1.007825032230
         H            6.252000000000    48.115000000000    49.610000000000     1.007825032230
         N            7.912000000000    47.499000000000    44.338000000000    14.003074004430
         C            7.852000000000    46.455000000000    43.322000000000    12.000000000000
         C            6.783000000000    46.760000000000    42.296000000000    12.000000000000
         C            5.362000000000    46.760000000000    42.865000000000    12.000000000000
         C            4.409000000000    47.143000000000    41.755000000000    12.000000000000
         C            4.990000000000    45.393000000000    43.428000000000    12.000000000000
         H            7.316000000000    48.311000000000    44.262000000000     1.007825032230
         H            7.603000000000    45.512000000000    43.810000000000     1.007825032230
         H            6.984000000000    47.744000000000    41.873000000000     1.007825032230
         H            6.841000000000    46.018000000000    41.499000000000     1.007825032230
         H            5.298000000000    47.502000000000    43.661000000000     1.007825032230
         H            3.388000000000    47.150000000000    42.138000000000     1.007825032230
         H            4.488000000000    46.420000000000    40.943000000000     1.007825032230
         H            4.664000000000    48.135000000000    41.383000000000     1.007825032230
         H            5.683000000000    45.128000000000    44.226000000000     1.007825032230
         H            3.975000000000    45.428000000000    43.824000000000     1.007825032230
         H            5.045000000000    44.646000000000    42.636000000000     1.007825032230
         C            2.042000000000    42.251000000000    41.586000000000    12.000000000000
         O            3.101000000000    42.119000000000    42.211000000000    15.994914619570
         N            0.923000000000    42.587000000000    42.217000000000    14.003074004430
         C            0.860000000000    42.841000000000    43.647000000000    12.000000000000
         C            0.083000000000    44.138000000000    43.892000000000    12.000000000000
         C            0.752000000000    45.382000000000    43.343000000000    12.000000000000
         C           -0.200000000000    46.571000000000    43.380000000000    12.000000000000
         N           -0.054000000000    47.428000000000    44.372000000000    14.003074004430
         O           -1.105000000000    46.721000000000    42.552000000000    15.994914619570
         H            0.074000000000    42.670000000000    41.677000000000     1.007825032230
         H            1.874000000000    42.962000000000    44.027000000000     1.007825032230
         H           -0.896000000000    44.042000000000    43.423000000000     1.007825032230
         H           -0.056000000000    44.263000000000    44.966000000000     1.007825032230
         H            1.055000000000    45.199000000000    42.312000000000     1.007825032230
         H            1.634000000000    45.609000000000    43.942000000000     1.007825032230
         H            0.677000000000    47.290000000000    45.055000000000     1.007825032230
         H           -0.673000000000    48.222000000000    44.448000000000     1.007825032230
         C            0.502000000000    39.140000000000    48.581000000000    12.000000000000
         O            0.972000000000    38.690000000000    49.632000000000    15.994914619570
         N            0.859000000000    40.336000000000    48.132000000000    14.003074004430
         C            1.732000000000    41.190000000000    48.902000000000    12.000000000000
         C            1.034000000000    41.776000000000    50.121000000000    12.000000000000
         O           -0.031000000000    42.407000000000    50.002000000000    15.994914619570
         C            2.216000000000    42.332000000000    48.029000000000    12.000000000000
         C            3.407000000000    42.998000000000    47.384000000000    12.000000000000
         C            3.093000000000    44.447000000000    47.004000000000    12.000000000000
         C            4.542000000000    42.927000000000    48.387000000000    12.000000000000
         H            0.515000000000    40.654000000000    47.237000000000     1.007825032230
         H            2.593000000000    40.609000000000    49.233000000000     1.007825032230
         H            1.601000000000    42.161000000000    47.146000000000     1.007825032230
         H            1.711000000000    43.184000000000    48.485000000000     1.007825032230
         H            3.686000000000    42.444000000000    46.487000000000     1.007825032230
         H            3.962000000000    44.893000000000    46.520000000000     1.007825032230
         H            2.245000000000    44.467000000000    46.319000000000     1.007825032230
         H            2.848000000000    45.013000000000    47.902000000000     1.007825032230
         H            5.430000000000    43.398000000000    47.965000000000     1.007825032230
         H            4.253000000000    43.448000000000    49.300000000000     1.007825032230
         H            4.758000000000    41.884000000000    48.618000000000     1.007825032230
         N            1.609000000000    41.565000000000    51.285000000000    14.003074004430
         C            1.098000000000    42.152000000000    52.502000000000    12.000000000000
         C            2.197000000000    43.020000000000    53.128000000000    12.000000000000
         O            3.368000000000    42.991000000000    52.732000000000    15.994914619570
         C            0.678000000000    41.061000000000    53.494000000000    12.000000000000
         C           -0.525000000000    40.271000000000    53.005000000000    12.000000000000
         O            1.805000000000    40.199000000000    53.678000000000    15.994914619570
         H            2.429000000000    40.977000000000    51.329000000000     1.007825032230
         H            0.236000000000    42.776000000000    52.267000000000     1.007825032230
         H            0.430000000000    41.527000000000    54.448000000000     1.007825032230
         H            1.577000000000    39.501000000000    54.296000000000     1.007825032230
         H           -0.785000000000    39.510000000000    53.741000000000     1.007825032230
         H           -1.370000000000    40.945000000000    52.866000000000     1.007825032230
         H           -0.283000000000    39.791000000000    52.057000000000     1.007825032230
         N            1.761000000000    43.922000000000    53.995000000000    14.003074004430
         C            2.669000000000    44.782000000000    54.721000000000    12.000000000000
         C            2.071000000000    46.190000000000    54.846000000000    12.000000000000
         C            1.967000000000    46.894000000000    53.501000000000    12.000000000000
         S            3.577000000000    47.123000000000    52.682000000000    31.972071174400
         C            3.194000000000    46.290000000000    51.174000000000    12.000000000000
         H            0.767000000000    44.011000000000    54.153000000000     1.007825032230
         H            3.619000000000    44.837000000000    54.189000000000     1.007825032230
         H            1.073000000000    46.110000000000    55.278000000000     1.007825032230
         H            2.699000000000    46.784000000000    55.510000000000     1.007825032230
         H            1.328000000000    46.300000000000    52.848000000000     1.007825032230
         H            1.506000000000    47.870000000000    53.650000000000     1.007825032230
         H            4.062000000000    46.314000000000    50.515000000000     1.007825032230
         H            2.929000000000    45.255000000000    51.388000000000     1.007825032230
         H            2.354000000000    46.787000000000    50.688000000000     1.007825032230
         O           -4.494000000000    46.184000000000    55.356000000000    15.994914619570
         H           -3.983000000000    45.969000000000    54.576000000000     1.007825032230
         H           -4.883000000000    45.386000000000    55.713000000000     1.007825032230
         O           -0.810000000000    44.068000000000    57.031000000000    15.994914619570
         H            0.132000000000    43.938000000000    56.920000000000     1.007825032230
         H           -1.285000000000    43.430000000000    56.499000000000     1.007825032230
         O           -5.188000000000    43.599000000000    55.708000000000    15.994914619570
         H           -5.595000000000    43.266000000000    54.908000000000     1.007825032230
         H           -4.407000000000    43.083000000000    55.907000000000     1.007825032230
         O           -1.910000000000    49.551000000000    43.381000000000    15.994914619570
         H           -1.662000000000    49.802000000000    42.491000000000     1.007825032230
         H           -2.807000000000    49.216000000000    43.380000000000     1.007825032230
         O           -4.831000000000    48.504000000000    52.099000000000    15.994914619570
         H           -5.768000000000    48.538000000000    51.905000000000     1.007825032230
         H           -4.357000000000    48.187000000000    51.330000000000     1.007825032230
         O           -2.001000000000    42.627000000000    47.431000000000    15.994914619570
         H           -1.139000000000    42.734000000000    47.029000000000     1.007825032230
         H           -1.902000000000    42.534000000000    48.378000000000     1.007825032230
         H            4.038000000000    49.801000000000    55.818000000000     1.007825032230
         H            1.597000000000    51.945000000000    58.080000000000     1.007825032230
         H           -4.038000000000    55.583000000000    59.452000000000     1.007825032230
         H           -3.863000000000    51.507000000000    59.384000000000     1.007825032230
         H            4.541000000000    54.668000000000    54.572000000000     1.007825032230
         H            1.812000000000    54.166000000000    51.743000000000     1.007825032230
         H           -4.281000000000    57.206000000000    49.637000000000     1.007825032230
         H           -0.974000000000    55.922000000000    48.023000000000     1.007825032230
         H            6.477000000000    53.828000000000    46.853000000000     1.007825032230
         H            5.166000000000    50.884000000000    44.894000000000     1.007825032230
         H            9.774000000000    51.131000000000    44.480000000000     1.007825032230
         H            8.807000000000    46.339000000000    42.815000000000     1.007825032230
         H            2.014000000000    42.057000000000    40.504000000000     1.007825032230
         H            0.381000000000    42.021000000000    44.181000000000     1.007825032230
         H           -0.173000000000    38.523000000000    47.989000000000     1.007825032230
         H            2.834000000000    44.365000000000    55.716000000000     1.007825032230

  Running in c1 symmetry.

  Rotational constants: A =      0.00032  B =      0.00000  C =      0.00000 [cm^-1]
  Rotational constants: A =      9.72504  B =      0.06170  C =      0.06158 [MHz]
  Nuclear repulsion = 29645.207151209211588

  Charge       = 0
  Multiplicity = 1
  Electrons    = 918
  Nalpha       = 459
  Nbeta        = 459

  ==> Algorithm <==

  SCF Algorithm Type is DF.
  DIIS enabled.
  MOM disabled.
  Fractional occupation disabled.
  Guess Type is SAD.
  Energy threshold   = 1.00e-06
  Density threshold  = 1.00e-06
  Integral threshold = 1.00e-12

  ==> Primary Basis <==

  Basis Set: MINIX
    Blend: MINIX
    Number of shells: 496
    Number of basis functions: 738
    Number of Cartesian functions: 740
    Spherical Harmonics?: true
    Max angular momentum: 2

   => Loading Basis Set <=

    Name: (MINIX AUX)
    Role: JKFIT
    Keyword: DF_BASIS_SCF
    atoms 1-2, 4, 6, 27, 37, 48, 65, 84, 104, 123, 127, 161, 168, 178, 182, 201, 204, 227, 230, 233, 236, 239, 242                                                                      entry O          line   318 file /storage/hive/project/chem-sherrill/csargent30/.conda/envs/psi419/share/psi4/basis/def2-universal-jkfit.gbs 
    atoms 3, 5, 8-11, 26, 29-36, 47, 50-53, 55, 64, 67-71, 83, 86-93, 103, 106-110, 122, 125-126, 128-131, 144-148, 160, 163-166, 177, 180-181, 183-186, 199-200, 202-203, 213-215, 217 entry C          line   198 file /storage/hive/project/chem-sherrill/csargent30/.conda/envs/psi419/share/psi4/basis/def2-universal-jkfit.gbs 
    atoms 7, 28, 49, 54, 56, 66, 85, 105, 124, 143, 162, 167, 179, 198, 212                                                                                                             entry N          line   258 file /storage/hive/project/chem-sherrill/csargent30/.conda/envs/psi419/share/psi4/basis/def2-universal-jkfit.gbs 
    atoms 12, 216                                                                                                                                                                       entry S          line   903 file /storage/hive/project/chem-sherrill/csargent30/.conda/envs/psi419/share/psi4/basis/def2-universal-jkfit.gbs 
    atoms 13-25, 38-46, 57-63, 72-82, 94-102, 111-121, 132-142, 149-159, 169-176, 187-197, 205-211, 218-226, 228-229, 231-232, 234-235, 237-238, 240-241, 243-260                       entry H          line    18 file /storage/hive/project/chem-sherrill/csargent30/.conda/envs/psi419/share/psi4/basis/def2-universal-jkfit.gbs 

  ==> Integral Setup <==

  DFHelper Memory: AOs need 16.252 GiB; user supplied 83.819 GiB. 
  Using in-core AOs.

  ==> MemDFJK: Density-Fitted J/K Matrices <==

    J tasked:                   Yes
    K tasked:                   Yes
    wK tasked:                   No
    OpenMP threads:              10
    Memory [MiB]:             85830
    Algorithm:                 Core
    Schwarz Cutoff:           1E-12
    Mask sparsity (%):      67.3482
    Fitting Condition:        1E-10

   => Auxiliary Basis Set <=

  Basis Set: (MINIX AUX)
    Blend: DEF2-UNIVERSAL-JKFIT
    Number of shells: 3771
    Number of basis functions: 11419
    Number of Cartesian functions: 13423
    Spherical Harmonics?: true
    Max angular momentum: 4

  Minimum eigenvalue in the overlap matrix is 1.0755406914E-01.
  Reciprocal condition number of the overlap matrix is 3.6268957739E-02.
    Using symmetric orthogonalization.

  ==> Pre-Iterations <==

  SCF Guess: Superposition of Atomic Densities via on-the-fly atomic UHF (no occupation information).

   -------------------------
    Irrep   Nso     Nmo    
   -------------------------
     A        738     738 
   -------------------------
    Total     738     738
   -------------------------

  ==> Iterations <==

                           Total Energy        Delta E     RMS |[F,P]|

   @DF-RHF iter SAD: -6196.77187305845382   -6.19677e+03   0.00000e+00 
   @DF-RHF iter   1: -6251.93371282458065   -5.51618e+01   2.65989e-03 DIIS/ADIIS
   @DF-RHF iter   2: -6253.78231265819340   -1.84860e+00   1.92078e-03 DIIS/ADIIS
   @DF-RHF iter   3: -6254.85801842116780   -1.07571e+00   3.01973e-04 DIIS/ADIIS
   @DF-RHF iter   4: -6254.90609488287100   -4.80765e-02   1.32083e-04 DIIS/ADIIS
   @DF-RHF iter   5: -6254.92006053837031   -1.39657e-02   5.47270e-05 DIIS
   @DF-RHF iter   6: -6254.92293240984327   -2.87187e-03   2.09663e-05 DIIS
   @DF-RHF iter   7: -6254.92355196491826   -6.19555e-04   6.41266e-06 DIIS
   @DF-RHF iter   8: -6254.92360038076276   -4.84158e-05   2.09443e-06 DIIS
   @DF-RHF iter   9: -6254.92360504762655   -4.66686e-06   9.20270e-07 DIIS
   @DF-RHF iter  10: -6254.92360611305412   -1.06543e-06   5.12666e-07 DIIS
   @DF-RHF iter  11: -6254.92360660431041   -4.91256e-07   3.07111e-07 DIIS
  Energy and wave function converged.


  ==> Post-Iterations <==

    Orbital Energies [Eh]
    ---------------------

    Doubly Occupied:                                                      

       1A    -91.663746     2A    -91.268357     3A    -20.432431  
       4A    -20.348822     5A    -20.333499     6A    -20.327127  
       7A    -20.315295     8A    -20.315080     9A    -20.314482  
      10A    -20.311136    11A    -20.304107    12A    -20.296552  
      13A    -20.290244    14A    -20.287361    15A    -20.284648  
      16A    -20.281203    17A    -20.275193    18A    -20.273227  
      19A    -20.270373    20A    -20.254744    21A    -20.252861  
      22A    -20.250539    23A    -20.245717    24A    -20.245139  
      25A    -20.234825    26A    -20.167013    27A    -15.506900  
      28A    -15.470702    29A    -15.470620    30A    -15.463674  
      31A    -15.456944    32A    -15.454126    33A    -15.445846  
      34A    -15.443947    35A    -15.438809    36A    -15.435687  
      37A    -15.413796    38A    -15.412966    39A    -15.409311  
      40A    -15.399934    41A    -15.354745    42A    -11.346627  
      43A    -11.339202    44A    -11.334958    45A    -11.333598  
      46A    -11.325278    47A    -11.323426    48A    -11.319236  
      49A    -11.314559    50A    -11.312638    51A    -11.301348  
      52A    -11.287613    53A    -11.286853    54A    -11.282522  
      55A    -11.281642    56A    -11.266796    57A    -11.261841  
      58A    -11.259290    59A    -11.258092    60A    -11.255733  
      61A    -11.251523    62A    -11.238774    63A    -11.238064  
      64A    -11.237430    65A    -11.233495    66A    -11.231588  
      67A    -11.228498    68A    -11.218313    69A    -11.213539  
      70A    -11.212351    71A    -11.206515    72A    -11.201129  
      73A    -11.199961    74A    -11.196664    75A    -11.196438  
      76A    -11.196390    77A    -11.195171    78A    -11.194878  
      79A    -11.194386    80A    -11.192347    81A    -11.191451  
      82A    -11.189881    83A    -11.189780    84A    -11.187503  
      85A    -11.185840    86A    -11.185402    87A    -11.185297  
      88A    -11.184769    89A    -11.181934    90A    -11.179986  
      91A    -11.178851    92A    -11.178739    93A    -11.178382  
      94A    -11.177617    95A    -11.176826    96A    -11.176031  
      97A    -11.172132    98A    -11.171852    99A    -11.169916  
     100A    -11.168682   101A    -11.167466   102A    -11.166946  
     103A    -11.165835   104A    -11.163084   105A    -11.159339  
     106A    -11.159211   107A    -11.149552   108A    -11.148254  
     109A    -11.147951   110A    -11.146345   111A    -11.143688  
     112A    -11.143202   113A    -11.142892   114A    -11.133655  
     115A    -11.129367   116A     -9.228332   117A     -8.886628  
     118A     -6.884343   119A     -6.879275   120A     -6.876874  
     121A     -6.536230   122A     -6.534465   123A     -6.531591  
     124A     -1.448208   125A     -1.422735   126A     -1.404623  
     127A     -1.390242   128A     -1.389812   129A     -1.387626  
     130A     -1.379447   131A     -1.378394   132A     -1.377209  
     133A     -1.376068   134A     -1.371825   135A     -1.370774  
     136A     -1.362714   137A     -1.360137   138A     -1.359416  
     139A     -1.355944   140A     -1.350035   141A     -1.339200  
     142A     -1.334968   143A     -1.333231   144A     -1.327434  
     145A     -1.326212   146A     -1.325625   147A     -1.317667  
     148A     -1.257119   149A     -1.251442   150A     -1.244531  
     151A     -1.237633   152A     -1.237349   153A     -1.237329  
     154A     -1.234486   155A     -1.223815   156A     -1.216548  
     157A     -1.213636   158A     -1.211087   159A     -1.199925  
     160A     -1.195708   161A     -1.191631   162A     -1.187949  
     163A     -1.187355   164A     -1.172283   165A     -1.158063  
     166A     -1.143578   167A     -1.137633   168A     -1.121083  
     169A     -1.112109   170A     -1.106213   171A     -1.103444  
     172A     -1.099111   173A     -1.094513   174A     -1.089493  
     175A     -1.085062   176A     -1.080626   177A     -1.078856  
     178A     -1.069519   179A     -1.051387   180A     -1.044883  
     181A     -1.036636   182A     -1.031234   183A     -1.022886  
     184A     -1.020654   185A     -1.015177   186A     -1.002360  
     187A     -0.995117   188A     -0.991585   189A     -0.990128  
     190A     -0.989690   191A     -0.985205   192A     -0.981445  
     193A     -0.965405   194A     -0.956411   195A     -0.947934  
     196A     -0.939738   197A     -0.931257   198A     -0.928537  
     199A     -0.923760   200A     -0.922959   201A     -0.902653  
     202A     -0.901525   203A     -0.891497   204A     -0.889362  
     205A     -0.884092   206A     -0.874123   207A     -0.872419  
     208A     -0.862893   209A     -0.861606   210A     -0.859081  
     211A     -0.858544   212A     -0.857465   213A     -0.854251  
     214A     -0.848632   215A     -0.831437   216A     -0.822724  
     217A     -0.822131   218A     -0.821127   219A     -0.816936  
     220A     -0.812094   221A     -0.808852   222A     -0.806445  
     223A     -0.806387   224A     -0.805504   225A     -0.804919  
     226A     -0.804687   227A     -0.804660   228A     -0.796827  
     229A     -0.793253   230A     -0.792669   231A     -0.789487  
     232A     -0.784796   233A     -0.784559   234A     -0.780531  
     235A     -0.778484   236A     -0.774223   237A     -0.768638  
     238A     -0.755616   239A     -0.755452   240A     -0.754947  
     241A     -0.748338   242A     -0.746851   243A     -0.746437  
     244A     -0.745870   245A     -0.742025   246A     -0.741221  
     247A     -0.729837   248A     -0.725174   249A     -0.723489  
     250A     -0.720152   251A     -0.715889   252A     -0.714576  
     253A     -0.713536   254A     -0.712403   255A     -0.707730  
     256A     -0.707325   257A     -0.699144   258A     -0.692331  
     259A     -0.690055   260A     -0.689623   261A     -0.688635  
     262A     -0.685730   263A     -0.683615   264A     -0.682632  
     265A     -0.681190   266A     -0.680631   267A     -0.679443  
     268A     -0.675936   269A     -0.675584   270A     -0.672747  
     271A     -0.670249   272A     -0.667559   273A     -0.665842  
     274A     -0.664514   275A     -0.661737   276A     -0.659783  
     277A     -0.657833   278A     -0.657086   279A     -0.653035  
     280A     -0.650715   281A     -0.648290   282A     -0.647573  
     283A     -0.646157   284A     -0.643487   285A     -0.640905  
     286A     -0.640536   287A     -0.638640   288A     -0.637764  
     289A     -0.635205   290A     -0.633996   291A     -0.630996  
     292A     -0.630448   293A     -0.630330   294A     -0.629426  
     295A     -0.626982   296A     -0.625306   297A     -0.623543  
     298A     -0.621479   299A     -0.621171   300A     -0.619677  
     301A     -0.617395   302A     -0.612278   303A     -0.610203  
     304A     -0.609470   305A     -0.605628   306A     -0.604874  
     307A     -0.603441   308A     -0.602501   309A     -0.599613  
     310A     -0.597819   311A     -0.596887   312A     -0.594931  
     313A     -0.593884   314A     -0.593379   315A     -0.593259  
     316A     -0.591517   317A     -0.591241   318A     -0.589238  
     319A     -0.588275   320A     -0.587445   321A     -0.582152  
     322A     -0.581376   323A     -0.581350   324A     -0.580781  
     325A     -0.578581   326A     -0.575582   327A     -0.575277  
     328A     -0.573055   329A     -0.571338   330A     -0.568706  
     331A     -0.566123   332A     -0.562874   333A     -0.562416  
     334A     -0.561881   335A     -0.559964   336A     -0.559330  
     337A     -0.559195   338A     -0.558253   339A     -0.557833  
     340A     -0.556880   341A     -0.556712   342A     -0.554585  
     343A     -0.552376   344A     -0.550037   345A     -0.549536  
     346A     -0.548740   347A     -0.548183   348A     -0.547963  
     349A     -0.546111   350A     -0.545497   351A     -0.544840  
     352A     -0.544190   353A     -0.540785   354A     -0.540095  
     355A     -0.539996   356A     -0.536517   357A     -0.536223  
     358A     -0.534869   359A     -0.534803   360A     -0.533793  
     361A     -0.531901   362A     -0.531689   363A     -0.530881  
     364A     -0.529882   365A     -0.527710   366A     -0.526335  
     367A     -0.525980   368A     -0.524117   369A     -0.521833  
     370A     -0.521026   371A     -0.519653   372A     -0.519407  
     373A     -0.518266   374A     -0.518212   375A     -0.515907  
     376A     -0.514301   377A     -0.512289   378A     -0.511676  
     379A     -0.509220   380A     -0.508130   381A     -0.506723  
     382A     -0.503770   383A     -0.502967   384A     -0.501743  
     385A     -0.500587   386A     -0.499939   387A     -0.499461  
     388A     -0.497624   389A     -0.496381   390A     -0.496012  
     391A     -0.493875   392A     -0.490392   393A     -0.489233  
     394A     -0.486765   395A     -0.486474   396A     -0.485758  
     397A     -0.484364   398A     -0.484086   399A     -0.482951  
     400A     -0.479732   401A     -0.478125   402A     -0.477517  
     403A     -0.474656   404A     -0.474123   405A     -0.473624  
     406A     -0.471074   407A     -0.463450   408A     -0.462682  
     409A     -0.459760   410A     -0.459592   411A     -0.458964  
     412A     -0.458718   413A     -0.454385   414A     -0.454191  
     415A     -0.449983   416A     -0.448121   417A     -0.446267  
     418A     -0.443179   419A     -0.440545   420A     -0.439489  
     421A     -0.434572   422A     -0.429776   423A     -0.428636  
     424A     -0.423055   425A     -0.418909   426A     -0.418032  
     427A     -0.417225   428A     -0.413258   429A     -0.408463  
     430A     -0.407152   431A     -0.404798   432A     -0.403102  
     433A     -0.401693   434A     -0.399148   435A     -0.384128  
     436A     -0.381806   437A     -0.381392   438A     -0.381263  
     439A     -0.380378   440A     -0.376871   441A     -0.375848  
     442A     -0.374339   443A     -0.372973   444A     -0.370835  
     445A     -0.370101   446A     -0.367347   447A     -0.367056  
     448A     -0.365714   449A     -0.363437   450A     -0.361352  
     451A     -0.358611   452A     -0.355515   453A     -0.339156  
     454A     -0.333058   455A     -0.331025   456A     -0.328460  
     457A     -0.326065   458A     -0.323084   459A     -0.295776  

    Virtual:                                                              

     460A      0.103668   461A      0.167025   462A      0.171938  
     463A      0.180245   464A      0.185833   465A      0.190126  
     466A      0.208935   467A      0.220518   468A      0.222649  
     469A      0.224176   470A      0.226578   471A      0.234600  
     472A      0.235605   473A      0.241771   474A      0.244383  
     475A      0.252576   476A      0.256676   477A      0.260907  
     478A      0.272916   479A      0.275510   480A      0.301501  
     481A      0.353508   482A      0.369532   483A      0.371050  
     484A      0.384624   485A      0.406767   486A      0.410332  
     487A      0.422851   488A      0.441289   489A      0.447320  
     490A      0.463885   491A      0.469187   492A      0.484749  
     493A      0.488489   494A      0.488860   495A      0.490985  
     496A      0.493941   497A      0.494617   498A      0.496582  
     499A      0.501697   500A      0.503639   501A      0.505124  
     502A      0.509285   503A      0.509439   504A      0.511060  
     505A      0.518119   506A      0.518822   507A      0.523603  
     508A      0.528742   509A      0.529401   510A      0.531750  
     511A      0.536874   512A      0.545070   513A      0.546841  
     514A      0.547746   515A      0.551817   516A      0.556300  
     517A      0.558457   518A      0.565195   519A      0.566124  
     520A      0.566826   521A      0.569151   522A      0.569263  
     523A      0.571646   524A      0.574373   525A      0.575223  
     526A      0.577556   527A      0.578965   528A      0.580595  
     529A      0.581237   530A      0.581765   531A      0.583116  
     532A      0.583741   533A      0.585066   534A      0.586575  
     535A      0.587090   536A      0.587961   537A      0.590419  
     538A      0.590868   539A      0.598206   540A      0.598787  
     541A      0.600616   542A      0.602710   543A      0.605090  
     544A      0.608779   545A      0.610070   546A      0.610730  
     547A      0.613181   548A      0.614929   549A      0.618522  
     550A      0.620733   551A      0.622120   552A      0.623796  
     553A      0.625943   554A      0.626325   555A      0.628926  
     556A      0.631161   557A      0.633760   558A      0.634481  
     559A      0.635085   560A      0.637390   561A      0.639932  
     562A      0.641680   563A      0.642220   564A      0.644368  
     565A      0.645369   566A      0.646085   567A      0.649289  
     568A      0.650283   569A      0.650816   570A      0.651722  
     571A      0.654245   572A      0.654320   573A      0.654885  
     574A      0.656961   575A      0.657463   576A      0.659660  
     577A      0.659810   578A      0.661747   579A      0.662841  
     580A      0.665751   581A      0.667382   582A      0.667839  
     583A      0.668237   584A      0.670844   585A      0.671790  
     586A      0.674059   587A      0.676120   588A      0.677390  
     589A      0.678669   590A      0.679470   591A      0.680363  
     592A      0.682193   593A      0.683418   594A      0.684200  
     595A      0.686287   596A      0.687151   597A      0.688022  
     598A      0.689858   599A      0.690821   600A      0.692099  
     601A      0.693229   602A      0.694857   603A      0.695581  
     604A      0.695912   605A      0.696322   606A      0.697667  
     607A      0.699901   608A      0.700174   609A      0.702736  
     610A      0.703103   611A      0.704392   612A      0.705610  
     613A      0.707041   614A      0.708936   615A      0.710709  
     616A      0.711017   617A      0.712046   618A      0.712887  
     619A      0.713302   620A      0.715156   621A      0.715566  
     622A      0.716595   623A      0.721532   624A      0.722129  
     625A      0.723864   626A      0.724259   627A      0.724955  
     628A      0.725755   629A      0.726868   630A      0.729405  
     631A      0.730351   632A      0.733037   633A      0.734955  
     634A      0.737349   635A      0.737932   636A      0.739011  
     637A      0.741337   638A      0.743101   639A      0.747394  
     640A      0.747796   641A      0.749136   642A      0.749907  
     643A      0.750168   644A      0.751849   645A      0.752143  
     646A      0.753682   647A      0.754154   648A      0.755902  
     649A      0.757526   650A      0.757972   651A      0.760379  
     652A      0.761072   653A      0.762488   654A      0.763501  
     655A      0.764070   656A      0.766120   657A      0.766234  
     658A      0.768484   659A      0.770775   660A      0.773333  
     661A      0.774193   662A      0.777063   663A      0.779387  
     664A      0.780342   665A      0.783025   666A      0.784973  
     667A      0.785781   668A      0.789920   669A      0.790571  
     670A      0.791796   671A      0.793282   672A      0.796597  
     673A      0.798700   674A      0.800572   675A      0.802369  
     676A      0.805283   677A      0.810435   678A      0.814451  
     679A      0.815443   680A      0.816796   681A      0.826733  
     682A      0.829119   683A      0.834088   684A      0.834571  
     685A      0.836208   686A      0.839300   687A      0.840801  
     688A      0.842974   689A      0.845054   690A      0.845364  
     691A      0.846225   692A      0.850357   693A      0.860229  
     694A      0.861649   695A      0.865490   696A      0.867122  
     697A      0.868579   698A      0.871889   699A      0.876919  
     700A      0.878948   701A      0.881839   702A      0.885755  
     703A      0.889754   704A      0.892567   705A      0.897445  
     706A      0.898975   707A      0.899612   708A      0.900191  
     709A      0.905218   710A      0.905838   711A      0.916552  
     712A      0.920403   713A      0.920500   714A      0.923455  
     715A      0.932961   716A      0.937840   717A      0.943608  
     718A      0.958458   719A      0.960389   720A      0.977565  
     721A      0.990213   722A      0.994360   723A      0.995369  
     724A      1.000912   725A      1.002895   726A      1.003890  
     727A      1.024341   728A      1.030575   729A      1.049276  
     730A      1.051888   731A      1.056472   732A      1.061371  
     733A      1.078116   734A      1.100755   735A      1.120334  
     736A      1.128787   737A      1.214139   738A      1.394212  

    Final Occupation by Irrep:
              A 
    DOCC [   459 ]
    NA   [   459 ]
    NB   [   459 ]

  @DF-RHF Final Energy: -6254.92360660431041

   => Energetics <=

    Nuclear Repulsion Energy =          29645.2071512092115881
    One-Electron Energy =              -67731.8602314865711378
    Two-Electron Energy =               31833.7758920416854380
    Total Energy =                      -6254.9236066043085884

Computation Completed


Properties will be evaluated at   0.000000,   0.000000,   0.000000 [a0]

Properties computed using the SCF density matrix


 Multipole Moments:

 ------------------------------------------------------------------------------------
     Multipole            Electronic (a.u.)      Nuclear  (a.u.)        Total (a.u.)
 ------------------------------------------------------------------------------------

 L = 1.  Multiply by 2.5417464519 to convert [e a0] to [Debye]
 Dipole X            :      -1782.0084283         1775.3939154           -6.6145129
 Dipole Y            :     -82963.4712108        82962.7412420           -0.7299688
 Dipole Z            :     -87004.7045617        87002.4560236           -2.2485381
 Magnitude           :                                                    7.0242835

 ------------------------------------------------------------------------------------

*** tstop() called on atl1-1-01-010-24-1.pace.gatech.edu at Tue May 20 08:19:05 2025
Module time:
	user time   =    3035.14 seconds =      50.59 minutes
	system time =     101.40 seconds =       1.69 minutes
	total time  =        417 seconds =       6.95 minutes
Total time:
	user time   =    3035.14 seconds =      50.59 minutes
	system time =     101.40 seconds =       1.69 minutes
	total time  =        417 seconds =       6.95 minutes
Wall time: 417.44 seconds
