# Supplementary material for: SparcleQC: Automated Input File Creation for QM/MM Studies of Protein:Ligand Complexes
Source: J Chem Inf Model. 2025 Jun 17;65(13):6433–40. doi: 10.1021/acs.jcim.5c00617 (PMC12264949; doi:10.1021/acs.jcim.5c00617)
Supplement: Supplementary file 2 [file ci5c00617_si_002.zip › si/convergence/ex1_1ABA/psi4_files/no_ee/cutoff_14.0_psi4_file_prot.out]

Scratch directory: /tmp/
   => Libint2 <=

    Primary   basis highest AM E, G, H:  5, 4, 3
    Auxiliary basis highest AM E, G, H:  6, 5, 4
    Onebody   basis highest AM E, G, H:  6, 5, 4
    Solid Harmonics ordering:            gaussian

*** tstart() called on atl1-1-01-010-25-1.pace.gatech.edu
*** at Thu May 22 07:10:51 2025

   => Loading Basis Set <=

    Name: MINIX
    Role: ORBITAL
    Keyword: BASIS
    atoms 1, 4-5, 7-10, 26-27, 29-31, 42-43, 45-51, 63-64, 70-71, 73-79, 91-92, 94-95, 103-104, 106, 114-115, 117-118, 128-129, 131-134, 147-148, 150-152, 154, 164-165, 167-170, 186-187, 189, 196-197, 203-204, 206-208, 217-218, 220, 227-228, 230-231, 239-240, 242-243, 253-254, 256, 263-267, 282, 285-286, 288-294, 305-306, 308-311, 324-325, 327-328, 338-339, 341-344, 357-358, 360-361, 363, 374-375, 377-379, 388-389, 391-393, 403-404, 406-409, 425-426, 432-433, 435-437, 448-449, 451-457, 468-469, 471-472, 480-481, 483-484, 492-493, 495-497, 507-508, 510-513, 529-530, 532-535, 548-549, 551, 558-559, 561-563, 573-574, 576-579, 592-593, 595-598, 611-612, 614-615, 625-626, 628-631, 647-648, 650-653, 666-667, 673-674, 676-678, 680, 697-698, 700-701, 709-710, 712-713, 723-724, 726-728, 740-741, 743-746, 759-760, 766-767, 769-772, 785-786, 788-789, 799-800, 802-803, 805, 816-817, 819-821, 830-831, 833-835, 847-848, 850-852, 863-870, 880, 883-884, 886-888, 890, 900-901, 903-906, 919-920, 926-927, 933-934, 936-942, 953-954, 956-957, 965-968 entry C          line    74 file /storage/hive/project/chem-sherrill/csargent30/.conda/envs/psi419/share/psi4/basis/minix.gbs 
    atoms 2, 6, 28, 44, 52, 65, 72, 80, 93, 96-97, 105, 107, 116, 120, 130, 149, 166, 188, 198, 205, 219, 229, 232-233, 241, 245, 255, 283, 287, 307, 326, 330, 340, 359, 376, 390, 394-395, 405, 427, 434, 450, 470, 473-474, 482, 485-486, 494, 498-499, 509, 531, 550, 560, 564-565, 575, 594, 613, 616, 627, 649, 668, 675, 699, 702-703, 711, 714, 725, 730, 742, 761, 768, 787, 790, 801, 818, 832, 837, 849, 881, 885, 902, 921, 928, 935, 955, 958-959, 970, 979, 982, 985, 988, 991, 994, 997, 1000, 1003, 1006, 1009, 1012, 1015, 1018, 1021, 1024, 1027, 1030, 1033, 1036                                                                                                                                                                                                                                                                                                                                                                                                                                                                                                  entry O          line   102 file /storage/hive/project/chem-sherrill/csargent30/.conda/envs/psi419/share/psi4/basis/minix.gbs 
    atoms 3, 11, 25, 41, 62, 69, 90, 102, 113, 119, 127, 146, 153, 155, 163, 171, 185, 195, 202, 216, 226, 238, 244, 252, 262, 268, 284, 304, 323, 329, 337, 356, 373, 387, 402, 410, 424, 431, 447, 467, 479, 491, 506, 514, 528, 547, 557, 572, 591, 610, 624, 632, 646, 665, 672, 679, 681-682, 696, 708, 722, 729, 739, 758, 765, 784, 798, 815, 829, 836, 846, 862, 882, 889, 891, 899, 918, 925, 932, 952, 964, 969                                                                                                                                                                                                                                                                                                                                                                                                                                                                                                                                                                                                                                                             entry N          line    88 file /storage/hive/project/chem-sherrill/csargent30/.conda/envs/psi419/share/psi4/basis/minix.gbs 
    atoms 12-24, 32-40, 53-61, 66-68, 81-89, 98-101, 108-112, 121-126, 135-145, 156-162, 172-184, 191-194, 199-201, 209-215, 222-225, 234-237, 246-251, 257-261, 269-281, 295-303, 312-322, 331-336, 345-355, 364-372, 380-386, 396-401, 411-423, 428-430, 438-446, 458-466, 475-478, 487-490, 500-505, 515-527, 536-546, 552-556, 566-571, 580-590, 599-609, 617-623, 633-645, 654-664, 669-671, 683-695, 704-707, 715-721, 731-738, 747-757, 762-764, 773-783, 791-797, 806-814, 822-828, 838-845, 853-861, 871-879, 892-898, 907-917, 922-924, 929-931, 943-951, 960-963, 971-978, 980-981, 983-984, 986-987, 989-990, 992-993, 995-996, 998-999, 1001-1002, 1004-1005, 1007-1008, 1010-1011, 1013-1014, 1016-1017, 1019-1020, 1022-1023, 1025-1026, 1028-1029, 1031-1032, 1034-1035, 1037-1044                                                                                                                                                                                                                                                                                    entry H          line    24 file /storage/hive/project/chem-sherrill/csargent30/.conda/envs/psi419/share/psi4/basis/minix.gbs 
    atoms 190, 221, 362, 804                                                                                                                                                                                                                                                                                                                                                                                                                                                                                                                                                                                                                                                                                                                                                                                                                                                                                                                                                                                                                                                          entry S          line   256 file /storage/hive/project/chem-sherrill/csargent30/.conda/envs/psi419/share/psi4/basis/minix.gbs 

   => HF3C: Empirical Dispersion <=

    Grimme's -D3 (BJ-damping) Dispersion Correction
    Grimme S.; Ehrlich S.; Goerigk L. (2011), J. Comput. Chem., 32: 1456

        s6 =       1.000000
        s8 =       0.877700
        a1 =       0.417100
        a2 =       2.914900


         ---------------------------------------------------------
                                   SCF
               by Justin Turney, Rob Parrish, Andy Simmonett
                          and Daniel G. A. Smith
                              RHF Reference
                       10 Threads, 114440 MiB Core
         ---------------------------------------------------------

  ==> Geometry <==

    Molecular point group: c1
    Full point group: C1

    Geometry (in Angstrom), charge = -2, multiplicity = 1:

       Center              X                  Y                   Z               Mass       
    ------------   -----------------  -----------------  -----------------  -----------------
         C           15.953000000000    48.976000000000    57.090000000000    12.000000000000
         O           15.835000000000    50.110000000000    57.589000000000    15.994914619570
         N           15.214000000000    48.597000000000    56.058000000000    14.003074004430
         C           14.164000000000    49.432000000000    55.491000000000    12.000000000000
         C           12.869000000000    48.669000000000    55.651000000000    12.000000000000
         O           12.774000000000    47.509000000000    55.249000000000    15.994914619570
         C           14.335000000000    49.676000000000    54.017000000000    12.000000000000
         C           15.413000000000    50.674000000000    53.741000000000    12.000000000000
         C           15.209000000000    51.107000000000    52.296000000000    12.000000000000
         C           16.234000000000    52.178000000000    51.986000000000    12.000000000000
         N           15.769000000000    52.985000000000    50.874000000000    14.003074004430
         H           15.386000000000    47.691000000000    55.647000000000     1.007825032230
         H           14.109000000000    50.381000000000    56.025000000000     1.007825032230
         H           14.593000000000    48.735000000000    53.531000000000     1.007825032230
         H           13.395000000000    50.044000000000    53.605000000000     1.007825032230
         H           15.321000000000    51.529000000000    54.411000000000     1.007825032230
         H           16.392000000000    50.210000000000    53.858000000000     1.007825032230
         H           14.203000000000    51.508000000000    52.167000000000     1.007825032230
         H           15.354000000000    50.255000000000    51.632000000000     1.007825032230
         H           16.373000000000    52.812000000000    52.862000000000     1.007825032230
         H           17.182000000000    51.709000000000    51.723000000000     1.007825032230
         H           15.532000000000    53.910000000000    51.204000000000     1.007825032230
         H           16.499000000000    53.053000000000    50.179000000000     1.007825032230
         H           14.952000000000    52.555000000000    50.464000000000     1.007825032230
         N           11.862000000000    49.290000000000    56.238000000000    14.003074004430
         C           10.574000000000    48.651000000000    56.514000000000    12.000000000000
         C            9.479000000000    49.442000000000    55.784000000000    12.000000000000
         O            9.222000000000    50.616000000000    56.099000000000    15.994914619570
         C           10.282000000000    48.658000000000    58.060000000000    12.000000000000
         C            8.950000000000    47.961000000000    58.320000000000    12.000000000000
         C           11.449000000000    48.005000000000    58.839000000000    12.000000000000
         H           11.987000000000    50.255000000000    56.510000000000     1.007825032230
         H           10.589000000000    47.624000000000    56.149000000000     1.007825032230
         H           10.193000000000    49.695000000000    58.385000000000     1.007825032230
         H            8.741000000000    47.962000000000    59.390000000000     1.007825032230
         H            9.002000000000    46.933000000000    57.961000000000     1.007825032230
         H            8.155000000000    48.489000000000    57.794000000000     1.007825032230
         H           11.227000000000    48.020000000000    59.906000000000     1.007825032230
         H           11.574000000000    46.974000000000    58.508000000000     1.007825032230
         H           12.368000000000    48.561000000000    58.651000000000     1.007825032230
         N            8.831000000000    48.837000000000    54.788000000000    14.003074004430
         C            7.706000000000    49.436000000000    54.084000000000    12.000000000000
         C            6.456000000000    48.981000000000    54.822000000000    12.000000000000
         O            6.310000000000    47.784000000000    55.139000000000    15.994914619570
         C            7.599000000000    48.942000000000    52.633000000000    12.000000000000
         C            8.692000000000    49.472000000000    51.736000000000    12.000000000000
         C            9.959000000000    48.898000000000    51.781000000000    12.000000000000
         C            8.415000000000    50.537000000000    50.880000000000    12.000000000000
         C           10.961000000000    49.400000000000    50.960000000000    12.000000000000
         C            9.426000000000    51.032000000000    50.065000000000    12.000000000000
         C           10.685000000000    50.467000000000    50.116000000000    12.000000000000
         O           11.708000000000    50.978000000000    49.318000000000    15.994914619570
         H            9.136000000000    47.916000000000    54.508000000000     1.007825032230
         H            7.783000000000    50.523000000000    54.107000000000     1.007825032230
         H            6.637000000000    49.260000000000    52.230000000000     1.007825032230
         H            7.639000000000    47.853000000000    52.629000000000     1.007825032230
         H           10.161000000000    48.072000000000    52.447000000000     1.007825032230
         H            7.427000000000    50.972000000000    50.851000000000     1.007825032230
         H           11.948000000000    48.963000000000    50.978000000000     1.007825032230
         H            9.228000000000    51.855000000000    49.395000000000     1.007825032230
         H           11.376000000000    51.721000000000    48.808000000000     1.007825032230
         N            5.533000000000    49.874000000000    55.110000000000    14.003074004430
         C            4.317000000000    49.477000000000    55.789000000000    12.000000000000
         C            3.333000000000    50.620000000000    55.891000000000    12.000000000000
         O            3.372000000000    51.588000000000    55.127000000000    15.994914619570
         H            5.674000000000    50.841000000000    54.856000000000     1.007825032230
         H            4.569000000000    49.137000000000    56.794000000000     1.007825032230
         H            3.854000000000    48.656000000000    55.241000000000     1.007825032230
         N            2.442000000000    50.507000000000    56.862000000000    14.003074004430
         C            1.413000000000    51.506000000000    57.119000000000    12.000000000000
         C            1.670000000000    52.119000000000    58.461000000000    12.000000000000
         O            2.084000000000    51.417000000000    59.378000000000    15.994914619570
         C            0.005000000000    50.927000000000    57.232000000000    12.000000000000
         C           -0.521000000000    50.237000000000    56.001000000000    12.000000000000
         C           -0.985000000000    51.011000000000    54.951000000000    12.000000000000
         C           -0.569000000000    48.854000000000    55.936000000000    12.000000000000
         C           -1.502000000000    50.387000000000    53.835000000000    12.000000000000
         C           -1.086000000000    48.222000000000    54.817000000000    12.000000000000
         C           -1.549000000000    49.003000000000    53.779000000000    12.000000000000
         O           -2.106000000000    48.406000000000    52.664000000000    15.994914619570
         H            2.477000000000    49.689000000000    57.454000000000     1.007825032230
         H            1.439000000000    52.275000000000    56.347000000000     1.007825032230
         H            0.006000000000    50.203000000000    58.047000000000     1.007825032230
         H           -0.679000000000    51.735000000000    57.492000000000     1.007825032230
         H           -0.943000000000    52.089000000000    55.005000000000     1.007825032230
         H           -0.201000000000    48.265000000000    56.763000000000     1.007825032230
         H           -1.869000000000    50.975000000000    53.007000000000     1.007825032230
         H           -1.126000000000    47.144000000000    54.759000000000     1.007825032230
         H           -2.740000000000    47.740000000000    52.940000000000     1.007825032230
         N            1.353000000000    53.383000000000    58.618000000000    14.003074004430
         C            1.379000000000    54.012000000000    59.918000000000    12.000000000000
         C            0.072000000000    53.524000000000    60.555000000000    12.000000000000
         O           -1.014000000000    53.786000000000    60.032000000000    15.994914619570
         C            1.368000000000    55.515000000000    59.744000000000    12.000000000000
         C            1.385000000000    56.331000000000    61.039000000000    12.000000000000
         O            0.880000000000    55.917000000000    62.095000000000    15.994914619570
         O            1.931000000000    57.431000000000    60.951000000000    15.994914619570
         H            1.085000000000    53.928000000000    57.811000000000     1.007825032230
         H            2.245000000000    53.688000000000    60.496000000000     1.007825032230
         H            2.247000000000    55.792000000000    59.162000000000     1.007825032230
         H            0.479000000000    55.789000000000    59.176000000000     1.007825032230
         N            0.064000000000    52.892000000000    61.725000000000    14.003074004430
         C           -1.173000000000    52.358000000000    62.288000000000    12.000000000000
         C           -2.171000000000    53.409000000000    62.766000000000    12.000000000000
         O           -3.340000000000    53.082000000000    63.002000000000    15.994914619570
         C           -0.884000000000    51.432000000000    63.465000000000    12.000000000000
         O           -0.305000000000    50.228000000000    62.993000000000    15.994914619570
         H            0.929000000000    52.779000000000    62.234000000000     1.007825032230
         H           -1.661000000000    51.766000000000    61.513000000000     1.007825032230
         H           -0.193000000000    51.922000000000    64.151000000000     1.007825032230
         H           -1.814000000000    51.207000000000    63.987000000000     1.007825032230
         H            0.094000000000    49.756000000000    63.727000000000     1.007825032230
         N           -1.723000000000    54.648000000000    62.956000000000    14.003074004430
         C           -2.659000000000    55.732000000000    63.202000000000    12.000000000000
         C           -3.518000000000    55.978000000000    61.988000000000    12.000000000000
         O           -4.628000000000    56.464000000000    62.145000000000    15.994914619570
         C           -1.958000000000    57.050000000000    63.504000000000    12.000000000000
         C           -1.189000000000    56.951000000000    64.807000000000    12.000000000000
         N            0.113000000000    57.238000000000    64.812000000000    14.003074004430
         O           -1.733000000000    56.536000000000    65.839000000000    15.994914619570
         H           -0.731000000000    54.835000000000    62.929000000000     1.007825032230
         H           -3.299000000000    55.467000000000    64.044000000000     1.007825032230
         H           -2.702000000000    57.842000000000    63.585000000000     1.007825032230
         H           -1.267000000000    57.285000000000    62.694000000000     1.007825032230
         H            0.566000000000    57.547000000000    63.963000000000     1.007825032230
         H            0.647000000000    57.147000000000    65.665000000000     1.007825032230
         N           -3.063000000000    55.713000000000    60.763000000000    14.003074004430
         C           -3.859000000000    55.957000000000    59.566000000000    12.000000000000
         C           -4.489000000000    54.638000000000    59.165000000000    12.000000000000
         O           -5.677000000000    54.600000000000    58.838000000000    15.994914619570
         C           -2.936000000000    56.525000000000    58.453000000000    12.000000000000
         C           -2.419000000000    57.872000000000    58.904000000000    12.000000000000
         C           -3.673000000000    56.641000000000    57.124000000000    12.000000000000
         C           -1.159000000000    58.375000000000    58.200000000000    12.000000000000
         H           -2.134000000000    55.330000000000    60.661000000000     1.007825032230
         H           -4.643000000000    56.680000000000    59.792000000000     1.007825032230
         H           -2.089000000000    55.851000000000    58.325000000000     1.007825032230
         H           -3.209000000000    58.605000000000    58.738000000000     1.007825032230
         H           -2.217000000000    57.821000000000    59.974000000000     1.007825032230
         H           -4.035000000000    55.658000000000    56.822000000000     1.007825032230
         H           -4.518000000000    57.321000000000    57.235000000000     1.007825032230
         H           -2.994000000000    57.028000000000    56.364000000000     1.007825032230
         H           -0.881000000000    59.348000000000    58.604000000000     1.007825032230
         H           -0.345000000000    57.668000000000    58.363000000000     1.007825032230
         H           -1.352000000000    58.467000000000    57.131000000000     1.007825032230
         N           -3.764000000000    53.513000000000    59.144000000000    14.003074004430
         C           -4.323000000000    52.242000000000    58.734000000000    12.000000000000
         C           -3.681000000000    51.215000000000    59.641000000000    12.000000000000
         O           -2.469000000000    51.006000000000    59.589000000000    15.994914619570
         C           -3.962000000000    52.008000000000    57.296000000000    12.000000000000
         C           -4.635000000000    50.801000000000    56.669000000000    12.000000000000
         C           -4.176000000000    49.512000000000    56.726000000000    12.000000000000
         N           -5.696000000000    50.809000000000    55.872000000000    14.003074004430
         C           -5.895000000000    49.594000000000    55.423000000000    12.000000000000
         N           -4.976000000000    48.833000000000    55.943000000000    14.003074004430
         H           -2.794000000000    53.552000000000    59.424000000000     1.007825032230
         H           -5.406000000000    52.241000000000    58.862000000000     1.007825032230
         H           -2.883000000000    51.867000000000    57.234000000000     1.007825032230
         H           -4.231000000000    52.894000000000    56.721000000000     1.007825032230
         H           -6.258000000000    51.618000000000    55.648000000000     1.007825032230
         H           -3.337000000000    49.137000000000    57.293000000000     1.007825032230
         H           -6.677000000000    49.282000000000    54.747000000000     1.007825032230
         N           -4.454000000000    50.568000000000    60.487000000000    14.003074004430
         C           -3.913000000000    49.659000000000    61.489000000000    12.000000000000
         C           -3.055000000000    48.558000000000    60.876000000000    12.000000000000
         O           -3.491000000000    47.931000000000    59.898000000000    15.994914619570
         C           -5.077000000000    49.060000000000    62.264000000000    12.000000000000
         C           -4.581000000000    48.271000000000    63.463000000000    12.000000000000
         C           -5.696000000000    47.747000000000    64.361000000000    12.000000000000
         C           -5.125000000000    47.550000000000    65.754000000000    12.000000000000
         N           -6.117000000000    47.166000000000    66.752000000000    14.003074004430
         H           -5.453000000000    50.706000000000    60.440000000000     1.007825032230
         H           -3.296000000000    50.234000000000    62.180000000000     1.007825032230
         H           -5.727000000000    49.864000000000    62.610000000000     1.007825032230
         H           -5.643000000000    48.398000000000    61.608000000000     1.007825032230
         H           -4.005000000000    47.420000000000    63.099000000000     1.007825032230
         H           -3.926000000000    48.910000000000    64.055000000000     1.007825032230
         H           -6.513000000000    48.468000000000    64.395000000000     1.007825032230
         H           -6.062000000000    46.795000000000    63.976000000000     1.007825032230
         H           -4.367000000000    46.769000000000    65.706000000000     1.007825032230
         H           -4.651000000000    48.479000000000    66.072000000000     1.007825032230
         H           -5.667000000000    47.053000000000    67.649000000000     1.007825032230
         H           -6.548000000000    46.294000000000    66.480000000000     1.007825032230
         H           -6.824000000000    47.884000000000    66.818000000000     1.007825032230
         N           -1.840000000000    48.367000000000    61.392000000000    14.003074004430
         C           -0.992000000000    47.311000000000    60.887000000000    12.000000000000
         C           -0.176000000000    46.758000000000    62.031000000000    12.000000000000
         O            0.958000000000    47.176000000000    62.300000000000    15.994914619570
         C           -0.081000000000    47.849000000000    59.785000000000    12.000000000000
         S            0.906000000000    46.497000000000    59.054000000000    31.972071174400
         H           -1.511000000000    48.963000000000    62.139000000000     1.007825032230
         H           -1.616000000000    46.517000000000    60.478000000000     1.007825032230
         H           -0.691000000000    48.308000000000    59.007000000000     1.007825032230
         H            0.590000000000    48.598000000000    60.206000000000     1.007825032230
         N           -0.745000000000    45.803000000000    62.754000000000    14.003074004430
         C           -0.066000000000    45.169000000000    63.887000000000    12.000000000000
         C            1.297000000000    44.560000000000    63.509000000000    12.000000000000
         O            2.300000000000    44.868000000000    64.165000000000    15.994914619570
         H           -1.679000000000    45.502000000000    62.515000000000     1.007825032230
         H            0.092000000000    45.920000000000    64.661000000000     1.007825032230
         H           -0.706000000000    44.381000000000    64.285000000000     1.007825032230
         N            1.441000000000    43.750000000000    62.430000000000    14.003074004430
         C            2.722000000000    43.233000000000    61.953000000000    12.000000000000
         C            3.756000000000    44.331000000000    61.685000000000    12.000000000000
         O            4.949000000000    44.126000000000    61.944000000000    15.994914619570
         C            2.361000000000    42.431000000000    60.697000000000    12.000000000000
         C            0.961000000000    41.944000000000    60.950000000000    12.000000000000
         C            0.350000000000    43.177000000000    61.613000000000    12.000000000000
         H            3.124000000000    42.549000000000    62.701000000000     1.007825032230
         H            2.394000000000    43.066000000000    59.812000000000     1.007825032230
         H            3.040000000000    41.586000000000    60.581000000000     1.007825032230
         H            0.449000000000    41.692000000000    60.021000000000     1.007825032230
         H            0.963000000000    41.096000000000    61.635000000000     1.007825032230
         H           -0.493000000000    42.895000000000    62.243000000000     1.007825032230
         H            0.031000000000    43.893000000000    60.855000000000     1.007825032230
         N            3.322000000000    45.484000000000    61.134000000000    14.003074004430
         C            4.203000000000    46.620000000000    60.883000000000    12.000000000000
         C            4.775000000000    47.153000000000    62.194000000000    12.000000000000
         O            5.993000000000    47.336000000000    62.287000000000    15.994914619570
         C            3.465000000000    47.784000000000    60.221000000000    12.000000000000
         S            2.700000000000    47.388000000000    58.627000000000    31.972071174400
         H            2.346000000000    45.564000000000    60.885000000000     1.007825032230
         H            5.022000000000    46.302000000000    60.238000000000     1.007825032230
         H            2.681000000000    48.119000000000    60.900000000000     1.007825032230
         H            4.169000000000    48.603000000000    60.074000000000     1.007825032230
         N            3.929000000000    47.366000000000    63.213000000000    14.003074004430
         C            4.400000000000    47.850000000000    64.519000000000    12.000000000000
         C            5.301000000000    46.854000000000    65.213000000000    12.000000000000
         O            6.330000000000    47.235000000000    65.785000000000    15.994914619570
         C            3.252000000000    48.130000000000    65.453000000000    12.000000000000
         C            2.275000000000    49.174000000000    64.947000000000    12.000000000000
         O            2.661000000000    50.072000000000    64.202000000000    15.994914619570
         O            1.114000000000    49.053000000000    65.326000000000    15.994914619570
         H            2.944000000000    47.189000000000    63.080000000000     1.007825032230
         H            4.957000000000    48.774000000000    64.366000000000     1.007825032230
         H            2.706000000000    47.200000000000    65.611000000000     1.007825032230
         H            3.654000000000    48.464000000000    66.409000000000     1.007825032230
         N            4.971000000000    45.566000000000    65.104000000000    14.003074004430
         C            5.811000000000    44.521000000000    65.668000000000    12.000000000000
         C            7.214000000000    44.473000000000    65.059000000000    12.000000000000
         O            8.207000000000    44.255000000000    65.775000000000    15.994914619570
         C            5.155000000000    43.160000000000    65.492000000000    12.000000000000
         C            3.963000000000    42.993000000000    66.423000000000    12.000000000000
         N            3.136000000000    42.008000000000    66.186000000000    14.003074004430
         O            3.705000000000    43.776000000000    67.340000000000    15.994914619570
         H            4.122000000000    45.312000000000    64.621000000000     1.007825032230
         H            5.913000000000    44.710000000000    66.737000000000     1.007825032230
         H            4.816000000000    43.061000000000    64.461000000000     1.007825032230
         H            5.887000000000    42.380000000000    65.704000000000     1.007825032230
         H            3.314000000000    41.372000000000    65.422000000000     1.007825032230
         H            2.319000000000    41.884000000000    66.767000000000     1.007825032230
         N            7.325000000000    44.679000000000    63.742000000000    14.003074004430
         C            8.610000000000    44.724000000000    63.054000000000    12.000000000000
         C            9.472000000000    45.856000000000    63.609000000000    12.000000000000
         O           10.647000000000    45.669000000000    63.916000000000    15.994914619570
         C            8.379000000000    44.972000000000    61.565000000000    12.000000000000
         H            6.482000000000    44.809000000000    63.201000000000     1.007825032230
         H            9.127000000000    43.774000000000    63.188000000000     1.007825032230
         H            9.338000000000    45.006000000000    61.049000000000     1.007825032230
         H            7.773000000000    44.165000000000    61.152000000000     1.007825032230
         H            7.860000000000    45.921000000000    61.431000000000     1.007825032230
         N            8.899000000000    47.054000000000    63.754000000000    14.003074004430
         C            9.633000000000    48.188000000000    64.320000000000    12.000000000000
         C            8.750000000000    49.440000000000    64.355000000000    12.000000000000
         C            8.442000000000    49.885000000000    62.945000000000    12.000000000000
         C            7.857000000000    51.275000000000    62.964000000000    12.000000000000
         C            6.420000000000    51.296000000000    63.387000000000    12.000000000000
         N            5.911000000000    52.643000000000    63.201000000000    14.003074004430
         H            7.939000000000    47.180000000000    63.467000000000     1.007825032230
         H           10.500000000000    48.391000000000    63.691000000000     1.007825032230
         H            7.819000000000    49.212000000000    64.874000000000     1.007825032230
         H            9.273000000000    50.238000000000    64.881000000000     1.007825032230
         H            9.360000000000    49.887000000000    62.358000000000     1.007825032230
         H            7.726000000000    49.197000000000    62.496000000000     1.007825032230
         H            8.433000000000    51.885000000000    63.659000000000     1.007825032230
         H            7.938000000000    51.706000000000    61.966000000000     1.007825032230
         H            6.341000000000    51.014000000000    64.437000000000     1.007825032230
         H            5.847000000000    50.599000000000    62.775000000000     1.007825032230
         H            5.006000000000    52.603000000000    62.755000000000     1.007825032230
         H            6.550000000000    53.167000000000    62.619000000000     1.007825032230
         H            5.824000000000    53.097000000000    64.099000000000     1.007825032230
         C           12.566000000000    53.009000000000    57.937000000000    12.000000000000
         O           12.459000000000    51.916000000000    57.371000000000    15.994914619570
         N           11.485000000000    53.672000000000    58.281000000000    14.003074004430
         C           10.147000000000    53.178000000000    57.973000000000    12.000000000000
         C            9.589000000000    54.010000000000    56.814000000000    12.000000000000
         O            9.658000000000    55.244000000000    56.807000000000    15.994914619570
         C            9.253000000000    53.305000000000    59.218000000000    12.000000000000
         C            7.869000000000    52.700000000000    59.024000000000    12.000000000000
         C            7.687000000000    51.343000000000    59.216000000000    12.000000000000
         C            6.802000000000    53.499000000000    58.641000000000    12.000000000000
         C            6.436000000000    50.789000000000    59.028000000000    12.000000000000
         C            5.556000000000    52.939000000000    58.454000000000    12.000000000000
         C            5.384000000000    51.590000000000    58.648000000000    12.000000000000
         H           11.583000000000    54.549000000000    58.773000000000     1.007825032230
         H           10.206000000000    52.132000000000    57.673000000000     1.007825032230
         H            9.741000000000    52.795000000000    60.049000000000     1.007825032230
         H            9.144000000000    54.360000000000    59.467000000000     1.007825032230
         H            8.518000000000    50.720000000000    59.511000000000     1.007825032230
         H            6.947000000000    54.558000000000    58.489000000000     1.007825032230
         H            6.284000000000    49.730000000000    59.179000000000     1.007825032230
         H            4.721000000000    53.557000000000    58.157000000000     1.007825032230
         H            4.408000000000    51.152000000000    58.500000000000     1.007825032230
         N            9.024000000000    53.368000000000    55.798000000000    14.003074004430
         C            8.472000000000    54.040000000000    54.638000000000    12.000000000000
         C            6.973000000000    53.748000000000    54.671000000000    12.000000000000
         O            6.536000000000    52.594000000000    54.558000000000    15.994914619570
         C            9.142000000000    53.478000000000    53.348000000000    12.000000000000
         C           10.605000000000    53.856000000000    53.284000000000    12.000000000000
         C            8.446000000000    54.045000000000    52.136000000000    12.000000000000
         C           11.302000000000    53.478000000000    54.566000000000    12.000000000000
         H            8.976000000000    52.360000000000    55.835000000000     1.007825032230
         H            8.645000000000    55.114000000000    54.711000000000     1.007825032230
         H            9.051000000000    52.392000000000    53.340000000000     1.007825032230
         H           11.075000000000    53.332000000000    52.452000000000     1.007825032230
         H           10.693000000000    54.931000000000    53.129000000000     1.007825032230
         H            7.389000000000    53.781000000000    52.167000000000     1.007825032230
         H            8.549000000000    55.130000000000    52.132000000000     1.007825032230
         H            8.897000000000    53.634000000000    51.233000000000     1.007825032230
         H           12.377000000000    53.428000000000    54.395000000000     1.007825032230
         H           11.090000000000    54.227000000000    55.329000000000     1.007825032230
         H           10.942000000000    52.506000000000    54.902000000000     1.007825032230
         N            6.166000000000    54.792000000000    54.866000000000    14.003074004430
         C            4.714000000000    54.653000000000    54.968000000000    12.000000000000
         C            4.103000000000    54.707000000000    53.574000000000    12.000000000000
         O            4.298000000000    55.692000000000    52.855000000000    15.994914619570
         C            4.122000000000    55.782000000000    55.827000000000    12.000000000000
         C            2.598000000000    55.732000000000    55.945000000000    12.000000000000
         N            2.013000000000    56.857000000000    56.341000000000    14.003074004430
         O            1.918000000000    54.728000000000    55.674000000000    15.994914619570
         H            6.573000000000    55.713000000000    54.946000000000     1.007825032230
         H            4.477000000000    53.693000000000    55.426000000000     1.007825032230
         H            4.547000000000    55.711000000000    56.828000000000     1.007825032230
         H            4.408000000000    56.740000000000    55.392000000000     1.007825032230
         H            2.573000000000    57.671000000000    56.551000000000     1.007825032230
         H            1.008000000000    56.899000000000    56.432000000000     1.007825032230
         N            3.358000000000    53.697000000000    53.143000000000    14.003074004430
         C            2.813000000000    53.718000000000    51.788000000000    12.000000000000
         C            1.415000000000    54.343000000000    51.725000000000    12.000000000000
         O            0.846000000000    54.490000000000    50.639000000000    15.994914619570
         C            2.765000000000    52.263000000000    51.154000000000    12.000000000000
         C            1.854000000000    51.314000000000    51.971000000000    12.000000000000
         C            4.222000000000    51.753000000000    51.018000000000    12.000000000000
         C            1.552000000000    49.957000000000    51.275000000000    12.000000000000
         H            3.168000000000    52.914000000000    53.752000000000     1.007825032230
         H            3.476000000000    54.326000000000    51.173000000000     1.007825032230
         H            2.346000000000    52.349000000000    50.152000000000     1.007825032230
         H            2.343000000000    51.107000000000    52.923000000000     1.007825032230
         H            0.910000000000    51.822000000000    52.168000000000     1.007825032230
         H            4.218000000000    50.753000000000    50.584000000000     1.007825032230
         H            4.784000000000    52.427000000000    50.372000000000     1.007825032230
         H            4.689000000000    51.720000000000    52.002000000000     1.007825032230
         H            0.908000000000    49.355000000000    51.916000000000     1.007825032230
         H            2.486000000000    49.425000000000    51.096000000000     1.007825032230
         H            1.050000000000    50.140000000000    50.325000000000     1.007825032230
         N            0.803000000000    54.699000000000    52.842000000000    14.003074004430
         C           -0.523000000000    55.306000000000    52.821000000000    12.000000000000
         C           -0.453000000000    56.609000000000    53.627000000000    12.000000000000
         O           -0.633000000000    56.589000000000    54.848000000000    15.994914619570
         C           -1.551000000000    54.355000000000    53.441000000000    12.000000000000
         C           -2.945000000000    54.929000000000    53.268000000000    12.000000000000
         S           -4.230000000000    53.864000000000    53.922000000000    31.972071174400
         C           -4.327000000000    52.868000000000    52.489000000000    12.000000000000
         H            1.263000000000    54.547000000000    53.728000000000     1.007825032230
         H           -0.806000000000    55.528000000000    51.792000000000     1.007825032230
         H           -1.338000000000    54.233000000000    54.503000000000     1.007825032230
         H           -1.494000000000    53.386000000000    52.946000000000     1.007825032230
         H           -2.992000000000    55.887000000000    53.785000000000     1.007825032230
         H           -3.129000000000    55.092000000000    52.206000000000     1.007825032230
         H           -5.082000000000    52.095000000000    52.634000000000     1.007825032230
         H           -4.601000000000    53.487000000000    51.634000000000     1.007825032230
         H           -3.359000000000    52.401000000000    52.305000000000     1.007825032230
         N           -0.069000000000    57.747000000000    53.033000000000    14.003074004430
         C            0.130000000000    59.004000000000    53.753000000000    12.000000000000
         C           -1.161000000000    59.540000000000    54.366000000000    12.000000000000
         O           -1.088000000000    60.325000000000    55.314000000000    15.994914619570
         C            0.742000000000    59.923000000000    52.710000000000    12.000000000000
         C            0.180000000000    59.391000000000    51.392000000000    12.000000000000
         C            0.301000000000    57.877000000000    51.623000000000    12.000000000000
         H            0.857000000000    58.842000000000    54.549000000000     1.007825032230
         H            0.437000000000    60.956000000000    52.875000000000     1.007825032230
         H            1.829000000000    59.841000000000    52.721000000000     1.007825032230
         H           -0.857000000000    59.694000000000    51.246000000000     1.007825032230
         H            0.798000000000    59.706000000000    50.551000000000     1.007825032230
         H            1.320000000000    57.531000000000    51.449000000000     1.007825032230
         H           -0.402000000000    57.335000000000    50.990000000000     1.007825032230
         N           -2.347000000000    59.218000000000    53.855000000000    14.003074004430
         C           -3.580000000000    59.608000000000    54.506000000000    12.000000000000
         C           -4.621000000000    58.576000000000    54.120000000000    12.000000000000
         O           -4.435000000000    57.772000000000    53.204000000000    15.994914619570
         C           -4.036000000000    61.020000000000    54.086000000000    12.000000000000
         C           -4.588000000000    61.145000000000    52.709000000000    12.000000000000
         C           -5.126000000000    62.533000000000    52.424000000000    12.000000000000
         O           -6.188000000000    62.907000000000    52.919000000000    15.994914619570
         O           -4.454000000000    63.220000000000    51.686000000000    15.994914619570
         H           -2.388000000000    58.690000000000    52.995000000000     1.007825032230
         H           -3.437000000000    59.585000000000    55.586000000000     1.007825032230
         H           -3.175000000000    61.685000000000    54.162000000000     1.007825032230
         H           -4.794000000000    61.359000000000    54.792000000000     1.007825032230
         H           -3.796000000000    60.923000000000    51.993000000000     1.007825032230
         H           -5.393000000000    60.420000000000    52.583000000000     1.007825032230
         N           -5.705000000000    58.589000000000    54.877000000000    14.003074004430
         C           -6.757000000000    57.578000000000    54.836000000000    12.000000000000
         C           -7.234000000000    57.352000000000    53.418000000000    12.000000000000
         O           -7.586000000000    58.298000000000    52.725000000000    15.994914619570
         C           -7.784000000000    58.137000000000    55.781000000000    12.000000000000
         C           -8.887000000000    57.314000000000    56.382000000000    12.000000000000
         C           -9.560000000000    58.360000000000    57.281000000000    12.000000000000
         C          -10.620000000000    57.764000000000    58.185000000000    12.000000000000
         N          -11.100000000000    58.732000000000    59.160000000000    14.003074004430
         H           -5.813000000000    59.352000000000    55.530000000000     1.007825032230
         H           -6.371000000000    56.642000000000    55.238000000000     1.007825032230
         H           -7.224000000000    58.546000000000    56.622000000000     1.007825032230
         H           -8.256000000000    58.979000000000    55.275000000000     1.007825032230
         H           -9.570000000000    56.940000000000    55.620000000000     1.007825032230
         H           -8.481000000000    56.495000000000    56.976000000000     1.007825032230
         H           -8.796000000000    58.828000000000    57.902000000000     1.007825032230
         H          -10.020000000000    59.122000000000    56.652000000000     1.007825032230
         H          -11.459000000000    57.432000000000    57.574000000000     1.007825032230
         H          -10.200000000000    56.907000000000    58.711000000000     1.007825032230
         H          -11.803000000000    58.302000000000    59.744000000000     1.007825032230
         H          -10.329000000000    59.042000000000    59.734000000000     1.007825032230
         H          -11.501000000000    59.524000000000    58.679000000000     1.007825032230
         N           -7.092000000000    56.125000000000    52.927000000000    14.003074004430
         C           -7.542000000000    55.739000000000    51.597000000000    12.000000000000
         C           -6.706000000000    56.276000000000    50.425000000000    12.000000000000
         O           -7.110000000000    56.102000000000    49.266000000000    15.994914619570
         H           -6.650000000000    55.425000000000    53.506000000000     1.007825032230
         H           -7.532000000000    54.650000000000    51.544000000000     1.007825032230
         H           -8.570000000000    56.079000000000    51.470000000000     1.007825032230
         N           -5.539000000000    56.901000000000    50.662000000000    14.003074004430
         C           -4.668000000000    57.406000000000    49.617000000000    12.000000000000
         C           -3.305000000000    56.701000000000    49.689000000000    12.000000000000
         O           -2.574000000000    56.844000000000    50.663000000000    15.994914619570
         C           -4.477000000000    58.938000000000    49.771000000000    12.000000000000
         C           -3.520000000000    59.471000000000    48.683000000000    12.000000000000
         C           -5.826000000000    59.653000000000    49.617000000000    12.000000000000
         H           -5.252000000000    57.026000000000    51.622000000000     1.007825032230
         H           -5.122000000000    57.201000000000    48.647000000000     1.007825032230
         H           -4.063000000000    59.154000000000    50.756000000000     1.007825032230
         H           -2.553000000000    58.975000000000    48.774000000000     1.007825032230
         H           -3.390000000000    60.546000000000    48.809000000000     1.007825032230
         H           -3.941000000000    59.268000000000    47.698000000000     1.007825032230
         H           -6.518000000000    59.291000000000    50.377000000000     1.007825032230
         H           -6.234000000000    59.449000000000    48.627000000000     1.007825032230
         H           -5.684000000000    60.727000000000    49.737000000000     1.007825032230
         N           -2.981000000000    55.933000000000    48.650000000000    14.003074004430
         C           -1.694000000000    55.276000000000    48.503000000000    12.000000000000
         C           -0.689000000000    56.178000000000    47.833000000000    12.000000000000
         O           -1.007000000000    57.031000000000    46.986000000000    15.994914619570
         C           -1.807000000000    54.027000000000    47.654000000000    12.000000000000
         C           -2.448000000000    52.908000000000    48.447000000000    12.000000000000
         C           -1.674000000000    52.148000000000    49.313000000000    12.000000000000
         C           -3.793000000000    52.637000000000    48.293000000000    12.000000000000
         C           -2.246000000000    51.109000000000    50.022000000000    12.000000000000
         C           -4.359000000000    51.592000000000    49.009000000000    12.000000000000
         C           -3.585000000000    50.828000000000    49.870000000000    12.000000000000
         H           -3.669000000000    55.800000000000    47.923000000000     1.007825032230
         H           -1.321000000000    55.001000000000    49.490000000000     1.007825032230
         H           -2.418000000000    54.242000000000    46.778000000000     1.007825032230
         H           -0.812000000000    53.718000000000    47.333000000000     1.007825032230
         H           -0.624000000000    52.369000000000    49.433000000000     1.007825032230
         H           -4.397000000000    53.231000000000    47.623000000000     1.007825032230
         H           -1.643000000000    50.518000000000    50.695000000000     1.007825032230
         H           -5.410000000000    51.372000000000    48.895000000000     1.007825032230
         H           -4.032000000000    50.014000000000    50.420000000000     1.007825032230
         N            0.559000000000    55.981000000000    48.219000000000    14.003074004430
         C            1.648000000000    56.676000000000    47.609000000000    12.000000000000
         C            2.148000000000    55.749000000000    46.503000000000    12.000000000000
         O            2.969000000000    54.837000000000    46.727000000000    15.994914619570
         C            2.727000000000    56.921000000000    48.641000000000    12.000000000000
         C            3.851000000000    57.807000000000    48.123000000000    12.000000000000
         O            4.136000000000    57.836000000000    46.930000000000    15.994914619570
         O            4.466000000000    58.475000000000    48.937000000000    15.994914619570
         H            0.748000000000    55.324000000000    48.962000000000     1.007825032230
         H            1.306000000000    57.621000000000    47.186000000000     1.007825032230
         H            3.149000000000    55.961000000000    48.937000000000     1.007825032230
         H            2.279000000000    57.394000000000    49.515000000000     1.007825032230
         N            1.729000000000    56.044000000000    45.279000000000    14.003074004430
         C            2.074000000000    55.193000000000    44.152000000000    12.000000000000
         C            3.544000000000    55.165000000000    43.751000000000    12.000000000000
         O            4.028000000000    54.128000000000    43.262000000000    15.994914619570
         C            1.196000000000    55.606000000000    42.978000000000    12.000000000000
         C           -0.276000000000    55.169000000000    43.109000000000    12.000000000000
         O           -0.642000000000    54.440000000000    44.043000000000    15.994914619570
         O           -1.058000000000    55.533000000000    42.223000000000    15.994914619570
         H            1.165000000000    56.868000000000    45.129000000000     1.007825032230
         H            1.794000000000    54.174000000000    44.420000000000     1.007825032230
         H            1.224000000000    56.692000000000    42.895000000000     1.007825032230
         H            1.608000000000    55.175000000000    42.065000000000     1.007825032230
         N            4.295000000000    56.236000000000    44.041000000000    14.003074004430
         C            5.738000000000    56.262000000000    43.810000000000    12.000000000000
         C            6.419000000000    55.264000000000    44.753000000000    12.000000000000
         O            7.287000000000    54.507000000000    44.311000000000    15.994914619570
         C            6.285000000000    57.691000000000    44.060000000000    12.000000000000
         C            7.817000000000    57.877000000000    44.132000000000    12.000000000000
         C            8.325000000000    58.939000000000    45.136000000000    12.000000000000
         O            7.863000000000    60.082000000000    45.076000000000    15.994914619570
         O            9.188000000000    58.652000000000    45.976000000000    15.994914619570
         H            3.849000000000    57.053000000000    44.433000000000     1.007825032230
         H            5.941000000000    55.976000000000    42.778000000000     1.007825032230
         H            5.919000000000    58.324000000000    43.252000000000     1.007825032230
         H            5.858000000000    58.056000000000    44.994000000000     1.007825032230
         H            8.165000000000    58.163000000000    43.139000000000     1.007825032230
         H            8.267000000000    56.918000000000    44.390000000000     1.007825032230
         N            6.007000000000    55.188000000000    46.022000000000    14.003074004430
         C            6.595000000000    54.232000000000    46.948000000000    12.000000000000
         C            6.178000000000    52.810000000000    46.615000000000    12.000000000000
         O            7.003000000000    51.909000000000    46.780000000000    15.994914619570
         C            6.185000000000    54.544000000000    48.389000000000    12.000000000000
         C            6.770000000000    55.890000000000    48.845000000000    12.000000000000
         C            8.263000000000    55.770000000000    49.033000000000    12.000000000000
         C            9.097000000000    56.857000000000    48.364000000000    12.000000000000
         N            8.714000000000    58.206000000000    48.749000000000    14.003074004430
         H            5.275000000000    55.805000000000    46.344000000000     1.007825032230
         H            7.680000000000    54.301000000000    46.874000000000     1.007825032230
         H            5.098000000000    54.589000000000    48.449000000000     1.007825032230
         H            6.549000000000    53.753000000000    49.045000000000     1.007825032230
         H            6.562000000000    56.648000000000    48.090000000000     1.007825032230
         H            6.309000000000    56.183000000000    49.788000000000     1.007825032230
         H            8.470000000000    55.798000000000    50.103000000000     1.007825032230
         H            8.583000000000    54.803000000000    48.645000000000     1.007825032230
         H           10.142000000000    56.705000000000    48.635000000000     1.007825032230
         H            8.998000000000    56.759000000000    47.283000000000     1.007825032230
         H            9.047000000000    58.862000000000    48.057000000000     1.007825032230
         H            7.708000000000    58.265000000000    48.811000000000     1.007825032230
         H            9.121000000000    58.428000000000    49.646000000000     1.007825032230
         N            4.954000000000    52.544000000000    46.147000000000    14.003074004430
         C            4.574000000000    51.175000000000    45.767000000000    12.000000000000
         C            5.400000000000    50.768000000000    44.548000000000    12.000000000000
         O            5.935000000000    49.653000000000    44.554000000000    15.994914619570
         C            3.036000000000    51.092000000000    45.467000000000    12.000000000000
         C            2.286000000000    51.433000000000    46.777000000000    12.000000000000
         C            2.604000000000    49.685000000000    45.023000000000    12.000000000000
         C            0.773000000000    51.661000000000    46.639000000000    12.000000000000
         H            4.282000000000    53.292000000000    46.053000000000     1.007825032230
         H            4.809000000000    50.502000000000    46.592000000000     1.007825032230
         H            2.774000000000    51.816000000000    44.696000000000     1.007825032230
         H            2.438000000000    50.609000000000    47.474000000000     1.007825032230
         H            2.731000000000    52.331000000000    47.204000000000     1.007825032230
         H            3.120000000000    49.420000000000    44.100000000000     1.007825032230
         H            2.859000000000    48.965000000000    45.800000000000     1.007825032230
         H            1.527000000000    49.672000000000    44.854000000000     1.007825032230
         H            0.349000000000    51.893000000000    47.616000000000     1.007825032230
         H            0.592000000000    52.493000000000    45.958000000000     1.007825032230
         H            0.304000000000    50.760000000000    46.244000000000     1.007825032230
         N            5.592000000000    51.650000000000    43.542000000000    14.003074004430
         C            6.428000000000    51.322000000000    42.387000000000    12.000000000000
         C            7.875000000000    50.984000000000    42.805000000000    12.000000000000
         O            8.493000000000    50.019000000000    42.350000000000    15.994914619570
         C            6.431000000000    52.514000000000    41.431000000000    12.000000000000
         H            5.148000000000    52.556000000000    43.589000000000     1.007825032230
         H            5.999000000000    50.461000000000    41.875000000000     1.007825032230
         H            7.051000000000    52.284000000000    40.564000000000     1.007825032230
         H            6.833000000000    53.389000000000    41.943000000000     1.007825032230
         H            5.412000000000    52.720000000000    41.104000000000     1.007825032230
         N            8.420000000000    51.753000000000    43.762000000000    14.003074004430
         C            9.754000000000    51.519000000000    44.282000000000    12.000000000000
         C            9.824000000000    50.151000000000    44.980000000000    12.000000000000
         O           10.783000000000    49.382000000000    44.768000000000    15.994914619570
         C           10.071000000000    52.653000000000    45.226000000000    12.000000000000
         C           11.325000000000    52.457000000000    46.033000000000    12.000000000000
         C           11.503000000000    53.587000000000    47.030000000000    12.000000000000
         O           11.927000000000    54.654000000000    46.595000000000    15.994914619570
         O           11.218000000000    53.423000000000    48.217000000000    15.994914619570
         H            7.881000000000    52.522000000000    44.133000000000     1.007825032230
         H           10.465000000000    51.534000000000    43.456000000000     1.007825032230
         H           10.183000000000    53.564000000000    44.639000000000     1.007825032230
         H            9.233000000000    52.781000000000    45.911000000000     1.007825032230
         H           11.260000000000    51.512000000000    46.572000000000     1.007825032230
         H           12.184000000000    52.430000000000    45.362000000000     1.007825032230
         N            8.796000000000    49.803000000000    45.757000000000    14.003074004430
         C            8.772000000000    48.508000000000    46.402000000000    12.000000000000
         C            8.758000000000    47.383000000000    45.375000000000    12.000000000000
         O            9.544000000000    46.436000000000    45.473000000000    15.994914619570
         C            7.545000000000    48.399000000000    47.296000000000    12.000000000000
         C            7.324000000000    47.081000000000    48.078000000000    12.000000000000
         C            8.510000000000    46.703000000000    48.971000000000    12.000000000000
         C            6.091000000000    47.281000000000    48.927000000000    12.000000000000
         H            8.031000000000    50.447000000000    45.895000000000     1.007825032230
         H            9.665000000000    48.408000000000    47.019000000000     1.007825032230
         H            7.607000000000    49.203000000000    48.029000000000     1.007825032230
         H            6.664000000000    48.575000000000    46.679000000000     1.007825032230
         H            7.141000000000    46.273000000000    47.369000000000     1.007825032230
         H            9.398000000000    46.559000000000    48.355000000000     1.007825032230
         H            8.284000000000    45.779000000000    49.503000000000     1.007825032230
         H            8.692000000000    47.501000000000    49.691000000000     1.007825032230
         H            5.893000000000    46.375000000000    49.500000000000     1.007825032230
         H            5.238000000000    47.497000000000    48.283000000000     1.007825032230
         H            6.252000000000    48.115000000000    49.610000000000     1.007825032230
         N            7.912000000000    47.499000000000    44.338000000000    14.003074004430
         C            7.852000000000    46.455000000000    43.322000000000    12.000000000000
         C            9.185000000000    46.293000000000    42.614000000000    12.000000000000
         O            9.584000000000    45.139000000000    42.359000000000    15.994914619570
         C            6.783000000000    46.760000000000    42.296000000000    12.000000000000
         C            5.362000000000    46.760000000000    42.865000000000    12.000000000000
         C            4.409000000000    47.143000000000    41.755000000000    12.000000000000
         C            4.990000000000    45.393000000000    43.428000000000    12.000000000000
         H            7.316000000000    48.311000000000    44.262000000000     1.007825032230
         H            7.603000000000    45.512000000000    43.810000000000     1.007825032230
         H            6.984000000000    47.744000000000    41.873000000000     1.007825032230
         H            6.841000000000    46.018000000000    41.499000000000     1.007825032230
         H            5.298000000000    47.502000000000    43.661000000000     1.007825032230
         H            3.388000000000    47.150000000000    42.138000000000     1.007825032230
         H            4.488000000000    46.420000000000    40.943000000000     1.007825032230
         H            4.664000000000    48.135000000000    41.383000000000     1.007825032230
         H            5.683000000000    45.128000000000    44.226000000000     1.007825032230
         H            3.975000000000    45.428000000000    43.824000000000     1.007825032230
         H            5.045000000000    44.646000000000    42.636000000000     1.007825032230
         N            9.904000000000    47.411000000000    42.382000000000    14.003074004430
         C           11.223000000000    47.366000000000    41.743000000000    12.000000000000
         C           12.202000000000    46.580000000000    42.608000000000    12.000000000000
         O           12.899000000000    45.671000000000    42.126000000000    15.994914619570
         C           11.766000000000    48.807000000000    41.518000000000    12.000000000000
         C           13.162000000000    48.837000000000    40.902000000000    12.000000000000
         O           10.835000000000    49.469000000000    40.656000000000    15.994914619570
         H            9.523000000000    48.305000000000    42.657000000000     1.007825032230
         H           11.130000000000    46.870000000000    40.777000000000     1.007825032230
         H           11.792000000000    49.328000000000    42.475000000000     1.007825032230
         H           10.104000000000    49.811000000000    41.176000000000     1.007825032230
         H           13.480000000000    49.871000000000    40.772000000000     1.007825032230
         H           13.861000000000    48.322000000000    41.561000000000     1.007825032230
         H           13.142000000000    48.338000000000    39.933000000000     1.007825032230
         N           12.217000000000    46.887000000000    43.909000000000    14.003074004430
         C           13.102000000000    46.219000000000    44.832000000000    12.000000000000
         C           12.810000000000    44.733000000000    44.943000000000    12.000000000000
         O           13.706000000000    43.894000000000    45.089000000000    15.994914619570
         C           12.965000000000    46.853000000000    46.189000000000    12.000000000000
         C           13.636000000000    48.188000000000    46.328000000000    12.000000000000
         C           13.588000000000    48.526000000000    47.809000000000    12.000000000000
         C           14.561000000000    49.653000000000    48.122000000000    12.000000000000
         N           14.275000000000    50.860000000000    47.352000000000    14.003074004430
         H           11.594000000000    47.603000000000    44.254000000000     1.007825032230
         H           14.128000000000    46.349000000000    44.488000000000     1.007825032230
         H           13.399000000000    46.177000000000    46.925000000000     1.007825032230
         H           11.905000000000    46.973000000000    46.411000000000     1.007825032230
         H           14.669000000000    48.130000000000    45.986000000000     1.007825032230
         H           13.094000000000    48.940000000000    45.755000000000     1.007825032230
         H           12.578000000000    48.838000000000    48.074000000000     1.007825032230
         H           13.858000000000    47.644000000000    48.390000000000     1.007825032230
         H           14.493000000000    49.890000000000    49.184000000000     1.007825032230
         H           15.574000000000    49.320000000000    47.897000000000     1.007825032230
         H           14.943000000000    51.579000000000    47.591000000000     1.007825032230
         H           13.342000000000    51.183000000000    47.567000000000     1.007825032230
         H           14.341000000000    50.654000000000    46.366000000000     1.007825032230
         N           11.531000000000    44.377000000000    44.905000000000    14.003074004430
         C           11.130000000000    42.976000000000    44.972000000000    12.000000000000
         C           11.340000000000    42.248000000000    43.660000000000    12.000000000000
         O           11.424000000000    41.017000000000    43.683000000000    15.994914619570
         C            9.646000000000    42.848000000000    45.362000000000    12.000000000000
         C            9.265000000000    43.266000000000    46.773000000000    12.000000000000
         C            7.755000000000    43.294000000000    46.907000000000    12.000000000000
         C            9.881000000000    42.319000000000    47.757000000000    12.000000000000
         H           10.821000000000    45.091000000000    44.828000000000     1.007825032230
         H           11.730000000000    42.484000000000    45.738000000000     1.007825032230
         H            9.070000000000    43.463000000000    44.670000000000     1.007825032230
         H            9.347000000000    41.809000000000    45.223000000000     1.007825032230
         H            9.653000000000    44.268000000000    46.959000000000     1.007825032230
         H            7.485000000000    43.594000000000    47.920000000000     1.007825032230
         H            7.340000000000    44.007000000000    46.194000000000     1.007825032230
         H            7.354000000000    42.301000000000    46.703000000000     1.007825032230
         H            9.608000000000    42.618000000000    48.769000000000     1.007825032230
         H           10.966000000000    42.341000000000    47.652000000000     1.007825032230
         H            9.518000000000    41.309000000000    47.566000000000     1.007825032230
         N           11.455000000000    42.952000000000    42.525000000000    14.003074004430
         C           11.525000000000    42.334000000000    41.214000000000    12.000000000000
         C           10.164000000000    41.769000000000    40.833000000000    12.000000000000
         O           10.081000000000    40.762000000000    40.130000000000    15.994914619570
         H           11.495000000000    43.959000000000    42.585000000000     1.007825032230
         H           11.825000000000    43.080000000000    40.478000000000     1.007825032230
         H           12.259000000000    41.529000000000    41.232000000000     1.007825032230
         N            9.056000000000    42.383000000000    41.229000000000    14.003074004430
         C            7.732000000000    41.847000000000    40.950000000000    12.000000000000
         C            7.015000000000    42.653000000000    39.888000000000    12.000000000000
         O            7.168000000000    43.877000000000    39.827000000000    15.994914619570
         C            6.847000000000    41.867000000000    42.198000000000    12.000000000000
         C            7.270000000000    40.907000000000    43.286000000000    12.000000000000
         C            6.765000000000    39.494000000000    43.037000000000    12.000000000000
         N            5.309000000000    39.509000000000    42.945000000000    14.003074004430
         C            4.456000000000    39.277000000000    43.947000000000    12.000000000000
         N            4.847000000000    39.018000000000    45.181000000000    14.003074004430
         N            3.160000000000    39.333000000000    43.692000000000    14.003074004430
         H            9.134000000000    43.250000000000    41.741000000000     1.007825032230
         H            7.833000000000    40.818000000000    40.605000000000     1.007825032230
         H            6.864000000000    42.876000000000    42.610000000000     1.007825032230
         H            5.825000000000    41.629000000000    41.903000000000     1.007825032230
         H            8.359000000000    40.887000000000    43.332000000000     1.007825032230
         H            6.881000000000    41.260000000000    44.241000000000     1.007825032230
         H            7.071000000000    38.848000000000    43.860000000000     1.007825032230
         H            7.184000000000    39.117000000000    42.104000000000     1.007825032230
         H            4.909000000000    39.714000000000    42.040000000000     1.007825032230
         H            5.832000000000    38.979000000000    45.401000000000     1.007825032230
         H            4.161000000000    38.858000000000    45.905000000000     1.007825032230
         H            2.838000000000    39.538000000000    42.757000000000     1.007825032230
         H            2.492000000000    39.171000000000    44.432000000000     1.007825032230
         N            6.207000000000    41.956000000000    39.087000000000    14.003074004430
         C            5.293000000000    42.579000000000    38.150000000000    12.000000000000
         C            3.843000000000    42.635000000000    38.597000000000    12.000000000000
         O            3.041000000000    43.261000000000    37.909000000000    15.994914619570
         C            5.310000000000    41.860000000000    36.804000000000    12.000000000000
         C            6.551000000000    42.112000000000    35.946000000000    12.000000000000
         O            7.307000000000    43.063000000000    36.189000000000    15.994914619570
         O            6.749000000000    41.341000000000    35.013000000000    15.994914619570
         H            6.233000000000    40.948000000000    39.136000000000     1.007825032230
         H            5.631000000000    43.602000000000    37.985000000000     1.007825032230
         H            5.243000000000    40.789000000000    36.993000000000     1.007825032230
         H            4.430000000000    42.166000000000    36.238000000000     1.007825032230
         N            3.402000000000    41.944000000000    39.654000000000    14.003074004430
         C            2.003000000000    41.980000000000    40.075000000000    12.000000000000
         C            2.042000000000    42.251000000000    41.586000000000    12.000000000000
         O            3.101000000000    42.119000000000    42.211000000000    15.994914619570
         C            1.229000000000    40.623000000000    39.804000000000    12.000000000000
         C            1.480000000000    40.065000000000    38.389000000000    12.000000000000
         O            1.654000000000    39.648000000000    40.770000000000    15.994914619570
         H            4.056000000000    41.380000000000    40.177000000000     1.007825032230
         H            1.491000000000    42.799000000000    39.570000000000     1.007825032230
         H            0.160000000000    40.798000000000    39.928000000000     1.007825032230
         H            0.891000000000    39.158000000000    41.087000000000     1.007825032230
         H            0.925000000000    39.136000000000    38.261000000000     1.007825032230
         H            1.148000000000    40.792000000000    37.648000000000     1.007825032230
         H            2.545000000000    39.873000000000    38.258000000000     1.007825032230
         N            0.923000000000    42.587000000000    42.217000000000    14.003074004430
         C            0.860000000000    42.841000000000    43.647000000000    12.000000000000
         C            0.191000000000    41.696000000000    44.392000000000    12.000000000000
         O           -0.020000000000    41.755000000000    45.606000000000    15.994914619570
         C            0.083000000000    44.138000000000    43.892000000000    12.000000000000
         C            0.752000000000    45.382000000000    43.343000000000    12.000000000000
         C           -0.200000000000    46.571000000000    43.380000000000    12.000000000000
         N           -0.054000000000    47.428000000000    44.372000000000    14.003074004430
         O           -1.105000000000    46.721000000000    42.552000000000    15.994914619570
         H            0.074000000000    42.670000000000    41.677000000000     1.007825032230
         H            1.874000000000    42.962000000000    44.027000000000     1.007825032230
         H           -0.896000000000    44.042000000000    43.423000000000     1.007825032230
         H           -0.056000000000    44.263000000000    44.966000000000     1.007825032230
         H            1.055000000000    45.199000000000    42.312000000000     1.007825032230
         H            1.634000000000    45.609000000000    43.942000000000     1.007825032230
         H            0.677000000000    47.290000000000    45.055000000000     1.007825032230
         H           -0.673000000000    48.222000000000    44.448000000000     1.007825032230
         N           -0.126000000000    40.611000000000    43.683000000000    14.003074004430
         C           -0.846000000000    39.468000000000    44.218000000000    12.000000000000
         C           -0.127000000000    38.883000000000    45.417000000000    12.000000000000
         O            1.056000000000    38.530000000000    45.397000000000    15.994914619570
         C           -0.990000000000    38.374000000000    43.128000000000    12.000000000000
         C           -1.627000000000    38.920000000000    41.847000000000    12.000000000000
         C           -1.847000000000    37.233000000000    43.716000000000    12.000000000000
         C           -3.091000000000    39.330000000000    41.987000000000    12.000000000000
         H            0.152000000000    40.582000000000    42.713000000000     1.007825032230
         H           -1.840000000000    39.791000000000    44.527000000000     1.007825032230
         H           -0.001000000000    37.983000000000    42.890000000000     1.007825032230
         H           -1.563000000000    38.148000000000    41.080000000000     1.007825032230
         H           -1.054000000000    39.786000000000    41.516000000000     1.007825032230
         H           -1.966000000000    36.446000000000    42.971000000000     1.007825032230
         H           -2.827000000000    37.621000000000    43.994000000000     1.007825032230
         H           -1.354000000000    36.826000000000    44.598000000000     1.007825032230
         H           -3.323000000000    40.106000000000    41.258000000000     1.007825032230
         H           -3.266000000000    39.713000000000    42.992000000000     1.007825032230
         H           -3.729000000000    38.464000000000    41.811000000000     1.007825032230
         N           -0.881000000000    38.847000000000    46.502000000000    14.003074004430
         C           -0.441000000000    38.279000000000    47.754000000000    12.000000000000
         C            0.502000000000    39.140000000000    48.581000000000    12.000000000000
         O            0.972000000000    38.690000000000    49.632000000000    15.994914619570
         H           -1.812000000000    39.236000000000    46.453000000000     1.007825032230
         H           -1.326000000000    38.078000000000    48.358000000000     1.007825032230
         H            0.054000000000    37.331000000000    47.545000000000     1.007825032230
         N            0.859000000000    40.336000000000    48.132000000000    14.003074004430
         C            1.732000000000    41.190000000000    48.902000000000    12.000000000000
         C            1.034000000000    41.776000000000    50.121000000000    12.000000000000
         O           -0.031000000000    42.407000000000    50.002000000000    15.994914619570
         C            2.216000000000    42.332000000000    48.029000000000    12.000000000000
         C            3.407000000000    42.998000000000    47.384000000000    12.000000000000
         C            3.093000000000    44.447000000000    47.004000000000    12.000000000000
         C            4.542000000000    42.927000000000    48.387000000000    12.000000000000
         H            0.515000000000    40.654000000000    47.237000000000     1.007825032230
         H            2.593000000000    40.609000000000    49.233000000000     1.007825032230
         H            1.601000000000    42.161000000000    47.146000000000     1.007825032230
         H            1.711000000000    43.184000000000    48.485000000000     1.007825032230
         H            3.686000000000    42.444000000000    46.487000000000     1.007825032230
         H            3.962000000000    44.893000000000    46.520000000000     1.007825032230
         H            2.245000000000    44.467000000000    46.319000000000     1.007825032230
         H            2.848000000000    45.013000000000    47.902000000000     1.007825032230
         H            5.430000000000    43.398000000000    47.965000000000     1.007825032230
         H            4.253000000000    43.448000000000    49.300000000000     1.007825032230
         H            4.758000000000    41.884000000000    48.618000000000     1.007825032230
         N            1.609000000000    41.565000000000    51.285000000000    14.003074004430
         C            1.098000000000    42.152000000000    52.502000000000    12.000000000000
         C            2.197000000000    43.020000000000    53.128000000000    12.000000000000
         O            3.368000000000    42.991000000000    52.732000000000    15.994914619570
         C            0.678000000000    41.061000000000    53.494000000000    12.000000000000
         C           -0.525000000000    40.271000000000    53.005000000000    12.000000000000
         O            1.805000000000    40.199000000000    53.678000000000    15.994914619570
         H            2.429000000000    40.977000000000    51.329000000000     1.007825032230
         H            0.236000000000    42.776000000000    52.267000000000     1.007825032230
         H            0.430000000000    41.527000000000    54.448000000000     1.007825032230
         H            1.577000000000    39.501000000000    54.296000000000     1.007825032230
         H           -0.785000000000    39.510000000000    53.741000000000     1.007825032230
         H           -1.370000000000    40.945000000000    52.866000000000     1.007825032230
         H           -0.283000000000    39.791000000000    52.057000000000     1.007825032230
         N            1.761000000000    43.922000000000    53.995000000000    14.003074004430
         C            2.669000000000    44.782000000000    54.721000000000    12.000000000000
         C            2.899000000000    44.200000000000    56.110000000000    12.000000000000
         O            1.950000000000    43.687000000000    56.706000000000    15.994914619570
         C            2.071000000000    46.190000000000    54.846000000000    12.000000000000
         C            1.967000000000    46.894000000000    53.501000000000    12.000000000000
         S            3.577000000000    47.123000000000    52.682000000000    31.972071174400
         C            3.194000000000    46.290000000000    51.174000000000    12.000000000000
         H            0.767000000000    44.011000000000    54.153000000000     1.007825032230
         H            3.619000000000    44.837000000000    54.189000000000     1.007825032230
         H            1.073000000000    46.110000000000    55.278000000000     1.007825032230
         H            2.699000000000    46.784000000000    55.510000000000     1.007825032230
         H            1.328000000000    46.300000000000    52.848000000000     1.007825032230
         H            1.506000000000    47.870000000000    53.650000000000     1.007825032230
         H            4.062000000000    46.314000000000    50.515000000000     1.007825032230
         H            2.929000000000    45.255000000000    51.388000000000     1.007825032230
         H            2.354000000000    46.787000000000    50.688000000000     1.007825032230
         N            4.081000000000    44.299000000000    56.717000000000    14.003074004430
         C            5.246000000000    45.002000000000    56.188000000000    12.000000000000
         C            6.066000000000    44.193000000000    55.186000000000    12.000000000000
         O            5.934000000000    42.966000000000    55.087000000000    15.994914619570
         C            6.034000000000    45.354000000000    57.433000000000    12.000000000000
         C            5.875000000000    44.064000000000    58.208000000000    12.000000000000
         C            4.392000000000    43.743000000000    58.040000000000    12.000000000000
         H            4.914000000000    45.923000000000    55.709000000000     1.007825032230
         H            7.079000000000    45.565000000000    57.206000000000     1.007825032230
         H            5.574000000000    46.188000000000    57.964000000000     1.007825032230
         H            6.497000000000    43.274000000000    57.786000000000     1.007825032230
         H            6.115000000000    44.218000000000    59.260000000000     1.007825032230
         H            3.797000000000    44.224000000000    58.816000000000     1.007825032230
         H            4.231000000000    42.665000000000    58.048000000000     1.007825032230
         N            6.987000000000    44.867000000000    54.479000000000    14.003074004430
         C            8.000000000000    44.233000000000    53.656000000000    12.000000000000
         C            9.305000000000    44.847000000000    54.159000000000    12.000000000000
         O            9.452000000000    46.089000000000    54.229000000000    15.994914619570
         C            7.805000000000    44.569000000000    52.173000000000    12.000000000000
         C            6.630000000000    43.812000000000    51.545000000000    12.000000000000
         C            6.785000000000    42.295000000000    51.627000000000    12.000000000000
         N            5.768000000000    41.525000000000    51.936000000000    14.003074004430
         O            7.875000000000    41.758000000000    51.405000000000    15.994914619570
         H            6.974000000000    45.876000000000    54.523000000000     1.007825032230
         H            7.999000000000    43.154000000000    53.809000000000     1.007825032230
         H            7.620000000000    45.639000000000    52.079000000000     1.007825032230
         H            8.717000000000    44.319000000000    51.631000000000     1.007825032230
         H            6.554000000000    44.097000000000    50.496000000000     1.007825032230
         H            5.711000000000    44.101000000000    52.056000000000     1.007825032230
         H            4.864000000000    41.934000000000    52.124000000000     1.007825032230
         H            5.890000000000    40.524000000000    51.986000000000     1.007825032230
         N           10.212000000000    43.967000000000    54.584000000000    14.003074004430
         C           11.476000000000    44.368000000000    55.215000000000    12.000000000000
         C           12.675000000000    43.980000000000    54.367000000000    12.000000000000
         O           12.691000000000    42.891000000000    53.782000000000    15.994914619570
         C           11.576000000000    43.704000000000    56.617000000000    12.000000000000
         C           12.772000000000    44.291000000000    57.384000000000    12.000000000000
         C           10.249000000000    43.916000000000    57.370000000000    12.000000000000
         H           10.022000000000    42.982000000000    54.467000000000     1.007825032230
         H           11.474000000000    45.451000000000    55.341000000000     1.007825032230
         H           11.736000000000    42.634000000000    56.486000000000     1.007825032230
         H           12.839000000000    43.823000000000    58.366000000000     1.007825032230
         H           12.635000000000    45.366000000000    57.502000000000     1.007825032230
         H           13.690000000000    44.100000000000    56.827000000000     1.007825032230
         H           10.429000000000    43.868000000000    58.444000000000     1.007825032230
         H            9.838000000000    44.892000000000    57.113000000000     1.007825032230
         H            9.541000000000    43.138000000000    57.085000000000     1.007825032230
         N           13.661000000000    44.873000000000    54.314000000000    14.003074004430
         C           14.920000000000    44.686000000000    53.606000000000    12.000000000000
         C           15.084000000000    45.732000000000    52.480000000000    12.000000000000
         C           14.037000000000    45.513000000000    51.389000000000    12.000000000000
         C           12.748000000000    46.009000000000    51.540000000000    12.000000000000
         C           14.355000000000    44.764000000000    50.257000000000    12.000000000000
         C           11.795000000000    45.741000000000    50.561000000000    12.000000000000
         C           13.394000000000    44.507000000000    49.291000000000    12.000000000000
         C           12.120000000000    44.992000000000    49.447000000000    12.000000000000
         H           13.526000000000    45.747000000000    54.802000000000     1.007825032230
         H           14.954000000000    43.683000000000    53.180000000000     1.007825032230
         H           14.962000000000    46.731000000000    52.898000000000     1.007825032230
         H           16.080000000000    45.642000000000    52.047000000000     1.007825032230
         H           12.488000000000    46.597000000000    52.408000000000     1.007825032230
         H           15.357000000000    44.381000000000    50.132000000000     1.007825032230
         H           10.791000000000    46.123000000000    50.674000000000     1.007825032230
         H           13.648000000000    43.926000000000    48.417000000000     1.007825032230
         H           11.370000000000    44.788000000000    48.697000000000     1.007825032230
         C           17.040000000000    41.941000000000    51.007000000000    12.000000000000
         O           16.836000000000    42.533000000000    52.077000000000    15.994914619570
         N           16.095000000000    41.291000000000    50.355000000000    14.003074004430
         C           14.733000000000    41.195000000000    50.835000000000    12.000000000000
         C           14.605000000000    40.169000000000    51.956000000000    12.000000000000
         O           15.052000000000    39.033000000000    51.781000000000    15.994914619570
         C           13.852000000000    40.816000000000    49.658000000000    12.000000000000
         C           12.389000000000    40.645000000000    50.035000000000    12.000000000000
         C           11.595000000000    41.566000000000    50.695000000000    12.000000000000
         N           11.653000000000    39.576000000000    49.778000000000    14.003074004430
         C           10.451000000000    39.794000000000    50.243000000000    12.000000000000
         N           10.428000000000    40.987000000000    50.784000000000    14.003074004430
         H           16.332000000000    40.841000000000    49.483000000000     1.007825032230
         H           14.421000000000    42.170000000000    51.211000000000     1.007825032230
         H           13.926000000000    41.599000000000    48.904000000000     1.007825032230
         H           14.217000000000    39.882000000000    49.232000000000     1.007825032230
         H           11.877000000000    42.544000000000    51.056000000000     1.007825032230
         H            9.619000000000    39.108000000000    50.190000000000     1.007825032230
         H            9.615000000000    41.404000000000    51.213000000000     1.007825032230
         N           14.016000000000    40.518000000000    53.094000000000    14.003074004430
         C           13.782000000000    39.550000000000    54.145000000000    12.000000000000
         C           12.369000000000    39.010000000000    54.015000000000    12.000000000000
         O           12.191000000000    37.794000000000    54.023000000000    15.994914619570
         C           13.995000000000    40.201000000000    55.534000000000    12.000000000000
         C           15.479000000000    40.579000000000    55.679000000000    12.000000000000
         C           13.551000000000    39.227000000000    56.645000000000    12.000000000000
         C           15.816000000000    41.440000000000    56.908000000000    12.000000000000
         H           13.726000000000    41.476000000000    53.229000000000     1.007825032230
         H           14.487000000000    38.726000000000    54.029000000000     1.007825032230
         H           13.392000000000    41.107000000000    55.596000000000     1.007825032230
         H           16.057000000000    39.657000000000    55.744000000000     1.007825032230
         H           15.787000000000    41.119000000000    54.784000000000     1.007825032230
         H           13.704000000000    39.692000000000    57.619000000000     1.007825032230
         H           12.495000000000    38.989000000000    56.518000000000     1.007825032230
         H           14.140000000000    38.312000000000    56.583000000000     1.007825032230
         H           16.885000000000    41.653000000000    56.921000000000     1.007825032230
         H           15.542000000000    40.901000000000    57.815000000000     1.007825032230
         H           15.260000000000    42.376000000000    56.860000000000     1.007825032230
         N           11.347000000000    39.860000000000    53.905000000000    14.003074004430
         C            9.961000000000    39.427000000000    53.780000000000    12.000000000000
         C            9.118000000000    40.183000000000    54.803000000000    12.000000000000
         O            9.387000000000    41.362000000000    55.086000000000    15.994914619570
         H           11.543000000000    40.851000000000    53.908000000000     1.007825032230
         H            9.599000000000    39.643000000000    52.775000000000     1.007825032230
         H            9.894000000000    38.356000000000    53.971000000000     1.007825032230
         N            8.115000000000    39.543000000000    55.384000000000    14.003074004430
         C            7.292000000000    40.203000000000    56.373000000000    12.000000000000
         C            7.821000000000    40.045000000000    57.784000000000    12.000000000000
         O            8.967000000000    39.610000000000    58.017000000000    15.994914619570
         H            7.923000000000    38.584000000000    55.134000000000     1.007825032230
         H            7.249000000000    41.266000000000    56.135000000000     1.007825032230
         H            6.284000000000    39.790000000000    56.326000000000     1.007825032230
         N            6.984000000000    40.342000000000    58.778000000000    14.003074004430
         C            7.384000000000    40.247000000000    60.166000000000    12.000000000000
         C            7.719000000000    38.788000000000    60.513000000000    12.000000000000
         O            8.710000000000    38.555000000000    61.201000000000    15.994914619570
         C            6.284000000000    40.754000000000    61.091000000000    12.000000000000
         C            6.705000000000    40.642000000000    62.560000000000    12.000000000000
         C            7.825000000000    41.288000000000    63.022000000000    12.000000000000
         C            5.989000000000    39.828000000000    63.426000000000    12.000000000000
         C            8.229000000000    41.132000000000    64.328000000000    12.000000000000
         C            6.398000000000    39.679000000000    64.737000000000    12.000000000000
         C            7.527000000000    40.326000000000    65.197000000000    12.000000000000
         H            6.045000000000    40.641000000000    58.557000000000     1.007825032230
         H            8.276000000000    40.856000000000    60.316000000000     1.007825032230
         H            5.384000000000    40.160000000000    60.932000000000     1.007825032230
         H            6.072000000000    41.797000000000    60.857000000000     1.007825032230
         H            8.392000000000    41.922000000000    62.357000000000     1.007825032230
         H            5.109000000000    39.309000000000    63.074000000000     1.007825032230
         H            9.110000000000    41.650000000000    64.677000000000     1.007825032230
         H            5.830000000000    39.051000000000    65.407000000000     1.007825032230
         H            7.854000000000    40.203000000000    66.219000000000     1.007825032230
         N            6.987000000000    37.794000000000    60.031000000000    14.003074004430
         C            7.311000000000    36.400000000000    60.306000000000    12.000000000000
         C            8.735000000000    36.058000000000    59.814000000000    12.000000000000
         O            9.508000000000    35.394000000000    60.530000000000    15.994914619570
         C            6.261000000000    35.514000000000    59.598000000000    12.000000000000
         C            6.484000000000    34.015000000000    59.833000000000    12.000000000000
         O            6.678000000000    33.603000000000    60.985000000000    15.994914619570
         O            6.493000000000    33.285000000000    58.849000000000    15.994914619570
         H            6.183000000000    38.008000000000    59.458000000000     1.007825032230
         H            7.255000000000    36.227000000000    61.381000000000     1.007825032230
         H            5.273000000000    35.781000000000    59.972000000000     1.007825032230
         H            6.297000000000    35.712000000000    58.527000000000     1.007825032230
         N            9.127000000000    36.528000000000    58.626000000000    14.003074004430
         C           10.486000000000    36.294000000000    58.166000000000    12.000000000000
         C           10.672000000000    36.695000000000    56.732000000000    12.000000000000
         C           10.113000000000    35.661000000000    55.770000000000    12.000000000000
         C            8.615000000000    35.687000000000    55.718000000000    12.000000000000
         N            8.014000000000    34.514000000000    55.783000000000    14.003074004430
         O            7.987000000000    36.749000000000    55.716000000000    15.994914619570
         H            8.480000000000    37.045000000000    58.048000000000     1.007825032230
         H           10.698000000000    35.229000000000    58.254000000000     1.007825032230
         H           10.161000000000    37.643000000000    56.564000000000     1.007825032230
         H           11.736000000000    36.825000000000    56.535000000000     1.007825032230
         H           10.436000000000    34.671000000000    56.093000000000     1.007825032230
         H           10.506000000000    35.855000000000    54.772000000000     1.007825032230
         H            8.562000000000    33.667000000000    55.823000000000     1.007825032230
         H            7.005000000000    34.463000000000    55.793000000000     1.007825032230
         O           -4.494000000000    46.184000000000    55.356000000000    15.994914619570
         H           -3.983000000000    45.969000000000    54.576000000000     1.007825032230
         H           -4.883000000000    45.386000000000    55.713000000000     1.007825032230
         O           -0.568000000000    54.245000000000    56.640000000000    15.994914619570
         H            0.134000000000    54.591000000000    56.089000000000     1.007825032230
         H           -0.462000000000    54.570000000000    57.534000000000     1.007825032230
         O           -0.810000000000    44.068000000000    57.031000000000    15.994914619570
         H            0.132000000000    43.938000000000    56.920000000000     1.007825032230
         H           -1.285000000000    43.430000000000    56.499000000000     1.007825032230
         O           -5.188000000000    43.599000000000    55.708000000000    15.994914619570
         H           -5.595000000000    43.266000000000    54.908000000000     1.007825032230
         H           -4.407000000000    43.083000000000    55.907000000000     1.007825032230
         O            3.250000000000    51.131000000000    61.824000000000    15.994914619570
         H            3.039000000000    50.751000000000    62.677000000000     1.007825032230
         H            3.402000000000    50.429000000000    61.191000000000     1.007825032230
         O            4.348000000000    58.242000000000    51.937000000000    15.994914619570
         H            4.679000000000    57.589000000000    52.554000000000     1.007825032230
         H            4.404000000000    57.897000000000    51.046000000000     1.007825032230
         O            0.263000000000    58.629000000000    44.891000000000    15.994914619570
         H            0.111000000000    58.192000000000    45.729000000000     1.007825032230
         H            1.186000000000    58.871000000000    44.819000000000     1.007825032230
         O            3.141000000000    59.330000000000    44.777000000000    15.994914619570
         H            3.481000000000    58.820000000000    45.512000000000     1.007825032230
         H            3.315000000000    60.259000000000    44.926000000000     1.007825032230
         O            5.003000000000    39.012000000000    53.418000000000    15.994914619570
         H            4.575000000000    39.038000000000    52.562000000000     1.007825032230
         H            5.944000000000    38.883000000000    53.300000000000     1.007825032230
         O            5.356000000000    33.965000000000    56.586000000000    15.994914619570
         H            5.771000000000    33.717000000000    57.412000000000     1.007825032230
         H            4.411000000000    33.823000000000    56.648000000000     1.007825032230
         O            3.187000000000    37.794000000000    47.216000000000    15.994914619570
         H            2.483000000000    38.037000000000    46.615000000000     1.007825032230
         H            2.832000000000    37.256000000000    47.923000000000     1.007825032230
         O           -7.326000000000    52.855000000000    56.701000000000    15.994914619570
         H           -6.835000000000    53.375000000000    57.337000000000     1.007825032230
         H           -8.116000000000    52.507000000000    57.115000000000     1.007825032230
         O            3.645000000000    39.297000000000    51.046000000000    15.994914619570
         H            4.240000000000    39.454000000000    50.312000000000     1.007825032230
         H            3.097000000000    38.535000000000    50.856000000000     1.007825032230
         O           -1.910000000000    49.551000000000    43.381000000000    15.994914619570
         H           -1.662000000000    49.802000000000    42.491000000000     1.007825032230
         H           -2.807000000000    49.216000000000    43.380000000000     1.007825032230
         O           -4.831000000000    48.504000000000    52.099000000000    15.994914619570
         H           -5.768000000000    48.538000000000    51.905000000000     1.007825032230
         H           -4.357000000000    48.187000000000    51.330000000000     1.007825032230
         O            5.527000000000    60.471000000000    46.916000000000    15.994914619570
         H            5.359000000000    59.556000000000    46.691000000000     1.007825032230
         H            6.410000000000    60.712000000000    46.635000000000     1.007825032230
         O            7.431000000000    38.634000000000    51.867000000000    15.994914619570
         H            7.564000000000    39.572000000000    51.728000000000     1.007825032230
         H            7.336000000000    38.197000000000    51.021000000000     1.007825032230
         O            2.478000000000    53.561000000000    63.220000000000    15.994914619570
         H            2.330000000000    54.361000000000    63.724000000000     1.007825032230
         H            2.694000000000    52.843000000000    63.816000000000     1.007825032230
         O           -2.001000000000    42.627000000000    47.431000000000    15.994914619570
         H           -1.139000000000    42.734000000000    47.029000000000     1.007825032230
         H           -1.902000000000    42.534000000000    48.378000000000     1.007825032230
         O           -1.699000000000    48.363000000000    64.916000000000    15.994914619570
         H           -0.779000000000    48.589000000000    65.050000000000     1.007825032230
         H           -2.006000000000    47.826000000000    65.647000000000     1.007825032230
         H           16.688000000000    48.278000000000    57.515000000000     1.007825032230
         H            9.978000000000    47.981000000000    65.331000000000     1.007825032230
         H           13.557000000000    53.427000000000    58.143000000000     1.007825032230
         H           15.731000000000    44.803000000000    54.331000000000     1.007825032230
         H           18.033000000000    41.942000000000    50.544000000000     1.007825032230
         H           11.234000000000    36.841000000000    58.741000000000     1.007825032230

  Running in c1 symmetry.

  Rotational constants: A =      0.00003  B =      0.00000  C =      0.00000 [cm^-1]
  Rotational constants: A =      0.85998  B =      0.01306  C =      0.01303 [MHz]
  Nuclear repulsion = 356872.826771675376222

  Charge       = -2
  Multiplicity = 1
  Electrons    = 3964
  Nalpha       = 1982
  Nbeta        = 1982

  ==> Algorithm <==

  SCF Algorithm Type is DF.
  DIIS enabled.
  MOM disabled.
  Fractional occupation disabled.
  Guess Type is SAD.
  Energy threshold   = 1.00e-06
  Density threshold  = 1.00e-06
  Integral threshold = 1.00e-12

  ==> Primary Basis <==

  Basis Set: MINIX
    Blend: MINIX
    Number of shells: 2084
    Number of basis functions: 3136
    Number of Cartesian functions: 3140
    Spherical Harmonics?: true
    Max angular momentum: 2

   => Loading Basis Set <=

    Name: (MINIX AUX)
    Role: JKFIT
    Keyword: DF_BASIS_SCF
    atoms 1, 4-5, 7-10, 26-27, 29-31, 42-43, 45-51, 63-64, 70-71, 73-79, 91-92, 94-95, 103-104, 106, 114-115, 117-118, 128-129, 131-134, 147-148, 150-152, 154, 164-165, 167-170, 186-187, 189, 196-197, 203-204, 206-208, 217-218, 220, 227-228, 230-231, 239-240, 242-243, 253-254, 256, 263-267, 282, 285-286, 288-294, 305-306, 308-311, 324-325, 327-328, 338-339, 341-344, 357-358, 360-361, 363, 374-375, 377-379, 388-389, 391-393, 403-404, 406-409, 425-426, 432-433, 435-437, 448-449, 451-457, 468-469, 471-472, 480-481, 483-484, 492-493, 495-497, 507-508, 510-513, 529-530, 532-535, 548-549, 551, 558-559, 561-563, 573-574, 576-579, 592-593, 595-598, 611-612, 614-615, 625-626, 628-631, 647-648, 650-653, 666-667, 673-674, 676-678, 680, 697-698, 700-701, 709-710, 712-713, 723-724, 726-728, 740-741, 743-746, 759-760, 766-767, 769-772, 785-786, 788-789, 799-800, 802-803, 805, 816-817, 819-821, 830-831, 833-835, 847-848, 850-852, 863-870, 880, 883-884, 886-888, 890, 900-901, 903-906, 919-920, 926-927, 933-934, 936-942, 953-954, 956-957, 965-968 entry C          line   198 file /storage/hive/project/chem-sherrill/csargent30/.conda/envs/psi419/share/psi4/basis/def2-universal-jkfit.gbs 
    atoms 2, 6, 28, 44, 52, 65, 72, 80, 93, 96-97, 105, 107, 116, 120, 130, 149, 166, 188, 198, 205, 219, 229, 232-233, 241, 245, 255, 283, 287, 307, 326, 330, 340, 359, 376, 390, 394-395, 405, 427, 434, 450, 470, 473-474, 482, 485-486, 494, 498-499, 509, 531, 550, 560, 564-565, 575, 594, 613, 616, 627, 649, 668, 675, 699, 702-703, 711, 714, 725, 730, 742, 761, 768, 787, 790, 801, 818, 832, 837, 849, 881, 885, 902, 921, 928, 935, 955, 958-959, 970, 979, 982, 985, 988, 991, 994, 997, 1000, 1003, 1006, 1009, 1012, 1015, 1018, 1021, 1024, 1027, 1030, 1033, 1036                                                                                                                                                                                                                                                                                                                                                                                                                                                                                                  entry O          line   318 file /storage/hive/project/chem-sherrill/csargent30/.conda/envs/psi419/share/psi4/basis/def2-universal-jkfit.gbs 
    atoms 3, 11, 25, 41, 62, 69, 90, 102, 113, 119, 127, 146, 153, 155, 163, 171, 185, 195, 202, 216, 226, 238, 244, 252, 262, 268, 284, 304, 323, 329, 337, 356, 373, 387, 402, 410, 424, 431, 447, 467, 479, 491, 506, 514, 528, 547, 557, 572, 591, 610, 624, 632, 646, 665, 672, 679, 681-682, 696, 708, 722, 729, 739, 758, 765, 784, 798, 815, 829, 836, 846, 862, 882, 889, 891, 899, 918, 925, 932, 952, 964, 969                                                                                                                                                                                                                                                                                                                                                                                                                                                                                                                                                                                                                                                             entry N          line   258 file /storage/hive/project/chem-sherrill/csargent30/.conda/envs/psi419/share/psi4/basis/def2-universal-jkfit.gbs 
    atoms 12-24, 32-40, 53-61, 66-68, 81-89, 98-101, 108-112, 121-126, 135-145, 156-162, 172-184, 191-194, 199-201, 209-215, 222-225, 234-237, 246-251, 257-261, 269-281, 295-303, 312-322, 331-336, 345-355, 364-372, 380-386, 396-401, 411-423, 428-430, 438-446, 458-466, 475-478, 487-490, 500-505, 515-527, 536-546, 552-556, 566-571, 580-590, 599-609, 617-623, 633-645, 654-664, 669-671, 683-695, 704-707, 715-721, 731-738, 747-757, 762-764, 773-783, 791-797, 806-814, 822-828, 838-845, 853-861, 871-879, 892-898, 907-917, 922-924, 929-931, 943-951, 960-963, 971-978, 980-981, 983-984, 986-987, 989-990, 992-993, 995-996, 998-999, 1001-1002, 1004-1005, 1007-1008, 1010-1011, 1013-1014, 1016-1017, 1019-1020, 1022-1023, 1025-1026, 1028-1029, 1031-1032, 1034-1035, 1037-1044                                                                                                                                                                                                                                                                                    entry H          line    18 file /storage/hive/project/chem-sherrill/csargent30/.conda/envs/psi419/share/psi4/basis/def2-universal-jkfit.gbs 
    atoms 190, 221, 362, 804                                                                                                                                                                                                                                                                                                                                                                                                                                                                                                                                                                                                                                                                                                                                                                                                                                                                                                                                                                                                                                                          entry S          line   903 file /storage/hive/project/chem-sherrill/csargent30/.conda/envs/psi419/share/psi4/basis/def2-universal-jkfit.gbs 

  ==> Integral Setup <==

  ==> DiskDFJK: Density-Fitted J/K Matrices <==

    J tasked:                  Yes
    K tasked:                  Yes
    wK tasked:                  No
    OpenMP threads:             10
    Integrals threads:          10
    Memory [MiB]:            85830
    Algorithm:                Disk
    Integral Cache:           NONE
    Schwarz Cutoff:          1E-12
    Fitting Condition:       1E-10

   => Auxiliary Basis Set <=

  Basis Set: (MINIX AUX)
    Blend: DEF2-UNIVERSAL-JKFIT
    Number of shells: 16082
    Number of basis functions: 48692
    Number of Cartesian functions: 57390
    Spherical Harmonics?: true
    Max angular momentum: 4

  Minimum eigenvalue in the overlap matrix is 1.6422543206E-01.
  Reciprocal condition number of the overlap matrix is 5.8495604649E-02.
    Using symmetric orthogonalization.

  ==> Pre-Iterations <==

  SCF Guess: Superposition of Atomic Densities via on-the-fly atomic UHF (no occupation information).

   -------------------------
    Irrep   Nso     Nmo    
   -------------------------
     A       3136    3136 
   -------------------------
    Total    3136    3136
   -------------------------

  ==> Iterations <==

                           Total Energy        Delta E     RMS |[F,P]|

   @DF-RHF iter SAD: -26343.13958656890100   -2.63431e+04   0.00000e+00 
   @DF-RHF iter   1: -26566.80855356155735   -2.23669e+02   1.36889e-03 ADIIS/DIIS
   @DF-RHF iter   2: -26576.26372708891722   -9.45517e+00   8.78954e-04 ADIIS/DIIS
   @DF-RHF iter   3: -26580.16674076130221   -3.90301e+00   1.09230e-04 ADIIS/DIIS
   @DF-RHF iter   4: -26580.29687716531043   -1.30136e-01   5.26977e-05 DIIS
   @DF-RHF iter   5: -26580.32441924083832   -2.75421e-02   1.71399e-05 DIIS
   @DF-RHF iter   6: -26580.32823623421791   -3.81699e-03   7.49219e-06 DIIS
   @DF-RHF iter   7: -26580.32900866925047   -7.72435e-04   2.75313e-06 DIIS
   @DF-RHF iter   8: -26580.32910680038549   -9.81311e-05   7.89766e-07 DIIS
   @DF-RHF iter   9: -26580.32911487005185   -8.06967e-06   2.88673e-07 DIIS
   @DF-RHF iter  10: -26580.32911572096782   -8.50916e-07   9.20278e-08 DIIS
  Energy and wave function converged.


  ==> Post-Iterations <==

    Orbital Energies [Eh]
    ---------------------

    Doubly Occupied:                                                      

       1A    -91.286847     2A    -91.281540     3A    -91.220640  
       4A    -91.162013     5A    -20.302231     6A    -20.298680  
       7A    -20.297904     8A    -20.293412     9A    -20.284442  
      10A    -20.280184    11A    -20.275437    12A    -20.269147  
      13A    -20.262783    14A    -20.262394    15A    -20.261511  
      16A    -20.256635    17A    -20.255293    18A    -20.253310  
      19A    -20.252499    20A    -20.250717    21A    -20.250189  
      22A    -20.249495    23A    -20.249298    24A    -20.247529  
      25A    -20.242659    26A    -20.240876    27A    -20.229602  
      28A    -20.225103    29A    -20.224555    30A    -20.223733  
      31A    -20.222493    32A    -20.222316    33A    -20.222218  
      34A    -20.219362    35A    -20.218540    36A    -20.217081  
      37A    -20.215634    38A    -20.215594    39A    -20.215559  
      40A    -20.213388    41A    -20.212920    42A    -20.211834  
      43A    -20.205809    44A    -20.204113    45A    -20.197477  
      46A    -20.195937    47A    -20.195371    48A    -20.193704  
      49A    -20.193052    50A    -20.190418    51A    -20.189887  
      52A    -20.188688    53A    -20.186911    54A    -20.185628  
      55A    -20.185591    56A    -20.183410    57A    -20.182013  
      58A    -20.181801    59A    -20.179851    60A    -20.179445  
      61A    -20.179247    62A    -20.179040    63A    -20.178393  
      64A    -20.174207    65A    -20.173982    66A    -20.173180  
      67A    -20.172311    68A    -20.171447    69A    -20.170347  
      70A    -20.170258    71A    -20.167690    72A    -20.167563  
      73A    -20.166146    74A    -20.165871    75A    -20.165272  
      76A    -20.163935    77A    -20.163790    78A    -20.158717  
      79A    -20.158409    80A    -20.157073    81A    -20.156178  
      82A    -20.155430    83A    -20.155169    84A    -20.145903  
      85A    -20.143251    86A    -20.134101    87A    -20.132718  
      88A    -20.128256    89A    -20.126773    90A    -20.124124  
      91A    -20.111341    92A    -20.107764    93A    -20.104489  
      94A    -20.098221    95A    -20.095197    96A    -20.093528  
      97A    -20.080153    98A    -20.074815    99A    -20.062144  
     100A    -20.057593   101A    -20.056824   102A    -20.031655  
     103A    -20.019775   104A    -19.990441   105A    -19.975097  
     106A    -19.957620   107A    -19.944280   108A    -19.943049  
     109A    -19.937350   110A    -19.934051   111A    -19.919613  
     112A    -19.891426   113A    -19.888695   114A    -19.874615  
     115A    -19.856033   116A    -19.853746   117A    -19.849697  
     118A    -15.772828   119A    -15.772099   120A    -15.744886  
     121A    -15.721368   122A    -15.677337   123A    -15.567398  
     124A    -15.501707   125A    -15.497522   126A    -15.487141  
     127A    -15.481387   128A    -15.457794   129A    -15.445225  
     130A    -15.442930   131A    -15.441097   132A    -15.435699  
     133A    -15.432640   134A    -15.426727   135A    -15.425998  
     136A    -15.416905   137A    -15.415889   138A    -15.412202  
     139A    -15.409823   140A    -15.407750   141A    -15.406035  
     142A    -15.401400   143A    -15.397844   144A    -15.395633  
     145A    -15.393288   146A    -15.390535   147A    -15.388958  
     148A    -15.388382   149A    -15.387836   150A    -15.387196  
     151A    -15.386434   152A    -15.381879   153A    -15.380013  
     154A    -15.378348   155A    -15.377210   156A    -15.371979  
     157A    -15.367912   158A    -15.363472   159A    -15.359099  
     160A    -15.356995   161A    -15.355438   162A    -15.354589  
     163A    -15.354075   164A    -15.353254   165A    -15.350785  
     166A    -15.350569   167A    -15.346873   168A    -15.346266  
     169A    -15.346251   170A    -15.346054   171A    -15.345637  
     172A    -15.344173   173A    -15.344161   174A    -15.343445  
     175A    -15.341670   176A    -15.340601   177A    -15.339701  
     178A    -15.338555   179A    -15.338337   180A    -15.337267  
     181A    -15.332252   182A    -15.329588   183A    -15.329048  
     184A    -15.325784   185A    -15.322351   186A    -15.321589  
     187A    -15.316667   188A    -15.315952   189A    -15.311362  
     190A    -15.305264   191A    -15.300732   192A    -15.300450  
     193A    -15.297566   194A    -15.294920   195A    -15.282010  
     196A    -15.280039   197A    -15.275226   198A    -15.269744  
     199A    -15.267491   200A    -11.443427   201A    -11.366498  
     202A    -11.362709   203A    -11.354392   204A    -11.336504  
     205A    -11.327243   206A    -11.321559   207A    -11.319803  
     208A    -11.319291   209A    -11.316709   210A    -11.313941  
     211A    -11.310732   212A    -11.305229   213A    -11.302956  
     214A    -11.302190   215A    -11.297295   216A    -11.291168  
     217A    -11.287586   218A    -11.287236   219A    -11.285641  
     220A    -11.285196   221A    -11.284672   222A    -11.283864  
     223A    -11.282961   224A    -11.282819   225A    -11.279929  
     226A    -11.276284   227A    -11.272418   228A    -11.271323  
     229A    -11.268185   230A    -11.267813   231A    -11.264706  
     232A    -11.261215   233A    -11.260987   234A    -11.259962  
     235A    -11.257788   236A    -11.252227   237A    -11.249746  
     238A    -11.248635   239A    -11.248364   240A    -11.247893  
     241A    -11.245548   242A    -11.245440   243A    -11.242328  
     244A    -11.241317   245A    -11.239018   246A    -11.238551  
     247A    -11.237994   248A    -11.237985   249A    -11.237780  
     250A    -11.236837   251A    -11.236224   252A    -11.234399  
     253A    -11.233904   254A    -11.233715   255A    -11.231780  
     256A    -11.231149   257A    -11.230524   258A    -11.229830  
     259A    -11.229680   260A    -11.229208   261A    -11.224889  
     262A    -11.224003   263A    -11.223784   264A    -11.223705  
     265A    -11.223284   266A    -11.222802   267A    -11.221077  
     268A    -11.220639   269A    -11.219592   270A    -11.219394  
     271A    -11.218555   272A    -11.218245   273A    -11.217413  
     274A    -11.217080   275A    -11.217029   276A    -11.216407  
     277A    -11.214514   278A    -11.212681   279A    -11.211092  
     280A    -11.210377   281A    -11.208943   282A    -11.206574  
     283A    -11.205793   284A    -11.205160   285A    -11.204596  
     286A    -11.204432   287A    -11.204162   288A    -11.204093  
     289A    -11.202370   290A    -11.202234   291A    -11.201377  
     292A    -11.201235   293A    -11.199529   294A    -11.198906  
     295A    -11.198199   296A    -11.196069   297A    -11.194174  
     298A    -11.192962   299A    -11.192826   300A    -11.191846  
     301A    -11.190869   302A    -11.187740   303A    -11.186429  
     304A    -11.184881   305A    -11.184338   306A    -11.183284  
     307A    -11.180422   308A    -11.177618   309A    -11.176074  
     310A    -11.175513   311A    -11.175341   312A    -11.174201  
     313A    -11.172915   314A    -11.172311   315A    -11.171320  
     316A    -11.170739   317A    -11.168704   318A    -11.168478  
     319A    -11.168410   320A    -11.168288   321A    -11.167148  
     322A    -11.166370   323A    -11.166114   324A    -11.165569  
     325A    -11.164202   326A    -11.164049   327A    -11.162996  
     328A    -11.162966   329A    -11.161918   330A    -11.161786  
     331A    -11.161380   332A    -11.160732   333A    -11.160673  
     334A    -11.158968   335A    -11.158946   336A    -11.156761  
     337A    -11.155547   338A    -11.155369   339A    -11.155141  
     340A    -11.154527   341A    -11.154175   342A    -11.153648  
     343A    -11.153431   344A    -11.153086   345A    -11.153013  
     346A    -11.152924   347A    -11.152693   348A    -11.151641  
     349A    -11.151526   350A    -11.151023   351A    -11.150887  
     352A    -11.150844   353A    -11.150549   354A    -11.148269  
     355A    -11.148032   356A    -11.147877   357A    -11.147114  
     358A    -11.146009   359A    -11.145661   360A    -11.144702  
     361A    -11.144492   362A    -11.143971   363A    -11.143418  
     364A    -11.143339   365A    -11.142507   366A    -11.142336  
     367A    -11.141448   368A    -11.141250   369A    -11.141188  
     370A    -11.141147   371A    -11.140777   372A    -11.140704  
     373A    -11.140603   374A    -11.140488   375A    -11.140318  
     376A    -11.139464   377A    -11.139351   378A    -11.139108  
     379A    -11.138989   380A    -11.138930   381A    -11.138881  
     382A    -11.136565   383A    -11.135991   384A    -11.135563  
     385A    -11.135118   386A    -11.134751   387A    -11.134332  
     388A    -11.134317   389A    -11.133329   390A    -11.132814  
     391A    -11.132571   392A    -11.130688   393A    -11.130463  
     394A    -11.130348   395A    -11.129669   396A    -11.128880  
     397A    -11.127860   398A    -11.127639   399A    -11.125658  
     400A    -11.121300   401A    -11.120865   402A    -11.120197  
     403A    -11.120151   404A    -11.119333   405A    -11.119135  
     406A    -11.117320   407A    -11.116931   408A    -11.116151  
     409A    -11.116052   410A    -11.113644   411A    -11.113336  
     412A    -11.113294   413A    -11.112135   414A    -11.112063  
     415A    -11.110748   416A    -11.109000   417A    -11.106163  
     418A    -11.105330   419A    -11.104499   420A    -11.104220  
     421A    -11.104204   422A    -11.102269   423A    -11.102205  
     424A    -11.101705   425A    -11.100950   426A    -11.100707  
     427A    -11.100453   428A    -11.099671   429A    -11.099251  
     430A    -11.098949   431A    -11.098037   432A    -11.097469  
     433A    -11.096582   434A    -11.095731   435A    -11.095725  
     436A    -11.095641   437A    -11.094310   438A    -11.094194  
     439A    -11.093639   440A    -11.093141   441A    -11.092594  
     442A    -11.091204   443A    -11.090846   444A    -11.090690  
     445A    -11.090467   446A    -11.090466   447A    -11.090449  
     448A    -11.089646   449A    -11.089510   450A    -11.088424  
     451A    -11.086979   452A    -11.086497   453A    -11.086207  
     454A    -11.086049   455A    -11.085244   456A    -11.084940  
     457A    -11.080028   458A    -11.079397   459A    -11.078866  
     460A    -11.077574   461A    -11.075835   462A    -11.074985  
     463A    -11.074602   464A    -11.073365   465A    -11.072397  
     466A    -11.072393   467A    -11.072386   468A    -11.071853  
     469A    -11.071653   470A    -11.071007   471A    -11.070769  
     472A    -11.070063   473A    -11.069814   474A    -11.068064  
     475A    -11.067958   476A    -11.066955   477A    -11.066727  
     478A    -11.065978   479A    -11.064257   480A    -11.061150  
     481A    -11.061012   482A    -11.061001   483A    -11.060866  
     484A    -11.059211   485A    -11.057108   486A    -11.056704  
     487A    -11.055485   488A    -11.054706   489A    -11.054539  
     490A    -11.050709   491A    -11.049676   492A    -11.048192  
     493A    -11.046188   494A    -11.046072   495A    -11.042386  
     496A    -11.042270   497A    -11.040091   498A    -11.039144  
     499A    -11.038385   500A    -11.032749   501A    -11.018521  
     502A    -11.016964   503A    -11.015619   504A    -11.008955  
     505A    -11.007616   506A    -10.999957   507A    -10.996697  
     508A    -10.988440   509A    -10.984262   510A    -10.982263  
     511A    -10.979255   512A    -10.971123   513A    -10.937132  
     514A    -10.936531   515A     -8.899967   516A     -8.895181  
     517A     -8.838934   518A     -8.781825   519A     -6.550088  
     520A     -6.547760   521A     -6.545624   522A     -6.544203  
     523A     -6.542254   524A     -6.540062   525A     -6.488568  
     526A     -6.486786   527A     -6.483914   528A     -6.431416  
     529A     -6.429829   530A     -6.426882   531A     -1.494019  
     532A     -1.487416   533A     -1.461341   534A     -1.439515  
     535A     -1.422292   536A     -1.400819   537A     -1.393960  
     538A     -1.391030   539A     -1.377584   540A     -1.372767  
     541A     -1.372169   542A     -1.370067   543A     -1.366142  
     544A     -1.366100   545A     -1.354794   546A     -1.354691  
     547A     -1.353061   548A     -1.346736   549A     -1.342967  
     550A     -1.342663   551A     -1.342369   552A     -1.338883  
     553A     -1.335793   554A     -1.335515   555A     -1.333565  
     556A     -1.333423   557A     -1.331641   558A     -1.330996  
     559A     -1.329507   560A     -1.326931   561A     -1.320986  
     562A     -1.319118   563A     -1.319098   564A     -1.317808  
     565A     -1.315015   566A     -1.313940   567A     -1.313115  
     568A     -1.311751   569A     -1.310530   570A     -1.309635  
     571A     -1.308290   572A     -1.307272   573A     -1.306491  
     574A     -1.306215   575A     -1.303272   576A     -1.303088  
     577A     -1.301866   578A     -1.300778   579A     -1.299391  
     580A     -1.297860   581A     -1.295364   582A     -1.294563  
     583A     -1.294012   584A     -1.291472   585A     -1.290165  
     586A     -1.288821   587A     -1.287818   588A     -1.287810  
     589A     -1.287368   590A     -1.286831   591A     -1.286658  
     592A     -1.285397   593A     -1.284095   594A     -1.283730  
     595A     -1.282637   596A     -1.281909   597A     -1.280172  
     598A     -1.279395   599A     -1.277214   600A     -1.277044  
     601A     -1.274904   602A     -1.274666   603A     -1.273947  
     604A     -1.271810   605A     -1.271255   606A     -1.270665  
     607A     -1.269842   608A     -1.267691   609A     -1.267276  
     610A     -1.266871   611A     -1.265205   612A     -1.260662  
     613A     -1.256078   614A     -1.255836   615A     -1.254147  
     616A     -1.250848   617A     -1.249705   618A     -1.249564  
     619A     -1.245078   620A     -1.244642   621A     -1.242844  
     622A     -1.242149   623A     -1.241406   624A     -1.240459  
     625A     -1.239321   626A     -1.238636   627A     -1.228687  
     628A     -1.225775   629A     -1.224278   630A     -1.220765  
     631A     -1.220600   632A     -1.220467   633A     -1.220027  
     634A     -1.218509   635A     -1.215896   636A     -1.211530  
     637A     -1.210138   638A     -1.208912   639A     -1.208070  
     640A     -1.207944   641A     -1.203526   642A     -1.202494  
     643A     -1.200978   644A     -1.200765   645A     -1.196320  
     646A     -1.196020   647A     -1.195531   648A     -1.194866  
     649A     -1.192981   650A     -1.192600   651A     -1.189611  
     652A     -1.188428   653A     -1.186939   654A     -1.184621  
     655A     -1.179409   656A     -1.178166   657A     -1.175927  
     658A     -1.175685   659A     -1.174795   660A     -1.172699  
     661A     -1.172623   662A     -1.169126   663A     -1.168804  
     664A     -1.164869   665A     -1.161847   666A     -1.158175  
     667A     -1.157393   668A     -1.156346   669A     -1.156247  
     670A     -1.155386   671A     -1.153829   672A     -1.153140  
     673A     -1.152364   674A     -1.152267   675A     -1.151875  
     676A     -1.150998   677A     -1.148753   678A     -1.148349  
     679A     -1.146609   680A     -1.144977   681A     -1.144958  
     682A     -1.142403   683A     -1.141655   684A     -1.141297  
     685A     -1.140972   686A     -1.140010   687A     -1.139776  
     688A     -1.139718   689A     -1.138443   690A     -1.136920  
     691A     -1.136681   692A     -1.136476   693A     -1.136400  
     694A     -1.134840   695A     -1.133050   696A     -1.132191  
     697A     -1.131060   698A     -1.127699   699A     -1.125957  
     700A     -1.124846   701A     -1.123480   702A     -1.122977  
     703A     -1.120585   704A     -1.118994   705A     -1.117940  
     706A     -1.117481   707A     -1.116125   708A     -1.111486  
     709A     -1.109338   710A     -1.107925   711A     -1.107855  
     712A     -1.107021   713A     -1.106587   714A     -1.106447  
     715A     -1.105137   716A     -1.102819   717A     -1.100443  
     718A     -1.098133   719A     -1.097229   720A     -1.092447  
     721A     -1.091995   722A     -1.090119   723A     -1.087834  
     724A     -1.085952   725A     -1.084672   726A     -1.083510  
     727A     -1.081705   728A     -1.079951   729A     -1.076891  
     730A     -1.076392   731A     -1.075571   732A     -1.072885  
     733A     -1.072340   734A     -1.070053   735A     -1.069750  
     736A     -1.068320   737A     -1.067445   738A     -1.063842  
     739A     -1.062577   740A     -1.061605   741A     -1.058996  
     742A     -1.055064   743A     -1.054609   744A     -1.054190  
     745A     -1.053850   746A     -1.053524   747A     -1.052676  
     748A     -1.051454   749A     -1.048675   750A     -1.047680  
     751A     -1.039520   752A     -1.038485   753A     -1.037372  
     754A     -1.033040   755A     -1.031324   756A     -1.031294  
     757A     -1.030883   758A     -1.029440   759A     -1.026726  
     760A     -1.026690   761A     -1.023273   762A     -1.022014  
     763A     -1.019557   764A     -1.017096   765A     -1.016609  
     766A     -1.015178   767A     -1.014801   768A     -1.014551  
     769A     -1.011663   770A     -1.010022   771A     -1.008746  
     772A     -1.007807   773A     -1.007025   774A     -1.006373  
     775A     -1.003691   776A     -1.000609   777A     -0.999818  
     778A     -0.998754   779A     -0.997275   780A     -0.996662  
     781A     -0.996095   782A     -0.995537   783A     -0.994435  
     784A     -0.991077   785A     -0.989067   786A     -0.987992  
     787A     -0.987388   788A     -0.984198   789A     -0.982485  
     790A     -0.982390   791A     -0.981714   792A     -0.981423  
     793A     -0.974563   794A     -0.974432   795A     -0.972509  
     796A     -0.969683   797A     -0.969567   798A     -0.968983  
     799A     -0.966238   800A     -0.965314   801A     -0.964013  
     802A     -0.962781   803A     -0.962120   804A     -0.961627  
     805A     -0.960509   806A     -0.956503   807A     -0.955150  
     808A     -0.953340   809A     -0.952981   810A     -0.952546  
     811A     -0.951788   812A     -0.948509   813A     -0.948385  
     814A     -0.948037   815A     -0.947738   816A     -0.946779  
     817A     -0.945828   818A     -0.944964   819A     -0.942930  
     820A     -0.942688   821A     -0.940661   822A     -0.939402  
     823A     -0.938700   824A     -0.935818   825A     -0.935186  
     826A     -0.933983   827A     -0.933457   828A     -0.932575  
     829A     -0.930775   830A     -0.928940   831A     -0.927770  
     832A     -0.921025   833A     -0.920643   834A     -0.920177  
     835A     -0.919587   836A     -0.918907   837A     -0.916298  
     838A     -0.915877   839A     -0.914669   840A     -0.911446  
     841A     -0.911120   842A     -0.910297   843A     -0.908293  
     844A     -0.907882   845A     -0.906951   846A     -0.906224  
     847A     -0.902409   848A     -0.902357   849A     -0.900937  
     850A     -0.900494   851A     -0.899275   852A     -0.898149  
     853A     -0.894425   854A     -0.893703   855A     -0.893499  
     856A     -0.891414   857A     -0.889587   858A     -0.886948  
     859A     -0.885239   860A     -0.883804   861A     -0.882985  
     862A     -0.882916   863A     -0.882167   864A     -0.880621  
     865A     -0.880314   866A     -0.878302   867A     -0.877453  
     868A     -0.877352   869A     -0.876845   870A     -0.876758  
     871A     -0.872612   872A     -0.871679   873A     -0.865426  
     874A     -0.864163   875A     -0.860645   876A     -0.860234  
     877A     -0.859215   878A     -0.858134   879A     -0.854674  
     880A     -0.854386   881A     -0.853937   882A     -0.852815  
     883A     -0.852719   884A     -0.851849   885A     -0.848169  
     886A     -0.844140   887A     -0.843518   888A     -0.842801  
     889A     -0.841952   890A     -0.840174   891A     -0.839341  
     892A     -0.834016   893A     -0.833285   894A     -0.831261  
     895A     -0.828758   896A     -0.827824   897A     -0.826956  
     898A     -0.826272   899A     -0.824537   900A     -0.823185  
     901A     -0.818998   902A     -0.818385   903A     -0.817582  
     904A     -0.817277   905A     -0.816032   906A     -0.815945  
     907A     -0.813841   908A     -0.812856   909A     -0.811880  
     910A     -0.811712   911A     -0.809789   912A     -0.809571  
     913A     -0.808817   914A     -0.806939   915A     -0.805894  
     916A     -0.804356   917A     -0.804137   918A     -0.802782  
     919A     -0.802742   920A     -0.801240   921A     -0.800875  
     922A     -0.797044   923A     -0.795484   924A     -0.795407  
     925A     -0.794094   926A     -0.793653   927A     -0.793322  
     928A     -0.790367   929A     -0.788173   930A     -0.787568  
     931A     -0.787212   932A     -0.786448   933A     -0.784333  
     934A     -0.783051   935A     -0.782192   936A     -0.779369  
     937A     -0.777478   938A     -0.776680   939A     -0.775974  
     940A     -0.775337   941A     -0.774494   942A     -0.774344  
     943A     -0.773730   944A     -0.771589   945A     -0.769835  
     946A     -0.769319   947A     -0.767141   948A     -0.765521  
     949A     -0.764626   950A     -0.763633   951A     -0.763171  
     952A     -0.762499   953A     -0.761177   954A     -0.760586  
     955A     -0.759808   956A     -0.759400   957A     -0.758282  
     958A     -0.757940   959A     -0.756012   960A     -0.755826  
     961A     -0.755792   962A     -0.753210   963A     -0.752823  
     964A     -0.752322   965A     -0.751567   966A     -0.751215  
     967A     -0.751119   968A     -0.750241   969A     -0.749364  
     970A     -0.749211   971A     -0.746950   972A     -0.746184  
     973A     -0.745566   974A     -0.744405   975A     -0.744215  
     976A     -0.743288   977A     -0.742855   978A     -0.741264  
     979A     -0.740179   980A     -0.739848   981A     -0.739496  
     982A     -0.738508   983A     -0.738214   984A     -0.737016  
     985A     -0.736252   986A     -0.734935   987A     -0.732136  
     988A     -0.732115   989A     -0.731068   990A     -0.726122  
     991A     -0.724912   992A     -0.724192   993A     -0.723606  
     994A     -0.723186   995A     -0.722891   996A     -0.722647  
     997A     -0.721757   998A     -0.720783   999A     -0.720413  
    1000A     -0.720296  1001A     -0.719145  1002A     -0.718870  
    1003A     -0.717131  1004A     -0.716851  1005A     -0.715526  
    1006A     -0.714793  1007A     -0.714601  1008A     -0.713917  
    1009A     -0.712290  1010A     -0.711977  1011A     -0.710872  
    1012A     -0.710385  1013A     -0.709868  1014A     -0.709545  
    1015A     -0.708735  1016A     -0.708686  1017A     -0.707440  
    1018A     -0.705117  1019A     -0.704236  1020A     -0.703692  
    1021A     -0.702956  1022A     -0.702685  1023A     -0.702483  
    1024A     -0.702457  1025A     -0.700245  1026A     -0.700096  
    1027A     -0.698956  1028A     -0.698542  1029A     -0.698272  
    1030A     -0.697632  1031A     -0.696551  1032A     -0.695931  
    1033A     -0.695393  1034A     -0.694787  1035A     -0.694441  
    1036A     -0.693825  1037A     -0.693215  1038A     -0.692695  
    1039A     -0.692495  1040A     -0.691789  1041A     -0.690594  
    1042A     -0.690180  1043A     -0.688656  1044A     -0.687651  
    1045A     -0.687162  1046A     -0.685549  1047A     -0.684915  
    1048A     -0.684675  1049A     -0.683883  1050A     -0.683751  
    1051A     -0.683016  1052A     -0.681402  1053A     -0.681203  
    1054A     -0.680870  1055A     -0.680262  1056A     -0.680009  
    1057A     -0.679785  1058A     -0.679547  1059A     -0.678392  
    1060A     -0.678118  1061A     -0.677227  1062A     -0.677091  
    1063A     -0.676068  1064A     -0.675627  1065A     -0.675143  
    1066A     -0.673961  1067A     -0.673831  1068A     -0.672407  
    1069A     -0.672019  1070A     -0.671875  1071A     -0.671497  
    1072A     -0.670885  1073A     -0.670269  1074A     -0.669966  
    1075A     -0.669513  1076A     -0.668388  1077A     -0.667829  
    1078A     -0.666840  1079A     -0.666748  1080A     -0.663981  
    1081A     -0.663866  1082A     -0.662519  1083A     -0.661014  
    1084A     -0.658751  1085A     -0.657757  1086A     -0.657370  
    1087A     -0.655911  1088A     -0.655021  1089A     -0.654351  
    1090A     -0.653842  1091A     -0.652893  1092A     -0.652583  
    1093A     -0.652556  1094A     -0.651741  1095A     -0.650902  
    1096A     -0.650743  1097A     -0.650616  1098A     -0.647951  
    1099A     -0.647494  1100A     -0.646842  1101A     -0.645700  
    1102A     -0.645528  1103A     -0.644592  1104A     -0.644196  
    1105A     -0.644022  1106A     -0.643355  1107A     -0.642906  
    1108A     -0.641885  1109A     -0.641464  1110A     -0.640500  
    1111A     -0.639869  1112A     -0.639038  1113A     -0.638645  
    1114A     -0.638161  1115A     -0.637758  1116A     -0.637015  
    1117A     -0.636548  1118A     -0.636057  1119A     -0.635892  
    1120A     -0.635226  1121A     -0.634733  1122A     -0.634384  
    1123A     -0.633912  1124A     -0.633667  1125A     -0.633456  
    1126A     -0.632612  1127A     -0.632153  1128A     -0.631234  
    1129A     -0.630648  1130A     -0.630072  1131A     -0.629335  
    1132A     -0.629025  1133A     -0.628914  1134A     -0.628571  
    1135A     -0.628316  1136A     -0.627987  1137A     -0.627523  
    1138A     -0.627274  1139A     -0.626964  1140A     -0.626237  
    1141A     -0.625806  1142A     -0.625626  1143A     -0.624609  
    1144A     -0.623943  1145A     -0.623423  1146A     -0.623198  
    1147A     -0.621995  1148A     -0.621802  1149A     -0.621712  
    1150A     -0.620823  1151A     -0.620400  1152A     -0.619136  
    1153A     -0.618561  1154A     -0.617217  1155A     -0.616558  
    1156A     -0.616399  1157A     -0.615606  1158A     -0.615234  
    1159A     -0.614917  1160A     -0.613827  1161A     -0.613293  
    1162A     -0.613256  1163A     -0.612488  1164A     -0.612127  
    1165A     -0.611533  1166A     -0.611346  1167A     -0.611216  
    1168A     -0.609915  1169A     -0.609542  1170A     -0.608277  
    1171A     -0.607662  1172A     -0.607129  1173A     -0.605948  
    1174A     -0.605750  1175A     -0.604797  1176A     -0.604169  
    1177A     -0.603972  1178A     -0.603531  1179A     -0.602864  
    1180A     -0.602532  1181A     -0.602190  1182A     -0.601429  
    1183A     -0.600873  1184A     -0.599762  1185A     -0.599345  
    1186A     -0.598444  1187A     -0.597565  1188A     -0.596092  
    1189A     -0.595671  1190A     -0.593947  1191A     -0.593143  
    1192A     -0.592788  1193A     -0.592350  1194A     -0.592153  
    1195A     -0.591759  1196A     -0.590586  1197A     -0.590448  
    1198A     -0.589965  1199A     -0.589530  1200A     -0.589201  
    1201A     -0.588782  1202A     -0.588325  1203A     -0.588135  
    1204A     -0.587825  1205A     -0.587204  1206A     -0.586632  
    1207A     -0.586098  1208A     -0.585853  1209A     -0.585542  
    1210A     -0.585392  1211A     -0.585236  1212A     -0.584883  
    1213A     -0.583839  1214A     -0.583536  1215A     -0.582782  
    1216A     -0.582738  1217A     -0.582104  1218A     -0.581892  
    1219A     -0.581194  1220A     -0.580522  1221A     -0.580200  
    1222A     -0.579863  1223A     -0.578892  1224A     -0.578770  
    1225A     -0.578353  1226A     -0.578047  1227A     -0.576872  
    1228A     -0.575043  1229A     -0.574719  1230A     -0.574442  
    1231A     -0.573846  1232A     -0.573485  1233A     -0.572932  
    1234A     -0.572409  1235A     -0.572225  1236A     -0.571937  
    1237A     -0.571866  1238A     -0.571290  1239A     -0.571056  
    1240A     -0.570683  1241A     -0.570435  1242A     -0.570183  
    1243A     -0.569932  1244A     -0.568885  1245A     -0.568814  
    1246A     -0.568566  1247A     -0.568088  1248A     -0.566498  
    1249A     -0.566343  1250A     -0.565843  1251A     -0.565495  
    1252A     -0.564708  1253A     -0.564665  1254A     -0.563832  
    1255A     -0.563626  1256A     -0.563116  1257A     -0.562442  
    1258A     -0.561607  1259A     -0.561427  1260A     -0.560846  
    1261A     -0.560640  1262A     -0.559944  1263A     -0.559706  
    1264A     -0.559313  1265A     -0.558876  1266A     -0.558301  
    1267A     -0.558094  1268A     -0.557656  1269A     -0.557009  
    1270A     -0.556805  1271A     -0.556432  1272A     -0.556360  
    1273A     -0.555511  1274A     -0.555482  1275A     -0.555372  
    1276A     -0.554928  1277A     -0.554662  1278A     -0.554406  
    1279A     -0.553583  1280A     -0.553156  1281A     -0.553017  
    1282A     -0.552801  1283A     -0.552354  1284A     -0.552231  
    1285A     -0.551711  1286A     -0.550606  1287A     -0.550385  
    1288A     -0.550054  1289A     -0.549605  1290A     -0.548707  
    1291A     -0.548128  1292A     -0.547336  1293A     -0.546926  
    1294A     -0.546216  1295A     -0.545988  1296A     -0.545704  
    1297A     -0.545164  1298A     -0.544918  1299A     -0.544650  
    1300A     -0.544452  1301A     -0.543939  1302A     -0.543753  
    1303A     -0.543377  1304A     -0.543060  1305A     -0.542301  
    1306A     -0.541410  1307A     -0.540991  1308A     -0.540712  
    1309A     -0.540373  1310A     -0.540325  1311A     -0.540014  
    1312A     -0.539797  1313A     -0.539464  1314A     -0.538730  
    1315A     -0.538172  1316A     -0.537971  1317A     -0.537664  
    1318A     -0.537261  1319A     -0.537067  1320A     -0.536486  
    1321A     -0.535961  1322A     -0.535598  1323A     -0.535260  
    1324A     -0.534768  1325A     -0.534559  1326A     -0.534005  
    1327A     -0.533728  1328A     -0.533331  1329A     -0.533122  
    1330A     -0.532842  1331A     -0.532312  1332A     -0.531664  
    1333A     -0.531377  1334A     -0.530698  1335A     -0.530431  
    1336A     -0.530156  1337A     -0.529283  1338A     -0.528789  
    1339A     -0.528317  1340A     -0.528232  1341A     -0.527986  
    1342A     -0.527731  1343A     -0.527638  1344A     -0.527492  
    1345A     -0.526828  1346A     -0.526672  1347A     -0.526027  
    1348A     -0.525277  1349A     -0.525138  1350A     -0.524449  
    1351A     -0.524153  1352A     -0.523680  1353A     -0.523611  
    1354A     -0.522878  1355A     -0.522175  1356A     -0.522101  
    1357A     -0.522021  1358A     -0.521311  1359A     -0.520871  
    1360A     -0.520459  1361A     -0.520141  1362A     -0.520096  
    1363A     -0.519663  1364A     -0.519344  1365A     -0.518773  
    1366A     -0.518300  1367A     -0.517976  1368A     -0.517653  
    1369A     -0.517327  1370A     -0.517078  1371A     -0.516646  
    1372A     -0.516430  1373A     -0.515997  1374A     -0.515569  
    1375A     -0.515197  1376A     -0.514358  1377A     -0.514236  
    1378A     -0.514043  1379A     -0.513596  1380A     -0.513511  
    1381A     -0.513351  1382A     -0.513044  1383A     -0.512858  
    1384A     -0.512575  1385A     -0.512248  1386A     -0.511915  
    1387A     -0.511484  1388A     -0.511444  1389A     -0.510819  
    1390A     -0.510777  1391A     -0.509990  1392A     -0.509799  
    1393A     -0.509303  1394A     -0.509023  1395A     -0.508813  
    1396A     -0.508188  1397A     -0.507108  1398A     -0.506812  
    1399A     -0.506699  1400A     -0.506486  1401A     -0.506370  
    1402A     -0.505508  1403A     -0.505257  1404A     -0.504978  
    1405A     -0.504732  1406A     -0.504060  1407A     -0.503460  
    1408A     -0.503317  1409A     -0.502570  1410A     -0.502172  
    1411A     -0.501966  1412A     -0.501291  1413A     -0.500617  
    1414A     -0.500310  1415A     -0.500178  1416A     -0.500062  
    1417A     -0.499831  1418A     -0.499360  1419A     -0.498827  
    1420A     -0.498336  1421A     -0.497966  1422A     -0.497453  
    1423A     -0.496881  1424A     -0.496216  1425A     -0.496033  
    1426A     -0.495716  1427A     -0.495663  1428A     -0.495134  
    1429A     -0.494808  1430A     -0.494705  1431A     -0.494461  
    1432A     -0.493738  1433A     -0.493346  1434A     -0.492891  
    1435A     -0.492666  1436A     -0.492270  1437A     -0.492138  
    1438A     -0.491939  1439A     -0.491575  1440A     -0.491546  
    1441A     -0.491491  1442A     -0.491274  1443A     -0.491183  
    1444A     -0.490694  1445A     -0.490285  1446A     -0.490110  
    1447A     -0.489725  1448A     -0.489407  1449A     -0.487952  
    1450A     -0.487750  1451A     -0.487165  1452A     -0.486556  
    1453A     -0.486275  1454A     -0.485952  1455A     -0.485580  
    1456A     -0.485051  1457A     -0.484722  1458A     -0.484449  
    1459A     -0.484309  1460A     -0.483876  1461A     -0.483445  
    1462A     -0.483156  1463A     -0.482657  1464A     -0.482250  
    1465A     -0.481995  1466A     -0.481879  1467A     -0.481607  
    1468A     -0.481287  1469A     -0.480970  1470A     -0.480676  
    1471A     -0.480385  1472A     -0.479954  1473A     -0.479749  
    1474A     -0.479327  1475A     -0.479193  1476A     -0.479090  
    1477A     -0.478955  1478A     -0.478745  1479A     -0.478535  
    1480A     -0.478100  1481A     -0.477951  1482A     -0.477328  
    1483A     -0.476845  1484A     -0.476787  1485A     -0.476458  
    1486A     -0.476354  1487A     -0.475831  1488A     -0.475277  
    1489A     -0.475009  1490A     -0.474857  1491A     -0.474064  
    1492A     -0.473753  1493A     -0.473598  1494A     -0.473332  
    1495A     -0.473094  1496A     -0.472515  1497A     -0.472411  
    1498A     -0.472270  1499A     -0.471877  1500A     -0.471495  
    1501A     -0.471239  1502A     -0.470629  1503A     -0.470042  
    1504A     -0.469688  1505A     -0.469315  1506A     -0.469216  
    1507A     -0.468923  1508A     -0.468308  1509A     -0.467820  
    1510A     -0.467467  1511A     -0.467366  1512A     -0.467306  
    1513A     -0.466991  1514A     -0.466801  1515A     -0.466567  
    1516A     -0.466429  1517A     -0.465991  1518A     -0.465892  
    1519A     -0.465468  1520A     -0.465343  1521A     -0.465202  
    1522A     -0.464326  1523A     -0.464137  1524A     -0.463637  
    1525A     -0.463299  1526A     -0.463045  1527A     -0.462849  
    1528A     -0.462718  1529A     -0.461990  1530A     -0.461859  
    1531A     -0.461201  1532A     -0.461034  1533A     -0.460445  
    1534A     -0.460243  1535A     -0.459786  1536A     -0.459370  
    1537A     -0.458937  1538A     -0.458788  1539A     -0.458704  
    1540A     -0.458126  1541A     -0.457689  1542A     -0.457413  
    1543A     -0.457010  1544A     -0.456280  1545A     -0.455091  
    1546A     -0.454905  1547A     -0.454746  1548A     -0.454299  
    1549A     -0.453989  1550A     -0.453531  1551A     -0.453288  
    1552A     -0.453138  1553A     -0.452947  1554A     -0.452569  
    1555A     -0.452053  1556A     -0.451862  1557A     -0.451423  
    1558A     -0.451059  1559A     -0.451039  1560A     -0.450657  
    1561A     -0.450339  1562A     -0.449866  1563A     -0.449061  
    1564A     -0.448666  1565A     -0.448481  1566A     -0.448314  
    1567A     -0.447846  1568A     -0.447615  1569A     -0.447436  
    1570A     -0.447275  1571A     -0.447244  1572A     -0.447173  
    1573A     -0.446565  1574A     -0.446234  1575A     -0.445660  
    1576A     -0.445438  1577A     -0.445109  1578A     -0.444457  
    1579A     -0.444448  1580A     -0.444319  1581A     -0.444078  
    1582A     -0.443777  1583A     -0.443382  1584A     -0.442831  
    1585A     -0.442641  1586A     -0.442106  1587A     -0.442015  
    1588A     -0.441521  1589A     -0.441035  1590A     -0.440973  
    1591A     -0.440709  1592A     -0.440585  1593A     -0.440472  
    1594A     -0.440225  1595A     -0.439977  1596A     -0.439776  
    1597A     -0.439566  1598A     -0.439466  1599A     -0.439043  
    1600A     -0.438533  1601A     -0.438138  1602A     -0.437934  
    1603A     -0.437774  1604A     -0.437728  1605A     -0.436666  
    1606A     -0.436026  1607A     -0.435708  1608A     -0.435274  
    1609A     -0.434572  1610A     -0.434481  1611A     -0.433752  
    1612A     -0.433720  1613A     -0.433188  1614A     -0.432749  
    1615A     -0.432386  1616A     -0.431863  1617A     -0.431463  
    1618A     -0.430624  1619A     -0.430564  1620A     -0.430228  
    1621A     -0.430131  1622A     -0.429896  1623A     -0.429130  
    1624A     -0.428821  1625A     -0.428568  1626A     -0.427967  
    1627A     -0.427664  1628A     -0.427419  1629A     -0.427264  
    1630A     -0.427037  1631A     -0.426589  1632A     -0.426469  
    1633A     -0.426013  1634A     -0.425444  1635A     -0.424799  
    1636A     -0.424702  1637A     -0.424557  1638A     -0.424249  
    1639A     -0.423753  1640A     -0.423163  1641A     -0.422905  
    1642A     -0.422736  1643A     -0.422135  1644A     -0.421001  
    1645A     -0.420935  1646A     -0.420224  1647A     -0.420008  
    1648A     -0.419806  1649A     -0.419665  1650A     -0.419151  
    1651A     -0.418797  1652A     -0.418023  1653A     -0.417862  
    1654A     -0.417500  1655A     -0.417391  1656A     -0.417119  
    1657A     -0.416916  1658A     -0.416859  1659A     -0.415970  
    1660A     -0.415857  1661A     -0.415128  1662A     -0.414734  
    1663A     -0.414294  1664A     -0.413771  1665A     -0.413404  
    1666A     -0.413111  1667A     -0.413102  1668A     -0.412291  
    1669A     -0.411440  1670A     -0.410890  1671A     -0.410546  
    1672A     -0.409731  1673A     -0.409391  1674A     -0.409275  
    1675A     -0.408115  1676A     -0.407368  1677A     -0.406880  
    1678A     -0.406611  1679A     -0.405791  1680A     -0.405281  
    1681A     -0.404384  1682A     -0.403315  1683A     -0.402481  
    1684A     -0.401810  1685A     -0.401788  1686A     -0.401285  
    1687A     -0.400579  1688A     -0.400397  1689A     -0.399477  
    1690A     -0.398817  1691A     -0.398756  1692A     -0.398476  
    1693A     -0.397531  1694A     -0.397274  1695A     -0.396442  
    1696A     -0.396269  1697A     -0.396043  1698A     -0.394636  
    1699A     -0.394346  1700A     -0.394229  1701A     -0.393281  
    1702A     -0.392765  1703A     -0.392346  1704A     -0.391704  
    1705A     -0.391403  1706A     -0.391000  1707A     -0.390735  
    1708A     -0.390463  1709A     -0.389971  1710A     -0.389005  
    1711A     -0.388397  1712A     -0.388161  1713A     -0.387904  
    1714A     -0.387688  1715A     -0.387325  1716A     -0.386581  
    1717A     -0.385877  1718A     -0.385131  1719A     -0.384939  
    1720A     -0.384712  1721A     -0.384515  1722A     -0.382466  
    1723A     -0.381087  1724A     -0.380979  1725A     -0.380812  
    1726A     -0.380257  1727A     -0.380200  1728A     -0.380161  
    1729A     -0.379902  1730A     -0.379254  1731A     -0.379191  
    1732A     -0.378300  1733A     -0.378007  1734A     -0.377967  
    1735A     -0.377413  1736A     -0.377115  1737A     -0.377015  
    1738A     -0.376758  1739A     -0.376026  1740A     -0.375474  
    1741A     -0.375133  1742A     -0.375044  1743A     -0.375010  
    1744A     -0.374768  1745A     -0.373489  1746A     -0.373209  
    1747A     -0.372289  1748A     -0.371733  1749A     -0.371533  
    1750A     -0.370526  1751A     -0.369593  1752A     -0.367922  
    1753A     -0.367572  1754A     -0.367166  1755A     -0.366819  
    1756A     -0.365905  1757A     -0.365372  1758A     -0.365202  
    1759A     -0.365120  1760A     -0.364278  1761A     -0.362615  
    1762A     -0.362356  1763A     -0.360436  1764A     -0.360344  
    1765A     -0.359775  1766A     -0.359096  1767A     -0.359031  
    1768A     -0.358865  1769A     -0.356845  1770A     -0.356815  
    1771A     -0.356213  1772A     -0.355284  1773A     -0.354323  
    1774A     -0.353513  1775A     -0.353369  1776A     -0.352601  
    1777A     -0.352552  1778A     -0.351973  1779A     -0.351939  
    1780A     -0.351049  1781A     -0.350675  1782A     -0.350211  
    1783A     -0.350025  1784A     -0.348694  1785A     -0.348323  
    1786A     -0.348248  1787A     -0.347069  1788A     -0.346865  
    1789A     -0.346668  1790A     -0.346395  1791A     -0.345745  
    1792A     -0.345620  1793A     -0.344877  1794A     -0.344436  
    1795A     -0.344421  1796A     -0.344166  1797A     -0.344132  
    1798A     -0.341039  1799A     -0.340735  1800A     -0.340496  
    1801A     -0.337767  1802A     -0.337731  1803A     -0.337659  
    1804A     -0.337102  1805A     -0.336153  1806A     -0.336008  
    1807A     -0.333864  1808A     -0.333344  1809A     -0.332999  
    1810A     -0.330969  1811A     -0.330933  1812A     -0.330625  
    1813A     -0.330583  1814A     -0.330246  1815A     -0.329392  
    1816A     -0.328894  1817A     -0.328567  1818A     -0.327921  
    1819A     -0.327052  1820A     -0.326852  1821A     -0.326250  
    1822A     -0.325802  1823A     -0.325513  1824A     -0.324538  
    1825A     -0.323906  1826A     -0.323801  1827A     -0.323524  
    1828A     -0.322956  1829A     -0.321612  1830A     -0.321277  
    1831A     -0.320249  1832A     -0.319526  1833A     -0.318695  
    1834A     -0.318344  1835A     -0.318123  1836A     -0.317329  
    1837A     -0.316933  1838A     -0.316597  1839A     -0.316198  
    1840A     -0.315755  1841A     -0.315394  1842A     -0.315166  
    1843A     -0.313881  1844A     -0.313614  1845A     -0.313437  
    1846A     -0.312955  1847A     -0.311989  1848A     -0.311354  
    1849A     -0.311305  1850A     -0.311214  1851A     -0.309878  
    1852A     -0.309259  1853A     -0.308450  1854A     -0.308098  
    1855A     -0.307628  1856A     -0.307283  1857A     -0.306976  
    1858A     -0.306963  1859A     -0.306414  1860A     -0.306109  
    1861A     -0.305896  1862A     -0.305398  1863A     -0.304731  
    1864A     -0.303791  1865A     -0.303755  1866A     -0.303616  
    1867A     -0.303069  1868A     -0.302271  1869A     -0.301993  
    1870A     -0.301888  1871A     -0.300314  1872A     -0.299981  
    1873A     -0.298751  1874A     -0.297412  1875A     -0.296585  
    1876A     -0.295719  1877A     -0.295527  1878A     -0.293062  
    1879A     -0.292371  1880A     -0.292119  1881A     -0.291264  
    1882A     -0.290987  1883A     -0.290545  1884A     -0.289174  
    1885A     -0.288203  1886A     -0.288093  1887A     -0.287538  
    1888A     -0.285962  1889A     -0.284245  1890A     -0.281858  
    1891A     -0.281666  1892A     -0.279786  1893A     -0.279606  
    1894A     -0.279571  1895A     -0.278707  1896A     -0.278291  
    1897A     -0.277916  1898A     -0.277809  1899A     -0.277802  
    1900A     -0.277184  1901A     -0.276061  1902A     -0.275091  
    1903A     -0.274684  1904A     -0.274079  1905A     -0.272972  
    1906A     -0.272063  1907A     -0.270664  1908A     -0.268177  
    1909A     -0.267713  1910A     -0.267436  1911A     -0.266765  
    1912A     -0.266275  1913A     -0.266155  1914A     -0.265759  
    1915A     -0.265656  1916A     -0.264591  1917A     -0.262573  
    1918A     -0.261826  1919A     -0.259532  1920A     -0.259204  
    1921A     -0.258768  1922A     -0.258170  1923A     -0.256660  
    1924A     -0.255195  1925A     -0.254783  1926A     -0.254293  
    1927A     -0.253659  1928A     -0.253598  1929A     -0.252876  
    1930A     -0.251871  1931A     -0.251204  1932A     -0.250662  
    1933A     -0.249674  1934A     -0.247241  1935A     -0.246060  
    1936A     -0.245349  1937A     -0.244428  1938A     -0.241509  
    1939A     -0.241158  1940A     -0.240432  1941A     -0.237836  
    1942A     -0.236440  1943A     -0.235345  1944A     -0.233606  
    1945A     -0.232644  1946A     -0.224630  1947A     -0.222868  
    1948A     -0.222482  1949A     -0.220831  1950A     -0.220698  
    1951A     -0.217330  1952A     -0.215688  1953A     -0.214535  
    1954A     -0.214253  1955A     -0.212733  1956A     -0.211245  
    1957A     -0.211144  1958A     -0.202773  1959A     -0.195880  
    1960A     -0.189015  1961A     -0.185748  1962A     -0.183396  
    1963A     -0.176850  1964A     -0.145969  1965A     -0.144493  
    1966A     -0.138507  1967A     -0.133794  1968A     -0.132476  
    1969A     -0.123534  1970A     -0.120790  1971A     -0.112402  
    1972A     -0.094495  1973A     -0.094131  1974A     -0.092101  
    1975A     -0.079930  1976A     -0.069126  1977A     -0.062718  
    1978A     -0.058880  1979A     -0.046091  1980A     -0.044464  
    1981A     -0.029268  1982A     -0.011555  

    Virtual:                                                              

    1983A      0.194158  1984A      0.197393  1985A      0.207918  
    1986A      0.210199  1987A      0.214455  1988A      0.215421  
    1989A      0.220593  1990A      0.222846  1991A      0.222931  
    1992A      0.225534  1993A      0.227643  1994A      0.239343  
    1995A      0.243685  1996A      0.243702  1997A      0.246218  
    1998A      0.251773  1999A      0.253159  2000A      0.254351  
    2001A      0.259425  2002A      0.259909  2003A      0.260861  
    2004A      0.262480  2005A      0.265543  2006A      0.267951  
    2007A      0.268680  2008A      0.270554  2009A      0.271559  
    2010A      0.271670  2011A      0.276133  2012A      0.277354  
    2013A      0.280209  2014A      0.283005  2015A      0.285287  
    2016A      0.286637  2017A      0.291019  2018A      0.291828  
    2019A      0.292587  2020A      0.294943  2021A      0.296514  
    2022A      0.298175  2023A      0.300495  2024A      0.303261  
    2025A      0.305480  2026A      0.305551  2027A      0.308713  
    2028A      0.309862  2029A      0.310398  2030A      0.314026  
    2031A      0.314109  2032A      0.315945  2033A      0.317652  
    2034A      0.318978  2035A      0.319974  2036A      0.321869  
    2037A      0.322643  2038A      0.323789  2039A      0.323902  
    2040A      0.324556  2041A      0.325917  2042A      0.326190  
    2043A      0.327156  2044A      0.327579  2045A      0.327712  
    2046A      0.330359  2047A      0.332730  2048A      0.335072  
    2049A      0.336589  2050A      0.341940  2051A      0.342546  
    2052A      0.342839  2053A      0.344204  2054A      0.347366  
    2055A      0.347496  2056A      0.347572  2057A      0.349985  
    2058A      0.351487  2059A      0.352453  2060A      0.352517  
    2061A      0.356564  2062A      0.357868  2063A      0.358902  
    2064A      0.361661  2065A      0.363689  2066A      0.365530  
    2067A      0.369244  2068A      0.373823  2069A      0.378067  
    2070A      0.380151  2071A      0.382923  2072A      0.386016  
    2073A      0.391226  2074A      0.395169  2075A      0.396092  
    2076A      0.396210  2077A      0.399197  2078A      0.402077  
    2079A      0.404723  2080A      0.407370  2081A      0.409455  
    2082A      0.412839  2083A      0.414473  2084A      0.417276  
    2085A      0.418292  2086A      0.428269  2087A      0.431896  
    2088A      0.432594  2089A      0.434292  2090A      0.440689  
    2091A      0.442485  2092A      0.443846  2093A      0.449429  
    2094A      0.454543  2095A      0.455922  2096A      0.457786  
    2097A      0.458773  2098A      0.460910  2099A      0.461650  
    2100A      0.462588  2101A      0.465880  2102A      0.467005  
    2103A      0.476028  2104A      0.477820  2105A      0.480558  
    2106A      0.483632  2107A      0.487148  2108A      0.492043  
    2109A      0.494935  2110A      0.495615  2111A      0.497337  
    2112A      0.498714  2113A      0.500820  2114A      0.502101  
    2115A      0.502328  2116A      0.502983  2117A      0.503564  
    2118A      0.504534  2119A      0.504584  2120A      0.506846  
    2121A      0.507106  2122A      0.508308  2123A      0.510515  
    2124A      0.512124  2125A      0.512212  2126A      0.513279  
    2127A      0.514088  2128A      0.516337  2129A      0.517818  
    2130A      0.518143  2131A      0.521131  2132A      0.523273  
    2133A      0.525106  2134A      0.525621  2135A      0.526431  
    2136A      0.527377  2137A      0.528125  2138A      0.529811  
    2139A      0.529904  2140A      0.531540  2141A      0.534097  
    2142A      0.536751  2143A      0.537205  2144A      0.537594  
    2145A      0.540440  2146A      0.540458  2147A      0.540717  
    2148A      0.543890  2149A      0.545098  2150A      0.545482  
    2151A      0.545980  2152A      0.547205  2153A      0.547431  
    2154A      0.549143  2155A      0.549955  2156A      0.550241  
    2157A      0.550531  2158A      0.550958  2159A      0.552564  
    2160A      0.553389  2161A      0.555532  2162A      0.555811  
    2163A      0.556908  2164A      0.558952  2165A      0.559386  
    2166A      0.562420  2167A      0.562935  2168A      0.563492  
    2169A      0.564006  2170A      0.564198  2171A      0.565187  
    2172A      0.565532  2173A      0.565829  2174A      0.567145  
    2175A      0.568395  2176A      0.569093  2177A      0.569425  
    2178A      0.569823  2179A      0.571355  2180A      0.572254  
    2181A      0.573757  2182A      0.573810  2183A      0.574522  
    2184A      0.575296  2185A      0.575869  2186A      0.576368  
    2187A      0.576466  2188A      0.577231  2189A      0.577553  
    2190A      0.578717  2191A      0.579840  2192A      0.580197  
    2193A      0.580946  2194A      0.581222  2195A      0.581830  
    2196A      0.582531  2197A      0.583040  2198A      0.583505  
    2199A      0.584263  2200A      0.584897  2201A      0.585849  
    2202A      0.586535  2203A      0.587137  2204A      0.587175  
    2205A      0.587470  2206A      0.587933  2207A      0.588110  
    2208A      0.589328  2209A      0.590315  2210A      0.591523  
    2211A      0.592092  2212A      0.593514  2213A      0.593594  
    2214A      0.594554  2215A      0.595245  2216A      0.595991  
    2217A      0.597644  2218A      0.597971  2219A      0.600558  
    2220A      0.601104  2221A      0.601822  2222A      0.602418  
    2223A      0.602735  2224A      0.603093  2225A      0.603544  
    2226A      0.603650  2227A      0.605282  2228A      0.605580  
    2229A      0.605997  2230A      0.606778  2231A      0.607255  
    2232A      0.607498  2233A      0.607909  2234A      0.608304  
    2235A      0.608884  2236A      0.609228  2237A      0.609893  
    2238A      0.611001  2239A      0.612771  2240A      0.612858  
    2241A      0.613940  2242A      0.614586  2243A      0.616112  
    2244A      0.616339  2245A      0.616614  2246A      0.616836  
    2247A      0.617679  2248A      0.618623  2249A      0.619185  
    2250A      0.619556  2251A      0.619771  2252A      0.620282  
    2253A      0.620735  2254A      0.620773  2255A      0.621609  
    2256A      0.622385  2257A      0.622836  2258A      0.623894  
    2259A      0.624225  2260A      0.624469  2261A      0.624564  
    2262A      0.624894  2263A      0.625523  2264A      0.626499  
    2265A      0.627549  2266A      0.627712  2267A      0.627900  
    2268A      0.628112  2269A      0.628564  2270A      0.629098  
    2271A      0.629463  2272A      0.629875  2273A      0.630288  
    2274A      0.631071  2275A      0.631767  2276A      0.633239  
    2277A      0.633632  2278A      0.633991  2279A      0.634413  
    2280A      0.634802  2281A      0.635602  2282A      0.636284  
    2283A      0.636556  2284A      0.637421  2285A      0.638000  
    2286A      0.638801  2287A      0.639188  2288A      0.640125  
    2289A      0.640286  2290A      0.640624  2291A      0.641402  
    2292A      0.641782  2293A      0.642076  2294A      0.642505  
    2295A      0.642789  2296A      0.642820  2297A      0.643347  
    2298A      0.643723  2299A      0.644166  2300A      0.644375  
    2301A      0.644977  2302A      0.645253  2303A      0.646141  
    2304A      0.646767  2305A      0.647433  2306A      0.647770  
    2307A      0.647914  2308A      0.648326  2309A      0.649375  
    2310A      0.649537  2311A      0.650105  2312A      0.650610  
    2313A      0.651053  2314A      0.651453  2315A      0.651880  
    2316A      0.652353  2317A      0.653062  2318A      0.653249  
    2319A      0.653495  2320A      0.653988  2321A      0.654231  
    2322A      0.654946  2323A      0.655219  2324A      0.655555  
    2325A      0.656408  2326A      0.656610  2327A      0.657181  
    2328A      0.657965  2329A      0.658090  2330A      0.658856  
    2331A      0.659265  2332A      0.659481  2333A      0.659911  
    2334A      0.660810  2335A      0.661381  2336A      0.661636  
    2337A      0.662409  2338A      0.662539  2339A      0.662700  
    2340A      0.663163  2341A      0.663734  2342A      0.664074  
    2343A      0.664233  2344A      0.665000  2345A      0.665501  
    2346A      0.665909  2347A      0.666434  2348A      0.666989  
    2349A      0.668342  2350A      0.668752  2351A      0.669454  
    2352A      0.669644  2353A      0.670074  2354A      0.670661  
    2355A      0.670871  2356A      0.671436  2357A      0.672238  
    2358A      0.672376  2359A      0.672694  2360A      0.673082  
    2361A      0.673484  2362A      0.673561  2363A      0.673903  
    2364A      0.674297  2365A      0.674603  2366A      0.674991  
    2367A      0.675080  2368A      0.675796  2369A      0.676333  
    2370A      0.676834  2371A      0.677818  2372A      0.678924  
    2373A      0.679199  2374A      0.679773  2375A      0.679986  
    2376A      0.680301  2377A      0.680792  2378A      0.681131  
    2379A      0.681616  2380A      0.681714  2381A      0.683046  
    2382A      0.683249  2383A      0.683521  2384A      0.684128  
    2385A      0.684633  2386A      0.684839  2387A      0.685756  
    2388A      0.685796  2389A      0.686398  2390A      0.686776  
    2391A      0.687006  2392A      0.687273  2393A      0.687848  
    2394A      0.688602  2395A      0.689170  2396A      0.689279  
    2397A      0.689771  2398A      0.689996  2399A      0.690540  
    2400A      0.690798  2401A      0.691868  2402A      0.692661  
    2403A      0.692853  2404A      0.693414  2405A      0.693616  
    2406A      0.693813  2407A      0.694538  2408A      0.695062  
    2409A      0.695276  2410A      0.695585  2411A      0.696030  
    2412A      0.696327  2413A      0.697303  2414A      0.697745  
    2415A      0.698073  2416A      0.698228  2417A      0.698507  
    2418A      0.698802  2419A      0.699101  2420A      0.699578  
    2421A      0.699818  2422A      0.700809  2423A      0.700906  
    2424A      0.701298  2425A      0.701730  2426A      0.702043  
    2427A      0.702183  2428A      0.702953  2429A      0.703443  
    2430A      0.703709  2431A      0.704214  2432A      0.704294  
    2433A      0.704819  2434A      0.704861  2435A      0.705470  
    2436A      0.705624  2437A      0.705792  2438A      0.706351  
    2439A      0.706536  2440A      0.707243  2441A      0.707306  
    2442A      0.708105  2443A      0.708305  2444A      0.708716  
    2445A      0.708910  2446A      0.708997  2447A      0.709928  
    2448A      0.710069  2449A      0.710264  2450A      0.710506  
    2451A      0.710736  2452A      0.711544  2453A      0.711570  
    2454A      0.711749  2455A      0.712013  2456A      0.712553  
    2457A      0.712713  2458A      0.713042  2459A      0.713520  
    2460A      0.714137  2461A      0.714250  2462A      0.714682  
    2463A      0.715454  2464A      0.716231  2465A      0.716413  
    2466A      0.716666  2467A      0.717273  2468A      0.717400  
    2469A      0.717959  2470A      0.718205  2471A      0.718758  
    2472A      0.719514  2473A      0.719795  2474A      0.720167  
    2475A      0.720766  2476A      0.721103  2477A      0.721279  
    2478A      0.721757  2479A      0.722035  2480A      0.722355  
    2481A      0.722632  2482A      0.722895  2483A      0.723883  
    2484A      0.724474  2485A      0.724719  2486A      0.725035  
    2487A      0.725493  2488A      0.725589  2489A      0.726122  
    2490A      0.726467  2491A      0.726486  2492A      0.727039  
    2493A      0.727230  2494A      0.727948  2495A      0.728228  
    2496A      0.728559  2497A      0.728983  2498A      0.729638  
    2499A      0.729680  2500A      0.730168  2501A      0.730552  
    2502A      0.731053  2503A      0.731473  2504A      0.731792  
    2505A      0.732386  2506A      0.732712  2507A      0.732743  
    2508A      0.732845  2509A      0.733763  2510A      0.734268  
    2511A      0.734694  2512A      0.734849  2513A      0.735107  
    2514A      0.736139  2515A      0.736636  2516A      0.736831  
    2517A      0.736980  2518A      0.737691  2519A      0.738183  
    2520A      0.738312  2521A      0.738671  2522A      0.738798  
    2523A      0.739192  2524A      0.739368  2525A      0.739772  
    2526A      0.740036  2527A      0.740670  2528A      0.741125  
    2529A      0.741449  2530A      0.742387  2531A      0.742887  
    2532A      0.743116  2533A      0.743399  2534A      0.743646  
    2535A      0.744195  2536A      0.744247  2537A      0.744738  
    2538A      0.744988  2539A      0.745372  2540A      0.745749  
    2541A      0.745789  2542A      0.746207  2543A      0.746624  
    2544A      0.747241  2545A      0.747504  2546A      0.747843  
    2547A      0.748107  2548A      0.748320  2549A      0.748720  
    2550A      0.748967  2551A      0.749440  2552A      0.750849  
    2553A      0.751265  2554A      0.751584  2555A      0.751806  
    2556A      0.751974  2557A      0.752215  2558A      0.752565  
    2559A      0.752643  2560A      0.752957  2561A      0.753814  
    2562A      0.754020  2563A      0.754232  2564A      0.754606  
    2565A      0.755248  2566A      0.755798  2567A      0.756213  
    2568A      0.756287  2569A      0.756814  2570A      0.757068  
    2571A      0.757608  2572A      0.758056  2573A      0.758103  
    2574A      0.758292  2575A      0.758594  2576A      0.758960  
    2577A      0.759636  2578A      0.759856  2579A      0.759903  
    2580A      0.760145  2581A      0.760371  2582A      0.760487  
    2583A      0.761018  2584A      0.761254  2585A      0.761469  
    2586A      0.762002  2587A      0.762077  2588A      0.762392  
    2589A      0.762830  2590A      0.763177  2591A      0.763490  
    2592A      0.763898  2593A      0.764120  2594A      0.764539  
    2595A      0.764710  2596A      0.764942  2597A      0.765697  
    2598A      0.765954  2599A      0.766399  2600A      0.766567  
    2601A      0.766857  2602A      0.767136  2603A      0.767514  
    2604A      0.767834  2605A      0.768259  2606A      0.768399  
    2607A      0.768617  2608A      0.769357  2609A      0.769440  
    2610A      0.769911  2611A      0.770269  2612A      0.770398  
    2613A      0.770919  2614A      0.771611  2615A      0.771768  
    2616A      0.772043  2617A      0.772209  2618A      0.772815  
    2619A      0.773198  2620A      0.774036  2621A      0.774395  
    2622A      0.774458  2623A      0.774848  2624A      0.775314  
    2625A      0.775485  2626A      0.775596  2627A      0.776473  
    2628A      0.776789  2629A      0.776900  2630A      0.777320  
    2631A      0.778137  2632A      0.778401  2633A      0.778751  
    2634A      0.778824  2635A      0.778970  2636A      0.779740  
    2637A      0.779876  2638A      0.780221  2639A      0.780558  
    2640A      0.781143  2641A      0.781914  2642A      0.782381  
    2643A      0.782618  2644A      0.783038  2645A      0.783649  
    2646A      0.783978  2647A      0.784156  2648A      0.784292  
    2649A      0.784859  2650A      0.784918  2651A      0.785489  
    2652A      0.785975  2653A      0.786354  2654A      0.786717  
    2655A      0.787190  2656A      0.787555  2657A      0.787718  
    2658A      0.787858  2659A      0.787990  2660A      0.788267  
    2661A      0.788568  2662A      0.788837  2663A      0.789324  
    2664A      0.789761  2665A      0.790008  2666A      0.790524  
    2667A      0.790820  2668A      0.790892  2669A      0.791237  
    2670A      0.791409  2671A      0.791638  2672A      0.791824  
    2673A      0.792035  2674A      0.792348  2675A      0.793104  
    2676A      0.793317  2677A      0.794416  2678A      0.794978  
    2679A      0.795218  2680A      0.795719  2681A      0.795978  
    2682A      0.796123  2683A      0.796210  2684A      0.796964  
    2685A      0.797366  2686A      0.798278  2687A      0.799502  
    2688A      0.799933  2689A      0.800043  2690A      0.800080  
    2691A      0.800352  2692A      0.800569  2693A      0.800692  
    2694A      0.801035  2695A      0.801399  2696A      0.801504  
    2697A      0.801984  2698A      0.802146  2699A      0.802510  
    2700A      0.803197  2701A      0.803595  2702A      0.803922  
    2703A      0.804311  2704A      0.804634  2705A      0.804965  
    2706A      0.805178  2707A      0.805499  2708A      0.806205  
    2709A      0.806451  2710A      0.806938  2711A      0.807862  
    2712A      0.808123  2713A      0.808313  2714A      0.808459  
    2715A      0.809152  2716A      0.809441  2717A      0.809786  
    2718A      0.810227  2719A      0.810616  2720A      0.810872  
    2721A      0.811079  2722A      0.811106  2723A      0.811407  
    2724A      0.811926  2725A      0.812920  2726A      0.813497  
    2727A      0.814235  2728A      0.814636  2729A      0.814771  
    2730A      0.815110  2731A      0.815241  2732A      0.815689  
    2733A      0.816159  2734A      0.816412  2735A      0.816818  
    2736A      0.817036  2737A      0.817878  2738A      0.818276  
    2739A      0.818635  2740A      0.818814  2741A      0.819533  
    2742A      0.820011  2743A      0.820191  2744A      0.820419  
    2745A      0.820889  2746A      0.821439  2747A      0.821814  
    2748A      0.822778  2749A      0.822962  2750A      0.823176  
    2751A      0.823380  2752A      0.823745  2753A      0.823920  
    2754A      0.824862  2755A      0.824959  2756A      0.825151  
    2757A      0.825268  2758A      0.825670  2759A      0.826252  
    2760A      0.826550  2761A      0.826896  2762A      0.827441  
    2763A      0.827992  2764A      0.828291  2765A      0.829009  
    2766A      0.829305  2767A      0.829693  2768A      0.830107  
    2769A      0.830614  2770A      0.831010  2771A      0.831146  
    2772A      0.831351  2773A      0.831844  2774A      0.832094  
    2775A      0.832919  2776A      0.833185  2777A      0.834162  
    2778A      0.834769  2779A      0.834948  2780A      0.835088  
    2781A      0.836039  2782A      0.836341  2783A      0.836752  
    2784A      0.837275  2785A      0.837666  2786A      0.837820  
    2787A      0.838689  2788A      0.839357  2789A      0.840116  
    2790A      0.840403  2791A      0.840963  2792A      0.841524  
    2793A      0.842011  2794A      0.842617  2795A      0.843015  
    2796A      0.843917  2797A      0.844513  2798A      0.844578  
    2799A      0.844912  2800A      0.845038  2801A      0.846610  
    2802A      0.846781  2803A      0.847361  2804A      0.847907  
    2805A      0.848096  2806A      0.849443  2807A      0.849912  
    2808A      0.850154  2809A      0.850392  2810A      0.851113  
    2811A      0.851340  2812A      0.851594  2813A      0.851677  
    2814A      0.852912  2815A      0.852985  2816A      0.853226  
    2817A      0.853820  2818A      0.854295  2819A      0.855644  
    2820A      0.855859  2821A      0.856868  2822A      0.857046  
    2823A      0.857796  2824A      0.858385  2825A      0.858524  
    2826A      0.860018  2827A      0.860722  2828A      0.860992  
    2829A      0.861501  2830A      0.861844  2831A      0.862372  
    2832A      0.862606  2833A      0.864058  2834A      0.864605  
    2835A      0.865311  2836A      0.866207  2837A      0.866742  
    2838A      0.866846  2839A      0.867050  2840A      0.867843  
    2841A      0.868789  2842A      0.869705  2843A      0.870027  
    2844A      0.871113  2845A      0.871395  2846A      0.871554  
    2847A      0.873340  2848A      0.873685  2849A      0.874940  
    2850A      0.875187  2851A      0.875606  2852A      0.877401  
    2853A      0.878336  2854A      0.878708  2855A      0.878930  
    2856A      0.879432  2857A      0.879730  2858A      0.881042  
    2859A      0.881649  2860A      0.881983  2861A      0.882215  
    2862A      0.882817  2863A      0.882966  2864A      0.883595  
    2865A      0.884855  2866A      0.885476  2867A      0.886354  
    2868A      0.886477  2869A      0.886656  2870A      0.887050  
    2871A      0.888379  2872A      0.888831  2873A      0.889764  
    2874A      0.890017  2875A      0.890920  2876A      0.891346  
    2877A      0.892127  2878A      0.893672  2879A      0.894796  
    2880A      0.894901  2881A      0.894965  2882A      0.895760  
    2883A      0.896090  2884A      0.896500  2885A      0.897411  
    2886A      0.899611  2887A      0.899744  2888A      0.900090  
    2889A      0.900806  2890A      0.901143  2891A      0.901656  
    2892A      0.902503  2893A      0.903368  2894A      0.903653  
    2895A      0.904327  2896A      0.905840  2897A      0.906101  
    2898A      0.906325  2899A      0.907624  2900A      0.908643  
    2901A      0.909929  2902A      0.910639  2903A      0.911860  
    2904A      0.912683  2905A      0.913600  2906A      0.913719  
    2907A      0.914392  2908A      0.915654  2909A      0.915974  
    2910A      0.916646  2911A      0.918095  2912A      0.918828  
    2913A      0.921332  2914A      0.922145  2915A      0.922293  
    2916A      0.922646  2917A      0.923594  2918A      0.924243  
    2919A      0.924786  2920A      0.925496  2921A      0.926613  
    2922A      0.927767  2923A      0.928082  2924A      0.928664  
    2925A      0.928914  2926A      0.929820  2927A      0.929914  
    2928A      0.930873  2929A      0.931555  2930A      0.932279  
    2931A      0.934010  2932A      0.934460  2933A      0.934666  
    2934A      0.934944  2935A      0.935713  2936A      0.937831  
    2937A      0.938112  2938A      0.938481  2939A      0.939551  
    2940A      0.940781  2941A      0.941319  2942A      0.942291  
    2943A      0.942782  2944A      0.943520  2945A      0.944030  
    2946A      0.944279  2947A      0.945733  2948A      0.946115  
    2949A      0.946237  2950A      0.947619  2951A      0.948371  
    2952A      0.948920  2953A      0.949695  2954A      0.949923  
    2955A      0.950309  2956A      0.950593  2957A      0.951464  
    2958A      0.953098  2959A      0.954776  2960A      0.955573  
    2961A      0.955727  2962A      0.956970  2963A      0.958099  
    2964A      0.958773  2965A      0.961009  2966A      0.961510  
    2967A      0.962112  2968A      0.963880  2969A      0.964589  
    2970A      0.965235  2971A      0.966290  2972A      0.966414  
    2973A      0.966802  2974A      0.967598  2975A      0.969118  
    2976A      0.970319  2977A      0.971620  2978A      0.972972  
    2979A      0.973293  2980A      0.973564  2981A      0.974921  
    2982A      0.976825  2983A      0.976945  2984A      0.977495  
    2985A      0.979118  2986A      0.979473  2987A      0.980446  
    2988A      0.981797  2989A      0.983244  2990A      0.984410  
    2991A      0.984775  2992A      0.985496  2993A      0.987748  
    2994A      0.988499  2995A      0.989470  2996A      0.989656  
    2997A      0.990549  2998A      0.991448  2999A      0.992086  
    3000A      0.993284  3001A      0.994519  3002A      0.994733  
    3003A      0.995145  3004A      0.996107  3005A      0.996910  
    3006A      0.997957  3007A      0.998495  3008A      1.000525  
    3009A      1.001476  3010A      1.001878  3011A      1.002098  
    3012A      1.005296  3013A      1.005702  3014A      1.006193  
    3015A      1.007218  3016A      1.010470  3017A      1.010962  
    3018A      1.012459  3019A      1.015099  3020A      1.016293  
    3021A      1.017512  3022A      1.017786  3023A      1.019337  
    3024A      1.021817  3025A      1.022742  3026A      1.023881  
    3027A      1.025657  3028A      1.027878  3029A      1.028428  
    3030A      1.030541  3031A      1.031654  3032A      1.034685  
    3033A      1.034922  3034A      1.035385  3035A      1.037503  
    3036A      1.038471  3037A      1.038764  3038A      1.039465  
    3039A      1.041715  3040A      1.042316  3041A      1.042570  
    3042A      1.042925  3043A      1.044025  3044A      1.044774  
    3045A      1.048500  3046A      1.048913  3047A      1.049172  
    3048A      1.050697  3049A      1.051406  3050A      1.051886  
    3051A      1.052326  3052A      1.055785  3053A      1.057304  
    3054A      1.058206  3055A      1.059057  3056A      1.059223  
    3057A      1.060073  3058A      1.061863  3059A      1.061878  
    3060A      1.062452  3061A      1.063467  3062A      1.065647  
    3063A      1.067206  3064A      1.069899  3065A      1.071069  
    3066A      1.073569  3067A      1.076724  3068A      1.077595  
    3069A      1.077638  3070A      1.078606  3071A      1.079521  
    3072A      1.081521  3073A      1.081690  3074A      1.082315  
    3075A      1.086846  3076A      1.087681  3077A      1.088616  
    3078A      1.088836  3079A      1.090668  3080A      1.095948  
    3081A      1.097452  3082A      1.099456  3083A      1.099926  
    3084A      1.102013  3085A      1.103580  3086A      1.104731  
    3087A      1.106261  3088A      1.106333  3089A      1.108192  
    3090A      1.108935  3091A      1.109028  3092A      1.111989  
    3093A      1.112841  3094A      1.113923  3095A      1.113983  
    3096A      1.120788  3097A      1.122314  3098A      1.127372  
    3099A      1.131742  3100A      1.133331  3101A      1.134847  
    3102A      1.143608  3103A      1.144614  3104A      1.148668  
    3105A      1.152785  3106A      1.157035  3107A      1.157801  
    3108A      1.159435  3109A      1.159974  3110A      1.162303  
    3111A      1.162548  3112A      1.162829  3113A      1.163398  
    3114A      1.165809  3115A      1.166091  3116A      1.166869  
    3117A      1.168417  3118A      1.170249  3119A      1.176461  
    3120A      1.184373  3121A      1.187184  3122A      1.193124  
    3123A      1.205271  3124A      1.209190  3125A      1.214337  
    3126A      1.217016  3127A      1.224250  3128A      1.243272  
    3129A      1.247139  3130A      1.249557  3131A      1.261562  
    3132A      1.269976  3133A      1.292469  3134A      1.332319  
    3135A      1.338386  3136A      1.384712  

    Final Occupation by Irrep:
              A 
    DOCC [  1982 ]
    NA   [  1982 ]
    NB   [  1982 ]

  @DF-RHF Final Energy: -26580.32911572096782

   => Energetics <=

    Nuclear Repulsion Energy =         356872.8267716753762215
    One-Electron Energy =             -749935.0231076562777162
    Two-Electron Energy =              366492.6186028870288283
    Total Energy =                     -26580.3291157209969242

Computation Completed


Properties will be evaluated at   0.000000,   0.000000,   0.000000 [a0]

Properties computed using the SCF density matrix


 Multipole Moments:

 ------------------------------------------------------------------------------------
     Multipole            Electronic (a.u.)      Nuclear  (a.u.)        Total (a.u.)
 ------------------------------------------------------------------------------------

 L = 1.  Multiply by 2.5417464519 to convert [e a0] to [Debye]
 Dipole X            :     -32637.4789870        32607.7855434          -29.6934436
 Dipole Y            :    -362281.7240684       362088.3498694         -193.3741990
 Dipole Z            :    -395781.4148330       395632.1413292         -149.2735037
 Magnitude           :                                                  246.0850673

 ------------------------------------------------------------------------------------

*** tstop() called on atl1-1-01-010-25-1.pace.gatech.edu at Thu May 22 22:01:53 2025
Module time:
	user time   =  449203.19 seconds =    7486.72 minutes
	system time =    2886.05 seconds =      48.10 minutes
	total time  =      53462 seconds =     891.03 minutes
Total time:
	user time   =  449203.19 seconds =    7486.72 minutes
	system time =    2886.05 seconds =      48.10 minutes
	total time  =      53462 seconds =     891.03 minutes
Wall time: 53461.91 seconds
