# Supplementary material for: SparcleQC: Automated Input File Creation for QM/MM Studies of Protein:Ligand Complexes
Source: J Chem Inf Model. 2025 Jun 17;65(13):6433–40. doi: 10.1021/acs.jcim.5c00617 (PMC12264949; doi:10.1021/acs.jcim.5c00617)
Supplement: Supplementary file 2 [file ci5c00617_si_002.zip › si/convergence/ex1_1ABA/psi4_files/no_ee/cutoff_8.5_psi4_file_cx.out]

Scratch directory: /tmp/
   => Libint2 <=

    Primary   basis highest AM E, G, H:  5, 4, 3
    Auxiliary basis highest AM E, G, H:  6, 5, 4
    Onebody   basis highest AM E, G, H:  6, 5, 4
    Solid Harmonics ordering:            gaussian

*** tstart() called on atl1-1-01-010-19-2.pace.gatech.edu
*** at Tue May 20 08:57:47 2025

   => Loading Basis Set <=

    Name: MINIX
    Role: ORBITAL
    Keyword: BASIS
    atoms 1-2, 4, 6, 27, 31, 39, 52, 65, 76, 80, 97, 119, 129, 136, 156, 160, 192, 196, 216, 219-220, 228, 231-232, 240, 244-245, 255, 277, 296, 306, 310-311, 321, 355, 359, 378, 385, 409, 412-413, 421, 424, 435, 440, 452, 471, 478, 497, 500, 511, 528, 545, 554, 557, 560, 563, 566, 569, 572, 575, 578, 581                                                                                                                                                                                                                                                                         entry O          line   102 file /storage/hive/project/chem-sherrill/csargent30/.conda/envs/psi419/share/psi4/basis/minix.gbs 
    atoms 3, 5, 8-11, 26, 29-30, 32-38, 50-51, 57-64, 75, 78-79, 81-83, 85, 95-96, 98-101, 117-118, 120, 127-128, 134-135, 137-139, 148-149, 155, 158-159, 161-164, 177-179, 181, 191, 194-195, 197-203, 214-215, 217-218, 226-227, 229-230, 238-239, 241-243, 253-254, 256-259, 275-276, 278-281, 294-295, 297, 304-305, 307-309, 319-320, 322-325, 338-342, 354, 357-358, 360-363, 376-377, 383-384, 386-388, 390, 407-408, 410-411, 419-420, 422-423, 433-434, 436-438, 450-451, 453-456, 469-470, 476-477, 479-482, 495-496, 498-499, 509-510, 512-513, 515, 526-527, 529-531, 540-543 entry C          line    74 file /storage/hive/project/chem-sherrill/csargent30/.conda/envs/psi419/share/psi4/basis/minix.gbs 
    atoms 7, 28, 49, 56, 77, 84, 86, 94, 102, 116, 126, 133, 147, 157, 176, 193, 213, 225, 237, 252, 260, 274, 293, 303, 318, 337, 356, 375, 382, 389, 391-392, 406, 418, 432, 439, 449, 468, 475, 494, 508, 525, 539, 544                                                                                                                                                                                                                                                                                                                                                                 entry N          line    88 file /storage/hive/project/chem-sherrill/csargent30/.conda/envs/psi419/share/psi4/basis/minix.gbs 
    atoms 12, 121, 150, 180, 514                                                                                                                                                                                                                                                                                                                                                                                                                                                                                                                                                           entry S          line   256 file /storage/hive/project/chem-sherrill/csargent30/.conda/envs/psi419/share/psi4/basis/minix.gbs 
    atoms 13-25, 40-48, 53-55, 66-74, 87-93, 103-115, 122-125, 130-132, 140-146, 151-154, 165-175, 182-190, 204-212, 221-224, 233-236, 246-251, 261-273, 282-292, 298-302, 312-317, 326-336, 343-353, 364-374, 379-381, 393-405, 414-417, 425-431, 441-448, 457-467, 472-474, 483-493, 501-507, 516-524, 532-538, 546-553, 555-556, 558-559, 561-562, 564-565, 567-568, 570-571, 573-574, 576-577, 579-580, 582-593                                                                                                                                                                        entry H          line    24 file /storage/hive/project/chem-sherrill/csargent30/.conda/envs/psi419/share/psi4/basis/minix.gbs 

   => HF3C: Empirical Dispersion <=

    Grimme's -D3 (BJ-damping) Dispersion Correction
    Grimme S.; Ehrlich S.; Goerigk L. (2011), J. Comput. Chem., 32: 1456

        s6 =       1.000000
        s8 =       0.877700
        a1 =       0.417100
        a2 =       2.914900


         ---------------------------------------------------------
                                   SCF
               by Justin Turney, Rob Parrish, Andy Simmonett
                          and Daniel G. A. Smith
                              RHF Reference
                       10 Threads, 114440 MiB Core
         ---------------------------------------------------------

  ==> Geometry <==

    Molecular point group: c1
    Full point group: C1

    Geometry (in Angstrom), charge = -2, multiplicity = 1:

       Center              X                  Y                   Z               Mass       
    ------------   -----------------  -----------------  -----------------  -----------------
         O            0.239000000000    46.905000000000    47.130000000000    15.994914619570
         O           -3.503000000000    46.132000000000    52.984000000000    15.994914619570
         C            0.283000000000    45.599000000000    47.738000000000    12.000000000000
         O           -2.852000000000    43.343000000000    52.881000000000    15.994914619570
         C           -0.860000000000    45.455000000000    48.481000000000    12.000000000000
         O           -0.834000000000    45.235000000000    53.590000000000    15.994914619570
         N           -0.870000000000    46.412000000000    49.496000000000    14.003074004430
         C           -0.997000000000    47.656000000000    48.915000000000    12.000000000000
         C            0.110000000000    47.928000000000    48.142000000000    12.000000000000
         C           -1.946000000000    46.213000000000    50.350000000000    12.000000000000
         C           -1.912000000000    45.057000000000    51.091000000000    12.000000000000
         S           -2.221000000000    44.980000000000    52.478000000000    31.972071174400
         H           -3.704000000000    46.727000000000    52.258000000000     1.007825032230
         H            1.167000000000    45.497000000000    48.368000000000     1.007825032230
         H            0.327000000000    44.830000000000    46.967000000000     1.007825032230
         H           -0.889000000000    44.457000000000    48.918000000000     1.007825032230
         H           -1.732000000000    45.592000000000    47.841000000000     1.007825032230
         H           -1.082000000000    48.410000000000    49.697000000000     1.007825032230
         H           -1.889000000000    47.674000000000    48.289000000000     1.007825032230
         H           -0.002000000000    48.903000000000    47.668000000000     1.007825032230
         H            1.001000000000    47.937000000000    48.769000000000     1.007825032230
         H           -2.823000000000    46.129000000000    49.708000000000     1.007825032230
         H           -1.985000000000    47.054000000000    51.042000000000     1.007825032230
         H           -0.840000000000    44.862000000000    51.112000000000     1.007825032230
         H           -2.601000000000    44.372000000000    50.598000000000     1.007825032230
         C            9.479000000000    49.442000000000    55.784000000000    12.000000000000
         O            9.222000000000    50.616000000000    56.099000000000    15.994914619570
         N            8.831000000000    48.837000000000    54.788000000000    14.003074004430
         C            7.706000000000    49.436000000000    54.084000000000    12.000000000000
         C            6.456000000000    48.981000000000    54.822000000000    12.000000000000
         O            6.310000000000    47.784000000000    55.139000000000    15.994914619570
         C            7.599000000000    48.942000000000    52.633000000000    12.000000000000
         C            8.692000000000    49.472000000000    51.736000000000    12.000000000000
         C            9.959000000000    48.898000000000    51.781000000000    12.000000000000
         C            8.415000000000    50.537000000000    50.880000000000    12.000000000000
         C           10.961000000000    49.400000000000    50.960000000000    12.000000000000
         C            9.426000000000    51.032000000000    50.065000000000    12.000000000000
         C           10.685000000000    50.467000000000    50.116000000000    12.000000000000
         O           11.708000000000    50.978000000000    49.318000000000    15.994914619570
         H            9.136000000000    47.916000000000    54.508000000000     1.007825032230
         H            7.783000000000    50.523000000000    54.107000000000     1.007825032230
         H            6.637000000000    49.260000000000    52.230000000000     1.007825032230
         H            7.639000000000    47.853000000000    52.629000000000     1.007825032230
         H           10.161000000000    48.072000000000    52.447000000000     1.007825032230
         H            7.427000000000    50.972000000000    50.851000000000     1.007825032230
         H           11.948000000000    48.963000000000    50.978000000000     1.007825032230
         H            9.228000000000    51.855000000000    49.395000000000     1.007825032230
         H           11.376000000000    51.721000000000    48.808000000000     1.007825032230
         N            5.533000000000    49.874000000000    55.110000000000    14.003074004430
         C            4.317000000000    49.477000000000    55.789000000000    12.000000000000
         C            3.333000000000    50.620000000000    55.891000000000    12.000000000000
         O            3.372000000000    51.588000000000    55.127000000000    15.994914619570
         H            5.674000000000    50.841000000000    54.856000000000     1.007825032230
         H            4.569000000000    49.137000000000    56.794000000000     1.007825032230
         H            3.854000000000    48.656000000000    55.241000000000     1.007825032230
         N            2.442000000000    50.507000000000    56.862000000000    14.003074004430
         C            1.413000000000    51.506000000000    57.119000000000    12.000000000000
         C            0.005000000000    50.927000000000    57.232000000000    12.000000000000
         C           -0.521000000000    50.237000000000    56.001000000000    12.000000000000
         C           -0.985000000000    51.011000000000    54.951000000000    12.000000000000
         C           -0.569000000000    48.854000000000    55.936000000000    12.000000000000
         C           -1.502000000000    50.387000000000    53.835000000000    12.000000000000
         C           -1.086000000000    48.222000000000    54.817000000000    12.000000000000
         C           -1.549000000000    49.003000000000    53.779000000000    12.000000000000
         O           -2.106000000000    48.406000000000    52.664000000000    15.994914619570
         H            2.477000000000    49.689000000000    57.454000000000     1.007825032230
         H            1.439000000000    52.275000000000    56.347000000000     1.007825032230
         H            0.006000000000    50.203000000000    58.047000000000     1.007825032230
         H           -0.679000000000    51.735000000000    57.492000000000     1.007825032230
         H           -0.943000000000    52.089000000000    55.005000000000     1.007825032230
         H           -0.201000000000    48.265000000000    56.763000000000     1.007825032230
         H           -1.869000000000    50.975000000000    53.007000000000     1.007825032230
         H           -1.126000000000    47.144000000000    54.759000000000     1.007825032230
         H           -2.740000000000    47.740000000000    52.940000000000     1.007825032230
         C           -4.489000000000    54.638000000000    59.165000000000    12.000000000000
         O           -5.677000000000    54.600000000000    58.838000000000    15.994914619570
         N           -3.764000000000    53.513000000000    59.144000000000    14.003074004430
         C           -4.323000000000    52.242000000000    58.734000000000    12.000000000000
         C           -3.681000000000    51.215000000000    59.641000000000    12.000000000000
         O           -2.469000000000    51.006000000000    59.589000000000    15.994914619570
         C           -3.962000000000    52.008000000000    57.296000000000    12.000000000000
         C           -4.635000000000    50.801000000000    56.669000000000    12.000000000000
         C           -4.176000000000    49.512000000000    56.726000000000    12.000000000000
         N           -5.696000000000    50.809000000000    55.872000000000    14.003074004430
         C           -5.895000000000    49.594000000000    55.423000000000    12.000000000000
         N           -4.976000000000    48.833000000000    55.943000000000    14.003074004430
         H           -2.794000000000    53.552000000000    59.424000000000     1.007825032230
         H           -5.406000000000    52.241000000000    58.862000000000     1.007825032230
         H           -2.883000000000    51.867000000000    57.234000000000     1.007825032230
         H           -4.231000000000    52.894000000000    56.721000000000     1.007825032230
         H           -6.258000000000    51.618000000000    55.648000000000     1.007825032230
         H           -3.337000000000    49.137000000000    57.293000000000     1.007825032230
         H           -6.677000000000    49.282000000000    54.747000000000     1.007825032230
         N           -4.454000000000    50.568000000000    60.487000000000    14.003074004430
         C           -3.913000000000    49.659000000000    61.489000000000    12.000000000000
         C           -3.055000000000    48.558000000000    60.876000000000    12.000000000000
         O           -3.491000000000    47.931000000000    59.898000000000    15.994914619570
         C           -5.077000000000    49.060000000000    62.264000000000    12.000000000000
         C           -4.581000000000    48.271000000000    63.463000000000    12.000000000000
         C           -5.696000000000    47.747000000000    64.361000000000    12.000000000000
         C           -5.125000000000    47.550000000000    65.754000000000    12.000000000000
         N           -6.117000000000    47.166000000000    66.752000000000    14.003074004430
         H           -5.453000000000    50.706000000000    60.440000000000     1.007825032230
         H           -3.296000000000    50.234000000000    62.180000000000     1.007825032230
         H           -5.727000000000    49.864000000000    62.610000000000     1.007825032230
         H           -5.643000000000    48.398000000000    61.608000000000     1.007825032230
         H           -4.005000000000    47.420000000000    63.099000000000     1.007825032230
         H           -3.926000000000    48.910000000000    64.055000000000     1.007825032230
         H           -6.513000000000    48.468000000000    64.395000000000     1.007825032230
         H           -6.062000000000    46.795000000000    63.976000000000     1.007825032230
         H           -4.367000000000    46.769000000000    65.706000000000     1.007825032230
         H           -4.651000000000    48.479000000000    66.072000000000     1.007825032230
         H           -5.667000000000    47.053000000000    67.649000000000     1.007825032230
         H           -6.548000000000    46.294000000000    66.480000000000     1.007825032230
         H           -6.824000000000    47.884000000000    66.818000000000     1.007825032230
         N           -1.840000000000    48.367000000000    61.392000000000    14.003074004430
         C           -0.992000000000    47.311000000000    60.887000000000    12.000000000000
         C           -0.176000000000    46.758000000000    62.031000000000    12.000000000000
         O            0.958000000000    47.176000000000    62.300000000000    15.994914619570
         C           -0.081000000000    47.849000000000    59.785000000000    12.000000000000
         S            0.906000000000    46.497000000000    59.054000000000    31.972071174400
         H           -1.511000000000    48.963000000000    62.139000000000     1.007825032230
         H           -1.616000000000    46.517000000000    60.478000000000     1.007825032230
         H           -0.691000000000    48.308000000000    59.007000000000     1.007825032230
         H            0.590000000000    48.598000000000    60.206000000000     1.007825032230
         N           -0.745000000000    45.803000000000    62.754000000000    14.003074004430
         C           -0.066000000000    45.169000000000    63.887000000000    12.000000000000
         C            1.297000000000    44.560000000000    63.509000000000    12.000000000000
         O            2.300000000000    44.868000000000    64.165000000000    15.994914619570
         H           -1.679000000000    45.502000000000    62.515000000000     1.007825032230
         H            0.092000000000    45.920000000000    64.661000000000     1.007825032230
         H           -0.706000000000    44.381000000000    64.285000000000     1.007825032230
         N            1.441000000000    43.750000000000    62.430000000000    14.003074004430
         C            2.722000000000    43.233000000000    61.953000000000    12.000000000000
         C            3.756000000000    44.331000000000    61.685000000000    12.000000000000
         O            4.949000000000    44.126000000000    61.944000000000    15.994914619570
         C            2.361000000000    42.431000000000    60.697000000000    12.000000000000
         C            0.961000000000    41.944000000000    60.950000000000    12.000000000000
         C            0.350000000000    43.177000000000    61.613000000000    12.000000000000
         H            3.124000000000    42.549000000000    62.701000000000     1.007825032230
         H            2.394000000000    43.066000000000    59.812000000000     1.007825032230
         H            3.040000000000    41.586000000000    60.581000000000     1.007825032230
         H            0.449000000000    41.692000000000    60.021000000000     1.007825032230
         H            0.963000000000    41.096000000000    61.635000000000     1.007825032230
         H           -0.493000000000    42.895000000000    62.243000000000     1.007825032230
         H            0.031000000000    43.893000000000    60.855000000000     1.007825032230
         N            3.322000000000    45.484000000000    61.134000000000    14.003074004430
         C            4.203000000000    46.620000000000    60.883000000000    12.000000000000
         C            3.465000000000    47.784000000000    60.221000000000    12.000000000000
         S            2.700000000000    47.388000000000    58.627000000000    31.972071174400
         H            2.346000000000    45.564000000000    60.885000000000     1.007825032230
         H            5.022000000000    46.302000000000    60.238000000000     1.007825032230
         H            2.681000000000    48.119000000000    60.900000000000     1.007825032230
         H            4.169000000000    48.603000000000    60.074000000000     1.007825032230
         C            4.103000000000    54.707000000000    53.574000000000    12.000000000000
         O            4.298000000000    55.692000000000    52.855000000000    15.994914619570
         N            3.358000000000    53.697000000000    53.143000000000    14.003074004430
         C            2.813000000000    53.718000000000    51.788000000000    12.000000000000
         C            1.415000000000    54.343000000000    51.725000000000    12.000000000000
         O            0.846000000000    54.490000000000    50.639000000000    15.994914619570
         C            2.765000000000    52.263000000000    51.154000000000    12.000000000000
         C            1.854000000000    51.314000000000    51.971000000000    12.000000000000
         C            4.222000000000    51.753000000000    51.018000000000    12.000000000000
         C            1.552000000000    49.957000000000    51.275000000000    12.000000000000
         H            3.168000000000    52.914000000000    53.752000000000     1.007825032230
         H            3.476000000000    54.326000000000    51.173000000000     1.007825032230
         H            2.346000000000    52.349000000000    50.152000000000     1.007825032230
         H            2.343000000000    51.107000000000    52.923000000000     1.007825032230
         H            0.910000000000    51.822000000000    52.168000000000     1.007825032230
         H            4.218000000000    50.753000000000    50.584000000000     1.007825032230
         H            4.784000000000    52.427000000000    50.372000000000     1.007825032230
         H            4.689000000000    51.720000000000    52.002000000000     1.007825032230
         H            0.908000000000    49.355000000000    51.916000000000     1.007825032230
         H            2.486000000000    49.425000000000    51.096000000000     1.007825032230
         H            1.050000000000    50.140000000000    50.325000000000     1.007825032230
         N            0.803000000000    54.699000000000    52.842000000000    14.003074004430
         C           -0.523000000000    55.306000000000    52.821000000000    12.000000000000
         C           -1.551000000000    54.355000000000    53.441000000000    12.000000000000
         C           -2.945000000000    54.929000000000    53.268000000000    12.000000000000
         S           -4.230000000000    53.864000000000    53.922000000000    31.972071174400
         C           -4.327000000000    52.868000000000    52.489000000000    12.000000000000
         H            1.263000000000    54.547000000000    53.728000000000     1.007825032230
         H           -0.806000000000    55.528000000000    51.792000000000     1.007825032230
         H           -1.338000000000    54.233000000000    54.503000000000     1.007825032230
         H           -1.494000000000    53.386000000000    52.946000000000     1.007825032230
         H           -2.992000000000    55.887000000000    53.785000000000     1.007825032230
         H           -3.129000000000    55.092000000000    52.206000000000     1.007825032230
         H           -5.082000000000    52.095000000000    52.634000000000     1.007825032230
         H           -4.601000000000    53.487000000000    51.634000000000     1.007825032230
         H           -3.359000000000    52.401000000000    52.305000000000     1.007825032230
         C           -3.305000000000    56.701000000000    49.689000000000    12.000000000000
         O           -2.574000000000    56.844000000000    50.663000000000    15.994914619570
         N           -2.981000000000    55.933000000000    48.650000000000    14.003074004430
         C           -1.694000000000    55.276000000000    48.503000000000    12.000000000000
         C           -0.689000000000    56.178000000000    47.833000000000    12.000000000000
         O           -1.007000000000    57.031000000000    46.986000000000    15.994914619570
         C           -1.807000000000    54.027000000000    47.654000000000    12.000000000000
         C           -2.448000000000    52.908000000000    48.447000000000    12.000000000000
         C           -1.674000000000    52.148000000000    49.313000000000    12.000000000000
         C           -3.793000000000    52.637000000000    48.293000000000    12.000000000000
         C           -2.246000000000    51.109000000000    50.022000000000    12.000000000000
         C           -4.359000000000    51.592000000000    49.009000000000    12.000000000000
         C           -3.585000000000    50.828000000000    49.870000000000    12.000000000000
         H           -3.669000000000    55.800000000000    47.923000000000     1.007825032230
         H           -1.321000000000    55.001000000000    49.490000000000     1.007825032230
         H           -2.418000000000    54.242000000000    46.778000000000     1.007825032230
         H           -0.812000000000    53.718000000000    47.333000000000     1.007825032230
         H           -0.624000000000    52.369000000000    49.433000000000     1.007825032230
         H           -4.397000000000    53.231000000000    47.623000000000     1.007825032230
         H           -1.643000000000    50.518000000000    50.695000000000     1.007825032230
         H           -5.410000000000    51.372000000000    48.895000000000     1.007825032230
         H           -4.032000000000    50.014000000000    50.420000000000     1.007825032230
         N            0.559000000000    55.981000000000    48.219000000000    14.003074004430
         C            1.648000000000    56.676000000000    47.609000000000    12.000000000000
         C            2.148000000000    55.749000000000    46.503000000000    12.000000000000
         O            2.969000000000    54.837000000000    46.727000000000    15.994914619570
         C            2.727000000000    56.921000000000    48.641000000000    12.000000000000
         C            3.851000000000    57.807000000000    48.123000000000    12.000000000000
         O            4.136000000000    57.836000000000    46.930000000000    15.994914619570
         O            4.466000000000    58.475000000000    48.937000000000    15.994914619570
         H            0.748000000000    55.324000000000    48.962000000000     1.007825032230
         H            1.306000000000    57.621000000000    47.186000000000     1.007825032230
         H            3.149000000000    55.961000000000    48.937000000000     1.007825032230
         H            2.279000000000    57.394000000000    49.515000000000     1.007825032230
         N            1.729000000000    56.044000000000    45.279000000000    14.003074004430
         C            2.074000000000    55.193000000000    44.152000000000    12.000000000000
         C            3.544000000000    55.165000000000    43.751000000000    12.000000000000
         O            4.028000000000    54.128000000000    43.262000000000    15.994914619570
         C            1.196000000000    55.606000000000    42.978000000000    12.000000000000
         C           -0.276000000000    55.169000000000    43.109000000000    12.000000000000
         O           -0.642000000000    54.440000000000    44.043000000000    15.994914619570
         O           -1.058000000000    55.533000000000    42.223000000000    15.994914619570
         H            1.165000000000    56.868000000000    45.129000000000     1.007825032230
         H            1.794000000000    54.174000000000    44.420000000000     1.007825032230
         H            1.224000000000    56.692000000000    42.895000000000     1.007825032230
         H            1.608000000000    55.175000000000    42.065000000000     1.007825032230
         N            4.295000000000    56.236000000000    44.041000000000    14.003074004430
         C            5.738000000000    56.262000000000    43.810000000000    12.000000000000
         C            6.419000000000    55.264000000000    44.753000000000    12.000000000000
         O            7.287000000000    54.507000000000    44.311000000000    15.994914619570
         C            6.285000000000    57.691000000000    44.060000000000    12.000000000000
         C            7.817000000000    57.877000000000    44.132000000000    12.000000000000
         C            8.325000000000    58.939000000000    45.136000000000    12.000000000000
         O            7.863000000000    60.082000000000    45.076000000000    15.994914619570
         O            9.188000000000    58.652000000000    45.976000000000    15.994914619570
         H            3.849000000000    57.053000000000    44.433000000000     1.007825032230
         H            5.941000000000    55.976000000000    42.778000000000     1.007825032230
         H            5.919000000000    58.324000000000    43.252000000000     1.007825032230
         H            5.858000000000    58.056000000000    44.994000000000     1.007825032230
         H            8.165000000000    58.163000000000    43.139000000000     1.007825032230
         H            8.267000000000    56.918000000000    44.390000000000     1.007825032230
         N            6.007000000000    55.188000000000    46.022000000000    14.003074004430
         C            6.595000000000    54.232000000000    46.948000000000    12.000000000000
         C            6.178000000000    52.810000000000    46.615000000000    12.000000000000
         O            7.003000000000    51.909000000000    46.780000000000    15.994914619570
         C            6.185000000000    54.544000000000    48.389000000000    12.000000000000
         C            6.770000000000    55.890000000000    48.845000000000    12.000000000000
         C            8.263000000000    55.770000000000    49.033000000000    12.000000000000
         C            9.097000000000    56.857000000000    48.364000000000    12.000000000000
         N            8.714000000000    58.206000000000    48.749000000000    14.003074004430
         H            5.275000000000    55.805000000000    46.344000000000     1.007825032230
         H            7.680000000000    54.301000000000    46.874000000000     1.007825032230
         H            5.098000000000    54.589000000000    48.449000000000     1.007825032230
         H            6.549000000000    53.753000000000    49.045000000000     1.007825032230
         H            6.562000000000    56.648000000000    48.090000000000     1.007825032230
         H            6.309000000000    56.183000000000    49.788000000000     1.007825032230
         H            8.470000000000    55.798000000000    50.103000000000     1.007825032230
         H            8.583000000000    54.803000000000    48.645000000000     1.007825032230
         H           10.142000000000    56.705000000000    48.635000000000     1.007825032230
         H            8.998000000000    56.759000000000    47.283000000000     1.007825032230
         H            9.047000000000    58.862000000000    48.057000000000     1.007825032230
         H            7.708000000000    58.265000000000    48.811000000000     1.007825032230
         H            9.121000000000    58.428000000000    49.646000000000     1.007825032230
         N            4.954000000000    52.544000000000    46.147000000000    14.003074004430
         C            4.574000000000    51.175000000000    45.767000000000    12.000000000000
         C            5.400000000000    50.768000000000    44.548000000000    12.000000000000
         O            5.935000000000    49.653000000000    44.554000000000    15.994914619570
         C            3.036000000000    51.092000000000    45.467000000000    12.000000000000
         C            2.286000000000    51.433000000000    46.777000000000    12.000000000000
         C            2.604000000000    49.685000000000    45.023000000000    12.000000000000
         C            0.773000000000    51.661000000000    46.639000000000    12.000000000000
         H            4.282000000000    53.292000000000    46.053000000000     1.007825032230
         H            4.809000000000    50.502000000000    46.592000000000     1.007825032230
         H            2.774000000000    51.816000000000    44.696000000000     1.007825032230
         H            2.438000000000    50.609000000000    47.474000000000     1.007825032230
         H            2.731000000000    52.331000000000    47.204000000000     1.007825032230
         H            3.120000000000    49.420000000000    44.100000000000     1.007825032230
         H            2.859000000000    48.965000000000    45.800000000000     1.007825032230
         H            1.527000000000    49.672000000000    44.854000000000     1.007825032230
         H            0.349000000000    51.893000000000    47.616000000000     1.007825032230
         H            0.592000000000    52.493000000000    45.958000000000     1.007825032230
         H            0.304000000000    50.760000000000    46.244000000000     1.007825032230
         N            5.592000000000    51.650000000000    43.542000000000    14.003074004430
         C            6.428000000000    51.322000000000    42.387000000000    12.000000000000
         C            7.875000000000    50.984000000000    42.805000000000    12.000000000000
         O            8.493000000000    50.019000000000    42.350000000000    15.994914619570
         C            6.431000000000    52.514000000000    41.431000000000    12.000000000000
         H            5.148000000000    52.556000000000    43.589000000000     1.007825032230
         H            5.999000000000    50.461000000000    41.875000000000     1.007825032230
         H            7.051000000000    52.284000000000    40.564000000000     1.007825032230
         H            6.833000000000    53.389000000000    41.943000000000     1.007825032230
         H            5.412000000000    52.720000000000    41.104000000000     1.007825032230
         N            8.420000000000    51.753000000000    43.762000000000    14.003074004430
         C            9.754000000000    51.519000000000    44.282000000000    12.000000000000
         C            9.824000000000    50.151000000000    44.980000000000    12.000000000000
         O           10.783000000000    49.382000000000    44.768000000000    15.994914619570
         C           10.071000000000    52.653000000000    45.226000000000    12.000000000000
         C           11.325000000000    52.457000000000    46.033000000000    12.000000000000
         C           11.503000000000    53.587000000000    47.030000000000    12.000000000000
         O           11.927000000000    54.654000000000    46.595000000000    15.994914619570
         O           11.218000000000    53.423000000000    48.217000000000    15.994914619570
         H            7.881000000000    52.522000000000    44.133000000000     1.007825032230
         H           10.465000000000    51.534000000000    43.456000000000     1.007825032230
         H           10.183000000000    53.564000000000    44.639000000000     1.007825032230
         H            9.233000000000    52.781000000000    45.911000000000     1.007825032230
         H           11.260000000000    51.512000000000    46.572000000000     1.007825032230
         H           12.184000000000    52.430000000000    45.362000000000     1.007825032230
         N            8.796000000000    49.803000000000    45.757000000000    14.003074004430
         C            8.772000000000    48.508000000000    46.402000000000    12.000000000000
         C            8.758000000000    47.383000000000    45.375000000000    12.000000000000
         O            9.544000000000    46.436000000000    45.473000000000    15.994914619570
         C            7.545000000000    48.399000000000    47.296000000000    12.000000000000
         C            7.324000000000    47.081000000000    48.078000000000    12.000000000000
         C            8.510000000000    46.703000000000    48.971000000000    12.000000000000
         C            6.091000000000    47.281000000000    48.927000000000    12.000000000000
         H            8.031000000000    50.447000000000    45.895000000000     1.007825032230
         H            9.665000000000    48.408000000000    47.019000000000     1.007825032230
         H            7.607000000000    49.203000000000    48.029000000000     1.007825032230
         H            6.664000000000    48.575000000000    46.679000000000     1.007825032230
         H            7.141000000000    46.273000000000    47.369000000000     1.007825032230
         H            9.398000000000    46.559000000000    48.355000000000     1.007825032230
         H            8.284000000000    45.779000000000    49.503000000000     1.007825032230
         H            8.692000000000    47.501000000000    49.691000000000     1.007825032230
         H            5.893000000000    46.375000000000    49.500000000000     1.007825032230
         H            5.238000000000    47.497000000000    48.283000000000     1.007825032230
         H            6.252000000000    48.115000000000    49.610000000000     1.007825032230
         N            7.912000000000    47.499000000000    44.338000000000    14.003074004430
         C            7.852000000000    46.455000000000    43.322000000000    12.000000000000
         C            6.783000000000    46.760000000000    42.296000000000    12.000000000000
         C            5.362000000000    46.760000000000    42.865000000000    12.000000000000
         C            4.409000000000    47.143000000000    41.755000000000    12.000000000000
         C            4.990000000000    45.393000000000    43.428000000000    12.000000000000
         H            7.316000000000    48.311000000000    44.262000000000     1.007825032230
         H            7.603000000000    45.512000000000    43.810000000000     1.007825032230
         H            6.984000000000    47.744000000000    41.873000000000     1.007825032230
         H            6.841000000000    46.018000000000    41.499000000000     1.007825032230
         H            5.298000000000    47.502000000000    43.661000000000     1.007825032230
         H            3.388000000000    47.150000000000    42.138000000000     1.007825032230
         H            4.488000000000    46.420000000000    40.943000000000     1.007825032230
         H            4.664000000000    48.135000000000    41.383000000000     1.007825032230
         H            5.683000000000    45.128000000000    44.226000000000     1.007825032230
         H            3.975000000000    45.428000000000    43.824000000000     1.007825032230
         H            5.045000000000    44.646000000000    42.636000000000     1.007825032230
         C           12.810000000000    44.733000000000    44.943000000000    12.000000000000
         O           13.706000000000    43.894000000000    45.089000000000    15.994914619570
         N           11.531000000000    44.377000000000    44.905000000000    14.003074004430
         C           11.130000000000    42.976000000000    44.972000000000    12.000000000000
         C           11.340000000000    42.248000000000    43.660000000000    12.000000000000
         O           11.424000000000    41.017000000000    43.683000000000    15.994914619570
         C            9.646000000000    42.848000000000    45.362000000000    12.000000000000
         C            9.265000000000    43.266000000000    46.773000000000    12.000000000000
         C            7.755000000000    43.294000000000    46.907000000000    12.000000000000
         C            9.881000000000    42.319000000000    47.757000000000    12.000000000000
         H           10.821000000000    45.091000000000    44.828000000000     1.007825032230
         H           11.730000000000    42.484000000000    45.738000000000     1.007825032230
         H            9.070000000000    43.463000000000    44.670000000000     1.007825032230
         H            9.347000000000    41.809000000000    45.223000000000     1.007825032230
         H            9.653000000000    44.268000000000    46.959000000000     1.007825032230
         H            7.485000000000    43.594000000000    47.920000000000     1.007825032230
         H            7.340000000000    44.007000000000    46.194000000000     1.007825032230
         H            7.354000000000    42.301000000000    46.703000000000     1.007825032230
         H            9.608000000000    42.618000000000    48.769000000000     1.007825032230
         H           10.966000000000    42.341000000000    47.652000000000     1.007825032230
         H            9.518000000000    41.309000000000    47.566000000000     1.007825032230
         N           11.455000000000    42.952000000000    42.525000000000    14.003074004430
         C           11.525000000000    42.334000000000    41.214000000000    12.000000000000
         C           10.164000000000    41.769000000000    40.833000000000    12.000000000000
         O           10.081000000000    40.762000000000    40.130000000000    15.994914619570
         H           11.495000000000    43.959000000000    42.585000000000     1.007825032230
         H           11.825000000000    43.080000000000    40.478000000000     1.007825032230
         H           12.259000000000    41.529000000000    41.232000000000     1.007825032230
         N            9.056000000000    42.383000000000    41.229000000000    14.003074004430
         C            7.732000000000    41.847000000000    40.950000000000    12.000000000000
         C            7.015000000000    42.653000000000    39.888000000000    12.000000000000
         O            7.168000000000    43.877000000000    39.827000000000    15.994914619570
         C            6.847000000000    41.867000000000    42.198000000000    12.000000000000
         C            7.270000000000    40.907000000000    43.286000000000    12.000000000000
         C            6.765000000000    39.494000000000    43.037000000000    12.000000000000
         N            5.309000000000    39.509000000000    42.945000000000    14.003074004430
         C            4.456000000000    39.277000000000    43.947000000000    12.000000000000
         N            4.847000000000    39.018000000000    45.181000000000    14.003074004430
         N            3.160000000000    39.333000000000    43.692000000000    14.003074004430
         H            9.134000000000    43.250000000000    41.741000000000     1.007825032230
         H            7.833000000000    40.818000000000    40.605000000000     1.007825032230
         H            6.864000000000    42.876000000000    42.610000000000     1.007825032230
         H            5.825000000000    41.629000000000    41.903000000000     1.007825032230
         H            8.359000000000    40.887000000000    43.332000000000     1.007825032230
         H            6.881000000000    41.260000000000    44.241000000000     1.007825032230
         H            7.071000000000    38.848000000000    43.860000000000     1.007825032230
         H            7.184000000000    39.117000000000    42.104000000000     1.007825032230
         H            4.909000000000    39.714000000000    42.040000000000     1.007825032230
         H            5.832000000000    38.979000000000    45.401000000000     1.007825032230
         H            4.161000000000    38.858000000000    45.905000000000     1.007825032230
         H            2.838000000000    39.538000000000    42.757000000000     1.007825032230
         H            2.492000000000    39.171000000000    44.432000000000     1.007825032230
         N            6.207000000000    41.956000000000    39.087000000000    14.003074004430
         C            5.293000000000    42.579000000000    38.150000000000    12.000000000000
         C            3.843000000000    42.635000000000    38.597000000000    12.000000000000
         O            3.041000000000    43.261000000000    37.909000000000    15.994914619570
         C            5.310000000000    41.860000000000    36.804000000000    12.000000000000
         C            6.551000000000    42.112000000000    35.946000000000    12.000000000000
         O            7.307000000000    43.063000000000    36.189000000000    15.994914619570
         O            6.749000000000    41.341000000000    35.013000000000    15.994914619570
         H            6.233000000000    40.948000000000    39.136000000000     1.007825032230
         H            5.631000000000    43.602000000000    37.985000000000     1.007825032230
         H            5.243000000000    40.789000000000    36.993000000000     1.007825032230
         H            4.430000000000    42.166000000000    36.238000000000     1.007825032230
         N            3.402000000000    41.944000000000    39.654000000000    14.003074004430
         C            2.003000000000    41.980000000000    40.075000000000    12.000000000000
         C            2.042000000000    42.251000000000    41.586000000000    12.000000000000
         O            3.101000000000    42.119000000000    42.211000000000    15.994914619570
         C            1.229000000000    40.623000000000    39.804000000000    12.000000000000
         C            1.480000000000    40.065000000000    38.389000000000    12.000000000000
         O            1.654000000000    39.648000000000    40.770000000000    15.994914619570
         H            4.056000000000    41.380000000000    40.177000000000     1.007825032230
         H            1.491000000000    42.799000000000    39.570000000000     1.007825032230
         H            0.160000000000    40.798000000000    39.928000000000     1.007825032230
         H            0.891000000000    39.158000000000    41.087000000000     1.007825032230
         H            0.925000000000    39.136000000000    38.261000000000     1.007825032230
         H            1.148000000000    40.792000000000    37.648000000000     1.007825032230
         H            2.545000000000    39.873000000000    38.258000000000     1.007825032230
         N            0.923000000000    42.587000000000    42.217000000000    14.003074004430
         C            0.860000000000    42.841000000000    43.647000000000    12.000000000000
         C            0.191000000000    41.696000000000    44.392000000000    12.000000000000
         O           -0.020000000000    41.755000000000    45.606000000000    15.994914619570
         C            0.083000000000    44.138000000000    43.892000000000    12.000000000000
         C            0.752000000000    45.382000000000    43.343000000000    12.000000000000
         C           -0.200000000000    46.571000000000    43.380000000000    12.000000000000
         N           -0.054000000000    47.428000000000    44.372000000000    14.003074004430
         O           -1.105000000000    46.721000000000    42.552000000000    15.994914619570
         H            0.074000000000    42.670000000000    41.677000000000     1.007825032230
         H            1.874000000000    42.962000000000    44.027000000000     1.007825032230
         H           -0.896000000000    44.042000000000    43.423000000000     1.007825032230
         H           -0.056000000000    44.263000000000    44.966000000000     1.007825032230
         H            1.055000000000    45.199000000000    42.312000000000     1.007825032230
         H            1.634000000000    45.609000000000    43.942000000000     1.007825032230
         H            0.677000000000    47.290000000000    45.055000000000     1.007825032230
         H           -0.673000000000    48.222000000000    44.448000000000     1.007825032230
         N           -0.126000000000    40.611000000000    43.683000000000    14.003074004430
         C           -0.846000000000    39.468000000000    44.218000000000    12.000000000000
         C           -0.127000000000    38.883000000000    45.417000000000    12.000000000000
         O            1.056000000000    38.530000000000    45.397000000000    15.994914619570
         C           -0.990000000000    38.374000000000    43.128000000000    12.000000000000
         C           -1.627000000000    38.920000000000    41.847000000000    12.000000000000
         C           -1.847000000000    37.233000000000    43.716000000000    12.000000000000
         C           -3.091000000000    39.330000000000    41.987000000000    12.000000000000
         H            0.152000000000    40.582000000000    42.713000000000     1.007825032230
         H           -1.840000000000    39.791000000000    44.527000000000     1.007825032230
         H           -0.001000000000    37.983000000000    42.890000000000     1.007825032230
         H           -1.563000000000    38.148000000000    41.080000000000     1.007825032230
         H           -1.054000000000    39.786000000000    41.516000000000     1.007825032230
         H           -1.966000000000    36.446000000000    42.971000000000     1.007825032230
         H           -2.827000000000    37.621000000000    43.994000000000     1.007825032230
         H           -1.354000000000    36.826000000000    44.598000000000     1.007825032230
         H           -3.323000000000    40.106000000000    41.258000000000     1.007825032230
         H           -3.266000000000    39.713000000000    42.992000000000     1.007825032230
         H           -3.729000000000    38.464000000000    41.811000000000     1.007825032230
         N           -0.881000000000    38.847000000000    46.502000000000    14.003074004430
         C           -0.441000000000    38.279000000000    47.754000000000    12.000000000000
         C            0.502000000000    39.140000000000    48.581000000000    12.000000000000
         O            0.972000000000    38.690000000000    49.632000000000    15.994914619570
         H           -1.812000000000    39.236000000000    46.453000000000     1.007825032230
         H           -1.326000000000    38.078000000000    48.358000000000     1.007825032230
         H            0.054000000000    37.331000000000    47.545000000000     1.007825032230
         N            0.859000000000    40.336000000000    48.132000000000    14.003074004430
         C            1.732000000000    41.190000000000    48.902000000000    12.000000000000
         C            1.034000000000    41.776000000000    50.121000000000    12.000000000000
         O           -0.031000000000    42.407000000000    50.002000000000    15.994914619570
         C            2.216000000000    42.332000000000    48.029000000000    12.000000000000
         C            3.407000000000    42.998000000000    47.384000000000    12.000000000000
         C            3.093000000000    44.447000000000    47.004000000000    12.000000000000
         C            4.542000000000    42.927000000000    48.387000000000    12.000000000000
         H            0.515000000000    40.654000000000    47.237000000000     1.007825032230
         H            2.593000000000    40.609000000000    49.233000000000     1.007825032230
         H            1.601000000000    42.161000000000    47.146000000000     1.007825032230
         H            1.711000000000    43.184000000000    48.485000000000     1.007825032230
         H            3.686000000000    42.444000000000    46.487000000000     1.007825032230
         H            3.962000000000    44.893000000000    46.520000000000     1.007825032230
         H            2.245000000000    44.467000000000    46.319000000000     1.007825032230
         H            2.848000000000    45.013000000000    47.902000000000     1.007825032230
         H            5.430000000000    43.398000000000    47.965000000000     1.007825032230
         H            4.253000000000    43.448000000000    49.300000000000     1.007825032230
         H            4.758000000000    41.884000000000    48.618000000000     1.007825032230
         N            1.609000000000    41.565000000000    51.285000000000    14.003074004430
         C            1.098000000000    42.152000000000    52.502000000000    12.000000000000
         C            2.197000000000    43.020000000000    53.128000000000    12.000000000000
         O            3.368000000000    42.991000000000    52.732000000000    15.994914619570
         C            0.678000000000    41.061000000000    53.494000000000    12.000000000000
         C           -0.525000000000    40.271000000000    53.005000000000    12.000000000000
         O            1.805000000000    40.199000000000    53.678000000000    15.994914619570
         H            2.429000000000    40.977000000000    51.329000000000     1.007825032230
         H            0.236000000000    42.776000000000    52.267000000000     1.007825032230
         H            0.430000000000    41.527000000000    54.448000000000     1.007825032230
         H            1.577000000000    39.501000000000    54.296000000000     1.007825032230
         H           -0.785000000000    39.510000000000    53.741000000000     1.007825032230
         H           -1.370000000000    40.945000000000    52.866000000000     1.007825032230
         H           -0.283000000000    39.791000000000    52.057000000000     1.007825032230
         N            1.761000000000    43.922000000000    53.995000000000    14.003074004430
         C            2.669000000000    44.782000000000    54.721000000000    12.000000000000
         C            2.899000000000    44.200000000000    56.110000000000    12.000000000000
         O            1.950000000000    43.687000000000    56.706000000000    15.994914619570
         C            2.071000000000    46.190000000000    54.846000000000    12.000000000000
         C            1.967000000000    46.894000000000    53.501000000000    12.000000000000
         S            3.577000000000    47.123000000000    52.682000000000    31.972071174400
         C            3.194000000000    46.290000000000    51.174000000000    12.000000000000
         H            0.767000000000    44.011000000000    54.153000000000     1.007825032230
         H            3.619000000000    44.837000000000    54.189000000000     1.007825032230
         H            1.073000000000    46.110000000000    55.278000000000     1.007825032230
         H            2.699000000000    46.784000000000    55.510000000000     1.007825032230
         H            1.328000000000    46.300000000000    52.848000000000     1.007825032230
         H            1.506000000000    47.870000000000    53.650000000000     1.007825032230
         H            4.062000000000    46.314000000000    50.515000000000     1.007825032230
         H            2.929000000000    45.255000000000    51.388000000000     1.007825032230
         H            2.354000000000    46.787000000000    50.688000000000     1.007825032230
         N            4.081000000000    44.299000000000    56.717000000000    14.003074004430
         C            5.246000000000    45.002000000000    56.188000000000    12.000000000000
         C            6.066000000000    44.193000000000    55.186000000000    12.000000000000
         O            5.934000000000    42.966000000000    55.087000000000    15.994914619570
         C            6.034000000000    45.354000000000    57.433000000000    12.000000000000
         C            5.875000000000    44.064000000000    58.208000000000    12.000000000000
         C            4.392000000000    43.743000000000    58.040000000000    12.000000000000
         H            4.914000000000    45.923000000000    55.709000000000     1.007825032230
         H            7.079000000000    45.565000000000    57.206000000000     1.007825032230
         H            5.574000000000    46.188000000000    57.964000000000     1.007825032230
         H            6.497000000000    43.274000000000    57.786000000000     1.007825032230
         H            6.115000000000    44.218000000000    59.260000000000     1.007825032230
         H            3.797000000000    44.224000000000    58.816000000000     1.007825032230
         H            4.231000000000    42.665000000000    58.048000000000     1.007825032230
         N            6.987000000000    44.867000000000    54.479000000000    14.003074004430
         C            8.000000000000    44.233000000000    53.656000000000    12.000000000000
         C            7.805000000000    44.569000000000    52.173000000000    12.000000000000
         C            6.630000000000    43.812000000000    51.545000000000    12.000000000000
         C            6.785000000000    42.295000000000    51.627000000000    12.000000000000
         N            5.768000000000    41.525000000000    51.936000000000    14.003074004430
         O            7.875000000000    41.758000000000    51.405000000000    15.994914619570
         H            6.974000000000    45.876000000000    54.523000000000     1.007825032230
         H            7.999000000000    43.154000000000    53.809000000000     1.007825032230
         H            7.620000000000    45.639000000000    52.079000000000     1.007825032230
         H            8.717000000000    44.319000000000    51.631000000000     1.007825032230
         H            6.554000000000    44.097000000000    50.496000000000     1.007825032230
         H            5.711000000000    44.101000000000    52.056000000000     1.007825032230
         H            4.864000000000    41.934000000000    52.124000000000     1.007825032230
         H            5.890000000000    40.524000000000    51.986000000000     1.007825032230
         O           -4.494000000000    46.184000000000    55.356000000000    15.994914619570
         H           -3.983000000000    45.969000000000    54.576000000000     1.007825032230
         H           -4.883000000000    45.386000000000    55.713000000000     1.007825032230
         O           -0.810000000000    44.068000000000    57.031000000000    15.994914619570
         H            0.132000000000    43.938000000000    56.920000000000     1.007825032230
         H           -1.285000000000    43.430000000000    56.499000000000     1.007825032230
         O           -5.188000000000    43.599000000000    55.708000000000    15.994914619570
         H           -5.595000000000    43.266000000000    54.908000000000     1.007825032230
         H           -4.407000000000    43.083000000000    55.907000000000     1.007825032230
         O            5.003000000000    39.012000000000    53.418000000000    15.994914619570
         H            4.575000000000    39.038000000000    52.562000000000     1.007825032230
         H            5.944000000000    38.883000000000    53.300000000000     1.007825032230
         O            3.187000000000    37.794000000000    47.216000000000    15.994914619570
         H            2.483000000000    38.037000000000    46.615000000000     1.007825032230
         H            2.832000000000    37.256000000000    47.923000000000     1.007825032230
         O           -7.326000000000    52.855000000000    56.701000000000    15.994914619570
         H           -6.835000000000    53.375000000000    57.337000000000     1.007825032230
         H           -8.116000000000    52.507000000000    57.115000000000     1.007825032230
         O            3.645000000000    39.297000000000    51.046000000000    15.994914619570
         H            4.240000000000    39.454000000000    50.312000000000     1.007825032230
         H            3.097000000000    38.535000000000    50.856000000000     1.007825032230
         O           -1.910000000000    49.551000000000    43.381000000000    15.994914619570
         H           -1.662000000000    49.802000000000    42.491000000000     1.007825032230
         H           -2.807000000000    49.216000000000    43.380000000000     1.007825032230
         O           -4.831000000000    48.504000000000    52.099000000000    15.994914619570
         H           -5.768000000000    48.538000000000    51.905000000000     1.007825032230
         H           -4.357000000000    48.187000000000    51.330000000000     1.007825032230
         O           -2.001000000000    42.627000000000    47.431000000000    15.994914619570
         H           -1.139000000000    42.734000000000    47.029000000000     1.007825032230
         H           -1.902000000000    42.534000000000    48.378000000000     1.007825032230
         H           10.263000000000    48.876000000000    56.307000000000     1.007825032230
         H            1.597000000000    51.945000000000    58.080000000000     1.007825032230
         H           -4.038000000000    55.583000000000    59.452000000000     1.007825032230
         H            4.613000000000    47.002000000000    61.822000000000     1.007825032230
         H            4.541000000000    54.668000000000    54.572000000000     1.007825032230
         H           -0.473000000000    56.239000000000    53.398000000000     1.007825032230
         H           -4.281000000000    57.206000000000    49.637000000000     1.007825032230
         H            8.807000000000    46.339000000000    42.815000000000     1.007825032230
         H           13.019000000000    45.797000000000    44.864000000000     1.007825032230
         H            8.935000000000    44.673000000000    54.016000000000     1.007825032230

  Running in c1 symmetry.

  Rotational constants: A =      0.00007  B =      0.00000  C =      0.00000 [cm^-1]
  Rotational constants: A =      2.20721  B =      0.02477  C =      0.02467 [MHz]
  Nuclear repulsion = 137323.025375304772751

  Charge       = -2
  Multiplicity = 1
  Electrons    = 2262
  Nalpha       = 1131
  Nbeta        = 1131

  ==> Algorithm <==

  SCF Algorithm Type is DF.
  DIIS enabled.
  MOM disabled.
  Fractional occupation disabled.
  Guess Type is SAD.
  Energy threshold   = 1.00e-06
  Density threshold  = 1.00e-06
  Integral threshold = 1.00e-12

  ==> Primary Basis <==

  Basis Set: MINIX
    Blend: MINIX
    Number of shells: 1186
    Number of basis functions: 1794
    Number of Cartesian functions: 1799
    Spherical Harmonics?: true
    Max angular momentum: 2

   => Loading Basis Set <=

    Name: (MINIX AUX)
    Role: JKFIT
    Keyword: DF_BASIS_SCF
    atoms 1-2, 4, 6, 27, 31, 39, 52, 65, 76, 80, 97, 119, 129, 136, 156, 160, 192, 196, 216, 219-220, 228, 231-232, 240, 244-245, 255, 277, 296, 306, 310-311, 321, 355, 359, 378, 385, 409, 412-413, 421, 424, 435, 440, 452, 471, 478, 497, 500, 511, 528, 545, 554, 557, 560, 563, 566, 569, 572, 575, 578, 581                                                                                                                                                                                                                                                                         entry O          line   318 file /storage/hive/project/chem-sherrill/csargent30/.conda/envs/psi419/share/psi4/basis/def2-universal-jkfit.gbs 
    atoms 3, 5, 8-11, 26, 29-30, 32-38, 50-51, 57-64, 75, 78-79, 81-83, 85, 95-96, 98-101, 117-118, 120, 127-128, 134-135, 137-139, 148-149, 155, 158-159, 161-164, 177-179, 181, 191, 194-195, 197-203, 214-215, 217-218, 226-227, 229-230, 238-239, 241-243, 253-254, 256-259, 275-276, 278-281, 294-295, 297, 304-305, 307-309, 319-320, 322-325, 338-342, 354, 357-358, 360-363, 376-377, 383-384, 386-388, 390, 407-408, 410-411, 419-420, 422-423, 433-434, 436-438, 450-451, 453-456, 469-470, 476-477, 479-482, 495-496, 498-499, 509-510, 512-513, 515, 526-527, 529-531, 540-543 entry C          line   198 file /storage/hive/project/chem-sherrill/csargent30/.conda/envs/psi419/share/psi4/basis/def2-universal-jkfit.gbs 
    atoms 7, 28, 49, 56, 77, 84, 86, 94, 102, 116, 126, 133, 147, 157, 176, 193, 213, 225, 237, 252, 260, 274, 293, 303, 318, 337, 356, 375, 382, 389, 391-392, 406, 418, 432, 439, 449, 468, 475, 494, 508, 525, 539, 544                                                                                                                                                                                                                                                                                                                                                                 entry N          line   258 file /storage/hive/project/chem-sherrill/csargent30/.conda/envs/psi419/share/psi4/basis/def2-universal-jkfit.gbs 
    atoms 12, 121, 150, 180, 514                                                                                                                                                                                                                                                                                                                                                                                                                                                                                                                                                           entry S          line   903 file /storage/hive/project/chem-sherrill/csargent30/.conda/envs/psi419/share/psi4/basis/def2-universal-jkfit.gbs 
    atoms 13-25, 40-48, 53-55, 66-74, 87-93, 103-115, 122-125, 130-132, 140-146, 151-154, 165-175, 182-190, 204-212, 221-224, 233-236, 246-251, 261-273, 282-292, 298-302, 312-317, 326-336, 343-353, 364-374, 379-381, 393-405, 414-417, 425-431, 441-448, 457-467, 472-474, 483-493, 501-507, 516-524, 532-538, 546-553, 555-556, 558-559, 561-562, 564-565, 567-568, 570-571, 573-574, 576-577, 579-580, 582-593                                                                                                                                                                        entry H          line    18 file /storage/hive/project/chem-sherrill/csargent30/.conda/envs/psi419/share/psi4/basis/def2-universal-jkfit.gbs 

  ==> Integral Setup <==

  ==> DiskDFJK: Density-Fitted J/K Matrices <==

    J tasked:                  Yes
    K tasked:                  Yes
    wK tasked:                  No
    OpenMP threads:             10
    Integrals threads:          10
    Memory [MiB]:            85830
    Algorithm:                Core
    Integral Cache:           NONE
    Schwarz Cutoff:          1E-12
    Fitting Condition:       1E-10

   => Auxiliary Basis Set <=

  Basis Set: (MINIX AUX)
    Blend: DEF2-UNIVERSAL-JKFIT
    Number of shells: 9114
    Number of basis functions: 27628
    Number of Cartesian functions: 32563
    Spherical Harmonics?: true
    Max angular momentum: 4

  Minimum eigenvalue in the overlap matrix is 1.0755406595E-01.
  Reciprocal condition number of the overlap matrix is 3.6268891140E-02.
    Using symmetric orthogonalization.

  ==> Pre-Iterations <==

  SCF Guess: Superposition of Atomic Densities via on-the-fly atomic UHF (no occupation information).

   -------------------------
    Irrep   Nso     Nmo    
   -------------------------
     A       1794    1794 
   -------------------------
    Total    1794    1794
   -------------------------

  ==> Iterations <==

                           Total Energy        Delta E     RMS |[F,P]|

   @DF-RHF iter SAD: -15781.41168665515397   -1.57814e+04   0.00000e+00 
   @DF-RHF iter   1: -15906.81795972549480   -1.25406e+02   1.82686e-03 DIIS/ADIIS
   @DF-RHF iter   2: -15910.68367993616448   -3.86572e+00   1.35191e-03 DIIS/ADIIS
   @DF-RHF iter   3: -15914.49166190982032   -3.80798e+00   3.56448e-04 DIIS/ADIIS
   @DF-RHF iter   4: -15914.79213151167460   -3.00470e-01   1.07658e-04 DIIS/ADIIS
   @DF-RHF iter   5: -15914.84184942966203   -4.97179e-02   4.09933e-05 DIIS
   @DF-RHF iter   6: -15914.84940458584060   -7.55516e-03   1.71391e-05 DIIS
   @DF-RHF iter   7: -15914.85072377616234   -1.31919e-03   8.13283e-06 DIIS
   @DF-RHF iter   8: -15914.85103652819998   -3.12752e-04   2.40011e-06 DIIS
   @DF-RHF iter   9: -15914.85106931610608   -3.27879e-05   9.49199e-07 DIIS
   @DF-RHF iter  10: -15914.85107429801974   -4.98191e-06   3.80748e-07 DIIS
   @DF-RHF iter  11: -15914.85107546861582   -1.17060e-06   2.34425e-07 DIIS
   @DF-RHF iter  12: -15914.85107608539511   -6.16779e-07   1.47767e-07 DIIS
  Energy and wave function converged.


  ==> Post-Iterations <==

    Orbital Energies [Eh]
    ---------------------

    Doubly Occupied:                                                      

       1A    -91.600538     2A    -91.293614     3A    -91.287430  
       4A    -91.198285     5A    -91.180449     6A    -20.366887  
       7A    -20.300334     8A    -20.294790     9A    -20.292662  
      10A    -20.291290    11A    -20.291059    12A    -20.281451  
      13A    -20.278318    14A    -20.275067    15A    -20.272482  
      16A    -20.268098    17A    -20.267048    18A    -20.261938  
      19A    -20.261051    20A    -20.257155    21A    -20.252273  
      22A    -20.252197    23A    -20.240330    24A    -20.238002  
      25A    -20.229281    26A    -20.225529    27A    -20.219258  
      28A    -20.218519    29A    -20.208202    30A    -20.194892  
      31A    -20.194097    32A    -20.190863    33A    -20.190013  
      34A    -20.184896    35A    -20.183017    36A    -20.178497  
      37A    -20.178084    38A    -20.177203    39A    -20.164558  
      40A    -20.157481    41A    -20.157332    42A    -20.154082  
      43A    -20.151726    44A    -20.151423    45A    -20.148288  
      46A    -20.139601    47A    -20.137323    48A    -20.135669  
      49A    -20.134805    50A    -20.116418    51A    -20.095288  
      52A    -20.088435    53A    -20.083837    54A    -20.083160  
      55A    -20.073373    56A    -20.065765    57A    -20.056356  
      58A    -20.054697    59A    -20.048614    60A    -19.879704  
      61A    -19.878101    62A    -19.862550    63A    -19.861450  
      64A    -19.857393    65A    -19.857028    66A    -19.855958  
      67A    -19.844671    68A    -19.844140    69A    -19.843425  
      70A    -15.810104    71A    -15.492662    72A    -15.488743  
      73A    -15.485474    74A    -15.479659    75A    -15.478892  
      76A    -15.467581    77A    -15.462562    78A    -15.458569  
      79A    -15.452598    80A    -15.437761    81A    -15.427044  
      82A    -15.422808    83A    -15.420869    84A    -15.415266  
      85A    -15.401674    86A    -15.393583    87A    -15.385692  
      88A    -15.384589    89A    -15.382444    90A    -15.377359  
      91A    -15.361063    92A    -15.360714    93A    -15.356252  
      94A    -15.332170    95A    -15.331291    96A    -15.329520  
      97A    -15.326462    98A    -15.318982    99A    -15.318750  
     100A    -15.318666   101A    -15.318396   102A    -15.310855  
     103A    -15.295975   104A    -15.295685   105A    -15.259841  
     106A    -15.253069   107A    -15.251481   108A    -15.247857  
     109A    -15.241687   110A    -15.238043   111A    -15.236757  
     112A    -15.233863   113A    -15.222355   114A    -11.434705  
     115A    -11.400040   116A    -11.363997   117A    -11.337591  
     118A    -11.332061   119A    -11.329884   120A    -11.320263  
     121A    -11.317164   122A    -11.310890   123A    -11.305467  
     124A    -11.301861   125A    -11.290764   126A    -11.284881  
     127A    -11.284713   128A    -11.273016   129A    -11.272817  
     130A    -11.269785   131A    -11.260642   132A    -11.260177  
     133A    -11.254909   134A    -11.254887   135A    -11.251291  
     136A    -11.247367   137A    -11.244995   138A    -11.235216  
     139A    -11.233183   140A    -11.231149   141A    -11.225711  
     142A    -11.224380   143A    -11.220048   144A    -11.219841  
     145A    -11.216339   146A    -11.211798   147A    -11.209902  
     148A    -11.209551   149A    -11.207907   150A    -11.207020  
     151A    -11.206027   152A    -11.204913   153A    -11.203335  
     154A    -11.202269   155A    -11.201318   156A    -11.200630  
     157A    -11.199051   158A    -11.198650   159A    -11.198572  
     160A    -11.197689   161A    -11.195002   162A    -11.194869  
     163A    -11.184939   164A    -11.183321   165A    -11.181437  
     166A    -11.180809   167A    -11.175897   168A    -11.175116  
     169A    -11.174462   170A    -11.174010   171A    -11.173619  
     172A    -11.169375   173A    -11.162250   174A    -11.158921  
     175A    -11.156138   176A    -11.155827   177A    -11.155811  
     178A    -11.153671   179A    -11.153175   180A    -11.149260  
     181A    -11.147272   182A    -11.146890   183A    -11.146850  
     184A    -11.146806   185A    -11.144852   186A    -11.143249  
     187A    -11.141488   188A    -11.140077   189A    -11.139587  
     190A    -11.136369   191A    -11.129454   192A    -11.126530  
     193A    -11.123416   194A    -11.122504   195A    -11.122408  
     196A    -11.122268   197A    -11.121691   198A    -11.121215  
     199A    -11.120691   200A    -11.120470   201A    -11.118670  
     202A    -11.118308   203A    -11.115428   204A    -11.115102  
     205A    -11.114615   206A    -11.113577   207A    -11.111702  
     208A    -11.110730   209A    -11.110309   210A    -11.108473  
     211A    -11.108038   212A    -11.107691   213A    -11.107609  
     214A    -11.105433   215A    -11.105168   216A    -11.104741  
     217A    -11.103211   218A    -11.102422   219A    -11.102138  
     220A    -11.101592   221A    -11.094033   222A    -11.091009  
     223A    -11.090876   224A    -11.090043   225A    -11.088787  
     226A    -11.088716   227A    -11.084179   228A    -11.083575  
     229A    -11.083400   230A    -11.083197   231A    -11.082152  
     232A    -11.081831   233A    -11.081814   234A    -11.079961  
     235A    -11.077655   236A    -11.077208   237A    -11.074852  
     238A    -11.072753   239A    -11.071230   240A    -11.069578  
     241A    -11.061920   242A    -11.059959   243A    -11.058775  
     244A    -11.058199   245A    -11.057632   246A    -11.057156  
     247A    -11.053239   248A    -11.051753   249A    -11.049128  
     250A    -11.046890   251A    -11.045352   252A    -11.044693  
     253A    -11.041378   254A    -11.039876   255A    -11.035085  
     256A    -11.033862   257A    -11.030417   258A    -11.030069  
     259A    -11.029109   260A    -11.028294   261A    -11.028196  
     262A    -11.027106   263A    -11.024488   264A    -11.022747  
     265A    -11.021833   266A    -11.021239   267A    -11.019057  
     268A    -11.015367   269A    -11.010537   270A    -11.010441  
     271A    -11.009126   272A    -11.008333   273A    -11.007905  
     274A    -11.005117   275A    -11.003162   276A    -11.001798  
     277A    -11.000626   278A    -10.997165   279A    -10.996786  
     280A    -10.994116   281A    -10.992018   282A    -10.985339  
     283A    -10.973229   284A    -10.947646   285A    -10.945383  
     286A    -10.929113   287A    -10.923513   288A    -10.904077  
     289A    -10.901791   290A     -9.164842   291A     -8.905549  
     292A     -8.901020   293A     -8.816273   294A     -8.800305  
     295A     -6.820856   296A     -6.815822   297A     -6.813435  
     298A     -6.555601   299A     -6.553230   300A     -6.551235  
     301A     -6.549958   302A     -6.548223   303A     -6.545967  
     304A     -6.465899   305A     -6.464131   306A     -6.461243  
     307A     -6.449896   308A     -6.448297   309A     -6.445271  
     310A     -1.525275   311A     -1.419665   312A     -1.401101  
     313A     -1.392148   314A     -1.388075   315A     -1.383027  
     316A     -1.382247   317A     -1.377732   318A     -1.369817  
     319A     -1.361847   320A     -1.360761   321A     -1.354394  
     322A     -1.339089   323A     -1.335030   324A     -1.333858  
     325A     -1.332253   326A     -1.326709   327A     -1.320054  
     328A     -1.316557   329A     -1.312070   330A     -1.309606  
     331A     -1.306090   332A     -1.305169   333A     -1.303031  
     334A     -1.291656   335A     -1.290946   336A     -1.288558  
     337A     -1.285123   338A     -1.281364   339A     -1.280944  
     340A     -1.279954   341A     -1.275562   342A     -1.270915  
     343A     -1.267963   344A     -1.265670   345A     -1.263259  
     346A     -1.261995   347A     -1.260826   348A     -1.257611  
     349A     -1.257292   350A     -1.256066   351A     -1.255405  
     352A     -1.249834   353A     -1.249566   354A     -1.249476  
     355A     -1.249338   356A     -1.246538   357A     -1.237207  
     358A     -1.234589   359A     -1.233269   360A     -1.226983  
     361A     -1.224511   362A     -1.217106   363A     -1.217080  
     364A     -1.215259   365A     -1.213206   366A     -1.213086  
     367A     -1.211274   368A     -1.207878   369A     -1.205674  
     370A     -1.204369   371A     -1.195853   372A     -1.195407  
     373A     -1.190641   374A     -1.188413   375A     -1.184960  
     376A     -1.183957   377A     -1.181545   378A     -1.181424  
     379A     -1.174665   380A     -1.174630   381A     -1.174480  
     382A     -1.165490   383A     -1.161926   384A     -1.160363  
     385A     -1.160009   386A     -1.149096   387A     -1.143503  
     388A     -1.142099   389A     -1.140466   390A     -1.136890  
     391A     -1.129327   392A     -1.129307   393A     -1.126429  
     394A     -1.122030   395A     -1.114614   396A     -1.111147  
     397A     -1.105141   398A     -1.103967   399A     -1.103195  
     400A     -1.098066   401A     -1.096127   402A     -1.094308  
     403A     -1.091886   404A     -1.091445   405A     -1.086760  
     406A     -1.086489   407A     -1.080860   408A     -1.075824  
     409A     -1.075478   410A     -1.071885   411A     -1.071723  
     412A     -1.064756   413A     -1.064152   414A     -1.063436  
     415A     -1.058473   416A     -1.053606   417A     -1.053428  
     418A     -1.052483   419A     -1.052058   420A     -1.050069  
     421A     -1.049124   422A     -1.047184   423A     -1.046195  
     424A     -1.040396   425A     -1.038604   426A     -1.033241  
     427A     -1.032954   428A     -1.031405   429A     -1.026594  
     430A     -1.023665   431A     -1.019182   432A     -1.018785  
     433A     -1.017463   434A     -1.015770   435A     -1.013730  
     436A     -1.011298   437A     -1.009924   438A     -1.008973  
     439A     -1.006044   440A     -1.005389   441A     -0.993370  
     442A     -0.989223   443A     -0.987499   444A     -0.986685  
     445A     -0.980866   446A     -0.980609   447A     -0.976071  
     448A     -0.973158   449A     -0.972821   450A     -0.970565  
     451A     -0.968657   452A     -0.967832   453A     -0.966785  
     454A     -0.961443   455A     -0.958583   456A     -0.958181  
     457A     -0.953439   458A     -0.953027   459A     -0.951785  
     460A     -0.948185   461A     -0.947161   462A     -0.946218  
     463A     -0.944517   464A     -0.943104   465A     -0.938764  
     466A     -0.935889   467A     -0.930863   468A     -0.930337  
     469A     -0.924558   470A     -0.924201   471A     -0.920475  
     472A     -0.918677   473A     -0.910611   474A     -0.904306  
     475A     -0.904079   476A     -0.903445   477A     -0.900517  
     478A     -0.900103   479A     -0.898354   480A     -0.892860  
     481A     -0.889258   482A     -0.888585   483A     -0.886470  
     484A     -0.883857   485A     -0.881942   486A     -0.877938  
     487A     -0.876946   488A     -0.874360   489A     -0.871823  
     490A     -0.871208   491A     -0.866647   492A     -0.863111  
     493A     -0.862950   494A     -0.860244   495A     -0.857753  
     496A     -0.849623   497A     -0.846750   498A     -0.846369  
     499A     -0.845897   500A     -0.844339   501A     -0.843496  
     502A     -0.836992   503A     -0.836853   504A     -0.836708  
     505A     -0.830573   506A     -0.827340   507A     -0.824012  
     508A     -0.821992   509A     -0.820845   510A     -0.818664  
     511A     -0.815149   512A     -0.811574   513A     -0.809855  
     514A     -0.809178   515A     -0.808390   516A     -0.803814  
     517A     -0.802555   518A     -0.802010   519A     -0.800858  
     520A     -0.797765   521A     -0.797604   522A     -0.794979  
     523A     -0.792923   524A     -0.790389   525A     -0.789419  
     526A     -0.787509   527A     -0.781472   528A     -0.779753  
     529A     -0.779566   530A     -0.778370   531A     -0.778247  
     532A     -0.778091   533A     -0.776717   534A     -0.775330  
     535A     -0.774872   536A     -0.774439   537A     -0.765189  
     538A     -0.761721   539A     -0.759261   540A     -0.758542  
     541A     -0.755989   542A     -0.755518   543A     -0.753237  
     544A     -0.751849   545A     -0.748624   546A     -0.747176  
     547A     -0.746554   548A     -0.745517   549A     -0.744674  
     550A     -0.743695   551A     -0.740141   552A     -0.739960  
     553A     -0.738388   554A     -0.737974   555A     -0.736984  
     556A     -0.735166   557A     -0.731842   558A     -0.730740  
     559A     -0.729954   560A     -0.729474   561A     -0.727930  
     562A     -0.724891   563A     -0.722634   564A     -0.719125  
     565A     -0.718021   566A     -0.716477   567A     -0.712091  
     568A     -0.711336   569A     -0.709618   570A     -0.709203  
     571A     -0.709040   572A     -0.707680   573A     -0.706513  
     574A     -0.703542   575A     -0.703161   576A     -0.702346  
     577A     -0.700408   578A     -0.699615   579A     -0.699399  
     580A     -0.696631   581A     -0.696023   582A     -0.694395  
     583A     -0.692815   584A     -0.690741   585A     -0.688252  
     586A     -0.686955   587A     -0.683386   588A     -0.682568  
     589A     -0.681858   590A     -0.680785   591A     -0.680681  
     592A     -0.678816   593A     -0.678624   594A     -0.678336  
     595A     -0.675297   596A     -0.673601   597A     -0.672668  
     598A     -0.671066   599A     -0.669913   600A     -0.668720  
     601A     -0.668593   602A     -0.666941   603A     -0.665958  
     604A     -0.665662   605A     -0.661903   606A     -0.661781  
     607A     -0.660739   608A     -0.660511   609A     -0.659247  
     610A     -0.658854   611A     -0.657614   612A     -0.655283  
     613A     -0.653916   614A     -0.653600   615A     -0.650539  
     616A     -0.649959   617A     -0.649852   618A     -0.649480  
     619A     -0.648097   620A     -0.645347   621A     -0.644782  
     622A     -0.642107   623A     -0.640421   624A     -0.640010  
     625A     -0.639820   626A     -0.638554   627A     -0.638245  
     628A     -0.637942   629A     -0.637159   630A     -0.636993  
     631A     -0.635508   632A     -0.634379   633A     -0.632783  
     634A     -0.631986   635A     -0.630871   636A     -0.630536  
     637A     -0.630017   638A     -0.629009   639A     -0.627011  
     640A     -0.626484   641A     -0.626181   642A     -0.625117  
     643A     -0.622921   644A     -0.621574   645A     -0.619633  
     646A     -0.618005   647A     -0.617081   648A     -0.616573  
     649A     -0.616455   650A     -0.613590   651A     -0.612960  
     652A     -0.611969   653A     -0.609680   654A     -0.609007  
     655A     -0.607933   656A     -0.606679   657A     -0.604563  
     658A     -0.603991   659A     -0.602714   660A     -0.601508  
     661A     -0.601081   662A     -0.600000   663A     -0.599250  
     664A     -0.598139   665A     -0.597151   666A     -0.596381  
     667A     -0.595986   668A     -0.595083   669A     -0.594567  
     670A     -0.593970   671A     -0.593436   672A     -0.593286  
     673A     -0.592024   674A     -0.591374   675A     -0.591169  
     676A     -0.589683   677A     -0.586551   678A     -0.586063  
     679A     -0.585486   680A     -0.584918   681A     -0.584073  
     682A     -0.582985   683A     -0.579697   684A     -0.579157  
     685A     -0.578357   686A     -0.575655   687A     -0.574573  
     688A     -0.574390   689A     -0.573754   690A     -0.573133  
     691A     -0.572565   692A     -0.571770   693A     -0.571600  
     694A     -0.571019   695A     -0.569528   696A     -0.568532  
     697A     -0.567759   698A     -0.567542   699A     -0.565204  
     700A     -0.564696   701A     -0.564145   702A     -0.563139  
     703A     -0.560955   704A     -0.560425   705A     -0.559453  
     706A     -0.558899   707A     -0.558421   708A     -0.557633  
     709A     -0.556694   710A     -0.555828   711A     -0.554854  
     712A     -0.554407   713A     -0.553132   714A     -0.551977  
     715A     -0.551932   716A     -0.549975   717A     -0.548634  
     718A     -0.548236   719A     -0.546985   720A     -0.546280  
     721A     -0.544814   722A     -0.544569   723A     -0.543785  
     724A     -0.543520   725A     -0.543073   726A     -0.541867  
     727A     -0.539977   728A     -0.538990   729A     -0.538062  
     730A     -0.537828   731A     -0.536976   732A     -0.536578  
     733A     -0.536284   734A     -0.535850   735A     -0.534223  
     736A     -0.533828   737A     -0.533131   738A     -0.532484  
     739A     -0.532256   740A     -0.531327   741A     -0.531101  
     742A     -0.530645   743A     -0.530034   744A     -0.528888  
     745A     -0.528764   746A     -0.528119   747A     -0.527531  
     748A     -0.527107   749A     -0.526083   750A     -0.524455  
     751A     -0.524134   752A     -0.523851   753A     -0.523546  
     754A     -0.522164   755A     -0.521626   756A     -0.520950  
     757A     -0.520450   758A     -0.519997   759A     -0.518899  
     760A     -0.518528   761A     -0.517823   762A     -0.517411  
     763A     -0.516848   764A     -0.516411   765A     -0.515797  
     766A     -0.514587   767A     -0.513795   768A     -0.512285  
     769A     -0.511215   770A     -0.510491   771A     -0.509714  
     772A     -0.508963   773A     -0.507325   774A     -0.506878  
     775A     -0.506689   776A     -0.505685   777A     -0.504953  
     778A     -0.504663   779A     -0.504486   780A     -0.503680  
     781A     -0.502199   782A     -0.501583   783A     -0.501404  
     784A     -0.499874   785A     -0.499420   786A     -0.498576  
     787A     -0.498177   788A     -0.497788   789A     -0.497693  
     790A     -0.497193   791A     -0.497111   792A     -0.494670  
     793A     -0.494197   794A     -0.493556   795A     -0.492923  
     796A     -0.491952   797A     -0.491173   798A     -0.490593  
     799A     -0.489505   800A     -0.489365   801A     -0.488945  
     802A     -0.488864   803A     -0.487828   804A     -0.487134  
     805A     -0.486189   806A     -0.485754   807A     -0.485090  
     808A     -0.483953   809A     -0.483242   810A     -0.482365  
     811A     -0.482300   812A     -0.481650   813A     -0.481100  
     814A     -0.480331   815A     -0.479359   816A     -0.478674  
     817A     -0.477486   818A     -0.477157   819A     -0.476686  
     820A     -0.475865   821A     -0.474596   822A     -0.473244  
     823A     -0.472344   824A     -0.470599   825A     -0.470141  
     826A     -0.469690   827A     -0.469132   828A     -0.468826  
     829A     -0.468493   830A     -0.467850   831A     -0.467503  
     832A     -0.466548   833A     -0.466210   834A     -0.465025  
     835A     -0.464602   836A     -0.463443   837A     -0.461992  
     838A     -0.461837   839A     -0.460382   840A     -0.459896  
     841A     -0.459791   842A     -0.459112   843A     -0.457590  
     844A     -0.457039   845A     -0.456296   846A     -0.455186  
     847A     -0.454378   848A     -0.453981   849A     -0.453134  
     850A     -0.452783   851A     -0.452095   852A     -0.452023  
     853A     -0.451946   854A     -0.451027   855A     -0.450165  
     856A     -0.449830   857A     -0.449671   858A     -0.449525  
     859A     -0.448836   860A     -0.447126   861A     -0.446991  
     862A     -0.444633   863A     -0.444588   864A     -0.442856  
     865A     -0.442609   866A     -0.442303   867A     -0.441792  
     868A     -0.441252   869A     -0.440930   870A     -0.440318  
     871A     -0.440008   872A     -0.439548   873A     -0.437419  
     874A     -0.437400   875A     -0.436758   876A     -0.436255  
     877A     -0.435846   878A     -0.435499   879A     -0.434867  
     880A     -0.434647   881A     -0.432051   882A     -0.431871  
     883A     -0.431580   884A     -0.429653   885A     -0.429205  
     886A     -0.428790   887A     -0.428532   888A     -0.428262  
     889A     -0.428175   890A     -0.427689   891A     -0.426429  
     892A     -0.426043   893A     -0.425818   894A     -0.424987  
     895A     -0.424096   896A     -0.423898   897A     -0.423330  
     898A     -0.421265   899A     -0.419623   900A     -0.418713  
     901A     -0.418498   902A     -0.417234   903A     -0.417047  
     904A     -0.416691   905A     -0.416236   906A     -0.416171  
     907A     -0.415683   908A     -0.415397   909A     -0.415014  
     910A     -0.413971   911A     -0.413298   912A     -0.412769  
     913A     -0.412107   914A     -0.411972   915A     -0.411593  
     916A     -0.411006   917A     -0.410751   918A     -0.410037  
     919A     -0.409574   920A     -0.409174   921A     -0.408699  
     922A     -0.407738   923A     -0.407257   924A     -0.406460  
     925A     -0.405399   926A     -0.405037   927A     -0.404798  
     928A     -0.404450   929A     -0.404376   930A     -0.403684  
     931A     -0.402594   932A     -0.401782   933A     -0.401095  
     934A     -0.398698   935A     -0.397803   936A     -0.397539  
     937A     -0.396092   938A     -0.395645   939A     -0.395498  
     940A     -0.395155   941A     -0.393469   942A     -0.392858  
     943A     -0.391015   944A     -0.390594   945A     -0.388994  
     946A     -0.388881   947A     -0.388339   948A     -0.386950  
     949A     -0.386440   950A     -0.385535   951A     -0.385094  
     952A     -0.384518   953A     -0.384069   954A     -0.383579  
     955A     -0.383050   956A     -0.381853   957A     -0.381560  
     958A     -0.379537   959A     -0.378752   960A     -0.377901  
     961A     -0.375706   962A     -0.375633   963A     -0.374659  
     964A     -0.373531   965A     -0.373103   966A     -0.372762  
     967A     -0.371789   968A     -0.369950   969A     -0.369886  
     970A     -0.369371   971A     -0.368961   972A     -0.368456  
     973A     -0.368262   974A     -0.367056   975A     -0.366373  
     976A     -0.365943   977A     -0.365761   978A     -0.364814  
     979A     -0.364429   980A     -0.361628   981A     -0.360445  
     982A     -0.359709   983A     -0.358732   984A     -0.356583  
     985A     -0.355206   986A     -0.354954   987A     -0.354888  
     988A     -0.354680   989A     -0.354235   990A     -0.352891  
     991A     -0.352460   992A     -0.351794   993A     -0.351362  
     994A     -0.350137   995A     -0.349844   996A     -0.349310  
     997A     -0.349163   998A     -0.349044   999A     -0.348467  
    1000A     -0.347334  1001A     -0.347293  1002A     -0.345084  
    1003A     -0.344423  1004A     -0.343751  1005A     -0.342365  
    1006A     -0.341589  1007A     -0.341337  1008A     -0.340944  
    1009A     -0.339526  1010A     -0.337600  1011A     -0.333994  
    1012A     -0.333104  1013A     -0.330338  1014A     -0.329648  
    1015A     -0.328270  1016A     -0.328078  1017A     -0.325980  
    1018A     -0.324940  1019A     -0.324362  1020A     -0.323975  
    1021A     -0.321434  1022A     -0.321356  1023A     -0.319687  
    1024A     -0.319661  1025A     -0.318720  1026A     -0.317931  
    1027A     -0.317560  1028A     -0.317356  1029A     -0.316837  
    1030A     -0.316304  1031A     -0.316195  1032A     -0.316025  
    1033A     -0.315898  1034A     -0.315722  1035A     -0.314986  
    1036A     -0.313724  1037A     -0.313208  1038A     -0.310416  
    1039A     -0.310113  1040A     -0.309456  1041A     -0.307295  
    1042A     -0.306260  1043A     -0.305425  1044A     -0.303739  
    1045A     -0.303282  1046A     -0.299460  1047A     -0.298765  
    1048A     -0.297857  1049A     -0.296988  1050A     -0.295215  
    1051A     -0.293699  1052A     -0.293348  1053A     -0.293249  
    1054A     -0.287125  1055A     -0.285723  1056A     -0.284373  
    1057A     -0.284075  1058A     -0.284061  1059A     -0.282577  
    1060A     -0.282292  1061A     -0.281545  1062A     -0.280549  
    1063A     -0.279633  1064A     -0.277249  1065A     -0.276172  
    1066A     -0.275649  1067A     -0.273646  1068A     -0.272615  
    1069A     -0.269661  1070A     -0.263844  1071A     -0.263367  
    1072A     -0.262360  1073A     -0.261731  1074A     -0.260609  
    1075A     -0.258751  1076A     -0.257377  1077A     -0.255409  
    1078A     -0.252873  1079A     -0.250826  1080A     -0.247643  
    1081A     -0.246527  1082A     -0.245228  1083A     -0.244859  
    1084A     -0.243806  1085A     -0.242621  1086A     -0.238228  
    1087A     -0.238028  1088A     -0.234993  1089A     -0.234260  
    1090A     -0.231671  1091A     -0.230340  1092A     -0.229066  
    1093A     -0.228809  1094A     -0.227299  1095A     -0.225895  
    1096A     -0.225773  1097A     -0.219313  1098A     -0.218111  
    1099A     -0.217755  1100A     -0.216243  1101A     -0.216188  
    1102A     -0.212675  1103A     -0.205455  1104A     -0.203888  
    1105A     -0.201937  1106A     -0.200176  1107A     -0.191210  
    1108A     -0.190071  1109A     -0.175887  1110A     -0.170034  
    1111A     -0.163504  1112A     -0.161522  1113A     -0.161030  
    1114A     -0.160100  1115A     -0.155840  1116A     -0.152257  
    1117A     -0.083264  1118A     -0.068677  1119A     -0.065523  
    1120A     -0.060440  1121A     -0.056932  1122A     -0.054040  
    1123A     -0.051525  1124A     -0.050432  1125A     -0.044657  
    1126A     -0.038823  1127A     -0.034834  1128A     -0.024606  
    1129A     -0.021979  1130A     -0.016896  1131A     -0.006417  

    Virtual:                                                              

    1132A      0.168367  1133A      0.196891  1134A      0.206131  
    1135A      0.206180  1136A      0.210811  1137A      0.224029  
    1138A      0.229487  1139A      0.237582  1140A      0.242990  
    1141A      0.244557  1142A      0.246240  1143A      0.255586  
    1144A      0.259519  1145A      0.260173  1146A      0.266739  
    1147A      0.272549  1148A      0.281376  1149A      0.283265  
    1150A      0.284314  1151A      0.286110  1152A      0.287606  
    1153A      0.288803  1154A      0.298092  1155A      0.303053  
    1156A      0.304374  1157A      0.307623  1158A      0.315807  
    1159A      0.320274  1160A      0.325790  1161A      0.326401  
    1162A      0.338000  1163A      0.340362  1164A      0.348190  
    1165A      0.349814  1166A      0.353959  1167A      0.354058  
    1168A      0.356558  1169A      0.357189  1170A      0.357372  
    1171A      0.360297  1172A      0.361418  1173A      0.361626  
    1174A      0.367062  1175A      0.371086  1176A      0.378649  
    1177A      0.378651  1178A      0.388173  1179A      0.391157  
    1180A      0.406554  1181A      0.408723  1182A      0.410436  
    1183A      0.411292  1184A      0.424112  1185A      0.431173  
    1186A      0.439518  1187A      0.439785  1188A      0.441119  
    1189A      0.443013  1190A      0.444593  1191A      0.445964  
    1192A      0.448223  1193A      0.457468  1194A      0.461213  
    1195A      0.466968  1196A      0.473003  1197A      0.474041  
    1198A      0.482898  1199A      0.484492  1200A      0.485441  
    1201A      0.487330  1202A      0.491988  1203A      0.496220  
    1204A      0.497204  1205A      0.504632  1206A      0.505041  
    1207A      0.509493  1208A      0.510550  1209A      0.513573  
    1210A      0.514223  1211A      0.517111  1212A      0.522224  
    1213A      0.526567  1214A      0.527211  1215A      0.527284  
    1216A      0.528748  1217A      0.528911  1218A      0.531871  
    1219A      0.532679  1220A      0.532814  1221A      0.536774  
    1222A      0.538200  1223A      0.540145  1224A      0.546261  
    1225A      0.551775  1226A      0.554022  1227A      0.555792  
    1228A      0.556059  1229A      0.557761  1230A      0.558665  
    1231A      0.562471  1232A      0.563205  1233A      0.565063  
    1234A      0.565597  1235A      0.567015  1236A      0.568624  
    1237A      0.570049  1238A      0.572317  1239A      0.573718  
    1240A      0.577032  1241A      0.579336  1242A      0.580273  
    1243A      0.580687  1244A      0.581161  1245A      0.582564  
    1246A      0.582951  1247A      0.584976  1248A      0.585361  
    1249A      0.585662  1250A      0.586786  1251A      0.590112  
    1252A      0.592561  1253A      0.593345  1254A      0.593450  
    1255A      0.594342  1256A      0.594864  1257A      0.597841  
    1258A      0.603306  1259A      0.605004  1260A      0.607269  
    1261A      0.608673  1262A      0.610484  1263A      0.612126  
    1264A      0.612698  1265A      0.612777  1266A      0.614306  
    1267A      0.615110  1268A      0.615296  1269A      0.616344  
    1270A      0.616958  1271A      0.618292  1272A      0.618822  
    1273A      0.618989  1274A      0.622590  1275A      0.623050  
    1276A      0.624604  1277A      0.626608  1278A      0.628558  
    1279A      0.629706  1280A      0.630424  1281A      0.631649  
    1282A      0.631796  1283A      0.632023  1284A      0.632588  
    1285A      0.632847  1286A      0.633396  1287A      0.634503  
    1288A      0.635844  1289A      0.637536  1290A      0.638735  
    1291A      0.640618  1292A      0.640982  1293A      0.641734  
    1294A      0.642458  1295A      0.645056  1296A      0.648474  
    1297A      0.649343  1298A      0.651112  1299A      0.652440  
    1300A      0.652854  1301A      0.652923  1302A      0.653745  
    1303A      0.655336  1304A      0.655449  1305A      0.658656  
    1306A      0.659136  1307A      0.659969  1308A      0.660420  
    1309A      0.662107  1310A      0.662930  1311A      0.663157  
    1312A      0.663730  1313A      0.664380  1314A      0.665181  
    1315A      0.665714  1316A      0.667146  1317A      0.667617  
    1318A      0.667911  1319A      0.668955  1320A      0.670538  
    1321A      0.670796  1322A      0.672550  1323A      0.673648  
    1324A      0.674529  1325A      0.674842  1326A      0.676257  
    1327A      0.677435  1328A      0.678078  1329A      0.679573  
    1330A      0.680055  1331A      0.681480  1332A      0.682793  
    1333A      0.683797  1334A      0.684897  1335A      0.685499  
    1336A      0.685717  1337A      0.686267  1338A      0.686856  
    1339A      0.687122  1340A      0.688256  1341A      0.689007  
    1342A      0.690022  1343A      0.690451  1344A      0.690617  
    1345A      0.691130  1346A      0.692232  1347A      0.692679  
    1348A      0.693254  1349A      0.694537  1350A      0.694629  
    1351A      0.695074  1352A      0.695345  1353A      0.696561  
    1354A      0.696882  1355A      0.697797  1356A      0.698099  
    1357A      0.698257  1358A      0.699172  1359A      0.699602  
    1360A      0.701198  1361A      0.702055  1362A      0.703074  
    1363A      0.703523  1364A      0.703985  1365A      0.704177  
    1366A      0.704607  1367A      0.705745  1368A      0.706583  
    1369A      0.706900  1370A      0.707501  1371A      0.707631  
    1372A      0.708066  1373A      0.709238  1374A      0.709899  
    1375A      0.710170  1376A      0.711311  1377A      0.712268  
    1378A      0.712489  1379A      0.713681  1380A      0.714275  
    1381A      0.715530  1382A      0.715629  1383A      0.716372  
    1384A      0.716800  1385A      0.717941  1386A      0.718278  
    1387A      0.719047  1388A      0.719557  1389A      0.719922  
    1390A      0.720748  1391A      0.721704  1392A      0.722416  
    1393A      0.723528  1394A      0.724014  1395A      0.724613  
    1396A      0.725655  1397A      0.727009  1398A      0.728476  
    1399A      0.729303  1400A      0.729555  1401A      0.730181  
    1402A      0.731478  1403A      0.731966  1404A      0.732047  
    1405A      0.732882  1406A      0.733848  1407A      0.735320  
    1408A      0.736319  1409A      0.736587  1410A      0.736879  
    1411A      0.737981  1412A      0.738749  1413A      0.739849  
    1414A      0.740177  1415A      0.740635  1416A      0.740878  
    1417A      0.742034  1418A      0.742653  1419A      0.742972  
    1420A      0.744158  1421A      0.744703  1422A      0.745235  
    1423A      0.746384  1424A      0.746856  1425A      0.747505  
    1426A      0.747768  1427A      0.748561  1428A      0.749298  
    1429A      0.749935  1430A      0.751189  1431A      0.752011  
    1432A      0.752437  1433A      0.752739  1434A      0.753507  
    1435A      0.754667  1436A      0.755270  1437A      0.756162  
    1438A      0.757491  1439A      0.758267  1440A      0.760704  
    1441A      0.760874  1442A      0.761862  1443A      0.762366  
    1444A      0.762596  1445A      0.762945  1446A      0.764762  
    1447A      0.765140  1448A      0.765416  1449A      0.766272  
    1450A      0.767198  1451A      0.767851  1452A      0.768959  
    1453A      0.770543  1454A      0.771073  1455A      0.771666  
    1456A      0.771981  1457A      0.772290  1458A      0.772724  
    1459A      0.773273  1460A      0.774151  1461A      0.774756  
    1462A      0.775375  1463A      0.775520  1464A      0.775931  
    1465A      0.777117  1466A      0.777744  1467A      0.778387  
    1468A      0.779170  1469A      0.779621  1470A      0.781172  
    1471A      0.781252  1472A      0.782915  1473A      0.783307  
    1474A      0.784772  1475A      0.785294  1476A      0.786125  
    1477A      0.786379  1478A      0.786627  1479A      0.787057  
    1480A      0.788234  1481A      0.789154  1482A      0.790094  
    1483A      0.790372  1484A      0.791322  1485A      0.792390  
    1486A      0.792977  1487A      0.793145  1488A      0.793703  
    1489A      0.794667  1490A      0.794801  1491A      0.795196  
    1492A      0.795890  1493A      0.796550  1494A      0.797402  
    1495A      0.798634  1496A      0.798985  1497A      0.799410  
    1498A      0.800139  1499A      0.800520  1500A      0.801098  
    1501A      0.801489  1502A      0.801865  1503A      0.802446  
    1504A      0.803597  1505A      0.804205  1506A      0.804758  
    1507A      0.805848  1508A      0.806521  1509A      0.807098  
    1510A      0.807577  1511A      0.807850  1512A      0.808781  
    1513A      0.809413  1514A      0.811235  1515A      0.812433  
    1516A      0.812722  1517A      0.813287  1518A      0.814098  
    1519A      0.814196  1520A      0.815009  1521A      0.816972  
    1522A      0.817319  1523A      0.818070  1524A      0.818908  
    1525A      0.820025  1526A      0.820219  1527A      0.822189  
    1528A      0.822322  1529A      0.822725  1530A      0.823777  
    1531A      0.825106  1532A      0.825383  1533A      0.826191  
    1534A      0.827272  1535A      0.828605  1536A      0.828927  
    1537A      0.829565  1538A      0.830315  1539A      0.830513  
    1540A      0.830722  1541A      0.831633  1542A      0.832172  
    1543A      0.832282  1544A      0.833576  1545A      0.834761  
    1546A      0.835000  1547A      0.835466  1548A      0.835590  
    1549A      0.835974  1550A      0.836744  1551A      0.838283  
    1552A      0.838865  1553A      0.839784  1554A      0.840845  
    1555A      0.841399  1556A      0.842216  1557A      0.843389  
    1558A      0.844111  1559A      0.845910  1560A      0.847109  
    1561A      0.847593  1562A      0.849062  1563A      0.849534  
    1564A      0.850407  1565A      0.851566  1566A      0.852018  
    1567A      0.852344  1568A      0.853734  1569A      0.854124  
    1570A      0.855217  1571A      0.855872  1572A      0.856319  
    1573A      0.856898  1574A      0.857024  1575A      0.858717  
    1576A      0.859018  1577A      0.860139  1578A      0.860554  
    1579A      0.860865  1580A      0.862601  1581A      0.863289  
    1582A      0.865897  1583A      0.865930  1584A      0.866954  
    1585A      0.868212  1586A      0.868925  1587A      0.871498  
    1588A      0.871704  1589A      0.872843  1590A      0.873914  
    1591A      0.875029  1592A      0.876264  1593A      0.877323  
    1594A      0.878260  1595A      0.878453  1596A      0.878593  
    1597A      0.878768  1598A      0.879412  1599A      0.880239  
    1600A      0.881327  1601A      0.882089  1602A      0.884058  
    1603A      0.884819  1604A      0.885020  1605A      0.885297  
    1606A      0.886204  1607A      0.886635  1608A      0.888333  
    1609A      0.889843  1610A      0.890996  1611A      0.891740  
    1612A      0.892048  1613A      0.893150  1614A      0.893978  
    1615A      0.895246  1616A      0.896262  1617A      0.896701  
    1618A      0.897835  1619A      0.898811  1620A      0.899832  
    1621A      0.901384  1622A      0.902356  1623A      0.902744  
    1624A      0.903621  1625A      0.904376  1626A      0.904947  
    1627A      0.905910  1628A      0.906501  1629A      0.909775  
    1630A      0.911122  1631A      0.911232  1632A      0.913010  
    1633A      0.913759  1634A      0.913868  1635A      0.914508  
    1636A      0.917860  1637A      0.919435  1638A      0.920161  
    1639A      0.921402  1640A      0.922325  1641A      0.923340  
    1642A      0.924226  1643A      0.924615  1644A      0.925164  
    1645A      0.926163  1646A      0.926824  1647A      0.927375  
    1648A      0.928161  1649A      0.928394  1650A      0.929754  
    1651A      0.931330  1652A      0.933513  1653A      0.935485  
    1654A      0.935635  1655A      0.939346  1656A      0.939889  
    1657A      0.940982  1658A      0.943012  1659A      0.943729  
    1660A      0.943830  1661A      0.944263  1662A      0.944518  
    1663A      0.945272  1664A      0.945910  1665A      0.947974  
    1666A      0.948772  1667A      0.949360  1668A      0.949978  
    1669A      0.951130  1670A      0.952023  1671A      0.955598  
    1672A      0.956162  1673A      0.960647  1674A      0.962506  
    1675A      0.963567  1676A      0.964034  1677A      0.965806  
    1678A      0.966080  1679A      0.966266  1680A      0.967333  
    1681A      0.969070  1682A      0.969924  1683A      0.970599  
    1684A      0.971409  1685A      0.973098  1686A      0.975167  
    1687A      0.976864  1688A      0.977977  1689A      0.978269  
    1690A      0.979615  1691A      0.982193  1692A      0.986228  
    1693A      0.987087  1694A      0.987550  1695A      0.989621  
    1696A      0.991618  1697A      0.992533  1698A      0.993693  
    1699A      0.994666  1700A      0.995063  1701A      0.995469  
    1702A      0.996304  1703A      0.996704  1704A      0.997106  
    1705A      0.998256  1706A      0.999998  1707A      1.001004  
    1708A      1.003345  1709A      1.003775  1710A      1.006235  
    1711A      1.006610  1712A      1.007509  1713A      1.007627  
    1714A      1.009477  1715A      1.013434  1716A      1.016523  
    1717A      1.020239  1718A      1.020433  1719A      1.021949  
    1720A      1.022062  1721A      1.025954  1722A      1.026133  
    1723A      1.034124  1724A      1.035509  1725A      1.036643  
    1726A      1.038138  1727A      1.040766  1728A      1.048340  
    1729A      1.052218  1730A      1.055579  1731A      1.057861  
    1732A      1.059574  1733A      1.060492  1734A      1.061149  
    1735A      1.063205  1736A      1.064413  1737A      1.065982  
    1738A      1.066209  1739A      1.069809  1740A      1.071986  
    1741A      1.072189  1742A      1.073589  1743A      1.074832  
    1744A      1.079758  1745A      1.082650  1746A      1.086585  
    1747A      1.090410  1748A      1.091257  1749A      1.092676  
    1750A      1.095519  1751A      1.096594  1752A      1.100116  
    1753A      1.101337  1754A      1.102920  1755A      1.108207  
    1756A      1.108774  1757A      1.117394  1758A      1.118020  
    1759A      1.118887  1760A      1.124783  1761A      1.127039  
    1762A      1.132317  1763A      1.141762  1764A      1.147960  
    1765A      1.151666  1766A      1.157870  1767A      1.159679  
    1768A      1.162764  1769A      1.164086  1770A      1.164218  
    1771A      1.165163  1772A      1.166858  1773A      1.181174  
    1774A      1.184203  1775A      1.187681  1776A      1.193788  
    1777A      1.201020  1778A      1.208708  1779A      1.210470  
    1780A      1.211093  1781A      1.218496  1782A      1.222596  
    1783A      1.232597  1784A      1.235463  1785A      1.259676  
    1786A      1.281156  1787A      1.284863  1788A      1.298180  
    1789A      1.299879  1790A      1.315688  1791A      1.319069  
    1792A      1.325903  1793A      1.379782  1794A      1.459928  

    Final Occupation by Irrep:
              A 
    DOCC [  1131 ]
    NA   [  1131 ]
    NB   [  1131 ]

  @DF-RHF Final Energy: -15914.85107608539511

   => Energetics <=

    Nuclear Repulsion Energy =         137323.0253753047727514
    One-Electron Energy =             -296386.4743802217999473
    Two-Electron Energy =              143154.4589635018492118
    Total Energy =                     -15914.8510760853914690

Computation Completed


Properties will be evaluated at   0.000000,   0.000000,   0.000000 [a0]

Properties computed using the SCF density matrix


 Multipole Moments:

 ------------------------------------------------------------------------------------
     Multipole            Electronic (a.u.)      Nuclear  (a.u.)        Total (a.u.)
 ------------------------------------------------------------------------------------

 L = 1.  Multiply by 2.5417464519 to convert [e a0] to [Debye]
 Dipole X            :     -12264.0622003        12203.3958942          -60.6663061
 Dipole Y            :    -203988.6750271       203769.2115718         -219.4634553
 Dipole Z            :    -213405.7104485       213285.2638478         -120.4466007
 Magnitude           :                                                  257.5888051

 ------------------------------------------------------------------------------------

*** tstop() called on atl1-1-01-010-19-2.pace.gatech.edu at Tue May 20 10:52:09 2025
Module time:
	user time   =   66472.60 seconds =    1107.88 minutes
	system time =     895.33 seconds =      14.92 minutes
	total time  =       6862 seconds =     114.37 minutes
Total time:
	user time   =   66472.60 seconds =    1107.88 minutes
	system time =     895.33 seconds =      14.92 minutes
	total time  =       6862 seconds =     114.37 minutes
Wall time: 6862.29 seconds
