# Supplementary material for: SparcleQC: Automated Input File Creation for QM/MM Studies of Protein:Ligand Complexes
Source: J Chem Inf Model. 2025 Jun 17;65(13):6433–40. doi: 10.1021/acs.jcim.5c00617 (PMC12264949; doi:10.1021/acs.jcim.5c00617)
Supplement: Supplementary file 2 [file ci5c00617_si_002.zip › si/convergence/ex1_1ABA/psi4_files/no_ee/cutoff_8.5_psi4_file_prot.out]

Scratch directory: /tmp/
   => Libint2 <=

    Primary   basis highest AM E, G, H:  5, 4, 3
    Auxiliary basis highest AM E, G, H:  6, 5, 4
    Onebody   basis highest AM E, G, H:  6, 5, 4
    Solid Harmonics ordering:            gaussian

*** tstart() called on atl1-1-01-010-23-2.pace.gatech.edu
*** at Tue May 20 09:17:50 2025

   => Loading Basis Set <=

    Name: MINIX
    Role: ORBITAL
    Keyword: BASIS
    atoms 1, 4-5, 7-13, 25-26, 32-39, 50, 53-54, 56-58, 60, 70-71, 73-76, 92-93, 95, 102-103, 109-110, 112-114, 123-124, 130, 133-134, 136-139, 152-154, 156, 166, 169-170, 172-178, 189-190, 192-193, 201-202, 204-205, 213-214, 216-218, 228-229, 231-234, 250-251, 253-256, 269-270, 272, 279-280, 282-284, 294-295, 297-300, 313-317, 329, 332-333, 335-338, 351-352, 358-359, 361-363, 365, 382-383, 385-386, 394-395, 397-398, 408-409, 411-413, 425-426, 428-431, 444-445, 451-452, 454-457, 470-471, 473-474, 484-485, 487-488, 490, 501-502, 504-506, 515-518 entry C          line    74 file /storage/hive/project/chem-sherrill/csargent30/.conda/envs/psi419/share/psi4/basis/minix.gbs 
    atoms 2, 6, 14, 27, 40, 51, 55, 72, 94, 104, 111, 131, 135, 167, 171, 191, 194-195, 203, 206-207, 215, 219-220, 230, 252, 271, 281, 285-286, 296, 330, 334, 353, 360, 384, 387-388, 396, 399, 410, 415, 427, 446, 453, 472, 475, 486, 503, 520, 529, 532, 535, 538, 541, 544, 547, 550, 553, 556                                                                                                                                                                                                                                                                   entry O          line   102 file /storage/hive/project/chem-sherrill/csargent30/.conda/envs/psi419/share/psi4/basis/minix.gbs 
    atoms 3, 24, 31, 52, 59, 61, 69, 77, 91, 101, 108, 122, 132, 151, 168, 188, 200, 212, 227, 235, 249, 268, 278, 293, 312, 331, 350, 357, 364, 366-367, 381, 393, 407, 414, 424, 443, 450, 469, 483, 500, 514, 519                                                                                                                                                                                                                                                                                                                                                   entry N          line    88 file /storage/hive/project/chem-sherrill/csargent30/.conda/envs/psi419/share/psi4/basis/minix.gbs 
    atoms 15-23, 28-30, 41-49, 62-68, 78-90, 97-100, 105-107, 115-121, 126-129, 140-150, 157-165, 179-187, 196-199, 208-211, 221-226, 236-248, 257-267, 273-277, 287-292, 301-311, 318-328, 339-349, 354-356, 368-380, 389-392, 400-406, 416-423, 432-442, 447-449, 458-468, 476-482, 491-499, 507-513, 521-528, 530-531, 533-534, 536-537, 539-540, 542-543, 545-546, 548-549, 551-552, 554-555, 557-568                                                                                                                                                              entry H          line    24 file /storage/hive/project/chem-sherrill/csargent30/.conda/envs/psi419/share/psi4/basis/minix.gbs 
    atoms 96, 125, 155, 489                                                                                                                                                                                                                                                                                                                                                                                                                                                                                                                                            entry S          line   256 file /storage/hive/project/chem-sherrill/csargent30/.conda/envs/psi419/share/psi4/basis/minix.gbs 

   => HF3C: Empirical Dispersion <=

    Grimme's -D3 (BJ-damping) Dispersion Correction
    Grimme S.; Ehrlich S.; Goerigk L. (2011), J. Comput. Chem., 32: 1456

        s6 =       1.000000
        s8 =       0.877700
        a1 =       0.417100
        a2 =       2.914900


         ---------------------------------------------------------
                                   SCF
               by Justin Turney, Rob Parrish, Andy Simmonett
                          and Daniel G. A. Smith
                              RHF Reference
                       10 Threads, 114440 MiB Core
         ---------------------------------------------------------

  ==> Geometry <==

    Molecular point group: c1
    Full point group: C1

    Geometry (in Angstrom), charge = -2, multiplicity = 1:

       Center              X                  Y                   Z               Mass       
    ------------   -----------------  -----------------  -----------------  -----------------
         C            9.479000000000    49.442000000000    55.784000000000    12.000000000000
         O            9.222000000000    50.616000000000    56.099000000000    15.994914619570
         N            8.831000000000    48.837000000000    54.788000000000    14.003074004430
         C            7.706000000000    49.436000000000    54.084000000000    12.000000000000
         C            6.456000000000    48.981000000000    54.822000000000    12.000000000000
         O            6.310000000000    47.784000000000    55.139000000000    15.994914619570
         C            7.599000000000    48.942000000000    52.633000000000    12.000000000000
         C            8.692000000000    49.472000000000    51.736000000000    12.000000000000
         C            9.959000000000    48.898000000000    51.781000000000    12.000000000000
         C            8.415000000000    50.537000000000    50.880000000000    12.000000000000
         C           10.961000000000    49.400000000000    50.960000000000    12.000000000000
         C            9.426000000000    51.032000000000    50.065000000000    12.000000000000
         C           10.685000000000    50.467000000000    50.116000000000    12.000000000000
         O           11.708000000000    50.978000000000    49.318000000000    15.994914619570
         H            9.136000000000    47.916000000000    54.508000000000     1.007825032230
         H            7.783000000000    50.523000000000    54.107000000000     1.007825032230
         H            6.637000000000    49.260000000000    52.230000000000     1.007825032230
         H            7.639000000000    47.853000000000    52.629000000000     1.007825032230
         H           10.161000000000    48.072000000000    52.447000000000     1.007825032230
         H            7.427000000000    50.972000000000    50.851000000000     1.007825032230
         H           11.948000000000    48.963000000000    50.978000000000     1.007825032230
         H            9.228000000000    51.855000000000    49.395000000000     1.007825032230
         H           11.376000000000    51.721000000000    48.808000000000     1.007825032230
         N            5.533000000000    49.874000000000    55.110000000000    14.003074004430
         C            4.317000000000    49.477000000000    55.789000000000    12.000000000000
         C            3.333000000000    50.620000000000    55.891000000000    12.000000000000
         O            3.372000000000    51.588000000000    55.127000000000    15.994914619570
         H            5.674000000000    50.841000000000    54.856000000000     1.007825032230
         H            4.569000000000    49.137000000000    56.794000000000     1.007825032230
         H            3.854000000000    48.656000000000    55.241000000000     1.007825032230
         N            2.442000000000    50.507000000000    56.862000000000    14.003074004430
         C            1.413000000000    51.506000000000    57.119000000000    12.000000000000
         C            0.005000000000    50.927000000000    57.232000000000    12.000000000000
         C           -0.521000000000    50.237000000000    56.001000000000    12.000000000000
         C           -0.985000000000    51.011000000000    54.951000000000    12.000000000000
         C           -0.569000000000    48.854000000000    55.936000000000    12.000000000000
         C           -1.502000000000    50.387000000000    53.835000000000    12.000000000000
         C           -1.086000000000    48.222000000000    54.817000000000    12.000000000000
         C           -1.549000000000    49.003000000000    53.779000000000    12.000000000000
         O           -2.106000000000    48.406000000000    52.664000000000    15.994914619570
         H            2.477000000000    49.689000000000    57.454000000000     1.007825032230
         H            1.439000000000    52.275000000000    56.347000000000     1.007825032230
         H            0.006000000000    50.203000000000    58.047000000000     1.007825032230
         H           -0.679000000000    51.735000000000    57.492000000000     1.007825032230
         H           -0.943000000000    52.089000000000    55.005000000000     1.007825032230
         H           -0.201000000000    48.265000000000    56.763000000000     1.007825032230
         H           -1.869000000000    50.975000000000    53.007000000000     1.007825032230
         H           -1.126000000000    47.144000000000    54.759000000000     1.007825032230
         H           -2.740000000000    47.740000000000    52.940000000000     1.007825032230
         C           -4.489000000000    54.638000000000    59.165000000000    12.000000000000
         O           -5.677000000000    54.600000000000    58.838000000000    15.994914619570
         N           -3.764000000000    53.513000000000    59.144000000000    14.003074004430
         C           -4.323000000000    52.242000000000    58.734000000000    12.000000000000
         C           -3.681000000000    51.215000000000    59.641000000000    12.000000000000
         O           -2.469000000000    51.006000000000    59.589000000000    15.994914619570
         C           -3.962000000000    52.008000000000    57.296000000000    12.000000000000
         C           -4.635000000000    50.801000000000    56.669000000000    12.000000000000
         C           -4.176000000000    49.512000000000    56.726000000000    12.000000000000
         N           -5.696000000000    50.809000000000    55.872000000000    14.003074004430
         C           -5.895000000000    49.594000000000    55.423000000000    12.000000000000
         N           -4.976000000000    48.833000000000    55.943000000000    14.003074004430
         H           -2.794000000000    53.552000000000    59.424000000000     1.007825032230
         H           -5.406000000000    52.241000000000    58.862000000000     1.007825032230
         H           -2.883000000000    51.867000000000    57.234000000000     1.007825032230
         H           -4.231000000000    52.894000000000    56.721000000000     1.007825032230
         H           -6.258000000000    51.618000000000    55.648000000000     1.007825032230
         H           -3.337000000000    49.137000000000    57.293000000000     1.007825032230
         H           -6.677000000000    49.282000000000    54.747000000000     1.007825032230
         N           -4.454000000000    50.568000000000    60.487000000000    14.003074004430
         C           -3.913000000000    49.659000000000    61.489000000000    12.000000000000
         C           -3.055000000000    48.558000000000    60.876000000000    12.000000000000
         O           -3.491000000000    47.931000000000    59.898000000000    15.994914619570
         C           -5.077000000000    49.060000000000    62.264000000000    12.000000000000
         C           -4.581000000000    48.271000000000    63.463000000000    12.000000000000
         C           -5.696000000000    47.747000000000    64.361000000000    12.000000000000
         C           -5.125000000000    47.550000000000    65.754000000000    12.000000000000
         N           -6.117000000000    47.166000000000    66.752000000000    14.003074004430
         H           -5.453000000000    50.706000000000    60.440000000000     1.007825032230
         H           -3.296000000000    50.234000000000    62.180000000000     1.007825032230
         H           -5.727000000000    49.864000000000    62.610000000000     1.007825032230
         H           -5.643000000000    48.398000000000    61.608000000000     1.007825032230
         H           -4.005000000000    47.420000000000    63.099000000000     1.007825032230
         H           -3.926000000000    48.910000000000    64.055000000000     1.007825032230
         H           -6.513000000000    48.468000000000    64.395000000000     1.007825032230
         H           -6.062000000000    46.795000000000    63.976000000000     1.007825032230
         H           -4.367000000000    46.769000000000    65.706000000000     1.007825032230
         H           -4.651000000000    48.479000000000    66.072000000000     1.007825032230
         H           -5.667000000000    47.053000000000    67.649000000000     1.007825032230
         H           -6.548000000000    46.294000000000    66.480000000000     1.007825032230
         H           -6.824000000000    47.884000000000    66.818000000000     1.007825032230
         N           -1.840000000000    48.367000000000    61.392000000000    14.003074004430
         C           -0.992000000000    47.311000000000    60.887000000000    12.000000000000
         C           -0.176000000000    46.758000000000    62.031000000000    12.000000000000
         O            0.958000000000    47.176000000000    62.300000000000    15.994914619570
         C           -0.081000000000    47.849000000000    59.785000000000    12.000000000000
         S            0.906000000000    46.497000000000    59.054000000000    31.972071174400
         H           -1.511000000000    48.963000000000    62.139000000000     1.007825032230
         H           -1.616000000000    46.517000000000    60.478000000000     1.007825032230
         H           -0.691000000000    48.308000000000    59.007000000000     1.007825032230
         H            0.590000000000    48.598000000000    60.206000000000     1.007825032230
         N           -0.745000000000    45.803000000000    62.754000000000    14.003074004430
         C           -0.066000000000    45.169000000000    63.887000000000    12.000000000000
         C            1.297000000000    44.560000000000    63.509000000000    12.000000000000
         O            2.300000000000    44.868000000000    64.165000000000    15.994914619570
         H           -1.679000000000    45.502000000000    62.515000000000     1.007825032230
         H            0.092000000000    45.920000000000    64.661000000000     1.007825032230
         H           -0.706000000000    44.381000000000    64.285000000000     1.007825032230
         N            1.441000000000    43.750000000000    62.430000000000    14.003074004430
         C            2.722000000000    43.233000000000    61.953000000000    12.000000000000
         C            3.756000000000    44.331000000000    61.685000000000    12.000000000000
         O            4.949000000000    44.126000000000    61.944000000000    15.994914619570
         C            2.361000000000    42.431000000000    60.697000000000    12.000000000000
         C            0.961000000000    41.944000000000    60.950000000000    12.000000000000
         C            0.350000000000    43.177000000000    61.613000000000    12.000000000000
         H            3.124000000000    42.549000000000    62.701000000000     1.007825032230
         H            2.394000000000    43.066000000000    59.812000000000     1.007825032230
         H            3.040000000000    41.586000000000    60.581000000000     1.007825032230
         H            0.449000000000    41.692000000000    60.021000000000     1.007825032230
         H            0.963000000000    41.096000000000    61.635000000000     1.007825032230
         H           -0.493000000000    42.895000000000    62.243000000000     1.007825032230
         H            0.031000000000    43.893000000000    60.855000000000     1.007825032230
         N            3.322000000000    45.484000000000    61.134000000000    14.003074004430
         C            4.203000000000    46.620000000000    60.883000000000    12.000000000000
         C            3.465000000000    47.784000000000    60.221000000000    12.000000000000
         S            2.700000000000    47.388000000000    58.627000000000    31.972071174400
         H            2.346000000000    45.564000000000    60.885000000000     1.007825032230
         H            5.022000000000    46.302000000000    60.238000000000     1.007825032230
         H            2.681000000000    48.119000000000    60.900000000000     1.007825032230
         H            4.169000000000    48.603000000000    60.074000000000     1.007825032230
         C            4.103000000000    54.707000000000    53.574000000000    12.000000000000
         O            4.298000000000    55.692000000000    52.855000000000    15.994914619570
         N            3.358000000000    53.697000000000    53.143000000000    14.003074004430
         C            2.813000000000    53.718000000000    51.788000000000    12.000000000000
         C            1.415000000000    54.343000000000    51.725000000000    12.000000000000
         O            0.846000000000    54.490000000000    50.639000000000    15.994914619570
         C            2.765000000000    52.263000000000    51.154000000000    12.000000000000
         C            1.854000000000    51.314000000000    51.971000000000    12.000000000000
         C            4.222000000000    51.753000000000    51.018000000000    12.000000000000
         C            1.552000000000    49.957000000000    51.275000000000    12.000000000000
         H            3.168000000000    52.914000000000    53.752000000000     1.007825032230
         H            3.476000000000    54.326000000000    51.173000000000     1.007825032230
         H            2.346000000000    52.349000000000    50.152000000000     1.007825032230
         H            2.343000000000    51.107000000000    52.923000000000     1.007825032230
         H            0.910000000000    51.822000000000    52.168000000000     1.007825032230
         H            4.218000000000    50.753000000000    50.584000000000     1.007825032230
         H            4.784000000000    52.427000000000    50.372000000000     1.007825032230
         H            4.689000000000    51.720000000000    52.002000000000     1.007825032230
         H            0.908000000000    49.355000000000    51.916000000000     1.007825032230
         H            2.486000000000    49.425000000000    51.096000000000     1.007825032230
         H            1.050000000000    50.140000000000    50.325000000000     1.007825032230
         N            0.803000000000    54.699000000000    52.842000000000    14.003074004430
         C           -0.523000000000    55.306000000000    52.821000000000    12.000000000000
         C           -1.551000000000    54.355000000000    53.441000000000    12.000000000000
         C           -2.945000000000    54.929000000000    53.268000000000    12.000000000000
         S           -4.230000000000    53.864000000000    53.922000000000    31.972071174400
         C           -4.327000000000    52.868000000000    52.489000000000    12.000000000000
         H            1.263000000000    54.547000000000    53.728000000000     1.007825032230
         H           -0.806000000000    55.528000000000    51.792000000000     1.007825032230
         H           -1.338000000000    54.233000000000    54.503000000000     1.007825032230
         H           -1.494000000000    53.386000000000    52.946000000000     1.007825032230
         H           -2.992000000000    55.887000000000    53.785000000000     1.007825032230
         H           -3.129000000000    55.092000000000    52.206000000000     1.007825032230
         H           -5.082000000000    52.095000000000    52.634000000000     1.007825032230
         H           -4.601000000000    53.487000000000    51.634000000000     1.007825032230
         H           -3.359000000000    52.401000000000    52.305000000000     1.007825032230
         C           -3.305000000000    56.701000000000    49.689000000000    12.000000000000
         O           -2.574000000000    56.844000000000    50.663000000000    15.994914619570
         N           -2.981000000000    55.933000000000    48.650000000000    14.003074004430
         C           -1.694000000000    55.276000000000    48.503000000000    12.000000000000
         C           -0.689000000000    56.178000000000    47.833000000000    12.000000000000
         O           -1.007000000000    57.031000000000    46.986000000000    15.994914619570
         C           -1.807000000000    54.027000000000    47.654000000000    12.000000000000
         C           -2.448000000000    52.908000000000    48.447000000000    12.000000000000
         C           -1.674000000000    52.148000000000    49.313000000000    12.000000000000
         C           -3.793000000000    52.637000000000    48.293000000000    12.000000000000
         C           -2.246000000000    51.109000000000    50.022000000000    12.000000000000
         C           -4.359000000000    51.592000000000    49.009000000000    12.000000000000
         C           -3.585000000000    50.828000000000    49.870000000000    12.000000000000
         H           -3.669000000000    55.800000000000    47.923000000000     1.007825032230
         H           -1.321000000000    55.001000000000    49.490000000000     1.007825032230
         H           -2.418000000000    54.242000000000    46.778000000000     1.007825032230
         H           -0.812000000000    53.718000000000    47.333000000000     1.007825032230
         H           -0.624000000000    52.369000000000    49.433000000000     1.007825032230
         H           -4.397000000000    53.231000000000    47.623000000000     1.007825032230
         H           -1.643000000000    50.518000000000    50.695000000000     1.007825032230
         H           -5.410000000000    51.372000000000    48.895000000000     1.007825032230
         H           -4.032000000000    50.014000000000    50.420000000000     1.007825032230
         N            0.559000000000    55.981000000000    48.219000000000    14.003074004430
         C            1.648000000000    56.676000000000    47.609000000000    12.000000000000
         C            2.148000000000    55.749000000000    46.503000000000    12.000000000000
         O            2.969000000000    54.837000000000    46.727000000000    15.994914619570
         C            2.727000000000    56.921000000000    48.641000000000    12.000000000000
         C            3.851000000000    57.807000000000    48.123000000000    12.000000000000
         O            4.136000000000    57.836000000000    46.930000000000    15.994914619570
         O            4.466000000000    58.475000000000    48.937000000000    15.994914619570
         H            0.748000000000    55.324000000000    48.962000000000     1.007825032230
         H            1.306000000000    57.621000000000    47.186000000000     1.007825032230
         H            3.149000000000    55.961000000000    48.937000000000     1.007825032230
         H            2.279000000000    57.394000000000    49.515000000000     1.007825032230
         N            1.729000000000    56.044000000000    45.279000000000    14.003074004430
         C            2.074000000000    55.193000000000    44.152000000000    12.000000000000
         C            3.544000000000    55.165000000000    43.751000000000    12.000000000000
         O            4.028000000000    54.128000000000    43.262000000000    15.994914619570
         C            1.196000000000    55.606000000000    42.978000000000    12.000000000000
         C           -0.276000000000    55.169000000000    43.109000000000    12.000000000000
         O           -0.642000000000    54.440000000000    44.043000000000    15.994914619570
         O           -1.058000000000    55.533000000000    42.223000000000    15.994914619570
         H            1.165000000000    56.868000000000    45.129000000000     1.007825032230
         H            1.794000000000    54.174000000000    44.420000000000     1.007825032230
         H            1.224000000000    56.692000000000    42.895000000000     1.007825032230
         H            1.608000000000    55.175000000000    42.065000000000     1.007825032230
         N            4.295000000000    56.236000000000    44.041000000000    14.003074004430
         C            5.738000000000    56.262000000000    43.810000000000    12.000000000000
         C            6.419000000000    55.264000000000    44.753000000000    12.000000000000
         O            7.287000000000    54.507000000000    44.311000000000    15.994914619570
         C            6.285000000000    57.691000000000    44.060000000000    12.000000000000
         C            7.817000000000    57.877000000000    44.132000000000    12.000000000000
         C            8.325000000000    58.939000000000    45.136000000000    12.000000000000
         O            7.863000000000    60.082000000000    45.076000000000    15.994914619570
         O            9.188000000000    58.652000000000    45.976000000000    15.994914619570
         H            3.849000000000    57.053000000000    44.433000000000     1.007825032230
         H            5.941000000000    55.976000000000    42.778000000000     1.007825032230
         H            5.919000000000    58.324000000000    43.252000000000     1.007825032230
         H            5.858000000000    58.056000000000    44.994000000000     1.007825032230
         H            8.165000000000    58.163000000000    43.139000000000     1.007825032230
         H            8.267000000000    56.918000000000    44.390000000000     1.007825032230
         N            6.007000000000    55.188000000000    46.022000000000    14.003074004430
         C            6.595000000000    54.232000000000    46.948000000000    12.000000000000
         C            6.178000000000    52.810000000000    46.615000000000    12.000000000000
         O            7.003000000000    51.909000000000    46.780000000000    15.994914619570
         C            6.185000000000    54.544000000000    48.389000000000    12.000000000000
         C            6.770000000000    55.890000000000    48.845000000000    12.000000000000
         C            8.263000000000    55.770000000000    49.033000000000    12.000000000000
         C            9.097000000000    56.857000000000    48.364000000000    12.000000000000
         N            8.714000000000    58.206000000000    48.749000000000    14.003074004430
         H            5.275000000000    55.805000000000    46.344000000000     1.007825032230
         H            7.680000000000    54.301000000000    46.874000000000     1.007825032230
         H            5.098000000000    54.589000000000    48.449000000000     1.007825032230
         H            6.549000000000    53.753000000000    49.045000000000     1.007825032230
         H            6.562000000000    56.648000000000    48.090000000000     1.007825032230
         H            6.309000000000    56.183000000000    49.788000000000     1.007825032230
         H            8.470000000000    55.798000000000    50.103000000000     1.007825032230
         H            8.583000000000    54.803000000000    48.645000000000     1.007825032230
         H           10.142000000000    56.705000000000    48.635000000000     1.007825032230
         H            8.998000000000    56.759000000000    47.283000000000     1.007825032230
         H            9.047000000000    58.862000000000    48.057000000000     1.007825032230
         H            7.708000000000    58.265000000000    48.811000000000     1.007825032230
         H            9.121000000000    58.428000000000    49.646000000000     1.007825032230
         N            4.954000000000    52.544000000000    46.147000000000    14.003074004430
         C            4.574000000000    51.175000000000    45.767000000000    12.000000000000
         C            5.400000000000    50.768000000000    44.548000000000    12.000000000000
         O            5.935000000000    49.653000000000    44.554000000000    15.994914619570
         C            3.036000000000    51.092000000000    45.467000000000    12.000000000000
         C            2.286000000000    51.433000000000    46.777000000000    12.000000000000
         C            2.604000000000    49.685000000000    45.023000000000    12.000000000000
         C            0.773000000000    51.661000000000    46.639000000000    12.000000000000
         H            4.282000000000    53.292000000000    46.053000000000     1.007825032230
         H            4.809000000000    50.502000000000    46.592000000000     1.007825032230
         H            2.774000000000    51.816000000000    44.696000000000     1.007825032230
         H            2.438000000000    50.609000000000    47.474000000000     1.007825032230
         H            2.731000000000    52.331000000000    47.204000000000     1.007825032230
         H            3.120000000000    49.420000000000    44.100000000000     1.007825032230
         H            2.859000000000    48.965000000000    45.800000000000     1.007825032230
         H            1.527000000000    49.672000000000    44.854000000000     1.007825032230
         H            0.349000000000    51.893000000000    47.616000000000     1.007825032230
         H            0.592000000000    52.493000000000    45.958000000000     1.007825032230
         H            0.304000000000    50.760000000000    46.244000000000     1.007825032230
         N            5.592000000000    51.650000000000    43.542000000000    14.003074004430
         C            6.428000000000    51.322000000000    42.387000000000    12.000000000000
         C            7.875000000000    50.984000000000    42.805000000000    12.000000000000
         O            8.493000000000    50.019000000000    42.350000000000    15.994914619570
         C            6.431000000000    52.514000000000    41.431000000000    12.000000000000
         H            5.148000000000    52.556000000000    43.589000000000     1.007825032230
         H            5.999000000000    50.461000000000    41.875000000000     1.007825032230
         H            7.051000000000    52.284000000000    40.564000000000     1.007825032230
         H            6.833000000000    53.389000000000    41.943000000000     1.007825032230
         H            5.412000000000    52.720000000000    41.104000000000     1.007825032230
         N            8.420000000000    51.753000000000    43.762000000000    14.003074004430
         C            9.754000000000    51.519000000000    44.282000000000    12.000000000000
         C            9.824000000000    50.151000000000    44.980000000000    12.000000000000
         O           10.783000000000    49.382000000000    44.768000000000    15.994914619570
         C           10.071000000000    52.653000000000    45.226000000000    12.000000000000
         C           11.325000000000    52.457000000000    46.033000000000    12.000000000000
         C           11.503000000000    53.587000000000    47.030000000000    12.000000000000
         O           11.927000000000    54.654000000000    46.595000000000    15.994914619570
         O           11.218000000000    53.423000000000    48.217000000000    15.994914619570
         H            7.881000000000    52.522000000000    44.133000000000     1.007825032230
         H           10.465000000000    51.534000000000    43.456000000000     1.007825032230
         H           10.183000000000    53.564000000000    44.639000000000     1.007825032230
         H            9.233000000000    52.781000000000    45.911000000000     1.007825032230
         H           11.260000000000    51.512000000000    46.572000000000     1.007825032230
         H           12.184000000000    52.430000000000    45.362000000000     1.007825032230
         N            8.796000000000    49.803000000000    45.757000000000    14.003074004430
         C            8.772000000000    48.508000000000    46.402000000000    12.000000000000
         C            8.758000000000    47.383000000000    45.375000000000    12.000000000000
         O            9.544000000000    46.436000000000    45.473000000000    15.994914619570
         C            7.545000000000    48.399000000000    47.296000000000    12.000000000000
         C            7.324000000000    47.081000000000    48.078000000000    12.000000000000
         C            8.510000000000    46.703000000000    48.971000000000    12.000000000000
         C            6.091000000000    47.281000000000    48.927000000000    12.000000000000
         H            8.031000000000    50.447000000000    45.895000000000     1.007825032230
         H            9.665000000000    48.408000000000    47.019000000000     1.007825032230
         H            7.607000000000    49.203000000000    48.029000000000     1.007825032230
         H            6.664000000000    48.575000000000    46.679000000000     1.007825032230
         H            7.141000000000    46.273000000000    47.369000000000     1.007825032230
         H            9.398000000000    46.559000000000    48.355000000000     1.007825032230
         H            8.284000000000    45.779000000000    49.503000000000     1.007825032230
         H            8.692000000000    47.501000000000    49.691000000000     1.007825032230
         H            5.893000000000    46.375000000000    49.500000000000     1.007825032230
         H            5.238000000000    47.497000000000    48.283000000000     1.007825032230
         H            6.252000000000    48.115000000000    49.610000000000     1.007825032230
         N            7.912000000000    47.499000000000    44.338000000000    14.003074004430
         C            7.852000000000    46.455000000000    43.322000000000    12.000000000000
         C            6.783000000000    46.760000000000    42.296000000000    12.000000000000
         C            5.362000000000    46.760000000000    42.865000000000    12.000000000000
         C            4.409000000000    47.143000000000    41.755000000000    12.000000000000
         C            4.990000000000    45.393000000000    43.428000000000    12.000000000000
         H            7.316000000000    48.311000000000    44.262000000000     1.007825032230
         H            7.603000000000    45.512000000000    43.810000000000     1.007825032230
         H            6.984000000000    47.744000000000    41.873000000000     1.007825032230
         H            6.841000000000    46.018000000000    41.499000000000     1.007825032230
         H            5.298000000000    47.502000000000    43.661000000000     1.007825032230
         H            3.388000000000    47.150000000000    42.138000000000     1.007825032230
         H            4.488000000000    46.420000000000    40.943000000000     1.007825032230
         H            4.664000000000    48.135000000000    41.383000000000     1.007825032230
         H            5.683000000000    45.128000000000    44.226000000000     1.007825032230
         H            3.975000000000    45.428000000000    43.824000000000     1.007825032230
         H            5.045000000000    44.646000000000    42.636000000000     1.007825032230
         C           12.810000000000    44.733000000000    44.943000000000    12.000000000000
         O           13.706000000000    43.894000000000    45.089000000000    15.994914619570
         N           11.531000000000    44.377000000000    44.905000000000    14.003074004430
         C           11.130000000000    42.976000000000    44.972000000000    12.000000000000
         C           11.340000000000    42.248000000000    43.660000000000    12.000000000000
         O           11.424000000000    41.017000000000    43.683000000000    15.994914619570
         C            9.646000000000    42.848000000000    45.362000000000    12.000000000000
         C            9.265000000000    43.266000000000    46.773000000000    12.000000000000
         C            7.755000000000    43.294000000000    46.907000000000    12.000000000000
         C            9.881000000000    42.319000000000    47.757000000000    12.000000000000
         H           10.821000000000    45.091000000000    44.828000000000     1.007825032230
         H           11.730000000000    42.484000000000    45.738000000000     1.007825032230
         H            9.070000000000    43.463000000000    44.670000000000     1.007825032230
         H            9.347000000000    41.809000000000    45.223000000000     1.007825032230
         H            9.653000000000    44.268000000000    46.959000000000     1.007825032230
         H            7.485000000000    43.594000000000    47.920000000000     1.007825032230
         H            7.340000000000    44.007000000000    46.194000000000     1.007825032230
         H            7.354000000000    42.301000000000    46.703000000000     1.007825032230
         H            9.608000000000    42.618000000000    48.769000000000     1.007825032230
         H           10.966000000000    42.341000000000    47.652000000000     1.007825032230
         H            9.518000000000    41.309000000000    47.566000000000     1.007825032230
         N           11.455000000000    42.952000000000    42.525000000000    14.003074004430
         C           11.525000000000    42.334000000000    41.214000000000    12.000000000000
         C           10.164000000000    41.769000000000    40.833000000000    12.000000000000
         O           10.081000000000    40.762000000000    40.130000000000    15.994914619570
         H           11.495000000000    43.959000000000    42.585000000000     1.007825032230
         H           11.825000000000    43.080000000000    40.478000000000     1.007825032230
         H           12.259000000000    41.529000000000    41.232000000000     1.007825032230
         N            9.056000000000    42.383000000000    41.229000000000    14.003074004430
         C            7.732000000000    41.847000000000    40.950000000000    12.000000000000
         C            7.015000000000    42.653000000000    39.888000000000    12.000000000000
         O            7.168000000000    43.877000000000    39.827000000000    15.994914619570
         C            6.847000000000    41.867000000000    42.198000000000    12.000000000000
         C            7.270000000000    40.907000000000    43.286000000000    12.000000000000
         C            6.765000000000    39.494000000000    43.037000000000    12.000000000000
         N            5.309000000000    39.509000000000    42.945000000000    14.003074004430
         C            4.456000000000    39.277000000000    43.947000000000    12.000000000000
         N            4.847000000000    39.018000000000    45.181000000000    14.003074004430
         N            3.160000000000    39.333000000000    43.692000000000    14.003074004430
         H            9.134000000000    43.250000000000    41.741000000000     1.007825032230
         H            7.833000000000    40.818000000000    40.605000000000     1.007825032230
         H            6.864000000000    42.876000000000    42.610000000000     1.007825032230
         H            5.825000000000    41.629000000000    41.903000000000     1.007825032230
         H            8.359000000000    40.887000000000    43.332000000000     1.007825032230
         H            6.881000000000    41.260000000000    44.241000000000     1.007825032230
         H            7.071000000000    38.848000000000    43.860000000000     1.007825032230
         H            7.184000000000    39.117000000000    42.104000000000     1.007825032230
         H            4.909000000000    39.714000000000    42.040000000000     1.007825032230
         H            5.832000000000    38.979000000000    45.401000000000     1.007825032230
         H            4.161000000000    38.858000000000    45.905000000000     1.007825032230
         H            2.838000000000    39.538000000000    42.757000000000     1.007825032230
         H            2.492000000000    39.171000000000    44.432000000000     1.007825032230
         N            6.207000000000    41.956000000000    39.087000000000    14.003074004430
         C            5.293000000000    42.579000000000    38.150000000000    12.000000000000
         C            3.843000000000    42.635000000000    38.597000000000    12.000000000000
         O            3.041000000000    43.261000000000    37.909000000000    15.994914619570
         C            5.310000000000    41.860000000000    36.804000000000    12.000000000000
         C            6.551000000000    42.112000000000    35.946000000000    12.000000000000
         O            7.307000000000    43.063000000000    36.189000000000    15.994914619570
         O            6.749000000000    41.341000000000    35.013000000000    15.994914619570
         H            6.233000000000    40.948000000000    39.136000000000     1.007825032230
         H            5.631000000000    43.602000000000    37.985000000000     1.007825032230
         H            5.243000000000    40.789000000000    36.993000000000     1.007825032230
         H            4.430000000000    42.166000000000    36.238000000000     1.007825032230
         N            3.402000000000    41.944000000000    39.654000000000    14.003074004430
         C            2.003000000000    41.980000000000    40.075000000000    12.000000000000
         C            2.042000000000    42.251000000000    41.586000000000    12.000000000000
         O            3.101000000000    42.119000000000    42.211000000000    15.994914619570
         C            1.229000000000    40.623000000000    39.804000000000    12.000000000000
         C            1.480000000000    40.065000000000    38.389000000000    12.000000000000
         O            1.654000000000    39.648000000000    40.770000000000    15.994914619570
         H            4.056000000000    41.380000000000    40.177000000000     1.007825032230
         H            1.491000000000    42.799000000000    39.570000000000     1.007825032230
         H            0.160000000000    40.798000000000    39.928000000000     1.007825032230
         H            0.891000000000    39.158000000000    41.087000000000     1.007825032230
         H            0.925000000000    39.136000000000    38.261000000000     1.007825032230
         H            1.148000000000    40.792000000000    37.648000000000     1.007825032230
         H            2.545000000000    39.873000000000    38.258000000000     1.007825032230
         N            0.923000000000    42.587000000000    42.217000000000    14.003074004430
         C            0.860000000000    42.841000000000    43.647000000000    12.000000000000
         C            0.191000000000    41.696000000000    44.392000000000    12.000000000000
         O           -0.020000000000    41.755000000000    45.606000000000    15.994914619570
         C            0.083000000000    44.138000000000    43.892000000000    12.000000000000
         C            0.752000000000    45.382000000000    43.343000000000    12.000000000000
         C           -0.200000000000    46.571000000000    43.380000000000    12.000000000000
         N           -0.054000000000    47.428000000000    44.372000000000    14.003074004430
         O           -1.105000000000    46.721000000000    42.552000000000    15.994914619570
         H            0.074000000000    42.670000000000    41.677000000000     1.007825032230
         H            1.874000000000    42.962000000000    44.027000000000     1.007825032230
         H           -0.896000000000    44.042000000000    43.423000000000     1.007825032230
         H           -0.056000000000    44.263000000000    44.966000000000     1.007825032230
         H            1.055000000000    45.199000000000    42.312000000000     1.007825032230
         H            1.634000000000    45.609000000000    43.942000000000     1.007825032230
         H            0.677000000000    47.290000000000    45.055000000000     1.007825032230
         H           -0.673000000000    48.222000000000    44.448000000000     1.007825032230
         N           -0.126000000000    40.611000000000    43.683000000000    14.003074004430
         C           -0.846000000000    39.468000000000    44.218000000000    12.000000000000
         C           -0.127000000000    38.883000000000    45.417000000000    12.000000000000
         O            1.056000000000    38.530000000000    45.397000000000    15.994914619570
         C           -0.990000000000    38.374000000000    43.128000000000    12.000000000000
         C           -1.627000000000    38.920000000000    41.847000000000    12.000000000000
         C           -1.847000000000    37.233000000000    43.716000000000    12.000000000000
         C           -3.091000000000    39.330000000000    41.987000000000    12.000000000000
         H            0.152000000000    40.582000000000    42.713000000000     1.007825032230
         H           -1.840000000000    39.791000000000    44.527000000000     1.007825032230
         H           -0.001000000000    37.983000000000    42.890000000000     1.007825032230
         H           -1.563000000000    38.148000000000    41.080000000000     1.007825032230
         H           -1.054000000000    39.786000000000    41.516000000000     1.007825032230
         H           -1.966000000000    36.446000000000    42.971000000000     1.007825032230
         H           -2.827000000000    37.621000000000    43.994000000000     1.007825032230
         H           -1.354000000000    36.826000000000    44.598000000000     1.007825032230
         H           -3.323000000000    40.106000000000    41.258000000000     1.007825032230
         H           -3.266000000000    39.713000000000    42.992000000000     1.007825032230
         H           -3.729000000000    38.464000000000    41.811000000000     1.007825032230
         N           -0.881000000000    38.847000000000    46.502000000000    14.003074004430
         C           -0.441000000000    38.279000000000    47.754000000000    12.000000000000
         C            0.502000000000    39.140000000000    48.581000000000    12.000000000000
         O            0.972000000000    38.690000000000    49.632000000000    15.994914619570
         H           -1.812000000000    39.236000000000    46.453000000000     1.007825032230
         H           -1.326000000000    38.078000000000    48.358000000000     1.007825032230
         H            0.054000000000    37.331000000000    47.545000000000     1.007825032230
         N            0.859000000000    40.336000000000    48.132000000000    14.003074004430
         C            1.732000000000    41.190000000000    48.902000000000    12.000000000000
         C            1.034000000000    41.776000000000    50.121000000000    12.000000000000
         O           -0.031000000000    42.407000000000    50.002000000000    15.994914619570
         C            2.216000000000    42.332000000000    48.029000000000    12.000000000000
         C            3.407000000000    42.998000000000    47.384000000000    12.000000000000
         C            3.093000000000    44.447000000000    47.004000000000    12.000000000000
         C            4.542000000000    42.927000000000    48.387000000000    12.000000000000
         H            0.515000000000    40.654000000000    47.237000000000     1.007825032230
         H            2.593000000000    40.609000000000    49.233000000000     1.007825032230
         H            1.601000000000    42.161000000000    47.146000000000     1.007825032230
         H            1.711000000000    43.184000000000    48.485000000000     1.007825032230
         H            3.686000000000    42.444000000000    46.487000000000     1.007825032230
         H            3.962000000000    44.893000000000    46.520000000000     1.007825032230
         H            2.245000000000    44.467000000000    46.319000000000     1.007825032230
         H            2.848000000000    45.013000000000    47.902000000000     1.007825032230
         H            5.430000000000    43.398000000000    47.965000000000     1.007825032230
         H            4.253000000000    43.448000000000    49.300000000000     1.007825032230
         H            4.758000000000    41.884000000000    48.618000000000     1.007825032230
         N            1.609000000000    41.565000000000    51.285000000000    14.003074004430
         C            1.098000000000    42.152000000000    52.502000000000    12.000000000000
         C            2.197000000000    43.020000000000    53.128000000000    12.000000000000
         O            3.368000000000    42.991000000000    52.732000000000    15.994914619570
         C            0.678000000000    41.061000000000    53.494000000000    12.000000000000
         C           -0.525000000000    40.271000000000    53.005000000000    12.000000000000
         O            1.805000000000    40.199000000000    53.678000000000    15.994914619570
         H            2.429000000000    40.977000000000    51.329000000000     1.007825032230
         H            0.236000000000    42.776000000000    52.267000000000     1.007825032230
         H            0.430000000000    41.527000000000    54.448000000000     1.007825032230
         H            1.577000000000    39.501000000000    54.296000000000     1.007825032230
         H           -0.785000000000    39.510000000000    53.741000000000     1.007825032230
         H           -1.370000000000    40.945000000000    52.866000000000     1.007825032230
         H           -0.283000000000    39.791000000000    52.057000000000     1.007825032230
         N            1.761000000000    43.922000000000    53.995000000000    14.003074004430
         C            2.669000000000    44.782000000000    54.721000000000    12.000000000000
         C            2.899000000000    44.200000000000    56.110000000000    12.000000000000
         O            1.950000000000    43.687000000000    56.706000000000    15.994914619570
         C            2.071000000000    46.190000000000    54.846000000000    12.000000000000
         C            1.967000000000    46.894000000000    53.501000000000    12.000000000000
         S            3.577000000000    47.123000000000    52.682000000000    31.972071174400
         C            3.194000000000    46.290000000000    51.174000000000    12.000000000000
         H            0.767000000000    44.011000000000    54.153000000000     1.007825032230
         H            3.619000000000    44.837000000000    54.189000000000     1.007825032230
         H            1.073000000000    46.110000000000    55.278000000000     1.007825032230
         H            2.699000000000    46.784000000000    55.510000000000     1.007825032230
         H            1.328000000000    46.300000000000    52.848000000000     1.007825032230
         H            1.506000000000    47.870000000000    53.650000000000     1.007825032230
         H            4.062000000000    46.314000000000    50.515000000000     1.007825032230
         H            2.929000000000    45.255000000000    51.388000000000     1.007825032230
         H            2.354000000000    46.787000000000    50.688000000000     1.007825032230
         N            4.081000000000    44.299000000000    56.717000000000    14.003074004430
         C            5.246000000000    45.002000000000    56.188000000000    12.000000000000
         C            6.066000000000    44.193000000000    55.186000000000    12.000000000000
         O            5.934000000000    42.966000000000    55.087000000000    15.994914619570
         C            6.034000000000    45.354000000000    57.433000000000    12.000000000000
         C            5.875000000000    44.064000000000    58.208000000000    12.000000000000
         C            4.392000000000    43.743000000000    58.040000000000    12.000000000000
         H            4.914000000000    45.923000000000    55.709000000000     1.007825032230
         H            7.079000000000    45.565000000000    57.206000000000     1.007825032230
         H            5.574000000000    46.188000000000    57.964000000000     1.007825032230
         H            6.497000000000    43.274000000000    57.786000000000     1.007825032230
         H            6.115000000000    44.218000000000    59.260000000000     1.007825032230
         H            3.797000000000    44.224000000000    58.816000000000     1.007825032230
         H            4.231000000000    42.665000000000    58.048000000000     1.007825032230
         N            6.987000000000    44.867000000000    54.479000000000    14.003074004430
         C            8.000000000000    44.233000000000    53.656000000000    12.000000000000
         C            7.805000000000    44.569000000000    52.173000000000    12.000000000000
         C            6.630000000000    43.812000000000    51.545000000000    12.000000000000
         C            6.785000000000    42.295000000000    51.627000000000    12.000000000000
         N            5.768000000000    41.525000000000    51.936000000000    14.003074004430
         O            7.875000000000    41.758000000000    51.405000000000    15.994914619570
         H            6.974000000000    45.876000000000    54.523000000000     1.007825032230
         H            7.999000000000    43.154000000000    53.809000000000     1.007825032230
         H            7.620000000000    45.639000000000    52.079000000000     1.007825032230
         H            8.717000000000    44.319000000000    51.631000000000     1.007825032230
         H            6.554000000000    44.097000000000    50.496000000000     1.007825032230
         H            5.711000000000    44.101000000000    52.056000000000     1.007825032230
         H            4.864000000000    41.934000000000    52.124000000000     1.007825032230
         H            5.890000000000    40.524000000000    51.986000000000     1.007825032230
         O           -4.494000000000    46.184000000000    55.356000000000    15.994914619570
         H           -3.983000000000    45.969000000000    54.576000000000     1.007825032230
         H           -4.883000000000    45.386000000000    55.713000000000     1.007825032230
         O           -0.810000000000    44.068000000000    57.031000000000    15.994914619570
         H            0.132000000000    43.938000000000    56.920000000000     1.007825032230
         H           -1.285000000000    43.430000000000    56.499000000000     1.007825032230
         O           -5.188000000000    43.599000000000    55.708000000000    15.994914619570
         H           -5.595000000000    43.266000000000    54.908000000000     1.007825032230
         H           -4.407000000000    43.083000000000    55.907000000000     1.007825032230
         O            5.003000000000    39.012000000000    53.418000000000    15.994914619570
         H            4.575000000000    39.038000000000    52.562000000000     1.007825032230
         H            5.944000000000    38.883000000000    53.300000000000     1.007825032230
         O            3.187000000000    37.794000000000    47.216000000000    15.994914619570
         H            2.483000000000    38.037000000000    46.615000000000     1.007825032230
         H            2.832000000000    37.256000000000    47.923000000000     1.007825032230
         O           -7.326000000000    52.855000000000    56.701000000000    15.994914619570
         H           -6.835000000000    53.375000000000    57.337000000000     1.007825032230
         H           -8.116000000000    52.507000000000    57.115000000000     1.007825032230
         O            3.645000000000    39.297000000000    51.046000000000    15.994914619570
         H            4.240000000000    39.454000000000    50.312000000000     1.007825032230
         H            3.097000000000    38.535000000000    50.856000000000     1.007825032230
         O           -1.910000000000    49.551000000000    43.381000000000    15.994914619570
         H           -1.662000000000    49.802000000000    42.491000000000     1.007825032230
         H           -2.807000000000    49.216000000000    43.380000000000     1.007825032230
         O           -4.831000000000    48.504000000000    52.099000000000    15.994914619570
         H           -5.768000000000    48.538000000000    51.905000000000     1.007825032230
         H           -4.357000000000    48.187000000000    51.330000000000     1.007825032230
         O           -2.001000000000    42.627000000000    47.431000000000    15.994914619570
         H           -1.139000000000    42.734000000000    47.029000000000     1.007825032230
         H           -1.902000000000    42.534000000000    48.378000000000     1.007825032230
         H           10.263000000000    48.876000000000    56.307000000000     1.007825032230
         H            1.597000000000    51.945000000000    58.080000000000     1.007825032230
         H           -4.038000000000    55.583000000000    59.452000000000     1.007825032230
         H            4.613000000000    47.002000000000    61.822000000000     1.007825032230
         H            4.541000000000    54.668000000000    54.572000000000     1.007825032230
         H           -0.473000000000    56.239000000000    53.398000000000     1.007825032230
         H           -4.281000000000    57.206000000000    49.637000000000     1.007825032230
         H            8.807000000000    46.339000000000    42.815000000000     1.007825032230
         H           13.019000000000    45.797000000000    44.864000000000     1.007825032230
         H            8.935000000000    44.673000000000    54.016000000000     1.007825032230

  Running in c1 symmetry.

  Rotational constants: A =      0.00008  B =      0.00000  C =      0.00000 [cm^-1]
  Rotational constants: A =      2.25896  B =      0.02592  C =      0.02581 [MHz]
  Nuclear repulsion = 123932.085488410608377

  Charge       = -2
  Multiplicity = 1
  Electrons    = 2158
  Nalpha       = 1079
  Nbeta        = 1079

  ==> Algorithm <==

  SCF Algorithm Type is DF.
  DIIS enabled.
  MOM disabled.
  Fractional occupation disabled.
  Guess Type is SAD.
  Energy threshold   = 1.00e-06
  Density threshold  = 1.00e-06
  Integral threshold = 1.00e-12

  ==> Primary Basis <==

  Basis Set: MINIX
    Blend: MINIX
    Number of shells: 1134
    Number of basis functions: 1712
    Number of Cartesian functions: 1716
    Spherical Harmonics?: true
    Max angular momentum: 2

   => Loading Basis Set <=

    Name: (MINIX AUX)
    Role: JKFIT
    Keyword: DF_BASIS_SCF
    atoms 1, 4-5, 7-13, 25-26, 32-39, 50, 53-54, 56-58, 60, 70-71, 73-76, 92-93, 95, 102-103, 109-110, 112-114, 123-124, 130, 133-134, 136-139, 152-154, 156, 166, 169-170, 172-178, 189-190, 192-193, 201-202, 204-205, 213-214, 216-218, 228-229, 231-234, 250-251, 253-256, 269-270, 272, 279-280, 282-284, 294-295, 297-300, 313-317, 329, 332-333, 335-338, 351-352, 358-359, 361-363, 365, 382-383, 385-386, 394-395, 397-398, 408-409, 411-413, 425-426, 428-431, 444-445, 451-452, 454-457, 470-471, 473-474, 484-485, 487-488, 490, 501-502, 504-506, 515-518 entry C          line   198 file /storage/hive/project/chem-sherrill/csargent30/.conda/envs/psi419/share/psi4/basis/def2-universal-jkfit.gbs 
    atoms 2, 6, 14, 27, 40, 51, 55, 72, 94, 104, 111, 131, 135, 167, 171, 191, 194-195, 203, 206-207, 215, 219-220, 230, 252, 271, 281, 285-286, 296, 330, 334, 353, 360, 384, 387-388, 396, 399, 410, 415, 427, 446, 453, 472, 475, 486, 503, 520, 529, 532, 535, 538, 541, 544, 547, 550, 553, 556                                                                                                                                                                                                                                                                   entry O          line   318 file /storage/hive/project/chem-sherrill/csargent30/.conda/envs/psi419/share/psi4/basis/def2-universal-jkfit.gbs 
    atoms 3, 24, 31, 52, 59, 61, 69, 77, 91, 101, 108, 122, 132, 151, 168, 188, 200, 212, 227, 235, 249, 268, 278, 293, 312, 331, 350, 357, 364, 366-367, 381, 393, 407, 414, 424, 443, 450, 469, 483, 500, 514, 519                                                                                                                                                                                                                                                                                                                                                   entry N          line   258 file /storage/hive/project/chem-sherrill/csargent30/.conda/envs/psi419/share/psi4/basis/def2-universal-jkfit.gbs 
    atoms 15-23, 28-30, 41-49, 62-68, 78-90, 97-100, 105-107, 115-121, 126-129, 140-150, 157-165, 179-187, 196-199, 208-211, 221-226, 236-248, 257-267, 273-277, 287-292, 301-311, 318-328, 339-349, 354-356, 368-380, 389-392, 400-406, 416-423, 432-442, 447-449, 458-468, 476-482, 491-499, 507-513, 521-528, 530-531, 533-534, 536-537, 539-540, 542-543, 545-546, 548-549, 551-552, 554-555, 557-568                                                                                                                                                              entry H          line    18 file /storage/hive/project/chem-sherrill/csargent30/.conda/envs/psi419/share/psi4/basis/def2-universal-jkfit.gbs 
    atoms 96, 125, 155, 489                                                                                                                                                                                                                                                                                                                                                                                                                                                                                                                                            entry S          line   903 file /storage/hive/project/chem-sherrill/csargent30/.conda/envs/psi419/share/psi4/basis/def2-universal-jkfit.gbs 

  ==> Integral Setup <==

  ==> DiskDFJK: Density-Fitted J/K Matrices <==

    J tasked:                  Yes
    K tasked:                  Yes
    wK tasked:                  No
    OpenMP threads:             10
    Integrals threads:          10
    Memory [MiB]:            85830
    Algorithm:                Core
    Integral Cache:           NONE
    Schwarz Cutoff:          1E-12
    Fitting Condition:       1E-10

   => Auxiliary Basis Set <=

  Basis Set: (MINIX AUX)
    Blend: DEF2-UNIVERSAL-JKFIT
    Number of shells: 8723
    Number of basis functions: 26431
    Number of Cartesian functions: 31149
    Spherical Harmonics?: true
    Max angular momentum: 4

  Minimum eigenvalue in the overlap matrix is 1.6583671195E-01.
  Reciprocal condition number of the overlap matrix is 5.9078909692E-02.
    Using symmetric orthogonalization.

  ==> Pre-Iterations <==

  SCF Guess: Superposition of Atomic Densities via on-the-fly atomic UHF (no occupation information).

   -------------------------
    Irrep   Nso     Nmo    
   -------------------------
     A       1712    1712 
   -------------------------
    Total    1712    1712
   -------------------------

  ==> Iterations <==

                           Total Energy        Delta E     RMS |[F,P]|

   @DF-RHF iter SAD: -14805.44837901567917   -1.48054e+04   0.00000e+00 
   @DF-RHF iter   1: -14927.51687540605963   -1.22068e+02   1.84572e-03 DIIS/ADIIS
   @DF-RHF iter   2: -14932.66719121437563   -5.15032e+00   1.20138e-03 DIIS/ADIIS
   @DF-RHF iter   3: -14934.84464735247457   -2.17746e+00   1.48015e-04 DIIS/ADIIS
   @DF-RHF iter   4: -14934.91648822045681   -7.18409e-02   7.03603e-05 DIIS
   @DF-RHF iter   5: -14934.93126642012612   -1.47782e-02   2.21346e-05 DIIS
   @DF-RHF iter   6: -14934.93321536659823   -1.94895e-03   9.79507e-06 DIIS
   @DF-RHF iter   7: -14934.93359194370350   -3.76577e-04   3.55364e-06 DIIS
   @DF-RHF iter   8: -14934.93363983287236   -4.78892e-05   1.05190e-06 DIIS
   @DF-RHF iter   9: -14934.93364416482473   -4.33195e-06   3.54508e-07 DIIS
   @DF-RHF iter  10: -14934.93364457101416   -4.06189e-07   1.15397e-07 DIIS
  Energy and wave function converged.


  ==> Post-Iterations <==

    Orbital Energies [Eh]
    ---------------------

    Doubly Occupied:                                                      

       1A    -91.299581     2A    -91.293730     3A    -91.201684  
       4A    -91.175652     5A    -20.304640     6A    -20.300348  
       7A    -20.297124     8A    -20.296885     9A    -20.291297  
      10A    -20.289394    11A    -20.279868    12A    -20.273441  
      13A    -20.269789    14A    -20.268891    15A    -20.262357  
      16A    -20.262222    17A    -20.261978    18A    -20.260144  
      19A    -20.247788    20A    -20.235764    21A    -20.232822  
      22A    -20.231626    23A    -20.230858    24A    -20.220916  
      25A    -20.219490    26A    -20.207622    27A    -20.207193  
      28A    -20.203214    29A    -20.191167    30A    -20.185429  
      31A    -20.182844    32A    -20.181105    33A    -20.179349  
      34A    -20.173803    35A    -20.162449    36A    -20.158111  
      37A    -20.156493    38A    -20.152805    39A    -20.151545  
      40A    -20.151010    41A    -20.150878    42A    -20.139190  
      43A    -20.136156    44A    -20.135333    45A    -20.134329  
      46A    -20.093231    47A    -20.086035    48A    -20.082937  
      49A    -20.077525    50A    -20.072009    51A    -20.063676  
      52A    -20.053638    53A    -20.053608    54A    -20.044884  
      55A    -19.878786    56A    -19.877200    57A    -19.861749  
      58A    -19.858680    59A    -19.856574    60A    -19.854590  
      61A    -19.854378    62A    -19.842000    63A    -19.840745  
      64A    -19.840682    65A    -15.812819    66A    -15.491111  
      67A    -15.487262    68A    -15.484196    69A    -15.477103  
      70A    -15.476451    71A    -15.472801    72A    -15.467968  
      73A    -15.461751    74A    -15.448070    75A    -15.439740  
      76A    -15.428247    77A    -15.420602    78A    -15.418768  
      79A    -15.418305    80A    -15.403896    81A    -15.397761  
      82A    -15.395556    83A    -15.387531    84A    -15.386343  
      85A    -15.385922    86A    -15.362132    87A    -15.354831  
      88A    -15.335120    89A    -15.331419    90A    -15.325936  
      91A    -15.325794    92A    -15.323337    93A    -15.320789  
      94A    -15.318009    95A    -15.316303    96A    -15.312599  
      97A    -15.297085    98A    -15.295524    99A    -15.257492  
     100A    -15.251320   101A    -15.250598   102A    -15.243012  
     103A    -15.238135   104A    -15.236033   105A    -15.234335  
     106A    -15.232813   107A    -15.221104   108A    -11.433100  
     109A    -11.403088   110A    -11.360781   111A    -11.342968  
     112A    -11.337350   113A    -11.324845   114A    -11.322988  
     115A    -11.315829   116A    -11.314105   117A    -11.306359  
     118A    -11.305206   119A    -11.288689   120A    -11.286501  
     121A    -11.283257   122A    -11.277824   123A    -11.276685  
     124A    -11.273719   125A    -11.271063   126A    -11.263849  
     127A    -11.260914   128A    -11.256091   129A    -11.251368  
     130A    -11.246684   131A    -11.244775   132A    -11.238989  
     133A    -11.232220   134A    -11.230432   135A    -11.226264  
     136A    -11.226222   137A    -11.216855   138A    -11.214561  
     139A    -11.213447   140A    -11.208435   141A    -11.207645  
     142A    -11.207239   143A    -11.204971   144A    -11.204326  
     145A    -11.204248   146A    -11.203685   147A    -11.202853  
     148A    -11.202045   149A    -11.201318   150A    -11.199705  
     151A    -11.199456   152A    -11.196653   153A    -11.196061  
     154A    -11.193127   155A    -11.191289   156A    -11.188226  
     157A    -11.186122   158A    -11.184133   159A    -11.183108  
     160A    -11.179415   161A    -11.175490   162A    -11.172395  
     163A    -11.171306   164A    -11.162260   165A    -11.159832  
     166A    -11.159042   167A    -11.157066   168A    -11.152832  
     169A    -11.151755   170A    -11.151505   171A    -11.146344  
     172A    -11.145999   173A    -11.145838   174A    -11.145153  
     175A    -11.139168   176A    -11.137892   177A    -11.137007  
     178A    -11.136059   179A    -11.132498   180A    -11.128827  
     181A    -11.127920   182A    -11.125820   183A    -11.125245  
     184A    -11.123207   185A    -11.123162   186A    -11.122832  
     187A    -11.121234   188A    -11.121221   189A    -11.119879  
     190A    -11.119625   191A    -11.118180   192A    -11.115946  
     193A    -11.115011   194A    -11.114624   195A    -11.114093  
     196A    -11.110977   197A    -11.110668   198A    -11.110240  
     199A    -11.110139   200A    -11.109823   201A    -11.107580  
     202A    -11.106605   203A    -11.106534   204A    -11.103802  
     205A    -11.102191   206A    -11.102082   207A    -11.101359  
     208A    -11.101150   209A    -11.092651   210A    -11.089048  
     211A    -11.087728   212A    -11.087005   213A    -11.086975  
     214A    -11.083731   215A    -11.083625   216A    -11.082870  
     217A    -11.082084   218A    -11.079380   219A    -11.078623  
     220A    -11.073688   221A    -11.070410   222A    -11.070199  
     223A    -11.068405   224A    -11.065879   225A    -11.064861  
     226A    -11.063852   227A    -11.061375   228A    -11.060769  
     229A    -11.059414   230A    -11.057249   231A    -11.056738  
     232A    -11.055698   233A    -11.055612   234A    -11.052675  
     235A    -11.052445   236A    -11.048366   237A    -11.046788  
     238A    -11.045242   239A    -11.042579   240A    -11.041113  
     241A    -11.038881   242A    -11.035342   243A    -11.033609  
     244A    -11.031388   245A    -11.028418   246A    -11.027999  
     247A    -11.027795   248A    -11.026862   249A    -11.026222  
     250A    -11.024488   251A    -11.023904   252A    -11.021674  
     253A    -11.021283   254A    -11.020941   255A    -11.015773  
     256A    -11.013906   257A    -11.009399   258A    -11.008548  
     259A    -11.007859   260A    -11.006996   261A    -11.006262  
     262A    -11.002443   263A    -11.001321   264A    -10.999800  
     265A    -10.998896   266A    -10.995408   267A    -10.995365  
     268A    -10.988268   269A    -10.985080   270A    -10.983858  
     271A    -10.972263   272A    -10.946584   273A    -10.943608  
     274A    -10.925922   275A    -10.920270   276A    -10.903203  
     277A    -10.900286   278A     -8.911802   279A     -8.907299  
     280A     -8.819439   281A     -8.795719   282A     -6.561852  
     283A     -6.559481   284A     -6.557504   285A     -6.556239  
     286A     -6.554497   287A     -6.552240   288A     -6.469074  
     289A     -6.467311   290A     -6.464408   291A     -6.445300  
     292A     -6.443707   293A     -6.440690   294A     -1.528003  
     295A     -1.416400   296A     -1.406331   297A     -1.396356  
     298A     -1.383073   299A     -1.381635   300A     -1.380629  
     301A     -1.366532   302A     -1.365749   303A     -1.362913  
     304A     -1.352222   305A     -1.341805   306A     -1.333865  
     307A     -1.333091   308A     -1.330330   309A     -1.325041  
     310A     -1.323808   311A     -1.318053   312A     -1.313954  
     313A     -1.308045   314A     -1.305521   315A     -1.304720  
     316A     -1.300419   317A     -1.294721   318A     -1.285643  
     319A     -1.281552   320A     -1.281125   321A     -1.274302  
     322A     -1.270245   323A     -1.268053   324A     -1.264910  
     325A     -1.264668   326A     -1.262628   327A     -1.262418  
     328A     -1.260231   329A     -1.253147   330A     -1.252606  
     331A     -1.252149   332A     -1.251484   333A     -1.249234  
     334A     -1.248641   335A     -1.246482   336A     -1.246430  
     337A     -1.242647   338A     -1.234173   339A     -1.232681  
     340A     -1.231784   341A     -1.230201   342A     -1.218430  
     343A     -1.215806   344A     -1.215126   345A     -1.211357  
     346A     -1.210509   347A     -1.208898   348A     -1.206743  
     349A     -1.206604   350A     -1.204426   351A     -1.203376  
     352A     -1.202807   353A     -1.195073   354A     -1.190744  
     355A     -1.187309   356A     -1.185992   357A     -1.185840  
     358A     -1.182803   359A     -1.180128   360A     -1.179613  
     361A     -1.174281   362A     -1.171848   363A     -1.163634  
     364A     -1.162139   365A     -1.159001   366A     -1.144587  
     367A     -1.143968   368A     -1.140653   369A     -1.132993  
     370A     -1.126262   371A     -1.125748   372A     -1.118865  
     373A     -1.113824   374A     -1.110307   375A     -1.106004  
     376A     -1.102054   377A     -1.100413   378A     -1.099973  
     379A     -1.097659   380A     -1.095818   381A     -1.095232  
     382A     -1.091396   383A     -1.088845   384A     -1.088657  
     385A     -1.080047   386A     -1.077486   387A     -1.070668  
     388A     -1.070527   389A     -1.068664   390A     -1.061582  
     391A     -1.061082   392A     -1.060033   393A     -1.058713  
     394A     -1.056730   395A     -1.055818   396A     -1.051554  
     397A     -1.048651   398A     -1.047225   399A     -1.045739  
     400A     -1.044017   401A     -1.042775   402A     -1.036496  
     403A     -1.033177   404A     -1.032885   405A     -1.031887  
     406A     -1.028884   407A     -1.028473   408A     -1.021182  
     409A     -1.019002   410A     -1.017542   411A     -1.014597  
     412A     -1.011677   413A     -1.011648   414A     -1.008748  
     415A     -1.008398   416A     -1.003856   417A     -0.996769  
     418A     -0.990144   419A     -0.985269   420A     -0.984209  
     421A     -0.983334   422A     -0.982026   423A     -0.981230  
     424A     -0.975781   425A     -0.972176   426A     -0.970883  
     427A     -0.966798   428A     -0.966174   429A     -0.965769  
     430A     -0.960501   431A     -0.958283   432A     -0.957700  
     433A     -0.956956   434A     -0.954398   435A     -0.948051  
     436A     -0.946105   437A     -0.945301   438A     -0.944896  
     439A     -0.942306   440A     -0.942065   441A     -0.941544  
     442A     -0.940065   443A     -0.928977   444A     -0.922910  
     445A     -0.920750   446A     -0.919922   447A     -0.919788  
     448A     -0.915973   449A     -0.915344   450A     -0.906596  
     451A     -0.902947   452A     -0.897600   453A     -0.897501  
     454A     -0.897205   455A     -0.894083   456A     -0.889020  
     457A     -0.886795   458A     -0.885475   459A     -0.882537  
     460A     -0.880205   461A     -0.879325   462A     -0.878394  
     463A     -0.877056   464A     -0.870666   465A     -0.869755  
     466A     -0.868933   467A     -0.859559   468A     -0.858771  
     469A     -0.855911   470A     -0.855466   471A     -0.849016  
     472A     -0.845331   473A     -0.843255   474A     -0.842955  
     475A     -0.842514   476A     -0.842400   477A     -0.836453  
     478A     -0.834573   479A     -0.833090   480A     -0.826511  
     481A     -0.825177   482A     -0.821721   483A     -0.820444  
     484A     -0.816936   485A     -0.814568   486A     -0.813342  
     487A     -0.811116   488A     -0.808295   489A     -0.808054  
     490A     -0.807817   491A     -0.807530   492A     -0.803666  
     493A     -0.799452   494A     -0.798301   495A     -0.796893  
     496A     -0.793393   497A     -0.790838   498A     -0.787771  
     499A     -0.786902   500A     -0.783754   501A     -0.782905  
     502A     -0.780751   503A     -0.780553   504A     -0.778628  
     505A     -0.775082   506A     -0.772286   507A     -0.768666  
     508A     -0.768377   509A     -0.768000   510A     -0.766334  
     511A     -0.761554   512A     -0.760280   513A     -0.757560  
     514A     -0.756132   515A     -0.751739   516A     -0.750718  
     517A     -0.749663   518A     -0.748838   519A     -0.745782  
     520A     -0.745266   521A     -0.744445   522A     -0.741475  
     523A     -0.739113   524A     -0.738496   525A     -0.737267  
     526A     -0.735781   527A     -0.734954   528A     -0.733202  
     529A     -0.732233   530A     -0.728969   531A     -0.728311  
     532A     -0.727389   533A     -0.726571   534A     -0.721796  
     535A     -0.718189   536A     -0.716190   537A     -0.713069  
     538A     -0.710633   539A     -0.710577   540A     -0.708192  
     541A     -0.707143   542A     -0.706444   543A     -0.706064  
     544A     -0.703518   545A     -0.701892   546A     -0.701425  
     547A     -0.698778   548A     -0.696819   549A     -0.696424  
     550A     -0.696140   551A     -0.692773   552A     -0.690812  
     553A     -0.689553   554A     -0.689473   555A     -0.688036  
     556A     -0.687774   557A     -0.684031   558A     -0.681041  
     559A     -0.680894   560A     -0.680159   561A     -0.679564  
     562A     -0.678402   563A     -0.677876   564A     -0.677339  
     565A     -0.676617   566A     -0.676015   567A     -0.671698  
     568A     -0.670729   569A     -0.669970   570A     -0.669668  
     571A     -0.668526   572A     -0.667688   573A     -0.664295  
     574A     -0.664072   575A     -0.662821   576A     -0.662448  
     577A     -0.661572   578A     -0.661177   579A     -0.660123  
     580A     -0.657381   581A     -0.656749   582A     -0.655642  
     583A     -0.655483   584A     -0.654224   585A     -0.649136  
     586A     -0.648525   587A     -0.646638   588A     -0.646571  
     589A     -0.642642   590A     -0.642628   591A     -0.641215  
     592A     -0.640152   593A     -0.639039   594A     -0.638212  
     595A     -0.637513   596A     -0.636953   597A     -0.635518  
     598A     -0.634958   599A     -0.634032   600A     -0.632972  
     601A     -0.632513   602A     -0.630185   603A     -0.629925  
     604A     -0.629391   605A     -0.627180   606A     -0.626774  
     607A     -0.626005   608A     -0.625846   609A     -0.624801  
     610A     -0.624267   611A     -0.621226   612A     -0.620333  
     613A     -0.617840   614A     -0.616744   615A     -0.615463  
     616A     -0.614551   617A     -0.614178   618A     -0.612778  
     619A     -0.611823   620A     -0.608746   621A     -0.607686  
     622A     -0.606308   623A     -0.604254   624A     -0.604064  
     625A     -0.603639   626A     -0.602080   627A     -0.601538  
     628A     -0.600200   629A     -0.599837   630A     -0.599479  
     631A     -0.598899   632A     -0.596429   633A     -0.595867  
     634A     -0.595179   635A     -0.593779   636A     -0.593406  
     637A     -0.592540   638A     -0.592034   639A     -0.592006  
     640A     -0.591109   641A     -0.588894   642A     -0.588427  
     643A     -0.587978   644A     -0.587028   645A     -0.586304  
     646A     -0.583578   647A     -0.583453   648A     -0.582217  
     649A     -0.581448   650A     -0.578596   651A     -0.577746  
     652A     -0.577016   653A     -0.573984   654A     -0.573657  
     655A     -0.573221   656A     -0.573144   657A     -0.572406  
     658A     -0.571181   659A     -0.570766   660A     -0.570425  
     661A     -0.569314   662A     -0.568812   663A     -0.568387  
     664A     -0.567204   665A     -0.566032   666A     -0.564148  
     667A     -0.560892   668A     -0.560300   669A     -0.559783  
     670A     -0.559431   671A     -0.557673   672A     -0.555499  
     673A     -0.555214   674A     -0.553888   675A     -0.553148  
     676A     -0.553049   677A     -0.551186   678A     -0.550956  
     679A     -0.550415   680A     -0.549697   681A     -0.549691  
     682A     -0.548212   683A     -0.547580   684A     -0.546828  
     685A     -0.546089   686A     -0.544484   687A     -0.543703  
     688A     -0.543465   689A     -0.542614   690A     -0.542202  
     691A     -0.540841   692A     -0.539891   693A     -0.537859  
     694A     -0.536699   695A     -0.535556   696A     -0.535337  
     697A     -0.534586   698A     -0.534134   699A     -0.534013  
     700A     -0.533642   701A     -0.532541   702A     -0.532056  
     703A     -0.531786   704A     -0.531398   705A     -0.529865  
     706A     -0.528946   707A     -0.527738   708A     -0.526365  
     709A     -0.526161   710A     -0.524738   711A     -0.523348  
     712A     -0.523051   713A     -0.522254   714A     -0.521562  
     715A     -0.521361   716A     -0.519461   717A     -0.519232  
     718A     -0.518271   719A     -0.517980   720A     -0.517562  
     721A     -0.516175   722A     -0.515832   723A     -0.515466  
     724A     -0.514866   725A     -0.514587   726A     -0.514168  
     727A     -0.513835   728A     -0.513190   729A     -0.512345  
     730A     -0.511453   731A     -0.510180   732A     -0.509866  
     733A     -0.508990   734A     -0.508283   735A     -0.507874  
     736A     -0.507064   737A     -0.505843   738A     -0.504359  
     739A     -0.504103   740A     -0.502670   741A     -0.502122  
     742A     -0.501558   743A     -0.500251   744A     -0.500141  
     745A     -0.499294   746A     -0.498409   747A     -0.498159  
     748A     -0.497659   749A     -0.496623   750A     -0.496195  
     751A     -0.495183   752A     -0.494110   753A     -0.493021  
     754A     -0.492781   755A     -0.491009   756A     -0.490576  
     757A     -0.490416   758A     -0.489861   759A     -0.488209  
     760A     -0.486887   761A     -0.486655   762A     -0.485718  
     763A     -0.485652   764A     -0.484813   765A     -0.484600  
     766A     -0.484032   767A     -0.483441   768A     -0.483103  
     769A     -0.482253   770A     -0.481086   771A     -0.481060  
     772A     -0.480608   773A     -0.479994   774A     -0.479190  
     775A     -0.477686   776A     -0.476979   777A     -0.476336  
     778A     -0.475497   779A     -0.474909   780A     -0.474525  
     781A     -0.472582   782A     -0.472134   783A     -0.471180  
     784A     -0.470320   785A     -0.469858   786A     -0.469578  
     787A     -0.468871   788A     -0.467785   789A     -0.466555  
     790A     -0.465908   791A     -0.465369   792A     -0.464629  
     793A     -0.463910   794A     -0.462398   795A     -0.461803  
     796A     -0.461252   797A     -0.460730   798A     -0.460463  
     799A     -0.458597   800A     -0.458279   801A     -0.456916  
     802A     -0.456293   803A     -0.455779   804A     -0.455565  
     805A     -0.454548   806A     -0.453786   807A     -0.452858  
     808A     -0.452203   809A     -0.451437   810A     -0.450952  
     811A     -0.450523   812A     -0.450177   813A     -0.449365  
     814A     -0.448155   815A     -0.448066   816A     -0.447639  
     817A     -0.447431   818A     -0.445893   819A     -0.445861  
     820A     -0.443012   821A     -0.442015   822A     -0.441504  
     823A     -0.440955   824A     -0.440348   825A     -0.440113  
     826A     -0.439688   827A     -0.438008   828A     -0.437967  
     829A     -0.437224   830A     -0.437060   831A     -0.436414  
     832A     -0.436285   833A     -0.435859   834A     -0.435161  
     835A     -0.434217   836A     -0.432775   837A     -0.432131  
     838A     -0.431148   839A     -0.430981   840A     -0.430467  
     841A     -0.429877   842A     -0.428547   843A     -0.428427  
     844A     -0.428277   845A     -0.427325   846A     -0.426778  
     847A     -0.426481   848A     -0.425414   849A     -0.425069  
     850A     -0.424513   851A     -0.423492   852A     -0.423099  
     853A     -0.422762   854A     -0.422254   855A     -0.421608  
     856A     -0.421198   857A     -0.419261   858A     -0.418022  
     859A     -0.417002   860A     -0.416373   861A     -0.415356  
     862A     -0.415041   863A     -0.413835   864A     -0.413340  
     865A     -0.412747   866A     -0.412497   867A     -0.410952  
     868A     -0.410480   869A     -0.410303   870A     -0.409715  
     871A     -0.409676   872A     -0.409446   873A     -0.409413  
     874A     -0.409106   875A     -0.408371   876A     -0.407691  
     877A     -0.406956   878A     -0.405985   879A     -0.404854  
     880A     -0.403616   881A     -0.403348   882A     -0.402920  
     883A     -0.402620   884A     -0.401726   885A     -0.400972  
     886A     -0.400619   887A     -0.400134   888A     -0.398737  
     889A     -0.398346   890A     -0.397259   891A     -0.395984  
     892A     -0.395197   893A     -0.394953   894A     -0.394543  
     895A     -0.394501   896A     -0.393854   897A     -0.392281  
     898A     -0.392006   899A     -0.391775   900A     -0.391689  
     901A     -0.390210   902A     -0.387975   903A     -0.387461  
     904A     -0.386162   905A     -0.384961   906A     -0.383971  
     907A     -0.383654   908A     -0.383453   909A     -0.382751  
     910A     -0.382458   911A     -0.381690   912A     -0.379650  
     913A     -0.378209   914A     -0.376425   915A     -0.374949  
     916A     -0.374087   917A     -0.373213   918A     -0.372867  
     919A     -0.372598   920A     -0.371835   921A     -0.370284  
     922A     -0.369809   923A     -0.368558   924A     -0.367960  
     925A     -0.366059   926A     -0.365589   927A     -0.364945  
     928A     -0.364725   929A     -0.363609   930A     -0.362948  
     931A     -0.361991   932A     -0.360054   933A     -0.359842  
     934A     -0.359020   935A     -0.358496   936A     -0.358477  
     937A     -0.356949   938A     -0.356282   939A     -0.354850  
     940A     -0.354116   941A     -0.353699   942A     -0.352761  
     943A     -0.351923   944A     -0.351580   945A     -0.351341  
     946A     -0.351267   947A     -0.349924   948A     -0.349544  
     949A     -0.348525   950A     -0.346938   951A     -0.346492  
     952A     -0.345513   953A     -0.344702   954A     -0.343070  
     955A     -0.342180   956A     -0.340092   957A     -0.339300  
     958A     -0.338345   959A     -0.337877   960A     -0.333459  
     961A     -0.332127   962A     -0.329554   963A     -0.329037  
     964A     -0.328273   965A     -0.327053   966A     -0.326678  
     967A     -0.324114   968A     -0.323488   969A     -0.322799  
     970A     -0.322517   971A     -0.322387   972A     -0.319895  
     973A     -0.319404   974A     -0.318911   975A     -0.318792  
     976A     -0.318755   977A     -0.317101   978A     -0.316862  
     979A     -0.316291   980A     -0.316213   981A     -0.315419  
     982A     -0.314503   983A     -0.313872   984A     -0.313497  
     985A     -0.312916   986A     -0.312762   987A     -0.312192  
     988A     -0.309444   989A     -0.307479   990A     -0.305651  
     991A     -0.305109   992A     -0.303849   993A     -0.301531  
     994A     -0.301214   995A     -0.296617   996A     -0.296305  
     997A     -0.295805   998A     -0.294169   999A     -0.292959  
    1000A     -0.290519  1001A     -0.290392  1002A     -0.289979  
    1003A     -0.287928  1004A     -0.286549  1005A     -0.285245  
    1006A     -0.283195  1007A     -0.283136  1008A     -0.282652  
    1009A     -0.281693  1010A     -0.281077  1011A     -0.279703  
    1012A     -0.278259  1013A     -0.277360  1014A     -0.275185  
    1015A     -0.274367  1016A     -0.271580  1017A     -0.268392  
    1018A     -0.267643  1019A     -0.267003  1020A     -0.263917  
    1021A     -0.262949  1022A     -0.261427  1023A     -0.256992  
    1024A     -0.253913  1025A     -0.252770  1026A     -0.249168  
    1027A     -0.246966  1028A     -0.245694  1029A     -0.244367  
    1030A     -0.243260  1031A     -0.241867  1032A     -0.241623  
    1033A     -0.236190  1034A     -0.235636  1035A     -0.233315  
    1036A     -0.233133  1037A     -0.230131  1038A     -0.229838  
    1039A     -0.228405  1040A     -0.228048  1041A     -0.226158  
    1042A     -0.225441  1043A     -0.225073  1044A     -0.223366  
    1045A     -0.217647  1046A     -0.216708  1047A     -0.215855  
    1048A     -0.215353  1049A     -0.214269  1050A     -0.209026  
    1051A     -0.201484  1052A     -0.199920  1053A     -0.199101  
    1054A     -0.198376  1055A     -0.190066  1056A     -0.188093  
    1057A     -0.174413  1058A     -0.168028  1059A     -0.161095  
    1060A     -0.160174  1061A     -0.159852  1062A     -0.157943  
    1063A     -0.151924  1064A     -0.151112  1065A     -0.082376  
    1066A     -0.067806  1067A     -0.062856  1068A     -0.059639  
    1069A     -0.055522  1070A     -0.051499  1071A     -0.049618  
    1072A     -0.047752  1073A     -0.043306  1074A     -0.034978  
    1075A     -0.033974  1076A     -0.022128  1077A     -0.021176  
    1078A     -0.015563  1079A     -0.002510  

    Virtual:                                                              

    1080A      0.200163  1081A      0.200591  1082A      0.204828  
    1083A      0.207749  1084A      0.218878  1085A      0.234413  
    1086A      0.234927  1087A      0.238241  1088A      0.249368  
    1089A      0.250417  1090A      0.257380  1091A      0.258650  
    1092A      0.268776  1093A      0.275218  1094A      0.279225  
    1095A      0.281700  1096A      0.285878  1097A      0.288355  
    1098A      0.296067  1099A      0.296610  1100A      0.301297  
    1101A      0.302988  1102A      0.304618  1103A      0.314179  
    1104A      0.320126  1105A      0.321370  1106A      0.325396  
    1107A      0.331851  1108A      0.340172  1109A      0.343034  
    1110A      0.350347  1111A      0.355024  1112A      0.355778  
    1113A      0.356817  1114A      0.357481  1115A      0.357615  
    1116A      0.360391  1117A      0.362212  1118A      0.364355  
    1119A      0.366866  1120A      0.367470  1121A      0.376025  
    1122A      0.379057  1123A      0.392227  1124A      0.393064  
    1125A      0.405606  1126A      0.407682  1127A      0.412793  
    1128A      0.416108  1129A      0.426659  1130A      0.432528  
    1131A      0.437294  1132A      0.441638  1133A      0.442739  
    1134A      0.447951  1135A      0.448537  1136A      0.449328  
    1137A      0.452378  1138A      0.463567  1139A      0.464373  
    1140A      0.470821  1141A      0.475335  1142A      0.479245  
    1143A      0.487408  1144A      0.487518  1145A      0.489832  
    1146A      0.490030  1147A      0.492056  1148A      0.499508  
    1149A      0.500272  1150A      0.510202  1151A      0.512266  
    1152A      0.513143  1153A      0.517470  1154A      0.519655  
    1155A      0.523857  1156A      0.524951  1157A      0.526472  
    1158A      0.526671  1159A      0.529247  1160A      0.531586  
    1161A      0.532002  1162A      0.534433  1163A      0.535035  
    1164A      0.541682  1165A      0.546307  1166A      0.546978  
    1167A      0.551518  1168A      0.552034  1169A      0.556745  
    1170A      0.557592  1171A      0.560422  1172A      0.562465  
    1173A      0.563766  1174A      0.564222  1175A      0.564888  
    1176A      0.565962  1177A      0.566986  1178A      0.567204  
    1179A      0.573575  1180A      0.573801  1181A      0.574168  
    1182A      0.577720  1183A      0.579656  1184A      0.581109  
    1185A      0.582097  1186A      0.583514  1187A      0.583790  
    1188A      0.584004  1189A      0.585870  1190A      0.587659  
    1191A      0.588539  1192A      0.589069  1193A      0.589970  
    1194A      0.593818  1195A      0.595246  1196A      0.597061  
    1197A      0.597813  1198A      0.602530  1199A      0.603350  
    1200A      0.604710  1201A      0.605674  1202A      0.606048  
    1203A      0.611607  1204A      0.611985  1205A      0.612976  
    1206A      0.615203  1207A      0.616329  1208A      0.617477  
    1209A      0.618077  1210A      0.618558  1211A      0.620035  
    1212A      0.621205  1213A      0.621440  1214A      0.622777  
    1215A      0.625541  1216A      0.626716  1217A      0.627132  
    1218A      0.627946  1219A      0.629564  1220A      0.629973  
    1221A      0.632491  1222A      0.633571  1223A      0.634048  
    1224A      0.635143  1225A      0.635695  1226A      0.635830  
    1227A      0.636857  1228A      0.638766  1229A      0.639636  
    1230A      0.640299  1231A      0.641632  1232A      0.642175  
    1233A      0.646714  1234A      0.648688  1235A      0.649349  
    1236A      0.650538  1237A      0.650889  1238A      0.651930  
    1239A      0.651976  1240A      0.653793  1241A      0.654801  
    1242A      0.655352  1243A      0.655969  1244A      0.656573  
    1245A      0.657112  1246A      0.657967  1247A      0.659713  
    1248A      0.661435  1249A      0.662057  1250A      0.664690  
    1251A      0.664774  1252A      0.665428  1253A      0.666041  
    1254A      0.666181  1255A      0.667375  1256A      0.667940  
    1257A      0.668191  1258A      0.670562  1259A      0.671746  
    1260A      0.673007  1261A      0.674187  1262A      0.674755  
    1263A      0.675692  1264A      0.676522  1265A      0.676718  
    1266A      0.677681  1267A      0.678050  1268A      0.678674  
    1269A      0.679041  1270A      0.679580  1271A      0.680782  
    1272A      0.681099  1273A      0.682142  1274A      0.683029  
    1275A      0.685476  1276A      0.687126  1277A      0.687724  
    1278A      0.688355  1279A      0.688961  1280A      0.689404  
    1281A      0.690187  1282A      0.690785  1283A      0.690987  
    1284A      0.691276  1285A      0.692281  1286A      0.692922  
    1287A      0.693643  1288A      0.694339  1289A      0.695542  
    1290A      0.695939  1291A      0.696828  1292A      0.696862  
    1293A      0.697956  1294A      0.698440  1295A      0.699318  
    1296A      0.700192  1297A      0.701082  1298A      0.701810  
    1299A      0.702212  1300A      0.703633  1301A      0.704317  
    1302A      0.704660  1303A      0.704909  1304A      0.705872  
    1305A      0.706106  1306A      0.706393  1307A      0.706817  
    1308A      0.707330  1309A      0.708419  1310A      0.709809  
    1311A      0.709980  1312A      0.711001  1313A      0.711374  
    1314A      0.712039  1315A      0.712514  1316A      0.714015  
    1317A      0.714932  1318A      0.715251  1319A      0.716106  
    1320A      0.716947  1321A      0.717957  1322A      0.718214  
    1323A      0.718351  1324A      0.719651  1325A      0.720149  
    1326A      0.720804  1327A      0.721405  1328A      0.721594  
    1329A      0.722081  1330A      0.723838  1331A      0.725150  
    1332A      0.725389  1333A      0.726121  1334A      0.727093  
    1335A      0.728494  1336A      0.729053  1337A      0.730160  
    1338A      0.730457  1339A      0.731721  1340A      0.732375  
    1341A      0.732525  1342A      0.733123  1343A      0.734306  
    1344A      0.735453  1345A      0.736812  1346A      0.737401  
    1347A      0.738297  1348A      0.739013  1349A      0.739593  
    1350A      0.740193  1351A      0.741119  1352A      0.742264  
    1353A      0.742484  1354A      0.742818  1355A      0.744399  
    1356A      0.745052  1357A      0.745832  1358A      0.747206  
    1359A      0.748268  1360A      0.748712  1361A      0.749220  
    1362A      0.749940  1363A      0.750621  1364A      0.751464  
    1365A      0.751905  1366A      0.752386  1367A      0.752850  
    1368A      0.753702  1369A      0.754512  1370A      0.757810  
    1371A      0.758318  1372A      0.759335  1373A      0.759865  
    1374A      0.760515  1375A      0.761587  1376A      0.762313  
    1377A      0.763288  1378A      0.763991  1379A      0.764837  
    1380A      0.764933  1381A      0.765660  1382A      0.766181  
    1383A      0.766747  1384A      0.767112  1385A      0.767819  
    1386A      0.769290  1387A      0.769337  1388A      0.770200  
    1389A      0.770970  1390A      0.772757  1391A      0.773057  
    1392A      0.773282  1393A      0.773830  1394A      0.776283  
    1395A      0.776661  1396A      0.777105  1397A      0.777594  
    1398A      0.777900  1399A      0.779069  1400A      0.779315  
    1401A      0.780219  1402A      0.781375  1403A      0.781649  
    1404A      0.782966  1405A      0.784211  1406A      0.784828  
    1407A      0.785001  1408A      0.785949  1409A      0.786763  
    1410A      0.786967  1411A      0.787350  1412A      0.788912  
    1413A      0.789111  1414A      0.790133  1415A      0.790573  
    1416A      0.790846  1417A      0.791843  1418A      0.792684  
    1419A      0.794091  1420A      0.794742  1421A      0.795179  
    1422A      0.795625  1423A      0.796174  1424A      0.796907  
    1425A      0.797750  1426A      0.798520  1427A      0.799178  
    1428A      0.799488  1429A      0.800200  1430A      0.802170  
    1431A      0.802471  1432A      0.802881  1433A      0.803416  
    1434A      0.804342  1435A      0.805662  1436A      0.806383  
    1437A      0.806482  1438A      0.806584  1439A      0.806818  
    1440A      0.807591  1441A      0.808029  1442A      0.808874  
    1443A      0.809341  1444A      0.809389  1445A      0.810145  
    1446A      0.811242  1447A      0.811829  1448A      0.813548  
    1449A      0.814170  1450A      0.814280  1451A      0.816060  
    1452A      0.817212  1453A      0.818327  1454A      0.819154  
    1455A      0.819441  1456A      0.819659  1457A      0.821184  
    1458A      0.821513  1459A      0.823178  1460A      0.824188  
    1461A      0.824798  1462A      0.825646  1463A      0.825928  
    1464A      0.826899  1465A      0.827685  1466A      0.828129  
    1467A      0.828836  1468A      0.830090  1469A      0.830545  
    1470A      0.831159  1471A      0.831530  1472A      0.832638  
    1473A      0.833157  1474A      0.833816  1475A      0.834654  
    1476A      0.835455  1477A      0.836436  1478A      0.837733  
    1479A      0.837891  1480A      0.838508  1481A      0.839606  
    1482A      0.840452  1483A      0.842044  1484A      0.842800  
    1485A      0.843732  1486A      0.844788  1487A      0.845419  
    1488A      0.847625  1489A      0.848328  1490A      0.849300  
    1491A      0.849554  1492A      0.850919  1493A      0.851038  
    1494A      0.852041  1495A      0.853535  1496A      0.853624  
    1497A      0.854010  1498A      0.854577  1499A      0.854950  
    1500A      0.855547  1501A      0.856826  1502A      0.857001  
    1503A      0.858168  1504A      0.859107  1505A      0.861167  
    1506A      0.861406  1507A      0.862812  1508A      0.866188  
    1509A      0.866847  1510A      0.868140  1511A      0.868990  
    1512A      0.870450  1513A      0.871383  1514A      0.872694  
    1515A      0.873705  1516A      0.874162  1517A      0.874712  
    1518A      0.875139  1519A      0.876616  1520A      0.877405  
    1521A      0.877578  1522A      0.877634  1523A      0.879605  
    1524A      0.880356  1525A      0.880772  1526A      0.881831  
    1527A      0.882946  1528A      0.883150  1529A      0.885169  
    1530A      0.885449  1531A      0.886278  1532A      0.887143  
    1533A      0.887660  1534A      0.889287  1535A      0.889936  
    1536A      0.891089  1537A      0.891925  1538A      0.892325  
    1539A      0.893445  1540A      0.895053  1541A      0.895305  
    1542A      0.897083  1543A      0.897878  1544A      0.898699  
    1545A      0.899485  1546A      0.900114  1547A      0.901278  
    1548A      0.902156  1549A      0.903785  1550A      0.904090  
    1551A      0.905922  1552A      0.906075  1553A      0.908102  
    1554A      0.908736  1555A      0.909554  1556A      0.912275  
    1557A      0.912518  1558A      0.912904  1559A      0.914451  
    1560A      0.916002  1561A      0.916274  1562A      0.917929  
    1563A      0.920377  1564A      0.922838  1565A      0.923958  
    1566A      0.924094  1567A      0.924561  1568A      0.924866  
    1569A      0.925869  1570A      0.926329  1571A      0.926609  
    1572A      0.929058  1573A      0.929596  1574A      0.930414  
    1575A      0.930783  1576A      0.932880  1577A      0.936717  
    1578A      0.937076  1579A      0.938245  1580A      0.940148  
    1581A      0.941147  1582A      0.942534  1583A      0.944723  
    1584A      0.945540  1585A      0.945636  1586A      0.945849  
    1587A      0.946690  1588A      0.948625  1589A      0.949457  
    1590A      0.949523  1591A      0.950202  1592A      0.953073  
    1593A      0.954847  1594A      0.956729  1595A      0.958338  
    1596A      0.960308  1597A      0.961941  1598A      0.963768  
    1599A      0.965344  1600A      0.966283  1601A      0.967864  
    1602A      0.969350  1603A      0.970898  1604A      0.971974  
    1605A      0.974062  1606A      0.975214  1607A      0.978148  
    1608A      0.978867  1609A      0.978942  1610A      0.981140  
    1611A      0.983231  1612A      0.986032  1613A      0.987216  
    1614A      0.988014  1615A      0.988943  1616A      0.989312  
    1617A      0.990118  1618A      0.990786  1619A      0.993335  
    1620A      0.993513  1621A      0.996468  1622A      0.996917  
    1623A      0.998205  1624A      0.998530  1625A      1.000564  
    1626A      1.000975  1627A      1.001236  1628A      1.001869  
    1629A      1.003970  1630A      1.005628  1631A      1.005789  
    1632A      1.007133  1633A      1.008369  1634A      1.010049  
    1635A      1.011434  1636A      1.011543  1637A      1.013157  
    1638A      1.021099  1639A      1.021833  1640A      1.022143  
    1641A      1.023062  1642A      1.027645  1643A      1.034229  
    1644A      1.035747  1645A      1.036307  1646A      1.036746  
    1647A      1.039472  1648A      1.039957  1649A      1.044935  
    1650A      1.049522  1651A      1.050222  1652A      1.057770  
    1653A      1.058182  1654A      1.060784  1655A      1.061994  
    1656A      1.063144  1657A      1.064011  1658A      1.067920  
    1659A      1.069465  1660A      1.070613  1661A      1.071824  
    1662A      1.072700  1663A      1.073325  1664A      1.075999  
    1665A      1.082065  1666A      1.083368  1667A      1.083409  
    1668A      1.088651  1669A      1.093996  1670A      1.095453  
    1671A      1.096444  1672A      1.098419  1673A      1.099766  
    1674A      1.101950  1675A      1.106691  1676A      1.108829  
    1677A      1.119814  1678A      1.122068  1679A      1.124158  
    1680A      1.129025  1681A      1.134259  1682A      1.143971  
    1683A      1.145178  1684A      1.145921  1685A      1.157173  
    1686A      1.157688  1687A      1.159789  1688A      1.164258  
    1689A      1.166045  1690A      1.168568  1691A      1.171705  
    1692A      1.186264  1693A      1.188553  1694A      1.194654  
    1695A      1.195721  1696A      1.196483  1697A      1.210736  
    1698A      1.211272  1699A      1.214909  1700A      1.219851  
    1701A      1.223303  1702A      1.235155  1703A      1.250319  
    1704A      1.259896  1705A      1.282050  1706A      1.282231  
    1707A      1.299577  1708A      1.303576  1709A      1.318406  
    1710A      1.323389  1711A      1.326727  1712A      1.373256  

    Final Occupation by Irrep:
              A 
    DOCC [  1079 ]
    NA   [  1079 ]
    NB   [  1079 ]

  @DF-RHF Final Energy: -14934.93364457101416

   => Energetics <=

    Nuclear Repulsion Energy =         123932.0854884106083773
    One-Electron Energy =             -268264.7897603127057664
    Two-Electron Energy =              129403.4073413052683463
    Total Energy =                     -14934.9336445710177941

Computation Completed


Properties will be evaluated at   0.000000,   0.000000,   0.000000 [a0]

Properties computed using the SCF density matrix


 Multipole Moments:

 ------------------------------------------------------------------------------------
     Multipole            Electronic (a.u.)      Nuclear  (a.u.)        Total (a.u.)
 ------------------------------------------------------------------------------------

 L = 1.  Multiply by 2.5417464519 to convert [e a0] to [Debye]
 Dipole X            :     -12536.1154772        12475.9132988          -60.2021784
 Dipole Y            :    -194980.9336327       194760.1765947         -220.7570380
 Dipole Z            :    -203485.5085479       203367.3443037         -118.1642442
 Magnitude           :                                                  257.5281746

 ------------------------------------------------------------------------------------

*** tstop() called on atl1-1-01-010-23-2.pace.gatech.edu at Tue May 20 10:41:29 2025
Module time:
	user time   =   48421.23 seconds =     807.02 minutes
	system time =     700.53 seconds =      11.68 minutes
	total time  =       5019 seconds =      83.65 minutes
Total time:
	user time   =   48421.23 seconds =     807.02 minutes
	system time =     700.53 seconds =      11.68 minutes
	total time  =       5019 seconds =      83.65 minutes
Wall time: 5019.41 seconds
