# Supplementary material for: SparcleQC: Automated Input File Creation for QM/MM Studies of Protein:Ligand Complexes
Source: J Chem Inf Model. 2025 Jun 17;65(13):6433–40. doi: 10.1021/acs.jcim.5c00617 (PMC12264949; doi:10.1021/acs.jcim.5c00617)
Supplement: Supplementary file 2 [file ci5c00617_si_002.zip › si/convergence/ex1_1ABA/psi4_files/no_ee/cutoff_4.5_psi4_file_prot.out]

Scratch directory: /tmp/
   => Libint2 <=

    Primary   basis highest AM E, G, H:  5, 4, 3
    Auxiliary basis highest AM E, G, H:  6, 5, 4
    Onebody   basis highest AM E, G, H:  6, 5, 4
    Solid Harmonics ordering:            gaussian

*** tstart() called on atl1-1-01-010-25-2.pace.gatech.edu
*** at Tue May 20 08:12:06 2025

   => Loading Basis Set <=

    Name: MINIX
    Role: ORBITAL
    Keyword: BASIS
    atoms 1, 4-11, 22, 25-28, 30, 39, 42-46, 58, 61-68, 78, 81-85, 97, 100-104, 116, 119-122, 133, 136-137, 139-142, 155-156, 158-159, 169-171, 173 entry C          line    74 file /storage/hive/project/chem-sherrill/csargent30/.conda/envs/psi419/share/psi4/basis/minix.gbs 
    atoms 2, 12, 23, 40, 59, 79, 98, 117, 124, 134, 138, 157, 160, 183, 186, 189, 192, 195                                                          entry O          line   102 file /storage/hive/project/chem-sherrill/csargent30/.conda/envs/psi419/share/psi4/basis/minix.gbs 
    atoms 3, 24, 29, 31, 41, 60, 80, 99, 118, 123, 135, 154, 168                                                                                    entry N          line    88 file /storage/hive/project/chem-sherrill/csargent30/.conda/envs/psi419/share/psi4/basis/minix.gbs 
    atoms 13-21, 32-38, 47-57, 69-77, 86-96, 105-115, 125-132, 143-153, 161-167, 174-182, 184-185, 187-188, 190-191, 193-194, 196-213               entry H          line    24 file /storage/hive/project/chem-sherrill/csargent30/.conda/envs/psi419/share/psi4/basis/minix.gbs 
    atoms 172                                                                                                                                       entry S          line   256 file /storage/hive/project/chem-sherrill/csargent30/.conda/envs/psi419/share/psi4/basis/minix.gbs 

   => HF3C: Empirical Dispersion <=

    Grimme's -D3 (BJ-damping) Dispersion Correction
    Grimme S.; Ehrlich S.; Goerigk L. (2011), J. Comput. Chem., 32: 1456

        s6 =       1.000000
        s8 =       0.877700
        a1 =       0.417100
        a2 =       2.914900


         ---------------------------------------------------------
                                   SCF
               by Justin Turney, Rob Parrish, Andy Simmonett
                          and Daniel G. A. Smith
                              RHF Reference
                       10 Threads, 114440 MiB Core
         ---------------------------------------------------------

  ==> Geometry <==

    Molecular point group: c1
    Full point group: C1

    Geometry (in Angstrom), charge = 0, multiplicity = 1:

       Center              X                  Y                   Z               Mass       
    ------------   -----------------  -----------------  -----------------  -----------------
         C            3.333000000000    50.620000000000    55.891000000000    12.000000000000
         O            3.372000000000    51.588000000000    55.127000000000    15.994914619570
         N            2.442000000000    50.507000000000    56.862000000000    14.003074004430
         C            1.413000000000    51.506000000000    57.119000000000    12.000000000000
         C            0.005000000000    50.927000000000    57.232000000000    12.000000000000
         C           -0.521000000000    50.237000000000    56.001000000000    12.000000000000
         C           -0.985000000000    51.011000000000    54.951000000000    12.000000000000
         C           -0.569000000000    48.854000000000    55.936000000000    12.000000000000
         C           -1.502000000000    50.387000000000    53.835000000000    12.000000000000
         C           -1.086000000000    48.222000000000    54.817000000000    12.000000000000
         C           -1.549000000000    49.003000000000    53.779000000000    12.000000000000
         O           -2.106000000000    48.406000000000    52.664000000000    15.994914619570
         H            2.477000000000    49.689000000000    57.454000000000     1.007825032230
         H            1.439000000000    52.275000000000    56.347000000000     1.007825032230
         H            0.006000000000    50.203000000000    58.047000000000     1.007825032230
         H           -0.679000000000    51.735000000000    57.492000000000     1.007825032230
         H           -0.943000000000    52.089000000000    55.005000000000     1.007825032230
         H           -0.201000000000    48.265000000000    56.763000000000     1.007825032230
         H           -1.869000000000    50.975000000000    53.007000000000     1.007825032230
         H           -1.126000000000    47.144000000000    54.759000000000     1.007825032230
         H           -2.740000000000    47.740000000000    52.940000000000     1.007825032230
         C           -4.489000000000    54.638000000000    59.165000000000    12.000000000000
         O           -5.677000000000    54.600000000000    58.838000000000    15.994914619570
         N           -3.764000000000    53.513000000000    59.144000000000    14.003074004430
         C           -4.323000000000    52.242000000000    58.734000000000    12.000000000000
         C           -3.962000000000    52.008000000000    57.296000000000    12.000000000000
         C           -4.635000000000    50.801000000000    56.669000000000    12.000000000000
         C           -4.176000000000    49.512000000000    56.726000000000    12.000000000000
         N           -5.696000000000    50.809000000000    55.872000000000    14.003074004430
         C           -5.895000000000    49.594000000000    55.423000000000    12.000000000000
         N           -4.976000000000    48.833000000000    55.943000000000    14.003074004430
         H           -2.794000000000    53.552000000000    59.424000000000     1.007825032230
         H           -5.406000000000    52.241000000000    58.862000000000     1.007825032230
         H           -2.883000000000    51.867000000000    57.234000000000     1.007825032230
         H           -4.231000000000    52.894000000000    56.721000000000     1.007825032230
         H           -6.258000000000    51.618000000000    55.648000000000     1.007825032230
         H           -3.337000000000    49.137000000000    57.293000000000     1.007825032230
         H           -6.677000000000    49.282000000000    54.747000000000     1.007825032230
         C            4.103000000000    54.707000000000    53.574000000000    12.000000000000
         O            4.298000000000    55.692000000000    52.855000000000    15.994914619570
         N            3.358000000000    53.697000000000    53.143000000000    14.003074004430
         C            2.813000000000    53.718000000000    51.788000000000    12.000000000000
         C            2.765000000000    52.263000000000    51.154000000000    12.000000000000
         C            1.854000000000    51.314000000000    51.971000000000    12.000000000000
         C            4.222000000000    51.753000000000    51.018000000000    12.000000000000
         C            1.552000000000    49.957000000000    51.275000000000    12.000000000000
         H            3.168000000000    52.914000000000    53.752000000000     1.007825032230
         H            3.476000000000    54.326000000000    51.173000000000     1.007825032230
         H            2.346000000000    52.349000000000    50.152000000000     1.007825032230
         H            2.343000000000    51.107000000000    52.923000000000     1.007825032230
         H            0.910000000000    51.822000000000    52.168000000000     1.007825032230
         H            4.218000000000    50.753000000000    50.584000000000     1.007825032230
         H            4.784000000000    52.427000000000    50.372000000000     1.007825032230
         H            4.689000000000    51.720000000000    52.002000000000     1.007825032230
         H            0.908000000000    49.355000000000    51.916000000000     1.007825032230
         H            2.486000000000    49.425000000000    51.096000000000     1.007825032230
         H            1.050000000000    50.140000000000    50.325000000000     1.007825032230
         C           -3.305000000000    56.701000000000    49.689000000000    12.000000000000
         O           -2.574000000000    56.844000000000    50.663000000000    15.994914619570
         N           -2.981000000000    55.933000000000    48.650000000000    14.003074004430
         C           -1.694000000000    55.276000000000    48.503000000000    12.000000000000
         C           -1.807000000000    54.027000000000    47.654000000000    12.000000000000
         C           -2.448000000000    52.908000000000    48.447000000000    12.000000000000
         C           -1.674000000000    52.148000000000    49.313000000000    12.000000000000
         C           -3.793000000000    52.637000000000    48.293000000000    12.000000000000
         C           -2.246000000000    51.109000000000    50.022000000000    12.000000000000
         C           -4.359000000000    51.592000000000    49.009000000000    12.000000000000
         C           -3.585000000000    50.828000000000    49.870000000000    12.000000000000
         H           -3.669000000000    55.800000000000    47.923000000000     1.007825032230
         H           -1.321000000000    55.001000000000    49.490000000000     1.007825032230
         H           -2.418000000000    54.242000000000    46.778000000000     1.007825032230
         H           -0.812000000000    53.718000000000    47.333000000000     1.007825032230
         H           -0.624000000000    52.369000000000    49.433000000000     1.007825032230
         H           -4.397000000000    53.231000000000    47.623000000000     1.007825032230
         H           -1.643000000000    50.518000000000    50.695000000000     1.007825032230
         H           -5.410000000000    51.372000000000    48.895000000000     1.007825032230
         H           -4.032000000000    50.014000000000    50.420000000000     1.007825032230
         C            6.178000000000    52.810000000000    46.615000000000    12.000000000000
         O            7.003000000000    51.909000000000    46.780000000000    15.994914619570
         N            4.954000000000    52.544000000000    46.147000000000    14.003074004430
         C            4.574000000000    51.175000000000    45.767000000000    12.000000000000
         C            3.036000000000    51.092000000000    45.467000000000    12.000000000000
         C            2.286000000000    51.433000000000    46.777000000000    12.000000000000
         C            2.604000000000    49.685000000000    45.023000000000    12.000000000000
         C            0.773000000000    51.661000000000    46.639000000000    12.000000000000
         H            4.282000000000    53.292000000000    46.053000000000     1.007825032230
         H            4.809000000000    50.502000000000    46.592000000000     1.007825032230
         H            2.774000000000    51.816000000000    44.696000000000     1.007825032230
         H            2.438000000000    50.609000000000    47.474000000000     1.007825032230
         H            2.731000000000    52.331000000000    47.204000000000     1.007825032230
         H            3.120000000000    49.420000000000    44.100000000000     1.007825032230
         H            2.859000000000    48.965000000000    45.800000000000     1.007825032230
         H            1.527000000000    49.672000000000    44.854000000000     1.007825032230
         H            0.349000000000    51.893000000000    47.616000000000     1.007825032230
         H            0.592000000000    52.493000000000    45.958000000000     1.007825032230
         H            0.304000000000    50.760000000000    46.244000000000     1.007825032230
         C            9.824000000000    50.151000000000    44.980000000000    12.000000000000
         O           10.783000000000    49.382000000000    44.768000000000    15.994914619570
         N            8.796000000000    49.803000000000    45.757000000000    14.003074004430
         C            8.772000000000    48.508000000000    46.402000000000    12.000000000000
         C            7.545000000000    48.399000000000    47.296000000000    12.000000000000
         C            7.324000000000    47.081000000000    48.078000000000    12.000000000000
         C            8.510000000000    46.703000000000    48.971000000000    12.000000000000
         C            6.091000000000    47.281000000000    48.927000000000    12.000000000000
         H            8.031000000000    50.447000000000    45.895000000000     1.007825032230
         H            9.665000000000    48.408000000000    47.019000000000     1.007825032230
         H            7.607000000000    49.203000000000    48.029000000000     1.007825032230
         H            6.664000000000    48.575000000000    46.679000000000     1.007825032230
         H            7.141000000000    46.273000000000    47.369000000000     1.007825032230
         H            9.398000000000    46.559000000000    48.355000000000     1.007825032230
         H            8.284000000000    45.779000000000    49.503000000000     1.007825032230
         H            8.692000000000    47.501000000000    49.691000000000     1.007825032230
         H            5.893000000000    46.375000000000    49.500000000000     1.007825032230
         H            5.238000000000    47.497000000000    48.283000000000     1.007825032230
         H            6.252000000000    48.115000000000    49.610000000000     1.007825032230
         C            2.042000000000    42.251000000000    41.586000000000    12.000000000000
         O            3.101000000000    42.119000000000    42.211000000000    15.994914619570
         N            0.923000000000    42.587000000000    42.217000000000    14.003074004430
         C            0.860000000000    42.841000000000    43.647000000000    12.000000000000
         C            0.083000000000    44.138000000000    43.892000000000    12.000000000000
         C            0.752000000000    45.382000000000    43.343000000000    12.000000000000
         C           -0.200000000000    46.571000000000    43.380000000000    12.000000000000
         N           -0.054000000000    47.428000000000    44.372000000000    14.003074004430
         O           -1.105000000000    46.721000000000    42.552000000000    15.994914619570
         H            0.074000000000    42.670000000000    41.677000000000     1.007825032230
         H            1.874000000000    42.962000000000    44.027000000000     1.007825032230
         H           -0.896000000000    44.042000000000    43.423000000000     1.007825032230
         H           -0.056000000000    44.263000000000    44.966000000000     1.007825032230
         H            1.055000000000    45.199000000000    42.312000000000     1.007825032230
         H            1.634000000000    45.609000000000    43.942000000000     1.007825032230
         H            0.677000000000    47.290000000000    45.055000000000     1.007825032230
         H           -0.673000000000    48.222000000000    44.448000000000     1.007825032230
         C            0.502000000000    39.140000000000    48.581000000000    12.000000000000
         O            0.972000000000    38.690000000000    49.632000000000    15.994914619570
         N            0.859000000000    40.336000000000    48.132000000000    14.003074004430
         C            1.732000000000    41.190000000000    48.902000000000    12.000000000000
         C            1.034000000000    41.776000000000    50.121000000000    12.000000000000
         O           -0.031000000000    42.407000000000    50.002000000000    15.994914619570
         C            2.216000000000    42.332000000000    48.029000000000    12.000000000000
         C            3.407000000000    42.998000000000    47.384000000000    12.000000000000
         C            3.093000000000    44.447000000000    47.004000000000    12.000000000000
         C            4.542000000000    42.927000000000    48.387000000000    12.000000000000
         H            0.515000000000    40.654000000000    47.237000000000     1.007825032230
         H            2.593000000000    40.609000000000    49.233000000000     1.007825032230
         H            1.601000000000    42.161000000000    47.146000000000     1.007825032230
         H            1.711000000000    43.184000000000    48.485000000000     1.007825032230
         H            3.686000000000    42.444000000000    46.487000000000     1.007825032230
         H            3.962000000000    44.893000000000    46.520000000000     1.007825032230
         H            2.245000000000    44.467000000000    46.319000000000     1.007825032230
         H            2.848000000000    45.013000000000    47.902000000000     1.007825032230
         H            5.430000000000    43.398000000000    47.965000000000     1.007825032230
         H            4.253000000000    43.448000000000    49.300000000000     1.007825032230
         H            4.758000000000    41.884000000000    48.618000000000     1.007825032230
         N            1.609000000000    41.565000000000    51.285000000000    14.003074004430
         C            1.098000000000    42.152000000000    52.502000000000    12.000000000000
         C            2.197000000000    43.020000000000    53.128000000000    12.000000000000
         O            3.368000000000    42.991000000000    52.732000000000    15.994914619570
         C            0.678000000000    41.061000000000    53.494000000000    12.000000000000
         C           -0.525000000000    40.271000000000    53.005000000000    12.000000000000
         O            1.805000000000    40.199000000000    53.678000000000    15.994914619570
         H            2.429000000000    40.977000000000    51.329000000000     1.007825032230
         H            0.236000000000    42.776000000000    52.267000000000     1.007825032230
         H            0.430000000000    41.527000000000    54.448000000000     1.007825032230
         H            1.577000000000    39.501000000000    54.296000000000     1.007825032230
         H           -0.785000000000    39.510000000000    53.741000000000     1.007825032230
         H           -1.370000000000    40.945000000000    52.866000000000     1.007825032230
         H           -0.283000000000    39.791000000000    52.057000000000     1.007825032230
         N            1.761000000000    43.922000000000    53.995000000000    14.003074004430
         C            2.669000000000    44.782000000000    54.721000000000    12.000000000000
         C            2.071000000000    46.190000000000    54.846000000000    12.000000000000
         C            1.967000000000    46.894000000000    53.501000000000    12.000000000000
         S            3.577000000000    47.123000000000    52.682000000000    31.972071174400
         C            3.194000000000    46.290000000000    51.174000000000    12.000000000000
         H            0.767000000000    44.011000000000    54.153000000000     1.007825032230
         H            3.619000000000    44.837000000000    54.189000000000     1.007825032230
         H            1.073000000000    46.110000000000    55.278000000000     1.007825032230
         H            2.699000000000    46.784000000000    55.510000000000     1.007825032230
         H            1.328000000000    46.300000000000    52.848000000000     1.007825032230
         H            1.506000000000    47.870000000000    53.650000000000     1.007825032230
         H            4.062000000000    46.314000000000    50.515000000000     1.007825032230
         H            2.929000000000    45.255000000000    51.388000000000     1.007825032230
         H            2.354000000000    46.787000000000    50.688000000000     1.007825032230
         O           -4.494000000000    46.184000000000    55.356000000000    15.994914619570
         H           -3.983000000000    45.969000000000    54.576000000000     1.007825032230
         H           -4.883000000000    45.386000000000    55.713000000000     1.007825032230
         O           -0.810000000000    44.068000000000    57.031000000000    15.994914619570
         H            0.132000000000    43.938000000000    56.920000000000     1.007825032230
         H           -1.285000000000    43.430000000000    56.499000000000     1.007825032230
         O           -5.188000000000    43.599000000000    55.708000000000    15.994914619570
         H           -5.595000000000    43.266000000000    54.908000000000     1.007825032230
         H           -4.407000000000    43.083000000000    55.907000000000     1.007825032230
         O           -4.831000000000    48.504000000000    52.099000000000    15.994914619570
         H           -5.768000000000    48.538000000000    51.905000000000     1.007825032230
         H           -4.357000000000    48.187000000000    51.330000000000     1.007825032230
         O           -2.001000000000    42.627000000000    47.431000000000    15.994914619570
         H           -1.139000000000    42.734000000000    47.029000000000     1.007825032230
         H           -1.902000000000    42.534000000000    48.378000000000     1.007825032230
         H            4.038000000000    49.801000000000    55.818000000000     1.007825032230
         H            1.597000000000    51.945000000000    58.080000000000     1.007825032230
         H           -4.038000000000    55.583000000000    59.452000000000     1.007825032230
         H           -3.863000000000    51.507000000000    59.384000000000     1.007825032230
         H            4.541000000000    54.668000000000    54.572000000000     1.007825032230
         H            1.812000000000    54.166000000000    51.743000000000     1.007825032230
         H           -4.281000000000    57.206000000000    49.637000000000     1.007825032230
         H           -0.974000000000    55.922000000000    48.023000000000     1.007825032230
         H            6.477000000000    53.828000000000    46.853000000000     1.007825032230
         H            5.166000000000    50.884000000000    44.894000000000     1.007825032230
         H            9.774000000000    51.131000000000    44.480000000000     1.007825032230
         H            8.762000000000    47.702000000000    45.667000000000     1.007825032230
         H            2.014000000000    42.057000000000    40.504000000000     1.007825032230
         H            0.381000000000    42.021000000000    44.181000000000     1.007825032230
         H           -0.173000000000    38.523000000000    47.989000000000     1.007825032230
         H            2.834000000000    44.365000000000    55.716000000000     1.007825032230

  Running in c1 symmetry.

  Rotational constants: A =      0.00040  B =      0.00000  C =      0.00000 [cm^-1]
  Rotational constants: A =     12.01347  B =      0.07494  C =      0.07483 [MHz]
  Nuclear repulsion = 19281.167085993925866

  Charge       = 0
  Multiplicity = 1
  Electrons    = 742
  Nalpha       = 371
  Nbeta        = 371

  ==> Algorithm <==

  SCF Algorithm Type is DF.
  DIIS enabled.
  MOM disabled.
  Fractional occupation disabled.
  Guess Type is SAD.
  Energy threshold   = 1.00e-06
  Density threshold  = 1.00e-06
  Integral threshold = 1.00e-12

  ==> Primary Basis <==

  Basis Set: MINIX
    Blend: MINIX
    Number of shells: 404
    Number of basis functions: 598
    Number of Cartesian functions: 599
    Spherical Harmonics?: true
    Max angular momentum: 2

   => Loading Basis Set <=

    Name: (MINIX AUX)
    Role: JKFIT
    Keyword: DF_BASIS_SCF
    atoms 1, 4-11, 22, 25-28, 30, 39, 42-46, 58, 61-68, 78, 81-85, 97, 100-104, 116, 119-122, 133, 136-137, 139-142, 155-156, 158-159, 169-171, 173 entry C          line   198 file /storage/hive/project/chem-sherrill/csargent30/.conda/envs/psi419/share/psi4/basis/def2-universal-jkfit.gbs 
    atoms 2, 12, 23, 40, 59, 79, 98, 117, 124, 134, 138, 157, 160, 183, 186, 189, 192, 195                                                          entry O          line   318 file /storage/hive/project/chem-sherrill/csargent30/.conda/envs/psi419/share/psi4/basis/def2-universal-jkfit.gbs 
    atoms 3, 24, 29, 31, 41, 60, 80, 99, 118, 123, 135, 154, 168                                                                                    entry N          line   258 file /storage/hive/project/chem-sherrill/csargent30/.conda/envs/psi419/share/psi4/basis/def2-universal-jkfit.gbs 
    atoms 13-21, 32-38, 47-57, 69-77, 86-96, 105-115, 125-132, 143-153, 161-167, 174-182, 184-185, 187-188, 190-191, 193-194, 196-213               entry H          line    18 file /storage/hive/project/chem-sherrill/csargent30/.conda/envs/psi419/share/psi4/basis/def2-universal-jkfit.gbs 
    atoms 172                                                                                                                                       entry S          line   903 file /storage/hive/project/chem-sherrill/csargent30/.conda/envs/psi419/share/psi4/basis/def2-universal-jkfit.gbs 

  ==> Integral Setup <==

  DFHelper Memory: AOs need 8.386 GiB; user supplied 83.819 GiB. 
  Using in-core AOs.

  ==> MemDFJK: Density-Fitted J/K Matrices <==

    J tasked:                   Yes
    K tasked:                   Yes
    wK tasked:                   No
    OpenMP threads:              10
    Memory [MiB]:             85830
    Algorithm:                 Core
    Schwarz Cutoff:           1E-12
    Mask sparsity (%):      69.1799
    Fitting Condition:        1E-10

   => Auxiliary Basis Set <=

  Basis Set: (MINIX AUX)
    Blend: DEF2-UNIVERSAL-JKFIT
    Number of shells: 3077
    Number of basis functions: 9307
    Number of Cartesian functions: 10936
    Spherical Harmonics?: true
    Max angular momentum: 4

  Minimum eigenvalue in the overlap matrix is 1.6583737403E-01.
  Reciprocal condition number of the overlap matrix is 5.9297873492E-02.
    Using symmetric orthogonalization.

  ==> Pre-Iterations <==

  SCF Guess: Superposition of Atomic Densities via on-the-fly atomic UHF (no occupation information).

   -------------------------
    Irrep   Nso     Nmo    
   -------------------------
     A        598     598 
   -------------------------
    Total     598     598
   -------------------------

  ==> Iterations <==

                           Total Energy        Delta E     RMS |[F,P]|

   @DF-RHF iter SAD: -4789.71244290909999   -4.78971e+03   0.00000e+00 
   @DF-RHF iter   1: -4836.71908272407472   -4.70066e+01   2.80884e-03 DIIS/ADIIS
   @DF-RHF iter   2: -4838.25977716747002   -1.54069e+00   1.80299e-03 DIIS/ADIIS
   @DF-RHF iter   3: -4838.85845716400854   -5.98680e-01   2.09223e-04 DIIS/ADIIS
   @DF-RHF iter   4: -4838.87816935192586   -1.97122e-02   9.32876e-05 DIIS
   @DF-RHF iter   5: -4838.88156855245779   -3.39920e-03   3.19346e-05 DIIS
   @DF-RHF iter   6: -4838.88203163978415   -4.63087e-04   1.41506e-05 DIIS
   @DF-RHF iter   7: -4838.88212421103435   -9.25713e-05   4.70993e-06 DIIS
   @DF-RHF iter   8: -4838.88213443219138   -1.02212e-05   1.42255e-06 DIIS
   @DF-RHF iter   9: -4838.88213539220396   -9.60013e-07   3.99717e-07 DIIS
  Energy and wave function converged.


  ==> Post-Iterations <==

    Orbital Energies [Eh]
    ---------------------

    Doubly Occupied:                                                      

       1A    -91.273567     2A    -20.343330     3A    -20.330981  
       4A    -20.330858     5A    -20.325886     6A    -20.302579  
       7A    -20.292626     8A    -20.292554     9A    -20.290537  
      10A    -20.290426    11A    -20.284757    12A    -20.279045  
      13A    -20.278974    14A    -20.274509    15A    -20.270336  
      16A    -20.268543    17A    -20.236377    18A    -20.233334  
      19A    -20.230730    20A    -15.509130    21A    -15.467646  
      22A    -15.467014    23A    -15.466354    24A    -15.458934  
      25A    -15.451881    26A    -15.451004    27A    -15.446171  
      28A    -15.440214    29A    -15.437037    30A    -15.401358  
      31A    -15.398178    32A    -15.356376    33A    -11.341518  
      34A    -11.339163    35A    -11.337185    36A    -11.331203  
      37A    -11.329312    38A    -11.328896    39A    -11.321249  
      40A    -11.314139    41A    -11.313681    42A    -11.280148  
      43A    -11.278097    44A    -11.270229    45A    -11.262980  
      46A    -11.262170    47A    -11.255323    48A    -11.236165  
      49A    -11.235785    50A    -11.227425    51A    -11.225502  
      52A    -11.221904    53A    -11.220234    54A    -11.204020  
      55A    -11.196982    56A    -11.196857    57A    -11.194786  
      58A    -11.194737    59A    -11.194658    60A    -11.194311  
      61A    -11.192058    62A    -11.191019    63A    -11.188476  
      64A    -11.188105    65A    -11.187882    66A    -11.186315  
      67A    -11.184890    68A    -11.182888    69A    -11.182881  
      70A    -11.182762    71A    -11.181568    72A    -11.181047  
      73A    -11.180582    74A    -11.180399    75A    -11.180244  
      76A    -11.179655    77A    -11.178151    78A    -11.177346  
      79A    -11.176618    80A    -11.174904    81A    -11.172981  
      82A    -11.170314    83A    -11.170102    84A    -11.164292  
      85A    -11.163929    86A    -11.159224    87A    -11.149258  
      88A    -11.149129    89A    -11.148389    90A    -11.143384  
      91A    -11.142274    92A    -11.135613    93A    -11.134652  
      94A    -11.130427    95A     -8.891588    96A     -6.541198  
      97A     -6.539442    98A     -6.536550    99A     -1.401941  
     100A     -1.392178   101A     -1.389931   102A     -1.384063  
     103A     -1.382823   104A     -1.376455   105A     -1.375548  
     106A     -1.373815   107A     -1.372030   108A     -1.370860  
     109A     -1.366939   110A     -1.365769   111A     -1.356255  
     112A     -1.344343   113A     -1.337620   114A     -1.328395  
     115A     -1.317077   116A     -1.310165   117A     -1.256607  
     118A     -1.253146   119A     -1.252911   120A     -1.249756  
     121A     -1.247299   122A     -1.235404   123A     -1.231477  
     124A     -1.228451   125A     -1.225216   126A     -1.211140  
     127A     -1.190916   128A     -1.185457   129A     -1.179124  
     130A     -1.176048   131A     -1.160596   132A     -1.134191  
     133A     -1.118029   134A     -1.116075   135A     -1.101217  
     136A     -1.099013   137A     -1.091646   138A     -1.084324  
     139A     -1.083487   140A     -1.074756   141A     -1.071451  
     142A     -1.050448   143A     -1.044003   144A     -1.036670  
     145A     -1.031758   146A     -1.019009   147A     -1.004707  
     148A     -1.004254   149A     -1.003292   150A     -0.992912  
     151A     -0.991081   152A     -0.987270   153A     -0.984314  
     154A     -0.962846   155A     -0.955366   156A     -0.953152  
     157A     -0.930933   158A     -0.922388   159A     -0.920117  
     160A     -0.903312   161A     -0.894305   162A     -0.885862  
     163A     -0.885815   164A     -0.874331   165A     -0.869952  
     166A     -0.862724   167A     -0.862032   168A     -0.856125  
     169A     -0.853294   170A     -0.841008   171A     -0.837722  
     172A     -0.822702   173A     -0.817146   174A     -0.812490  
     175A     -0.810681   176A     -0.810065   177A     -0.808805  
     178A     -0.803855   179A     -0.803486   180A     -0.802742  
     181A     -0.802486   182A     -0.797752   183A     -0.796674  
     184A     -0.794617   185A     -0.794543   186A     -0.787057  
     187A     -0.786794   188A     -0.773190   189A     -0.764203  
     190A     -0.758546   191A     -0.754985   192A     -0.749640  
     193A     -0.745461   194A     -0.743042   195A     -0.741554  
     196A     -0.739904   197A     -0.734432   198A     -0.730930  
     199A     -0.729491   200A     -0.717851   201A     -0.716438  
     202A     -0.715332   203A     -0.710165   204A     -0.707448  
     205A     -0.705536   206A     -0.697417   207A     -0.697140  
     208A     -0.689135   209A     -0.688295   210A     -0.682971  
     211A     -0.681821   212A     -0.680791   213A     -0.675496  
     214A     -0.672058   215A     -0.671812   216A     -0.668818  
     217A     -0.666541   218A     -0.663363   219A     -0.660381  
     220A     -0.660291   221A     -0.655319   222A     -0.654498  
     223A     -0.650411   224A     -0.647434   225A     -0.645455  
     226A     -0.643339   227A     -0.641344   228A     -0.639614  
     229A     -0.638643   230A     -0.636983   231A     -0.634803  
     232A     -0.631584   233A     -0.631480   234A     -0.630192  
     235A     -0.626555   236A     -0.623402   237A     -0.623244  
     238A     -0.621422   239A     -0.620935   240A     -0.619006  
     241A     -0.617339   242A     -0.616180   243A     -0.612291  
     244A     -0.611793   245A     -0.604955   246A     -0.602932  
     247A     -0.602699   248A     -0.599959   249A     -0.597478  
     250A     -0.596119   251A     -0.595972   252A     -0.595151  
     253A     -0.592828   254A     -0.592632   255A     -0.587763  
     256A     -0.586230   257A     -0.584693   258A     -0.583302  
     259A     -0.581593   260A     -0.580891   261A     -0.576114  
     262A     -0.573634   263A     -0.569329   264A     -0.568953  
     265A     -0.566631   266A     -0.563320   267A     -0.562940  
     268A     -0.562613   269A     -0.561350   270A     -0.561137  
     271A     -0.559612   272A     -0.557493   273A     -0.554692  
     274A     -0.554576   275A     -0.552742   276A     -0.551935  
     277A     -0.551456   278A     -0.550173   279A     -0.549919  
     280A     -0.549054   281A     -0.547123   282A     -0.546509  
     283A     -0.544547   284A     -0.543817   285A     -0.541969  
     286A     -0.539709   287A     -0.538048   288A     -0.537980  
     289A     -0.537745   290A     -0.536146   291A     -0.531889  
     292A     -0.531384   293A     -0.529737   294A     -0.527033  
     295A     -0.524593   296A     -0.523607   297A     -0.523340  
     298A     -0.522711   299A     -0.521155   300A     -0.520722  
     301A     -0.518681   302A     -0.518370   303A     -0.515731  
     304A     -0.514766   305A     -0.514391   306A     -0.508514  
     307A     -0.507986   308A     -0.507162   309A     -0.506424  
     310A     -0.503509   311A     -0.503111   312A     -0.501601  
     313A     -0.499678   314A     -0.499540   315A     -0.497204  
     316A     -0.493910   317A     -0.491779   318A     -0.490459  
     319A     -0.488010   320A     -0.485749   321A     -0.484622  
     322A     -0.483116   323A     -0.482088   324A     -0.481395  
     325A     -0.480260   326A     -0.474872   327A     -0.470792  
     328A     -0.470064   329A     -0.466583   330A     -0.456453  
     331A     -0.456234   332A     -0.454411   333A     -0.454353  
     334A     -0.450414   335A     -0.450096   336A     -0.449672  
     337A     -0.444237   338A     -0.444092   339A     -0.436572  
     340A     -0.429527   341A     -0.423954   342A     -0.420300  
     343A     -0.414547   344A     -0.413172   345A     -0.412642  
     346A     -0.411952   347A     -0.405055   348A     -0.400302  
     349A     -0.396556   350A     -0.394863   351A     -0.384156  
     352A     -0.383228   353A     -0.382897   354A     -0.381519  
     355A     -0.378418   356A     -0.377568   357A     -0.374858  
     358A     -0.369940   359A     -0.366107   360A     -0.365797  
     361A     -0.365340   362A     -0.365018   363A     -0.361264  
     364A     -0.358552   365A     -0.346993   366A     -0.341575  
     367A     -0.329671   368A     -0.328917   369A     -0.326595  
     370A     -0.324938   371A     -0.297949  

    Virtual:                                                              

     372A      0.179468   373A      0.179985   374A      0.185343  
     375A      0.186881   376A      0.214191   377A      0.222964  
     378A      0.224246   379A      0.228609   380A      0.228778  
     381A      0.235897   382A      0.240387   383A      0.240645  
     384A      0.249508   385A      0.259114   386A      0.271120  
     387A      0.276981   388A      0.296165   389A      0.350024  
     390A      0.365286   391A      0.388746   392A      0.419424  
     393A      0.423132   394A      0.439593   395A      0.473425  
     396A      0.483998   397A      0.491181   398A      0.493493  
     399A      0.496151   400A      0.498642   401A      0.499246  
     402A      0.500185   403A      0.503640   404A      0.504137  
     405A      0.511061   406A      0.511609   407A      0.517525  
     408A      0.521514   409A      0.523263   410A      0.532351  
     411A      0.534927   412A      0.539593   413A      0.541005  
     414A      0.543451   415A      0.551768   416A      0.556717  
     417A      0.561281   418A      0.564851   419A      0.565335  
     420A      0.566356   421A      0.567998   422A      0.568156  
     423A      0.570198   424A      0.572996   425A      0.577429  
     426A      0.577604   427A      0.578391   428A      0.579422  
     429A      0.584672   430A      0.586347   431A      0.587334  
     432A      0.589093   433A      0.589248   434A      0.593593  
     435A      0.596506   436A      0.601549   437A      0.603793  
     438A      0.603932   439A      0.605073   440A      0.609760  
     441A      0.609944   442A      0.613735   443A      0.617900  
     444A      0.619851   445A      0.621213   446A      0.622205  
     447A      0.623818   448A      0.628335   449A      0.628756  
     450A      0.631876   451A      0.635035   452A      0.637483  
     453A      0.638354   454A      0.639882   455A      0.642034  
     456A      0.643857   457A      0.645743   458A      0.649150  
     459A      0.651105   460A      0.654741   461A      0.655294  
     462A      0.656039   463A      0.657762   464A      0.660159  
     465A      0.660370   466A      0.660635   467A      0.662195  
     468A      0.662909   469A      0.663667   470A      0.667166  
     471A      0.668982   472A      0.669890   473A      0.670929  
     474A      0.671843   475A      0.673385   476A      0.675123  
     477A      0.676455   478A      0.680257   479A      0.680887  
     480A      0.681229   481A      0.681986   482A      0.682756  
     483A      0.683386   484A      0.685689   485A      0.686614  
     486A      0.687830   487A      0.689058   488A      0.691251  
     489A      0.693391   490A      0.696842   491A      0.697430  
     492A      0.697876   493A      0.701140   494A      0.702982  
     495A      0.704365   496A      0.705535   497A      0.706649  
     498A      0.707293   499A      0.708298   500A      0.711471  
     501A      0.713011   502A      0.715389   503A      0.715886  
     504A      0.718416   505A      0.719910   506A      0.721512  
     507A      0.722351   508A      0.722851   509A      0.725784  
     510A      0.727306   511A      0.728362   512A      0.729170  
     513A      0.730780   514A      0.733409   515A      0.733633  
     516A      0.735135   517A      0.735747   518A      0.737220  
     519A      0.738826   520A      0.743135   521A      0.744259  
     522A      0.745845   523A      0.750838   524A      0.751399  
     525A      0.752121   526A      0.753025   527A      0.755471  
     528A      0.757839   529A      0.757913   530A      0.759696  
     531A      0.760386   532A      0.761745   533A      0.763572  
     534A      0.768472   535A      0.768979   536A      0.771997  
     537A      0.774631   538A      0.779204   539A      0.779986  
     540A      0.784849   541A      0.788772   542A      0.789164  
     543A      0.790470   544A      0.794027   545A      0.801506  
     546A      0.803203   547A      0.805019   548A      0.807237  
     549A      0.808624   550A      0.811219   551A      0.816050  
     552A      0.820056   553A      0.828665   554A      0.838346  
     555A      0.839430   556A      0.842734   557A      0.842881  
     558A      0.843946   559A      0.851785   560A      0.859142  
     561A      0.863602   562A      0.863902   563A      0.867601  
     564A      0.867769   565A      0.871947   566A      0.876004  
     567A      0.883380   568A      0.887274   569A      0.890086  
     570A      0.890908   571A      0.891815   572A      0.892194  
     573A      0.900702   574A      0.914834   575A      0.918337  
     576A      0.921519   577A      0.923575   578A      0.925086  
     579A      0.931507   580A      0.936640   581A      0.949142  
     582A      0.951972   583A      0.970501   584A      0.973403  
     585A      0.974567   586A      0.985291   587A      0.996153  
     588A      0.998305   589A      0.999971   590A      1.025830  
     591A      1.046838   592A      1.051830   593A      1.073227  
     594A      1.074524   595A      1.097939   596A      1.122536  
     597A      1.133938   598A      1.209736  

    Final Occupation by Irrep:
              A 
    DOCC [   371 ]
    NA   [   371 ]
    NB   [   371 ]

  @DF-RHF Final Energy: -4838.88213539220396

   => Energetics <=

    Nuclear Repulsion Energy =          19281.1670859939258662
    One-Electron Energy =              -45083.8130858801159775
    Two-Electron Energy =               20965.4285927353630541
    Total Energy =                      -4838.8821353922030539

Computation Completed


Properties will be evaluated at   0.000000,   0.000000,   0.000000 [a0]

Properties computed using the SCF density matrix


 Multipole Moments:

 ------------------------------------------------------------------------------------
     Multipole            Electronic (a.u.)      Nuclear  (a.u.)        Total (a.u.)
 ------------------------------------------------------------------------------------

 L = 1.  Multiply by 2.5417464519 to convert [e a0] to [Debye]
 Dipole X            :      -1292.3650313         1287.7859935           -4.5790378
 Dipole Y            :     -67551.4681739        67548.6647559           -2.8034180
 Dipole Z            :     -71171.0940451        71172.1163357            1.0222905
 Magnitude           :                                                    5.4655116

 ------------------------------------------------------------------------------------

*** tstop() called on atl1-1-01-010-25-2.pace.gatech.edu at Tue May 20 08:15:21 2025
Module time:
	user time   =    1404.18 seconds =      23.40 minutes
	system time =      49.18 seconds =       0.82 minutes
	total time  =        195 seconds =       3.25 minutes
Total time:
	user time   =    1404.18 seconds =      23.40 minutes
	system time =      49.18 seconds =       0.82 minutes
	total time  =        195 seconds =       3.25 minutes
Wall time: 195.20 seconds
