# Supplementary material for: SparcleQC: Automated Input File Creation for QM/MM Studies of Protein:Ligand Complexes
Source: J Chem Inf Model. 2025 Jun 17;65(13):6433–40. doi: 10.1021/acs.jcim.5c00617 (PMC12264949; doi:10.1021/acs.jcim.5c00617)
Supplement: Supplementary file 2 [file ci5c00617_si_002.zip › si/convergence/ex1_1ABA/psi4_files/no_ee/cutoff_4.5_psi4_file_cx.out]

Scratch directory: /tmp/
   => Libint2 <=

    Primary   basis highest AM E, G, H:  5, 4, 3
    Auxiliary basis highest AM E, G, H:  6, 5, 4
    Onebody   basis highest AM E, G, H:  6, 5, 4
    Solid Harmonics ordering:            gaussian

*** tstart() called on atl1-1-01-010-22-1.pace.gatech.edu
*** at Tue May 20 08:11:51 2025

   => Loading Basis Set <=

    Name: MINIX
    Role: ORBITAL
    Keyword: BASIS
    atoms 1-2, 4, 6, 27, 37, 48, 65, 84, 104, 123, 142, 149, 159, 163, 182, 185, 208, 211, 214, 217, 220                                                              entry O          line   102 file /storage/hive/project/chem-sherrill/csargent30/.conda/envs/psi419/share/psi4/basis/minix.gbs 
    atoms 3, 5, 8-11, 26, 29-36, 47, 50-53, 55, 64, 67-71, 83, 86-93, 103, 106-110, 122, 125-129, 141, 144-147, 158, 161-162, 164-167, 180-181, 183-184, 194-196, 198 entry C          line    74 file /storage/hive/project/chem-sherrill/csargent30/.conda/envs/psi419/share/psi4/basis/minix.gbs 
    atoms 7, 28, 49, 54, 56, 66, 85, 105, 124, 143, 148, 160, 179, 193                                                                                                entry N          line    88 file /storage/hive/project/chem-sherrill/csargent30/.conda/envs/psi419/share/psi4/basis/minix.gbs 
    atoms 12, 197                                                                                                                                                     entry S          line   256 file /storage/hive/project/chem-sherrill/csargent30/.conda/envs/psi419/share/psi4/basis/minix.gbs 
    atoms 13-25, 38-46, 57-63, 72-82, 94-102, 111-121, 130-140, 150-157, 168-178, 186-192, 199-207, 209-210, 212-213, 215-216, 218-219, 221-238                       entry H          line    24 file /storage/hive/project/chem-sherrill/csargent30/.conda/envs/psi419/share/psi4/basis/minix.gbs 

   => HF3C: Empirical Dispersion <=

    Grimme's -D3 (BJ-damping) Dispersion Correction
    Grimme S.; Ehrlich S.; Goerigk L. (2011), J. Comput. Chem., 32: 1456

        s6 =       1.000000
        s8 =       0.877700
        a1 =       0.417100
        a2 =       2.914900


         ---------------------------------------------------------
                                   SCF
               by Justin Turney, Rob Parrish, Andy Simmonett
                          and Daniel G. A. Smith
                              RHF Reference
                       10 Threads, 114440 MiB Core
         ---------------------------------------------------------

  ==> Geometry <==

    Molecular point group: c1
    Full point group: C1

    Geometry (in Angstrom), charge = 0, multiplicity = 1:

       Center              X                  Y                   Z               Mass       
    ------------   -----------------  -----------------  -----------------  -----------------
         O            0.239000000000    46.905000000000    47.130000000000    15.994914619570
         O           -3.503000000000    46.132000000000    52.984000000000    15.994914619570
         C            0.283000000000    45.599000000000    47.738000000000    12.000000000000
         O           -2.852000000000    43.343000000000    52.881000000000    15.994914619570
         C           -0.860000000000    45.455000000000    48.481000000000    12.000000000000
         O           -0.834000000000    45.235000000000    53.590000000000    15.994914619570
         N           -0.870000000000    46.412000000000    49.496000000000    14.003074004430
         C           -0.997000000000    47.656000000000    48.915000000000    12.000000000000
         C            0.110000000000    47.928000000000    48.142000000000    12.000000000000
         C           -1.946000000000    46.213000000000    50.350000000000    12.000000000000
         C           -1.912000000000    45.057000000000    51.091000000000    12.000000000000
         S           -2.221000000000    44.980000000000    52.478000000000    31.972071174400
         H           -3.704000000000    46.727000000000    52.258000000000     1.007825032230
         H            1.167000000000    45.497000000000    48.368000000000     1.007825032230
         H            0.327000000000    44.830000000000    46.967000000000     1.007825032230
         H           -0.889000000000    44.457000000000    48.918000000000     1.007825032230
         H           -1.732000000000    45.592000000000    47.841000000000     1.007825032230
         H           -1.082000000000    48.410000000000    49.697000000000     1.007825032230
         H           -1.889000000000    47.674000000000    48.289000000000     1.007825032230
         H           -0.002000000000    48.903000000000    47.668000000000     1.007825032230
         H            1.001000000000    47.937000000000    48.769000000000     1.007825032230
         H           -2.823000000000    46.129000000000    49.708000000000     1.007825032230
         H           -1.985000000000    47.054000000000    51.042000000000     1.007825032230
         H           -0.840000000000    44.862000000000    51.112000000000     1.007825032230
         H           -2.601000000000    44.372000000000    50.598000000000     1.007825032230
         C            3.333000000000    50.620000000000    55.891000000000    12.000000000000
         O            3.372000000000    51.588000000000    55.127000000000    15.994914619570
         N            2.442000000000    50.507000000000    56.862000000000    14.003074004430
         C            1.413000000000    51.506000000000    57.119000000000    12.000000000000
         C            0.005000000000    50.927000000000    57.232000000000    12.000000000000
         C           -0.521000000000    50.237000000000    56.001000000000    12.000000000000
         C           -0.985000000000    51.011000000000    54.951000000000    12.000000000000
         C           -0.569000000000    48.854000000000    55.936000000000    12.000000000000
         C           -1.502000000000    50.387000000000    53.835000000000    12.000000000000
         C           -1.086000000000    48.222000000000    54.817000000000    12.000000000000
         C           -1.549000000000    49.003000000000    53.779000000000    12.000000000000
         O           -2.106000000000    48.406000000000    52.664000000000    15.994914619570
         H            2.477000000000    49.689000000000    57.454000000000     1.007825032230
         H            1.439000000000    52.275000000000    56.347000000000     1.007825032230
         H            0.006000000000    50.203000000000    58.047000000000     1.007825032230
         H           -0.679000000000    51.735000000000    57.492000000000     1.007825032230
         H           -0.943000000000    52.089000000000    55.005000000000     1.007825032230
         H           -0.201000000000    48.265000000000    56.763000000000     1.007825032230
         H           -1.869000000000    50.975000000000    53.007000000000     1.007825032230
         H           -1.126000000000    47.144000000000    54.759000000000     1.007825032230
         H           -2.740000000000    47.740000000000    52.940000000000     1.007825032230
         C           -4.489000000000    54.638000000000    59.165000000000    12.000000000000
         O           -5.677000000000    54.600000000000    58.838000000000    15.994914619570
         N           -3.764000000000    53.513000000000    59.144000000000    14.003074004430
         C           -4.323000000000    52.242000000000    58.734000000000    12.000000000000
         C           -3.962000000000    52.008000000000    57.296000000000    12.000000000000
         C           -4.635000000000    50.801000000000    56.669000000000    12.000000000000
         C           -4.176000000000    49.512000000000    56.726000000000    12.000000000000
         N           -5.696000000000    50.809000000000    55.872000000000    14.003074004430
         C           -5.895000000000    49.594000000000    55.423000000000    12.000000000000
         N           -4.976000000000    48.833000000000    55.943000000000    14.003074004430
         H           -2.794000000000    53.552000000000    59.424000000000     1.007825032230
         H           -5.406000000000    52.241000000000    58.862000000000     1.007825032230
         H           -2.883000000000    51.867000000000    57.234000000000     1.007825032230
         H           -4.231000000000    52.894000000000    56.721000000000     1.007825032230
         H           -6.258000000000    51.618000000000    55.648000000000     1.007825032230
         H           -3.337000000000    49.137000000000    57.293000000000     1.007825032230
         H           -6.677000000000    49.282000000000    54.747000000000     1.007825032230
         C            4.103000000000    54.707000000000    53.574000000000    12.000000000000
         O            4.298000000000    55.692000000000    52.855000000000    15.994914619570
         N            3.358000000000    53.697000000000    53.143000000000    14.003074004430
         C            2.813000000000    53.718000000000    51.788000000000    12.000000000000
         C            2.765000000000    52.263000000000    51.154000000000    12.000000000000
         C            1.854000000000    51.314000000000    51.971000000000    12.000000000000
         C            4.222000000000    51.753000000000    51.018000000000    12.000000000000
         C            1.552000000000    49.957000000000    51.275000000000    12.000000000000
         H            3.168000000000    52.914000000000    53.752000000000     1.007825032230
         H            3.476000000000    54.326000000000    51.173000000000     1.007825032230
         H            2.346000000000    52.349000000000    50.152000000000     1.007825032230
         H            2.343000000000    51.107000000000    52.923000000000     1.007825032230
         H            0.910000000000    51.822000000000    52.168000000000     1.007825032230
         H            4.218000000000    50.753000000000    50.584000000000     1.007825032230
         H            4.784000000000    52.427000000000    50.372000000000     1.007825032230
         H            4.689000000000    51.720000000000    52.002000000000     1.007825032230
         H            0.908000000000    49.355000000000    51.916000000000     1.007825032230
         H            2.486000000000    49.425000000000    51.096000000000     1.007825032230
         H            1.050000000000    50.140000000000    50.325000000000     1.007825032230
         C           -3.305000000000    56.701000000000    49.689000000000    12.000000000000
         O           -2.574000000000    56.844000000000    50.663000000000    15.994914619570
         N           -2.981000000000    55.933000000000    48.650000000000    14.003074004430
         C           -1.694000000000    55.276000000000    48.503000000000    12.000000000000
         C           -1.807000000000    54.027000000000    47.654000000000    12.000000000000
         C           -2.448000000000    52.908000000000    48.447000000000    12.000000000000
         C           -1.674000000000    52.148000000000    49.313000000000    12.000000000000
         C           -3.793000000000    52.637000000000    48.293000000000    12.000000000000
         C           -2.246000000000    51.109000000000    50.022000000000    12.000000000000
         C           -4.359000000000    51.592000000000    49.009000000000    12.000000000000
         C           -3.585000000000    50.828000000000    49.870000000000    12.000000000000
         H           -3.669000000000    55.800000000000    47.923000000000     1.007825032230
         H           -1.321000000000    55.001000000000    49.490000000000     1.007825032230
         H           -2.418000000000    54.242000000000    46.778000000000     1.007825032230
         H           -0.812000000000    53.718000000000    47.333000000000     1.007825032230
         H           -0.624000000000    52.369000000000    49.433000000000     1.007825032230
         H           -4.397000000000    53.231000000000    47.623000000000     1.007825032230
         H           -1.643000000000    50.518000000000    50.695000000000     1.007825032230
         H           -5.410000000000    51.372000000000    48.895000000000     1.007825032230
         H           -4.032000000000    50.014000000000    50.420000000000     1.007825032230
         C            6.178000000000    52.810000000000    46.615000000000    12.000000000000
         O            7.003000000000    51.909000000000    46.780000000000    15.994914619570
         N            4.954000000000    52.544000000000    46.147000000000    14.003074004430
         C            4.574000000000    51.175000000000    45.767000000000    12.000000000000
         C            3.036000000000    51.092000000000    45.467000000000    12.000000000000
         C            2.286000000000    51.433000000000    46.777000000000    12.000000000000
         C            2.604000000000    49.685000000000    45.023000000000    12.000000000000
         C            0.773000000000    51.661000000000    46.639000000000    12.000000000000
         H            4.282000000000    53.292000000000    46.053000000000     1.007825032230
         H            4.809000000000    50.502000000000    46.592000000000     1.007825032230
         H            2.774000000000    51.816000000000    44.696000000000     1.007825032230
         H            2.438000000000    50.609000000000    47.474000000000     1.007825032230
         H            2.731000000000    52.331000000000    47.204000000000     1.007825032230
         H            3.120000000000    49.420000000000    44.100000000000     1.007825032230
         H            2.859000000000    48.965000000000    45.800000000000     1.007825032230
         H            1.527000000000    49.672000000000    44.854000000000     1.007825032230
         H            0.349000000000    51.893000000000    47.616000000000     1.007825032230
         H            0.592000000000    52.493000000000    45.958000000000     1.007825032230
         H            0.304000000000    50.760000000000    46.244000000000     1.007825032230
         C            9.824000000000    50.151000000000    44.980000000000    12.000000000000
         O           10.783000000000    49.382000000000    44.768000000000    15.994914619570
         N            8.796000000000    49.803000000000    45.757000000000    14.003074004430
         C            8.772000000000    48.508000000000    46.402000000000    12.000000000000
         C            7.545000000000    48.399000000000    47.296000000000    12.000000000000
         C            7.324000000000    47.081000000000    48.078000000000    12.000000000000
         C            8.510000000000    46.703000000000    48.971000000000    12.000000000000
         C            6.091000000000    47.281000000000    48.927000000000    12.000000000000
         H            8.031000000000    50.447000000000    45.895000000000     1.007825032230
         H            9.665000000000    48.408000000000    47.019000000000     1.007825032230
         H            7.607000000000    49.203000000000    48.029000000000     1.007825032230
         H            6.664000000000    48.575000000000    46.679000000000     1.007825032230
         H            7.141000000000    46.273000000000    47.369000000000     1.007825032230
         H            9.398000000000    46.559000000000    48.355000000000     1.007825032230
         H            8.284000000000    45.779000000000    49.503000000000     1.007825032230
         H            8.692000000000    47.501000000000    49.691000000000     1.007825032230
         H            5.893000000000    46.375000000000    49.500000000000     1.007825032230
         H            5.238000000000    47.497000000000    48.283000000000     1.007825032230
         H            6.252000000000    48.115000000000    49.610000000000     1.007825032230
         C            2.042000000000    42.251000000000    41.586000000000    12.000000000000
         O            3.101000000000    42.119000000000    42.211000000000    15.994914619570
         N            0.923000000000    42.587000000000    42.217000000000    14.003074004430
         C            0.860000000000    42.841000000000    43.647000000000    12.000000000000
         C            0.083000000000    44.138000000000    43.892000000000    12.000000000000
         C            0.752000000000    45.382000000000    43.343000000000    12.000000000000
         C           -0.200000000000    46.571000000000    43.380000000000    12.000000000000
         N           -0.054000000000    47.428000000000    44.372000000000    14.003074004430
         O           -1.105000000000    46.721000000000    42.552000000000    15.994914619570
         H            0.074000000000    42.670000000000    41.677000000000     1.007825032230
         H            1.874000000000    42.962000000000    44.027000000000     1.007825032230
         H           -0.896000000000    44.042000000000    43.423000000000     1.007825032230
         H           -0.056000000000    44.263000000000    44.966000000000     1.007825032230
         H            1.055000000000    45.199000000000    42.312000000000     1.007825032230
         H            1.634000000000    45.609000000000    43.942000000000     1.007825032230
         H            0.677000000000    47.290000000000    45.055000000000     1.007825032230
         H           -0.673000000000    48.222000000000    44.448000000000     1.007825032230
         C            0.502000000000    39.140000000000    48.581000000000    12.000000000000
         O            0.972000000000    38.690000000000    49.632000000000    15.994914619570
         N            0.859000000000    40.336000000000    48.132000000000    14.003074004430
         C            1.732000000000    41.190000000000    48.902000000000    12.000000000000
         C            1.034000000000    41.776000000000    50.121000000000    12.000000000000
         O           -0.031000000000    42.407000000000    50.002000000000    15.994914619570
         C            2.216000000000    42.332000000000    48.029000000000    12.000000000000
         C            3.407000000000    42.998000000000    47.384000000000    12.000000000000
         C            3.093000000000    44.447000000000    47.004000000000    12.000000000000
         C            4.542000000000    42.927000000000    48.387000000000    12.000000000000
         H            0.515000000000    40.654000000000    47.237000000000     1.007825032230
         H            2.593000000000    40.609000000000    49.233000000000     1.007825032230
         H            1.601000000000    42.161000000000    47.146000000000     1.007825032230
         H            1.711000000000    43.184000000000    48.485000000000     1.007825032230
         H            3.686000000000    42.444000000000    46.487000000000     1.007825032230
         H            3.962000000000    44.893000000000    46.520000000000     1.007825032230
         H            2.245000000000    44.467000000000    46.319000000000     1.007825032230
         H            2.848000000000    45.013000000000    47.902000000000     1.007825032230
         H            5.430000000000    43.398000000000    47.965000000000     1.007825032230
         H            4.253000000000    43.448000000000    49.300000000000     1.007825032230
         H            4.758000000000    41.884000000000    48.618000000000     1.007825032230
         N            1.609000000000    41.565000000000    51.285000000000    14.003074004430
         C            1.098000000000    42.152000000000    52.502000000000    12.000000000000
         C            2.197000000000    43.020000000000    53.128000000000    12.000000000000
         O            3.368000000000    42.991000000000    52.732000000000    15.994914619570
         C            0.678000000000    41.061000000000    53.494000000000    12.000000000000
         C           -0.525000000000    40.271000000000    53.005000000000    12.000000000000
         O            1.805000000000    40.199000000000    53.678000000000    15.994914619570
         H            2.429000000000    40.977000000000    51.329000000000     1.007825032230
         H            0.236000000000    42.776000000000    52.267000000000     1.007825032230
         H            0.430000000000    41.527000000000    54.448000000000     1.007825032230
         H            1.577000000000    39.501000000000    54.296000000000     1.007825032230
         H           -0.785000000000    39.510000000000    53.741000000000     1.007825032230
         H           -1.370000000000    40.945000000000    52.866000000000     1.007825032230
         H           -0.283000000000    39.791000000000    52.057000000000     1.007825032230
         N            1.761000000000    43.922000000000    53.995000000000    14.003074004430
         C            2.669000000000    44.782000000000    54.721000000000    12.000000000000
         C            2.071000000000    46.190000000000    54.846000000000    12.000000000000
         C            1.967000000000    46.894000000000    53.501000000000    12.000000000000
         S            3.577000000000    47.123000000000    52.682000000000    31.972071174400
         C            3.194000000000    46.290000000000    51.174000000000    12.000000000000
         H            0.767000000000    44.011000000000    54.153000000000     1.007825032230
         H            3.619000000000    44.837000000000    54.189000000000     1.007825032230
         H            1.073000000000    46.110000000000    55.278000000000     1.007825032230
         H            2.699000000000    46.784000000000    55.510000000000     1.007825032230
         H            1.328000000000    46.300000000000    52.848000000000     1.007825032230
         H            1.506000000000    47.870000000000    53.650000000000     1.007825032230
         H            4.062000000000    46.314000000000    50.515000000000     1.007825032230
         H            2.929000000000    45.255000000000    51.388000000000     1.007825032230
         H            2.354000000000    46.787000000000    50.688000000000     1.007825032230
         O           -4.494000000000    46.184000000000    55.356000000000    15.994914619570
         H           -3.983000000000    45.969000000000    54.576000000000     1.007825032230
         H           -4.883000000000    45.386000000000    55.713000000000     1.007825032230
         O           -0.810000000000    44.068000000000    57.031000000000    15.994914619570
         H            0.132000000000    43.938000000000    56.920000000000     1.007825032230
         H           -1.285000000000    43.430000000000    56.499000000000     1.007825032230
         O           -5.188000000000    43.599000000000    55.708000000000    15.994914619570
         H           -5.595000000000    43.266000000000    54.908000000000     1.007825032230
         H           -4.407000000000    43.083000000000    55.907000000000     1.007825032230
         O           -4.831000000000    48.504000000000    52.099000000000    15.994914619570
         H           -5.768000000000    48.538000000000    51.905000000000     1.007825032230
         H           -4.357000000000    48.187000000000    51.330000000000     1.007825032230
         O           -2.001000000000    42.627000000000    47.431000000000    15.994914619570
         H           -1.139000000000    42.734000000000    47.029000000000     1.007825032230
         H           -1.902000000000    42.534000000000    48.378000000000     1.007825032230
         H            4.038000000000    49.801000000000    55.818000000000     1.007825032230
         H            1.597000000000    51.945000000000    58.080000000000     1.007825032230
         H           -4.038000000000    55.583000000000    59.452000000000     1.007825032230
         H           -3.863000000000    51.507000000000    59.384000000000     1.007825032230
         H            4.541000000000    54.668000000000    54.572000000000     1.007825032230
         H            1.812000000000    54.166000000000    51.743000000000     1.007825032230
         H           -4.281000000000    57.206000000000    49.637000000000     1.007825032230
         H           -0.974000000000    55.922000000000    48.023000000000     1.007825032230
         H            6.477000000000    53.828000000000    46.853000000000     1.007825032230
         H            5.166000000000    50.884000000000    44.894000000000     1.007825032230
         H            9.774000000000    51.131000000000    44.480000000000     1.007825032230
         H            8.762000000000    47.702000000000    45.667000000000     1.007825032230
         H            2.014000000000    42.057000000000    40.504000000000     1.007825032230
         H            0.381000000000    42.021000000000    44.181000000000     1.007825032230
         H           -0.173000000000    38.523000000000    47.989000000000     1.007825032230
         H            2.834000000000    44.365000000000    55.716000000000     1.007825032230

  Running in c1 symmetry.

  Rotational constants: A =      0.00038  B =      0.00000  C =      0.00000 [cm^-1]
  Rotational constants: A =     11.35397  B =      0.06605  C =      0.06595 [MHz]
  Nuclear repulsion = 25860.057169442850864

  Charge       = 0
  Multiplicity = 1
  Electrons    = 846
  Nalpha       = 423
  Nbeta        = 423

  ==> Algorithm <==

  SCF Algorithm Type is DF.
  DIIS enabled.
  MOM disabled.
  Fractional occupation disabled.
  Guess Type is SAD.
  Energy threshold   = 1.00e-06
  Density threshold  = 1.00e-06
  Integral threshold = 1.00e-12

  ==> Primary Basis <==

  Basis Set: MINIX
    Blend: MINIX
    Number of shells: 456
    Number of basis functions: 680
    Number of Cartesian functions: 682
    Spherical Harmonics?: true
    Max angular momentum: 2

   => Loading Basis Set <=

    Name: (MINIX AUX)
    Role: JKFIT
    Keyword: DF_BASIS_SCF
    atoms 1-2, 4, 6, 27, 37, 48, 65, 84, 104, 123, 142, 149, 159, 163, 182, 185, 208, 211, 214, 217, 220                                                              entry O          line   318 file /storage/hive/project/chem-sherrill/csargent30/.conda/envs/psi419/share/psi4/basis/def2-universal-jkfit.gbs 
    atoms 3, 5, 8-11, 26, 29-36, 47, 50-53, 55, 64, 67-71, 83, 86-93, 103, 106-110, 122, 125-129, 141, 144-147, 158, 161-162, 164-167, 180-181, 183-184, 194-196, 198 entry C          line   198 file /storage/hive/project/chem-sherrill/csargent30/.conda/envs/psi419/share/psi4/basis/def2-universal-jkfit.gbs 
    atoms 7, 28, 49, 54, 56, 66, 85, 105, 124, 143, 148, 160, 179, 193                                                                                                entry N          line   258 file /storage/hive/project/chem-sherrill/csargent30/.conda/envs/psi419/share/psi4/basis/def2-universal-jkfit.gbs 
    atoms 12, 197                                                                                                                                                     entry S          line   903 file /storage/hive/project/chem-sherrill/csargent30/.conda/envs/psi419/share/psi4/basis/def2-universal-jkfit.gbs 
    atoms 13-25, 38-46, 57-63, 72-82, 94-102, 111-121, 130-140, 150-157, 168-178, 186-192, 199-207, 209-210, 212-213, 215-216, 218-219, 221-238                       entry H          line    18 file /storage/hive/project/chem-sherrill/csargent30/.conda/envs/psi419/share/psi4/basis/def2-universal-jkfit.gbs 

  ==> Integral Setup <==

  DFHelper Memory: AOs need 13.342 GiB; user supplied 83.819 GiB. 
  Using in-core AOs.

  ==> MemDFJK: Density-Fitted J/K Matrices <==

    J tasked:                   Yes
    K tasked:                   Yes
    wK tasked:                   No
    OpenMP threads:              10
    Memory [MiB]:             85830
    Algorithm:                 Core
    Schwarz Cutoff:           1E-12
    Mask sparsity (%):      65.7556
    Fitting Condition:        1E-10

   => Auxiliary Basis Set <=

  Basis Set: (MINIX AUX)
    Blend: DEF2-UNIVERSAL-JKFIT
    Number of shells: 3468
    Number of basis functions: 10504
    Number of Cartesian functions: 12350
    Spherical Harmonics?: true
    Max angular momentum: 4

  Minimum eigenvalue in the overlap matrix is 1.0755406914E-01.
  Reciprocal condition number of the overlap matrix is 3.6268959428E-02.
    Using symmetric orthogonalization.

  ==> Pre-Iterations <==

  SCF Guess: Superposition of Atomic Densities via on-the-fly atomic UHF (no occupation information).

   -------------------------
    Irrep   Nso     Nmo    
   -------------------------
     A        680     680 
   -------------------------
    Total     680     680
   -------------------------

  ==> Iterations <==

                           Total Energy        Delta E     RMS |[F,P]|

   @DF-RHF iter SAD: -5765.67343718211305   -5.76567e+03   0.00000e+00 
   @DF-RHF iter   1: -5816.01739419183559   -5.03440e+01   2.77696e-03 ADIIS/DIIS
   @DF-RHF iter   2: -5817.74370012842337   -1.72631e+00   1.98985e-03 ADIIS/DIIS
   @DF-RHF iter   3: -5818.72919082727185   -9.85491e-01   3.22326e-04 ADIIS/DIIS
   @DF-RHF iter   4: -5818.77522346993464   -4.60326e-02   1.40093e-04 ADIIS/DIIS
   @DF-RHF iter   5: -5818.78885249259383   -1.36290e-02   5.81270e-05 DIIS
   @DF-RHF iter   6: -5818.79165450057826   -2.80201e-03   2.23012e-05 DIIS
   @DF-RHF iter   7: -5818.79225654488801   -6.02044e-04   6.67607e-06 DIIS
   @DF-RHF iter   8: -5818.79230152662512   -4.49817e-05   2.20611e-06 DIIS
   @DF-RHF iter   9: -5818.79230594966339   -4.42304e-06   9.78202e-07 DIIS
   @DF-RHF iter  10: -5818.79230699724030   -1.04758e-06   5.51052e-07 DIIS
   @DF-RHF iter  11: -5818.79230748908594   -4.91846e-07   3.27311e-07 DIIS
  Energy and wave function converged.


  ==> Post-Iterations <==

    Orbital Energies [Eh]
    ---------------------

    Doubly Occupied:                                                      

       1A    -91.664712     2A    -91.269694     3A    -20.433454  
       4A    -20.349282     5A    -20.336627     6A    -20.327905  
       7A    -20.316427     8A    -20.316345     9A    -20.314935  
      10A    -20.304975    11A    -20.297958    12A    -20.288058  
      13A    -20.286722    14A    -20.284742    15A    -20.281104  
      16A    -20.276550    17A    -20.273414    18A    -20.272078  
      19A    -20.257984    20A    -20.255714    21A    -20.251557  
      22A    -20.237202    23A    -20.235085    24A    -20.167560  
      25A    -15.507157    26A    -15.472314    27A    -15.472138  
      28A    -15.464307    29A    -15.454295    30A    -15.452841  
      31A    -15.446094    32A    -15.446027    33A    -15.440244  
      34A    -15.435870    35A    -15.431956    36A    -15.402158  
      37A    -15.400155    38A    -15.355006    39A    -11.348288  
      40A    -11.339853    41A    -11.334979    42A    -11.330618  
      43A    -11.326802    44A    -11.323287    45A    -11.322315  
      46A    -11.319306    47A    -11.312787    48A    -11.302549  
      49A    -11.284006    50A    -11.281824    51A    -11.278842  
      52A    -11.268677    53A    -11.264751    54A    -11.261560  
      55A    -11.260585    56A    -11.257154    57A    -11.252240  
      58A    -11.241329    59A    -11.240366    60A    -11.238743  
      61A    -11.234064    62A    -11.229082    63A    -11.227387  
      64A    -11.218539    65A    -11.214881    66A    -11.207611  
      67A    -11.201396    68A    -11.199448    69A    -11.199116  
      70A    -11.198396    71A    -11.197497    72A    -11.196364  
      73A    -11.195500    74A    -11.193485    75A    -11.193393  
      76A    -11.192563    77A    -11.191048    78A    -11.188863  
      79A    -11.188091    80A    -11.186640    81A    -11.186061  
      82A    -11.185578    83A    -11.185424    84A    -11.184153  
      85A    -11.181417    86A    -11.180066    87A    -11.179411  
      88A    -11.178648    89A    -11.178307    90A    -11.177846  
      91A    -11.176729    92A    -11.172851    93A    -11.172716  
      94A    -11.171210    95A    -11.169678    96A    -11.168077  
      97A    -11.165166    98A    -11.163406    99A    -11.152808  
     100A    -11.149247   101A    -11.148900   102A    -11.146630  
     103A    -11.143815   104A    -11.143418   105A    -11.135190  
     106A    -11.133705   107A     -9.229307   108A     -8.887956  
     109A     -6.885319   110A     -6.880248   111A     -6.877848  
     112A     -6.537559   113A     -6.535793   114A     -6.532919  
     115A     -1.449212   116A     -1.425670   117A     -1.406205  
     118A     -1.391264   119A     -1.388273   120A     -1.385836  
     121A     -1.380964   122A     -1.378344   123A     -1.378081  
     124A     -1.376158   125A     -1.372063   126A     -1.370961  
     127A     -1.368782   128A     -1.364134   129A     -1.360478  
     130A     -1.357263   131A     -1.339376   132A     -1.334292  
     133A     -1.329140   134A     -1.328007   135A     -1.327710  
     136A     -1.318520   137A     -1.258688   138A     -1.253033  
     139A     -1.245168   140A     -1.239046   141A     -1.237665  
     142A     -1.234754   143A     -1.233436   144A     -1.224006  
     145A     -1.217758   146A     -1.211616   147A     -1.200943  
     148A     -1.200052   149A     -1.192844   150A     -1.191708  
     151A     -1.187580   152A     -1.172961   153A     -1.158333  
     154A     -1.146334   155A     -1.140148   156A     -1.120959  
     157A     -1.107539   158A     -1.101708   159A     -1.099874  
     160A     -1.095549   161A     -1.091414   162A     -1.086561  
     163A     -1.081262   164A     -1.079296   165A     -1.069772  
     166A     -1.053279   167A     -1.046057   168A     -1.037957  
     169A     -1.031932   170A     -1.023925   171A     -1.016078  
     172A     -1.003027   173A     -0.996513   174A     -0.992889  
     175A     -0.991898   176A     -0.990292   177A     -0.985455  
     178A     -0.983668   179A     -0.963608   180A     -0.959270  
     181A     -0.949436   182A     -0.933754   183A     -0.931765  
     184A     -0.925785   185A     -0.923096   186A     -0.903491  
     187A     -0.902162   188A     -0.890580   189A     -0.884328  
     190A     -0.875554   191A     -0.874962   192A     -0.864808  
     193A     -0.863248   194A     -0.862619   195A     -0.860774  
     196A     -0.859840   197A     -0.855342   198A     -0.849350  
     199A     -0.832833   200A     -0.823094   201A     -0.822156  
     202A     -0.818874   203A     -0.818476   204A     -0.812696  
     205A     -0.810701   206A     -0.807493   207A     -0.806713  
     208A     -0.806016   209A     -0.805765   210A     -0.804838  
     211A     -0.798234   212A     -0.794550   213A     -0.793333  
     214A     -0.789841   215A     -0.788856   216A     -0.786113  
     217A     -0.784834   218A     -0.780656   219A     -0.774023  
     220A     -0.765050   221A     -0.756721   222A     -0.756110  
     223A     -0.748516   224A     -0.747059   225A     -0.746345  
     226A     -0.743556   227A     -0.742950   228A     -0.742409  
     229A     -0.730719   230A     -0.726655   231A     -0.725933  
     232A     -0.723796   233A     -0.718732   234A     -0.716238  
     235A     -0.713113   236A     -0.710820   237A     -0.707580  
     238A     -0.700745   239A     -0.697969   240A     -0.694212  
     241A     -0.691197   242A     -0.689094   243A     -0.687541  
     244A     -0.686134   245A     -0.683122   246A     -0.682053  
     247A     -0.680428   248A     -0.677206   249A     -0.674565  
     250A     -0.673625   251A     -0.671196   252A     -0.669197  
     253A     -0.668413   254A     -0.666750   255A     -0.663642  
     256A     -0.660004   257A     -0.656320   258A     -0.654795  
     259A     -0.652632   260A     -0.650261   261A     -0.649537  
     262A     -0.648444   263A     -0.644374   264A     -0.641295  
     265A     -0.639043   266A     -0.638347   267A     -0.636143  
     268A     -0.635442   269A     -0.632046   270A     -0.631209  
     271A     -0.630847   272A     -0.628770   273A     -0.626768  
     274A     -0.625097   275A     -0.624097   276A     -0.621728  
     277A     -0.621009   278A     -0.620530   279A     -0.616444  
     280A     -0.615633   281A     -0.613213   282A     -0.610679  
     283A     -0.607020   284A     -0.604626   285A     -0.604142  
     286A     -0.603676   287A     -0.601543   288A     -0.598388  
     289A     -0.597750   290A     -0.595195   291A     -0.594796  
     292A     -0.593603   293A     -0.593229   294A     -0.592385  
     295A     -0.591203   296A     -0.590322   297A     -0.587345  
     298A     -0.583193   299A     -0.581992   300A     -0.581666  
     301A     -0.579664   302A     -0.576588   303A     -0.576348  
     304A     -0.573638   305A     -0.571871   306A     -0.568549  
     307A     -0.565183   308A     -0.563359   309A     -0.562624  
     310A     -0.562337   311A     -0.562095   312A     -0.561353  
     313A     -0.559812   314A     -0.558643   315A     -0.558396  
     316A     -0.557550   317A     -0.555933   318A     -0.555357  
     319A     -0.551583   320A     -0.550888   321A     -0.550465  
     322A     -0.549620   323A     -0.547504   324A     -0.546092  
     325A     -0.545819   326A     -0.545435   327A     -0.543244  
     328A     -0.540746   329A     -0.539601   330A     -0.537134  
     331A     -0.536807   332A     -0.535904   333A     -0.533789  
     334A     -0.532847   335A     -0.532057   336A     -0.531341  
     337A     -0.529365   338A     -0.527835   339A     -0.526287  
     340A     -0.524918   341A     -0.523818   342A     -0.522034  
     343A     -0.521904   344A     -0.519878   345A     -0.518507  
     346A     -0.516980   347A     -0.515383   348A     -0.512858  
     349A     -0.512199   350A     -0.508782   351A     -0.508693  
     352A     -0.507382   353A     -0.506622   354A     -0.504019  
     355A     -0.503427   356A     -0.502055   357A     -0.499878  
     358A     -0.498406   359A     -0.497184   360A     -0.494777  
     361A     -0.494378   362A     -0.491494   363A     -0.489587  
     364A     -0.487542   365A     -0.486368   366A     -0.484630  
     367A     -0.483670   368A     -0.482135   369A     -0.481057  
     370A     -0.479485   371A     -0.479168   372A     -0.475580  
     373A     -0.474946   374A     -0.473751   375A     -0.466150  
     376A     -0.460380   377A     -0.459287   378A     -0.457336  
     379A     -0.456715   380A     -0.455195   381A     -0.451916  
     382A     -0.450892   383A     -0.448513   384A     -0.445359  
     385A     -0.440957   386A     -0.440767   387A     -0.435564  
     388A     -0.431370   389A     -0.429663   390A     -0.424261  
     391A     -0.418696   392A     -0.418684   393A     -0.415492  
     394A     -0.414361   395A     -0.409458   396A     -0.407054  
     397A     -0.406340   398A     -0.403578   399A     -0.401778  
     400A     -0.399309   401A     -0.388827   402A     -0.383362  
     403A     -0.381816   404A     -0.380741   405A     -0.379431  
     406A     -0.377390   407A     -0.375218   408A     -0.373758  
     409A     -0.370917   410A     -0.370397   411A     -0.367603  
     412A     -0.367524   413A     -0.367147   414A     -0.366112  
     415A     -0.363625   416A     -0.359617   417A     -0.356199  
     418A     -0.333393   419A     -0.329667   420A     -0.328658  
     421A     -0.327232   422A     -0.323929   423A     -0.296052  

    Virtual:                                                              

     424A      0.102674   425A      0.165805   426A      0.170690  
     427A      0.179261   428A      0.185133   429A      0.189424  
     430A      0.207302   431A      0.219483   432A      0.222786  
     433A      0.225919   434A      0.227014   435A      0.234114  
     436A      0.234668   437A      0.241606   438A      0.244324  
     439A      0.245723   440A      0.260658   441A      0.270375  
     442A      0.275332   443A      0.300204   444A      0.353208  
     445A      0.368181   446A      0.369529   447A      0.382505  
     448A      0.404088   449A      0.408957   450A      0.422122  
     451A      0.440097   452A      0.446003   453A      0.462125  
     454A      0.471861   455A      0.483407   456A      0.489400  
     457A      0.490141   458A      0.492502   459A      0.493185  
     460A      0.495976   461A      0.501462   462A      0.501861  
     463A      0.504359   464A      0.505235   465A      0.508517  
     466A      0.509242   467A      0.510771   468A      0.517643  
     469A      0.517992   470A      0.521594   471A      0.527323  
     472A      0.529110   473A      0.537820   474A      0.543727  
     475A      0.547077   476A      0.550326   477A      0.555582  
     478A      0.556929   479A      0.564923   480A      0.565862  
     481A      0.566580   482A      0.567446   483A      0.570079  
     484A      0.571056   485A      0.574370   486A      0.576169  
     487A      0.580366   488A      0.580551   489A      0.582724  
     490A      0.582881   491A      0.584281   492A      0.585311  
     493A      0.586622   494A      0.587177   495A      0.587263  
     496A      0.590586   497A      0.597552   498A      0.597785  
     499A      0.600341   500A      0.601961   501A      0.603048  
     502A      0.604271   503A      0.607597   504A      0.610238  
     505A      0.612851   506A      0.615199   507A      0.618017  
     508A      0.619379   509A      0.622486   510A      0.624781  
     511A      0.625359   512A      0.626950   513A      0.630088  
     514A      0.632609   515A      0.633271   516A      0.633751  
     517A      0.636073   518A      0.639227   519A      0.640004  
     520A      0.643053   521A      0.643578   522A      0.644734  
     523A      0.648139   524A      0.649538   525A      0.650451  
     526A      0.652895   527A      0.653407   528A      0.653929  
     529A      0.655962   530A      0.657107   531A      0.658693  
     532A      0.659265   533A      0.660487   534A      0.661107  
     535A      0.662867   536A      0.664176   537A      0.666917  
     538A      0.670023   539A      0.670738   540A      0.671935  
     541A      0.672376   542A      0.674944   543A      0.676798  
     544A      0.678057   545A      0.678861   546A      0.680367  
     547A      0.682338   548A      0.683016   549A      0.685154  
     550A      0.685788   551A      0.686855   552A      0.688333  
     553A      0.689601   554A      0.690200   555A      0.691080  
     556A      0.692952   557A      0.694654   558A      0.695065  
     559A      0.695487   560A      0.699525   561A      0.700175  
     562A      0.701472   563A      0.702720   564A      0.705338  
     565A      0.705921   566A      0.706515   567A      0.707941  
     568A      0.709447   569A      0.710941   570A      0.712153  
     571A      0.715148   572A      0.715759   573A      0.717161  
     574A      0.718386   575A      0.720899   576A      0.722917  
     577A      0.723632   578A      0.724590   579A      0.726996  
     580A      0.727871   581A      0.728536   582A      0.729319  
     583A      0.733806   584A      0.735517   585A      0.735920  
     586A      0.737498   587A      0.737624   588A      0.740488  
     589A      0.741404   590A      0.745787   591A      0.747013  
     592A      0.748085   593A      0.749283   594A      0.750899  
     595A      0.752078   596A      0.753864   597A      0.754409  
     598A      0.755215   599A      0.756568   600A      0.757278  
     601A      0.759121   602A      0.759743   603A      0.762298  
     604A      0.762708   605A      0.764265   606A      0.766042  
     607A      0.771357   608A      0.772214   609A      0.774184  
     610A      0.777753   611A      0.778454   612A      0.781525  
     613A      0.783088   614A      0.784004   615A      0.784618  
     616A      0.789188   617A      0.790123   618A      0.792793  
     619A      0.798460   620A      0.799072   621A      0.801748  
     622A      0.806380   623A      0.808024   624A      0.813127  
     625A      0.815268   626A      0.815830   627A      0.824775  
     628A      0.834029   629A      0.836954   630A      0.838981  
     631A      0.841943   632A      0.842227   633A      0.844057  
     634A      0.844905   635A      0.849238   636A      0.850072  
     637A      0.859829   638A      0.861392   639A      0.863831  
     640A      0.866439   641A      0.870886   642A      0.876051  
     643A      0.877976   644A      0.880315   645A      0.884948  
     646A      0.886999   647A      0.889470   648A      0.890932  
     649A      0.891119   650A      0.896756   651A      0.899019  
     652A      0.899424   653A      0.904726   654A      0.919021  
     655A      0.919726   656A      0.920027   657A      0.923119  
     658A      0.932445   659A      0.937671   660A      0.943487  
     661A      0.956844   662A      0.969566   663A      0.976023  
     664A      0.981806   665A      0.988912   666A      0.995059  
     667A      1.000639   668A      1.002561   669A      1.023255  
     670A      1.029262   671A      1.049007   672A      1.050821  
     673A      1.055174   674A      1.060227   675A      1.077427  
     676A      1.100470   677A      1.119174   678A      1.128082  
     679A      1.212820   680A      1.393132  

    Final Occupation by Irrep:
              A 
    DOCC [   423 ]
    NA   [   423 ]
    NB   [   423 ]

  @DF-RHF Final Energy: -5818.79230748908594

   => Energetics <=

    Nuclear Repulsion Energy =          25860.0571694428508636
    One-Electron Energy =              -59573.1433425947107025
    Two-Electron Energy =               27896.1806080820497300
    Total Energy =                      -5818.7923074890868520

Computation Completed


Properties will be evaluated at   0.000000,   0.000000,   0.000000 [a0]

Properties computed using the SCF density matrix


 Multipole Moments:

 ------------------------------------------------------------------------------------
     Multipole            Electronic (a.u.)      Nuclear  (a.u.)        Total (a.u.)
 ------------------------------------------------------------------------------------

 L = 1.  Multiply by 2.5417464519 to convert [e a0] to [Debye]
 Dipole X            :      -1020.3610915         1015.2685890           -5.0925025
 Dipole Y            :     -76559.3589470        76557.6997330           -1.6592141
 Dipole Z            :     -81091.1223183        81090.0358798           -1.0864385
 Magnitude           :                                                    5.4650638

 ------------------------------------------------------------------------------------

*** tstop() called on atl1-1-01-010-22-1.pace.gatech.edu at Tue May 20 08:17:16 2025
Module time:
	user time   =    2335.72 seconds =      38.93 minutes
	system time =      80.08 seconds =       1.33 minutes
	total time  =        325 seconds =       5.42 minutes
Total time:
	user time   =    2335.72 seconds =      38.93 minutes
	system time =      80.08 seconds =       1.33 minutes
	total time  =        325 seconds =       5.42 minutes
Wall time: 325.19 seconds
