# Supplementary material for: SparcleQC: Automated Input File Creation for QM/MM Studies of Protein:Ligand Complexes
Source: J Chem Inf Model. 2025 Jun 17;65(13):6433–40. doi: 10.1021/acs.jcim.5c00617 (PMC12264949; doi:10.1021/acs.jcim.5c00617)
Supplement: Supplementary file 2 [file ci5c00617_si_002.zip › si/convergence/ex1_1ABA/psi4_files/no_ee/cutoff_7.0_psi4_file_cx.out]

Scratch directory: /tmp/
   => Libint2 <=

    Primary   basis highest AM E, G, H:  5, 4, 3
    Auxiliary basis highest AM E, G, H:  6, 5, 4
    Onebody   basis highest AM E, G, H:  6, 5, 4
    Solid Harmonics ordering:            gaussian

*** tstart() called on atl1-1-01-010-25-1.pace.gatech.edu
*** at Tue May 20 08:21:16 2025

   => Loading Basis Set <=

    Name: MINIX
    Role: ORBITAL
    Keyword: BASIS
    atoms 1-2, 4, 6, 27, 31, 39, 52, 65, 76, 80, 97, 125, 135, 139, 171, 175, 195, 198-199, 208-209, 215, 234, 238, 272, 276, 295, 302, 326, 329-330, 338, 341, 352, 357, 369, 388, 395, 414, 417, 428, 445, 462, 471, 474, 477, 480, 483, 486                                                                                                                                                                                                                                      entry O          line   102 file /storage/hive/project/chem-sherrill/csargent30/.conda/envs/psi419/share/psi4/basis/minix.gbs 
    atoms 3, 5, 8-11, 26, 29-30, 32-38, 50-51, 57-64, 75, 78-79, 81-83, 85, 95-96, 98-101, 117-118, 124, 127-128, 134, 137-138, 140-143, 156-158, 160, 170, 173-174, 176-182, 193-194, 196-197, 205-207, 214, 217-221, 233, 236-237, 239-242, 255-259, 271, 274-275, 277-280, 293-294, 300-301, 303-305, 307, 324-325, 327-328, 336-337, 339-340, 350-351, 353-355, 367-368, 370-373, 386-387, 393-394, 396-399, 412-413, 415-416, 426-427, 429-430, 432, 443-444, 446-448, 457-460 entry C          line    74 file /storage/hive/project/chem-sherrill/csargent30/.conda/envs/psi419/share/psi4/basis/minix.gbs 
    atoms 7, 28, 49, 56, 77, 84, 86, 94, 102, 116, 126, 136, 155, 172, 192, 204, 216, 235, 254, 273, 292, 299, 306, 308-309, 323, 335, 349, 356, 366, 385, 392, 411, 425, 442, 456, 461                                                                                                                                                                                                                                                                                             entry N          line    88 file /storage/hive/project/chem-sherrill/csargent30/.conda/envs/psi419/share/psi4/basis/minix.gbs 
    atoms 12, 119, 129, 159, 431                                                                                                                                                                                                                                                                                                                                                                                                                                                    entry S          line   256 file /storage/hive/project/chem-sherrill/csargent30/.conda/envs/psi419/share/psi4/basis/minix.gbs 
    atoms 13-25, 40-48, 53-55, 66-74, 87-93, 103-115, 120-123, 130-133, 144-154, 161-169, 183-191, 200-203, 210-213, 222-232, 243-253, 260-270, 281-291, 296-298, 310-322, 331-334, 342-348, 358-365, 374-384, 389-391, 400-410, 418-424, 433-441, 449-455, 463-470, 472-473, 475-476, 478-479, 481-482, 484-485, 487-504                                                                                                                                                           entry H          line    24 file /storage/hive/project/chem-sherrill/csargent30/.conda/envs/psi419/share/psi4/basis/minix.gbs 

   => HF3C: Empirical Dispersion <=

    Grimme's -D3 (BJ-damping) Dispersion Correction
    Grimme S.; Ehrlich S.; Goerigk L. (2011), J. Comput. Chem., 32: 1456

        s6 =       1.000000
        s8 =       0.877700
        a1 =       0.417100
        a2 =       2.914900


         ---------------------------------------------------------
                                   SCF
               by Justin Turney, Rob Parrish, Andy Simmonett
                          and Daniel G. A. Smith
                              RHF Reference
                       10 Threads, 114440 MiB Core
         ---------------------------------------------------------

  ==> Geometry <==

    Molecular point group: c1
    Full point group: C1

    Geometry (in Angstrom), charge = -1, multiplicity = 1:

       Center              X                  Y                   Z               Mass       
    ------------   -----------------  -----------------  -----------------  -----------------
         O            0.239000000000    46.905000000000    47.130000000000    15.994914619570
         O           -3.503000000000    46.132000000000    52.984000000000    15.994914619570
         C            0.283000000000    45.599000000000    47.738000000000    12.000000000000
         O           -2.852000000000    43.343000000000    52.881000000000    15.994914619570
         C           -0.860000000000    45.455000000000    48.481000000000    12.000000000000
         O           -0.834000000000    45.235000000000    53.590000000000    15.994914619570
         N           -0.870000000000    46.412000000000    49.496000000000    14.003074004430
         C           -0.997000000000    47.656000000000    48.915000000000    12.000000000000
         C            0.110000000000    47.928000000000    48.142000000000    12.000000000000
         C           -1.946000000000    46.213000000000    50.350000000000    12.000000000000
         C           -1.912000000000    45.057000000000    51.091000000000    12.000000000000
         S           -2.221000000000    44.980000000000    52.478000000000    31.972071174400
         H           -3.704000000000    46.727000000000    52.258000000000     1.007825032230
         H            1.167000000000    45.497000000000    48.368000000000     1.007825032230
         H            0.327000000000    44.830000000000    46.967000000000     1.007825032230
         H           -0.889000000000    44.457000000000    48.918000000000     1.007825032230
         H           -1.732000000000    45.592000000000    47.841000000000     1.007825032230
         H           -1.082000000000    48.410000000000    49.697000000000     1.007825032230
         H           -1.889000000000    47.674000000000    48.289000000000     1.007825032230
         H           -0.002000000000    48.903000000000    47.668000000000     1.007825032230
         H            1.001000000000    47.937000000000    48.769000000000     1.007825032230
         H           -2.823000000000    46.129000000000    49.708000000000     1.007825032230
         H           -1.985000000000    47.054000000000    51.042000000000     1.007825032230
         H           -0.840000000000    44.862000000000    51.112000000000     1.007825032230
         H           -2.601000000000    44.372000000000    50.598000000000     1.007825032230
         C            9.479000000000    49.442000000000    55.784000000000    12.000000000000
         O            9.222000000000    50.616000000000    56.099000000000    15.994914619570
         N            8.831000000000    48.837000000000    54.788000000000    14.003074004430
         C            7.706000000000    49.436000000000    54.084000000000    12.000000000000
         C            6.456000000000    48.981000000000    54.822000000000    12.000000000000
         O            6.310000000000    47.784000000000    55.139000000000    15.994914619570
         C            7.599000000000    48.942000000000    52.633000000000    12.000000000000
         C            8.692000000000    49.472000000000    51.736000000000    12.000000000000
         C            9.959000000000    48.898000000000    51.781000000000    12.000000000000
         C            8.415000000000    50.537000000000    50.880000000000    12.000000000000
         C           10.961000000000    49.400000000000    50.960000000000    12.000000000000
         C            9.426000000000    51.032000000000    50.065000000000    12.000000000000
         C           10.685000000000    50.467000000000    50.116000000000    12.000000000000
         O           11.708000000000    50.978000000000    49.318000000000    15.994914619570
         H            9.136000000000    47.916000000000    54.508000000000     1.007825032230
         H            7.783000000000    50.523000000000    54.107000000000     1.007825032230
         H            6.637000000000    49.260000000000    52.230000000000     1.007825032230
         H            7.639000000000    47.853000000000    52.629000000000     1.007825032230
         H           10.161000000000    48.072000000000    52.447000000000     1.007825032230
         H            7.427000000000    50.972000000000    50.851000000000     1.007825032230
         H           11.948000000000    48.963000000000    50.978000000000     1.007825032230
         H            9.228000000000    51.855000000000    49.395000000000     1.007825032230
         H           11.376000000000    51.721000000000    48.808000000000     1.007825032230
         N            5.533000000000    49.874000000000    55.110000000000    14.003074004430
         C            4.317000000000    49.477000000000    55.789000000000    12.000000000000
         C            3.333000000000    50.620000000000    55.891000000000    12.000000000000
         O            3.372000000000    51.588000000000    55.127000000000    15.994914619570
         H            5.674000000000    50.841000000000    54.856000000000     1.007825032230
         H            4.569000000000    49.137000000000    56.794000000000     1.007825032230
         H            3.854000000000    48.656000000000    55.241000000000     1.007825032230
         N            2.442000000000    50.507000000000    56.862000000000    14.003074004430
         C            1.413000000000    51.506000000000    57.119000000000    12.000000000000
         C            0.005000000000    50.927000000000    57.232000000000    12.000000000000
         C           -0.521000000000    50.237000000000    56.001000000000    12.000000000000
         C           -0.985000000000    51.011000000000    54.951000000000    12.000000000000
         C           -0.569000000000    48.854000000000    55.936000000000    12.000000000000
         C           -1.502000000000    50.387000000000    53.835000000000    12.000000000000
         C           -1.086000000000    48.222000000000    54.817000000000    12.000000000000
         C           -1.549000000000    49.003000000000    53.779000000000    12.000000000000
         O           -2.106000000000    48.406000000000    52.664000000000    15.994914619570
         H            2.477000000000    49.689000000000    57.454000000000     1.007825032230
         H            1.439000000000    52.275000000000    56.347000000000     1.007825032230
         H            0.006000000000    50.203000000000    58.047000000000     1.007825032230
         H           -0.679000000000    51.735000000000    57.492000000000     1.007825032230
         H           -0.943000000000    52.089000000000    55.005000000000     1.007825032230
         H           -0.201000000000    48.265000000000    56.763000000000     1.007825032230
         H           -1.869000000000    50.975000000000    53.007000000000     1.007825032230
         H           -1.126000000000    47.144000000000    54.759000000000     1.007825032230
         H           -2.740000000000    47.740000000000    52.940000000000     1.007825032230
         C           -4.489000000000    54.638000000000    59.165000000000    12.000000000000
         O           -5.677000000000    54.600000000000    58.838000000000    15.994914619570
         N           -3.764000000000    53.513000000000    59.144000000000    14.003074004430
         C           -4.323000000000    52.242000000000    58.734000000000    12.000000000000
         C           -3.681000000000    51.215000000000    59.641000000000    12.000000000000
         O           -2.469000000000    51.006000000000    59.589000000000    15.994914619570
         C           -3.962000000000    52.008000000000    57.296000000000    12.000000000000
         C           -4.635000000000    50.801000000000    56.669000000000    12.000000000000
         C           -4.176000000000    49.512000000000    56.726000000000    12.000000000000
         N           -5.696000000000    50.809000000000    55.872000000000    14.003074004430
         C           -5.895000000000    49.594000000000    55.423000000000    12.000000000000
         N           -4.976000000000    48.833000000000    55.943000000000    14.003074004430
         H           -2.794000000000    53.552000000000    59.424000000000     1.007825032230
         H           -5.406000000000    52.241000000000    58.862000000000     1.007825032230
         H           -2.883000000000    51.867000000000    57.234000000000     1.007825032230
         H           -4.231000000000    52.894000000000    56.721000000000     1.007825032230
         H           -6.258000000000    51.618000000000    55.648000000000     1.007825032230
         H           -3.337000000000    49.137000000000    57.293000000000     1.007825032230
         H           -6.677000000000    49.282000000000    54.747000000000     1.007825032230
         N           -4.454000000000    50.568000000000    60.487000000000    14.003074004430
         C           -3.913000000000    49.659000000000    61.489000000000    12.000000000000
         C           -3.055000000000    48.558000000000    60.876000000000    12.000000000000
         O           -3.491000000000    47.931000000000    59.898000000000    15.994914619570
         C           -5.077000000000    49.060000000000    62.264000000000    12.000000000000
         C           -4.581000000000    48.271000000000    63.463000000000    12.000000000000
         C           -5.696000000000    47.747000000000    64.361000000000    12.000000000000
         C           -5.125000000000    47.550000000000    65.754000000000    12.000000000000
         N           -6.117000000000    47.166000000000    66.752000000000    14.003074004430
         H           -5.453000000000    50.706000000000    60.440000000000     1.007825032230
         H           -3.296000000000    50.234000000000    62.180000000000     1.007825032230
         H           -5.727000000000    49.864000000000    62.610000000000     1.007825032230
         H           -5.643000000000    48.398000000000    61.608000000000     1.007825032230
         H           -4.005000000000    47.420000000000    63.099000000000     1.007825032230
         H           -3.926000000000    48.910000000000    64.055000000000     1.007825032230
         H           -6.513000000000    48.468000000000    64.395000000000     1.007825032230
         H           -6.062000000000    46.795000000000    63.976000000000     1.007825032230
         H           -4.367000000000    46.769000000000    65.706000000000     1.007825032230
         H           -4.651000000000    48.479000000000    66.072000000000     1.007825032230
         H           -5.667000000000    47.053000000000    67.649000000000     1.007825032230
         H           -6.548000000000    46.294000000000    66.480000000000     1.007825032230
         H           -6.824000000000    47.884000000000    66.818000000000     1.007825032230
         N           -1.840000000000    48.367000000000    61.392000000000    14.003074004430
         C           -0.992000000000    47.311000000000    60.887000000000    12.000000000000
         C           -0.081000000000    47.849000000000    59.785000000000    12.000000000000
         S            0.906000000000    46.497000000000    59.054000000000    31.972071174400
         H           -1.511000000000    48.963000000000    62.139000000000     1.007825032230
         H           -1.616000000000    46.517000000000    60.478000000000     1.007825032230
         H           -0.691000000000    48.308000000000    59.007000000000     1.007825032230
         H            0.590000000000    48.598000000000    60.206000000000     1.007825032230
         C            3.756000000000    44.331000000000    61.685000000000    12.000000000000
         O            4.949000000000    44.126000000000    61.944000000000    15.994914619570
         N            3.322000000000    45.484000000000    61.134000000000    14.003074004430
         C            4.203000000000    46.620000000000    60.883000000000    12.000000000000
         C            3.465000000000    47.784000000000    60.221000000000    12.000000000000
         S            2.700000000000    47.388000000000    58.627000000000    31.972071174400
         H            2.346000000000    45.564000000000    60.885000000000     1.007825032230
         H            5.022000000000    46.302000000000    60.238000000000     1.007825032230
         H            2.681000000000    48.119000000000    60.900000000000     1.007825032230
         H            4.169000000000    48.603000000000    60.074000000000     1.007825032230
         C            4.103000000000    54.707000000000    53.574000000000    12.000000000000
         O            4.298000000000    55.692000000000    52.855000000000    15.994914619570
         N            3.358000000000    53.697000000000    53.143000000000    14.003074004430
         C            2.813000000000    53.718000000000    51.788000000000    12.000000000000
         C            1.415000000000    54.343000000000    51.725000000000    12.000000000000
         O            0.846000000000    54.490000000000    50.639000000000    15.994914619570
         C            2.765000000000    52.263000000000    51.154000000000    12.000000000000
         C            1.854000000000    51.314000000000    51.971000000000    12.000000000000
         C            4.222000000000    51.753000000000    51.018000000000    12.000000000000
         C            1.552000000000    49.957000000000    51.275000000000    12.000000000000
         H            3.168000000000    52.914000000000    53.752000000000     1.007825032230
         H            3.476000000000    54.326000000000    51.173000000000     1.007825032230
         H            2.346000000000    52.349000000000    50.152000000000     1.007825032230
         H            2.343000000000    51.107000000000    52.923000000000     1.007825032230
         H            0.910000000000    51.822000000000    52.168000000000     1.007825032230
         H            4.218000000000    50.753000000000    50.584000000000     1.007825032230
         H            4.784000000000    52.427000000000    50.372000000000     1.007825032230
         H            4.689000000000    51.720000000000    52.002000000000     1.007825032230
         H            0.908000000000    49.355000000000    51.916000000000     1.007825032230
         H            2.486000000000    49.425000000000    51.096000000000     1.007825032230
         H            1.050000000000    50.140000000000    50.325000000000     1.007825032230
         N            0.803000000000    54.699000000000    52.842000000000    14.003074004430
         C           -0.523000000000    55.306000000000    52.821000000000    12.000000000000
         C           -1.551000000000    54.355000000000    53.441000000000    12.000000000000
         C           -2.945000000000    54.929000000000    53.268000000000    12.000000000000
         S           -4.230000000000    53.864000000000    53.922000000000    31.972071174400
         C           -4.327000000000    52.868000000000    52.489000000000    12.000000000000
         H            1.263000000000    54.547000000000    53.728000000000     1.007825032230
         H           -0.806000000000    55.528000000000    51.792000000000     1.007825032230
         H           -1.338000000000    54.233000000000    54.503000000000     1.007825032230
         H           -1.494000000000    53.386000000000    52.946000000000     1.007825032230
         H           -2.992000000000    55.887000000000    53.785000000000     1.007825032230
         H           -3.129000000000    55.092000000000    52.206000000000     1.007825032230
         H           -5.082000000000    52.095000000000    52.634000000000     1.007825032230
         H           -4.601000000000    53.487000000000    51.634000000000     1.007825032230
         H           -3.359000000000    52.401000000000    52.305000000000     1.007825032230
         C           -3.305000000000    56.701000000000    49.689000000000    12.000000000000
         O           -2.574000000000    56.844000000000    50.663000000000    15.994914619570
         N           -2.981000000000    55.933000000000    48.650000000000    14.003074004430
         C           -1.694000000000    55.276000000000    48.503000000000    12.000000000000
         C           -0.689000000000    56.178000000000    47.833000000000    12.000000000000
         O           -1.007000000000    57.031000000000    46.986000000000    15.994914619570
         C           -1.807000000000    54.027000000000    47.654000000000    12.000000000000
         C           -2.448000000000    52.908000000000    48.447000000000    12.000000000000
         C           -1.674000000000    52.148000000000    49.313000000000    12.000000000000
         C           -3.793000000000    52.637000000000    48.293000000000    12.000000000000
         C           -2.246000000000    51.109000000000    50.022000000000    12.000000000000
         C           -4.359000000000    51.592000000000    49.009000000000    12.000000000000
         C           -3.585000000000    50.828000000000    49.870000000000    12.000000000000
         H           -3.669000000000    55.800000000000    47.923000000000     1.007825032230
         H           -1.321000000000    55.001000000000    49.490000000000     1.007825032230
         H           -2.418000000000    54.242000000000    46.778000000000     1.007825032230
         H           -0.812000000000    53.718000000000    47.333000000000     1.007825032230
         H           -0.624000000000    52.369000000000    49.433000000000     1.007825032230
         H           -4.397000000000    53.231000000000    47.623000000000     1.007825032230
         H           -1.643000000000    50.518000000000    50.695000000000     1.007825032230
         H           -5.410000000000    51.372000000000    48.895000000000     1.007825032230
         H           -4.032000000000    50.014000000000    50.420000000000     1.007825032230
         N            0.559000000000    55.981000000000    48.219000000000    14.003074004430
         C            1.648000000000    56.676000000000    47.609000000000    12.000000000000
         C            2.148000000000    55.749000000000    46.503000000000    12.000000000000
         O            2.969000000000    54.837000000000    46.727000000000    15.994914619570
         C            2.727000000000    56.921000000000    48.641000000000    12.000000000000
         C            3.851000000000    57.807000000000    48.123000000000    12.000000000000
         O            4.136000000000    57.836000000000    46.930000000000    15.994914619570
         O            4.466000000000    58.475000000000    48.937000000000    15.994914619570
         H            0.748000000000    55.324000000000    48.962000000000     1.007825032230
         H            1.306000000000    57.621000000000    47.186000000000     1.007825032230
         H            3.149000000000    55.961000000000    48.937000000000     1.007825032230
         H            2.279000000000    57.394000000000    49.515000000000     1.007825032230
         N            1.729000000000    56.044000000000    45.279000000000    14.003074004430
         C            2.074000000000    55.193000000000    44.152000000000    12.000000000000
         C            1.196000000000    55.606000000000    42.978000000000    12.000000000000
         C           -0.276000000000    55.169000000000    43.109000000000    12.000000000000
         O           -0.642000000000    54.440000000000    44.043000000000    15.994914619570
         O           -1.058000000000    55.533000000000    42.223000000000    15.994914619570
         H            1.165000000000    56.868000000000    45.129000000000     1.007825032230
         H            1.794000000000    54.174000000000    44.420000000000     1.007825032230
         H            1.224000000000    56.692000000000    42.895000000000     1.007825032230
         H            1.608000000000    55.175000000000    42.065000000000     1.007825032230
         C            6.178000000000    52.810000000000    46.615000000000    12.000000000000
         O            7.003000000000    51.909000000000    46.780000000000    15.994914619570
         N            4.954000000000    52.544000000000    46.147000000000    14.003074004430
         C            4.574000000000    51.175000000000    45.767000000000    12.000000000000
         C            3.036000000000    51.092000000000    45.467000000000    12.000000000000
         C            2.286000000000    51.433000000000    46.777000000000    12.000000000000
         C            2.604000000000    49.685000000000    45.023000000000    12.000000000000
         C            0.773000000000    51.661000000000    46.639000000000    12.000000000000
         H            4.282000000000    53.292000000000    46.053000000000     1.007825032230
         H            4.809000000000    50.502000000000    46.592000000000     1.007825032230
         H            2.774000000000    51.816000000000    44.696000000000     1.007825032230
         H            2.438000000000    50.609000000000    47.474000000000     1.007825032230
         H            2.731000000000    52.331000000000    47.204000000000     1.007825032230
         H            3.120000000000    49.420000000000    44.100000000000     1.007825032230
         H            2.859000000000    48.965000000000    45.800000000000     1.007825032230
         H            1.527000000000    49.672000000000    44.854000000000     1.007825032230
         H            0.349000000000    51.893000000000    47.616000000000     1.007825032230
         H            0.592000000000    52.493000000000    45.958000000000     1.007825032230
         H            0.304000000000    50.760000000000    46.244000000000     1.007825032230
         C            9.824000000000    50.151000000000    44.980000000000    12.000000000000
         O           10.783000000000    49.382000000000    44.768000000000    15.994914619570
         N            8.796000000000    49.803000000000    45.757000000000    14.003074004430
         C            8.772000000000    48.508000000000    46.402000000000    12.000000000000
         C            8.758000000000    47.383000000000    45.375000000000    12.000000000000
         O            9.544000000000    46.436000000000    45.473000000000    15.994914619570
         C            7.545000000000    48.399000000000    47.296000000000    12.000000000000
         C            7.324000000000    47.081000000000    48.078000000000    12.000000000000
         C            8.510000000000    46.703000000000    48.971000000000    12.000000000000
         C            6.091000000000    47.281000000000    48.927000000000    12.000000000000
         H            8.031000000000    50.447000000000    45.895000000000     1.007825032230
         H            9.665000000000    48.408000000000    47.019000000000     1.007825032230
         H            7.607000000000    49.203000000000    48.029000000000     1.007825032230
         H            6.664000000000    48.575000000000    46.679000000000     1.007825032230
         H            7.141000000000    46.273000000000    47.369000000000     1.007825032230
         H            9.398000000000    46.559000000000    48.355000000000     1.007825032230
         H            8.284000000000    45.779000000000    49.503000000000     1.007825032230
         H            8.692000000000    47.501000000000    49.691000000000     1.007825032230
         H            5.893000000000    46.375000000000    49.500000000000     1.007825032230
         H            5.238000000000    47.497000000000    48.283000000000     1.007825032230
         H            6.252000000000    48.115000000000    49.610000000000     1.007825032230
         N            7.912000000000    47.499000000000    44.338000000000    14.003074004430
         C            7.852000000000    46.455000000000    43.322000000000    12.000000000000
         C            6.783000000000    46.760000000000    42.296000000000    12.000000000000
         C            5.362000000000    46.760000000000    42.865000000000    12.000000000000
         C            4.409000000000    47.143000000000    41.755000000000    12.000000000000
         C            4.990000000000    45.393000000000    43.428000000000    12.000000000000
         H            7.316000000000    48.311000000000    44.262000000000     1.007825032230
         H            7.603000000000    45.512000000000    43.810000000000     1.007825032230
         H            6.984000000000    47.744000000000    41.873000000000     1.007825032230
         H            6.841000000000    46.018000000000    41.499000000000     1.007825032230
         H            5.298000000000    47.502000000000    43.661000000000     1.007825032230
         H            3.388000000000    47.150000000000    42.138000000000     1.007825032230
         H            4.488000000000    46.420000000000    40.943000000000     1.007825032230
         H            4.664000000000    48.135000000000    41.383000000000     1.007825032230
         H            5.683000000000    45.128000000000    44.226000000000     1.007825032230
         H            3.975000000000    45.428000000000    43.824000000000     1.007825032230
         H            5.045000000000    44.646000000000    42.636000000000     1.007825032230
         C           12.810000000000    44.733000000000    44.943000000000    12.000000000000
         O           13.706000000000    43.894000000000    45.089000000000    15.994914619570
         N           11.531000000000    44.377000000000    44.905000000000    14.003074004430
         C           11.130000000000    42.976000000000    44.972000000000    12.000000000000
         C           11.340000000000    42.248000000000    43.660000000000    12.000000000000
         O           11.424000000000    41.017000000000    43.683000000000    15.994914619570
         C            9.646000000000    42.848000000000    45.362000000000    12.000000000000
         C            9.265000000000    43.266000000000    46.773000000000    12.000000000000
         C            7.755000000000    43.294000000000    46.907000000000    12.000000000000
         C            9.881000000000    42.319000000000    47.757000000000    12.000000000000
         H           10.821000000000    45.091000000000    44.828000000000     1.007825032230
         H           11.730000000000    42.484000000000    45.738000000000     1.007825032230
         H            9.070000000000    43.463000000000    44.670000000000     1.007825032230
         H            9.347000000000    41.809000000000    45.223000000000     1.007825032230
         H            9.653000000000    44.268000000000    46.959000000000     1.007825032230
         H            7.485000000000    43.594000000000    47.920000000000     1.007825032230
         H            7.340000000000    44.007000000000    46.194000000000     1.007825032230
         H            7.354000000000    42.301000000000    46.703000000000     1.007825032230
         H            9.608000000000    42.618000000000    48.769000000000     1.007825032230
         H           10.966000000000    42.341000000000    47.652000000000     1.007825032230
         H            9.518000000000    41.309000000000    47.566000000000     1.007825032230
         N           11.455000000000    42.952000000000    42.525000000000    14.003074004430
         C           11.525000000000    42.334000000000    41.214000000000    12.000000000000
         C           10.164000000000    41.769000000000    40.833000000000    12.000000000000
         O           10.081000000000    40.762000000000    40.130000000000    15.994914619570
         H           11.495000000000    43.959000000000    42.585000000000     1.007825032230
         H           11.825000000000    43.080000000000    40.478000000000     1.007825032230
         H           12.259000000000    41.529000000000    41.232000000000     1.007825032230
         N            9.056000000000    42.383000000000    41.229000000000    14.003074004430
         C            7.732000000000    41.847000000000    40.950000000000    12.000000000000
         C            7.015000000000    42.653000000000    39.888000000000    12.000000000000
         O            7.168000000000    43.877000000000    39.827000000000    15.994914619570
         C            6.847000000000    41.867000000000    42.198000000000    12.000000000000
         C            7.270000000000    40.907000000000    43.286000000000    12.000000000000
         C            6.765000000000    39.494000000000    43.037000000000    12.000000000000
         N            5.309000000000    39.509000000000    42.945000000000    14.003074004430
         C            4.456000000000    39.277000000000    43.947000000000    12.000000000000
         N            4.847000000000    39.018000000000    45.181000000000    14.003074004430
         N            3.160000000000    39.333000000000    43.692000000000    14.003074004430
         H            9.134000000000    43.250000000000    41.741000000000     1.007825032230
         H            7.833000000000    40.818000000000    40.605000000000     1.007825032230
         H            6.864000000000    42.876000000000    42.610000000000     1.007825032230
         H            5.825000000000    41.629000000000    41.903000000000     1.007825032230
         H            8.359000000000    40.887000000000    43.332000000000     1.007825032230
         H            6.881000000000    41.260000000000    44.241000000000     1.007825032230
         H            7.071000000000    38.848000000000    43.860000000000     1.007825032230
         H            7.184000000000    39.117000000000    42.104000000000     1.007825032230
         H            4.909000000000    39.714000000000    42.040000000000     1.007825032230
         H            5.832000000000    38.979000000000    45.401000000000     1.007825032230
         H            4.161000000000    38.858000000000    45.905000000000     1.007825032230
         H            2.838000000000    39.538000000000    42.757000000000     1.007825032230
         H            2.492000000000    39.171000000000    44.432000000000     1.007825032230
         N            6.207000000000    41.956000000000    39.087000000000    14.003074004430
         C            5.293000000000    42.579000000000    38.150000000000    12.000000000000
         C            3.843000000000    42.635000000000    38.597000000000    12.000000000000
         O            3.041000000000    43.261000000000    37.909000000000    15.994914619570
         C            5.310000000000    41.860000000000    36.804000000000    12.000000000000
         C            6.551000000000    42.112000000000    35.946000000000    12.000000000000
         O            7.307000000000    43.063000000000    36.189000000000    15.994914619570
         O            6.749000000000    41.341000000000    35.013000000000    15.994914619570
         H            6.233000000000    40.948000000000    39.136000000000     1.007825032230
         H            5.631000000000    43.602000000000    37.985000000000     1.007825032230
         H            5.243000000000    40.789000000000    36.993000000000     1.007825032230
         H            4.430000000000    42.166000000000    36.238000000000     1.007825032230
         N            3.402000000000    41.944000000000    39.654000000000    14.003074004430
         C            2.003000000000    41.980000000000    40.075000000000    12.000000000000
         C            2.042000000000    42.251000000000    41.586000000000    12.000000000000
         O            3.101000000000    42.119000000000    42.211000000000    15.994914619570
         C            1.229000000000    40.623000000000    39.804000000000    12.000000000000
         C            1.480000000000    40.065000000000    38.389000000000    12.000000000000
         O            1.654000000000    39.648000000000    40.770000000000    15.994914619570
         H            4.056000000000    41.380000000000    40.177000000000     1.007825032230
         H            1.491000000000    42.799000000000    39.570000000000     1.007825032230
         H            0.160000000000    40.798000000000    39.928000000000     1.007825032230
         H            0.891000000000    39.158000000000    41.087000000000     1.007825032230
         H            0.925000000000    39.136000000000    38.261000000000     1.007825032230
         H            1.148000000000    40.792000000000    37.648000000000     1.007825032230
         H            2.545000000000    39.873000000000    38.258000000000     1.007825032230
         N            0.923000000000    42.587000000000    42.217000000000    14.003074004430
         C            0.860000000000    42.841000000000    43.647000000000    12.000000000000
         C            0.191000000000    41.696000000000    44.392000000000    12.000000000000
         O           -0.020000000000    41.755000000000    45.606000000000    15.994914619570
         C            0.083000000000    44.138000000000    43.892000000000    12.000000000000
         C            0.752000000000    45.382000000000    43.343000000000    12.000000000000
         C           -0.200000000000    46.571000000000    43.380000000000    12.000000000000
         N           -0.054000000000    47.428000000000    44.372000000000    14.003074004430
         O           -1.105000000000    46.721000000000    42.552000000000    15.994914619570
         H            0.074000000000    42.670000000000    41.677000000000     1.007825032230
         H            1.874000000000    42.962000000000    44.027000000000     1.007825032230
         H           -0.896000000000    44.042000000000    43.423000000000     1.007825032230
         H           -0.056000000000    44.263000000000    44.966000000000     1.007825032230
         H            1.055000000000    45.199000000000    42.312000000000     1.007825032230
         H            1.634000000000    45.609000000000    43.942000000000     1.007825032230
         H            0.677000000000    47.290000000000    45.055000000000     1.007825032230
         H           -0.673000000000    48.222000000000    44.448000000000     1.007825032230
         N           -0.126000000000    40.611000000000    43.683000000000    14.003074004430
         C           -0.846000000000    39.468000000000    44.218000000000    12.000000000000
         C           -0.127000000000    38.883000000000    45.417000000000    12.000000000000
         O            1.056000000000    38.530000000000    45.397000000000    15.994914619570
         C           -0.990000000000    38.374000000000    43.128000000000    12.000000000000
         C           -1.627000000000    38.920000000000    41.847000000000    12.000000000000
         C           -1.847000000000    37.233000000000    43.716000000000    12.000000000000
         C           -3.091000000000    39.330000000000    41.987000000000    12.000000000000
         H            0.152000000000    40.582000000000    42.713000000000     1.007825032230
         H           -1.840000000000    39.791000000000    44.527000000000     1.007825032230
         H           -0.001000000000    37.983000000000    42.890000000000     1.007825032230
         H           -1.563000000000    38.148000000000    41.080000000000     1.007825032230
         H           -1.054000000000    39.786000000000    41.516000000000     1.007825032230
         H           -1.966000000000    36.446000000000    42.971000000000     1.007825032230
         H           -2.827000000000    37.621000000000    43.994000000000     1.007825032230
         H           -1.354000000000    36.826000000000    44.598000000000     1.007825032230
         H           -3.323000000000    40.106000000000    41.258000000000     1.007825032230
         H           -3.266000000000    39.713000000000    42.992000000000     1.007825032230
         H           -3.729000000000    38.464000000000    41.811000000000     1.007825032230
         N           -0.881000000000    38.847000000000    46.502000000000    14.003074004430
         C           -0.441000000000    38.279000000000    47.754000000000    12.000000000000
         C            0.502000000000    39.140000000000    48.581000000000    12.000000000000
         O            0.972000000000    38.690000000000    49.632000000000    15.994914619570
         H           -1.812000000000    39.236000000000    46.453000000000     1.007825032230
         H           -1.326000000000    38.078000000000    48.358000000000     1.007825032230
         H            0.054000000000    37.331000000000    47.545000000000     1.007825032230
         N            0.859000000000    40.336000000000    48.132000000000    14.003074004430
         C            1.732000000000    41.190000000000    48.902000000000    12.000000000000
         C            1.034000000000    41.776000000000    50.121000000000    12.000000000000
         O           -0.031000000000    42.407000000000    50.002000000000    15.994914619570
         C            2.216000000000    42.332000000000    48.029000000000    12.000000000000
         C            3.407000000000    42.998000000000    47.384000000000    12.000000000000
         C            3.093000000000    44.447000000000    47.004000000000    12.000000000000
         C            4.542000000000    42.927000000000    48.387000000000    12.000000000000
         H            0.515000000000    40.654000000000    47.237000000000     1.007825032230
         H            2.593000000000    40.609000000000    49.233000000000     1.007825032230
         H            1.601000000000    42.161000000000    47.146000000000     1.007825032230
         H            1.711000000000    43.184000000000    48.485000000000     1.007825032230
         H            3.686000000000    42.444000000000    46.487000000000     1.007825032230
         H            3.962000000000    44.893000000000    46.520000000000     1.007825032230
         H            2.245000000000    44.467000000000    46.319000000000     1.007825032230
         H            2.848000000000    45.013000000000    47.902000000000     1.007825032230
         H            5.430000000000    43.398000000000    47.965000000000     1.007825032230
         H            4.253000000000    43.448000000000    49.300000000000     1.007825032230
         H            4.758000000000    41.884000000000    48.618000000000     1.007825032230
         N            1.609000000000    41.565000000000    51.285000000000    14.003074004430
         C            1.098000000000    42.152000000000    52.502000000000    12.000000000000
         C            2.197000000000    43.020000000000    53.128000000000    12.000000000000
         O            3.368000000000    42.991000000000    52.732000000000    15.994914619570
         C            0.678000000000    41.061000000000    53.494000000000    12.000000000000
         C           -0.525000000000    40.271000000000    53.005000000000    12.000000000000
         O            1.805000000000    40.199000000000    53.678000000000    15.994914619570
         H            2.429000000000    40.977000000000    51.329000000000     1.007825032230
         H            0.236000000000    42.776000000000    52.267000000000     1.007825032230
         H            0.430000000000    41.527000000000    54.448000000000     1.007825032230
         H            1.577000000000    39.501000000000    54.296000000000     1.007825032230
         H           -0.785000000000    39.510000000000    53.741000000000     1.007825032230
         H           -1.370000000000    40.945000000000    52.866000000000     1.007825032230
         H           -0.283000000000    39.791000000000    52.057000000000     1.007825032230
         N            1.761000000000    43.922000000000    53.995000000000    14.003074004430
         C            2.669000000000    44.782000000000    54.721000000000    12.000000000000
         C            2.899000000000    44.200000000000    56.110000000000    12.000000000000
         O            1.950000000000    43.687000000000    56.706000000000    15.994914619570
         C            2.071000000000    46.190000000000    54.846000000000    12.000000000000
         C            1.967000000000    46.894000000000    53.501000000000    12.000000000000
         S            3.577000000000    47.123000000000    52.682000000000    31.972071174400
         C            3.194000000000    46.290000000000    51.174000000000    12.000000000000
         H            0.767000000000    44.011000000000    54.153000000000     1.007825032230
         H            3.619000000000    44.837000000000    54.189000000000     1.007825032230
         H            1.073000000000    46.110000000000    55.278000000000     1.007825032230
         H            2.699000000000    46.784000000000    55.510000000000     1.007825032230
         H            1.328000000000    46.300000000000    52.848000000000     1.007825032230
         H            1.506000000000    47.870000000000    53.650000000000     1.007825032230
         H            4.062000000000    46.314000000000    50.515000000000     1.007825032230
         H            2.929000000000    45.255000000000    51.388000000000     1.007825032230
         H            2.354000000000    46.787000000000    50.688000000000     1.007825032230
         N            4.081000000000    44.299000000000    56.717000000000    14.003074004430
         C            5.246000000000    45.002000000000    56.188000000000    12.000000000000
         C            6.066000000000    44.193000000000    55.186000000000    12.000000000000
         O            5.934000000000    42.966000000000    55.087000000000    15.994914619570
         C            6.034000000000    45.354000000000    57.433000000000    12.000000000000
         C            5.875000000000    44.064000000000    58.208000000000    12.000000000000
         C            4.392000000000    43.743000000000    58.040000000000    12.000000000000
         H            4.914000000000    45.923000000000    55.709000000000     1.007825032230
         H            7.079000000000    45.565000000000    57.206000000000     1.007825032230
         H            5.574000000000    46.188000000000    57.964000000000     1.007825032230
         H            6.497000000000    43.274000000000    57.786000000000     1.007825032230
         H            6.115000000000    44.218000000000    59.260000000000     1.007825032230
         H            3.797000000000    44.224000000000    58.816000000000     1.007825032230
         H            4.231000000000    42.665000000000    58.048000000000     1.007825032230
         N            6.987000000000    44.867000000000    54.479000000000    14.003074004430
         C            8.000000000000    44.233000000000    53.656000000000    12.000000000000
         C            7.805000000000    44.569000000000    52.173000000000    12.000000000000
         C            6.630000000000    43.812000000000    51.545000000000    12.000000000000
         C            6.785000000000    42.295000000000    51.627000000000    12.000000000000
         N            5.768000000000    41.525000000000    51.936000000000    14.003074004430
         O            7.875000000000    41.758000000000    51.405000000000    15.994914619570
         H            6.974000000000    45.876000000000    54.523000000000     1.007825032230
         H            7.999000000000    43.154000000000    53.809000000000     1.007825032230
         H            7.620000000000    45.639000000000    52.079000000000     1.007825032230
         H            8.717000000000    44.319000000000    51.631000000000     1.007825032230
         H            6.554000000000    44.097000000000    50.496000000000     1.007825032230
         H            5.711000000000    44.101000000000    52.056000000000     1.007825032230
         H            4.864000000000    41.934000000000    52.124000000000     1.007825032230
         H            5.890000000000    40.524000000000    51.986000000000     1.007825032230
         O           -4.494000000000    46.184000000000    55.356000000000    15.994914619570
         H           -3.983000000000    45.969000000000    54.576000000000     1.007825032230
         H           -4.883000000000    45.386000000000    55.713000000000     1.007825032230
         O           -0.810000000000    44.068000000000    57.031000000000    15.994914619570
         H            0.132000000000    43.938000000000    56.920000000000     1.007825032230
         H           -1.285000000000    43.430000000000    56.499000000000     1.007825032230
         O           -5.188000000000    43.599000000000    55.708000000000    15.994914619570
         H           -5.595000000000    43.266000000000    54.908000000000     1.007825032230
         H           -4.407000000000    43.083000000000    55.907000000000     1.007825032230
         O           -1.910000000000    49.551000000000    43.381000000000    15.994914619570
         H           -1.662000000000    49.802000000000    42.491000000000     1.007825032230
         H           -2.807000000000    49.216000000000    43.380000000000     1.007825032230
         O           -4.831000000000    48.504000000000    52.099000000000    15.994914619570
         H           -5.768000000000    48.538000000000    51.905000000000     1.007825032230
         H           -4.357000000000    48.187000000000    51.330000000000     1.007825032230
         O           -2.001000000000    42.627000000000    47.431000000000    15.994914619570
         H           -1.139000000000    42.734000000000    47.029000000000     1.007825032230
         H           -1.902000000000    42.534000000000    48.378000000000     1.007825032230
         H           10.263000000000    48.876000000000    56.307000000000     1.007825032230
         H            1.597000000000    51.945000000000    58.080000000000     1.007825032230
         H           -4.038000000000    55.583000000000    59.452000000000     1.007825032230
         H           -0.408000000000    46.915000000000    61.706000000000     1.007825032230
         H            3.015000000000    43.545000000000    61.877000000000     1.007825032230
         H            4.613000000000    47.002000000000    61.822000000000     1.007825032230
         H            4.541000000000    54.668000000000    54.572000000000     1.007825032230
         H           -0.473000000000    56.239000000000    53.398000000000     1.007825032230
         H           -4.281000000000    57.206000000000    49.637000000000     1.007825032230
         H            3.127000000000    55.173000000000    43.865000000000     1.007825032230
         H            6.477000000000    53.828000000000    46.853000000000     1.007825032230
         H            5.166000000000    50.884000000000    44.894000000000     1.007825032230
         H            9.774000000000    51.131000000000    44.480000000000     1.007825032230
         H            8.807000000000    46.339000000000    42.815000000000     1.007825032230
         H           13.019000000000    45.797000000000    44.864000000000     1.007825032230
         H            8.935000000000    44.673000000000    54.016000000000     1.007825032230

  Running in c1 symmetry.

  Rotational constants: A =      0.00011  B =      0.00000  C =      0.00000 [cm^-1]
  Rotational constants: A =      3.18773  B =      0.02983  C =      0.02978 [MHz]
  Nuclear repulsion = 101378.427345424104715

  Charge       = -1
  Multiplicity = 1
  Electrons    = 1902
  Nalpha       = 951
  Nbeta        = 951

  ==> Algorithm <==

  SCF Algorithm Type is DF.
  DIIS enabled.
  MOM disabled.
  Fractional occupation disabled.
  Guess Type is SAD.
  Energy threshold   = 1.00e-06
  Density threshold  = 1.00e-06
  Integral threshold = 1.00e-12

  ==> Primary Basis <==

  Basis Set: MINIX
    Blend: MINIX
    Number of shells: 1003
    Number of basis functions: 1517
    Number of Cartesian functions: 1522
    Spherical Harmonics?: true
    Max angular momentum: 2

   => Loading Basis Set <=

    Name: (MINIX AUX)
    Role: JKFIT
    Keyword: DF_BASIS_SCF
    atoms 1-2, 4, 6, 27, 31, 39, 52, 65, 76, 80, 97, 125, 135, 139, 171, 175, 195, 198-199, 208-209, 215, 234, 238, 272, 276, 295, 302, 326, 329-330, 338, 341, 352, 357, 369, 388, 395, 414, 417, 428, 445, 462, 471, 474, 477, 480, 483, 486                                                                                                                                                                                                                                      entry O          line   318 file /storage/hive/project/chem-sherrill/csargent30/.conda/envs/psi419/share/psi4/basis/def2-universal-jkfit.gbs 
    atoms 3, 5, 8-11, 26, 29-30, 32-38, 50-51, 57-64, 75, 78-79, 81-83, 85, 95-96, 98-101, 117-118, 124, 127-128, 134, 137-138, 140-143, 156-158, 160, 170, 173-174, 176-182, 193-194, 196-197, 205-207, 214, 217-221, 233, 236-237, 239-242, 255-259, 271, 274-275, 277-280, 293-294, 300-301, 303-305, 307, 324-325, 327-328, 336-337, 339-340, 350-351, 353-355, 367-368, 370-373, 386-387, 393-394, 396-399, 412-413, 415-416, 426-427, 429-430, 432, 443-444, 446-448, 457-460 entry C          line   198 file /storage/hive/project/chem-sherrill/csargent30/.conda/envs/psi419/share/psi4/basis/def2-universal-jkfit.gbs 
    atoms 7, 28, 49, 56, 77, 84, 86, 94, 102, 116, 126, 136, 155, 172, 192, 204, 216, 235, 254, 273, 292, 299, 306, 308-309, 323, 335, 349, 356, 366, 385, 392, 411, 425, 442, 456, 461                                                                                                                                                                                                                                                                                             entry N          line   258 file /storage/hive/project/chem-sherrill/csargent30/.conda/envs/psi419/share/psi4/basis/def2-universal-jkfit.gbs 
    atoms 12, 119, 129, 159, 431                                                                                                                                                                                                                                                                                                                                                                                                                                                    entry S          line   903 file /storage/hive/project/chem-sherrill/csargent30/.conda/envs/psi419/share/psi4/basis/def2-universal-jkfit.gbs 
    atoms 13-25, 40-48, 53-55, 66-74, 87-93, 103-115, 120-123, 130-133, 144-154, 161-169, 183-191, 200-203, 210-213, 222-232, 243-253, 260-270, 281-291, 296-298, 310-322, 331-334, 342-348, 358-365, 374-384, 389-391, 400-410, 418-424, 433-441, 449-455, 463-470, 472-473, 475-476, 478-479, 481-482, 484-485, 487-504                                                                                                                                                           entry H          line    18 file /storage/hive/project/chem-sherrill/csargent30/.conda/envs/psi419/share/psi4/basis/def2-universal-jkfit.gbs 

  ==> Integral Setup <==

  ==> DiskDFJK: Density-Fitted J/K Matrices <==

    J tasked:                  Yes
    K tasked:                  Yes
    wK tasked:                  No
    OpenMP threads:             10
    Integrals threads:          10
    Memory [MiB]:            85830
    Algorithm:                Core
    Integral Cache:           NONE
    Schwarz Cutoff:          1E-12
    Fitting Condition:       1E-10

   => Auxiliary Basis Set <=

  Basis Set: (MINIX AUX)
    Blend: DEF2-UNIVERSAL-JKFIT
    Number of shells: 7687
    Number of basis functions: 23305
    Number of Cartesian functions: 27456
    Spherical Harmonics?: true
    Max angular momentum: 4

  Minimum eigenvalue in the overlap matrix is 1.0755406596E-01.
  Reciprocal condition number of the overlap matrix is 3.6268891586E-02.
    Using symmetric orthogonalization.

  ==> Pre-Iterations <==

  SCF Guess: Superposition of Atomic Densities via on-the-fly atomic UHF (no occupation information).

   -------------------------
    Irrep   Nso     Nmo    
   -------------------------
     A       1517    1517 
   -------------------------
    Total    1517    1517
   -------------------------

  ==> Iterations <==

                           Total Energy        Delta E     RMS |[F,P]|

   @DF-RHF iter SAD: -13379.30750427878593   -1.33793e+04   0.00000e+00 
   @DF-RHF iter   1: -13485.81638103751720   -1.06509e+02   1.94851e-03 ADIIS/DIIS
   @DF-RHF iter   2: -13488.88106794900887   -3.06469e+00   1.45195e-03 ADIIS/DIIS
   @DF-RHF iter   3: -13492.14602796605141   -3.26496e+00   3.65950e-04 ADIIS/DIIS
   @DF-RHF iter   4: -13492.37362713058064   -2.27599e-01   1.15920e-04 ADIIS/DIIS
   @DF-RHF iter   5: -13492.41505745146969   -4.14303e-02   4.56857e-05 DIIS
   @DF-RHF iter   6: -13492.42171525854792   -6.65781e-03   1.73419e-05 DIIS
   @DF-RHF iter   7: -13492.42270085851123   -9.85600e-04   7.91731e-06 DIIS
   @DF-RHF iter   8: -13492.42293971088839   -2.38852e-04   2.54257e-06 DIIS
   @DF-RHF iter   9: -13492.42296664330024   -2.69324e-05   1.04001e-06 DIIS
   @DF-RHF iter  10: -13492.42297113646418   -4.49316e-06   4.25445e-07 DIIS
   @DF-RHF iter  11: -13492.42297230172153   -1.16526e-06   2.68487e-07 DIIS
   @DF-RHF iter  12: -13492.42297293049887   -6.28777e-07   1.70384e-07 DIIS
  Energy and wave function converged.


  ==> Post-Iterations <==

    Orbital Energies [Eh]
    ---------------------

    Doubly Occupied:                                                      

       1A    -91.632766     2A    -91.330896     3A    -91.326690  
       4A    -91.242841     5A    -91.209265     6A    -20.399634  
       7A    -20.324813     8A    -20.312377     9A    -20.307964  
      10A    -20.303537    11A    -20.303260    12A    -20.297889  
      13A    -20.293726    14A    -20.292506    15A    -20.289547  
      16A    -20.282869    17A    -20.281391    18A    -20.279871  
      19A    -20.275901    20A    -20.275077    21A    -20.272266  
      22A    -20.261284    23A    -20.260240    24A    -20.258233  
      25A    -20.251747    26A    -20.247560    27A    -20.236182  
      28A    -20.231391    29A    -20.225903    30A    -20.222819  
      31A    -20.221757    32A    -20.217577    33A    -20.212553  
      34A    -20.210895    35A    -20.206353    36A    -20.205482  
      37A    -20.204492    38A    -20.202690    39A    -20.197210  
      40A    -20.197004    41A    -20.193790    42A    -20.191501  
      43A    -20.188105    44A    -20.180306    45A    -20.168182  
      46A    -20.152298    47A    -20.142909    48A    -20.100472  
      49A    -20.048511    50A    -19.921957    51A    -19.917771  
      52A    -19.861799    53A    -19.861525    54A    -19.854504  
      55A    -19.852706    56A    -15.823706    57A    -15.548329  
      58A    -15.535103    59A    -15.520760    60A    -15.490713  
      61A    -15.484574    62A    -15.480756    63A    -15.474813  
      64A    -15.473047    65A    -15.459662    66A    -15.451099  
      67A    -15.443119    68A    -15.438605    69A    -15.434980  
      70A    -15.434100    71A    -15.431454    72A    -15.428616  
      73A    -15.418550    74A    -15.417095    75A    -15.397725  
      76A    -15.396504    77A    -15.385687    78A    -15.383728  
      79A    -15.380817    80A    -15.373173    81A    -15.368244  
      82A    -15.367893    83A    -15.363361    84A    -15.357237  
      85A    -15.356839    86A    -15.352768    87A    -15.348792  
      88A    -15.341442    89A    -15.332350    90A    -15.321496  
      91A    -15.263421    92A    -15.244707    93A    -11.481821  
      94A    -11.413309    95A    -11.374099    96A    -11.361357  
      97A    -11.344683    98A    -11.337876    99A    -11.330986  
     100A    -11.330928   101A    -11.325003   102A    -11.324605  
     103A    -11.317159   104A    -11.314254   105A    -11.312665  
     106A    -11.312414   107A    -11.299486   108A    -11.298569  
     109A    -11.286532   110A    -11.283774   111A    -11.275541  
     112A    -11.273558   113A    -11.272009   114A    -11.266591  
     115A    -11.261511   116A    -11.261499   117A    -11.260690  
     118A    -11.260076   119A    -11.258731   120A    -11.257344  
     121A    -11.257242   122A    -11.257018   123A    -11.252656  
     124A    -11.252653   125A    -11.251613   126A    -11.248285  
     127A    -11.247566   128A    -11.244782   129A    -11.242778  
     130A    -11.241292   131A    -11.241008   132A    -11.239108  
     133A    -11.236811   134A    -11.234740   135A    -11.233834  
     136A    -11.233654   137A    -11.231921   138A    -11.227432  
     139A    -11.225092   140A    -11.224824   141A    -11.224739  
     142A    -11.224436   143A    -11.217421   144A    -11.216065  
     145A    -11.213834   146A    -11.213315   147A    -11.212709  
     148A    -11.211706   149A    -11.209263   150A    -11.203547  
     151A    -11.199588   152A    -11.198306   153A    -11.197236  
     154A    -11.192581   155A    -11.191860   156A    -11.183542  
     157A    -11.183436   158A    -11.183129   159A    -11.179802  
     160A    -11.178626   161A    -11.177277   162A    -11.176424  
     163A    -11.174268   164A    -11.173501   165A    -11.173219  
     166A    -11.172175   167A    -11.167138   168A    -11.162857  
     169A    -11.162838   170A    -11.160785   171A    -11.160753  
     172A    -11.159591   173A    -11.156073   174A    -11.154143  
     175A    -11.154131   176A    -11.154028   177A    -11.152571  
     178A    -11.152143   179A    -11.151774   180A    -11.149256  
     181A    -11.148523   182A    -11.147773   183A    -11.145626  
     184A    -11.144334   185A    -11.143303   186A    -11.140476  
     187A    -11.139956   188A    -11.139830   189A    -11.139456  
     190A    -11.138194   191A    -11.137647   192A    -11.135044  
     193A    -11.134856   194A    -11.134852   195A    -11.133339  
     196A    -11.131860   197A    -11.131421   198A    -11.129398  
     199A    -11.127929   200A    -11.125962   201A    -11.124474  
     202A    -11.124293   203A    -11.123556   204A    -11.122890  
     205A    -11.121586   206A    -11.119324   207A    -11.118216  
     208A    -11.116503   209A    -11.113809   210A    -11.113521  
     211A    -11.112208   212A    -11.112101   213A    -11.110891  
     214A    -11.110599   215A    -11.110318   216A    -11.108756  
     217A    -11.105603   218A    -11.105057   219A    -11.103610  
     220A    -11.102945   221A    -11.099860   222A    -11.099829  
     223A    -11.098113   224A    -11.095466   225A    -11.091052  
     226A    -11.090137   227A    -11.090082   228A    -11.078443  
     229A    -11.077573   230A    -11.077058   231A    -11.069865  
     232A    -11.068093   233A    -11.062498   234A    -11.046200  
     235A    -11.035801   236A    -11.030702   237A    -11.014633  
     238A    -11.011079   239A    -11.009201   240A    -11.005650  
     241A    -10.934855   242A    -10.933167   243A     -9.197121  
     244A     -8.942067   245A     -8.940622   246A     -8.861163  
     247A     -8.829365   248A     -6.853147   249A     -6.848093  
     250A     -6.845719   251A     -6.592533   252A     -6.589947  
     253A     -6.589661   254A     -6.588290   255A     -6.586594  
     256A     -6.585403   257A     -6.510794   258A     -6.509016  
     259A     -6.506141   260A     -6.478956   261A     -6.477355  
     262A     -6.474336   263A     -1.538868   264A     -1.432690  
     265A     -1.427868   266A     -1.416150   267A     -1.415130  
     268A     -1.408624   269A     -1.393611   270A     -1.392212  
     271A     -1.388436   272A     -1.378148   273A     -1.372097  
     274A     -1.371861   275A     -1.371119   276A     -1.369481  
     277A     -1.368232   278A     -1.364974   279A     -1.357099  
     280A     -1.354821   281A     -1.349605   282A     -1.338607  
     283A     -1.335602   284A     -1.335254   285A     -1.328455  
     286A     -1.325425   287A     -1.322147   288A     -1.318448  
     289A     -1.318356   290A     -1.315636   291A     -1.315003  
     292A     -1.314714   293A     -1.311550   294A     -1.311256  
     295A     -1.303594   296A     -1.301057   297A     -1.299818  
     298A     -1.293930   299A     -1.286583   300A     -1.285307  
     301A     -1.284263   302A     -1.283894   303A     -1.282374  
     304A     -1.280687   305A     -1.280428   306A     -1.276310  
     307A     -1.269312   308A     -1.265139   309A     -1.261100  
     310A     -1.256994   311A     -1.251222   312A     -1.249702  
     313A     -1.240055   314A     -1.237378   315A     -1.236064  
     316A     -1.232415   317A     -1.230055   318A     -1.226175  
     319A     -1.225173   320A     -1.224120   321A     -1.221785  
     322A     -1.212897   323A     -1.211111   324A     -1.201965  
     325A     -1.186886   326A     -1.183583   327A     -1.182465  
     328A     -1.181919   329A     -1.178895   330A     -1.171013  
     331A     -1.170727   332A     -1.169099   333A     -1.168451  
     334A     -1.160150   335A     -1.155054   336A     -1.153622  
     337A     -1.153082   338A     -1.150990   339A     -1.148606  
     340A     -1.137611   341A     -1.136124   342A     -1.135542  
     343A     -1.135527   344A     -1.134120   345A     -1.128698  
     346A     -1.127119   347A     -1.124539   348A     -1.117828  
     349A     -1.114944   350A     -1.106464   351A     -1.103747  
     352A     -1.096532   353A     -1.094282   354A     -1.092360  
     355A     -1.091315   356A     -1.086811   357A     -1.086449  
     358A     -1.082729   359A     -1.074495   360A     -1.072163  
     361A     -1.070545   362A     -1.068321   363A     -1.068164  
     364A     -1.062400   365A     -1.061046   366A     -1.059801  
     367A     -1.055943   368A     -1.055041   369A     -1.046570  
     370A     -1.045155   371A     -1.044264   372A     -1.042686  
     373A     -1.037626   374A     -1.036718   375A     -1.025410  
     376A     -1.024899   377A     -1.019898   378A     -1.017476  
     379A     -1.016571   380A     -1.015723   381A     -1.003893  
     382A     -1.003262   383A     -1.002519   384A     -0.999628  
     385A     -0.997675   386A     -0.996526   387A     -0.995064  
     388A     -0.994143   389A     -0.993789   390A     -0.984254  
     391A     -0.982731   392A     -0.981093   393A     -0.977889  
     394A     -0.975112   395A     -0.974070   396A     -0.973271  
     397A     -0.968883   398A     -0.964203   399A     -0.959646  
     400A     -0.958839   401A     -0.947629   402A     -0.946774  
     403A     -0.943868   404A     -0.942667   405A     -0.941901  
     406A     -0.941781   407A     -0.939255   408A     -0.937153  
     409A     -0.935501   410A     -0.932756   411A     -0.929907  
     412A     -0.926732   413A     -0.923885   414A     -0.923352  
     415A     -0.921729   416A     -0.908142   417A     -0.899280  
     418A     -0.896480   419A     -0.896373   420A     -0.895312  
     421A     -0.893388   422A     -0.891031   423A     -0.889579  
     424A     -0.885054   425A     -0.883598   426A     -0.873872  
     427A     -0.870791   428A     -0.869912   429A     -0.864420  
     430A     -0.863029   431A     -0.861744   432A     -0.856732  
     433A     -0.855705   434A     -0.852347   435A     -0.850367  
     436A     -0.848038   437A     -0.846370   438A     -0.844563  
     439A     -0.843244   440A     -0.836317   441A     -0.835304  
     442A     -0.831304   443A     -0.828003   444A     -0.826039  
     445A     -0.825736   446A     -0.820564   447A     -0.818651  
     448A     -0.814766   449A     -0.814498   450A     -0.813403  
     451A     -0.812444   452A     -0.812067   453A     -0.809991  
     454A     -0.809236   455A     -0.807415   456A     -0.807207  
     457A     -0.806527   458A     -0.805961   459A     -0.801196  
     460A     -0.799088   461A     -0.794327   462A     -0.793565  
     463A     -0.792435   464A     -0.788185   465A     -0.786930  
     466A     -0.784850   467A     -0.783461   468A     -0.782187  
     469A     -0.779792   470A     -0.779711   471A     -0.776254  
     472A     -0.773900   473A     -0.772899   474A     -0.769649  
     475A     -0.768328   476A     -0.767617   477A     -0.765851  
     478A     -0.765693   479A     -0.765367   480A     -0.764924  
     481A     -0.762122   482A     -0.761563   483A     -0.759331  
     484A     -0.756977   485A     -0.756446   486A     -0.752654  
     487A     -0.752345   488A     -0.750707   489A     -0.745147  
     490A     -0.741718   491A     -0.739722   492A     -0.736918  
     493A     -0.736715   494A     -0.731088   495A     -0.730986  
     496A     -0.729476   497A     -0.728502   498A     -0.727695  
     499A     -0.726456   500A     -0.725461   501A     -0.725216  
     502A     -0.723901   503A     -0.723647   504A     -0.723187  
     505A     -0.722804   506A     -0.721714   507A     -0.721244  
     508A     -0.720132   509A     -0.718724   510A     -0.717565  
     511A     -0.714159   512A     -0.713981   513A     -0.711734  
     514A     -0.711028   515A     -0.708236   516A     -0.707275  
     517A     -0.704484   518A     -0.699370   519A     -0.698033  
     520A     -0.695078   521A     -0.694688   522A     -0.693315  
     523A     -0.691970   524A     -0.691539   525A     -0.689537  
     526A     -0.688939   527A     -0.683117   528A     -0.682561  
     529A     -0.681424   530A     -0.680222   531A     -0.679728  
     532A     -0.677120   533A     -0.677082   534A     -0.674907  
     535A     -0.674103   536A     -0.672533   537A     -0.672377  
     538A     -0.671295   539A     -0.670383   540A     -0.668913  
     541A     -0.668343   542A     -0.667901   543A     -0.665726  
     544A     -0.665019   545A     -0.664249   546A     -0.661289  
     547A     -0.661001   548A     -0.660740   549A     -0.660251  
     550A     -0.659248   551A     -0.658469   552A     -0.657924  
     553A     -0.654502   554A     -0.651076   555A     -0.649028  
     556A     -0.648580   557A     -0.647994   558A     -0.647137  
     559A     -0.645826   560A     -0.645589   561A     -0.643565  
     562A     -0.642851   563A     -0.641273   564A     -0.640367  
     565A     -0.639160   566A     -0.638962   567A     -0.635904  
     568A     -0.634769   569A     -0.632880   570A     -0.632343  
     571A     -0.631801   572A     -0.631627   573A     -0.630856  
     574A     -0.629964   575A     -0.628497   576A     -0.626910  
     577A     -0.626760   578A     -0.625960   579A     -0.624329  
     580A     -0.622579   581A     -0.622264   582A     -0.621302  
     583A     -0.620557   584A     -0.619419   585A     -0.619281  
     586A     -0.617610   587A     -0.617039   588A     -0.615292  
     589A     -0.614956   590A     -0.613045   591A     -0.611430  
     592A     -0.609894   593A     -0.608570   594A     -0.607925  
     595A     -0.607572   596A     -0.603845   597A     -0.603298  
     598A     -0.601388   599A     -0.600744   600A     -0.598974  
     601A     -0.598296   602A     -0.596439   603A     -0.596033  
     604A     -0.595535   605A     -0.594937   606A     -0.594713  
     607A     -0.594302   608A     -0.592809   609A     -0.591702  
     610A     -0.590577   611A     -0.590182   612A     -0.587142  
     613A     -0.586279   614A     -0.585805   615A     -0.585580  
     616A     -0.584913   617A     -0.583299   618A     -0.582100  
     619A     -0.581737   620A     -0.581611   621A     -0.580652  
     622A     -0.579842   623A     -0.579487   624A     -0.578227  
     625A     -0.578104   626A     -0.576171   627A     -0.575775  
     628A     -0.575237   629A     -0.574600   630A     -0.574309  
     631A     -0.573336   632A     -0.572614   633A     -0.571471  
     634A     -0.571329   635A     -0.570513   636A     -0.569798  
     637A     -0.569223   638A     -0.568455   639A     -0.566969  
     640A     -0.566455   641A     -0.566049   642A     -0.563101  
     643A     -0.562726   644A     -0.561628   645A     -0.561250  
     646A     -0.559988   647A     -0.559648   648A     -0.558655  
     649A     -0.557991   650A     -0.557311   651A     -0.556626  
     652A     -0.555795   653A     -0.555078   654A     -0.555010  
     655A     -0.554449   656A     -0.554418   657A     -0.553854  
     658A     -0.552647   659A     -0.552024   660A     -0.551382  
     661A     -0.550592   662A     -0.550494   663A     -0.548982  
     664A     -0.548867   665A     -0.546290   666A     -0.544673  
     667A     -0.544134   668A     -0.543534   669A     -0.542842  
     670A     -0.541500   671A     -0.541009   672A     -0.540914  
     673A     -0.539965   674A     -0.539259   675A     -0.538791  
     676A     -0.538042   677A     -0.537704   678A     -0.536936  
     679A     -0.536318   680A     -0.535963   681A     -0.535543  
     682A     -0.534892   683A     -0.534250   684A     -0.534202  
     685A     -0.533352   686A     -0.532368   687A     -0.531992  
     688A     -0.531652   689A     -0.530680   690A     -0.530446  
     691A     -0.530227   692A     -0.529590   693A     -0.528869  
     694A     -0.527144   695A     -0.525325   696A     -0.523939  
     697A     -0.522070   698A     -0.521250   699A     -0.520848  
     700A     -0.520301   701A     -0.519811   702A     -0.519498  
     703A     -0.518825   704A     -0.517558   705A     -0.514657  
     706A     -0.514086   707A     -0.513557   708A     -0.512646  
     709A     -0.512165   710A     -0.511658   711A     -0.511119  
     712A     -0.510971   713A     -0.510438   714A     -0.509330  
     715A     -0.508509   716A     -0.507498   717A     -0.507084  
     718A     -0.505577   719A     -0.504350   720A     -0.503385  
     721A     -0.502620   722A     -0.502327   723A     -0.501103  
     724A     -0.500635   725A     -0.500313   726A     -0.500116  
     727A     -0.499208   728A     -0.498825   729A     -0.497958  
     730A     -0.497859   731A     -0.497624   732A     -0.496926  
     733A     -0.496342   734A     -0.495046   735A     -0.493887  
     736A     -0.493757   737A     -0.493103   738A     -0.491804  
     739A     -0.491198   740A     -0.490525   741A     -0.490254  
     742A     -0.489445   743A     -0.489341   744A     -0.487052  
     745A     -0.486374   746A     -0.486074   747A     -0.485327  
     748A     -0.485126   749A     -0.484194   750A     -0.484032  
     751A     -0.480318   752A     -0.479410   753A     -0.477094  
     754A     -0.476777   755A     -0.475887   756A     -0.475523  
     757A     -0.474834   758A     -0.473855   759A     -0.473399  
     760A     -0.473357   761A     -0.470869   762A     -0.470365  
     763A     -0.470113   764A     -0.469911   765A     -0.469483  
     766A     -0.466205   767A     -0.466087   768A     -0.465797  
     769A     -0.465326   770A     -0.464623   771A     -0.464059  
     772A     -0.463681   773A     -0.462673   774A     -0.462022  
     775A     -0.461550   776A     -0.460038   777A     -0.459856  
     778A     -0.459087   779A     -0.458781   780A     -0.456167  
     781A     -0.455337   782A     -0.453919   783A     -0.453787  
     784A     -0.453204   785A     -0.452279   786A     -0.451886  
     787A     -0.451683   788A     -0.451210   789A     -0.450916  
     790A     -0.450547   791A     -0.449066   792A     -0.448736  
     793A     -0.448388   794A     -0.447500   795A     -0.445542  
     796A     -0.445120   797A     -0.444447   798A     -0.443720  
     799A     -0.442649   800A     -0.442092   801A     -0.441744  
     802A     -0.440783   803A     -0.440643   804A     -0.439916  
     805A     -0.439564   806A     -0.438402   807A     -0.437448  
     808A     -0.436378   809A     -0.435295   810A     -0.433999  
     811A     -0.433716   812A     -0.432833   813A     -0.432217  
     814A     -0.430458   815A     -0.427808   816A     -0.427749  
     817A     -0.426245   818A     -0.426147   819A     -0.424269  
     820A     -0.421220   821A     -0.420630   822A     -0.419388  
     823A     -0.418946   824A     -0.418659   825A     -0.417568  
     826A     -0.417311   827A     -0.414367   828A     -0.413522  
     829A     -0.413185   830A     -0.412726   831A     -0.410514  
     832A     -0.409859   833A     -0.409442   834A     -0.409276  
     835A     -0.408720   836A     -0.408644   837A     -0.407923  
     838A     -0.406396   839A     -0.404006   840A     -0.403252  
     841A     -0.402439   842A     -0.402109   843A     -0.401495  
     844A     -0.401401   845A     -0.400588   846A     -0.399734  
     847A     -0.398769   848A     -0.397353   849A     -0.397139  
     850A     -0.396551   851A     -0.396333   852A     -0.395972  
     853A     -0.393134   854A     -0.391420   855A     -0.390590  
     856A     -0.385755   857A     -0.384990   858A     -0.384486  
     859A     -0.383570   860A     -0.381715   861A     -0.380420  
     862A     -0.379869   863A     -0.379376   864A     -0.379237  
     865A     -0.377648   866A     -0.377158   867A     -0.373798  
     868A     -0.371368   869A     -0.369982   870A     -0.366224  
     871A     -0.365672   872A     -0.365240   873A     -0.364558  
     874A     -0.363896   875A     -0.362606   876A     -0.361893  
     877A     -0.360721   878A     -0.360707   879A     -0.358040  
     880A     -0.357808   881A     -0.357220   882A     -0.354983  
     883A     -0.352398   884A     -0.351299   885A     -0.350217  
     886A     -0.346192   887A     -0.344692   888A     -0.344169  
     889A     -0.342617   890A     -0.340517   891A     -0.338400  
     892A     -0.332651   893A     -0.332323   894A     -0.331727  
     895A     -0.329300   896A     -0.328624   897A     -0.328078  
     898A     -0.323728   899A     -0.322969   900A     -0.320788  
     901A     -0.319788   902A     -0.318448   903A     -0.317809  
     904A     -0.317315   905A     -0.317254   906A     -0.313012  
     907A     -0.312855   908A     -0.310785   909A     -0.310721  
     910A     -0.310107   911A     -0.306086   912A     -0.305972  
     913A     -0.305284   914A     -0.302346   915A     -0.301150  
     916A     -0.300528   917A     -0.299638   918A     -0.298227  
     919A     -0.295115   920A     -0.290674   921A     -0.289837  
     922A     -0.289241   923A     -0.288110   924A     -0.286737  
     925A     -0.282716   926A     -0.282615   927A     -0.276183  
     928A     -0.275325   929A     -0.274462   930A     -0.273172  
     931A     -0.270217   932A     -0.267459   933A     -0.263818  
     934A     -0.258015   935A     -0.246504   936A     -0.243729  
     937A     -0.229915   938A     -0.227204   939A     -0.224786  
     940A     -0.221275   941A     -0.171563   942A     -0.166969  
     943A     -0.124144   944A     -0.109505   945A     -0.075626  
     946A     -0.070535   947A     -0.061863   948A     -0.058887  
     949A     -0.047582   950A     -0.026739   951A     -0.017117  

    Virtual:                                                              

     952A      0.135965   953A      0.159906   954A      0.175594  
     955A      0.183457   956A      0.199275   957A      0.204959  
     958A      0.211960   959A      0.221936   960A      0.223184  
     961A      0.226575   962A      0.226609   963A      0.226839  
     964A      0.228191   965A      0.230896   966A      0.236875  
     967A      0.239943   968A      0.243809   969A      0.247824  
     970A      0.248965   971A      0.252457   972A      0.252638  
     973A      0.257610   974A      0.258162   975A      0.261762  
     976A      0.266443   977A      0.271119   978A      0.278609  
     979A      0.279910   980A      0.292828   981A      0.294410  
     982A      0.297246   983A      0.299315   984A      0.302578  
     985A      0.306612   986A      0.308229   987A      0.308918  
     988A      0.312373   989A      0.313192   990A      0.318703  
     991A      0.325161   992A      0.325638   993A      0.328856  
     994A      0.338393   995A      0.344485   996A      0.346858  
     997A      0.353533   998A      0.358567   999A      0.364831  
    1000A      0.376171  1001A      0.394191  1002A      0.394617  
    1003A      0.407079  1004A      0.408118  1005A      0.430595  
    1006A      0.431941  1007A      0.438777  1008A      0.440774  
    1009A      0.443137  1010A      0.452925  1011A      0.454629  
    1012A      0.457057  1013A      0.459794  1014A      0.460671  
    1015A      0.464287  1016A      0.465757  1017A      0.467261  
    1018A      0.469538  1019A      0.473495  1020A      0.475458  
    1021A      0.480325  1022A      0.485799  1023A      0.487999  
    1024A      0.492057  1025A      0.492172  1026A      0.494952  
    1027A      0.495517  1028A      0.497444  1029A      0.498614  
    1030A      0.499368  1031A      0.504209  1032A      0.504596  
    1033A      0.511343  1034A      0.512755  1035A      0.512942  
    1036A      0.513076  1037A      0.515304  1038A      0.518488  
    1039A      0.519389  1040A      0.522188  1041A      0.522677  
    1042A      0.523459  1043A      0.524963  1044A      0.527186  
    1045A      0.532445  1046A      0.534359  1047A      0.535393  
    1048A      0.536249  1049A      0.541449  1050A      0.542350  
    1051A      0.544614  1052A      0.546137  1053A      0.546621  
    1054A      0.548670  1055A      0.548801  1056A      0.552905  
    1057A      0.554534  1058A      0.555217  1059A      0.559467  
    1060A      0.560716  1061A      0.561576  1062A      0.563973  
    1063A      0.564596  1064A      0.565394  1065A      0.566494  
    1066A      0.567241  1067A      0.570579  1068A      0.574190  
    1069A      0.575945  1070A      0.577120  1071A      0.577953  
    1072A      0.578649  1073A      0.579512  1074A      0.580891  
    1075A      0.582685  1076A      0.583260  1077A      0.584289  
    1078A      0.585977  1079A      0.586145  1080A      0.588180  
    1081A      0.589703  1082A      0.590306  1083A      0.590606  
    1084A      0.591350  1085A      0.591478  1086A      0.592684  
    1087A      0.593634  1088A      0.595586  1089A      0.596933  
    1090A      0.598346  1091A      0.599919  1092A      0.600075  
    1093A      0.600745  1094A      0.601458  1095A      0.604221  
    1096A      0.606645  1097A      0.607216  1098A      0.607597  
    1099A      0.607997  1100A      0.609309  1101A      0.610295  
    1102A      0.612435  1103A      0.613347  1104A      0.613726  
    1105A      0.615692  1106A      0.615872  1107A      0.617234  
    1108A      0.618290  1109A      0.619204  1110A      0.619616  
    1111A      0.620172  1112A      0.621609  1113A      0.624327  
    1114A      0.625526  1115A      0.625858  1116A      0.626095  
    1117A      0.628098  1118A      0.628591  1119A      0.630544  
    1120A      0.630697  1121A      0.631741  1122A      0.632951  
    1123A      0.633076  1124A      0.633640  1125A      0.635761  
    1126A      0.635984  1127A      0.638167  1128A      0.639744  
    1129A      0.640385  1130A      0.641316  1131A      0.643230  
    1132A      0.643465  1133A      0.644142  1134A      0.644553  
    1135A      0.645510  1136A      0.645693  1137A      0.646433  
    1138A      0.647295  1139A      0.648135  1140A      0.648277  
    1141A      0.648557  1142A      0.650410  1143A      0.651447  
    1144A      0.652767  1145A      0.653044  1146A      0.654257  
    1147A      0.655014  1148A      0.655412  1149A      0.655912  
    1150A      0.656552  1151A      0.658044  1152A      0.658235  
    1153A      0.661429  1154A      0.661458  1155A      0.662337  
    1156A      0.662985  1157A      0.664641  1158A      0.665276  
    1159A      0.666223  1160A      0.667277  1161A      0.668928  
    1162A      0.669831  1163A      0.670402  1164A      0.671541  
    1165A      0.671745  1166A      0.672986  1167A      0.673725  
    1168A      0.674976  1169A      0.675472  1170A      0.676290  
    1171A      0.676477  1172A      0.676667  1173A      0.677394  
    1174A      0.677680  1175A      0.679349  1176A      0.679956  
    1177A      0.680386  1178A      0.680573  1179A      0.682604  
    1180A      0.683279  1181A      0.683976  1182A      0.685136  
    1183A      0.685349  1184A      0.685626  1185A      0.686960  
    1186A      0.687190  1187A      0.688539  1188A      0.689312  
    1189A      0.689427  1190A      0.691863  1191A      0.692769  
    1192A      0.693440  1193A      0.694112  1194A      0.694768  
    1195A      0.695360  1196A      0.695746  1197A      0.696171  
    1198A      0.696453  1199A      0.697118  1200A      0.698472  
    1201A      0.698826  1202A      0.699011  1203A      0.700113  
    1204A      0.700939  1205A      0.701435  1206A      0.702687  
    1207A      0.703982  1208A      0.704472  1209A      0.705456  
    1210A      0.706717  1211A      0.707130  1212A      0.707467  
    1213A      0.708213  1214A      0.709254  1215A      0.710560  
    1216A      0.711546  1217A      0.711857  1218A      0.712662  
    1219A      0.713201  1220A      0.713819  1221A      0.714497  
    1222A      0.714858  1223A      0.716008  1224A      0.717017  
    1225A      0.717204  1226A      0.717789  1227A      0.718700  
    1228A      0.719192  1229A      0.719490  1230A      0.720987  
    1231A      0.722993  1232A      0.724435  1233A      0.725362  
    1234A      0.725848  1235A      0.726997  1236A      0.728396  
    1237A      0.728630  1238A      0.729763  1239A      0.730274  
    1240A      0.731680  1241A      0.732934  1242A      0.733240  
    1243A      0.733866  1244A      0.734673  1245A      0.735754  
    1246A      0.736628  1247A      0.737210  1248A      0.738247  
    1249A      0.738775  1250A      0.739638  1251A      0.740017  
    1252A      0.740833  1253A      0.741005  1254A      0.741752  
    1255A      0.742983  1256A      0.743567  1257A      0.743926  
    1258A      0.744429  1259A      0.744786  1260A      0.745075  
    1261A      0.745418  1262A      0.746038  1263A      0.746688  
    1264A      0.747196  1265A      0.748388  1266A      0.749709  
    1267A      0.749873  1268A      0.750835  1269A      0.751363  
    1270A      0.751915  1271A      0.753300  1272A      0.753647  
    1273A      0.753859  1274A      0.756286  1275A      0.757512  
    1276A      0.757808  1277A      0.759252  1278A      0.759914  
    1279A      0.760380  1280A      0.761592  1281A      0.762163  
    1282A      0.762886  1283A      0.764354  1284A      0.765510  
    1285A      0.766158  1286A      0.766490  1287A      0.767848  
    1288A      0.767989  1289A      0.768130  1290A      0.769759  
    1291A      0.770530  1292A      0.771546  1293A      0.772216  
    1294A      0.773146  1295A      0.774222  1296A      0.774960  
    1297A      0.775459  1298A      0.776447  1299A      0.777310  
    1300A      0.777569  1301A      0.777924  1302A      0.778768  
    1303A      0.779482  1304A      0.781801  1305A      0.782477  
    1306A      0.783368  1307A      0.783930  1308A      0.784680  
    1309A      0.784949  1310A      0.786014  1311A      0.787142  
    1312A      0.789438  1313A      0.790353  1314A      0.791045  
    1315A      0.791341  1316A      0.793133  1317A      0.793210  
    1318A      0.794635  1319A      0.795474  1320A      0.796233  
    1321A      0.797010  1322A      0.797165  1323A      0.797916  
    1324A      0.799609  1325A      0.800235  1326A      0.801342  
    1327A      0.801634  1328A      0.802500  1329A      0.802741  
    1330A      0.804353  1331A      0.805150  1332A      0.806205  
    1333A      0.806636  1334A      0.808243  1335A      0.809178  
    1336A      0.810173  1337A      0.810766  1338A      0.811472  
    1339A      0.812913  1340A      0.813525  1341A      0.813940  
    1342A      0.814362  1343A      0.815352  1344A      0.817254  
    1345A      0.817936  1346A      0.818485  1347A      0.819569  
    1348A      0.821530  1349A      0.822314  1350A      0.823328  
    1351A      0.823577  1352A      0.824102  1353A      0.825820  
    1354A      0.827858  1355A      0.829447  1356A      0.829963  
    1357A      0.832085  1358A      0.833206  1359A      0.834594  
    1360A      0.835574  1361A      0.836664  1362A      0.838053  
    1363A      0.838777  1364A      0.839018  1365A      0.841053  
    1366A      0.841976  1367A      0.843792  1368A      0.844310  
    1369A      0.845231  1370A      0.845847  1371A      0.846865  
    1372A      0.848049  1373A      0.848148  1374A      0.851151  
    1375A      0.852079  1376A      0.852900  1377A      0.853817  
    1378A      0.858207  1379A      0.859077  1380A      0.859559  
    1381A      0.860641  1382A      0.861213  1383A      0.861794  
    1384A      0.864736  1385A      0.865713  1386A      0.865775  
    1387A      0.866558  1388A      0.867906  1389A      0.868176  
    1390A      0.870468  1391A      0.871114  1392A      0.873458  
    1393A      0.874693  1394A      0.875320  1395A      0.876481  
    1396A      0.877023  1397A      0.879236  1398A      0.880765  
    1399A      0.882145  1400A      0.884736  1401A      0.885265  
    1402A      0.886582  1403A      0.886859  1404A      0.888155  
    1405A      0.890082  1406A      0.893451  1407A      0.895596  
    1408A      0.898256  1409A      0.898926  1410A      0.902139  
    1411A      0.905362  1412A      0.907035  1413A      0.909500  
    1414A      0.911016  1415A      0.912154  1416A      0.912417  
    1417A      0.915767  1418A      0.917098  1419A      0.917547  
    1420A      0.919332  1421A      0.920151  1422A      0.921162  
    1423A      0.925559  1424A      0.928075  1425A      0.929645  
    1426A      0.930859  1427A      0.932121  1428A      0.933432  
    1429A      0.934027  1430A      0.937742  1431A      0.938583  
    1432A      0.938603  1433A      0.940689  1434A      0.941577  
    1435A      0.943643  1436A      0.944344  1437A      0.946265  
    1438A      0.948547  1439A      0.948577  1440A      0.951571  
    1441A      0.952066  1442A      0.954134  1443A      0.954409  
    1444A      0.955726  1445A      0.956243  1446A      0.958151  
    1447A      0.960200  1448A      0.961822  1449A      0.964467  
    1450A      0.966575  1451A      0.969620  1452A      0.971033  
    1453A      0.971179  1454A      0.973197  1455A      0.973374  
    1456A      0.976496  1457A      0.980846  1458A      0.984122  
    1459A      0.986138  1460A      0.988227  1461A      0.991976  
    1462A      0.994441  1463A      0.994929  1464A      0.997220  
    1465A      0.998316  1466A      0.999879  1467A      1.007432  
    1468A      1.009542  1469A      1.016281  1470A      1.016405  
    1471A      1.017420  1472A      1.023161  1473A      1.026061  
    1474A      1.028939  1475A      1.029466  1476A      1.036627  
    1477A      1.040971  1478A      1.043571  1479A      1.045838  
    1480A      1.049087  1481A      1.049724  1482A      1.052842  
    1483A      1.055208  1484A      1.055508  1485A      1.058123  
    1486A      1.061629  1487A      1.064866  1488A      1.065941  
    1489A      1.069583  1490A      1.071066  1491A      1.076700  
    1492A      1.081408  1493A      1.084745  1494A      1.095297  
    1495A      1.101852  1496A      1.112304  1497A      1.113708  
    1498A      1.115228  1499A      1.116216  1500A      1.123374  
    1501A      1.125368  1502A      1.144092  1503A      1.146892  
    1504A      1.155577  1505A      1.161825  1506A      1.168611  
    1507A      1.177199  1508A      1.191773  1509A      1.206791  
    1510A      1.234341  1511A      1.239228  1512A      1.240195  
    1513A      1.282221  1514A      1.289551  1515A      1.318235  
    1516A      1.342076  1517A      1.427160  

    Final Occupation by Irrep:
              A 
    DOCC [   951 ]
    NA   [   951 ]
    NB   [   951 ]

  @DF-RHF Final Energy: -13492.42297293049887

   => Energetics <=

    Nuclear Repulsion Energy =         101378.4273454241047148
    One-Electron Energy =             -221083.8606302806001622
    Two-Electron Energy =              106217.8145137419196544
    Total Energy =                     -13492.4229729304915963

Computation Completed


Properties will be evaluated at   0.000000,   0.000000,   0.000000 [a0]

Properties computed using the SCF density matrix


 Multipole Moments:

 ------------------------------------------------------------------------------------
     Multipole            Electronic (a.u.)      Nuclear  (a.u.)        Total (a.u.)
 ------------------------------------------------------------------------------------

 L = 1.  Multiply by 2.5417464519 to convert [e a0] to [Debye]
 Dipole X            :      -8551.6685964         8516.8539180          -34.8146784
 Dipole Y            :    -169353.8356641       169232.9642968         -120.8713673
 Dipole Z            :    -179498.7979120       179463.3765119          -35.4214001
 Magnitude           :                                                  130.6775606

 ------------------------------------------------------------------------------------

*** tstop() called on atl1-1-01-010-25-1.pace.gatech.edu at Tue May 20 09:27:38 2025
Module time:
	user time   =   37607.32 seconds =     626.79 minutes
	system time =    1369.46 seconds =      22.82 minutes
	total time  =       3982 seconds =      66.37 minutes
Total time:
	user time   =   37607.32 seconds =     626.79 minutes
	system time =    1369.46 seconds =      22.82 minutes
	total time  =       3982 seconds =      66.37 minutes
Wall time: 3981.62 seconds
