# Supplementary material for: SparcleQC: Automated Input File Creation for QM/MM Studies of Protein:Ligand Complexes
Source: J Chem Inf Model. 2025 Jun 17;65(13):6433–40. doi: 10.1021/acs.jcim.5c00617 (PMC12264949; doi:10.1021/acs.jcim.5c00617)
Supplement: Supplementary file 2 [file ci5c00617_si_002.zip › si/convergence/ex1_1ABA/psi4_files/no_ee/cutoff_10.5_psi4_file_prot.out]

Scratch directory: /tmp/
   => Libint2 <=

    Primary   basis highest AM E, G, H:  5, 4, 3
    Auxiliary basis highest AM E, G, H:  6, 5, 4
    Onebody   basis highest AM E, G, H:  6, 5, 4
    Solid Harmonics ordering:            gaussian

*** tstart() called on atl1-1-01-010-19-2.pace.gatech.edu
*** at Tue May 20 10:52:16 2025

   => Loading Basis Set <=

    Name: MINIX
    Role: ORBITAL
    Keyword: BASIS
    atoms 1, 4-5, 7-9, 20-21, 23-29, 41-42, 48-49, 51-57, 69-70, 72-73, 81-82, 84, 92-93, 95-96, 106-107, 109-112, 125-126, 128-130, 132, 142-143, 145-148, 164-165, 167, 174-175, 181-182, 184-186, 195-196, 198, 205-207, 214, 217-218, 220-226, 237-238, 240-243, 256-257, 259-260, 270-271, 273-276, 289-290, 292-293, 295, 306-309, 317, 320-321, 327-328, 330-332, 343-344, 346-352, 363-364, 366-367, 375-376, 378-379, 387-388, 390-392, 402-403, 405-408, 424-425, 427-430, 443-444, 446, 453-454, 456-458, 468-469, 471-474, 487-488, 490-493, 506-507, 509-510, 520-521, 523-526, 542-543, 545-548, 561-562, 568-569, 571-573, 575, 592-593, 595-596, 604-605, 607-608, 618-619, 621-623, 635-636, 638-641, 654-655, 661-662, 664-667, 680-681, 683-684, 694-695, 697-698, 700, 711-712, 714-716, 725-726, 728-730, 742-743, 745-747, 758-765, 775, 778-781, 783, 792, 795-796, 802-809 entry C          line    74 file /storage/hive/project/chem-sherrill/csargent30/.conda/envs/psi419/share/psi4/basis/minix.gbs 
    atoms 2, 6, 22, 30, 43, 50, 58, 71, 74-75, 83, 85, 94, 98, 108, 127, 144, 166, 176, 183, 197, 208-209, 215, 219, 239, 258, 262, 272, 291, 318, 322, 329, 345, 365, 368-369, 377, 380-381, 389, 393-394, 404, 426, 445, 455, 459-460, 470, 489, 508, 511, 522, 544, 563, 570, 594, 597-598, 606, 609, 620, 625, 637, 656, 663, 682, 685, 696, 713, 727, 732, 744, 776, 793, 797, 819, 822, 825, 828, 831, 834, 837, 840, 843, 846, 849, 852, 855, 858                                                                                                                                                                                                                                                                                                                                                                                                                                           entry O          line   102 file /storage/hive/project/chem-sherrill/csargent30/.conda/envs/psi419/share/psi4/basis/minix.gbs 
    atoms 3, 19, 40, 47, 68, 80, 91, 97, 105, 124, 131, 133, 141, 149, 163, 173, 180, 194, 204, 216, 236, 255, 261, 269, 288, 305, 319, 326, 342, 362, 374, 386, 401, 409, 423, 442, 452, 467, 486, 505, 519, 527, 541, 560, 567, 574, 576-577, 591, 603, 617, 624, 634, 653, 660, 679, 693, 710, 724, 731, 741, 757, 777, 782, 784, 794, 801                                                                                                                                                                                                                                                                                                                                                                                                                                                                                                                                                      entry N          line    88 file /storage/hive/project/chem-sherrill/csargent30/.conda/envs/psi419/share/psi4/basis/minix.gbs 
    atoms 10-18, 31-39, 44-46, 59-67, 76-79, 86-90, 99-104, 113-123, 134-140, 150-162, 169-172, 177-179, 187-193, 200-203, 210-213, 227-235, 244-254, 263-268, 277-287, 296-304, 310-316, 323-325, 333-341, 353-361, 370-373, 382-385, 395-400, 410-422, 431-441, 447-451, 461-466, 475-485, 494-504, 512-518, 528-540, 549-559, 564-566, 578-590, 599-602, 610-616, 626-633, 642-652, 657-659, 668-678, 686-692, 701-709, 717-723, 733-740, 748-756, 766-774, 785-791, 798-800, 810-818, 820-821, 823-824, 826-827, 829-830, 832-833, 835-836, 838-839, 841-842, 844-845, 847-848, 850-851, 853-854, 856-857, 859-870                                                                                                                                                                                                                                                                             entry H          line    24 file /storage/hive/project/chem-sherrill/csargent30/.conda/envs/psi419/share/psi4/basis/minix.gbs 
    atoms 168, 199, 294, 699                                                                                                                                                                                                                                                                                                                                                                                                                                                                                                                                                                                                                                                                                                                                                                                                                                                                       entry S          line   256 file /storage/hive/project/chem-sherrill/csargent30/.conda/envs/psi419/share/psi4/basis/minix.gbs 

   => HF3C: Empirical Dispersion <=

    Grimme's -D3 (BJ-damping) Dispersion Correction
    Grimme S.; Ehrlich S.; Goerigk L. (2011), J. Comput. Chem., 32: 1456

        s6 =       1.000000
        s8 =       0.877700
        a1 =       0.417100
        a2 =       2.914900


         ---------------------------------------------------------
                                   SCF
               by Justin Turney, Rob Parrish, Andy Simmonett
                          and Daniel G. A. Smith
                              RHF Reference
                       10 Threads, 114440 MiB Core
         ---------------------------------------------------------

  ==> Geometry <==

    Molecular point group: c1
    Full point group: C1

    Geometry (in Angstrom), charge = -3, multiplicity = 1:

       Center              X                  Y                   Z               Mass       
    ------------   -----------------  -----------------  -----------------  -----------------
         C           12.869000000000    48.669000000000    55.651000000000    12.000000000000
         O           12.774000000000    47.509000000000    55.249000000000    15.994914619570
         N           11.862000000000    49.290000000000    56.238000000000    14.003074004430
         C           10.574000000000    48.651000000000    56.514000000000    12.000000000000
         C            9.479000000000    49.442000000000    55.784000000000    12.000000000000
         O            9.222000000000    50.616000000000    56.099000000000    15.994914619570
         C           10.282000000000    48.658000000000    58.060000000000    12.000000000000
         C            8.950000000000    47.961000000000    58.320000000000    12.000000000000
         C           11.449000000000    48.005000000000    58.839000000000    12.000000000000
         H           11.987000000000    50.255000000000    56.510000000000     1.007825032230
         H           10.589000000000    47.624000000000    56.149000000000     1.007825032230
         H           10.193000000000    49.695000000000    58.385000000000     1.007825032230
         H            8.741000000000    47.962000000000    59.390000000000     1.007825032230
         H            9.002000000000    46.933000000000    57.961000000000     1.007825032230
         H            8.155000000000    48.489000000000    57.794000000000     1.007825032230
         H           11.227000000000    48.020000000000    59.906000000000     1.007825032230
         H           11.574000000000    46.974000000000    58.508000000000     1.007825032230
         H           12.368000000000    48.561000000000    58.651000000000     1.007825032230
         N            8.831000000000    48.837000000000    54.788000000000    14.003074004430
         C            7.706000000000    49.436000000000    54.084000000000    12.000000000000
         C            6.456000000000    48.981000000000    54.822000000000    12.000000000000
         O            6.310000000000    47.784000000000    55.139000000000    15.994914619570
         C            7.599000000000    48.942000000000    52.633000000000    12.000000000000
         C            8.692000000000    49.472000000000    51.736000000000    12.000000000000
         C            9.959000000000    48.898000000000    51.781000000000    12.000000000000
         C            8.415000000000    50.537000000000    50.880000000000    12.000000000000
         C           10.961000000000    49.400000000000    50.960000000000    12.000000000000
         C            9.426000000000    51.032000000000    50.065000000000    12.000000000000
         C           10.685000000000    50.467000000000    50.116000000000    12.000000000000
         O           11.708000000000    50.978000000000    49.318000000000    15.994914619570
         H            9.136000000000    47.916000000000    54.508000000000     1.007825032230
         H            7.783000000000    50.523000000000    54.107000000000     1.007825032230
         H            6.637000000000    49.260000000000    52.230000000000     1.007825032230
         H            7.639000000000    47.853000000000    52.629000000000     1.007825032230
         H           10.161000000000    48.072000000000    52.447000000000     1.007825032230
         H            7.427000000000    50.972000000000    50.851000000000     1.007825032230
         H           11.948000000000    48.963000000000    50.978000000000     1.007825032230
         H            9.228000000000    51.855000000000    49.395000000000     1.007825032230
         H           11.376000000000    51.721000000000    48.808000000000     1.007825032230
         N            5.533000000000    49.874000000000    55.110000000000    14.003074004430
         C            4.317000000000    49.477000000000    55.789000000000    12.000000000000
         C            3.333000000000    50.620000000000    55.891000000000    12.000000000000
         O            3.372000000000    51.588000000000    55.127000000000    15.994914619570
         H            5.674000000000    50.841000000000    54.856000000000     1.007825032230
         H            4.569000000000    49.137000000000    56.794000000000     1.007825032230
         H            3.854000000000    48.656000000000    55.241000000000     1.007825032230
         N            2.442000000000    50.507000000000    56.862000000000    14.003074004430
         C            1.413000000000    51.506000000000    57.119000000000    12.000000000000
         C            1.670000000000    52.119000000000    58.461000000000    12.000000000000
         O            2.084000000000    51.417000000000    59.378000000000    15.994914619570
         C            0.005000000000    50.927000000000    57.232000000000    12.000000000000
         C           -0.521000000000    50.237000000000    56.001000000000    12.000000000000
         C           -0.985000000000    51.011000000000    54.951000000000    12.000000000000
         C           -0.569000000000    48.854000000000    55.936000000000    12.000000000000
         C           -1.502000000000    50.387000000000    53.835000000000    12.000000000000
         C           -1.086000000000    48.222000000000    54.817000000000    12.000000000000
         C           -1.549000000000    49.003000000000    53.779000000000    12.000000000000
         O           -2.106000000000    48.406000000000    52.664000000000    15.994914619570
         H            2.477000000000    49.689000000000    57.454000000000     1.007825032230
         H            1.439000000000    52.275000000000    56.347000000000     1.007825032230
         H            0.006000000000    50.203000000000    58.047000000000     1.007825032230
         H           -0.679000000000    51.735000000000    57.492000000000     1.007825032230
         H           -0.943000000000    52.089000000000    55.005000000000     1.007825032230
         H           -0.201000000000    48.265000000000    56.763000000000     1.007825032230
         H           -1.869000000000    50.975000000000    53.007000000000     1.007825032230
         H           -1.126000000000    47.144000000000    54.759000000000     1.007825032230
         H           -2.740000000000    47.740000000000    52.940000000000     1.007825032230
         N            1.353000000000    53.383000000000    58.618000000000    14.003074004430
         C            1.379000000000    54.012000000000    59.918000000000    12.000000000000
         C            0.072000000000    53.524000000000    60.555000000000    12.000000000000
         O           -1.014000000000    53.786000000000    60.032000000000    15.994914619570
         C            1.368000000000    55.515000000000    59.744000000000    12.000000000000
         C            1.385000000000    56.331000000000    61.039000000000    12.000000000000
         O            0.880000000000    55.917000000000    62.095000000000    15.994914619570
         O            1.931000000000    57.431000000000    60.951000000000    15.994914619570
         H            1.085000000000    53.928000000000    57.811000000000     1.007825032230
         H            2.245000000000    53.688000000000    60.496000000000     1.007825032230
         H            2.247000000000    55.792000000000    59.162000000000     1.007825032230
         H            0.479000000000    55.789000000000    59.176000000000     1.007825032230
         N            0.064000000000    52.892000000000    61.725000000000    14.003074004430
         C           -1.173000000000    52.358000000000    62.288000000000    12.000000000000
         C           -2.171000000000    53.409000000000    62.766000000000    12.000000000000
         O           -3.340000000000    53.082000000000    63.002000000000    15.994914619570
         C           -0.884000000000    51.432000000000    63.465000000000    12.000000000000
         O           -0.305000000000    50.228000000000    62.993000000000    15.994914619570
         H            0.929000000000    52.779000000000    62.234000000000     1.007825032230
         H           -1.661000000000    51.766000000000    61.513000000000     1.007825032230
         H           -0.193000000000    51.922000000000    64.151000000000     1.007825032230
         H           -1.814000000000    51.207000000000    63.987000000000     1.007825032230
         H            0.094000000000    49.756000000000    63.727000000000     1.007825032230
         N           -1.723000000000    54.648000000000    62.956000000000    14.003074004430
         C           -2.659000000000    55.732000000000    63.202000000000    12.000000000000
         C           -3.518000000000    55.978000000000    61.988000000000    12.000000000000
         O           -4.628000000000    56.464000000000    62.145000000000    15.994914619570
         C           -1.958000000000    57.050000000000    63.504000000000    12.000000000000
         C           -1.189000000000    56.951000000000    64.807000000000    12.000000000000
         N            0.113000000000    57.238000000000    64.812000000000    14.003074004430
         O           -1.733000000000    56.536000000000    65.839000000000    15.994914619570
         H           -0.731000000000    54.835000000000    62.929000000000     1.007825032230
         H           -3.299000000000    55.467000000000    64.044000000000     1.007825032230
         H           -2.702000000000    57.842000000000    63.585000000000     1.007825032230
         H           -1.267000000000    57.285000000000    62.694000000000     1.007825032230
         H            0.566000000000    57.547000000000    63.963000000000     1.007825032230
         H            0.647000000000    57.147000000000    65.665000000000     1.007825032230
         N           -3.063000000000    55.713000000000    60.763000000000    14.003074004430
         C           -3.859000000000    55.957000000000    59.566000000000    12.000000000000
         C           -4.489000000000    54.638000000000    59.165000000000    12.000000000000
         O           -5.677000000000    54.600000000000    58.838000000000    15.994914619570
         C           -2.936000000000    56.525000000000    58.453000000000    12.000000000000
         C           -2.419000000000    57.872000000000    58.904000000000    12.000000000000
         C           -3.673000000000    56.641000000000    57.124000000000    12.000000000000
         C           -1.159000000000    58.375000000000    58.200000000000    12.000000000000
         H           -2.134000000000    55.330000000000    60.661000000000     1.007825032230
         H           -4.643000000000    56.680000000000    59.792000000000     1.007825032230
         H           -2.089000000000    55.851000000000    58.325000000000     1.007825032230
         H           -3.209000000000    58.605000000000    58.738000000000     1.007825032230
         H           -2.217000000000    57.821000000000    59.974000000000     1.007825032230
         H           -4.035000000000    55.658000000000    56.822000000000     1.007825032230
         H           -4.518000000000    57.321000000000    57.235000000000     1.007825032230
         H           -2.994000000000    57.028000000000    56.364000000000     1.007825032230
         H           -0.881000000000    59.348000000000    58.604000000000     1.007825032230
         H           -0.345000000000    57.668000000000    58.363000000000     1.007825032230
         H           -1.352000000000    58.467000000000    57.131000000000     1.007825032230
         N           -3.764000000000    53.513000000000    59.144000000000    14.003074004430
         C           -4.323000000000    52.242000000000    58.734000000000    12.000000000000
         C           -3.681000000000    51.215000000000    59.641000000000    12.000000000000
         O           -2.469000000000    51.006000000000    59.589000000000    15.994914619570
         C           -3.962000000000    52.008000000000    57.296000000000    12.000000000000
         C           -4.635000000000    50.801000000000    56.669000000000    12.000000000000
         C           -4.176000000000    49.512000000000    56.726000000000    12.000000000000
         N           -5.696000000000    50.809000000000    55.872000000000    14.003074004430
         C           -5.895000000000    49.594000000000    55.423000000000    12.000000000000
         N           -4.976000000000    48.833000000000    55.943000000000    14.003074004430
         H           -2.794000000000    53.552000000000    59.424000000000     1.007825032230
         H           -5.406000000000    52.241000000000    58.862000000000     1.007825032230
         H           -2.883000000000    51.867000000000    57.234000000000     1.007825032230
         H           -4.231000000000    52.894000000000    56.721000000000     1.007825032230
         H           -6.258000000000    51.618000000000    55.648000000000     1.007825032230
         H           -3.337000000000    49.137000000000    57.293000000000     1.007825032230
         H           -6.677000000000    49.282000000000    54.747000000000     1.007825032230
         N           -4.454000000000    50.568000000000    60.487000000000    14.003074004430
         C           -3.913000000000    49.659000000000    61.489000000000    12.000000000000
         C           -3.055000000000    48.558000000000    60.876000000000    12.000000000000
         O           -3.491000000000    47.931000000000    59.898000000000    15.994914619570
         C           -5.077000000000    49.060000000000    62.264000000000    12.000000000000
         C           -4.581000000000    48.271000000000    63.463000000000    12.000000000000
         C           -5.696000000000    47.747000000000    64.361000000000    12.000000000000
         C           -5.125000000000    47.550000000000    65.754000000000    12.000000000000
         N           -6.117000000000    47.166000000000    66.752000000000    14.003074004430
         H           -5.453000000000    50.706000000000    60.440000000000     1.007825032230
         H           -3.296000000000    50.234000000000    62.180000000000     1.007825032230
         H           -5.727000000000    49.864000000000    62.610000000000     1.007825032230
         H           -5.643000000000    48.398000000000    61.608000000000     1.007825032230
         H           -4.005000000000    47.420000000000    63.099000000000     1.007825032230
         H           -3.926000000000    48.910000000000    64.055000000000     1.007825032230
         H           -6.513000000000    48.468000000000    64.395000000000     1.007825032230
         H           -6.062000000000    46.795000000000    63.976000000000     1.007825032230
         H           -4.367000000000    46.769000000000    65.706000000000     1.007825032230
         H           -4.651000000000    48.479000000000    66.072000000000     1.007825032230
         H           -5.667000000000    47.053000000000    67.649000000000     1.007825032230
         H           -6.548000000000    46.294000000000    66.480000000000     1.007825032230
         H           -6.824000000000    47.884000000000    66.818000000000     1.007825032230
         N           -1.840000000000    48.367000000000    61.392000000000    14.003074004430
         C           -0.992000000000    47.311000000000    60.887000000000    12.000000000000
         C           -0.176000000000    46.758000000000    62.031000000000    12.000000000000
         O            0.958000000000    47.176000000000    62.300000000000    15.994914619570
         C           -0.081000000000    47.849000000000    59.785000000000    12.000000000000
         S            0.906000000000    46.497000000000    59.054000000000    31.972071174400
         H           -1.511000000000    48.963000000000    62.139000000000     1.007825032230
         H           -1.616000000000    46.517000000000    60.478000000000     1.007825032230
         H           -0.691000000000    48.308000000000    59.007000000000     1.007825032230
         H            0.590000000000    48.598000000000    60.206000000000     1.007825032230
         N           -0.745000000000    45.803000000000    62.754000000000    14.003074004430
         C           -0.066000000000    45.169000000000    63.887000000000    12.000000000000
         C            1.297000000000    44.560000000000    63.509000000000    12.000000000000
         O            2.300000000000    44.868000000000    64.165000000000    15.994914619570
         H           -1.679000000000    45.502000000000    62.515000000000     1.007825032230
         H            0.092000000000    45.920000000000    64.661000000000     1.007825032230
         H           -0.706000000000    44.381000000000    64.285000000000     1.007825032230
         N            1.441000000000    43.750000000000    62.430000000000    14.003074004430
         C            2.722000000000    43.233000000000    61.953000000000    12.000000000000
         C            3.756000000000    44.331000000000    61.685000000000    12.000000000000
         O            4.949000000000    44.126000000000    61.944000000000    15.994914619570
         C            2.361000000000    42.431000000000    60.697000000000    12.000000000000
         C            0.961000000000    41.944000000000    60.950000000000    12.000000000000
         C            0.350000000000    43.177000000000    61.613000000000    12.000000000000
         H            3.124000000000    42.549000000000    62.701000000000     1.007825032230
         H            2.394000000000    43.066000000000    59.812000000000     1.007825032230
         H            3.040000000000    41.586000000000    60.581000000000     1.007825032230
         H            0.449000000000    41.692000000000    60.021000000000     1.007825032230
         H            0.963000000000    41.096000000000    61.635000000000     1.007825032230
         H           -0.493000000000    42.895000000000    62.243000000000     1.007825032230
         H            0.031000000000    43.893000000000    60.855000000000     1.007825032230
         N            3.322000000000    45.484000000000    61.134000000000    14.003074004430
         C            4.203000000000    46.620000000000    60.883000000000    12.000000000000
         C            4.775000000000    47.153000000000    62.194000000000    12.000000000000
         O            5.993000000000    47.336000000000    62.287000000000    15.994914619570
         C            3.465000000000    47.784000000000    60.221000000000    12.000000000000
         S            2.700000000000    47.388000000000    58.627000000000    31.972071174400
         H            2.346000000000    45.564000000000    60.885000000000     1.007825032230
         H            5.022000000000    46.302000000000    60.238000000000     1.007825032230
         H            2.681000000000    48.119000000000    60.900000000000     1.007825032230
         H            4.169000000000    48.603000000000    60.074000000000     1.007825032230
         N            3.929000000000    47.366000000000    63.213000000000    14.003074004430
         C            4.400000000000    47.850000000000    64.519000000000    12.000000000000
         C            3.252000000000    48.130000000000    65.453000000000    12.000000000000
         C            2.275000000000    49.174000000000    64.947000000000    12.000000000000
         O            2.661000000000    50.072000000000    64.202000000000    15.994914619570
         O            1.114000000000    49.053000000000    65.326000000000    15.994914619570
         H            2.944000000000    47.189000000000    63.080000000000     1.007825032230
         H            4.957000000000    48.774000000000    64.366000000000     1.007825032230
         H            2.706000000000    47.200000000000    65.611000000000     1.007825032230
         H            3.654000000000    48.464000000000    66.409000000000     1.007825032230
         C           12.566000000000    53.009000000000    57.937000000000    12.000000000000
         O           12.459000000000    51.916000000000    57.371000000000    15.994914619570
         N           11.485000000000    53.672000000000    58.281000000000    14.003074004430
         C           10.147000000000    53.178000000000    57.973000000000    12.000000000000
         C            9.589000000000    54.010000000000    56.814000000000    12.000000000000
         O            9.658000000000    55.244000000000    56.807000000000    15.994914619570
         C            9.253000000000    53.305000000000    59.218000000000    12.000000000000
         C            7.869000000000    52.700000000000    59.024000000000    12.000000000000
         C            7.687000000000    51.343000000000    59.216000000000    12.000000000000
         C            6.802000000000    53.499000000000    58.641000000000    12.000000000000
         C            6.436000000000    50.789000000000    59.028000000000    12.000000000000
         C            5.556000000000    52.939000000000    58.454000000000    12.000000000000
         C            5.384000000000    51.590000000000    58.648000000000    12.000000000000
         H           11.583000000000    54.549000000000    58.773000000000     1.007825032230
         H           10.206000000000    52.132000000000    57.673000000000     1.007825032230
         H            9.741000000000    52.795000000000    60.049000000000     1.007825032230
         H            9.144000000000    54.360000000000    59.467000000000     1.007825032230
         H            8.518000000000    50.720000000000    59.511000000000     1.007825032230
         H            6.947000000000    54.558000000000    58.489000000000     1.007825032230
         H            6.284000000000    49.730000000000    59.179000000000     1.007825032230
         H            4.721000000000    53.557000000000    58.157000000000     1.007825032230
         H            4.408000000000    51.152000000000    58.500000000000     1.007825032230
         N            9.024000000000    53.368000000000    55.798000000000    14.003074004430
         C            8.472000000000    54.040000000000    54.638000000000    12.000000000000
         C            6.973000000000    53.748000000000    54.671000000000    12.000000000000
         O            6.536000000000    52.594000000000    54.558000000000    15.994914619570
         C            9.142000000000    53.478000000000    53.348000000000    12.000000000000
         C           10.605000000000    53.856000000000    53.284000000000    12.000000000000
         C            8.446000000000    54.045000000000    52.136000000000    12.000000000000
         C           11.302000000000    53.478000000000    54.566000000000    12.000000000000
         H            8.976000000000    52.360000000000    55.835000000000     1.007825032230
         H            8.645000000000    55.114000000000    54.711000000000     1.007825032230
         H            9.051000000000    52.392000000000    53.340000000000     1.007825032230
         H           11.075000000000    53.332000000000    52.452000000000     1.007825032230
         H           10.693000000000    54.931000000000    53.129000000000     1.007825032230
         H            7.389000000000    53.781000000000    52.167000000000     1.007825032230
         H            8.549000000000    55.130000000000    52.132000000000     1.007825032230
         H            8.897000000000    53.634000000000    51.233000000000     1.007825032230
         H           12.377000000000    53.428000000000    54.395000000000     1.007825032230
         H           11.090000000000    54.227000000000    55.329000000000     1.007825032230
         H           10.942000000000    52.506000000000    54.902000000000     1.007825032230
         N            6.166000000000    54.792000000000    54.866000000000    14.003074004430
         C            4.714000000000    54.653000000000    54.968000000000    12.000000000000
         C            4.103000000000    54.707000000000    53.574000000000    12.000000000000
         O            4.298000000000    55.692000000000    52.855000000000    15.994914619570
         C            4.122000000000    55.782000000000    55.827000000000    12.000000000000
         C            2.598000000000    55.732000000000    55.945000000000    12.000000000000
         N            2.013000000000    56.857000000000    56.341000000000    14.003074004430
         O            1.918000000000    54.728000000000    55.674000000000    15.994914619570
         H            6.573000000000    55.713000000000    54.946000000000     1.007825032230
         H            4.477000000000    53.693000000000    55.426000000000     1.007825032230
         H            4.547000000000    55.711000000000    56.828000000000     1.007825032230
         H            4.408000000000    56.740000000000    55.392000000000     1.007825032230
         H            2.573000000000    57.671000000000    56.551000000000     1.007825032230
         H            1.008000000000    56.899000000000    56.432000000000     1.007825032230
         N            3.358000000000    53.697000000000    53.143000000000    14.003074004430
         C            2.813000000000    53.718000000000    51.788000000000    12.000000000000
         C            1.415000000000    54.343000000000    51.725000000000    12.000000000000
         O            0.846000000000    54.490000000000    50.639000000000    15.994914619570
         C            2.765000000000    52.263000000000    51.154000000000    12.000000000000
         C            1.854000000000    51.314000000000    51.971000000000    12.000000000000
         C            4.222000000000    51.753000000000    51.018000000000    12.000000000000
         C            1.552000000000    49.957000000000    51.275000000000    12.000000000000
         H            3.168000000000    52.914000000000    53.752000000000     1.007825032230
         H            3.476000000000    54.326000000000    51.173000000000     1.007825032230
         H            2.346000000000    52.349000000000    50.152000000000     1.007825032230
         H            2.343000000000    51.107000000000    52.923000000000     1.007825032230
         H            0.910000000000    51.822000000000    52.168000000000     1.007825032230
         H            4.218000000000    50.753000000000    50.584000000000     1.007825032230
         H            4.784000000000    52.427000000000    50.372000000000     1.007825032230
         H            4.689000000000    51.720000000000    52.002000000000     1.007825032230
         H            0.908000000000    49.355000000000    51.916000000000     1.007825032230
         H            2.486000000000    49.425000000000    51.096000000000     1.007825032230
         H            1.050000000000    50.140000000000    50.325000000000     1.007825032230
         N            0.803000000000    54.699000000000    52.842000000000    14.003074004430
         C           -0.523000000000    55.306000000000    52.821000000000    12.000000000000
         C           -0.453000000000    56.609000000000    53.627000000000    12.000000000000
         O           -0.633000000000    56.589000000000    54.848000000000    15.994914619570
         C           -1.551000000000    54.355000000000    53.441000000000    12.000000000000
         C           -2.945000000000    54.929000000000    53.268000000000    12.000000000000
         S           -4.230000000000    53.864000000000    53.922000000000    31.972071174400
         C           -4.327000000000    52.868000000000    52.489000000000    12.000000000000
         H            1.263000000000    54.547000000000    53.728000000000     1.007825032230
         H           -0.806000000000    55.528000000000    51.792000000000     1.007825032230
         H           -1.338000000000    54.233000000000    54.503000000000     1.007825032230
         H           -1.494000000000    53.386000000000    52.946000000000     1.007825032230
         H           -2.992000000000    55.887000000000    53.785000000000     1.007825032230
         H           -3.129000000000    55.092000000000    52.206000000000     1.007825032230
         H           -5.082000000000    52.095000000000    52.634000000000     1.007825032230
         H           -4.601000000000    53.487000000000    51.634000000000     1.007825032230
         H           -3.359000000000    52.401000000000    52.305000000000     1.007825032230
         N           -0.069000000000    57.747000000000    53.033000000000    14.003074004430
         C            0.130000000000    59.004000000000    53.753000000000    12.000000000000
         C            0.742000000000    59.923000000000    52.710000000000    12.000000000000
         C            0.180000000000    59.391000000000    51.392000000000    12.000000000000
         C            0.301000000000    57.877000000000    51.623000000000    12.000000000000
         H            0.857000000000    58.842000000000    54.549000000000     1.007825032230
         H            0.437000000000    60.956000000000    52.875000000000     1.007825032230
         H            1.829000000000    59.841000000000    52.721000000000     1.007825032230
         H           -0.857000000000    59.694000000000    51.246000000000     1.007825032230
         H            0.798000000000    59.706000000000    50.551000000000     1.007825032230
         H            1.320000000000    57.531000000000    51.449000000000     1.007825032230
         H           -0.402000000000    57.335000000000    50.990000000000     1.007825032230
         C           -7.234000000000    57.352000000000    53.418000000000    12.000000000000
         O           -7.586000000000    58.298000000000    52.725000000000    15.994914619570
         N           -7.092000000000    56.125000000000    52.927000000000    14.003074004430
         C           -7.542000000000    55.739000000000    51.597000000000    12.000000000000
         C           -6.706000000000    56.276000000000    50.425000000000    12.000000000000
         O           -7.110000000000    56.102000000000    49.266000000000    15.994914619570
         H           -6.650000000000    55.425000000000    53.506000000000     1.007825032230
         H           -7.532000000000    54.650000000000    51.544000000000     1.007825032230
         H           -8.570000000000    56.079000000000    51.470000000000     1.007825032230
         N           -5.539000000000    56.901000000000    50.662000000000    14.003074004430
         C           -4.668000000000    57.406000000000    49.617000000000    12.000000000000
         C           -3.305000000000    56.701000000000    49.689000000000    12.000000000000
         O           -2.574000000000    56.844000000000    50.663000000000    15.994914619570
         C           -4.477000000000    58.938000000000    49.771000000000    12.000000000000
         C           -3.520000000000    59.471000000000    48.683000000000    12.000000000000
         C           -5.826000000000    59.653000000000    49.617000000000    12.000000000000
         H           -5.252000000000    57.026000000000    51.622000000000     1.007825032230
         H           -5.122000000000    57.201000000000    48.647000000000     1.007825032230
         H           -4.063000000000    59.154000000000    50.756000000000     1.007825032230
         H           -2.553000000000    58.975000000000    48.774000000000     1.007825032230
         H           -3.390000000000    60.546000000000    48.809000000000     1.007825032230
         H           -3.941000000000    59.268000000000    47.698000000000     1.007825032230
         H           -6.518000000000    59.291000000000    50.377000000000     1.007825032230
         H           -6.234000000000    59.449000000000    48.627000000000     1.007825032230
         H           -5.684000000000    60.727000000000    49.737000000000     1.007825032230
         N           -2.981000000000    55.933000000000    48.650000000000    14.003074004430
         C           -1.694000000000    55.276000000000    48.503000000000    12.000000000000
         C           -0.689000000000    56.178000000000    47.833000000000    12.000000000000
         O           -1.007000000000    57.031000000000    46.986000000000    15.994914619570
         C           -1.807000000000    54.027000000000    47.654000000000    12.000000000000
         C           -2.448000000000    52.908000000000    48.447000000000    12.000000000000
         C           -1.674000000000    52.148000000000    49.313000000000    12.000000000000
         C           -3.793000000000    52.637000000000    48.293000000000    12.000000000000
         C           -2.246000000000    51.109000000000    50.022000000000    12.000000000000
         C           -4.359000000000    51.592000000000    49.009000000000    12.000000000000
         C           -3.585000000000    50.828000000000    49.870000000000    12.000000000000
         H           -3.669000000000    55.800000000000    47.923000000000     1.007825032230
         H           -1.321000000000    55.001000000000    49.490000000000     1.007825032230
         H           -2.418000000000    54.242000000000    46.778000000000     1.007825032230
         H           -0.812000000000    53.718000000000    47.333000000000     1.007825032230
         H           -0.624000000000    52.369000000000    49.433000000000     1.007825032230
         H           -4.397000000000    53.231000000000    47.623000000000     1.007825032230
         H           -1.643000000000    50.518000000000    50.695000000000     1.007825032230
         H           -5.410000000000    51.372000000000    48.895000000000     1.007825032230
         H           -4.032000000000    50.014000000000    50.420000000000     1.007825032230
         N            0.559000000000    55.981000000000    48.219000000000    14.003074004430
         C            1.648000000000    56.676000000000    47.609000000000    12.000000000000
         C            2.148000000000    55.749000000000    46.503000000000    12.000000000000
         O            2.969000000000    54.837000000000    46.727000000000    15.994914619570
         C            2.727000000000    56.921000000000    48.641000000000    12.000000000000
         C            3.851000000000    57.807000000000    48.123000000000    12.000000000000
         O            4.136000000000    57.836000000000    46.930000000000    15.994914619570
         O            4.466000000000    58.475000000000    48.937000000000    15.994914619570
         H            0.748000000000    55.324000000000    48.962000000000     1.007825032230
         H            1.306000000000    57.621000000000    47.186000000000     1.007825032230
         H            3.149000000000    55.961000000000    48.937000000000     1.007825032230
         H            2.279000000000    57.394000000000    49.515000000000     1.007825032230
         N            1.729000000000    56.044000000000    45.279000000000    14.003074004430
         C            2.074000000000    55.193000000000    44.152000000000    12.000000000000
         C            3.544000000000    55.165000000000    43.751000000000    12.000000000000
         O            4.028000000000    54.128000000000    43.262000000000    15.994914619570
         C            1.196000000000    55.606000000000    42.978000000000    12.000000000000
         C           -0.276000000000    55.169000000000    43.109000000000    12.000000000000
         O           -0.642000000000    54.440000000000    44.043000000000    15.994914619570
         O           -1.058000000000    55.533000000000    42.223000000000    15.994914619570
         H            1.165000000000    56.868000000000    45.129000000000     1.007825032230
         H            1.794000000000    54.174000000000    44.420000000000     1.007825032230
         H            1.224000000000    56.692000000000    42.895000000000     1.007825032230
         H            1.608000000000    55.175000000000    42.065000000000     1.007825032230
         N            4.295000000000    56.236000000000    44.041000000000    14.003074004430
         C            5.738000000000    56.262000000000    43.810000000000    12.000000000000
         C            6.419000000000    55.264000000000    44.753000000000    12.000000000000
         O            7.287000000000    54.507000000000    44.311000000000    15.994914619570
         C            6.285000000000    57.691000000000    44.060000000000    12.000000000000
         C            7.817000000000    57.877000000000    44.132000000000    12.000000000000
         C            8.325000000000    58.939000000000    45.136000000000    12.000000000000
         O            7.863000000000    60.082000000000    45.076000000000    15.994914619570
         O            9.188000000000    58.652000000000    45.976000000000    15.994914619570
         H            3.849000000000    57.053000000000    44.433000000000     1.007825032230
         H            5.941000000000    55.976000000000    42.778000000000     1.007825032230
         H            5.919000000000    58.324000000000    43.252000000000     1.007825032230
         H            5.858000000000    58.056000000000    44.994000000000     1.007825032230
         H            8.165000000000    58.163000000000    43.139000000000     1.007825032230
         H            8.267000000000    56.918000000000    44.390000000000     1.007825032230
         N            6.007000000000    55.188000000000    46.022000000000    14.003074004430
         C            6.595000000000    54.232000000000    46.948000000000    12.000000000000
         C            6.178000000000    52.810000000000    46.615000000000    12.000000000000
         O            7.003000000000    51.909000000000    46.780000000000    15.994914619570
         C            6.185000000000    54.544000000000    48.389000000000    12.000000000000
         C            6.770000000000    55.890000000000    48.845000000000    12.000000000000
         C            8.263000000000    55.770000000000    49.033000000000    12.000000000000
         C            9.097000000000    56.857000000000    48.364000000000    12.000000000000
         N            8.714000000000    58.206000000000    48.749000000000    14.003074004430
         H            5.275000000000    55.805000000000    46.344000000000     1.007825032230
         H            7.680000000000    54.301000000000    46.874000000000     1.007825032230
         H            5.098000000000    54.589000000000    48.449000000000     1.007825032230
         H            6.549000000000    53.753000000000    49.045000000000     1.007825032230
         H            6.562000000000    56.648000000000    48.090000000000     1.007825032230
         H            6.309000000000    56.183000000000    49.788000000000     1.007825032230
         H            8.470000000000    55.798000000000    50.103000000000     1.007825032230
         H            8.583000000000    54.803000000000    48.645000000000     1.007825032230
         H           10.142000000000    56.705000000000    48.635000000000     1.007825032230
         H            8.998000000000    56.759000000000    47.283000000000     1.007825032230
         H            9.047000000000    58.862000000000    48.057000000000     1.007825032230
         H            7.708000000000    58.265000000000    48.811000000000     1.007825032230
         H            9.121000000000    58.428000000000    49.646000000000     1.007825032230
         N            4.954000000000    52.544000000000    46.147000000000    14.003074004430
         C            4.574000000000    51.175000000000    45.767000000000    12.000000000000
         C            5.400000000000    50.768000000000    44.548000000000    12.000000000000
         O            5.935000000000    49.653000000000    44.554000000000    15.994914619570
         C            3.036000000000    51.092000000000    45.467000000000    12.000000000000
         C            2.286000000000    51.433000000000    46.777000000000    12.000000000000
         C            2.604000000000    49.685000000000    45.023000000000    12.000000000000
         C            0.773000000000    51.661000000000    46.639000000000    12.000000000000
         H            4.282000000000    53.292000000000    46.053000000000     1.007825032230
         H            4.809000000000    50.502000000000    46.592000000000     1.007825032230
         H            2.774000000000    51.816000000000    44.696000000000     1.007825032230
         H            2.438000000000    50.609000000000    47.474000000000     1.007825032230
         H            2.731000000000    52.331000000000    47.204000000000     1.007825032230
         H            3.120000000000    49.420000000000    44.100000000000     1.007825032230
         H            2.859000000000    48.965000000000    45.800000000000     1.007825032230
         H            1.527000000000    49.672000000000    44.854000000000     1.007825032230
         H            0.349000000000    51.893000000000    47.616000000000     1.007825032230
         H            0.592000000000    52.493000000000    45.958000000000     1.007825032230
         H            0.304000000000    50.760000000000    46.244000000000     1.007825032230
         N            5.592000000000    51.650000000000    43.542000000000    14.003074004430
         C            6.428000000000    51.322000000000    42.387000000000    12.000000000000
         C            7.875000000000    50.984000000000    42.805000000000    12.000000000000
         O            8.493000000000    50.019000000000    42.350000000000    15.994914619570
         C            6.431000000000    52.514000000000    41.431000000000    12.000000000000
         H            5.148000000000    52.556000000000    43.589000000000     1.007825032230
         H            5.999000000000    50.461000000000    41.875000000000     1.007825032230
         H            7.051000000000    52.284000000000    40.564000000000     1.007825032230
         H            6.833000000000    53.389000000000    41.943000000000     1.007825032230
         H            5.412000000000    52.720000000000    41.104000000000     1.007825032230
         N            8.420000000000    51.753000000000    43.762000000000    14.003074004430
         C            9.754000000000    51.519000000000    44.282000000000    12.000000000000
         C            9.824000000000    50.151000000000    44.980000000000    12.000000000000
         O           10.783000000000    49.382000000000    44.768000000000    15.994914619570
         C           10.071000000000    52.653000000000    45.226000000000    12.000000000000
         C           11.325000000000    52.457000000000    46.033000000000    12.000000000000
         C           11.503000000000    53.587000000000    47.030000000000    12.000000000000
         O           11.927000000000    54.654000000000    46.595000000000    15.994914619570
         O           11.218000000000    53.423000000000    48.217000000000    15.994914619570
         H            7.881000000000    52.522000000000    44.133000000000     1.007825032230
         H           10.465000000000    51.534000000000    43.456000000000     1.007825032230
         H           10.183000000000    53.564000000000    44.639000000000     1.007825032230
         H            9.233000000000    52.781000000000    45.911000000000     1.007825032230
         H           11.260000000000    51.512000000000    46.572000000000     1.007825032230
         H           12.184000000000    52.430000000000    45.362000000000     1.007825032230
         N            8.796000000000    49.803000000000    45.757000000000    14.003074004430
         C            8.772000000000    48.508000000000    46.402000000000    12.000000000000
         C            8.758000000000    47.383000000000    45.375000000000    12.000000000000
         O            9.544000000000    46.436000000000    45.473000000000    15.994914619570
         C            7.545000000000    48.399000000000    47.296000000000    12.000000000000
         C            7.324000000000    47.081000000000    48.078000000000    12.000000000000
         C            8.510000000000    46.703000000000    48.971000000000    12.000000000000
         C            6.091000000000    47.281000000000    48.927000000000    12.000000000000
         H            8.031000000000    50.447000000000    45.895000000000     1.007825032230
         H            9.665000000000    48.408000000000    47.019000000000     1.007825032230
         H            7.607000000000    49.203000000000    48.029000000000     1.007825032230
         H            6.664000000000    48.575000000000    46.679000000000     1.007825032230
         H            7.141000000000    46.273000000000    47.369000000000     1.007825032230
         H            9.398000000000    46.559000000000    48.355000000000     1.007825032230
         H            8.284000000000    45.779000000000    49.503000000000     1.007825032230
         H            8.692000000000    47.501000000000    49.691000000000     1.007825032230
         H            5.893000000000    46.375000000000    49.500000000000     1.007825032230
         H            5.238000000000    47.497000000000    48.283000000000     1.007825032230
         H            6.252000000000    48.115000000000    49.610000000000     1.007825032230
         N            7.912000000000    47.499000000000    44.338000000000    14.003074004430
         C            7.852000000000    46.455000000000    43.322000000000    12.000000000000
         C            9.185000000000    46.293000000000    42.614000000000    12.000000000000
         O            9.584000000000    45.139000000000    42.359000000000    15.994914619570
         C            6.783000000000    46.760000000000    42.296000000000    12.000000000000
         C            5.362000000000    46.760000000000    42.865000000000    12.000000000000
         C            4.409000000000    47.143000000000    41.755000000000    12.000000000000
         C            4.990000000000    45.393000000000    43.428000000000    12.000000000000
         H            7.316000000000    48.311000000000    44.262000000000     1.007825032230
         H            7.603000000000    45.512000000000    43.810000000000     1.007825032230
         H            6.984000000000    47.744000000000    41.873000000000     1.007825032230
         H            6.841000000000    46.018000000000    41.499000000000     1.007825032230
         H            5.298000000000    47.502000000000    43.661000000000     1.007825032230
         H            3.388000000000    47.150000000000    42.138000000000     1.007825032230
         H            4.488000000000    46.420000000000    40.943000000000     1.007825032230
         H            4.664000000000    48.135000000000    41.383000000000     1.007825032230
         H            5.683000000000    45.128000000000    44.226000000000     1.007825032230
         H            3.975000000000    45.428000000000    43.824000000000     1.007825032230
         H            5.045000000000    44.646000000000    42.636000000000     1.007825032230
         N            9.904000000000    47.411000000000    42.382000000000    14.003074004430
         C           11.223000000000    47.366000000000    41.743000000000    12.000000000000
         C           12.202000000000    46.580000000000    42.608000000000    12.000000000000
         O           12.899000000000    45.671000000000    42.126000000000    15.994914619570
         C           11.766000000000    48.807000000000    41.518000000000    12.000000000000
         C           13.162000000000    48.837000000000    40.902000000000    12.000000000000
         O           10.835000000000    49.469000000000    40.656000000000    15.994914619570
         H            9.523000000000    48.305000000000    42.657000000000     1.007825032230
         H           11.130000000000    46.870000000000    40.777000000000     1.007825032230
         H           11.792000000000    49.328000000000    42.475000000000     1.007825032230
         H           10.104000000000    49.811000000000    41.176000000000     1.007825032230
         H           13.480000000000    49.871000000000    40.772000000000     1.007825032230
         H           13.861000000000    48.322000000000    41.561000000000     1.007825032230
         H           13.142000000000    48.338000000000    39.933000000000     1.007825032230
         N           12.217000000000    46.887000000000    43.909000000000    14.003074004430
         C           13.102000000000    46.219000000000    44.832000000000    12.000000000000
         C           12.810000000000    44.733000000000    44.943000000000    12.000000000000
         O           13.706000000000    43.894000000000    45.089000000000    15.994914619570
         C           12.965000000000    46.853000000000    46.189000000000    12.000000000000
         C           13.636000000000    48.188000000000    46.328000000000    12.000000000000
         C           13.588000000000    48.526000000000    47.809000000000    12.000000000000
         C           14.561000000000    49.653000000000    48.122000000000    12.000000000000
         N           14.275000000000    50.860000000000    47.352000000000    14.003074004430
         H           11.594000000000    47.603000000000    44.254000000000     1.007825032230
         H           14.128000000000    46.349000000000    44.488000000000     1.007825032230
         H           13.399000000000    46.177000000000    46.925000000000     1.007825032230
         H           11.905000000000    46.973000000000    46.411000000000     1.007825032230
         H           14.669000000000    48.130000000000    45.986000000000     1.007825032230
         H           13.094000000000    48.940000000000    45.755000000000     1.007825032230
         H           12.578000000000    48.838000000000    48.074000000000     1.007825032230
         H           13.858000000000    47.644000000000    48.390000000000     1.007825032230
         H           14.493000000000    49.890000000000    49.184000000000     1.007825032230
         H           15.574000000000    49.320000000000    47.897000000000     1.007825032230
         H           14.943000000000    51.579000000000    47.591000000000     1.007825032230
         H           13.342000000000    51.183000000000    47.567000000000     1.007825032230
         H           14.341000000000    50.654000000000    46.366000000000     1.007825032230
         N           11.531000000000    44.377000000000    44.905000000000    14.003074004430
         C           11.130000000000    42.976000000000    44.972000000000    12.000000000000
         C           11.340000000000    42.248000000000    43.660000000000    12.000000000000
         O           11.424000000000    41.017000000000    43.683000000000    15.994914619570
         C            9.646000000000    42.848000000000    45.362000000000    12.000000000000
         C            9.265000000000    43.266000000000    46.773000000000    12.000000000000
         C            7.755000000000    43.294000000000    46.907000000000    12.000000000000
         C            9.881000000000    42.319000000000    47.757000000000    12.000000000000
         H           10.821000000000    45.091000000000    44.828000000000     1.007825032230
         H           11.730000000000    42.484000000000    45.738000000000     1.007825032230
         H            9.070000000000    43.463000000000    44.670000000000     1.007825032230
         H            9.347000000000    41.809000000000    45.223000000000     1.007825032230
         H            9.653000000000    44.268000000000    46.959000000000     1.007825032230
         H            7.485000000000    43.594000000000    47.920000000000     1.007825032230
         H            7.340000000000    44.007000000000    46.194000000000     1.007825032230
         H            7.354000000000    42.301000000000    46.703000000000     1.007825032230
         H            9.608000000000    42.618000000000    48.769000000000     1.007825032230
         H           10.966000000000    42.341000000000    47.652000000000     1.007825032230
         H            9.518000000000    41.309000000000    47.566000000000     1.007825032230
         N           11.455000000000    42.952000000000    42.525000000000    14.003074004430
         C           11.525000000000    42.334000000000    41.214000000000    12.000000000000
         C           10.164000000000    41.769000000000    40.833000000000    12.000000000000
         O           10.081000000000    40.762000000000    40.130000000000    15.994914619570
         H           11.495000000000    43.959000000000    42.585000000000     1.007825032230
         H           11.825000000000    43.080000000000    40.478000000000     1.007825032230
         H           12.259000000000    41.529000000000    41.232000000000     1.007825032230
         N            9.056000000000    42.383000000000    41.229000000000    14.003074004430
         C            7.732000000000    41.847000000000    40.950000000000    12.000000000000
         C            7.015000000000    42.653000000000    39.888000000000    12.000000000000
         O            7.168000000000    43.877000000000    39.827000000000    15.994914619570
         C            6.847000000000    41.867000000000    42.198000000000    12.000000000000
         C            7.270000000000    40.907000000000    43.286000000000    12.000000000000
         C            6.765000000000    39.494000000000    43.037000000000    12.000000000000
         N            5.309000000000    39.509000000000    42.945000000000    14.003074004430
         C            4.456000000000    39.277000000000    43.947000000000    12.000000000000
         N            4.847000000000    39.018000000000    45.181000000000    14.003074004430
         N            3.160000000000    39.333000000000    43.692000000000    14.003074004430
         H            9.134000000000    43.250000000000    41.741000000000     1.007825032230
         H            7.833000000000    40.818000000000    40.605000000000     1.007825032230
         H            6.864000000000    42.876000000000    42.610000000000     1.007825032230
         H            5.825000000000    41.629000000000    41.903000000000     1.007825032230
         H            8.359000000000    40.887000000000    43.332000000000     1.007825032230
         H            6.881000000000    41.260000000000    44.241000000000     1.007825032230
         H            7.071000000000    38.848000000000    43.860000000000     1.007825032230
         H            7.184000000000    39.117000000000    42.104000000000     1.007825032230
         H            4.909000000000    39.714000000000    42.040000000000     1.007825032230
         H            5.832000000000    38.979000000000    45.401000000000     1.007825032230
         H            4.161000000000    38.858000000000    45.905000000000     1.007825032230
         H            2.838000000000    39.538000000000    42.757000000000     1.007825032230
         H            2.492000000000    39.171000000000    44.432000000000     1.007825032230
         N            6.207000000000    41.956000000000    39.087000000000    14.003074004430
         C            5.293000000000    42.579000000000    38.150000000000    12.000000000000
         C            3.843000000000    42.635000000000    38.597000000000    12.000000000000
         O            3.041000000000    43.261000000000    37.909000000000    15.994914619570
         C            5.310000000000    41.860000000000    36.804000000000    12.000000000000
         C            6.551000000000    42.112000000000    35.946000000000    12.000000000000
         O            7.307000000000    43.063000000000    36.189000000000    15.994914619570
         O            6.749000000000    41.341000000000    35.013000000000    15.994914619570
         H            6.233000000000    40.948000000000    39.136000000000     1.007825032230
         H            5.631000000000    43.602000000000    37.985000000000     1.007825032230
         H            5.243000000000    40.789000000000    36.993000000000     1.007825032230
         H            4.430000000000    42.166000000000    36.238000000000     1.007825032230
         N            3.402000000000    41.944000000000    39.654000000000    14.003074004430
         C            2.003000000000    41.980000000000    40.075000000000    12.000000000000
         C            2.042000000000    42.251000000000    41.586000000000    12.000000000000
         O            3.101000000000    42.119000000000    42.211000000000    15.994914619570
         C            1.229000000000    40.623000000000    39.804000000000    12.000000000000
         C            1.480000000000    40.065000000000    38.389000000000    12.000000000000
         O            1.654000000000    39.648000000000    40.770000000000    15.994914619570
         H            4.056000000000    41.380000000000    40.177000000000     1.007825032230
         H            1.491000000000    42.799000000000    39.570000000000     1.007825032230
         H            0.160000000000    40.798000000000    39.928000000000     1.007825032230
         H            0.891000000000    39.158000000000    41.087000000000     1.007825032230
         H            0.925000000000    39.136000000000    38.261000000000     1.007825032230
         H            1.148000000000    40.792000000000    37.648000000000     1.007825032230
         H            2.545000000000    39.873000000000    38.258000000000     1.007825032230
         N            0.923000000000    42.587000000000    42.217000000000    14.003074004430
         C            0.860000000000    42.841000000000    43.647000000000    12.000000000000
         C            0.191000000000    41.696000000000    44.392000000000    12.000000000000
         O           -0.020000000000    41.755000000000    45.606000000000    15.994914619570
         C            0.083000000000    44.138000000000    43.892000000000    12.000000000000
         C            0.752000000000    45.382000000000    43.343000000000    12.000000000000
         C           -0.200000000000    46.571000000000    43.380000000000    12.000000000000
         N           -0.054000000000    47.428000000000    44.372000000000    14.003074004430
         O           -1.105000000000    46.721000000000    42.552000000000    15.994914619570
         H            0.074000000000    42.670000000000    41.677000000000     1.007825032230
         H            1.874000000000    42.962000000000    44.027000000000     1.007825032230
         H           -0.896000000000    44.042000000000    43.423000000000     1.007825032230
         H           -0.056000000000    44.263000000000    44.966000000000     1.007825032230
         H            1.055000000000    45.199000000000    42.312000000000     1.007825032230
         H            1.634000000000    45.609000000000    43.942000000000     1.007825032230
         H            0.677000000000    47.290000000000    45.055000000000     1.007825032230
         H           -0.673000000000    48.222000000000    44.448000000000     1.007825032230
         N           -0.126000000000    40.611000000000    43.683000000000    14.003074004430
         C           -0.846000000000    39.468000000000    44.218000000000    12.000000000000
         C           -0.127000000000    38.883000000000    45.417000000000    12.000000000000
         O            1.056000000000    38.530000000000    45.397000000000    15.994914619570
         C           -0.990000000000    38.374000000000    43.128000000000    12.000000000000
         C           -1.627000000000    38.920000000000    41.847000000000    12.000000000000
         C           -1.847000000000    37.233000000000    43.716000000000    12.000000000000
         C           -3.091000000000    39.330000000000    41.987000000000    12.000000000000
         H            0.152000000000    40.582000000000    42.713000000000     1.007825032230
         H           -1.840000000000    39.791000000000    44.527000000000     1.007825032230
         H           -0.001000000000    37.983000000000    42.890000000000     1.007825032230
         H           -1.563000000000    38.148000000000    41.080000000000     1.007825032230
         H           -1.054000000000    39.786000000000    41.516000000000     1.007825032230
         H           -1.966000000000    36.446000000000    42.971000000000     1.007825032230
         H           -2.827000000000    37.621000000000    43.994000000000     1.007825032230
         H           -1.354000000000    36.826000000000    44.598000000000     1.007825032230
         H           -3.323000000000    40.106000000000    41.258000000000     1.007825032230
         H           -3.266000000000    39.713000000000    42.992000000000     1.007825032230
         H           -3.729000000000    38.464000000000    41.811000000000     1.007825032230
         N           -0.881000000000    38.847000000000    46.502000000000    14.003074004430
         C           -0.441000000000    38.279000000000    47.754000000000    12.000000000000
         C            0.502000000000    39.140000000000    48.581000000000    12.000000000000
         O            0.972000000000    38.690000000000    49.632000000000    15.994914619570
         H           -1.812000000000    39.236000000000    46.453000000000     1.007825032230
         H           -1.326000000000    38.078000000000    48.358000000000     1.007825032230
         H            0.054000000000    37.331000000000    47.545000000000     1.007825032230
         N            0.859000000000    40.336000000000    48.132000000000    14.003074004430
         C            1.732000000000    41.190000000000    48.902000000000    12.000000000000
         C            1.034000000000    41.776000000000    50.121000000000    12.000000000000
         O           -0.031000000000    42.407000000000    50.002000000000    15.994914619570
         C            2.216000000000    42.332000000000    48.029000000000    12.000000000000
         C            3.407000000000    42.998000000000    47.384000000000    12.000000000000
         C            3.093000000000    44.447000000000    47.004000000000    12.000000000000
         C            4.542000000000    42.927000000000    48.387000000000    12.000000000000
         H            0.515000000000    40.654000000000    47.237000000000     1.007825032230
         H            2.593000000000    40.609000000000    49.233000000000     1.007825032230
         H            1.601000000000    42.161000000000    47.146000000000     1.007825032230
         H            1.711000000000    43.184000000000    48.485000000000     1.007825032230
         H            3.686000000000    42.444000000000    46.487000000000     1.007825032230
         H            3.962000000000    44.893000000000    46.520000000000     1.007825032230
         H            2.245000000000    44.467000000000    46.319000000000     1.007825032230
         H            2.848000000000    45.013000000000    47.902000000000     1.007825032230
         H            5.430000000000    43.398000000000    47.965000000000     1.007825032230
         H            4.253000000000    43.448000000000    49.300000000000     1.007825032230
         H            4.758000000000    41.884000000000    48.618000000000     1.007825032230
         N            1.609000000000    41.565000000000    51.285000000000    14.003074004430
         C            1.098000000000    42.152000000000    52.502000000000    12.000000000000
         C            2.197000000000    43.020000000000    53.128000000000    12.000000000000
         O            3.368000000000    42.991000000000    52.732000000000    15.994914619570
         C            0.678000000000    41.061000000000    53.494000000000    12.000000000000
         C           -0.525000000000    40.271000000000    53.005000000000    12.000000000000
         O            1.805000000000    40.199000000000    53.678000000000    15.994914619570
         H            2.429000000000    40.977000000000    51.329000000000     1.007825032230
         H            0.236000000000    42.776000000000    52.267000000000     1.007825032230
         H            0.430000000000    41.527000000000    54.448000000000     1.007825032230
         H            1.577000000000    39.501000000000    54.296000000000     1.007825032230
         H           -0.785000000000    39.510000000000    53.741000000000     1.007825032230
         H           -1.370000000000    40.945000000000    52.866000000000     1.007825032230
         H           -0.283000000000    39.791000000000    52.057000000000     1.007825032230
         N            1.761000000000    43.922000000000    53.995000000000    14.003074004430
         C            2.669000000000    44.782000000000    54.721000000000    12.000000000000
         C            2.899000000000    44.200000000000    56.110000000000    12.000000000000
         O            1.950000000000    43.687000000000    56.706000000000    15.994914619570
         C            2.071000000000    46.190000000000    54.846000000000    12.000000000000
         C            1.967000000000    46.894000000000    53.501000000000    12.000000000000
         S            3.577000000000    47.123000000000    52.682000000000    31.972071174400
         C            3.194000000000    46.290000000000    51.174000000000    12.000000000000
         H            0.767000000000    44.011000000000    54.153000000000     1.007825032230
         H            3.619000000000    44.837000000000    54.189000000000     1.007825032230
         H            1.073000000000    46.110000000000    55.278000000000     1.007825032230
         H            2.699000000000    46.784000000000    55.510000000000     1.007825032230
         H            1.328000000000    46.300000000000    52.848000000000     1.007825032230
         H            1.506000000000    47.870000000000    53.650000000000     1.007825032230
         H            4.062000000000    46.314000000000    50.515000000000     1.007825032230
         H            2.929000000000    45.255000000000    51.388000000000     1.007825032230
         H            2.354000000000    46.787000000000    50.688000000000     1.007825032230
         N            4.081000000000    44.299000000000    56.717000000000    14.003074004430
         C            5.246000000000    45.002000000000    56.188000000000    12.000000000000
         C            6.066000000000    44.193000000000    55.186000000000    12.000000000000
         O            5.934000000000    42.966000000000    55.087000000000    15.994914619570
         C            6.034000000000    45.354000000000    57.433000000000    12.000000000000
         C            5.875000000000    44.064000000000    58.208000000000    12.000000000000
         C            4.392000000000    43.743000000000    58.040000000000    12.000000000000
         H            4.914000000000    45.923000000000    55.709000000000     1.007825032230
         H            7.079000000000    45.565000000000    57.206000000000     1.007825032230
         H            5.574000000000    46.188000000000    57.964000000000     1.007825032230
         H            6.497000000000    43.274000000000    57.786000000000     1.007825032230
         H            6.115000000000    44.218000000000    59.260000000000     1.007825032230
         H            3.797000000000    44.224000000000    58.816000000000     1.007825032230
         H            4.231000000000    42.665000000000    58.048000000000     1.007825032230
         N            6.987000000000    44.867000000000    54.479000000000    14.003074004430
         C            8.000000000000    44.233000000000    53.656000000000    12.000000000000
         C            9.305000000000    44.847000000000    54.159000000000    12.000000000000
         O            9.452000000000    46.089000000000    54.229000000000    15.994914619570
         C            7.805000000000    44.569000000000    52.173000000000    12.000000000000
         C            6.630000000000    43.812000000000    51.545000000000    12.000000000000
         C            6.785000000000    42.295000000000    51.627000000000    12.000000000000
         N            5.768000000000    41.525000000000    51.936000000000    14.003074004430
         O            7.875000000000    41.758000000000    51.405000000000    15.994914619570
         H            6.974000000000    45.876000000000    54.523000000000     1.007825032230
         H            7.999000000000    43.154000000000    53.809000000000     1.007825032230
         H            7.620000000000    45.639000000000    52.079000000000     1.007825032230
         H            8.717000000000    44.319000000000    51.631000000000     1.007825032230
         H            6.554000000000    44.097000000000    50.496000000000     1.007825032230
         H            5.711000000000    44.101000000000    52.056000000000     1.007825032230
         H            4.864000000000    41.934000000000    52.124000000000     1.007825032230
         H            5.890000000000    40.524000000000    51.986000000000     1.007825032230
         N           10.212000000000    43.967000000000    54.584000000000    14.003074004430
         C           11.476000000000    44.368000000000    55.215000000000    12.000000000000
         C           12.675000000000    43.980000000000    54.367000000000    12.000000000000
         O           12.691000000000    42.891000000000    53.782000000000    15.994914619570
         C           11.576000000000    43.704000000000    56.617000000000    12.000000000000
         C           12.772000000000    44.291000000000    57.384000000000    12.000000000000
         C           10.249000000000    43.916000000000    57.370000000000    12.000000000000
         H           10.022000000000    42.982000000000    54.467000000000     1.007825032230
         H           11.474000000000    45.451000000000    55.341000000000     1.007825032230
         H           11.736000000000    42.634000000000    56.486000000000     1.007825032230
         H           12.839000000000    43.823000000000    58.366000000000     1.007825032230
         H           12.635000000000    45.366000000000    57.502000000000     1.007825032230
         H           13.690000000000    44.100000000000    56.827000000000     1.007825032230
         H           10.429000000000    43.868000000000    58.444000000000     1.007825032230
         H            9.838000000000    44.892000000000    57.113000000000     1.007825032230
         H            9.541000000000    43.138000000000    57.085000000000     1.007825032230
         N           13.661000000000    44.873000000000    54.314000000000    14.003074004430
         C           14.920000000000    44.686000000000    53.606000000000    12.000000000000
         C           15.084000000000    45.732000000000    52.480000000000    12.000000000000
         C           14.037000000000    45.513000000000    51.389000000000    12.000000000000
         C           12.748000000000    46.009000000000    51.540000000000    12.000000000000
         C           14.355000000000    44.764000000000    50.257000000000    12.000000000000
         C           11.795000000000    45.741000000000    50.561000000000    12.000000000000
         C           13.394000000000    44.507000000000    49.291000000000    12.000000000000
         C           12.120000000000    44.992000000000    49.447000000000    12.000000000000
         H           13.526000000000    45.747000000000    54.802000000000     1.007825032230
         H           14.954000000000    43.683000000000    53.180000000000     1.007825032230
         H           14.962000000000    46.731000000000    52.898000000000     1.007825032230
         H           16.080000000000    45.642000000000    52.047000000000     1.007825032230
         H           12.488000000000    46.597000000000    52.408000000000     1.007825032230
         H           15.357000000000    44.381000000000    50.132000000000     1.007825032230
         H           10.791000000000    46.123000000000    50.674000000000     1.007825032230
         H           13.648000000000    43.926000000000    48.417000000000     1.007825032230
         H           11.370000000000    44.788000000000    48.697000000000     1.007825032230
         C           17.040000000000    41.941000000000    51.007000000000    12.000000000000
         O           16.836000000000    42.533000000000    52.077000000000    15.994914619570
         N           16.095000000000    41.291000000000    50.355000000000    14.003074004430
         C           14.733000000000    41.195000000000    50.835000000000    12.000000000000
         C           13.852000000000    40.816000000000    49.658000000000    12.000000000000
         C           12.389000000000    40.645000000000    50.035000000000    12.000000000000
         C           11.595000000000    41.566000000000    50.695000000000    12.000000000000
         N           11.653000000000    39.576000000000    49.778000000000    14.003074004430
         C           10.451000000000    39.794000000000    50.243000000000    12.000000000000
         N           10.428000000000    40.987000000000    50.784000000000    14.003074004430
         H           16.332000000000    40.841000000000    49.483000000000     1.007825032230
         H           14.421000000000    42.170000000000    51.211000000000     1.007825032230
         H           13.926000000000    41.599000000000    48.904000000000     1.007825032230
         H           14.217000000000    39.882000000000    49.232000000000     1.007825032230
         H           11.877000000000    42.544000000000    51.056000000000     1.007825032230
         H            9.619000000000    39.108000000000    50.190000000000     1.007825032230
         H            9.615000000000    41.404000000000    51.213000000000     1.007825032230
         C            9.118000000000    40.183000000000    54.803000000000    12.000000000000
         O            9.387000000000    41.362000000000    55.086000000000    15.994914619570
         N            8.115000000000    39.543000000000    55.384000000000    14.003074004430
         C            7.292000000000    40.203000000000    56.373000000000    12.000000000000
         C            7.821000000000    40.045000000000    57.784000000000    12.000000000000
         O            8.967000000000    39.610000000000    58.017000000000    15.994914619570
         H            7.923000000000    38.584000000000    55.134000000000     1.007825032230
         H            7.249000000000    41.266000000000    56.135000000000     1.007825032230
         H            6.284000000000    39.790000000000    56.326000000000     1.007825032230
         N            6.984000000000    40.342000000000    58.778000000000    14.003074004430
         C            7.384000000000    40.247000000000    60.166000000000    12.000000000000
         C            6.284000000000    40.754000000000    61.091000000000    12.000000000000
         C            6.705000000000    40.642000000000    62.560000000000    12.000000000000
         C            7.825000000000    41.288000000000    63.022000000000    12.000000000000
         C            5.989000000000    39.828000000000    63.426000000000    12.000000000000
         C            8.229000000000    41.132000000000    64.328000000000    12.000000000000
         C            6.398000000000    39.679000000000    64.737000000000    12.000000000000
         C            7.527000000000    40.326000000000    65.197000000000    12.000000000000
         H            6.045000000000    40.641000000000    58.557000000000     1.007825032230
         H            8.276000000000    40.856000000000    60.316000000000     1.007825032230
         H            5.384000000000    40.160000000000    60.932000000000     1.007825032230
         H            6.072000000000    41.797000000000    60.857000000000     1.007825032230
         H            8.392000000000    41.922000000000    62.357000000000     1.007825032230
         H            5.109000000000    39.309000000000    63.074000000000     1.007825032230
         H            9.110000000000    41.650000000000    64.677000000000     1.007825032230
         H            5.830000000000    39.051000000000    65.407000000000     1.007825032230
         H            7.854000000000    40.203000000000    66.219000000000     1.007825032230
         O           -4.494000000000    46.184000000000    55.356000000000    15.994914619570
         H           -3.983000000000    45.969000000000    54.576000000000     1.007825032230
         H           -4.883000000000    45.386000000000    55.713000000000     1.007825032230
         O           -0.568000000000    54.245000000000    56.640000000000    15.994914619570
         H            0.134000000000    54.591000000000    56.089000000000     1.007825032230
         H           -0.462000000000    54.570000000000    57.534000000000     1.007825032230
         O           -0.810000000000    44.068000000000    57.031000000000    15.994914619570
         H            0.132000000000    43.938000000000    56.920000000000     1.007825032230
         H           -1.285000000000    43.430000000000    56.499000000000     1.007825032230
         O           -5.188000000000    43.599000000000    55.708000000000    15.994914619570
         H           -5.595000000000    43.266000000000    54.908000000000     1.007825032230
         H           -4.407000000000    43.083000000000    55.907000000000     1.007825032230
         O            3.250000000000    51.131000000000    61.824000000000    15.994914619570
         H            3.039000000000    50.751000000000    62.677000000000     1.007825032230
         H            3.402000000000    50.429000000000    61.191000000000     1.007825032230
         O            0.263000000000    58.629000000000    44.891000000000    15.994914619570
         H            0.111000000000    58.192000000000    45.729000000000     1.007825032230
         H            1.186000000000    58.871000000000    44.819000000000     1.007825032230
         O            5.003000000000    39.012000000000    53.418000000000    15.994914619570
         H            4.575000000000    39.038000000000    52.562000000000     1.007825032230
         H            5.944000000000    38.883000000000    53.300000000000     1.007825032230
         O            3.187000000000    37.794000000000    47.216000000000    15.994914619570
         H            2.483000000000    38.037000000000    46.615000000000     1.007825032230
         H            2.832000000000    37.256000000000    47.923000000000     1.007825032230
         O           -7.326000000000    52.855000000000    56.701000000000    15.994914619570
         H           -6.835000000000    53.375000000000    57.337000000000     1.007825032230
         H           -8.116000000000    52.507000000000    57.115000000000     1.007825032230
         O            3.645000000000    39.297000000000    51.046000000000    15.994914619570
         H            4.240000000000    39.454000000000    50.312000000000     1.007825032230
         H            3.097000000000    38.535000000000    50.856000000000     1.007825032230
         O           -1.910000000000    49.551000000000    43.381000000000    15.994914619570
         H           -1.662000000000    49.802000000000    42.491000000000     1.007825032230
         H           -2.807000000000    49.216000000000    43.380000000000     1.007825032230
         O           -4.831000000000    48.504000000000    52.099000000000    15.994914619570
         H           -5.768000000000    48.538000000000    51.905000000000     1.007825032230
         H           -4.357000000000    48.187000000000    51.330000000000     1.007825032230
         O            7.431000000000    38.634000000000    51.867000000000    15.994914619570
         H            7.564000000000    39.572000000000    51.728000000000     1.007825032230
         H            7.336000000000    38.197000000000    51.021000000000     1.007825032230
         O           -2.001000000000    42.627000000000    47.431000000000    15.994914619570
         H           -1.139000000000    42.734000000000    47.029000000000     1.007825032230
         H           -1.902000000000    42.534000000000    48.378000000000     1.007825032230
         H           13.796000000000    49.215000000000    55.536000000000     1.007825032230
         H            5.045000000000    47.137000000000    65.016000000000     1.007825032230
         H           13.557000000000    53.427000000000    58.143000000000     1.007825032230
         H           -0.795000000000    59.388000000000    54.192000000000     1.007825032230
         H           -6.892000000000    57.514000000000    54.434000000000     1.007825032230
         H           15.731000000000    44.803000000000    54.331000000000     1.007825032230
         H           18.033000000000    41.942000000000    50.544000000000     1.007825032230
         H           14.641000000000    40.460000000000    51.638000000000     1.007825032230
         H            9.722000000000    39.642000000000    54.070000000000     1.007825032230
         H            7.624000000000    39.202000000000    60.415000000000     1.007825032230

  Running in c1 symmetry.

  Rotational constants: A =      0.00004  B =      0.00000  C =      0.00000 [cm^-1]
  Rotational constants: A =      1.24876  B =      0.01589  C =      0.01588 [MHz]
  Nuclear repulsion = 263831.997093711688649

  Charge       = -3
  Multiplicity = 1
  Electrons    = 3312
  Nalpha       = 1656
  Nbeta        = 1656

  ==> Algorithm <==

  SCF Algorithm Type is DF.
  DIIS enabled.
  MOM disabled.
  Fractional occupation disabled.
  Guess Type is SAD.
  Energy threshold   = 1.00e-06
  Density threshold  = 1.00e-06
  Integral threshold = 1.00e-12

  ==> Primary Basis <==

  Basis Set: MINIX
    Blend: MINIX
    Number of shells: 1742
    Number of basis functions: 2626
    Number of Cartesian functions: 2630
    Spherical Harmonics?: true
    Max angular momentum: 2

   => Loading Basis Set <=

    Name: (MINIX AUX)
    Role: JKFIT
    Keyword: DF_BASIS_SCF
    atoms 1, 4-5, 7-9, 20-21, 23-29, 41-42, 48-49, 51-57, 69-70, 72-73, 81-82, 84, 92-93, 95-96, 106-107, 109-112, 125-126, 128-130, 132, 142-143, 145-148, 164-165, 167, 174-175, 181-182, 184-186, 195-196, 198, 205-207, 214, 217-218, 220-226, 237-238, 240-243, 256-257, 259-260, 270-271, 273-276, 289-290, 292-293, 295, 306-309, 317, 320-321, 327-328, 330-332, 343-344, 346-352, 363-364, 366-367, 375-376, 378-379, 387-388, 390-392, 402-403, 405-408, 424-425, 427-430, 443-444, 446, 453-454, 456-458, 468-469, 471-474, 487-488, 490-493, 506-507, 509-510, 520-521, 523-526, 542-543, 545-548, 561-562, 568-569, 571-573, 575, 592-593, 595-596, 604-605, 607-608, 618-619, 621-623, 635-636, 638-641, 654-655, 661-662, 664-667, 680-681, 683-684, 694-695, 697-698, 700, 711-712, 714-716, 725-726, 728-730, 742-743, 745-747, 758-765, 775, 778-781, 783, 792, 795-796, 802-809 entry C          line   198 file /storage/hive/project/chem-sherrill/csargent30/.conda/envs/psi419/share/psi4/basis/def2-universal-jkfit.gbs 
    atoms 2, 6, 22, 30, 43, 50, 58, 71, 74-75, 83, 85, 94, 98, 108, 127, 144, 166, 176, 183, 197, 208-209, 215, 219, 239, 258, 262, 272, 291, 318, 322, 329, 345, 365, 368-369, 377, 380-381, 389, 393-394, 404, 426, 445, 455, 459-460, 470, 489, 508, 511, 522, 544, 563, 570, 594, 597-598, 606, 609, 620, 625, 637, 656, 663, 682, 685, 696, 713, 727, 732, 744, 776, 793, 797, 819, 822, 825, 828, 831, 834, 837, 840, 843, 846, 849, 852, 855, 858                                                                                                                                                                                                                                                                                                                                                                                                                                           entry O          line   318 file /storage/hive/project/chem-sherrill/csargent30/.conda/envs/psi419/share/psi4/basis/def2-universal-jkfit.gbs 
    atoms 3, 19, 40, 47, 68, 80, 91, 97, 105, 124, 131, 133, 141, 149, 163, 173, 180, 194, 204, 216, 236, 255, 261, 269, 288, 305, 319, 326, 342, 362, 374, 386, 401, 409, 423, 442, 452, 467, 486, 505, 519, 527, 541, 560, 567, 574, 576-577, 591, 603, 617, 624, 634, 653, 660, 679, 693, 710, 724, 731, 741, 757, 777, 782, 784, 794, 801                                                                                                                                                                                                                                                                                                                                                                                                                                                                                                                                                      entry N          line   258 file /storage/hive/project/chem-sherrill/csargent30/.conda/envs/psi419/share/psi4/basis/def2-universal-jkfit.gbs 
    atoms 10-18, 31-39, 44-46, 59-67, 76-79, 86-90, 99-104, 113-123, 134-140, 150-162, 169-172, 177-179, 187-193, 200-203, 210-213, 227-235, 244-254, 263-268, 277-287, 296-304, 310-316, 323-325, 333-341, 353-361, 370-373, 382-385, 395-400, 410-422, 431-441, 447-451, 461-466, 475-485, 494-504, 512-518, 528-540, 549-559, 564-566, 578-590, 599-602, 610-616, 626-633, 642-652, 657-659, 668-678, 686-692, 701-709, 717-723, 733-740, 748-756, 766-774, 785-791, 798-800, 810-818, 820-821, 823-824, 826-827, 829-830, 832-833, 835-836, 838-839, 841-842, 844-845, 847-848, 850-851, 853-854, 856-857, 859-870                                                                                                                                                                                                                                                                             entry H          line    18 file /storage/hive/project/chem-sherrill/csargent30/.conda/envs/psi419/share/psi4/basis/def2-universal-jkfit.gbs 
    atoms 168, 199, 294, 699                                                                                                                                                                                                                                                                                                                                                                                                                                                                                                                                                                                                                                                                                                                                                                                                                                                                       entry S          line   903 file /storage/hive/project/chem-sherrill/csargent30/.conda/envs/psi419/share/psi4/basis/def2-universal-jkfit.gbs 

  ==> Integral Setup <==

  ==> DiskDFJK: Density-Fitted J/K Matrices <==

    J tasked:                  Yes
    K tasked:                  Yes
    wK tasked:                  No
    OpenMP threads:             10
    Integrals threads:          10
    Memory [MiB]:            85830
    Algorithm:                Disk
    Integral Cache:           NONE
    Schwarz Cutoff:          1E-12
    Fitting Condition:       1E-10

   => Auxiliary Basis Set <=

  Basis Set: (MINIX AUX)
    Blend: DEF2-UNIVERSAL-JKFIT
    Number of shells: 13442
    Number of basis functions: 40698
    Number of Cartesian functions: 47966
    Spherical Harmonics?: true
    Max angular momentum: 4

  Minimum eigenvalue in the overlap matrix is 1.6423337146E-01.
  Reciprocal condition number of the overlap matrix is 5.8499500713E-02.
    Using symmetric orthogonalization.

  ==> Pre-Iterations <==

  SCF Guess: Superposition of Atomic Densities via on-the-fly atomic UHF (no occupation information).

   -------------------------
    Irrep   Nso     Nmo    
   -------------------------
     A       2626    2626 
   -------------------------
    Total    2626    2626
   -------------------------

  ==> Iterations <==

                           Total Energy        Delta E     RMS |[F,P]|

   @DF-RHF iter SAD: -22113.47152496087438   -2.21135e+04   0.00000e+00 
   @DF-RHF iter   1: -22301.51262030685393   -1.88041e+02   1.47489e-03 DIIS/ADIIS
   @DF-RHF iter   2: -22309.24606371316622   -7.73344e+00   9.43861e-04 DIIS/ADIIS
   @DF-RHF iter   3: -22312.40560884574734   -3.15955e+00   1.15974e-04 DIIS/ADIIS
   @DF-RHF iter   4: -22312.51046281575327   -1.04854e-01   5.63567e-05 DIIS
   @DF-RHF iter   5: -22312.53254365384055   -2.20808e-02   1.82211e-05 DIIS
   @DF-RHF iter   6: -22312.53562420647359   -3.08055e-03   8.07502e-06 DIIS
   @DF-RHF iter   7: -22312.53624314355329   -6.18937e-04   2.89379e-06 DIIS
   @DF-RHF iter   8: -22312.53632021213707   -7.70686e-05   8.27358e-07 DIIS
   @DF-RHF iter   9: -22312.53632651334556   -6.30121e-06   2.83130e-07 DIIS
   @DF-RHF iter  10: -22312.53632711503815   -6.01693e-07   9.51029e-08 DIIS
  Energy and wave function converged.


  ==> Post-Iterations <==

    Orbital Energies [Eh]
    ---------------------

    Doubly Occupied:                                                      

       1A    -91.203225     2A    -91.200693     3A    -91.167598  
       4A    -91.129310     5A    -20.279675     6A    -20.277811  
       7A    -20.275485     8A    -20.264863     9A    -20.256405  
      10A    -20.254408    11A    -20.235049    12A    -20.234188  
      13A    -20.230135    14A    -20.223000    15A    -20.201300  
      16A    -20.196786    17A    -20.196017    18A    -20.193273  
      19A    -20.187365    20A    -20.186609    21A    -20.186059  
      22A    -20.182743    23A    -20.181062    24A    -20.172450  
      25A    -20.167656    26A    -20.167351    27A    -20.165396  
      28A    -20.164776    29A    -20.163569    30A    -20.162948  
      31A    -20.160573    32A    -20.160309    33A    -20.158482  
      34A    -20.155866    35A    -20.155403    36A    -20.155040  
      37A    -20.150449    38A    -20.148797    39A    -20.147283  
      40A    -20.146300    41A    -20.142149    42A    -20.141610  
      43A    -20.139748    44A    -20.138756    45A    -20.137735  
      46A    -20.137515    47A    -20.137109    48A    -20.136641  
      49A    -20.133664    50A    -20.133115    51A    -20.132053  
      52A    -20.127005    53A    -20.126479    54A    -20.126135  
      55A    -20.125752    56A    -20.124288    57A    -20.124024  
      58A    -20.123311    59A    -20.118785    60A    -20.118059  
      61A    -20.116723    62A    -20.116434    63A    -20.115632  
      64A    -20.113954    65A    -20.112078    66A    -20.107401  
      67A    -20.106620    68A    -20.106068    69A    -20.105445  
      70A    -20.105252    71A    -20.103906    72A    -20.102526  
      73A    -20.101836    74A    -20.098323    75A    -20.089076  
      76A    -20.087913    77A    -20.077997    78A    -20.074974  
      79A    -20.057983    80A    -20.044139    81A    -20.022548  
      82A    -19.940949    83A    -19.933093    84A    -19.926314  
      85A    -19.917664    86A    -19.910066    87A    -19.898858  
      88A    -19.868184    89A    -19.865873    90A    -19.865664  
      91A    -19.864395    92A    -19.859413    93A    -19.852820  
      94A    -19.827568    95A    -19.825825    96A    -15.725659  
      97A    -15.608964    98A    -15.496887    99A    -15.476879  
     100A    -15.472028   101A    -15.462377   102A    -15.459065  
     103A    -15.432725   104A    -15.405568   105A    -15.401212  
     106A    -15.393269   107A    -15.375944   108A    -15.372485  
     109A    -15.371512   110A    -15.359367   111A    -15.358939  
     112A    -15.347764   113A    -15.344726   114A    -15.344179  
     115A    -15.341962   116A    -15.339134   117A    -15.338695  
     118A    -15.337154   119A    -15.335244   120A    -15.332490  
     121A    -15.325920   122A    -15.324629   123A    -15.323792  
     124A    -15.320473   125A    -15.315327   126A    -15.313563  
     127A    -15.313506   128A    -15.311833   129A    -15.311778  
     130A    -15.311085   131A    -15.310871   132A    -15.303905  
     133A    -15.303868   134A    -15.301047   135A    -15.298040  
     136A    -15.296228   137A    -15.294688   138A    -15.293387  
     139A    -15.290045   140A    -15.289452   141A    -15.289076  
     142A    -15.288585   143A    -15.288315   144A    -15.287784  
     145A    -15.284116   146A    -15.282154   147A    -15.281208  
     148A    -15.280880   149A    -15.278907   150A    -15.278448  
     151A    -15.277249   152A    -15.275250   153A    -15.274363  
     154A    -15.271080   155A    -15.270982   156A    -15.259132  
     157A    -15.254911   158A    -15.253826   159A    -15.242740  
     160A    -15.242206   161A    -15.232272   162A    -15.217520  
     163A    -11.418343   164A    -11.344019   165A    -11.310048  
     166A    -11.306085   167A    -11.296127   168A    -11.276171  
     169A    -11.256745   170A    -11.256133   171A    -11.241071  
     172A    -11.238043   173A    -11.235027   174A    -11.230476  
     175A    -11.229819   176A    -11.226474   177A    -11.225447  
     178A    -11.224340   179A    -11.223806   180A    -11.214782  
     181A    -11.214670   182A    -11.214334   183A    -11.212696  
     184A    -11.212183   185A    -11.211263   186A    -11.208017  
     187A    -11.206569   188A    -11.206461   189A    -11.206072  
     190A    -11.205511   191A    -11.204537   192A    -11.203824  
     193A    -11.202296   194A    -11.201135   195A    -11.199550  
     196A    -11.199003   197A    -11.194828   198A    -11.193076  
     199A    -11.191440   200A    -11.190871   201A    -11.190616  
     202A    -11.189649   203A    -11.188014   204A    -11.187792  
     205A    -11.187342   206A    -11.186477   207A    -11.183181  
     208A    -11.182050   209A    -11.181674   210A    -11.180335  
     211A    -11.180325   212A    -11.179967   213A    -11.179831  
     214A    -11.176076   215A    -11.175351   216A    -11.174868  
     217A    -11.173526   218A    -11.172281   219A    -11.172037  
     220A    -11.171999   221A    -11.170617   222A    -11.167920  
     223A    -11.167757   224A    -11.166160   225A    -11.164184  
     226A    -11.163675   227A    -11.163614   228A    -11.160098  
     229A    -11.159619   230A    -11.158587   231A    -11.156405  
     232A    -11.153767   233A    -11.149916   234A    -11.148265  
     235A    -11.147701   236A    -11.143061   237A    -11.138363  
     238A    -11.136241   239A    -11.135137   240A    -11.133492  
     241A    -11.131725   242A    -11.129883   243A    -11.128944  
     244A    -11.126720   245A    -11.125062   246A    -11.124636  
     247A    -11.124242   248A    -11.120399   249A    -11.120265  
     250A    -11.119326   251A    -11.118914   252A    -11.115903  
     253A    -11.115722   254A    -11.115271   255A    -11.115051  
     256A    -11.114311   257A    -11.114245   258A    -11.113854  
     259A    -11.112846   260A    -11.112790   261A    -11.112414  
     262A    -11.112089   263A    -11.109199   264A    -11.108892  
     265A    -11.105048   266A    -11.104463   267A    -11.103226  
     268A    -11.101687   269A    -11.100990   270A    -11.100717  
     271A    -11.099901   272A    -11.099800   273A    -11.099743  
     274A    -11.099719   275A    -11.099463   276A    -11.098394  
     277A    -11.096918   278A    -11.096693   279A    -11.096485  
     280A    -11.094409   281A    -11.093255   282A    -11.092955  
     283A    -11.092926   284A    -11.090151   285A    -11.090083  
     286A    -11.090075   287A    -11.089923   288A    -11.089400  
     289A    -11.088988   290A    -11.088361   291A    -11.087959  
     292A    -11.087908   293A    -11.087621   294A    -11.087237  
     295A    -11.086043   296A    -11.086001   297A    -11.085973  
     298A    -11.085347   299A    -11.084330   300A    -11.084236  
     301A    -11.083656   302A    -11.083124   303A    -11.082457  
     304A    -11.082344   305A    -11.081959   306A    -11.080489  
     307A    -11.080219   308A    -11.080060   309A    -11.079895  
     310A    -11.079367   311A    -11.078941   312A    -11.076139  
     313A    -11.074026   314A    -11.073923   315A    -11.073842  
     316A    -11.073654   317A    -11.072179   318A    -11.071243  
     319A    -11.070148   320A    -11.069588   321A    -11.067027  
     322A    -11.066440   323A    -11.065417   324A    -11.064939  
     325A    -11.064797   326A    -11.063604   327A    -11.062999  
     328A    -11.062946   329A    -11.061702   330A    -11.061371  
     331A    -11.061078   332A    -11.060655   333A    -11.059065  
     334A    -11.058838   335A    -11.058035   336A    -11.057987  
     337A    -11.057663   338A    -11.057363   339A    -11.056481  
     340A    -11.056462   341A    -11.055166   342A    -11.055141  
     343A    -11.054965   344A    -11.050977   345A    -11.050709  
     346A    -11.050453   347A    -11.048425   348A    -11.047879  
     349A    -11.045646   350A    -11.045175   351A    -11.044745  
     352A    -11.042595   353A    -11.042087   354A    -11.041884  
     355A    -11.041671   356A    -11.041660   357A    -11.041117  
     358A    -11.041082   359A    -11.040550   360A    -11.040542  
     361A    -11.039955   362A    -11.039568   363A    -11.039551  
     364A    -11.038890   365A    -11.036951   366A    -11.036494  
     367A    -11.036173   368A    -11.035834   369A    -11.035544  
     370A    -11.035538   371A    -11.035087   372A    -11.034161  
     373A    -11.033720   374A    -11.033576   375A    -11.032850  
     376A    -11.032604   377A    -11.032459   378A    -11.031325  
     379A    -11.030976   380A    -11.030753   381A    -11.030593  
     382A    -11.029919   383A    -11.029913   384A    -11.029614  
     385A    -11.028867   386A    -11.028757   387A    -11.028750  
     388A    -11.028476   389A    -11.028067   390A    -11.028023  
     391A    -11.027512   392A    -11.025384   393A    -11.025177  
     394A    -11.024489   395A    -11.020420   396A    -11.018248  
     397A    -11.018084   398A    -11.015831   399A    -11.015182  
     400A    -11.013788   401A    -11.013658   402A    -11.013447  
     403A    -11.012982   404A    -11.012531   405A    -11.011924  
     406A    -11.011553   407A    -11.011199   408A    -11.009161  
     409A    -11.008962   410A    -11.007446   411A    -11.007415  
     412A    -11.007321   413A    -11.006947   414A    -11.005583  
     415A    -11.004340   416A    -11.001489   417A    -11.000583  
     418A    -10.998694   419A    -10.995543   420A    -10.994190  
     421A    -10.990596   422A    -10.975898   423A    -10.974792  
     424A    -10.974763   425A    -10.962511   426A    -10.959105  
     427A    -10.955276   428A    -10.930092   429A    -10.913782  
     430A    -10.910463   431A     -8.816413   432A     -8.815919  
     433A     -8.785352   434A     -8.748475   435A     -6.467260  
     436A     -6.464743   437A     -6.464352   438A     -6.463337  
     439A     -6.461263   440A     -6.460598   441A     -6.434990  
     442A     -6.433204   443A     -6.430312   444A     -6.398056  
     445A     -6.396474   446A     -6.393504   447A     -1.440687  
     448A     -1.399666   449A     -1.368000   450A     -1.365992  
     451A     -1.348456   452A     -1.339562   453A     -1.326538  
     454A     -1.319332   455A     -1.315213   456A     -1.303197  
     457A     -1.299766   458A     -1.293334   459A     -1.291870  
     460A     -1.290804   461A     -1.287558   462A     -1.283010  
     463A     -1.278472   464A     -1.275469   465A     -1.274236  
     466A     -1.274001   467A     -1.269191   468A     -1.268577  
     469A     -1.266164   470A     -1.265256   471A     -1.264373  
     472A     -1.264303   473A     -1.261644   474A     -1.260772  
     475A     -1.260012   476A     -1.259324   477A     -1.259244  
     478A     -1.257501   479A     -1.256514   480A     -1.256257  
     481A     -1.256137   482A     -1.254984   483A     -1.254526  
     484A     -1.249841   485A     -1.248441   486A     -1.247675  
     487A     -1.247334   488A     -1.245653   489A     -1.241650  
     490A     -1.241407   491A     -1.239819   492A     -1.238793  
     493A     -1.238476   494A     -1.236687   495A     -1.235798  
     496A     -1.235308   497A     -1.234079   498A     -1.233901  
     499A     -1.233592   500A     -1.233094   501A     -1.232760  
     502A     -1.232119   503A     -1.231062   504A     -1.230402  
     505A     -1.229639   506A     -1.229397   507A     -1.226940  
     508A     -1.225014   509A     -1.223234   510A     -1.223179  
     511A     -1.222236   512A     -1.219349   513A     -1.216680  
     514A     -1.216572   515A     -1.212866   516A     -1.211725  
     517A     -1.209462   518A     -1.204133   519A     -1.199847  
     520A     -1.199765   521A     -1.197702   522A     -1.195644  
     523A     -1.195555   524A     -1.192545   525A     -1.191075  
     526A     -1.189956   527A     -1.187460   528A     -1.186373  
     529A     -1.178499   530A     -1.172072   531A     -1.170967  
     532A     -1.164850   533A     -1.163896   534A     -1.163564  
     535A     -1.160888   536A     -1.154835   537A     -1.153586  
     538A     -1.150281   539A     -1.148872   540A     -1.143188  
     541A     -1.136577   542A     -1.131021   543A     -1.129685  
     544A     -1.127851   545A     -1.126719   546A     -1.125318  
     547A     -1.122768   548A     -1.122325   549A     -1.121126  
     550A     -1.116015   551A     -1.114161   552A     -1.113677  
     553A     -1.113193   554A     -1.112770   555A     -1.110182  
     556A     -1.109737   557A     -1.108380   558A     -1.107812  
     559A     -1.106658   560A     -1.106009   561A     -1.104578  
     562A     -1.101415   563A     -1.101353   564A     -1.101151  
     565A     -1.096818   566A     -1.096314   567A     -1.096308  
     568A     -1.095141   569A     -1.093385   570A     -1.092224  
     571A     -1.089031   572A     -1.088853   573A     -1.088648  
     574A     -1.087873   575A     -1.087278   576A     -1.084450  
     577A     -1.083663   578A     -1.083642   579A     -1.082802  
     580A     -1.082272   581A     -1.081428   582A     -1.079668  
     583A     -1.078565   584A     -1.078439   585A     -1.076036  
     586A     -1.070233   587A     -1.069377   588A     -1.067915  
     589A     -1.065126   590A     -1.061821   591A     -1.058909  
     592A     -1.058813   593A     -1.057354   594A     -1.056232  
     595A     -1.052380   596A     -1.048141   597A     -1.047495  
     598A     -1.046033   599A     -1.044830   600A     -1.043540  
     601A     -1.042340   602A     -1.041619   603A     -1.034090  
     604A     -1.033925   605A     -1.033094   606A     -1.031484  
     607A     -1.029422   608A     -1.029390   609A     -1.025316  
     610A     -1.022492   611A     -1.020451   612A     -1.017188  
     613A     -1.016773   614A     -1.008535   615A     -1.005124  
     616A     -1.004872   617A     -1.002597   618A     -0.996696  
     619A     -0.996389   620A     -0.994754   621A     -0.990956  
     622A     -0.990045   623A     -0.986361   624A     -0.985720  
     625A     -0.985497   626A     -0.985418   627A     -0.983805  
     628A     -0.979686   629A     -0.974672   630A     -0.972843  
     631A     -0.972299   632A     -0.968467   633A     -0.964289  
     634A     -0.964115   635A     -0.960175   636A     -0.958278  
     637A     -0.956753   638A     -0.956257   639A     -0.955859  
     640A     -0.955134   641A     -0.954189   642A     -0.953084  
     643A     -0.952583   644A     -0.951489   645A     -0.949665  
     646A     -0.946881   647A     -0.946863   648A     -0.946378  
     649A     -0.945252   650A     -0.943503   651A     -0.943100  
     652A     -0.940851   653A     -0.937452   654A     -0.935204  
     655A     -0.934501   656A     -0.931710   657A     -0.930197  
     658A     -0.929916   659A     -0.929830   660A     -0.927199  
     661A     -0.926364   662A     -0.925208   663A     -0.923883  
     664A     -0.914803   665A     -0.912556   666A     -0.912115  
     667A     -0.909461   668A     -0.908763   669A     -0.906283  
     670A     -0.905985   671A     -0.901490   672A     -0.901374  
     673A     -0.900838   674A     -0.899070   675A     -0.898235  
     676A     -0.896340   677A     -0.894850   678A     -0.894195  
     679A     -0.893542   680A     -0.892354   681A     -0.891317  
     682A     -0.889467   683A     -0.888101   684A     -0.886568  
     685A     -0.885333   686A     -0.884038   687A     -0.883348  
     688A     -0.882814   689A     -0.881582   690A     -0.881323  
     691A     -0.881079   692A     -0.879895   693A     -0.879635  
     694A     -0.878109   695A     -0.872570   696A     -0.872110  
     697A     -0.871886   698A     -0.870547   699A     -0.865312  
     700A     -0.864774   701A     -0.864726   702A     -0.860272  
     703A     -0.855933   704A     -0.853481   705A     -0.852824  
     706A     -0.849237   707A     -0.848213   708A     -0.844781  
     709A     -0.841913   710A     -0.840457   711A     -0.840431  
     712A     -0.839787   713A     -0.836617   714A     -0.833744  
     715A     -0.832127   716A     -0.829244   717A     -0.826194  
     718A     -0.825539   719A     -0.823944   720A     -0.823108  
     721A     -0.821769   722A     -0.821506   723A     -0.819513  
     724A     -0.818413   725A     -0.818312   726A     -0.816507  
     727A     -0.815647   728A     -0.813291   729A     -0.808112  
     730A     -0.807917   731A     -0.803813   732A     -0.802191  
     733A     -0.800747   734A     -0.797497   735A     -0.793434  
     736A     -0.791489   737A     -0.788825   738A     -0.785662  
     739A     -0.785431   740A     -0.783774   741A     -0.783308  
     742A     -0.779305   743A     -0.778571   744A     -0.777351  
     745A     -0.777246   746A     -0.775759   747A     -0.773852  
     748A     -0.773709   749A     -0.772042   750A     -0.770358  
     751A     -0.769488   752A     -0.764045   753A     -0.761202  
     754A     -0.760574   755A     -0.759640   756A     -0.757391  
     757A     -0.756888   758A     -0.756638   759A     -0.756557  
     760A     -0.756420   761A     -0.753736   762A     -0.750303  
     763A     -0.749851   764A     -0.742549   765A     -0.741267  
     766A     -0.740479   767A     -0.739796   768A     -0.739652  
     769A     -0.738177   770A     -0.735243   771A     -0.733451  
     772A     -0.732250   773A     -0.731632   774A     -0.731389  
     775A     -0.730905   776A     -0.729647   777A     -0.729207  
     778A     -0.724794   779A     -0.724531   780A     -0.720471  
     781A     -0.719776   782A     -0.719489   783A     -0.719468  
     784A     -0.718205   785A     -0.718072   786A     -0.714216  
     787A     -0.713963   788A     -0.713455   789A     -0.712931  
     790A     -0.712129   791A     -0.709199   792A     -0.709032  
     793A     -0.706446   794A     -0.704235   795A     -0.702964  
     796A     -0.702665   797A     -0.701893   798A     -0.700735  
     799A     -0.700434   800A     -0.698832   801A     -0.697008  
     802A     -0.696060   803A     -0.695096   804A     -0.692617  
     805A     -0.692403   806A     -0.691417   807A     -0.690602  
     808A     -0.690285   809A     -0.689485   810A     -0.689031  
     811A     -0.688195   812A     -0.686049   813A     -0.684806  
     814A     -0.682703   815A     -0.682293   816A     -0.681465  
     817A     -0.680898   818A     -0.680266   819A     -0.679050  
     820A     -0.677583   821A     -0.676308   822A     -0.674232  
     823A     -0.673245   824A     -0.672719   825A     -0.672573  
     826A     -0.672046   827A     -0.670968   828A     -0.670602  
     829A     -0.669274   830A     -0.667217   831A     -0.667059  
     832A     -0.666505   833A     -0.665693   834A     -0.664096  
     835A     -0.662840   836A     -0.662220   837A     -0.661620  
     838A     -0.661455   839A     -0.661112   840A     -0.660800  
     841A     -0.660337   842A     -0.658596   843A     -0.658530  
     844A     -0.657798   845A     -0.656711   846A     -0.656356  
     847A     -0.655174   848A     -0.654566   849A     -0.653284  
     850A     -0.653042   851A     -0.652597   852A     -0.652393  
     853A     -0.651263   854A     -0.650560   855A     -0.650050  
     856A     -0.649313   857A     -0.649146   858A     -0.648955  
     859A     -0.648833   860A     -0.647971   861A     -0.647605  
     862A     -0.647186   863A     -0.645518   864A     -0.644865  
     865A     -0.644679   866A     -0.643935   867A     -0.642872  
     868A     -0.642730   869A     -0.640535   870A     -0.640290  
     871A     -0.639708   872A     -0.638875   873A     -0.638301  
     874A     -0.638154   875A     -0.636918   876A     -0.636715  
     877A     -0.636056   878A     -0.635748   879A     -0.635126  
     880A     -0.633957   881A     -0.633202   882A     -0.631944  
     883A     -0.630528   884A     -0.629406   885A     -0.629334  
     886A     -0.628826   887A     -0.628504   888A     -0.627208  
     889A     -0.626065   890A     -0.624560   891A     -0.624071  
     892A     -0.621130   893A     -0.620600   894A     -0.619586  
     895A     -0.619042   896A     -0.618284   897A     -0.616812  
     898A     -0.616017   899A     -0.614839   900A     -0.614519  
     901A     -0.614389   902A     -0.613258   903A     -0.612925  
     904A     -0.611383   905A     -0.610599   906A     -0.609914  
     907A     -0.609240   908A     -0.606091   909A     -0.603932  
     910A     -0.603644   911A     -0.603146   912A     -0.602642  
     913A     -0.601293   914A     -0.599713   915A     -0.599494  
     916A     -0.599104   917A     -0.598773   918A     -0.595415  
     919A     -0.595296   920A     -0.594026   921A     -0.593224  
     922A     -0.593025   923A     -0.591517   924A     -0.590874  
     925A     -0.590414   926A     -0.589178   927A     -0.588618  
     928A     -0.587343   929A     -0.586457   930A     -0.586131  
     931A     -0.584255   932A     -0.583896   933A     -0.583083  
     934A     -0.582735   935A     -0.582443   936A     -0.582224  
     937A     -0.578912   938A     -0.577864   939A     -0.577359  
     940A     -0.577067   941A     -0.576713   942A     -0.576496  
     943A     -0.576114   944A     -0.575217   945A     -0.574412  
     946A     -0.573707   947A     -0.573285   948A     -0.572986  
     949A     -0.572501   950A     -0.571940   951A     -0.571486  
     952A     -0.570094   953A     -0.568944   954A     -0.568367  
     955A     -0.567574   956A     -0.566945   957A     -0.566566  
     958A     -0.566231   959A     -0.566182   960A     -0.566060  
     961A     -0.563918   962A     -0.562856   963A     -0.561871  
     964A     -0.560965   965A     -0.560569   966A     -0.559434  
     967A     -0.558594   968A     -0.557776   969A     -0.557058  
     970A     -0.555827   971A     -0.554946   972A     -0.553448  
     973A     -0.553082   974A     -0.552791   975A     -0.552118  
     976A     -0.550819   977A     -0.550502   978A     -0.549846  
     979A     -0.549508   980A     -0.548817   981A     -0.548333  
     982A     -0.547587   983A     -0.546873   984A     -0.546364  
     985A     -0.545623   986A     -0.544134   987A     -0.543568  
     988A     -0.542852   989A     -0.542347   990A     -0.541834  
     991A     -0.541493   992A     -0.540741   993A     -0.539983  
     994A     -0.538987   995A     -0.538479   996A     -0.538124  
     997A     -0.537848   998A     -0.537179   999A     -0.536909  
    1000A     -0.536653  1001A     -0.536141  1002A     -0.535855  
    1003A     -0.535061  1004A     -0.534070  1005A     -0.533811  
    1006A     -0.533597  1007A     -0.533348  1008A     -0.533139  
    1009A     -0.532560  1010A     -0.531839  1011A     -0.530759  
    1012A     -0.529696  1013A     -0.529364  1014A     -0.529282  
    1015A     -0.528468  1016A     -0.527479  1017A     -0.527046  
    1018A     -0.526338  1019A     -0.526107  1020A     -0.524822  
    1021A     -0.524063  1022A     -0.523477  1023A     -0.523347  
    1024A     -0.522732  1025A     -0.522178  1026A     -0.522084  
    1027A     -0.520509  1028A     -0.519813  1029A     -0.518988  
    1030A     -0.518701  1031A     -0.518569  1032A     -0.518446  
    1033A     -0.517714  1034A     -0.517256  1035A     -0.516223  
    1036A     -0.516066  1037A     -0.514970  1038A     -0.513578  
    1039A     -0.513210  1040A     -0.512469  1041A     -0.512106  
    1042A     -0.512003  1043A     -0.511517  1044A     -0.510790  
    1045A     -0.510436  1046A     -0.510135  1047A     -0.509926  
    1048A     -0.508952  1049A     -0.508764  1050A     -0.508144  
    1051A     -0.508060  1052A     -0.506269  1053A     -0.505799  
    1054A     -0.505519  1055A     -0.505383  1056A     -0.504930  
    1057A     -0.504714  1058A     -0.504635  1059A     -0.504490  
    1060A     -0.503859  1061A     -0.503235  1062A     -0.502888  
    1063A     -0.501741  1064A     -0.501625  1065A     -0.501366  
    1066A     -0.500883  1067A     -0.500404  1068A     -0.500070  
    1069A     -0.499449  1070A     -0.499376  1071A     -0.498936  
    1072A     -0.498905  1073A     -0.497284  1074A     -0.497008  
    1075A     -0.496819  1076A     -0.495911  1077A     -0.495146  
    1078A     -0.495097  1079A     -0.494596  1080A     -0.493618  
    1081A     -0.493483  1082A     -0.492876  1083A     -0.492450  
    1084A     -0.491621  1085A     -0.491040  1086A     -0.490602  
    1087A     -0.490399  1088A     -0.489734  1089A     -0.489349  
    1090A     -0.489036  1091A     -0.488621  1092A     -0.488494  
    1093A     -0.488147  1094A     -0.487955  1095A     -0.487747  
    1096A     -0.487547  1097A     -0.486978  1098A     -0.485698  
    1099A     -0.484063  1100A     -0.482815  1101A     -0.482434  
    1102A     -0.482240  1103A     -0.481869  1104A     -0.481214  
    1105A     -0.480961  1106A     -0.480384  1107A     -0.480023  
    1108A     -0.479845  1109A     -0.479505  1110A     -0.479303  
    1111A     -0.477692  1112A     -0.476635  1113A     -0.476146  
    1114A     -0.475819  1115A     -0.475260  1116A     -0.474929  
    1117A     -0.474535  1118A     -0.474175  1119A     -0.473653  
    1120A     -0.473319  1121A     -0.473154  1122A     -0.472434  
    1123A     -0.471974  1124A     -0.471918  1125A     -0.471042  
    1126A     -0.470532  1127A     -0.470120  1128A     -0.469741  
    1129A     -0.469383  1130A     -0.469244  1131A     -0.468442  
    1132A     -0.468044  1133A     -0.467413  1134A     -0.467012  
    1135A     -0.466882  1136A     -0.466358  1137A     -0.466284  
    1138A     -0.465977  1139A     -0.465641  1140A     -0.465543  
    1141A     -0.464680  1142A     -0.464612  1143A     -0.463645  
    1144A     -0.463419  1145A     -0.462783  1146A     -0.462453  
    1147A     -0.462146  1148A     -0.462077  1149A     -0.461198  
    1150A     -0.461049  1151A     -0.460865  1152A     -0.460659  
    1153A     -0.460146  1154A     -0.459914  1155A     -0.459630  
    1156A     -0.459142  1157A     -0.458607  1158A     -0.458415  
    1159A     -0.458022  1160A     -0.457697  1161A     -0.457259  
    1162A     -0.456741  1163A     -0.456553  1164A     -0.456176  
    1165A     -0.455516  1166A     -0.455201  1167A     -0.454746  
    1168A     -0.454244  1169A     -0.454011  1170A     -0.452927  
    1171A     -0.452296  1172A     -0.452049  1173A     -0.451880  
    1174A     -0.451488  1175A     -0.450839  1176A     -0.450398  
    1177A     -0.450082  1178A     -0.449637  1179A     -0.449342  
    1180A     -0.449221  1181A     -0.448536  1182A     -0.448025  
    1183A     -0.447350  1184A     -0.446980  1185A     -0.446660  
    1186A     -0.446124  1187A     -0.445751  1188A     -0.445651  
    1189A     -0.444832  1190A     -0.443972  1191A     -0.443548  
    1192A     -0.443461  1193A     -0.443276  1194A     -0.442761  
    1195A     -0.442571  1196A     -0.441213  1197A     -0.440936  
    1198A     -0.440428  1199A     -0.440165  1200A     -0.439711  
    1201A     -0.439132  1202A     -0.438528  1203A     -0.438200  
    1204A     -0.437928  1205A     -0.437523  1206A     -0.436891  
    1207A     -0.436585  1208A     -0.436449  1209A     -0.436374  
    1210A     -0.435906  1211A     -0.435335  1212A     -0.435197  
    1213A     -0.434837  1214A     -0.433668  1215A     -0.433313  
    1216A     -0.433042  1217A     -0.432574  1218A     -0.432114  
    1219A     -0.431919  1220A     -0.431519  1221A     -0.430986  
    1222A     -0.430557  1223A     -0.430350  1224A     -0.429367  
    1225A     -0.429128  1226A     -0.428834  1227A     -0.428283  
    1228A     -0.428082  1229A     -0.427649  1230A     -0.427454  
    1231A     -0.427047  1232A     -0.426839  1233A     -0.426642  
    1234A     -0.426177  1235A     -0.426033  1236A     -0.425414  
    1237A     -0.424702  1238A     -0.423876  1239A     -0.423463  
    1240A     -0.423179  1241A     -0.422850  1242A     -0.422693  
    1243A     -0.422206  1244A     -0.422003  1245A     -0.421791  
    1246A     -0.421458  1247A     -0.421122  1248A     -0.421001  
    1249A     -0.420815  1250A     -0.420499  1251A     -0.419863  
    1252A     -0.419409  1253A     -0.419120  1254A     -0.419045  
    1255A     -0.418747  1256A     -0.418216  1257A     -0.418144  
    1258A     -0.417846  1259A     -0.417505  1260A     -0.417261  
    1261A     -0.417035  1262A     -0.416582  1263A     -0.416220  
    1264A     -0.415960  1265A     -0.415546  1266A     -0.415377  
    1267A     -0.414904  1268A     -0.414508  1269A     -0.414234  
    1270A     -0.413714  1271A     -0.413501  1272A     -0.413422  
    1273A     -0.412823  1274A     -0.412330  1275A     -0.411821  
    1276A     -0.411659  1277A     -0.411126  1278A     -0.410619  
    1279A     -0.409671  1280A     -0.409383  1281A     -0.409281  
    1282A     -0.408921  1283A     -0.408752  1284A     -0.408474  
    1285A     -0.408148  1286A     -0.407986  1287A     -0.407911  
    1288A     -0.407212  1289A     -0.407052  1290A     -0.406622  
    1291A     -0.406290  1292A     -0.406004  1293A     -0.405311  
    1294A     -0.404670  1295A     -0.404544  1296A     -0.403558  
    1297A     -0.403233  1298A     -0.402607  1299A     -0.401791  
    1300A     -0.401296  1301A     -0.400853  1302A     -0.400515  
    1303A     -0.400034  1304A     -0.399858  1305A     -0.399174  
    1306A     -0.398703  1307A     -0.398310  1308A     -0.397957  
    1309A     -0.397667  1310A     -0.397564  1311A     -0.396921  
    1312A     -0.396325  1313A     -0.395635  1314A     -0.395592  
    1315A     -0.395117  1316A     -0.394937  1317A     -0.394664  
    1318A     -0.394148  1319A     -0.394046  1320A     -0.393552  
    1321A     -0.392464  1322A     -0.391776  1323A     -0.391434  
    1324A     -0.390576  1325A     -0.390027  1326A     -0.389381  
    1327A     -0.389334  1328A     -0.388981  1329A     -0.388923  
    1330A     -0.388326  1331A     -0.387967  1332A     -0.387551  
    1333A     -0.386932  1334A     -0.386767  1335A     -0.386266  
    1336A     -0.385614  1337A     -0.385247  1338A     -0.384646  
    1339A     -0.384458  1340A     -0.384237  1341A     -0.383840  
    1342A     -0.382525  1343A     -0.382364  1344A     -0.382236  
    1345A     -0.381631  1346A     -0.381404  1347A     -0.381078  
    1348A     -0.380940  1349A     -0.380352  1350A     -0.380120  
    1351A     -0.379686  1352A     -0.379381  1353A     -0.378781  
    1354A     -0.378532  1355A     -0.378399  1356A     -0.378251  
    1357A     -0.377928  1358A     -0.377301  1359A     -0.376476  
    1360A     -0.376288  1361A     -0.375287  1362A     -0.375207  
    1363A     -0.374815  1364A     -0.374690  1365A     -0.373905  
    1366A     -0.373753  1367A     -0.373033  1368A     -0.372345  
    1369A     -0.372283  1370A     -0.371900  1371A     -0.371315  
    1372A     -0.370568  1373A     -0.370361  1374A     -0.369721  
    1375A     -0.369285  1376A     -0.368804  1377A     -0.368513  
    1378A     -0.367829  1379A     -0.367162  1380A     -0.366035  
    1381A     -0.365846  1382A     -0.365593  1383A     -0.365522  
    1384A     -0.365399  1385A     -0.365026  1386A     -0.364898  
    1387A     -0.364387  1388A     -0.362745  1389A     -0.362515  
    1390A     -0.362319  1391A     -0.362024  1392A     -0.361670  
    1393A     -0.361279  1394A     -0.360703  1395A     -0.359783  
    1396A     -0.359271  1397A     -0.358354  1398A     -0.358298  
    1399A     -0.358183  1400A     -0.357564  1401A     -0.357345  
    1402A     -0.356982  1403A     -0.356751  1404A     -0.356438  
    1405A     -0.356204  1406A     -0.355094  1407A     -0.355059  
    1408A     -0.354512  1409A     -0.353868  1410A     -0.352471  
    1411A     -0.351891  1412A     -0.351604  1413A     -0.351529  
    1414A     -0.351301  1415A     -0.351071  1416A     -0.350718  
    1417A     -0.349846  1418A     -0.349580  1419A     -0.349304  
    1420A     -0.348468  1421A     -0.348248  1422A     -0.347244  
    1423A     -0.347039  1424A     -0.346738  1425A     -0.346517  
    1426A     -0.346005  1427A     -0.345663  1428A     -0.344273  
    1429A     -0.343410  1430A     -0.342790  1431A     -0.342525  
    1432A     -0.342299  1433A     -0.341414  1434A     -0.340740  
    1435A     -0.340459  1436A     -0.339344  1437A     -0.338703  
    1438A     -0.338275  1439A     -0.337864  1440A     -0.337706  
    1441A     -0.335822  1442A     -0.335796  1443A     -0.335195  
    1444A     -0.335107  1445A     -0.334551  1446A     -0.334163  
    1447A     -0.332401  1448A     -0.332201  1449A     -0.331473  
    1450A     -0.330454  1451A     -0.329912  1452A     -0.329469  
    1453A     -0.329027  1454A     -0.328421  1455A     -0.328119  
    1456A     -0.327745  1457A     -0.326682  1458A     -0.325719  
    1459A     -0.325343  1460A     -0.325247  1461A     -0.324044  
    1462A     -0.323706  1463A     -0.323040  1464A     -0.322313  
    1465A     -0.322166  1466A     -0.321952  1467A     -0.321184  
    1468A     -0.319283  1469A     -0.318535  1470A     -0.318011  
    1471A     -0.317520  1472A     -0.316828  1473A     -0.316697  
    1474A     -0.316440  1475A     -0.313487  1476A     -0.312880  
    1477A     -0.312559  1478A     -0.311835  1479A     -0.311595  
    1480A     -0.310566  1481A     -0.309264  1482A     -0.309042  
    1483A     -0.308679  1484A     -0.306816  1485A     -0.306708  
    1486A     -0.306013  1487A     -0.305544  1488A     -0.304158  
    1489A     -0.303934  1490A     -0.303740  1491A     -0.301878  
    1492A     -0.300283  1493A     -0.298126  1494A     -0.296023  
    1495A     -0.295797  1496A     -0.294829  1497A     -0.293350  
    1498A     -0.292467  1499A     -0.291699  1500A     -0.291258  
    1501A     -0.291049  1502A     -0.290933  1503A     -0.290725  
    1504A     -0.290192  1505A     -0.290118  1506A     -0.289850  
    1507A     -0.288951  1508A     -0.287978  1509A     -0.287687  
    1510A     -0.285865  1511A     -0.284132  1512A     -0.283478  
    1513A     -0.282710  1514A     -0.282697  1515A     -0.282074  
    1516A     -0.281405  1517A     -0.281008  1518A     -0.280698  
    1519A     -0.280309  1520A     -0.278581  1521A     -0.277735  
    1522A     -0.277460  1523A     -0.276814  1524A     -0.276335  
    1525A     -0.274979  1526A     -0.274727  1527A     -0.273716  
    1528A     -0.273075  1529A     -0.272098  1530A     -0.271406  
    1531A     -0.269744  1532A     -0.269221  1533A     -0.269125  
    1534A     -0.268795  1535A     -0.267025  1536A     -0.267011  
    1537A     -0.266097  1538A     -0.264959  1539A     -0.264247  
    1540A     -0.264052  1541A     -0.262357  1542A     -0.261927  
    1543A     -0.261018  1544A     -0.260079  1545A     -0.259589  
    1546A     -0.259360  1547A     -0.259081  1548A     -0.258776  
    1549A     -0.257026  1550A     -0.256687  1551A     -0.256424  
    1552A     -0.256201  1553A     -0.256003  1554A     -0.254594  
    1555A     -0.254524  1556A     -0.253713  1557A     -0.252572  
    1558A     -0.252407  1559A     -0.250488  1560A     -0.249061  
    1561A     -0.248838  1562A     -0.247970  1563A     -0.247573  
    1564A     -0.247368  1565A     -0.246780  1566A     -0.246372  
    1567A     -0.245939  1568A     -0.244338  1569A     -0.243365  
    1570A     -0.242364  1571A     -0.241638  1572A     -0.240564  
    1573A     -0.239962  1574A     -0.239195  1575A     -0.238173  
    1576A     -0.237612  1577A     -0.235507  1578A     -0.234722  
    1579A     -0.234629  1580A     -0.232907  1581A     -0.232345  
    1582A     -0.231622  1583A     -0.231066  1584A     -0.230612  
    1585A     -0.229249  1586A     -0.228473  1587A     -0.227788  
    1588A     -0.227714  1589A     -0.227193  1590A     -0.226178  
    1591A     -0.223833  1592A     -0.223287  1593A     -0.219613  
    1594A     -0.219277  1595A     -0.217878  1596A     -0.217777  
    1597A     -0.217690  1598A     -0.217538  1599A     -0.216574  
    1600A     -0.216464  1601A     -0.216454  1602A     -0.215268  
    1603A     -0.214840  1604A     -0.214257  1605A     -0.213336  
    1606A     -0.213274  1607A     -0.212619  1608A     -0.212001  
    1609A     -0.209107  1610A     -0.208721  1611A     -0.208150  
    1612A     -0.207839  1613A     -0.207493  1614A     -0.207317  
    1615A     -0.206462  1616A     -0.205923  1617A     -0.205652  
    1618A     -0.204850  1619A     -0.203124  1620A     -0.202202  
    1621A     -0.198076  1622A     -0.193782  1623A     -0.192426  
    1624A     -0.192274  1625A     -0.191681  1626A     -0.190860  
    1627A     -0.190435  1628A     -0.186761  1629A     -0.186327  
    1630A     -0.185079  1631A     -0.181814  1632A     -0.170154  
    1633A     -0.161224  1634A     -0.159922  1635A     -0.152822  
    1636A     -0.133206  1637A     -0.122344  1638A     -0.117581  
    1639A     -0.116782  1640A     -0.107447  1641A     -0.098716  
    1642A     -0.091993  1643A     -0.085507  1644A     -0.069605  
    1645A     -0.069152  1646A     -0.067232  1647A     -0.065199  
    1648A     -0.057839  1649A     -0.055087  1650A     -0.054909  
    1651A     -0.033838  1652A     -0.028816  1653A     -0.027095  
    1654A     -0.021259  1655A     -0.019919  1656A      0.012923  

    Virtual:                                                              

    1657A      0.216806  1658A      0.222371  1659A      0.249297  
    1660A      0.267610  1661A      0.280769  1662A      0.281127  
    1663A      0.283039  1664A      0.294840  1665A      0.296806  
    1666A      0.298979  1667A      0.300457  1668A      0.303681  
    1669A      0.307703  1670A      0.309084  1671A      0.313490  
    1672A      0.321181  1673A      0.322773  1674A      0.322850  
    1675A      0.325102  1676A      0.326242  1677A      0.328131  
    1678A      0.328601  1679A      0.330035  1680A      0.333357  
    1681A      0.334392  1682A      0.335595  1683A      0.336837  
    1684A      0.338110  1685A      0.339092  1686A      0.345106  
    1687A      0.345260  1688A      0.348118  1689A      0.348909  
    1690A      0.349498  1691A      0.349706  1692A      0.354474  
    1693A      0.356771  1694A      0.356788  1695A      0.357070  
    1696A      0.360676  1697A      0.361060  1698A      0.361369  
    1699A      0.364417  1700A      0.365139  1701A      0.368962  
    1702A      0.369501  1703A      0.371199  1704A      0.371472  
    1705A      0.371927  1706A      0.373193  1707A      0.373318  
    1708A      0.375623  1709A      0.376510  1710A      0.376877  
    1711A      0.377144  1712A      0.377496  1713A      0.381437  
    1714A      0.381684  1715A      0.384115  1716A      0.385736  
    1717A      0.389168  1718A      0.390128  1719A      0.391473  
    1720A      0.394270  1721A      0.395136  1722A      0.398384  
    1723A      0.398770  1724A      0.400209  1725A      0.402154  
    1726A      0.402907  1727A      0.407983  1728A      0.414959  
    1729A      0.418582  1730A      0.419492  1731A      0.429774  
    1732A      0.437396  1733A      0.442520  1734A      0.443830  
    1735A      0.445239  1736A      0.448617  1737A      0.451580  
    1738A      0.460965  1739A      0.463211  1740A      0.471250  
    1741A      0.479146  1742A      0.486653  1743A      0.489821  
    1744A      0.503384  1745A      0.504666  1746A      0.506598  
    1747A      0.507362  1748A      0.523153  1749A      0.525498  
    1750A      0.527110  1751A      0.527183  1752A      0.528845  
    1753A      0.535925  1754A      0.536222  1755A      0.537377  
    1756A      0.538715  1757A      0.542129  1758A      0.543008  
    1759A      0.547496  1760A      0.547567  1761A      0.547781  
    1762A      0.548591  1763A      0.556411  1764A      0.560826  
    1765A      0.561486  1766A      0.562846  1767A      0.563326  
    1768A      0.563850  1769A      0.563924  1770A      0.565138  
    1771A      0.568547  1772A      0.570218  1773A      0.571936  
    1774A      0.573191  1775A      0.574883  1776A      0.575059  
    1777A      0.575424  1778A      0.575954  1779A      0.576432  
    1780A      0.577285  1781A      0.577477  1782A      0.577485  
    1783A      0.580581  1784A      0.581637  1785A      0.583835  
    1786A      0.584170  1787A      0.586774  1788A      0.588357  
    1789A      0.590903  1790A      0.590967  1791A      0.594086  
    1792A      0.596601  1793A      0.599332  1794A      0.599799  
    1795A      0.600630  1796A      0.601454  1797A      0.601476  
    1798A      0.605097  1799A      0.606034  1800A      0.608803  
    1801A      0.609794  1802A      0.610815  1803A      0.610951  
    1804A      0.611772  1805A      0.612276  1806A      0.614210  
    1807A      0.615673  1808A      0.617692  1809A      0.618129  
    1810A      0.619703  1811A      0.620382  1812A      0.621924  
    1813A      0.622282  1814A      0.624989  1815A      0.626114  
    1816A      0.626321  1817A      0.626705  1818A      0.628106  
    1819A      0.628281  1820A      0.628341  1821A      0.630015  
    1822A      0.630740  1823A      0.631284  1824A      0.631926  
    1825A      0.632057  1826A      0.632777  1827A      0.633035  
    1828A      0.633445  1829A      0.634994  1830A      0.635858  
    1831A      0.637427  1832A      0.637941  1833A      0.638683  
    1834A      0.640560  1835A      0.641419  1836A      0.642239  
    1837A      0.643864  1838A      0.645536  1839A      0.646338  
    1840A      0.646956  1841A      0.648095  1842A      0.649095  
    1843A      0.649264  1844A      0.649746  1845A      0.650994  
    1846A      0.651283  1847A      0.651901  1848A      0.652758  
    1849A      0.652958  1850A      0.653549  1851A      0.653664  
    1852A      0.655000  1853A      0.655926  1854A      0.656471  
    1855A      0.656851  1856A      0.657992  1857A      0.658330  
    1858A      0.659772  1859A      0.659908  1860A      0.660220  
    1861A      0.661099  1862A      0.662447  1863A      0.662698  
    1864A      0.664112  1865A      0.664360  1866A      0.666384  
    1867A      0.667235  1868A      0.668146  1869A      0.669203  
    1870A      0.670456  1871A      0.670829  1872A      0.670953  
    1873A      0.672031  1874A      0.672464  1875A      0.673066  
    1876A      0.674560  1877A      0.674725  1878A      0.675191  
    1879A      0.676722  1880A      0.676751  1881A      0.677342  
    1882A      0.677837  1883A      0.678334  1884A      0.679320  
    1885A      0.680197  1886A      0.681242  1887A      0.681820  
    1888A      0.682652  1889A      0.682982  1890A      0.683104  
    1891A      0.685315  1892A      0.685573  1893A      0.686020  
    1894A      0.686765  1895A      0.688631  1896A      0.688715  
    1897A      0.689409  1898A      0.689517  1899A      0.690082  
    1900A      0.690166  1901A      0.690692  1902A      0.690733  
    1903A      0.691056  1904A      0.692055  1905A      0.692546  
    1906A      0.693243  1907A      0.693349  1908A      0.693661  
    1909A      0.693861  1910A      0.694019  1911A      0.694915  
    1912A      0.695498  1913A      0.695967  1914A      0.696902  
    1915A      0.696965  1916A      0.697822  1917A      0.698492  
    1918A      0.699084  1919A      0.699917  1920A      0.700362  
    1921A      0.701075  1922A      0.701303  1923A      0.702252  
    1924A      0.702780  1925A      0.703226  1926A      0.704532  
    1927A      0.704705  1928A      0.705547  1929A      0.706294  
    1930A      0.706476  1931A      0.707118  1932A      0.707465  
    1933A      0.708241  1934A      0.708622  1935A      0.708969  
    1936A      0.709646  1937A      0.711112  1938A      0.711413  
    1939A      0.711810  1940A      0.712446  1941A      0.713225  
    1942A      0.713583  1943A      0.713773  1944A      0.714100  
    1945A      0.714335  1946A      0.714565  1947A      0.715484  
    1948A      0.715528  1949A      0.716249  1950A      0.716497  
    1951A      0.717361  1952A      0.718281  1953A      0.718561  
    1954A      0.719675  1955A      0.719748  1956A      0.720210  
    1957A      0.720670  1958A      0.721702  1959A      0.722095  
    1960A      0.722728  1961A      0.722872  1962A      0.723209  
    1963A      0.723451  1964A      0.724636  1965A      0.724641  
    1966A      0.724902  1967A      0.725782  1968A      0.726166  
    1969A      0.726847  1970A      0.728248  1971A      0.728555  
    1972A      0.729219  1973A      0.730169  1974A      0.730430  
    1975A      0.730623  1976A      0.731183  1977A      0.731665  
    1978A      0.732087  1979A      0.732181  1980A      0.732962  
    1981A      0.733815  1982A      0.734343  1983A      0.735026  
    1984A      0.735415  1985A      0.735774  1986A      0.736265  
    1987A      0.736601  1988A      0.737170  1989A      0.737578  
    1990A      0.737897  1991A      0.738545  1992A      0.739447  
    1993A      0.739876  1994A      0.740723  1995A      0.741705  
    1996A      0.741796  1997A      0.741912  1998A      0.742402  
    1999A      0.743369  2000A      0.744062  2001A      0.744505  
    2002A      0.745224  2003A      0.745919  2004A      0.746387  
    2005A      0.747009  2006A      0.747345  2007A      0.748261  
    2008A      0.749080  2009A      0.749293  2010A      0.749502  
    2011A      0.749969  2012A      0.750223  2013A      0.750816  
    2014A      0.751195  2015A      0.751575  2016A      0.752319  
    2017A      0.752402  2018A      0.753748  2019A      0.753840  
    2020A      0.754145  2021A      0.754576  2022A      0.755059  
    2023A      0.755434  2024A      0.755914  2025A      0.756176  
    2026A      0.756966  2027A      0.757453  2028A      0.757751  
    2029A      0.758189  2030A      0.759118  2031A      0.759265  
    2032A      0.759679  2033A      0.760618  2034A      0.760935  
    2035A      0.761089  2036A      0.761406  2037A      0.761731  
    2038A      0.762051  2039A      0.762486  2040A      0.762830  
    2041A      0.763069  2042A      0.763430  2043A      0.763901  
    2044A      0.764558  2045A      0.764698  2046A      0.765141  
    2047A      0.765304  2048A      0.766671  2049A      0.767205  
    2050A      0.767638  2051A      0.768039  2052A      0.768507  
    2053A      0.768733  2054A      0.769502  2055A      0.769787  
    2056A      0.770139  2057A      0.770263  2058A      0.770709  
    2059A      0.771396  2060A      0.771494  2061A      0.772167  
    2062A      0.772549  2063A      0.773505  2064A      0.774026  
    2065A      0.775065  2066A      0.775632  2067A      0.775882  
    2068A      0.776249  2069A      0.776848  2070A      0.777183  
    2071A      0.777959  2072A      0.778489  2073A      0.778797  
    2074A      0.779261  2075A      0.779958  2076A      0.780371  
    2077A      0.781121  2078A      0.781249  2079A      0.781643  
    2080A      0.782301  2081A      0.782636  2082A      0.783203  
    2083A      0.783676  2084A      0.783851  2085A      0.784544  
    2086A      0.785228  2087A      0.785470  2088A      0.785876  
    2089A      0.786156  2090A      0.786528  2091A      0.787007  
    2092A      0.787411  2093A      0.787855  2094A      0.788003  
    2095A      0.789073  2096A      0.789516  2097A      0.789930  
    2098A      0.790205  2099A      0.790372  2100A      0.790700  
    2101A      0.791180  2102A      0.791868  2103A      0.792227  
    2104A      0.792829  2105A      0.793026  2106A      0.793415  
    2107A      0.793884  2108A      0.794127  2109A      0.794363  
    2110A      0.794547  2111A      0.794624  2112A      0.795284  
    2113A      0.795819  2114A      0.796019  2115A      0.796327  
    2116A      0.796696  2117A      0.797628  2118A      0.797741  
    2119A      0.798006  2120A      0.798623  2121A      0.799082  
    2122A      0.799268  2123A      0.799685  2124A      0.800531  
    2125A      0.800910  2126A      0.801460  2127A      0.801851  
    2128A      0.802257  2129A      0.802778  2130A      0.802912  
    2131A      0.803153  2132A      0.803686  2133A      0.803963  
    2134A      0.804083  2135A      0.804396  2136A      0.805012  
    2137A      0.805548  2138A      0.805638  2139A      0.806537  
    2140A      0.807255  2141A      0.807901  2142A      0.808124  
    2143A      0.808502  2144A      0.808959  2145A      0.809058  
    2146A      0.809189  2147A      0.809405  2148A      0.809842  
    2149A      0.810287  2150A      0.810609  2151A      0.810923  
    2152A      0.810989  2153A      0.811860  2154A      0.812175  
    2155A      0.812682  2156A      0.812814  2157A      0.813179  
    2158A      0.813535  2159A      0.813677  2160A      0.814237  
    2161A      0.814474  2162A      0.814951  2163A      0.815391  
    2164A      0.815792  2165A      0.815998  2166A      0.816506  
    2167A      0.816809  2168A      0.817151  2169A      0.817452  
    2170A      0.817987  2171A      0.818136  2172A      0.819190  
    2173A      0.819386  2174A      0.820051  2175A      0.820396  
    2176A      0.820614  2177A      0.821298  2178A      0.821474  
    2179A      0.821748  2180A      0.822379  2181A      0.822862  
    2182A      0.823016  2183A      0.823274  2184A      0.823637  
    2185A      0.824107  2186A      0.824668  2187A      0.824945  
    2188A      0.825504  2189A      0.825742  2190A      0.826470  
    2191A      0.826846  2192A      0.827241  2193A      0.827611  
    2194A      0.828526  2195A      0.829102  2196A      0.829369  
    2197A      0.830323  2198A      0.830922  2199A      0.831353  
    2200A      0.831511  2201A      0.831972  2202A      0.832879  
    2203A      0.832943  2204A      0.833711  2205A      0.833818  
    2206A      0.834128  2207A      0.834287  2208A      0.834613  
    2209A      0.835036  2210A      0.835293  2211A      0.835930  
    2212A      0.836053  2213A      0.836949  2214A      0.837554  
    2215A      0.837870  2216A      0.838101  2217A      0.838194  
    2218A      0.838320  2219A      0.839052  2220A      0.839855  
    2221A      0.840091  2222A      0.840818  2223A      0.841064  
    2224A      0.841228  2225A      0.841732  2226A      0.842431  
    2227A      0.842812  2228A      0.843205  2229A      0.843316  
    2230A      0.843779  2231A      0.844271  2232A      0.844676  
    2233A      0.845434  2234A      0.846105  2235A      0.846267  
    2236A      0.846317  2237A      0.847120  2238A      0.847809  
    2239A      0.847907  2240A      0.848150  2241A      0.848575  
    2242A      0.848838  2243A      0.849087  2244A      0.849646  
    2245A      0.850484  2246A      0.850893  2247A      0.851398  
    2248A      0.852287  2249A      0.852494  2250A      0.852750  
    2251A      0.853398  2252A      0.854011  2253A      0.854148  
    2254A      0.854926  2255A      0.855052  2256A      0.855168  
    2257A      0.855976  2258A      0.856524  2259A      0.856622  
    2260A      0.857815  2261A      0.858405  2262A      0.859706  
    2263A      0.859993  2264A      0.860487  2265A      0.860695  
    2266A      0.861492  2267A      0.862062  2268A      0.862220  
    2269A      0.862443  2270A      0.863169  2271A      0.863722  
    2272A      0.864042  2273A      0.864290  2274A      0.864598  
    2275A      0.865032  2276A      0.865588  2277A      0.866067  
    2278A      0.866748  2279A      0.867108  2280A      0.867568  
    2281A      0.868097  2282A      0.868307  2283A      0.868767  
    2284A      0.869280  2285A      0.869845  2286A      0.870530  
    2287A      0.870719  2288A      0.870884  2289A      0.871126  
    2290A      0.871596  2291A      0.872163  2292A      0.872741  
    2293A      0.873005  2294A      0.873129  2295A      0.873744  
    2296A      0.874165  2297A      0.874295  2298A      0.874596  
    2299A      0.875292  2300A      0.875882  2301A      0.876349  
    2302A      0.877144  2303A      0.877669  2304A      0.878242  
    2305A      0.878594  2306A      0.878948  2307A      0.879150  
    2308A      0.880699  2309A      0.881001  2310A      0.881805  
    2311A      0.882443  2312A      0.882982  2313A      0.883295  
    2314A      0.883903  2315A      0.884036  2316A      0.885223  
    2317A      0.885623  2318A      0.886255  2319A      0.886709  
    2320A      0.886979  2321A      0.887143  2322A      0.887484  
    2323A      0.887649  2324A      0.888121  2325A      0.888387  
    2326A      0.888818  2327A      0.889236  2328A      0.889540  
    2329A      0.889766  2330A      0.890160  2331A      0.890856  
    2332A      0.891359  2333A      0.891736  2334A      0.892100  
    2335A      0.892695  2336A      0.893390  2337A      0.893984  
    2338A      0.894784  2339A      0.895187  2340A      0.895512  
    2341A      0.896161  2342A      0.896651  2343A      0.897552  
    2344A      0.898135  2345A      0.898802  2346A      0.899617  
    2347A      0.899735  2348A      0.899843  2349A      0.900619  
    2350A      0.901771  2351A      0.902122  2352A      0.902817  
    2353A      0.903188  2354A      0.903501  2355A      0.906395  
    2356A      0.907380  2357A      0.908074  2358A      0.908707  
    2359A      0.909716  2360A      0.910187  2361A      0.910679  
    2362A      0.911221  2363A      0.911840  2364A      0.912796  
    2365A      0.912979  2366A      0.913640  2367A      0.914257  
    2368A      0.914313  2369A      0.915029  2370A      0.915239  
    2371A      0.915630  2372A      0.917635  2373A      0.918072  
    2374A      0.918468  2375A      0.919552  2376A      0.919773  
    2377A      0.920976  2378A      0.921353  2379A      0.921518  
    2380A      0.921982  2381A      0.922316  2382A      0.923611  
    2383A      0.924944  2384A      0.926321  2385A      0.926483  
    2386A      0.927050  2387A      0.927494  2388A      0.928165  
    2389A      0.929307  2390A      0.930255  2391A      0.931731  
    2392A      0.932703  2393A      0.933584  2394A      0.933653  
    2395A      0.934530  2396A      0.934591  2397A      0.934792  
    2398A      0.935589  2399A      0.936197  2400A      0.936230  
    2401A      0.938388  2402A      0.938633  2403A      0.938885  
    2404A      0.939131  2405A      0.940861  2406A      0.941787  
    2407A      0.942164  2408A      0.942556  2409A      0.943233  
    2410A      0.944982  2411A      0.947671  2412A      0.948320  
    2413A      0.949446  2414A      0.950429  2415A      0.951415  
    2416A      0.952343  2417A      0.953082  2418A      0.956073  
    2419A      0.956730  2420A      0.957064  2421A      0.958881  
    2422A      0.959381  2423A      0.960135  2424A      0.960746  
    2425A      0.962041  2426A      0.962356  2427A      0.963341  
    2428A      0.963790  2429A      0.964311  2430A      0.966024  
    2431A      0.966963  2432A      0.967029  2433A      0.967250  
    2434A      0.967630  2435A      0.970027  2436A      0.970783  
    2437A      0.973951  2438A      0.974593  2439A      0.975781  
    2440A      0.977286  2441A      0.977972  2442A      0.978569  
    2443A      0.979048  2444A      0.979703  2445A      0.980672  
    2446A      0.981098  2447A      0.981600  2448A      0.981796  
    2449A      0.982749  2450A      0.984381  2451A      0.984924  
    2452A      0.986624  2453A      0.988124  2454A      0.989196  
    2455A      0.989270  2456A      0.989982  2457A      0.990136  
    2458A      0.990738  2459A      0.991778  2460A      0.992592  
    2461A      0.992863  2462A      0.993643  2463A      0.994711  
    2464A      0.996343  2465A      0.996696  2466A      0.997929  
    2467A      0.998275  2468A      0.998768  2469A      0.999933  
    2470A      1.000148  2471A      1.002661  2472A      1.002916  
    2473A      1.004144  2474A      1.004496  2475A      1.007297  
    2476A      1.009206  2477A      1.010101  2478A      1.011268  
    2479A      1.011474  2480A      1.011807  2481A      1.013214  
    2482A      1.013243  2483A      1.015375  2484A      1.015524  
    2485A      1.016396  2486A      1.017707  2487A      1.018490  
    2488A      1.019353  2489A      1.022528  2490A      1.022763  
    2491A      1.024345  2492A      1.025161  2493A      1.026191  
    2494A      1.028242  2495A      1.028872  2496A      1.029249  
    2497A      1.031419  2498A      1.031964  2499A      1.032863  
    2500A      1.033838  2501A      1.034238  2502A      1.036785  
    2503A      1.037210  2504A      1.038834  2505A      1.039491  
    2506A      1.039866  2507A      1.041604  2508A      1.041970  
    2509A      1.042054  2510A      1.042690  2511A      1.044866  
    2512A      1.045995  2513A      1.046073  2514A      1.047204  
    2515A      1.049057  2516A      1.049410  2517A      1.053545  
    2518A      1.053865  2519A      1.054193  2520A      1.054860  
    2521A      1.055297  2522A      1.056598  2523A      1.057583  
    2524A      1.059263  2525A      1.061491  2526A      1.063290  
    2527A      1.065143  2528A      1.069061  2529A      1.069306  
    2530A      1.070092  2531A      1.074599  2532A      1.077462  
    2533A      1.077928  2534A      1.078086  2535A      1.079952  
    2536A      1.082036  2537A      1.082521  2538A      1.083302  
    2539A      1.086494  2540A      1.089133  2541A      1.089510  
    2542A      1.090491  2543A      1.092996  2544A      1.094540  
    2545A      1.094629  2546A      1.095050  2547A      1.096058  
    2548A      1.096465  2549A      1.102036  2550A      1.103681  
    2551A      1.105745  2552A      1.107921  2553A      1.108066  
    2554A      1.108931  2555A      1.110160  2556A      1.111861  
    2557A      1.114017  2558A      1.119364  2559A      1.121328  
    2560A      1.122269  2561A      1.122579  2562A      1.124686  
    2563A      1.125448  2564A      1.127447  2565A      1.127775  
    2566A      1.128899  2567A      1.130151  2568A      1.131634  
    2569A      1.132067  2570A      1.134255  2571A      1.135666  
    2572A      1.138103  2573A      1.139879  2574A      1.140242  
    2575A      1.141696  2576A      1.143343  2577A      1.143665  
    2578A      1.146524  2579A      1.147357  2580A      1.148499  
    2581A      1.148601  2582A      1.150802  2583A      1.154427  
    2584A      1.158396  2585A      1.159884  2586A      1.159988  
    2587A      1.163472  2588A      1.168047  2589A      1.176657  
    2590A      1.177930  2591A      1.178620  2592A      1.179027  
    2593A      1.186243  2594A      1.187367  2595A      1.188535  
    2596A      1.188739  2597A      1.194867  2598A      1.197588  
    2599A      1.201307  2600A      1.206287  2601A      1.208205  
    2602A      1.209859  2603A      1.219056  2604A      1.220385  
    2605A      1.225933  2606A      1.228830  2607A      1.229880  
    2608A      1.234632  2609A      1.236100  2610A      1.240315  
    2611A      1.241558  2612A      1.246430  2613A      1.247771  
    2614A      1.249729  2615A      1.261849  2616A      1.269301  
    2617A      1.279271  2618A      1.282940  2619A      1.287319  
    2620A      1.291509  2621A      1.294894  2622A      1.312951  
    2623A      1.316008  2624A      1.317471  2625A      1.372781  
    2626A      1.464420  

    Final Occupation by Irrep:
              A 
    DOCC [  1656 ]
    NA   [  1656 ]
    NB   [  1656 ]

  @DF-RHF Final Energy: -22312.53632711503815

   => Energetics <=

    Nuclear Repulsion Energy =         263831.9970937116886489
    One-Electron Energy =             -558213.5197170535102487
    Two-Electron Energy =              272077.9026874261908233
    Total Energy =                     -22312.5363271150235960

Computation Completed


Properties will be evaluated at   0.000000,   0.000000,   0.000000 [a0]

Properties computed using the SCF density matrix


 Multipole Moments:

 ------------------------------------------------------------------------------------
     Multipole            Electronic (a.u.)      Nuclear  (a.u.)        Total (a.u.)
 ------------------------------------------------------------------------------------

 L = 1.  Multiply by 2.5417464519 to convert [e a0] to [Debye]
 Dipole X            :     -25200.5385017        25160.7584974          -39.7800043
 Dipole Y            :    -304155.9778709       303839.4695728         -316.5082981
 Dipole Z            :    -324396.9566199       324137.6547241         -259.3018958
 Magnitude           :                                                  411.0929635

 ------------------------------------------------------------------------------------

*** tstop() called on atl1-1-01-010-19-2.pace.gatech.edu at Tue May 20 18:48:48 2025
Module time:
	user time   =  236113.48 seconds =    3935.22 minutes
	system time =    4538.03 seconds =      75.63 minutes
	total time  =      28592 seconds =     476.53 minutes
Total time:
	user time   =  236113.48 seconds =    3935.22 minutes
	system time =    4538.03 seconds =      75.63 minutes
	total time  =      28592 seconds =     476.53 minutes
Wall time: 28592.28 seconds
