# Supplementary material for: SparcleQC: Automated Input File Creation for QM/MM Studies of Protein:Ligand Complexes
Source: J Chem Inf Model. 2025 Jun 17;65(13):6433–40. doi: 10.1021/acs.jcim.5c00617 (PMC12264949; doi:10.1021/acs.jcim.5c00617)
Supplement: Supplementary file 2 [file ci5c00617_si_002.zip › si/convergence/ex1_1ABA/psi4_files/no_ee/cutoff_5.5_psi4_file_cx.out]

Scratch directory: /tmp/
   => Libint2 <=

    Primary   basis highest AM E, G, H:  5, 4, 3
    Auxiliary basis highest AM E, G, H:  6, 5, 4
    Onebody   basis highest AM E, G, H:  6, 5, 4
    Solid Harmonics ordering:            gaussian

*** tstart() called on atl1-1-01-010-23-2.pace.gatech.edu
*** at Tue May 20 08:13:22 2025

   => Loading Basis Set <=

    Name: MINIX
    Role: ORBITAL
    Keyword: BASIS
    atoms 1-2, 4, 6, 27, 37, 48, 65, 69, 101, 121, 140, 144, 178, 182, 187, 199, 218, 225, 244, 247, 270, 273, 276, 279, 282, 285                                                                                                           entry O          line   102 file /storage/hive/project/chem-sherrill/csargent30/.conda/envs/psi419/share/psi4/basis/minix.gbs 
    atoms 3, 5, 8-11, 26, 29-36, 47, 50-53, 55, 64, 67-68, 70-73, 86-88, 90, 100, 103-110, 120, 123-127, 139, 142-143, 145-148, 161-165, 177, 180-181, 183-185, 197-198, 200-203, 216-217, 223-224, 226-229, 242-243, 245-246, 256-258, 260 entry C          line    74 file /storage/hive/project/chem-sherrill/csargent30/.conda/envs/psi419/share/psi4/basis/minix.gbs 
    atoms 7, 28, 49, 54, 56, 66, 85, 102, 122, 141, 160, 179, 186, 196, 215, 222, 241, 255                                                                                                                                                  entry N          line    88 file /storage/hive/project/chem-sherrill/csargent30/.conda/envs/psi419/share/psi4/basis/minix.gbs 
    atoms 12, 89, 259                                                                                                                                                                                                                       entry S          line   256 file /storage/hive/project/chem-sherrill/csargent30/.conda/envs/psi419/share/psi4/basis/minix.gbs 
    atoms 13-25, 38-46, 57-63, 74-84, 91-99, 111-119, 128-138, 149-159, 166-176, 188-195, 204-214, 219-221, 230-240, 248-254, 261-269, 271-272, 274-275, 277-278, 280-281, 283-284, 286-301                                                 entry H          line    24 file /storage/hive/project/chem-sherrill/csargent30/.conda/envs/psi419/share/psi4/basis/minix.gbs 

   => HF3C: Empirical Dispersion <=

    Grimme's -D3 (BJ-damping) Dispersion Correction
    Grimme S.; Ehrlich S.; Goerigk L. (2011), J. Comput. Chem., 32: 1456

        s6 =       1.000000
        s8 =       0.877700
        a1 =       0.417100
        a2 =       2.914900


         ---------------------------------------------------------
                                   SCF
               by Justin Turney, Rob Parrish, Andy Simmonett
                          and Daniel G. A. Smith
                              RHF Reference
                       10 Threads, 114440 MiB Core
         ---------------------------------------------------------

  ==> Geometry <==

    Molecular point group: c1
    Full point group: C1

    Geometry (in Angstrom), charge = 0, multiplicity = 1:

       Center              X                  Y                   Z               Mass       
    ------------   -----------------  -----------------  -----------------  -----------------
         O            0.239000000000    46.905000000000    47.130000000000    15.994914619570
         O           -3.503000000000    46.132000000000    52.984000000000    15.994914619570
         C            0.283000000000    45.599000000000    47.738000000000    12.000000000000
         O           -2.852000000000    43.343000000000    52.881000000000    15.994914619570
         C           -0.860000000000    45.455000000000    48.481000000000    12.000000000000
         O           -0.834000000000    45.235000000000    53.590000000000    15.994914619570
         N           -0.870000000000    46.412000000000    49.496000000000    14.003074004430
         C           -0.997000000000    47.656000000000    48.915000000000    12.000000000000
         C            0.110000000000    47.928000000000    48.142000000000    12.000000000000
         C           -1.946000000000    46.213000000000    50.350000000000    12.000000000000
         C           -1.912000000000    45.057000000000    51.091000000000    12.000000000000
         S           -2.221000000000    44.980000000000    52.478000000000    31.972071174400
         H           -3.704000000000    46.727000000000    52.258000000000     1.007825032230
         H            1.167000000000    45.497000000000    48.368000000000     1.007825032230
         H            0.327000000000    44.830000000000    46.967000000000     1.007825032230
         H           -0.889000000000    44.457000000000    48.918000000000     1.007825032230
         H           -1.732000000000    45.592000000000    47.841000000000     1.007825032230
         H           -1.082000000000    48.410000000000    49.697000000000     1.007825032230
         H           -1.889000000000    47.674000000000    48.289000000000     1.007825032230
         H           -0.002000000000    48.903000000000    47.668000000000     1.007825032230
         H            1.001000000000    47.937000000000    48.769000000000     1.007825032230
         H           -2.823000000000    46.129000000000    49.708000000000     1.007825032230
         H           -1.985000000000    47.054000000000    51.042000000000     1.007825032230
         H           -0.840000000000    44.862000000000    51.112000000000     1.007825032230
         H           -2.601000000000    44.372000000000    50.598000000000     1.007825032230
         C            3.333000000000    50.620000000000    55.891000000000    12.000000000000
         O            3.372000000000    51.588000000000    55.127000000000    15.994914619570
         N            2.442000000000    50.507000000000    56.862000000000    14.003074004430
         C            1.413000000000    51.506000000000    57.119000000000    12.000000000000
         C            0.005000000000    50.927000000000    57.232000000000    12.000000000000
         C           -0.521000000000    50.237000000000    56.001000000000    12.000000000000
         C           -0.985000000000    51.011000000000    54.951000000000    12.000000000000
         C           -0.569000000000    48.854000000000    55.936000000000    12.000000000000
         C           -1.502000000000    50.387000000000    53.835000000000    12.000000000000
         C           -1.086000000000    48.222000000000    54.817000000000    12.000000000000
         C           -1.549000000000    49.003000000000    53.779000000000    12.000000000000
         O           -2.106000000000    48.406000000000    52.664000000000    15.994914619570
         H            2.477000000000    49.689000000000    57.454000000000     1.007825032230
         H            1.439000000000    52.275000000000    56.347000000000     1.007825032230
         H            0.006000000000    50.203000000000    58.047000000000     1.007825032230
         H           -0.679000000000    51.735000000000    57.492000000000     1.007825032230
         H           -0.943000000000    52.089000000000    55.005000000000     1.007825032230
         H           -0.201000000000    48.265000000000    56.763000000000     1.007825032230
         H           -1.869000000000    50.975000000000    53.007000000000     1.007825032230
         H           -1.126000000000    47.144000000000    54.759000000000     1.007825032230
         H           -2.740000000000    47.740000000000    52.940000000000     1.007825032230
         C           -4.489000000000    54.638000000000    59.165000000000    12.000000000000
         O           -5.677000000000    54.600000000000    58.838000000000    15.994914619570
         N           -3.764000000000    53.513000000000    59.144000000000    14.003074004430
         C           -4.323000000000    52.242000000000    58.734000000000    12.000000000000
         C           -3.962000000000    52.008000000000    57.296000000000    12.000000000000
         C           -4.635000000000    50.801000000000    56.669000000000    12.000000000000
         C           -4.176000000000    49.512000000000    56.726000000000    12.000000000000
         N           -5.696000000000    50.809000000000    55.872000000000    14.003074004430
         C           -5.895000000000    49.594000000000    55.423000000000    12.000000000000
         N           -4.976000000000    48.833000000000    55.943000000000    14.003074004430
         H           -2.794000000000    53.552000000000    59.424000000000     1.007825032230
         H           -5.406000000000    52.241000000000    58.862000000000     1.007825032230
         H           -2.883000000000    51.867000000000    57.234000000000     1.007825032230
         H           -4.231000000000    52.894000000000    56.721000000000     1.007825032230
         H           -6.258000000000    51.618000000000    55.648000000000     1.007825032230
         H           -3.337000000000    49.137000000000    57.293000000000     1.007825032230
         H           -6.677000000000    49.282000000000    54.747000000000     1.007825032230
         C            4.103000000000    54.707000000000    53.574000000000    12.000000000000
         O            4.298000000000    55.692000000000    52.855000000000    15.994914619570
         N            3.358000000000    53.697000000000    53.143000000000    14.003074004430
         C            2.813000000000    53.718000000000    51.788000000000    12.000000000000
         C            1.415000000000    54.343000000000    51.725000000000    12.000000000000
         O            0.846000000000    54.490000000000    50.639000000000    15.994914619570
         C            2.765000000000    52.263000000000    51.154000000000    12.000000000000
         C            1.854000000000    51.314000000000    51.971000000000    12.000000000000
         C            4.222000000000    51.753000000000    51.018000000000    12.000000000000
         C            1.552000000000    49.957000000000    51.275000000000    12.000000000000
         H            3.168000000000    52.914000000000    53.752000000000     1.007825032230
         H            3.476000000000    54.326000000000    51.173000000000     1.007825032230
         H            2.346000000000    52.349000000000    50.152000000000     1.007825032230
         H            2.343000000000    51.107000000000    52.923000000000     1.007825032230
         H            0.910000000000    51.822000000000    52.168000000000     1.007825032230
         H            4.218000000000    50.753000000000    50.584000000000     1.007825032230
         H            4.784000000000    52.427000000000    50.372000000000     1.007825032230
         H            4.689000000000    51.720000000000    52.002000000000     1.007825032230
         H            0.908000000000    49.355000000000    51.916000000000     1.007825032230
         H            2.486000000000    49.425000000000    51.096000000000     1.007825032230
         H            1.050000000000    50.140000000000    50.325000000000     1.007825032230
         N            0.803000000000    54.699000000000    52.842000000000    14.003074004430
         C           -0.523000000000    55.306000000000    52.821000000000    12.000000000000
         C           -1.551000000000    54.355000000000    53.441000000000    12.000000000000
         C           -2.945000000000    54.929000000000    53.268000000000    12.000000000000
         S           -4.230000000000    53.864000000000    53.922000000000    31.972071174400
         C           -4.327000000000    52.868000000000    52.489000000000    12.000000000000
         H            1.263000000000    54.547000000000    53.728000000000     1.007825032230
         H           -0.806000000000    55.528000000000    51.792000000000     1.007825032230
         H           -1.338000000000    54.233000000000    54.503000000000     1.007825032230
         H           -1.494000000000    53.386000000000    52.946000000000     1.007825032230
         H           -2.992000000000    55.887000000000    53.785000000000     1.007825032230
         H           -3.129000000000    55.092000000000    52.206000000000     1.007825032230
         H           -5.082000000000    52.095000000000    52.634000000000     1.007825032230
         H           -4.601000000000    53.487000000000    51.634000000000     1.007825032230
         H           -3.359000000000    52.401000000000    52.305000000000     1.007825032230
         C           -3.305000000000    56.701000000000    49.689000000000    12.000000000000
         O           -2.574000000000    56.844000000000    50.663000000000    15.994914619570
         N           -2.981000000000    55.933000000000    48.650000000000    14.003074004430
         C           -1.694000000000    55.276000000000    48.503000000000    12.000000000000
         C           -1.807000000000    54.027000000000    47.654000000000    12.000000000000
         C           -2.448000000000    52.908000000000    48.447000000000    12.000000000000
         C           -1.674000000000    52.148000000000    49.313000000000    12.000000000000
         C           -3.793000000000    52.637000000000    48.293000000000    12.000000000000
         C           -2.246000000000    51.109000000000    50.022000000000    12.000000000000
         C           -4.359000000000    51.592000000000    49.009000000000    12.000000000000
         C           -3.585000000000    50.828000000000    49.870000000000    12.000000000000
         H           -3.669000000000    55.800000000000    47.923000000000     1.007825032230
         H           -1.321000000000    55.001000000000    49.490000000000     1.007825032230
         H           -2.418000000000    54.242000000000    46.778000000000     1.007825032230
         H           -0.812000000000    53.718000000000    47.333000000000     1.007825032230
         H           -0.624000000000    52.369000000000    49.433000000000     1.007825032230
         H           -4.397000000000    53.231000000000    47.623000000000     1.007825032230
         H           -1.643000000000    50.518000000000    50.695000000000     1.007825032230
         H           -5.410000000000    51.372000000000    48.895000000000     1.007825032230
         H           -4.032000000000    50.014000000000    50.420000000000     1.007825032230
         C            6.178000000000    52.810000000000    46.615000000000    12.000000000000
         O            7.003000000000    51.909000000000    46.780000000000    15.994914619570
         N            4.954000000000    52.544000000000    46.147000000000    14.003074004430
         C            4.574000000000    51.175000000000    45.767000000000    12.000000000000
         C            3.036000000000    51.092000000000    45.467000000000    12.000000000000
         C            2.286000000000    51.433000000000    46.777000000000    12.000000000000
         C            2.604000000000    49.685000000000    45.023000000000    12.000000000000
         C            0.773000000000    51.661000000000    46.639000000000    12.000000000000
         H            4.282000000000    53.292000000000    46.053000000000     1.007825032230
         H            4.809000000000    50.502000000000    46.592000000000     1.007825032230
         H            2.774000000000    51.816000000000    44.696000000000     1.007825032230
         H            2.438000000000    50.609000000000    47.474000000000     1.007825032230
         H            2.731000000000    52.331000000000    47.204000000000     1.007825032230
         H            3.120000000000    49.420000000000    44.100000000000     1.007825032230
         H            2.859000000000    48.965000000000    45.800000000000     1.007825032230
         H            1.527000000000    49.672000000000    44.854000000000     1.007825032230
         H            0.349000000000    51.893000000000    47.616000000000     1.007825032230
         H            0.592000000000    52.493000000000    45.958000000000     1.007825032230
         H            0.304000000000    50.760000000000    46.244000000000     1.007825032230
         C            9.824000000000    50.151000000000    44.980000000000    12.000000000000
         O           10.783000000000    49.382000000000    44.768000000000    15.994914619570
         N            8.796000000000    49.803000000000    45.757000000000    14.003074004430
         C            8.772000000000    48.508000000000    46.402000000000    12.000000000000
         C            8.758000000000    47.383000000000    45.375000000000    12.000000000000
         O            9.544000000000    46.436000000000    45.473000000000    15.994914619570
         C            7.545000000000    48.399000000000    47.296000000000    12.000000000000
         C            7.324000000000    47.081000000000    48.078000000000    12.000000000000
         C            8.510000000000    46.703000000000    48.971000000000    12.000000000000
         C            6.091000000000    47.281000000000    48.927000000000    12.000000000000
         H            8.031000000000    50.447000000000    45.895000000000     1.007825032230
         H            9.665000000000    48.408000000000    47.019000000000     1.007825032230
         H            7.607000000000    49.203000000000    48.029000000000     1.007825032230
         H            6.664000000000    48.575000000000    46.679000000000     1.007825032230
         H            7.141000000000    46.273000000000    47.369000000000     1.007825032230
         H            9.398000000000    46.559000000000    48.355000000000     1.007825032230
         H            8.284000000000    45.779000000000    49.503000000000     1.007825032230
         H            8.692000000000    47.501000000000    49.691000000000     1.007825032230
         H            5.893000000000    46.375000000000    49.500000000000     1.007825032230
         H            5.238000000000    47.497000000000    48.283000000000     1.007825032230
         H            6.252000000000    48.115000000000    49.610000000000     1.007825032230
         N            7.912000000000    47.499000000000    44.338000000000    14.003074004430
         C            7.852000000000    46.455000000000    43.322000000000    12.000000000000
         C            6.783000000000    46.760000000000    42.296000000000    12.000000000000
         C            5.362000000000    46.760000000000    42.865000000000    12.000000000000
         C            4.409000000000    47.143000000000    41.755000000000    12.000000000000
         C            4.990000000000    45.393000000000    43.428000000000    12.000000000000
         H            7.316000000000    48.311000000000    44.262000000000     1.007825032230
         H            7.603000000000    45.512000000000    43.810000000000     1.007825032230
         H            6.984000000000    47.744000000000    41.873000000000     1.007825032230
         H            6.841000000000    46.018000000000    41.499000000000     1.007825032230
         H            5.298000000000    47.502000000000    43.661000000000     1.007825032230
         H            3.388000000000    47.150000000000    42.138000000000     1.007825032230
         H            4.488000000000    46.420000000000    40.943000000000     1.007825032230
         H            4.664000000000    48.135000000000    41.383000000000     1.007825032230
         H            5.683000000000    45.128000000000    44.226000000000     1.007825032230
         H            3.975000000000    45.428000000000    43.824000000000     1.007825032230
         H            5.045000000000    44.646000000000    42.636000000000     1.007825032230
         C            2.042000000000    42.251000000000    41.586000000000    12.000000000000
         O            3.101000000000    42.119000000000    42.211000000000    15.994914619570
         N            0.923000000000    42.587000000000    42.217000000000    14.003074004430
         C            0.860000000000    42.841000000000    43.647000000000    12.000000000000
         C            0.191000000000    41.696000000000    44.392000000000    12.000000000000
         O           -0.020000000000    41.755000000000    45.606000000000    15.994914619570
         C            0.083000000000    44.138000000000    43.892000000000    12.000000000000
         C            0.752000000000    45.382000000000    43.343000000000    12.000000000000
         C           -0.200000000000    46.571000000000    43.380000000000    12.000000000000
         N           -0.054000000000    47.428000000000    44.372000000000    14.003074004430
         O           -1.105000000000    46.721000000000    42.552000000000    15.994914619570
         H            0.074000000000    42.670000000000    41.677000000000     1.007825032230
         H            1.874000000000    42.962000000000    44.027000000000     1.007825032230
         H           -0.896000000000    44.042000000000    43.423000000000     1.007825032230
         H           -0.056000000000    44.263000000000    44.966000000000     1.007825032230
         H            1.055000000000    45.199000000000    42.312000000000     1.007825032230
         H            1.634000000000    45.609000000000    43.942000000000     1.007825032230
         H            0.677000000000    47.290000000000    45.055000000000     1.007825032230
         H           -0.673000000000    48.222000000000    44.448000000000     1.007825032230
         N           -0.126000000000    40.611000000000    43.683000000000    14.003074004430
         C           -0.846000000000    39.468000000000    44.218000000000    12.000000000000
         C           -0.127000000000    38.883000000000    45.417000000000    12.000000000000
         O            1.056000000000    38.530000000000    45.397000000000    15.994914619570
         C           -0.990000000000    38.374000000000    43.128000000000    12.000000000000
         C           -1.627000000000    38.920000000000    41.847000000000    12.000000000000
         C           -1.847000000000    37.233000000000    43.716000000000    12.000000000000
         C           -3.091000000000    39.330000000000    41.987000000000    12.000000000000
         H            0.152000000000    40.582000000000    42.713000000000     1.007825032230
         H           -1.840000000000    39.791000000000    44.527000000000     1.007825032230
         H           -0.001000000000    37.983000000000    42.890000000000     1.007825032230
         H           -1.563000000000    38.148000000000    41.080000000000     1.007825032230
         H           -1.054000000000    39.786000000000    41.516000000000     1.007825032230
         H           -1.966000000000    36.446000000000    42.971000000000     1.007825032230
         H           -2.827000000000    37.621000000000    43.994000000000     1.007825032230
         H           -1.354000000000    36.826000000000    44.598000000000     1.007825032230
         H           -3.323000000000    40.106000000000    41.258000000000     1.007825032230
         H           -3.266000000000    39.713000000000    42.992000000000     1.007825032230
         H           -3.729000000000    38.464000000000    41.811000000000     1.007825032230
         N           -0.881000000000    38.847000000000    46.502000000000    14.003074004430
         C           -0.441000000000    38.279000000000    47.754000000000    12.000000000000
         C            0.502000000000    39.140000000000    48.581000000000    12.000000000000
         O            0.972000000000    38.690000000000    49.632000000000    15.994914619570
         H           -1.812000000000    39.236000000000    46.453000000000     1.007825032230
         H           -1.326000000000    38.078000000000    48.358000000000     1.007825032230
         H            0.054000000000    37.331000000000    47.545000000000     1.007825032230
         N            0.859000000000    40.336000000000    48.132000000000    14.003074004430
         C            1.732000000000    41.190000000000    48.902000000000    12.000000000000
         C            1.034000000000    41.776000000000    50.121000000000    12.000000000000
         O           -0.031000000000    42.407000000000    50.002000000000    15.994914619570
         C            2.216000000000    42.332000000000    48.029000000000    12.000000000000
         C            3.407000000000    42.998000000000    47.384000000000    12.000000000000
         C            3.093000000000    44.447000000000    47.004000000000    12.000000000000
         C            4.542000000000    42.927000000000    48.387000000000    12.000000000000
         H            0.515000000000    40.654000000000    47.237000000000     1.007825032230
         H            2.593000000000    40.609000000000    49.233000000000     1.007825032230
         H            1.601000000000    42.161000000000    47.146000000000     1.007825032230
         H            1.711000000000    43.184000000000    48.485000000000     1.007825032230
         H            3.686000000000    42.444000000000    46.487000000000     1.007825032230
         H            3.962000000000    44.893000000000    46.520000000000     1.007825032230
         H            2.245000000000    44.467000000000    46.319000000000     1.007825032230
         H            2.848000000000    45.013000000000    47.902000000000     1.007825032230
         H            5.430000000000    43.398000000000    47.965000000000     1.007825032230
         H            4.253000000000    43.448000000000    49.300000000000     1.007825032230
         H            4.758000000000    41.884000000000    48.618000000000     1.007825032230
         N            1.609000000000    41.565000000000    51.285000000000    14.003074004430
         C            1.098000000000    42.152000000000    52.502000000000    12.000000000000
         C            2.197000000000    43.020000000000    53.128000000000    12.000000000000
         O            3.368000000000    42.991000000000    52.732000000000    15.994914619570
         C            0.678000000000    41.061000000000    53.494000000000    12.000000000000
         C           -0.525000000000    40.271000000000    53.005000000000    12.000000000000
         O            1.805000000000    40.199000000000    53.678000000000    15.994914619570
         H            2.429000000000    40.977000000000    51.329000000000     1.007825032230
         H            0.236000000000    42.776000000000    52.267000000000     1.007825032230
         H            0.430000000000    41.527000000000    54.448000000000     1.007825032230
         H            1.577000000000    39.501000000000    54.296000000000     1.007825032230
         H           -0.785000000000    39.510000000000    53.741000000000     1.007825032230
         H           -1.370000000000    40.945000000000    52.866000000000     1.007825032230
         H           -0.283000000000    39.791000000000    52.057000000000     1.007825032230
         N            1.761000000000    43.922000000000    53.995000000000    14.003074004430
         C            2.669000000000    44.782000000000    54.721000000000    12.000000000000
         C            2.071000000000    46.190000000000    54.846000000000    12.000000000000
         C            1.967000000000    46.894000000000    53.501000000000    12.000000000000
         S            3.577000000000    47.123000000000    52.682000000000    31.972071174400
         C            3.194000000000    46.290000000000    51.174000000000    12.000000000000
         H            0.767000000000    44.011000000000    54.153000000000     1.007825032230
         H            3.619000000000    44.837000000000    54.189000000000     1.007825032230
         H            1.073000000000    46.110000000000    55.278000000000     1.007825032230
         H            2.699000000000    46.784000000000    55.510000000000     1.007825032230
         H            1.328000000000    46.300000000000    52.848000000000     1.007825032230
         H            1.506000000000    47.870000000000    53.650000000000     1.007825032230
         H            4.062000000000    46.314000000000    50.515000000000     1.007825032230
         H            2.929000000000    45.255000000000    51.388000000000     1.007825032230
         H            2.354000000000    46.787000000000    50.688000000000     1.007825032230
         O           -4.494000000000    46.184000000000    55.356000000000    15.994914619570
         H           -3.983000000000    45.969000000000    54.576000000000     1.007825032230
         H           -4.883000000000    45.386000000000    55.713000000000     1.007825032230
         O           -0.810000000000    44.068000000000    57.031000000000    15.994914619570
         H            0.132000000000    43.938000000000    56.920000000000     1.007825032230
         H           -1.285000000000    43.430000000000    56.499000000000     1.007825032230
         O           -5.188000000000    43.599000000000    55.708000000000    15.994914619570
         H           -5.595000000000    43.266000000000    54.908000000000     1.007825032230
         H           -4.407000000000    43.083000000000    55.907000000000     1.007825032230
         O           -1.910000000000    49.551000000000    43.381000000000    15.994914619570
         H           -1.662000000000    49.802000000000    42.491000000000     1.007825032230
         H           -2.807000000000    49.216000000000    43.380000000000     1.007825032230
         O           -4.831000000000    48.504000000000    52.099000000000    15.994914619570
         H           -5.768000000000    48.538000000000    51.905000000000     1.007825032230
         H           -4.357000000000    48.187000000000    51.330000000000     1.007825032230
         O           -2.001000000000    42.627000000000    47.431000000000    15.994914619570
         H           -1.139000000000    42.734000000000    47.029000000000     1.007825032230
         H           -1.902000000000    42.534000000000    48.378000000000     1.007825032230
         H            4.038000000000    49.801000000000    55.818000000000     1.007825032230
         H            1.597000000000    51.945000000000    58.080000000000     1.007825032230
         H           -4.038000000000    55.583000000000    59.452000000000     1.007825032230
         H           -3.863000000000    51.507000000000    59.384000000000     1.007825032230
         H            4.541000000000    54.668000000000    54.572000000000     1.007825032230
         H           -0.473000000000    56.239000000000    53.398000000000     1.007825032230
         H           -4.281000000000    57.206000000000    49.637000000000     1.007825032230
         H           -0.974000000000    55.922000000000    48.023000000000     1.007825032230
         H            6.477000000000    53.828000000000    46.853000000000     1.007825032230
         H            5.166000000000    50.884000000000    44.894000000000     1.007825032230
         H            9.774000000000    51.131000000000    44.480000000000     1.007825032230
         H            8.807000000000    46.339000000000    42.815000000000     1.007825032230
         H            2.014000000000    42.057000000000    40.504000000000     1.007825032230
         H            2.834000000000    44.365000000000    55.716000000000     1.007825032230

  Running in c1 symmetry.

  Rotational constants: A =      0.00030  B =      0.00000  C =      0.00000 [cm^-1]
  Rotational constants: A =      8.95846  B =      0.05300  C =      0.05292 [MHz]
  Nuclear repulsion = 39232.382977609617228

  Charge       = 0
  Multiplicity = 1
  Electrons    = 1078
  Nalpha       = 539
  Nbeta        = 539

  ==> Algorithm <==

  SCF Algorithm Type is DF.
  DIIS enabled.
  MOM disabled.
  Fractional occupation disabled.
  Guess Type is SAD.
  Energy threshold   = 1.00e-06
  Density threshold  = 1.00e-06
  Integral threshold = 1.00e-12

  ==> Primary Basis <==

  Basis Set: MINIX
    Blend: MINIX
    Number of shells: 580
    Number of basis functions: 868
    Number of Cartesian functions: 871
    Spherical Harmonics?: true
    Max angular momentum: 2

   => Loading Basis Set <=

    Name: (MINIX AUX)
    Role: JKFIT
    Keyword: DF_BASIS_SCF
    atoms 1-2, 4, 6, 27, 37, 48, 65, 69, 101, 121, 140, 144, 178, 182, 187, 199, 218, 225, 244, 247, 270, 273, 276, 279, 282, 285                                                                                                           entry O          line   318 file /storage/hive/project/chem-sherrill/csargent30/.conda/envs/psi419/share/psi4/basis/def2-universal-jkfit.gbs 
    atoms 3, 5, 8-11, 26, 29-36, 47, 50-53, 55, 64, 67-68, 70-73, 86-88, 90, 100, 103-110, 120, 123-127, 139, 142-143, 145-148, 161-165, 177, 180-181, 183-185, 197-198, 200-203, 216-217, 223-224, 226-229, 242-243, 245-246, 256-258, 260 entry C          line   198 file /storage/hive/project/chem-sherrill/csargent30/.conda/envs/psi419/share/psi4/basis/def2-universal-jkfit.gbs 
    atoms 7, 28, 49, 54, 56, 66, 85, 102, 122, 141, 160, 179, 186, 196, 215, 222, 241, 255                                                                                                                                                  entry N          line   258 file /storage/hive/project/chem-sherrill/csargent30/.conda/envs/psi419/share/psi4/basis/def2-universal-jkfit.gbs 
    atoms 12, 89, 259                                                                                                                                                                                                                       entry S          line   903 file /storage/hive/project/chem-sherrill/csargent30/.conda/envs/psi419/share/psi4/basis/def2-universal-jkfit.gbs 
    atoms 13-25, 38-46, 57-63, 74-84, 91-99, 111-119, 128-138, 149-159, 166-176, 188-195, 204-214, 219-221, 230-240, 248-254, 261-269, 271-272, 274-275, 277-278, 280-281, 283-284, 286-301                                                 entry H          line    18 file /storage/hive/project/chem-sherrill/csargent30/.conda/envs/psi419/share/psi4/basis/def2-universal-jkfit.gbs 

  ==> Integral Setup <==

  DFHelper Memory: AOs need 24.080 GiB; user supplied 83.819 GiB. 
  Using in-core AOs.

  ==> MemDFJK: Density-Fitted J/K Matrices <==

    J tasked:                   Yes
    K tasked:                   Yes
    wK tasked:                   No
    OpenMP threads:              10
    Memory [MiB]:             85830
    Algorithm:                 Core
    Schwarz Cutoff:           1E-12
    Mask sparsity (%):      69.9468
    Fitting Condition:        1E-10

   => Auxiliary Basis Set <=

  Basis Set: (MINIX AUX)
    Blend: DEF2-UNIVERSAL-JKFIT
    Number of shells: 4410
    Number of basis functions: 13362
    Number of Cartesian functions: 15713
    Spherical Harmonics?: true
    Max angular momentum: 4

  Minimum eigenvalue in the overlap matrix is 1.0755406762E-01.
  Reciprocal condition number of the overlap matrix is 3.6268894764E-02.
    Using symmetric orthogonalization.

  ==> Pre-Iterations <==

  SCF Guess: Superposition of Atomic Densities via on-the-fly atomic UHF (no occupation information).

   -------------------------
    Irrep   Nso     Nmo    
   -------------------------
     A        868     868 
   -------------------------
    Total     868     868
   -------------------------

  ==> Iterations <==

                           Total Energy        Delta E     RMS |[F,P]|

   @DF-RHF iter SAD: -7470.00848738764034   -7.47001e+03   0.00000e+00 
   @DF-RHF iter   1: -7533.77581254657343   -6.37673e+01   2.45005e-03 ADIIS/DIIS
   @DF-RHF iter   2: -7535.93016883180371   -2.15436e+00   1.77572e-03 ADIIS/DIIS
   @DF-RHF iter   3: -7537.19389170181967   -1.26372e+00   2.64983e-04 ADIIS/DIIS
   @DF-RHF iter   4: -7537.24666636151596   -5.27747e-02   1.18371e-04 ADIIS/DIIS
   @DF-RHF iter   5: -7537.26174314847776   -1.50768e-02   4.82402e-05 DIIS
   @DF-RHF iter   6: -7537.26473451095353   -2.99136e-03   1.86247e-05 DIIS
   @DF-RHF iter   7: -7537.26538951531074   -6.55004e-04   5.91374e-06 DIIS
   @DF-RHF iter   8: -7537.26544522419044   -5.57089e-05   1.88490e-06 DIIS
   @DF-RHF iter   9: -7537.26545035813615   -5.13395e-06   8.15695e-07 DIIS
   @DF-RHF iter  10: -7537.26545148334299   -1.12521e-06   4.47321e-07 DIIS
   @DF-RHF iter  11: -7537.26545198304575   -4.99703e-07   2.71482e-07 DIIS
  Energy and wave function converged.


  ==> Post-Iterations <==

    Orbital Energies [Eh]
    ---------------------

    Doubly Occupied:                                                      

       1A    -91.659090     2A    -91.264738     3A    -91.260914  
       4A    -20.427502     5A    -20.346444     6A    -20.325177  
       7A    -20.325033     8A    -20.312009     9A    -20.310678  
      10A    -20.308350    11A    -20.308306    12A    -20.300929  
      13A    -20.298719    14A    -20.290537    15A    -20.289670  
      16A    -20.287198    17A    -20.281668    18A    -20.274420  
      19A    -20.269481    20A    -20.268371    21A    -20.258913  
      22A    -20.257068    23A    -20.253072    24A    -20.251335  
      25A    -20.249862    26A    -20.248939    27A    -20.245621  
      28A    -20.243508    29A    -20.233289    30A    -20.163751  
      31A    -15.500323    32A    -15.475481    33A    -15.472395  
      34A    -15.468217    35A    -15.461047    36A    -15.455971  
      37A    -15.453804    38A    -15.441948    39A    -15.436545  
      40A    -15.433861    41A    -15.432728    42A    -15.431285  
      43A    -15.421572    44A    -15.417077    45A    -15.415600  
      46A    -15.411366    47A    -15.407813    48A    -15.348944  
      49A    -11.361025    50A    -11.344398    51A    -11.342401  
      52A    -11.335919    53A    -11.332318    54A    -11.328528  
      55A    -11.319228    56A    -11.319109    57A    -11.318600  
      58A    -11.317842    59A    -11.308467    60A    -11.299143  
      61A    -11.298400    62A    -11.295374    63A    -11.286197  
      64A    -11.285168    65A    -11.276604    66A    -11.271931  
      67A    -11.257360    68A    -11.251903    69A    -11.251838  
      70A    -11.251147    71A    -11.250281    72A    -11.246563  
      73A    -11.243169    74A    -11.242177    75A    -11.237703  
      76A    -11.232421    77A    -11.228453    78A    -11.228188  
      79A    -11.216195    80A    -11.214402    81A    -11.212105  
      82A    -11.210498    83A    -11.209359    84A    -11.208349  
      85A    -11.207920    86A    -11.199522    87A    -11.196789  
      88A    -11.195684    89A    -11.195532    90A    -11.194838  
      91A    -11.193833    92A    -11.191213    93A    -11.189310  
      94A    -11.189042    95A    -11.188371    96A    -11.187097  
      97A    -11.186481    98A    -11.184188    99A    -11.183769  
     100A    -11.182429   101A    -11.182404   102A    -11.179770  
     103A    -11.179195   104A    -11.177383   105A    -11.176514  
     106A    -11.175736   107A    -11.175624   108A    -11.175072  
     109A    -11.172967   110A    -11.172855   111A    -11.172399  
     112A    -11.172018   113A    -11.171702   114A    -11.170718  
     115A    -11.170482   116A    -11.168409   117A    -11.168181  
     118A    -11.165342   119A    -11.162955   120A    -11.161093  
     121A    -11.160416   122A    -11.160068   123A    -11.158927  
     124A    -11.157452   125A    -11.156892   126A    -11.153010  
     127A    -11.152602   128A    -11.148597   129A    -11.144606  
     130A    -11.143204   131A    -11.140442   132A    -11.139776  
     133A    -11.139598   134A    -11.135741   135A    -11.126651  
     136A     -9.223606   137A     -8.883177   138A     -8.879671  
     139A     -6.879608   140A     -6.874559   141A     -6.872152  
     142A     -6.532774   143A     -6.531010   144A     -6.529277  
     145A     -6.528145   146A     -6.527681   147A     -6.524598  
     148A     -1.443534   149A     -1.418044   150A     -1.415315  
     151A     -1.399395   152A     -1.392609   153A     -1.391877  
     154A     -1.387614   155A     -1.387570   156A     -1.375979  
     157A     -1.374694   158A     -1.373656   159A     -1.367549  
     160A     -1.366806   161A     -1.365079   162A     -1.363201  
     163A     -1.363097   164A     -1.359065   165A     -1.354763  
     166A     -1.353064   167A     -1.348875   168A     -1.348421  
     169A     -1.333445   170A     -1.325077   171A     -1.324943  
     172A     -1.320307   173A     -1.314552   174A     -1.300490  
     175A     -1.275759   176A     -1.255376   177A     -1.250482  
     178A     -1.248761   179A     -1.237885   180A     -1.234123  
     181A     -1.231711   182A     -1.230212   183A     -1.226995  
     184A     -1.219156   185A     -1.217593   186A     -1.212040  
     187A     -1.211279   188A     -1.207827   189A     -1.200045  
     190A     -1.195113   191A     -1.194260   192A     -1.189867  
     193A     -1.186411   194A     -1.171271   195A     -1.151790  
     196A     -1.140315   197A     -1.134877   198A     -1.118769  
     199A     -1.116399   200A     -1.115394   201A     -1.111817  
     202A     -1.101693   203A     -1.100828   204A     -1.097661  
     205A     -1.088526   206A     -1.086899   207A     -1.083204  
     208A     -1.081360   209A     -1.075987   210A     -1.062340  
     211A     -1.059055   212A     -1.039664   213A     -1.036763  
     214A     -1.032276   215A     -1.029955   216A     -1.028615  
     217A     -1.021324   218A     -1.018989   219A     -1.016958  
     220A     -1.007579   221A     -1.006335   222A     -1.003295  
     223A     -0.999322   224A     -0.990434   225A     -0.986181  
     226A     -0.979358   227A     -0.974353   228A     -0.966118  
     229A     -0.962123   230A     -0.959148   231A     -0.943761  
     232A     -0.940992   233A     -0.939792   234A     -0.925530  
     235A     -0.922858   236A     -0.921128   237A     -0.912965  
     238A     -0.903129   239A     -0.901268   240A     -0.895205  
     241A     -0.891210   242A     -0.889413   243A     -0.883938  
     244A     -0.877439   245A     -0.871208   246A     -0.868164  
     247A     -0.857009   248A     -0.855980   249A     -0.854050  
     250A     -0.852162   251A     -0.849451   252A     -0.846852  
     253A     -0.841786   254A     -0.838484   255A     -0.827923  
     256A     -0.824104   257A     -0.819603   258A     -0.816056  
     259A     -0.812362   260A     -0.810822   261A     -0.808634  
     262A     -0.806916   263A     -0.803086   264A     -0.802825  
     265A     -0.801772   266A     -0.800909   267A     -0.799877  
     268A     -0.798564   269A     -0.789804   270A     -0.788570  
     271A     -0.788237   272A     -0.784892   273A     -0.784578  
     274A     -0.783156   275A     -0.780455   276A     -0.778514  
     277A     -0.778225   278A     -0.773673   279A     -0.773597  
     280A     -0.772374   281A     -0.769994   282A     -0.766180  
     283A     -0.758776   284A     -0.755338   285A     -0.754302  
     286A     -0.750063   287A     -0.743965   288A     -0.743466  
     289A     -0.738357   290A     -0.738162   291A     -0.735531  
     292A     -0.732874   293A     -0.726737   294A     -0.719717  
     295A     -0.715655   296A     -0.714138   297A     -0.712872  
     298A     -0.712240   299A     -0.711189   300A     -0.706801  
     301A     -0.705684   302A     -0.703243   303A     -0.699866  
     304A     -0.692890   305A     -0.689630   306A     -0.688892  
     307A     -0.686195   308A     -0.682643   309A     -0.681300  
     310A     -0.681032   311A     -0.679994   312A     -0.677877  
     313A     -0.675453   314A     -0.673412   315A     -0.671822  
     316A     -0.669641   317A     -0.669329   318A     -0.668501  
     319A     -0.665227   320A     -0.664926   321A     -0.663374  
     322A     -0.659848   323A     -0.659223   324A     -0.657522  
     325A     -0.654865   326A     -0.653705   327A     -0.653260  
     328A     -0.651226   329A     -0.650286   330A     -0.647190  
     331A     -0.645745   332A     -0.644459   333A     -0.644325  
     334A     -0.643357   335A     -0.642268   336A     -0.640944  
     337A     -0.639695   338A     -0.639344   339A     -0.636083  
     340A     -0.633788   341A     -0.629712   342A     -0.629119  
     343A     -0.629054   344A     -0.626935   345A     -0.626052  
     346A     -0.624125   347A     -0.622741   348A     -0.621913  
     349A     -0.620368   350A     -0.616238   351A     -0.615270  
     352A     -0.614761   353A     -0.613592   354A     -0.611398  
     355A     -0.609757   356A     -0.608946   357A     -0.608132  
     358A     -0.606267   359A     -0.605083   360A     -0.603682  
     361A     -0.601126   362A     -0.600656   363A     -0.597476  
     364A     -0.597100   365A     -0.594879   366A     -0.593616  
     367A     -0.591778   368A     -0.591626   369A     -0.590737  
     370A     -0.589060   371A     -0.588109   372A     -0.587594  
     373A     -0.587289   374A     -0.586158   375A     -0.584776  
     376A     -0.583809   377A     -0.582759   378A     -0.579606  
     379A     -0.578908   380A     -0.578643   381A     -0.576785  
     382A     -0.576336   383A     -0.574785   384A     -0.574110  
     385A     -0.571732   386A     -0.570691   387A     -0.569934  
     388A     -0.568757   389A     -0.567267   390A     -0.566193  
     391A     -0.565634   392A     -0.564408   393A     -0.563521  
     394A     -0.560264   395A     -0.559512   396A     -0.558575  
     397A     -0.557427   398A     -0.555857   399A     -0.555297  
     400A     -0.554486   401A     -0.554379   402A     -0.553307  
     403A     -0.552931   404A     -0.548959   405A     -0.548724  
     406A     -0.548205   407A     -0.547937   408A     -0.546180  
     409A     -0.544821   410A     -0.543710   411A     -0.542341  
     412A     -0.541867   413A     -0.541225   414A     -0.540909  
     415A     -0.540548   416A     -0.539995   417A     -0.538588  
     418A     -0.537754   419A     -0.537046   420A     -0.535039  
     421A     -0.533832   422A     -0.531960   423A     -0.531261  
     424A     -0.528162   425A     -0.527538   426A     -0.527069  
     427A     -0.524343   428A     -0.522730   429A     -0.521717  
     430A     -0.521034   431A     -0.520598   432A     -0.518635  
     433A     -0.517969   434A     -0.517094   435A     -0.515953  
     436A     -0.515849   437A     -0.515171   438A     -0.514812  
     439A     -0.514463   440A     -0.513355   441A     -0.512596  
     442A     -0.512487   443A     -0.511763   444A     -0.511078  
     445A     -0.508928   446A     -0.507201   447A     -0.506811  
     448A     -0.505533   449A     -0.501614   450A     -0.500845  
     451A     -0.500308   452A     -0.498614   453A     -0.498462  
     454A     -0.497010   455A     -0.496184   456A     -0.494780  
     457A     -0.494176   458A     -0.492725   459A     -0.490742  
     460A     -0.488681   461A     -0.487928   462A     -0.486017  
     463A     -0.484584   464A     -0.484368   465A     -0.483666  
     466A     -0.483387   467A     -0.481379   468A     -0.479641  
     469A     -0.478628   470A     -0.474738   471A     -0.471579  
     472A     -0.471312   473A     -0.470668   474A     -0.469421  
     475A     -0.468451   476A     -0.467975   477A     -0.463617  
     478A     -0.462823   479A     -0.460823   480A     -0.459412  
     481A     -0.458924   482A     -0.458631   483A     -0.456953  
     484A     -0.456273   485A     -0.454092   486A     -0.453469  
     487A     -0.446384   488A     -0.445599   489A     -0.444441  
     490A     -0.443981   491A     -0.437494   492A     -0.433189  
     493A     -0.432413   494A     -0.429791   495A     -0.426688  
     496A     -0.424190   497A     -0.423296   498A     -0.422057  
     499A     -0.419899   500A     -0.419329   501A     -0.416325  
     502A     -0.412754   503A     -0.407744   504A     -0.406025  
     505A     -0.403856   506A     -0.400960   507A     -0.399498  
     508A     -0.395308   509A     -0.394916   510A     -0.390885  
     511A     -0.390564   512A     -0.385548   513A     -0.385230  
     514A     -0.383050   515A     -0.381254   516A     -0.379337  
     517A     -0.375207   518A     -0.374736   519A     -0.371429  
     520A     -0.369654   521A     -0.366542   522A     -0.366444  
     523A     -0.363842   524A     -0.363725   525A     -0.363323  
     526A     -0.359662   527A     -0.358651   528A     -0.354274  
     529A     -0.353973   530A     -0.352306   531A     -0.344544  
     532A     -0.337581   533A     -0.336223   534A     -0.329439  
     535A     -0.328044   536A     -0.323764   537A     -0.321123  
     538A     -0.314846   539A     -0.289652  

    Virtual:                                                              

     540A      0.108556   541A      0.172649   542A      0.176523  
     543A      0.184757   544A      0.187535   545A      0.191451  
     546A      0.196850   547A      0.213720   548A      0.221785  
     549A      0.222279   550A      0.224694   551A      0.225217  
     552A      0.227757   553A      0.242285   554A      0.243699  
     555A      0.246269   556A      0.247309   557A      0.251287  
     558A      0.256398   559A      0.258148   560A      0.260959  
     561A      0.267142   562A      0.274590   563A      0.304569  
     564A      0.310260   565A      0.359109   566A      0.373047  
     567A      0.376706   568A      0.404350   569A      0.406312  
     570A      0.413912   571A      0.416488   572A      0.424302  
     573A      0.436507   574A      0.446730   575A      0.457144  
     576A      0.470556   577A      0.472531   578A      0.476061  
     579A      0.487378   580A      0.490441   581A      0.490809  
     582A      0.493173   583A      0.493686   584A      0.494358  
     585A      0.503108   586A      0.504106   587A      0.507951  
     588A      0.508082   589A      0.511244   590A      0.512712  
     591A      0.514425   592A      0.517358   593A      0.519108  
     594A      0.521285   595A      0.521557   596A      0.524270  
     597A      0.525788   598A      0.531205   599A      0.533092  
     600A      0.540077   601A      0.541630   602A      0.545050  
     603A      0.545916   604A      0.547611   605A      0.551001  
     606A      0.555076   607A      0.560115   608A      0.560649  
     609A      0.563424   610A      0.565688   611A      0.568655  
     612A      0.570462   613A      0.571315   614A      0.571651  
     615A      0.572163   616A      0.574677   617A      0.575496  
     618A      0.576258   619A      0.576552   620A      0.577234  
     621A      0.580092   622A      0.580476   623A      0.583106  
     624A      0.584920   625A      0.585798   626A      0.586528  
     627A      0.589107   628A      0.589871   629A      0.590521  
     630A      0.595112   631A      0.595769   632A      0.597432  
     633A      0.598072   634A      0.601055   635A      0.604202  
     636A      0.605373   637A      0.606717   638A      0.609333  
     639A      0.610400   640A      0.612346   641A      0.612986  
     642A      0.614929   643A      0.615842   644A      0.616805  
     645A      0.620195   646A      0.620766   647A      0.621884  
     648A      0.623513   649A      0.624622   650A      0.625211  
     651A      0.627334   652A      0.628233   653A      0.629225  
     654A      0.630868   655A      0.632847   656A      0.633875  
     657A      0.635754   658A      0.637398   659A      0.638737  
     660A      0.641021   661A      0.643613   662A      0.644781  
     663A      0.646074   664A      0.647295   665A      0.649064  
     666A      0.650161   667A      0.650910   668A      0.651741  
     669A      0.652102   670A      0.652977   671A      0.654377  
     672A      0.655340   673A      0.656763   674A      0.657534  
     675A      0.659435   676A      0.661488   677A      0.662230  
     678A      0.663228   679A      0.664228   680A      0.664599  
     681A      0.666458   682A      0.666946   683A      0.667954  
     684A      0.668866   685A      0.669950   686A      0.670817  
     687A      0.671365   688A      0.673865   689A      0.676721  
     690A      0.677497   691A      0.678017   692A      0.680258  
     693A      0.681113   694A      0.682187   695A      0.682339  
     696A      0.684488   697A      0.685560   698A      0.686039  
     699A      0.686819   700A      0.687654   701A      0.690139  
     702A      0.691193   703A      0.692009   704A      0.693219  
     705A      0.694155   706A      0.694707   707A      0.695868  
     708A      0.696461   709A      0.697900   710A      0.697983  
     711A      0.698104   712A      0.699520   713A      0.701625  
     714A      0.702206   715A      0.703334   716A      0.705476  
     717A      0.706399   718A      0.707298   719A      0.708097  
     720A      0.709079   721A      0.710234   722A      0.710933  
     723A      0.711483   724A      0.713434   725A      0.713563  
     726A      0.714662   727A      0.715922   728A      0.717348  
     729A      0.719069   730A      0.721615   731A      0.723486  
     732A      0.725066   733A      0.725949   734A      0.727794  
     735A      0.728726   736A      0.729442   737A      0.730465  
     738A      0.730574   739A      0.731826   740A      0.732305  
     741A      0.733411   742A      0.734238   743A      0.735646  
     744A      0.738137   745A      0.739815   746A      0.742331  
     747A      0.743065   748A      0.744750   749A      0.745701  
     750A      0.748515   751A      0.749096   752A      0.749392  
     753A      0.750055   754A      0.751775   755A      0.753023  
     756A      0.754094   757A      0.754464   758A      0.754970  
     759A      0.757971   760A      0.758759   761A      0.759112  
     762A      0.760074   763A      0.760757   764A      0.762410  
     765A      0.762800   766A      0.765467   767A      0.766053  
     768A      0.768507   769A      0.769376   770A      0.770933  
     771A      0.771134   772A      0.773122   773A      0.774384  
     774A      0.776564   775A      0.777058   776A      0.777713  
     777A      0.779455   778A      0.782623   779A      0.784039  
     780A      0.785740   781A      0.785905   782A      0.788281  
     783A      0.788771   784A      0.791859   785A      0.793320  
     786A      0.796019   787A      0.796886   788A      0.800783  
     789A      0.801788   790A      0.805289   791A      0.806807  
     792A      0.807210   793A      0.808222   794A      0.809036  
     795A      0.811589   796A      0.813467   797A      0.817203  
     798A      0.822088   799A      0.826630   800A      0.829122  
     801A      0.831745   802A      0.835309   803A      0.836544  
     804A      0.836909   805A      0.845748   806A      0.846833  
     807A      0.848202   808A      0.849891   809A      0.851165  
     810A      0.852983   811A      0.854554   812A      0.856469  
     813A      0.864570   814A      0.866575   815A      0.870292  
     816A      0.872592   817A      0.876822   818A      0.877201  
     819A      0.880485   820A      0.881720   821A      0.883407  
     822A      0.884727   823A      0.890269   824A      0.892810  
     825A      0.895109   826A      0.896304   827A      0.900706  
     828A      0.903976   829A      0.905146   830A      0.907277  
     831A      0.908569   832A      0.912180   833A      0.918329  
     834A      0.918653   835A      0.925437   836A      0.930666  
     837A      0.942119   838A      0.943720   839A      0.947096  
     840A      0.962129   841A      0.969265   842A      0.973032  
     843A      0.973612   844A      0.986858   845A      0.991297  
     846A      0.993265   847A      0.994583   848A      0.997979  
     849A      1.002256   850A      1.004605   851A      1.007172  
     852A      1.007273   853A      1.018551   854A      1.029464  
     855A      1.033866   856A      1.046743   857A      1.055401  
     858A      1.056964   859A      1.059561   860A      1.064905  
     861A      1.067427   862A      1.079317   863A      1.107023  
     864A      1.125796   865A      1.131997   866A      1.217368  
     867A      1.241430   868A      1.399564  

    Final Occupation by Irrep:
              A 
    DOCC [   539 ]
    NA   [   539 ]
    NB   [   539 ]

  @DF-RHF Final Energy: -7537.26545198304575

   => Energetics <=

    Nuclear Repulsion Energy =          39232.3829776096172282
    One-Electron Energy =              -88646.7587631394562777
    Two-Electron Energy =               41879.5672207971001626
    Total Energy =                      -7537.2654519830484787

Computation Completed


Properties will be evaluated at   0.000000,   0.000000,   0.000000 [a0]

Properties computed using the SCF density matrix


 Multipole Moments:

 ------------------------------------------------------------------------------------
     Multipole            Electronic (a.u.)      Nuclear  (a.u.)        Total (a.u.)
 ------------------------------------------------------------------------------------

 L = 1.  Multiply by 2.5417464519 to convert [e a0] to [Debye]
 Dipole X            :      -1400.3997510         1393.3064107           -7.0933404
 Dipole Y            :     -96817.9817645        96816.9338493           -1.0479152
 Dipole Z            :    -101541.6538656       101538.2652854           -3.3885802
 Magnitude           :                                                    7.9307049

 ------------------------------------------------------------------------------------

*** tstop() called on atl1-1-01-010-23-2.pace.gatech.edu at Tue May 20 08:24:19 2025
Module time:
	user time   =    4736.85 seconds =      78.95 minutes
	system time =     166.38 seconds =       2.77 minutes
	total time  =        657 seconds =      10.95 minutes
Total time:
	user time   =    4736.85 seconds =      78.95 minutes
	system time =     166.38 seconds =       2.77 minutes
	total time  =        657 seconds =      10.95 minutes
Wall time: 657.27 seconds
