# Supplementary material for: SparcleQC: Automated Input File Creation for QM/MM Studies of Protein:Ligand Complexes
Source: J Chem Inf Model. 2025 Jun 17;65(13):6433–40. doi: 10.1021/acs.jcim.5c00617 (PMC12264949; doi:10.1021/acs.jcim.5c00617)
Supplement: Supplementary file 2 [file ci5c00617_si_002.zip › si/convergence/ex1_1ABA/psi4_files/no_ee/cutoff_3.0_psi4_file_cx.out]

Scratch directory: /tmp/
   => Libint2 <=

    Primary   basis highest AM E, G, H:  5, 4, 3
    Auxiliary basis highest AM E, G, H:  6, 5, 4
    Onebody   basis highest AM E, G, H:  6, 5, 4
    Solid Harmonics ordering:            gaussian

*** tstart() called on atl1-1-01-010-20-1.pace.gatech.edu
*** at Tue May 20 08:10:19 2025

   => Loading Basis Set <=

    Name: MINIX
    Role: ORBITAL
    Keyword: BASIS
    atoms 1-2, 4, 6, 27, 37, 48, 67, 87, 106, 113, 123, 127, 146, 149, 172, 175, 178                                                  entry O          line   102 file /storage/hive/project/chem-sherrill/csargent30/.conda/envs/psi419/share/psi4/basis/minix.gbs 
    atoms 3, 5, 8-11, 26, 29-36, 47, 50-54, 66, 69-76, 86, 89-93, 105, 108-111, 122, 125-126, 128-131, 144-145, 147-148, 158-160, 162 entry C          line    74 file /storage/hive/project/chem-sherrill/csargent30/.conda/envs/psi419/share/psi4/basis/minix.gbs 
    atoms 7, 28, 49, 68, 88, 107, 112, 124, 143, 157                                                                                  entry N          line    88 file /storage/hive/project/chem-sherrill/csargent30/.conda/envs/psi419/share/psi4/basis/minix.gbs 
    atoms 12, 161                                                                                                                     entry S          line   256 file /storage/hive/project/chem-sherrill/csargent30/.conda/envs/psi419/share/psi4/basis/minix.gbs 
    atoms 13-25, 38-46, 55-65, 77-85, 94-104, 114-121, 132-142, 150-156, 163-171, 173-174, 176-177, 179-192                           entry H          line    24 file /storage/hive/project/chem-sherrill/csargent30/.conda/envs/psi419/share/psi4/basis/minix.gbs 

   => HF3C: Empirical Dispersion <=

    Grimme's -D3 (BJ-damping) Dispersion Correction
    Grimme S.; Ehrlich S.; Goerigk L. (2011), J. Comput. Chem., 32: 1456

        s6 =       1.000000
        s8 =       0.877700
        a1 =       0.417100
        a2 =       2.914900


         ---------------------------------------------------------
                                   SCF
               by Justin Turney, Rob Parrish, Andy Simmonett
                          and Daniel G. A. Smith
                              RHF Reference
                       10 Threads, 114440 MiB Core
         ---------------------------------------------------------

  ==> Geometry <==

    Molecular point group: c1
    Full point group: C1

    Geometry (in Angstrom), charge = 0, multiplicity = 1:

       Center              X                  Y                   Z               Mass       
    ------------   -----------------  -----------------  -----------------  -----------------
         O            0.239000000000    46.905000000000    47.130000000000    15.994914619570
         O           -3.503000000000    46.132000000000    52.984000000000    15.994914619570
         C            0.283000000000    45.599000000000    47.738000000000    12.000000000000
         O           -2.852000000000    43.343000000000    52.881000000000    15.994914619570
         C           -0.860000000000    45.455000000000    48.481000000000    12.000000000000
         O           -0.834000000000    45.235000000000    53.590000000000    15.994914619570
         N           -0.870000000000    46.412000000000    49.496000000000    14.003074004430
         C           -0.997000000000    47.656000000000    48.915000000000    12.000000000000
         C            0.110000000000    47.928000000000    48.142000000000    12.000000000000
         C           -1.946000000000    46.213000000000    50.350000000000    12.000000000000
         C           -1.912000000000    45.057000000000    51.091000000000    12.000000000000
         S           -2.221000000000    44.980000000000    52.478000000000    31.972071174400
         H           -3.704000000000    46.727000000000    52.258000000000     1.007825032230
         H            1.167000000000    45.497000000000    48.368000000000     1.007825032230
         H            0.327000000000    44.830000000000    46.967000000000     1.007825032230
         H           -0.889000000000    44.457000000000    48.918000000000     1.007825032230
         H           -1.732000000000    45.592000000000    47.841000000000     1.007825032230
         H           -1.082000000000    48.410000000000    49.697000000000     1.007825032230
         H           -1.889000000000    47.674000000000    48.289000000000     1.007825032230
         H           -0.002000000000    48.903000000000    47.668000000000     1.007825032230
         H            1.001000000000    47.937000000000    48.769000000000     1.007825032230
         H           -2.823000000000    46.129000000000    49.708000000000     1.007825032230
         H           -1.985000000000    47.054000000000    51.042000000000     1.007825032230
         H           -0.840000000000    44.862000000000    51.112000000000     1.007825032230
         H           -2.601000000000    44.372000000000    50.598000000000     1.007825032230
         C            3.333000000000    50.620000000000    55.891000000000    12.000000000000
         O            3.372000000000    51.588000000000    55.127000000000    15.994914619570
         N            2.442000000000    50.507000000000    56.862000000000    14.003074004430
         C            1.413000000000    51.506000000000    57.119000000000    12.000000000000
         C            0.005000000000    50.927000000000    57.232000000000    12.000000000000
         C           -0.521000000000    50.237000000000    56.001000000000    12.000000000000
         C           -0.985000000000    51.011000000000    54.951000000000    12.000000000000
         C           -0.569000000000    48.854000000000    55.936000000000    12.000000000000
         C           -1.502000000000    50.387000000000    53.835000000000    12.000000000000
         C           -1.086000000000    48.222000000000    54.817000000000    12.000000000000
         C           -1.549000000000    49.003000000000    53.779000000000    12.000000000000
         O           -2.106000000000    48.406000000000    52.664000000000    15.994914619570
         H            2.477000000000    49.689000000000    57.454000000000     1.007825032230
         H            1.439000000000    52.275000000000    56.347000000000     1.007825032230
         H            0.006000000000    50.203000000000    58.047000000000     1.007825032230
         H           -0.679000000000    51.735000000000    57.492000000000     1.007825032230
         H           -0.943000000000    52.089000000000    55.005000000000     1.007825032230
         H           -0.201000000000    48.265000000000    56.763000000000     1.007825032230
         H           -1.869000000000    50.975000000000    53.007000000000     1.007825032230
         H           -1.126000000000    47.144000000000    54.759000000000     1.007825032230
         H           -2.740000000000    47.740000000000    52.940000000000     1.007825032230
         C            4.103000000000    54.707000000000    53.574000000000    12.000000000000
         O            4.298000000000    55.692000000000    52.855000000000    15.994914619570
         N            3.358000000000    53.697000000000    53.143000000000    14.003074004430
         C            2.813000000000    53.718000000000    51.788000000000    12.000000000000
         C            2.765000000000    52.263000000000    51.154000000000    12.000000000000
         C            1.854000000000    51.314000000000    51.971000000000    12.000000000000
         C            4.222000000000    51.753000000000    51.018000000000    12.000000000000
         C            1.552000000000    49.957000000000    51.275000000000    12.000000000000
         H            3.168000000000    52.914000000000    53.752000000000     1.007825032230
         H            3.476000000000    54.326000000000    51.173000000000     1.007825032230
         H            2.346000000000    52.349000000000    50.152000000000     1.007825032230
         H            2.343000000000    51.107000000000    52.923000000000     1.007825032230
         H            0.910000000000    51.822000000000    52.168000000000     1.007825032230
         H            4.218000000000    50.753000000000    50.584000000000     1.007825032230
         H            4.784000000000    52.427000000000    50.372000000000     1.007825032230
         H            4.689000000000    51.720000000000    52.002000000000     1.007825032230
         H            0.908000000000    49.355000000000    51.916000000000     1.007825032230
         H            2.486000000000    49.425000000000    51.096000000000     1.007825032230
         H            1.050000000000    50.140000000000    50.325000000000     1.007825032230
         C           -3.305000000000    56.701000000000    49.689000000000    12.000000000000
         O           -2.574000000000    56.844000000000    50.663000000000    15.994914619570
         N           -2.981000000000    55.933000000000    48.650000000000    14.003074004430
         C           -1.694000000000    55.276000000000    48.503000000000    12.000000000000
         C           -1.807000000000    54.027000000000    47.654000000000    12.000000000000
         C           -2.448000000000    52.908000000000    48.447000000000    12.000000000000
         C           -1.674000000000    52.148000000000    49.313000000000    12.000000000000
         C           -3.793000000000    52.637000000000    48.293000000000    12.000000000000
         C           -2.246000000000    51.109000000000    50.022000000000    12.000000000000
         C           -4.359000000000    51.592000000000    49.009000000000    12.000000000000
         C           -3.585000000000    50.828000000000    49.870000000000    12.000000000000
         H           -3.669000000000    55.800000000000    47.923000000000     1.007825032230
         H           -1.321000000000    55.001000000000    49.490000000000     1.007825032230
         H           -2.418000000000    54.242000000000    46.778000000000     1.007825032230
         H           -0.812000000000    53.718000000000    47.333000000000     1.007825032230
         H           -0.624000000000    52.369000000000    49.433000000000     1.007825032230
         H           -4.397000000000    53.231000000000    47.623000000000     1.007825032230
         H           -1.643000000000    50.518000000000    50.695000000000     1.007825032230
         H           -5.410000000000    51.372000000000    48.895000000000     1.007825032230
         H           -4.032000000000    50.014000000000    50.420000000000     1.007825032230
         C            6.178000000000    52.810000000000    46.615000000000    12.000000000000
         O            7.003000000000    51.909000000000    46.780000000000    15.994914619570
         N            4.954000000000    52.544000000000    46.147000000000    14.003074004430
         C            4.574000000000    51.175000000000    45.767000000000    12.000000000000
         C            3.036000000000    51.092000000000    45.467000000000    12.000000000000
         C            2.286000000000    51.433000000000    46.777000000000    12.000000000000
         C            2.604000000000    49.685000000000    45.023000000000    12.000000000000
         C            0.773000000000    51.661000000000    46.639000000000    12.000000000000
         H            4.282000000000    53.292000000000    46.053000000000     1.007825032230
         H            4.809000000000    50.502000000000    46.592000000000     1.007825032230
         H            2.774000000000    51.816000000000    44.696000000000     1.007825032230
         H            2.438000000000    50.609000000000    47.474000000000     1.007825032230
         H            2.731000000000    52.331000000000    47.204000000000     1.007825032230
         H            3.120000000000    49.420000000000    44.100000000000     1.007825032230
         H            2.859000000000    48.965000000000    45.800000000000     1.007825032230
         H            1.527000000000    49.672000000000    44.854000000000     1.007825032230
         H            0.349000000000    51.893000000000    47.616000000000     1.007825032230
         H            0.592000000000    52.493000000000    45.958000000000     1.007825032230
         H            0.304000000000    50.760000000000    46.244000000000     1.007825032230
         C            2.042000000000    42.251000000000    41.586000000000    12.000000000000
         O            3.101000000000    42.119000000000    42.211000000000    15.994914619570
         N            0.923000000000    42.587000000000    42.217000000000    14.003074004430
         C            0.860000000000    42.841000000000    43.647000000000    12.000000000000
         C            0.083000000000    44.138000000000    43.892000000000    12.000000000000
         C            0.752000000000    45.382000000000    43.343000000000    12.000000000000
         C           -0.200000000000    46.571000000000    43.380000000000    12.000000000000
         N           -0.054000000000    47.428000000000    44.372000000000    14.003074004430
         O           -1.105000000000    46.721000000000    42.552000000000    15.994914619570
         H            0.074000000000    42.670000000000    41.677000000000     1.007825032230
         H            1.874000000000    42.962000000000    44.027000000000     1.007825032230
         H           -0.896000000000    44.042000000000    43.423000000000     1.007825032230
         H           -0.056000000000    44.263000000000    44.966000000000     1.007825032230
         H            1.055000000000    45.199000000000    42.312000000000     1.007825032230
         H            1.634000000000    45.609000000000    43.942000000000     1.007825032230
         H            0.677000000000    47.290000000000    45.055000000000     1.007825032230
         H           -0.673000000000    48.222000000000    44.448000000000     1.007825032230
         C            0.502000000000    39.140000000000    48.581000000000    12.000000000000
         O            0.972000000000    38.690000000000    49.632000000000    15.994914619570
         N            0.859000000000    40.336000000000    48.132000000000    14.003074004430
         C            1.732000000000    41.190000000000    48.902000000000    12.000000000000
         C            1.034000000000    41.776000000000    50.121000000000    12.000000000000
         O           -0.031000000000    42.407000000000    50.002000000000    15.994914619570
         C            2.216000000000    42.332000000000    48.029000000000    12.000000000000
         C            3.407000000000    42.998000000000    47.384000000000    12.000000000000
         C            3.093000000000    44.447000000000    47.004000000000    12.000000000000
         C            4.542000000000    42.927000000000    48.387000000000    12.000000000000
         H            0.515000000000    40.654000000000    47.237000000000     1.007825032230
         H            2.593000000000    40.609000000000    49.233000000000     1.007825032230
         H            1.601000000000    42.161000000000    47.146000000000     1.007825032230
         H            1.711000000000    43.184000000000    48.485000000000     1.007825032230
         H            3.686000000000    42.444000000000    46.487000000000     1.007825032230
         H            3.962000000000    44.893000000000    46.520000000000     1.007825032230
         H            2.245000000000    44.467000000000    46.319000000000     1.007825032230
         H            2.848000000000    45.013000000000    47.902000000000     1.007825032230
         H            5.430000000000    43.398000000000    47.965000000000     1.007825032230
         H            4.253000000000    43.448000000000    49.300000000000     1.007825032230
         H            4.758000000000    41.884000000000    48.618000000000     1.007825032230
         N            1.609000000000    41.565000000000    51.285000000000    14.003074004430
         C            1.098000000000    42.152000000000    52.502000000000    12.000000000000
         C            2.197000000000    43.020000000000    53.128000000000    12.000000000000
         O            3.368000000000    42.991000000000    52.732000000000    15.994914619570
         C            0.678000000000    41.061000000000    53.494000000000    12.000000000000
         C           -0.525000000000    40.271000000000    53.005000000000    12.000000000000
         O            1.805000000000    40.199000000000    53.678000000000    15.994914619570
         H            2.429000000000    40.977000000000    51.329000000000     1.007825032230
         H            0.236000000000    42.776000000000    52.267000000000     1.007825032230
         H            0.430000000000    41.527000000000    54.448000000000     1.007825032230
         H            1.577000000000    39.501000000000    54.296000000000     1.007825032230
         H           -0.785000000000    39.510000000000    53.741000000000     1.007825032230
         H           -1.370000000000    40.945000000000    52.866000000000     1.007825032230
         H           -0.283000000000    39.791000000000    52.057000000000     1.007825032230
         N            1.761000000000    43.922000000000    53.995000000000    14.003074004430
         C            2.669000000000    44.782000000000    54.721000000000    12.000000000000
         C            2.071000000000    46.190000000000    54.846000000000    12.000000000000
         C            1.967000000000    46.894000000000    53.501000000000    12.000000000000
         S            3.577000000000    47.123000000000    52.682000000000    31.972071174400
         C            3.194000000000    46.290000000000    51.174000000000    12.000000000000
         H            0.767000000000    44.011000000000    54.153000000000     1.007825032230
         H            3.619000000000    44.837000000000    54.189000000000     1.007825032230
         H            1.073000000000    46.110000000000    55.278000000000     1.007825032230
         H            2.699000000000    46.784000000000    55.510000000000     1.007825032230
         H            1.328000000000    46.300000000000    52.848000000000     1.007825032230
         H            1.506000000000    47.870000000000    53.650000000000     1.007825032230
         H            4.062000000000    46.314000000000    50.515000000000     1.007825032230
         H            2.929000000000    45.255000000000    51.388000000000     1.007825032230
         H            2.354000000000    46.787000000000    50.688000000000     1.007825032230
         O           -4.494000000000    46.184000000000    55.356000000000    15.994914619570
         H           -3.983000000000    45.969000000000    54.576000000000     1.007825032230
         H           -4.883000000000    45.386000000000    55.713000000000     1.007825032230
         O           -4.831000000000    48.504000000000    52.099000000000    15.994914619570
         H           -5.768000000000    48.538000000000    51.905000000000     1.007825032230
         H           -4.357000000000    48.187000000000    51.330000000000     1.007825032230
         O           -2.001000000000    42.627000000000    47.431000000000    15.994914619570
         H           -1.139000000000    42.734000000000    47.029000000000     1.007825032230
         H           -1.902000000000    42.534000000000    48.378000000000     1.007825032230
         H            4.038000000000    49.801000000000    55.818000000000     1.007825032230
         H            1.597000000000    51.945000000000    58.080000000000     1.007825032230
         H            4.541000000000    54.668000000000    54.572000000000     1.007825032230
         H            1.812000000000    54.166000000000    51.743000000000     1.007825032230
         H           -4.281000000000    57.206000000000    49.637000000000     1.007825032230
         H           -0.974000000000    55.922000000000    48.023000000000     1.007825032230
         H            6.477000000000    53.828000000000    46.853000000000     1.007825032230
         H            5.166000000000    50.884000000000    44.894000000000     1.007825032230
         H            2.014000000000    42.057000000000    40.504000000000     1.007825032230
         H            0.381000000000    42.021000000000    44.181000000000     1.007825032230
         H           -0.173000000000    38.523000000000    47.989000000000     1.007825032230
         H            2.834000000000    44.365000000000    55.716000000000     1.007825032230

  Running in c1 symmetry.

  Rotational constants: A =      0.00059  B =      0.00000  C =      0.00000 [cm^-1]
  Rotational constants: A =     17.69627  B =      0.08273  C =      0.08258 [MHz]
  Nuclear repulsion = 18684.348511932603287

  Charge       = 0
  Multiplicity = 1
  Electrons    = 688
  Nalpha       = 344
  Nbeta        = 344

  ==> Algorithm <==

  SCF Algorithm Type is DF.
  DIIS enabled.
  MOM disabled.
  Fractional occupation disabled.
  Guess Type is SAD.
  Energy threshold   = 1.00e-06
  Density threshold  = 1.00e-06
  Integral threshold = 1.00e-12

  ==> Primary Basis <==

  Basis Set: MINIX
    Blend: MINIX
    Number of shells: 370
    Number of basis functions: 554
    Number of Cartesian functions: 556
    Spherical Harmonics?: true
    Max angular momentum: 2

   => Loading Basis Set <=

    Name: (MINIX AUX)
    Role: JKFIT
    Keyword: DF_BASIS_SCF
    atoms 1-2, 4, 6, 27, 37, 48, 67, 87, 106, 113, 123, 127, 146, 149, 172, 175, 178                                                  entry O          line   318 file /storage/hive/project/chem-sherrill/csargent30/.conda/envs/psi419/share/psi4/basis/def2-universal-jkfit.gbs 
    atoms 3, 5, 8-11, 26, 29-36, 47, 50-54, 66, 69-76, 86, 89-93, 105, 108-111, 122, 125-126, 128-131, 144-145, 147-148, 158-160, 162 entry C          line   198 file /storage/hive/project/chem-sherrill/csargent30/.conda/envs/psi419/share/psi4/basis/def2-universal-jkfit.gbs 
    atoms 7, 28, 49, 68, 88, 107, 112, 124, 143, 157                                                                                  entry N          line   258 file /storage/hive/project/chem-sherrill/csargent30/.conda/envs/psi419/share/psi4/basis/def2-universal-jkfit.gbs 
    atoms 12, 161                                                                                                                     entry S          line   903 file /storage/hive/project/chem-sherrill/csargent30/.conda/envs/psi419/share/psi4/basis/def2-universal-jkfit.gbs 
    atoms 13-25, 38-46, 55-65, 77-85, 94-104, 114-121, 132-142, 150-156, 163-171, 173-174, 176-177, 179-192                           entry H          line    18 file /storage/hive/project/chem-sherrill/csargent30/.conda/envs/psi419/share/psi4/basis/def2-universal-jkfit.gbs 

  ==> Integral Setup <==

  DFHelper Memory: AOs need 8.608 GiB; user supplied 83.819 GiB. 
  Using in-core AOs.

  ==> MemDFJK: Density-Fitted J/K Matrices <==

    J tasked:                   Yes
    K tasked:                   Yes
    wK tasked:                   No
    OpenMP threads:              10
    Memory [MiB]:             85830
    Algorithm:                 Core
    Schwarz Cutoff:           1E-12
    Mask sparsity (%):      59.0253
    Fitting Condition:        1E-10

   => Auxiliary Basis Set <=

  Basis Set: (MINIX AUX)
    Blend: DEF2-UNIVERSAL-JKFIT
    Number of shells: 2812
    Number of basis functions: 8520
    Number of Cartesian functions: 10018
    Spherical Harmonics?: true
    Max angular momentum: 4

  Minimum eigenvalue in the overlap matrix is 1.0755975799E-01.
  Reciprocal condition number of the overlap matrix is 3.6270891809E-02.
    Using symmetric orthogonalization.

  ==> Pre-Iterations <==

  SCF Guess: Superposition of Atomic Densities via on-the-fly atomic UHF (no occupation information).

   -------------------------
    Irrep   Nso     Nmo    
   -------------------------
     A        554     554 
   -------------------------
    Total     554     554
   -------------------------

  ==> Iterations <==

                           Total Energy        Delta E     RMS |[F,P]|

   @DF-RHF iter SAD: -4795.58989816998019   -4.79559e+03   0.00000e+00 
   @DF-RHF iter   1: -4836.16610615352420   -4.05762e+01   3.10177e-03 ADIIS/DIIS
   @DF-RHF iter   2: -4837.50524550196587   -1.33914e+00   2.34556e-03 ADIIS/DIIS
   @DF-RHF iter   3: -4838.41959414316170   -9.14349e-01   4.01667e-04 ADIIS/DIIS
   @DF-RHF iter   4: -4838.46502193747165   -4.54278e-02   1.68004e-04 ADIIS/DIIS
   @DF-RHF iter   5: -4838.47886647719952   -1.38445e-02   7.00398e-05 DIIS
   @DF-RHF iter   6: -4838.48172253144639   -2.85605e-03   2.75470e-05 DIIS
   @DF-RHF iter   7: -4838.48236344748602   -6.40916e-04   8.33756e-06 DIIS
   @DF-RHF iter   8: -4838.48241135178159   -4.79043e-05   2.84666e-06 DIIS
   @DF-RHF iter   9: -4838.48241627790230   -4.92612e-06   1.30603e-06 DIIS
   @DF-RHF iter  10: -4838.48241755297204   -1.27507e-06   7.44834e-07 DIIS
   @DF-RHF iter  11: -4838.48241816574318   -6.12771e-07   4.38213e-07 DIIS
  Energy and wave function converged.


  ==> Post-Iterations <==

    Orbital Energies [Eh]
    ---------------------

    Doubly Occupied:                                                      

       1A    -91.666810     2A    -91.267238     3A    -20.434136  
       4A    -20.353794     5A    -20.335474     6A    -20.333680  
       7A    -20.313366     8A    -20.306972     9A    -20.294303  
      10A    -20.284864    11A    -20.281905    12A    -20.279326  
      13A    -20.268091    14A    -20.268030    15A    -20.266513  
      16A    -20.258880    17A    -20.256148    18A    -20.254610  
      19A    -20.246559    20A    -20.230327    21A    -15.468266  
      22A    -15.466567    23A    -15.460794    24A    -15.452443  
      25A    -15.444741    26A    -15.443032    27A    -15.432661  
      28A    -15.430879    29A    -15.428567    30A    -15.395412  
      31A    -11.343304    32A    -11.336343    33A    -11.331158  
      34A    -11.321646    35A    -11.319379    36A    -11.319242  
      37A    -11.316400    38A    -11.304423    39A    -11.303345  
      40A    -11.284159    41A    -11.277136    42A    -11.264465  
      43A    -11.261903    44A    -11.258493    45A    -11.257125  
      46A    -11.251051    47A    -11.248935    48A    -11.239347  
      49A    -11.238274    50A    -11.236415    51A    -11.230035  
      52A    -11.225817    53A    -11.211319    54A    -11.208176  
      55A    -11.205108    56A    -11.195799    57A    -11.195775  
      58A    -11.195335    59A    -11.194253    60A    -11.192274  
      61A    -11.191106    62A    -11.190590    63A    -11.190511  
      64A    -11.189683    65A    -11.188642    66A    -11.187827  
      67A    -11.183991    68A    -11.183939    69A    -11.183290  
      70A    -11.182789    71A    -11.180964    72A    -11.180812  
      73A    -11.180386    74A    -11.179745    75A    -11.178292  
      76A    -11.176838    77A    -11.168983    78A    -11.168819  
      79A    -11.164123    80A    -11.160534    81A    -11.158631  
      82A    -11.158096    83A    -11.148979    84A    -11.144927  
      85A    -11.140333    86A    -11.127221    87A     -9.231416  
      88A     -8.885375    89A     -6.887368    90A     -6.882368  
      91A     -6.879858    92A     -6.534984    93A     -6.533216  
      94A     -6.530331    95A     -1.453903    96A     -1.423519  
      97A     -1.401202    98A     -1.386791    99A     -1.384860  
     100A     -1.384756   101A     -1.376627   102A     -1.373801  
     103A     -1.373216   104A     -1.367647   105A     -1.365679  
     106A     -1.363271   107A     -1.361849   108A     -1.348344  
     109A     -1.334618   110A     -1.331307   111A     -1.328661  
     112A     -1.277913   113A     -1.254726   114A     -1.247214  
     115A     -1.241891   116A     -1.235753   117A     -1.231773  
     118A     -1.231504   119A     -1.218425   120A     -1.213343  
     121A     -1.201140   122A     -1.196701   123A     -1.190440  
     124A     -1.182781   125A     -1.176971   126A     -1.143803  
     127A     -1.136468   128A     -1.110020   129A     -1.103249  
     130A     -1.099116   131A     -1.092816   132A     -1.090655  
     133A     -1.080652   134A     -1.080086   135A     -1.074498  
     136A     -1.048116   137A     -1.043719   138A     -1.037144  
     139A     -1.033125   140A     -1.014487   141A     -1.013402  
     142A     -1.004084   143A     -0.990352   144A     -0.989207  
     145A     -0.985976   146A     -0.982361   147A     -0.955619  
     148A     -0.949537   149A     -0.944536   150A     -0.931722  
     151A     -0.921309   152A     -0.917381   153A     -0.900628  
     154A     -0.900496   155A     -0.880531   156A     -0.877017  
     157A     -0.872482   158A     -0.860419   159A     -0.859920  
     160A     -0.857416   161A     -0.854595   162A     -0.854062  
     163A     -0.851805   164A     -0.825926   165A     -0.823241  
     166A     -0.819699   167A     -0.817053   168A     -0.810698  
     169A     -0.806668   170A     -0.806140   171A     -0.802796  
     172A     -0.802352   173A     -0.800211   174A     -0.795768  
     175A     -0.791900   176A     -0.791656   177A     -0.786042  
     178A     -0.785048   179A     -0.782582   180A     -0.780374  
     181A     -0.753708   182A     -0.752225   183A     -0.745165  
     184A     -0.741574   185A     -0.739974   186A     -0.738518  
     187A     -0.734612   188A     -0.725892   189A     -0.724738  
     190A     -0.723438   191A     -0.719479   192A     -0.718329  
     193A     -0.716055   194A     -0.712807   195A     -0.702864  
     196A     -0.699474   197A     -0.694057   198A     -0.685751  
     199A     -0.684060   200A     -0.682143   201A     -0.681376  
     202A     -0.679956   203A     -0.671410   204A     -0.670648  
     205A     -0.669880   206A     -0.668664   207A     -0.667192  
     208A     -0.666252   209A     -0.662834   210A     -0.662142  
     211A     -0.658284   212A     -0.655980   213A     -0.649080  
     214A     -0.644872   215A     -0.643617   216A     -0.641863  
     217A     -0.638644   218A     -0.637700   219A     -0.636279  
     220A     -0.633738   221A     -0.630321   222A     -0.629656  
     223A     -0.627979   224A     -0.625492   225A     -0.622805  
     226A     -0.622251   227A     -0.620070   228A     -0.615919  
     229A     -0.613297   230A     -0.611442   231A     -0.605782  
     232A     -0.605419   233A     -0.603115   234A     -0.600330  
     235A     -0.599391   236A     -0.598655   237A     -0.598251  
     238A     -0.596327   239A     -0.593289   240A     -0.591795  
     241A     -0.590708   242A     -0.590432   243A     -0.588296  
     244A     -0.587219   245A     -0.582218   246A     -0.579481  
     247A     -0.575299   248A     -0.573086   249A     -0.572130  
     250A     -0.570273   251A     -0.567349   252A     -0.567126  
     253A     -0.565481   254A     -0.562999   255A     -0.559963  
     256A     -0.558702   257A     -0.557011   258A     -0.556519  
     259A     -0.554162   260A     -0.554082   261A     -0.549776  
     262A     -0.548433   263A     -0.548186   264A     -0.546130  
     265A     -0.544993   266A     -0.543804   267A     -0.540933  
     268A     -0.540559   269A     -0.538535   270A     -0.534650  
     271A     -0.533570   272A     -0.532663   273A     -0.531617  
     274A     -0.529696   275A     -0.528963   276A     -0.528157  
     277A     -0.526690   278A     -0.523796   279A     -0.523174  
     280A     -0.522457   281A     -0.520885   282A     -0.518045  
     283A     -0.516424   284A     -0.513288   285A     -0.512764  
     286A     -0.510012   287A     -0.507543   288A     -0.503966  
     289A     -0.503816   290A     -0.501639   291A     -0.500538  
     292A     -0.499609   293A     -0.495569   294A     -0.490824  
     295A     -0.488658   296A     -0.487071   297A     -0.485248  
     298A     -0.484827   299A     -0.484023   300A     -0.479766  
     301A     -0.478335   302A     -0.476962   303A     -0.473752  
     304A     -0.473736   305A     -0.471007   306A     -0.465648  
     307A     -0.463741   308A     -0.463105   309A     -0.454760  
     310A     -0.453267   311A     -0.450858   312A     -0.444160  
     313A     -0.443613   314A     -0.438445   315A     -0.436049  
     316A     -0.433935   317A     -0.431399   318A     -0.428752  
     319A     -0.426595   320A     -0.422097   321A     -0.415202  
     322A     -0.414871   323A     -0.413812   324A     -0.409951  
     325A     -0.405386   326A     -0.399581   327A     -0.398853  
     328A     -0.390510   329A     -0.385870   330A     -0.378953  
     331A     -0.378589   332A     -0.372658   333A     -0.371232  
     334A     -0.371071   335A     -0.368337   336A     -0.367683  
     337A     -0.362805   338A     -0.361794   339A     -0.359342  
     340A     -0.357038   341A     -0.356603   342A     -0.329406  
     343A     -0.323841   344A     -0.323256  

    Virtual:                                                              

     345A      0.098544   346A      0.168218   347A      0.172922  
     348A      0.177726   349A      0.180410   350A      0.185386  
     351A      0.212186   352A      0.219214   353A      0.226726  
     354A      0.229273   355A      0.236363   356A      0.241353  
     357A      0.247241   358A      0.248770   359A      0.252474  
     360A      0.280072   361A      0.303000   362A      0.368298  
     363A      0.371012   364A      0.386564   365A      0.406030  
     366A      0.411286   367A      0.417920   368A      0.438400  
     369A      0.450862   370A      0.463689   371A      0.482234  
     372A      0.487711   373A      0.491132   374A      0.495974  
     375A      0.499600   376A      0.500952   377A      0.501514  
     378A      0.504474   379A      0.507486   380A      0.508682  
     381A      0.509522   382A      0.515054   383A      0.518082  
     384A      0.522273   385A      0.523762   386A      0.533115  
     387A      0.534169   388A      0.548222   389A      0.548975  
     390A      0.549847   391A      0.555528   392A      0.558864  
     393A      0.560747   394A      0.569765   395A      0.572258  
     396A      0.574875   397A      0.579085   398A      0.580903  
     399A      0.582054   400A      0.587135   401A      0.587409  
     402A      0.588405   403A      0.590043   404A      0.591038  
     405A      0.601011   406A      0.601502   407A      0.603942  
     408A      0.607886   409A      0.608806   410A      0.609871  
     411A      0.612752   412A      0.615007   413A      0.618457  
     414A      0.622797   415A      0.625946   416A      0.627373  
     417A      0.629964   418A      0.630323   419A      0.631242  
     420A      0.634611   421A      0.635888   422A      0.638846  
     423A      0.641282   424A      0.642674   425A      0.644487  
     426A      0.646533   427A      0.650292   428A      0.651414  
     429A      0.652337   430A      0.653127   431A      0.654725  
     432A      0.655179   433A      0.657188   434A      0.659463  
     435A      0.660035   436A      0.661395   437A      0.665110  
     438A      0.666566   439A      0.667463   440A      0.668453  
     441A      0.672609   442A      0.674300   443A      0.677002  
     444A      0.678027   445A      0.678917   446A      0.681807  
     447A      0.684871   448A      0.686597   449A      0.687597  
     450A      0.689474   451A      0.690404   452A      0.691975  
     453A      0.694387   454A      0.694586   455A      0.694837  
     456A      0.696367   457A      0.696782   458A      0.698183  
     459A      0.702370   460A      0.703265   461A      0.705354  
     462A      0.708135   463A      0.710556   464A      0.713009  
     465A      0.713494   466A      0.715335   467A      0.715590  
     468A      0.719205   469A      0.721384   470A      0.723789  
     471A      0.726059   472A      0.730164   473A      0.733388  
     474A      0.733928   475A      0.734706   476A      0.736707  
     477A      0.738571   478A      0.739453   479A      0.740397  
     480A      0.742384   481A      0.744767   482A      0.749101  
     483A      0.752389   484A      0.754339   485A      0.755081  
     486A      0.757613   487A      0.758911   488A      0.759498  
     489A      0.761683   490A      0.762916   491A      0.763339  
     492A      0.765916   493A      0.769733   494A      0.771208  
     495A      0.771803   496A      0.772218   497A      0.775854  
     498A      0.781621   499A      0.782746   500A      0.787626  
     501A      0.789986   502A      0.792252   503A      0.795081  
     504A      0.803067   505A      0.805820   506A      0.807042  
     507A      0.811991   508A      0.813066   509A      0.817664  
     510A      0.821325   511A      0.828469   512A      0.838421  
     513A      0.839688   514A      0.841173   515A      0.843421  
     516A      0.846575   517A      0.850695   518A      0.862654  
     519A      0.863236   520A      0.865553   521A      0.868957  
     522A      0.870962   523A      0.871519   524A      0.875721  
     525A      0.879513   526A      0.885884   527A      0.890215  
     528A      0.890993   529A      0.893132   530A      0.899773  
     531A      0.903842   532A      0.906904   533A      0.915718  
     534A      0.922877   535A      0.924912   536A      0.935880  
     537A      0.936933   538A      0.946391   539A      0.962582  
     540A      0.982791   541A      0.984973   542A      0.991907  
     543A      0.999512   544A      1.005410   545A      1.021311  
     546A      1.030959   547A      1.049364   548A      1.057751  
     549A      1.062538   550A      1.073169   551A      1.120835  
     552A      1.123863   553A      1.215391   554A      1.391300  

    Final Occupation by Irrep:
              A 
    DOCC [   344 ]
    NA   [   344 ]
    NB   [   344 ]

  @DF-RHF Final Energy: -4838.48241816574318

   => Energetics <=

    Nuclear Repulsion Energy =          18684.3485119326032873
    One-Electron Energy =              -43901.4165775664368994
    Two-Electron Energy =               20380.1029619486653246
    Total Energy =                      -4838.4824181657450026

Computation Completed


Properties will be evaluated at   0.000000,   0.000000,   0.000000 [a0]

Properties computed using the SCF density matrix


 Multipole Moments:

 ------------------------------------------------------------------------------------
     Multipole            Electronic (a.u.)      Nuclear  (a.u.)        Total (a.u.)
 ------------------------------------------------------------------------------------

 L = 1.  Multiply by 2.5417464519 to convert [e a0] to [Debye]
 Dipole X            :       -778.8679118          774.0280415           -4.8398703
 Dipole Y            :     -61819.0587129        61817.1386455           -1.9200675
 Dipole Z            :     -65249.7771294        65248.7395598           -1.0375696
 Magnitude           :                                                    5.3091952

 ------------------------------------------------------------------------------------

*** tstop() called on atl1-1-01-010-20-1.pace.gatech.edu at Tue May 20 08:13:13 2025
Module time:
	user time   =    1173.27 seconds =      19.55 minutes
	system time =      44.70 seconds =       0.74 minutes
	total time  =        174 seconds =       2.90 minutes
Total time:
	user time   =    1173.27 seconds =      19.55 minutes
	system time =      44.70 seconds =       0.74 minutes
	total time  =        174 seconds =       2.90 minutes
Wall time: 173.79 seconds
