# Supplementary material for: SparcleQC: Automated Input File Creation for QM/MM Studies of Protein:Ligand Complexes
Source: J Chem Inf Model. 2025 Jun 17;65(13):6433–40. doi: 10.1021/acs.jcim.5c00617 (PMC12264949; doi:10.1021/acs.jcim.5c00617)
Supplement: Supplementary file 2 [file ci5c00617_si_002.zip › si/convergence/ex1_1ABA/psi4_files/no_ee/cutoff_13.0_psi4_file_prot.out]

Scratch directory: /tmp/
   => Libint2 <=

    Primary   basis highest AM E, G, H:  5, 4, 3
    Auxiliary basis highest AM E, G, H:  6, 5, 4
    Onebody   basis highest AM E, G, H:  6, 5, 4
    Solid Harmonics ordering:            gaussian

*** tstart() called on atl1-1-01-010-19-2.pace.gatech.edu
*** at Thu May 22 07:10:51 2025

   => Loading Basis Set <=

    Name: MINIX
    Role: ORBITAL
    Keyword: BASIS
    atoms 1, 4-5, 7-9, 20-21, 23-29, 41-42, 48-49, 51-57, 69-70, 72-73, 81-82, 84, 92-93, 95-96, 106-107, 109-112, 125-126, 128-130, 132, 142-143, 145-148, 164-165, 167, 174-175, 181-182, 184-186, 195-196, 198, 205-206, 208-209, 217-218, 220-221, 231-232, 234, 241-245, 260, 263-264, 266-272, 283-284, 286-289, 302-303, 305-306, 316-317, 319-322, 335-336, 338-339, 341, 352-353, 355-357, 366-367, 369-371, 381-382, 384-387, 403-404, 410-411, 413-415, 426-427, 429-435, 446-447, 449-450, 458-459, 461-462, 470-471, 473-475, 485-486, 488-491, 507-508, 510-513, 526-527, 529, 536-537, 539-541, 551-552, 554-557, 570-571, 573-576, 589-590, 592-593, 603-604, 606-609, 625-626, 628-631, 644-645, 651-652, 654-656, 658, 675-676, 678-679, 687-688, 690-691, 701-702, 704-706, 718-719, 721-724, 737-738, 744-745, 747-750, 763-764, 766-767, 777-778, 780-781, 783, 794-795, 797-799, 808-809, 811-813, 825-826, 828-830, 841-848, 858, 861-862, 864-866, 868, 878-879, 881-884, 897-898, 904-905, 911-912, 914-920, 931-932, 934-935, 943-946 entry C          line    74 file /storage/hive/project/chem-sherrill/csargent30/.conda/envs/psi419/share/psi4/basis/minix.gbs 
    atoms 2, 6, 22, 30, 43, 50, 58, 71, 74-75, 83, 85, 94, 98, 108, 127, 144, 166, 176, 183, 197, 207, 210-211, 219, 223, 233, 261, 265, 285, 304, 308, 318, 337, 354, 368, 372-373, 383, 405, 412, 428, 448, 451-452, 460, 463-464, 472, 476-477, 487, 509, 528, 538, 542-543, 553, 572, 591, 594, 605, 627, 646, 653, 677, 680-681, 689, 692, 703, 708, 720, 739, 746, 765, 768, 779, 796, 810, 815, 827, 859, 863, 880, 899, 906, 913, 933, 936-937, 948, 957, 960, 963, 966, 969, 972, 975, 978, 981, 984, 987, 990, 993, 996, 999, 1002, 1005, 1008, 1011                                                                                                                                                                                                                                                                                                                                                                                                                                                                                                  entry O          line   102 file /storage/hive/project/chem-sherrill/csargent30/.conda/envs/psi419/share/psi4/basis/minix.gbs 
    atoms 3, 19, 40, 47, 68, 80, 91, 97, 105, 124, 131, 133, 141, 149, 163, 173, 180, 194, 204, 216, 222, 230, 240, 246, 262, 282, 301, 307, 315, 334, 351, 365, 380, 388, 402, 409, 425, 445, 457, 469, 484, 492, 506, 525, 535, 550, 569, 588, 602, 610, 624, 643, 650, 657, 659-660, 674, 686, 700, 707, 717, 736, 743, 762, 776, 793, 807, 814, 824, 840, 860, 867, 869, 877, 896, 903, 910, 930, 942, 947                                                                                                                                                                                                                                                                                                                                                                                                                                                                                                                                                                                                                                                  entry N          line    88 file /storage/hive/project/chem-sherrill/csargent30/.conda/envs/psi419/share/psi4/basis/minix.gbs 
    atoms 10-18, 31-39, 44-46, 59-67, 76-79, 86-90, 99-104, 113-123, 134-140, 150-162, 169-172, 177-179, 187-193, 200-203, 212-215, 224-229, 235-239, 247-259, 273-281, 290-300, 309-314, 323-333, 342-350, 358-364, 374-379, 389-401, 406-408, 416-424, 436-444, 453-456, 465-468, 478-483, 493-505, 514-524, 530-534, 544-549, 558-568, 577-587, 595-601, 611-623, 632-642, 647-649, 661-673, 682-685, 693-699, 709-716, 725-735, 740-742, 751-761, 769-775, 784-792, 800-806, 816-823, 831-839, 849-857, 870-876, 885-895, 900-902, 907-909, 921-929, 938-941, 949-956, 958-959, 961-962, 964-965, 967-968, 970-971, 973-974, 976-977, 979-980, 982-983, 985-986, 988-989, 991-992, 994-995, 997-998, 1000-1001, 1003-1004, 1006-1007, 1009-1010, 1012-1019                                                                                                                                                                                                                                                                                                  entry H          line    24 file /storage/hive/project/chem-sherrill/csargent30/.conda/envs/psi419/share/psi4/basis/minix.gbs 
    atoms 168, 199, 340, 782                                                                                                                                                                                                                                                                                                                                                                                                                                                                                                                                                                                                                                                                                                                                                                                                                                                                                                                                                                                                                                    entry S          line   256 file /storage/hive/project/chem-sherrill/csargent30/.conda/envs/psi419/share/psi4/basis/minix.gbs 

   => HF3C: Empirical Dispersion <=

    Grimme's -D3 (BJ-damping) Dispersion Correction
    Grimme S.; Ehrlich S.; Goerigk L. (2011), J. Comput. Chem., 32: 1456

        s6 =       1.000000
        s8 =       0.877700
        a1 =       0.417100
        a2 =       2.914900


         ---------------------------------------------------------
                                   SCF
               by Justin Turney, Rob Parrish, Andy Simmonett
                          and Daniel G. A. Smith
                              RHF Reference
                       10 Threads, 114440 MiB Core
         ---------------------------------------------------------

  ==> Geometry <==

    Molecular point group: c1
    Full point group: C1

    Geometry (in Angstrom), charge = -3, multiplicity = 1:

       Center              X                  Y                   Z               Mass       
    ------------   -----------------  -----------------  -----------------  -----------------
         C           12.869000000000    48.669000000000    55.651000000000    12.000000000000
         O           12.774000000000    47.509000000000    55.249000000000    15.994914619570
         N           11.862000000000    49.290000000000    56.238000000000    14.003074004430
         C           10.574000000000    48.651000000000    56.514000000000    12.000000000000
         C            9.479000000000    49.442000000000    55.784000000000    12.000000000000
         O            9.222000000000    50.616000000000    56.099000000000    15.994914619570
         C           10.282000000000    48.658000000000    58.060000000000    12.000000000000
         C            8.950000000000    47.961000000000    58.320000000000    12.000000000000
         C           11.449000000000    48.005000000000    58.839000000000    12.000000000000
         H           11.987000000000    50.255000000000    56.510000000000     1.007825032230
         H           10.589000000000    47.624000000000    56.149000000000     1.007825032230
         H           10.193000000000    49.695000000000    58.385000000000     1.007825032230
         H            8.741000000000    47.962000000000    59.390000000000     1.007825032230
         H            9.002000000000    46.933000000000    57.961000000000     1.007825032230
         H            8.155000000000    48.489000000000    57.794000000000     1.007825032230
         H           11.227000000000    48.020000000000    59.906000000000     1.007825032230
         H           11.574000000000    46.974000000000    58.508000000000     1.007825032230
         H           12.368000000000    48.561000000000    58.651000000000     1.007825032230
         N            8.831000000000    48.837000000000    54.788000000000    14.003074004430
         C            7.706000000000    49.436000000000    54.084000000000    12.000000000000
         C            6.456000000000    48.981000000000    54.822000000000    12.000000000000
         O            6.310000000000    47.784000000000    55.139000000000    15.994914619570
         C            7.599000000000    48.942000000000    52.633000000000    12.000000000000
         C            8.692000000000    49.472000000000    51.736000000000    12.000000000000
         C            9.959000000000    48.898000000000    51.781000000000    12.000000000000
         C            8.415000000000    50.537000000000    50.880000000000    12.000000000000
         C           10.961000000000    49.400000000000    50.960000000000    12.000000000000
         C            9.426000000000    51.032000000000    50.065000000000    12.000000000000
         C           10.685000000000    50.467000000000    50.116000000000    12.000000000000
         O           11.708000000000    50.978000000000    49.318000000000    15.994914619570
         H            9.136000000000    47.916000000000    54.508000000000     1.007825032230
         H            7.783000000000    50.523000000000    54.107000000000     1.007825032230
         H            6.637000000000    49.260000000000    52.230000000000     1.007825032230
         H            7.639000000000    47.853000000000    52.629000000000     1.007825032230
         H           10.161000000000    48.072000000000    52.447000000000     1.007825032230
         H            7.427000000000    50.972000000000    50.851000000000     1.007825032230
         H           11.948000000000    48.963000000000    50.978000000000     1.007825032230
         H            9.228000000000    51.855000000000    49.395000000000     1.007825032230
         H           11.376000000000    51.721000000000    48.808000000000     1.007825032230
         N            5.533000000000    49.874000000000    55.110000000000    14.003074004430
         C            4.317000000000    49.477000000000    55.789000000000    12.000000000000
         C            3.333000000000    50.620000000000    55.891000000000    12.000000000000
         O            3.372000000000    51.588000000000    55.127000000000    15.994914619570
         H            5.674000000000    50.841000000000    54.856000000000     1.007825032230
         H            4.569000000000    49.137000000000    56.794000000000     1.007825032230
         H            3.854000000000    48.656000000000    55.241000000000     1.007825032230
         N            2.442000000000    50.507000000000    56.862000000000    14.003074004430
         C            1.413000000000    51.506000000000    57.119000000000    12.000000000000
         C            1.670000000000    52.119000000000    58.461000000000    12.000000000000
         O            2.084000000000    51.417000000000    59.378000000000    15.994914619570
         C            0.005000000000    50.927000000000    57.232000000000    12.000000000000
         C           -0.521000000000    50.237000000000    56.001000000000    12.000000000000
         C           -0.985000000000    51.011000000000    54.951000000000    12.000000000000
         C           -0.569000000000    48.854000000000    55.936000000000    12.000000000000
         C           -1.502000000000    50.387000000000    53.835000000000    12.000000000000
         C           -1.086000000000    48.222000000000    54.817000000000    12.000000000000
         C           -1.549000000000    49.003000000000    53.779000000000    12.000000000000
         O           -2.106000000000    48.406000000000    52.664000000000    15.994914619570
         H            2.477000000000    49.689000000000    57.454000000000     1.007825032230
         H            1.439000000000    52.275000000000    56.347000000000     1.007825032230
         H            0.006000000000    50.203000000000    58.047000000000     1.007825032230
         H           -0.679000000000    51.735000000000    57.492000000000     1.007825032230
         H           -0.943000000000    52.089000000000    55.005000000000     1.007825032230
         H           -0.201000000000    48.265000000000    56.763000000000     1.007825032230
         H           -1.869000000000    50.975000000000    53.007000000000     1.007825032230
         H           -1.126000000000    47.144000000000    54.759000000000     1.007825032230
         H           -2.740000000000    47.740000000000    52.940000000000     1.007825032230
         N            1.353000000000    53.383000000000    58.618000000000    14.003074004430
         C            1.379000000000    54.012000000000    59.918000000000    12.000000000000
         C            0.072000000000    53.524000000000    60.555000000000    12.000000000000
         O           -1.014000000000    53.786000000000    60.032000000000    15.994914619570
         C            1.368000000000    55.515000000000    59.744000000000    12.000000000000
         C            1.385000000000    56.331000000000    61.039000000000    12.000000000000
         O            0.880000000000    55.917000000000    62.095000000000    15.994914619570
         O            1.931000000000    57.431000000000    60.951000000000    15.994914619570
         H            1.085000000000    53.928000000000    57.811000000000     1.007825032230
         H            2.245000000000    53.688000000000    60.496000000000     1.007825032230
         H            2.247000000000    55.792000000000    59.162000000000     1.007825032230
         H            0.479000000000    55.789000000000    59.176000000000     1.007825032230
         N            0.064000000000    52.892000000000    61.725000000000    14.003074004430
         C           -1.173000000000    52.358000000000    62.288000000000    12.000000000000
         C           -2.171000000000    53.409000000000    62.766000000000    12.000000000000
         O           -3.340000000000    53.082000000000    63.002000000000    15.994914619570
         C           -0.884000000000    51.432000000000    63.465000000000    12.000000000000
         O           -0.305000000000    50.228000000000    62.993000000000    15.994914619570
         H            0.929000000000    52.779000000000    62.234000000000     1.007825032230
         H           -1.661000000000    51.766000000000    61.513000000000     1.007825032230
         H           -0.193000000000    51.922000000000    64.151000000000     1.007825032230
         H           -1.814000000000    51.207000000000    63.987000000000     1.007825032230
         H            0.094000000000    49.756000000000    63.727000000000     1.007825032230
         N           -1.723000000000    54.648000000000    62.956000000000    14.003074004430
         C           -2.659000000000    55.732000000000    63.202000000000    12.000000000000
         C           -3.518000000000    55.978000000000    61.988000000000    12.000000000000
         O           -4.628000000000    56.464000000000    62.145000000000    15.994914619570
         C           -1.958000000000    57.050000000000    63.504000000000    12.000000000000
         C           -1.189000000000    56.951000000000    64.807000000000    12.000000000000
         N            0.113000000000    57.238000000000    64.812000000000    14.003074004430
         O           -1.733000000000    56.536000000000    65.839000000000    15.994914619570
         H           -0.731000000000    54.835000000000    62.929000000000     1.007825032230
         H           -3.299000000000    55.467000000000    64.044000000000     1.007825032230
         H           -2.702000000000    57.842000000000    63.585000000000     1.007825032230
         H           -1.267000000000    57.285000000000    62.694000000000     1.007825032230
         H            0.566000000000    57.547000000000    63.963000000000     1.007825032230
         H            0.647000000000    57.147000000000    65.665000000000     1.007825032230
         N           -3.063000000000    55.713000000000    60.763000000000    14.003074004430
         C           -3.859000000000    55.957000000000    59.566000000000    12.000000000000
         C           -4.489000000000    54.638000000000    59.165000000000    12.000000000000
         O           -5.677000000000    54.600000000000    58.838000000000    15.994914619570
         C           -2.936000000000    56.525000000000    58.453000000000    12.000000000000
         C           -2.419000000000    57.872000000000    58.904000000000    12.000000000000
         C           -3.673000000000    56.641000000000    57.124000000000    12.000000000000
         C           -1.159000000000    58.375000000000    58.200000000000    12.000000000000
         H           -2.134000000000    55.330000000000    60.661000000000     1.007825032230
         H           -4.643000000000    56.680000000000    59.792000000000     1.007825032230
         H           -2.089000000000    55.851000000000    58.325000000000     1.007825032230
         H           -3.209000000000    58.605000000000    58.738000000000     1.007825032230
         H           -2.217000000000    57.821000000000    59.974000000000     1.007825032230
         H           -4.035000000000    55.658000000000    56.822000000000     1.007825032230
         H           -4.518000000000    57.321000000000    57.235000000000     1.007825032230
         H           -2.994000000000    57.028000000000    56.364000000000     1.007825032230
         H           -0.881000000000    59.348000000000    58.604000000000     1.007825032230
         H           -0.345000000000    57.668000000000    58.363000000000     1.007825032230
         H           -1.352000000000    58.467000000000    57.131000000000     1.007825032230
         N           -3.764000000000    53.513000000000    59.144000000000    14.003074004430
         C           -4.323000000000    52.242000000000    58.734000000000    12.000000000000
         C           -3.681000000000    51.215000000000    59.641000000000    12.000000000000
         O           -2.469000000000    51.006000000000    59.589000000000    15.994914619570
         C           -3.962000000000    52.008000000000    57.296000000000    12.000000000000
         C           -4.635000000000    50.801000000000    56.669000000000    12.000000000000
         C           -4.176000000000    49.512000000000    56.726000000000    12.000000000000
         N           -5.696000000000    50.809000000000    55.872000000000    14.003074004430
         C           -5.895000000000    49.594000000000    55.423000000000    12.000000000000
         N           -4.976000000000    48.833000000000    55.943000000000    14.003074004430
         H           -2.794000000000    53.552000000000    59.424000000000     1.007825032230
         H           -5.406000000000    52.241000000000    58.862000000000     1.007825032230
         H           -2.883000000000    51.867000000000    57.234000000000     1.007825032230
         H           -4.231000000000    52.894000000000    56.721000000000     1.007825032230
         H           -6.258000000000    51.618000000000    55.648000000000     1.007825032230
         H           -3.337000000000    49.137000000000    57.293000000000     1.007825032230
         H           -6.677000000000    49.282000000000    54.747000000000     1.007825032230
         N           -4.454000000000    50.568000000000    60.487000000000    14.003074004430
         C           -3.913000000000    49.659000000000    61.489000000000    12.000000000000
         C           -3.055000000000    48.558000000000    60.876000000000    12.000000000000
         O           -3.491000000000    47.931000000000    59.898000000000    15.994914619570
         C           -5.077000000000    49.060000000000    62.264000000000    12.000000000000
         C           -4.581000000000    48.271000000000    63.463000000000    12.000000000000
         C           -5.696000000000    47.747000000000    64.361000000000    12.000000000000
         C           -5.125000000000    47.550000000000    65.754000000000    12.000000000000
         N           -6.117000000000    47.166000000000    66.752000000000    14.003074004430
         H           -5.453000000000    50.706000000000    60.440000000000     1.007825032230
         H           -3.296000000000    50.234000000000    62.180000000000     1.007825032230
         H           -5.727000000000    49.864000000000    62.610000000000     1.007825032230
         H           -5.643000000000    48.398000000000    61.608000000000     1.007825032230
         H           -4.005000000000    47.420000000000    63.099000000000     1.007825032230
         H           -3.926000000000    48.910000000000    64.055000000000     1.007825032230
         H           -6.513000000000    48.468000000000    64.395000000000     1.007825032230
         H           -6.062000000000    46.795000000000    63.976000000000     1.007825032230
         H           -4.367000000000    46.769000000000    65.706000000000     1.007825032230
         H           -4.651000000000    48.479000000000    66.072000000000     1.007825032230
         H           -5.667000000000    47.053000000000    67.649000000000     1.007825032230
         H           -6.548000000000    46.294000000000    66.480000000000     1.007825032230
         H           -6.824000000000    47.884000000000    66.818000000000     1.007825032230
         N           -1.840000000000    48.367000000000    61.392000000000    14.003074004430
         C           -0.992000000000    47.311000000000    60.887000000000    12.000000000000
         C           -0.176000000000    46.758000000000    62.031000000000    12.000000000000
         O            0.958000000000    47.176000000000    62.300000000000    15.994914619570
         C           -0.081000000000    47.849000000000    59.785000000000    12.000000000000
         S            0.906000000000    46.497000000000    59.054000000000    31.972071174400
         H           -1.511000000000    48.963000000000    62.139000000000     1.007825032230
         H           -1.616000000000    46.517000000000    60.478000000000     1.007825032230
         H           -0.691000000000    48.308000000000    59.007000000000     1.007825032230
         H            0.590000000000    48.598000000000    60.206000000000     1.007825032230
         N           -0.745000000000    45.803000000000    62.754000000000    14.003074004430
         C           -0.066000000000    45.169000000000    63.887000000000    12.000000000000
         C            1.297000000000    44.560000000000    63.509000000000    12.000000000000
         O            2.300000000000    44.868000000000    64.165000000000    15.994914619570
         H           -1.679000000000    45.502000000000    62.515000000000     1.007825032230
         H            0.092000000000    45.920000000000    64.661000000000     1.007825032230
         H           -0.706000000000    44.381000000000    64.285000000000     1.007825032230
         N            1.441000000000    43.750000000000    62.430000000000    14.003074004430
         C            2.722000000000    43.233000000000    61.953000000000    12.000000000000
         C            3.756000000000    44.331000000000    61.685000000000    12.000000000000
         O            4.949000000000    44.126000000000    61.944000000000    15.994914619570
         C            2.361000000000    42.431000000000    60.697000000000    12.000000000000
         C            0.961000000000    41.944000000000    60.950000000000    12.000000000000
         C            0.350000000000    43.177000000000    61.613000000000    12.000000000000
         H            3.124000000000    42.549000000000    62.701000000000     1.007825032230
         H            2.394000000000    43.066000000000    59.812000000000     1.007825032230
         H            3.040000000000    41.586000000000    60.581000000000     1.007825032230
         H            0.449000000000    41.692000000000    60.021000000000     1.007825032230
         H            0.963000000000    41.096000000000    61.635000000000     1.007825032230
         H           -0.493000000000    42.895000000000    62.243000000000     1.007825032230
         H            0.031000000000    43.893000000000    60.855000000000     1.007825032230
         N            3.322000000000    45.484000000000    61.134000000000    14.003074004430
         C            4.203000000000    46.620000000000    60.883000000000    12.000000000000
         C            4.775000000000    47.153000000000    62.194000000000    12.000000000000
         O            5.993000000000    47.336000000000    62.287000000000    15.994914619570
         C            3.465000000000    47.784000000000    60.221000000000    12.000000000000
         S            2.700000000000    47.388000000000    58.627000000000    31.972071174400
         H            2.346000000000    45.564000000000    60.885000000000     1.007825032230
         H            5.022000000000    46.302000000000    60.238000000000     1.007825032230
         H            2.681000000000    48.119000000000    60.900000000000     1.007825032230
         H            4.169000000000    48.603000000000    60.074000000000     1.007825032230
         N            3.929000000000    47.366000000000    63.213000000000    14.003074004430
         C            4.400000000000    47.850000000000    64.519000000000    12.000000000000
         C            5.301000000000    46.854000000000    65.213000000000    12.000000000000
         O            6.330000000000    47.235000000000    65.785000000000    15.994914619570
         C            3.252000000000    48.130000000000    65.453000000000    12.000000000000
         C            2.275000000000    49.174000000000    64.947000000000    12.000000000000
         O            2.661000000000    50.072000000000    64.202000000000    15.994914619570
         O            1.114000000000    49.053000000000    65.326000000000    15.994914619570
         H            2.944000000000    47.189000000000    63.080000000000     1.007825032230
         H            4.957000000000    48.774000000000    64.366000000000     1.007825032230
         H            2.706000000000    47.200000000000    65.611000000000     1.007825032230
         H            3.654000000000    48.464000000000    66.409000000000     1.007825032230
         N            4.971000000000    45.566000000000    65.104000000000    14.003074004430
         C            5.811000000000    44.521000000000    65.668000000000    12.000000000000
         C            7.214000000000    44.473000000000    65.059000000000    12.000000000000
         O            8.207000000000    44.255000000000    65.775000000000    15.994914619570
         C            5.155000000000    43.160000000000    65.492000000000    12.000000000000
         C            3.963000000000    42.993000000000    66.423000000000    12.000000000000
         N            3.136000000000    42.008000000000    66.186000000000    14.003074004430
         O            3.705000000000    43.776000000000    67.340000000000    15.994914619570
         H            4.122000000000    45.312000000000    64.621000000000     1.007825032230
         H            5.913000000000    44.710000000000    66.737000000000     1.007825032230
         H            4.816000000000    43.061000000000    64.461000000000     1.007825032230
         H            5.887000000000    42.380000000000    65.704000000000     1.007825032230
         H            3.314000000000    41.372000000000    65.422000000000     1.007825032230
         H            2.319000000000    41.884000000000    66.767000000000     1.007825032230
         N            7.325000000000    44.679000000000    63.742000000000    14.003074004430
         C            8.610000000000    44.724000000000    63.054000000000    12.000000000000
         C            9.472000000000    45.856000000000    63.609000000000    12.000000000000
         O           10.647000000000    45.669000000000    63.916000000000    15.994914619570
         C            8.379000000000    44.972000000000    61.565000000000    12.000000000000
         H            6.482000000000    44.809000000000    63.201000000000     1.007825032230
         H            9.127000000000    43.774000000000    63.188000000000     1.007825032230
         H            9.338000000000    45.006000000000    61.049000000000     1.007825032230
         H            7.773000000000    44.165000000000    61.152000000000     1.007825032230
         H            7.860000000000    45.921000000000    61.431000000000     1.007825032230
         N            8.899000000000    47.054000000000    63.754000000000    14.003074004430
         C            9.633000000000    48.188000000000    64.320000000000    12.000000000000
         C            8.750000000000    49.440000000000    64.355000000000    12.000000000000
         C            8.442000000000    49.885000000000    62.945000000000    12.000000000000
         C            7.857000000000    51.275000000000    62.964000000000    12.000000000000
         C            6.420000000000    51.296000000000    63.387000000000    12.000000000000
         N            5.911000000000    52.643000000000    63.201000000000    14.003074004430
         H            7.939000000000    47.180000000000    63.467000000000     1.007825032230
         H           10.500000000000    48.391000000000    63.691000000000     1.007825032230
         H            7.819000000000    49.212000000000    64.874000000000     1.007825032230
         H            9.273000000000    50.238000000000    64.881000000000     1.007825032230
         H            9.360000000000    49.887000000000    62.358000000000     1.007825032230
         H            7.726000000000    49.197000000000    62.496000000000     1.007825032230
         H            8.433000000000    51.885000000000    63.659000000000     1.007825032230
         H            7.938000000000    51.706000000000    61.966000000000     1.007825032230
         H            6.341000000000    51.014000000000    64.437000000000     1.007825032230
         H            5.847000000000    50.599000000000    62.775000000000     1.007825032230
         H            5.006000000000    52.603000000000    62.755000000000     1.007825032230
         H            6.550000000000    53.167000000000    62.619000000000     1.007825032230
         H            5.824000000000    53.097000000000    64.099000000000     1.007825032230
         C           12.566000000000    53.009000000000    57.937000000000    12.000000000000
         O           12.459000000000    51.916000000000    57.371000000000    15.994914619570
         N           11.485000000000    53.672000000000    58.281000000000    14.003074004430
         C           10.147000000000    53.178000000000    57.973000000000    12.000000000000
         C            9.589000000000    54.010000000000    56.814000000000    12.000000000000
         O            9.658000000000    55.244000000000    56.807000000000    15.994914619570
         C            9.253000000000    53.305000000000    59.218000000000    12.000000000000
         C            7.869000000000    52.700000000000    59.024000000000    12.000000000000
         C            7.687000000000    51.343000000000    59.216000000000    12.000000000000
         C            6.802000000000    53.499000000000    58.641000000000    12.000000000000
         C            6.436000000000    50.789000000000    59.028000000000    12.000000000000
         C            5.556000000000    52.939000000000    58.454000000000    12.000000000000
         C            5.384000000000    51.590000000000    58.648000000000    12.000000000000
         H           11.583000000000    54.549000000000    58.773000000000     1.007825032230
         H           10.206000000000    52.132000000000    57.673000000000     1.007825032230
         H            9.741000000000    52.795000000000    60.049000000000     1.007825032230
         H            9.144000000000    54.360000000000    59.467000000000     1.007825032230
         H            8.518000000000    50.720000000000    59.511000000000     1.007825032230
         H            6.947000000000    54.558000000000    58.489000000000     1.007825032230
         H            6.284000000000    49.730000000000    59.179000000000     1.007825032230
         H            4.721000000000    53.557000000000    58.157000000000     1.007825032230
         H            4.408000000000    51.152000000000    58.500000000000     1.007825032230
         N            9.024000000000    53.368000000000    55.798000000000    14.003074004430
         C            8.472000000000    54.040000000000    54.638000000000    12.000000000000
         C            6.973000000000    53.748000000000    54.671000000000    12.000000000000
         O            6.536000000000    52.594000000000    54.558000000000    15.994914619570
         C            9.142000000000    53.478000000000    53.348000000000    12.000000000000
         C           10.605000000000    53.856000000000    53.284000000000    12.000000000000
         C            8.446000000000    54.045000000000    52.136000000000    12.000000000000
         C           11.302000000000    53.478000000000    54.566000000000    12.000000000000
         H            8.976000000000    52.360000000000    55.835000000000     1.007825032230
         H            8.645000000000    55.114000000000    54.711000000000     1.007825032230
         H            9.051000000000    52.392000000000    53.340000000000     1.007825032230
         H           11.075000000000    53.332000000000    52.452000000000     1.007825032230
         H           10.693000000000    54.931000000000    53.129000000000     1.007825032230
         H            7.389000000000    53.781000000000    52.167000000000     1.007825032230
         H            8.549000000000    55.130000000000    52.132000000000     1.007825032230
         H            8.897000000000    53.634000000000    51.233000000000     1.007825032230
         H           12.377000000000    53.428000000000    54.395000000000     1.007825032230
         H           11.090000000000    54.227000000000    55.329000000000     1.007825032230
         H           10.942000000000    52.506000000000    54.902000000000     1.007825032230
         N            6.166000000000    54.792000000000    54.866000000000    14.003074004430
         C            4.714000000000    54.653000000000    54.968000000000    12.000000000000
         C            4.103000000000    54.707000000000    53.574000000000    12.000000000000
         O            4.298000000000    55.692000000000    52.855000000000    15.994914619570
         C            4.122000000000    55.782000000000    55.827000000000    12.000000000000
         C            2.598000000000    55.732000000000    55.945000000000    12.000000000000
         N            2.013000000000    56.857000000000    56.341000000000    14.003074004430
         O            1.918000000000    54.728000000000    55.674000000000    15.994914619570
         H            6.573000000000    55.713000000000    54.946000000000     1.007825032230
         H            4.477000000000    53.693000000000    55.426000000000     1.007825032230
         H            4.547000000000    55.711000000000    56.828000000000     1.007825032230
         H            4.408000000000    56.740000000000    55.392000000000     1.007825032230
         H            2.573000000000    57.671000000000    56.551000000000     1.007825032230
         H            1.008000000000    56.899000000000    56.432000000000     1.007825032230
         N            3.358000000000    53.697000000000    53.143000000000    14.003074004430
         C            2.813000000000    53.718000000000    51.788000000000    12.000000000000
         C            1.415000000000    54.343000000000    51.725000000000    12.000000000000
         O            0.846000000000    54.490000000000    50.639000000000    15.994914619570
         C            2.765000000000    52.263000000000    51.154000000000    12.000000000000
         C            1.854000000000    51.314000000000    51.971000000000    12.000000000000
         C            4.222000000000    51.753000000000    51.018000000000    12.000000000000
         C            1.552000000000    49.957000000000    51.275000000000    12.000000000000
         H            3.168000000000    52.914000000000    53.752000000000     1.007825032230
         H            3.476000000000    54.326000000000    51.173000000000     1.007825032230
         H            2.346000000000    52.349000000000    50.152000000000     1.007825032230
         H            2.343000000000    51.107000000000    52.923000000000     1.007825032230
         H            0.910000000000    51.822000000000    52.168000000000     1.007825032230
         H            4.218000000000    50.753000000000    50.584000000000     1.007825032230
         H            4.784000000000    52.427000000000    50.372000000000     1.007825032230
         H            4.689000000000    51.720000000000    52.002000000000     1.007825032230
         H            0.908000000000    49.355000000000    51.916000000000     1.007825032230
         H            2.486000000000    49.425000000000    51.096000000000     1.007825032230
         H            1.050000000000    50.140000000000    50.325000000000     1.007825032230
         N            0.803000000000    54.699000000000    52.842000000000    14.003074004430
         C           -0.523000000000    55.306000000000    52.821000000000    12.000000000000
         C           -0.453000000000    56.609000000000    53.627000000000    12.000000000000
         O           -0.633000000000    56.589000000000    54.848000000000    15.994914619570
         C           -1.551000000000    54.355000000000    53.441000000000    12.000000000000
         C           -2.945000000000    54.929000000000    53.268000000000    12.000000000000
         S           -4.230000000000    53.864000000000    53.922000000000    31.972071174400
         C           -4.327000000000    52.868000000000    52.489000000000    12.000000000000
         H            1.263000000000    54.547000000000    53.728000000000     1.007825032230
         H           -0.806000000000    55.528000000000    51.792000000000     1.007825032230
         H           -1.338000000000    54.233000000000    54.503000000000     1.007825032230
         H           -1.494000000000    53.386000000000    52.946000000000     1.007825032230
         H           -2.992000000000    55.887000000000    53.785000000000     1.007825032230
         H           -3.129000000000    55.092000000000    52.206000000000     1.007825032230
         H           -5.082000000000    52.095000000000    52.634000000000     1.007825032230
         H           -4.601000000000    53.487000000000    51.634000000000     1.007825032230
         H           -3.359000000000    52.401000000000    52.305000000000     1.007825032230
         N           -0.069000000000    57.747000000000    53.033000000000    14.003074004430
         C            0.130000000000    59.004000000000    53.753000000000    12.000000000000
         C           -1.161000000000    59.540000000000    54.366000000000    12.000000000000
         O           -1.088000000000    60.325000000000    55.314000000000    15.994914619570
         C            0.742000000000    59.923000000000    52.710000000000    12.000000000000
         C            0.180000000000    59.391000000000    51.392000000000    12.000000000000
         C            0.301000000000    57.877000000000    51.623000000000    12.000000000000
         H            0.857000000000    58.842000000000    54.549000000000     1.007825032230
         H            0.437000000000    60.956000000000    52.875000000000     1.007825032230
         H            1.829000000000    59.841000000000    52.721000000000     1.007825032230
         H           -0.857000000000    59.694000000000    51.246000000000     1.007825032230
         H            0.798000000000    59.706000000000    50.551000000000     1.007825032230
         H            1.320000000000    57.531000000000    51.449000000000     1.007825032230
         H           -0.402000000000    57.335000000000    50.990000000000     1.007825032230
         N           -2.347000000000    59.218000000000    53.855000000000    14.003074004430
         C           -3.580000000000    59.608000000000    54.506000000000    12.000000000000
         C           -4.621000000000    58.576000000000    54.120000000000    12.000000000000
         O           -4.435000000000    57.772000000000    53.204000000000    15.994914619570
         C           -4.036000000000    61.020000000000    54.086000000000    12.000000000000
         C           -4.588000000000    61.145000000000    52.709000000000    12.000000000000
         C           -5.126000000000    62.533000000000    52.424000000000    12.000000000000
         O           -6.188000000000    62.907000000000    52.919000000000    15.994914619570
         O           -4.454000000000    63.220000000000    51.686000000000    15.994914619570
         H           -2.388000000000    58.690000000000    52.995000000000     1.007825032230
         H           -3.437000000000    59.585000000000    55.586000000000     1.007825032230
         H           -3.175000000000    61.685000000000    54.162000000000     1.007825032230
         H           -4.794000000000    61.359000000000    54.792000000000     1.007825032230
         H           -3.796000000000    60.923000000000    51.993000000000     1.007825032230
         H           -5.393000000000    60.420000000000    52.583000000000     1.007825032230
         N           -5.705000000000    58.589000000000    54.877000000000    14.003074004430
         C           -6.757000000000    57.578000000000    54.836000000000    12.000000000000
         C           -7.234000000000    57.352000000000    53.418000000000    12.000000000000
         O           -7.586000000000    58.298000000000    52.725000000000    15.994914619570
         C           -7.784000000000    58.137000000000    55.781000000000    12.000000000000
         C           -8.887000000000    57.314000000000    56.382000000000    12.000000000000
         C           -9.560000000000    58.360000000000    57.281000000000    12.000000000000
         C          -10.620000000000    57.764000000000    58.185000000000    12.000000000000
         N          -11.100000000000    58.732000000000    59.160000000000    14.003074004430
         H           -5.813000000000    59.352000000000    55.530000000000     1.007825032230
         H           -6.371000000000    56.642000000000    55.238000000000     1.007825032230
         H           -7.224000000000    58.546000000000    56.622000000000     1.007825032230
         H           -8.256000000000    58.979000000000    55.275000000000     1.007825032230
         H           -9.570000000000    56.940000000000    55.620000000000     1.007825032230
         H           -8.481000000000    56.495000000000    56.976000000000     1.007825032230
         H           -8.796000000000    58.828000000000    57.902000000000     1.007825032230
         H          -10.020000000000    59.122000000000    56.652000000000     1.007825032230
         H          -11.459000000000    57.432000000000    57.574000000000     1.007825032230
         H          -10.200000000000    56.907000000000    58.711000000000     1.007825032230
         H          -11.803000000000    58.302000000000    59.744000000000     1.007825032230
         H          -10.329000000000    59.042000000000    59.734000000000     1.007825032230
         H          -11.501000000000    59.524000000000    58.679000000000     1.007825032230
         N           -7.092000000000    56.125000000000    52.927000000000    14.003074004430
         C           -7.542000000000    55.739000000000    51.597000000000    12.000000000000
         C           -6.706000000000    56.276000000000    50.425000000000    12.000000000000
         O           -7.110000000000    56.102000000000    49.266000000000    15.994914619570
         H           -6.650000000000    55.425000000000    53.506000000000     1.007825032230
         H           -7.532000000000    54.650000000000    51.544000000000     1.007825032230
         H           -8.570000000000    56.079000000000    51.470000000000     1.007825032230
         N           -5.539000000000    56.901000000000    50.662000000000    14.003074004430
         C           -4.668000000000    57.406000000000    49.617000000000    12.000000000000
         C           -3.305000000000    56.701000000000    49.689000000000    12.000000000000
         O           -2.574000000000    56.844000000000    50.663000000000    15.994914619570
         C           -4.477000000000    58.938000000000    49.771000000000    12.000000000000
         C           -3.520000000000    59.471000000000    48.683000000000    12.000000000000
         C           -5.826000000000    59.653000000000    49.617000000000    12.000000000000
         H           -5.252000000000    57.026000000000    51.622000000000     1.007825032230
         H           -5.122000000000    57.201000000000    48.647000000000     1.007825032230
         H           -4.063000000000    59.154000000000    50.756000000000     1.007825032230
         H           -2.553000000000    58.975000000000    48.774000000000     1.007825032230
         H           -3.390000000000    60.546000000000    48.809000000000     1.007825032230
         H           -3.941000000000    59.268000000000    47.698000000000     1.007825032230
         H           -6.518000000000    59.291000000000    50.377000000000     1.007825032230
         H           -6.234000000000    59.449000000000    48.627000000000     1.007825032230
         H           -5.684000000000    60.727000000000    49.737000000000     1.007825032230
         N           -2.981000000000    55.933000000000    48.650000000000    14.003074004430
         C           -1.694000000000    55.276000000000    48.503000000000    12.000000000000
         C           -0.689000000000    56.178000000000    47.833000000000    12.000000000000
         O           -1.007000000000    57.031000000000    46.986000000000    15.994914619570
         C           -1.807000000000    54.027000000000    47.654000000000    12.000000000000
         C           -2.448000000000    52.908000000000    48.447000000000    12.000000000000
         C           -1.674000000000    52.148000000000    49.313000000000    12.000000000000
         C           -3.793000000000    52.637000000000    48.293000000000    12.000000000000
         C           -2.246000000000    51.109000000000    50.022000000000    12.000000000000
         C           -4.359000000000    51.592000000000    49.009000000000    12.000000000000
         C           -3.585000000000    50.828000000000    49.870000000000    12.000000000000
         H           -3.669000000000    55.800000000000    47.923000000000     1.007825032230
         H           -1.321000000000    55.001000000000    49.490000000000     1.007825032230
         H           -2.418000000000    54.242000000000    46.778000000000     1.007825032230
         H           -0.812000000000    53.718000000000    47.333000000000     1.007825032230
         H           -0.624000000000    52.369000000000    49.433000000000     1.007825032230
         H           -4.397000000000    53.231000000000    47.623000000000     1.007825032230
         H           -1.643000000000    50.518000000000    50.695000000000     1.007825032230
         H           -5.410000000000    51.372000000000    48.895000000000     1.007825032230
         H           -4.032000000000    50.014000000000    50.420000000000     1.007825032230
         N            0.559000000000    55.981000000000    48.219000000000    14.003074004430
         C            1.648000000000    56.676000000000    47.609000000000    12.000000000000
         C            2.148000000000    55.749000000000    46.503000000000    12.000000000000
         O            2.969000000000    54.837000000000    46.727000000000    15.994914619570
         C            2.727000000000    56.921000000000    48.641000000000    12.000000000000
         C            3.851000000000    57.807000000000    48.123000000000    12.000000000000
         O            4.136000000000    57.836000000000    46.930000000000    15.994914619570
         O            4.466000000000    58.475000000000    48.937000000000    15.994914619570
         H            0.748000000000    55.324000000000    48.962000000000     1.007825032230
         H            1.306000000000    57.621000000000    47.186000000000     1.007825032230
         H            3.149000000000    55.961000000000    48.937000000000     1.007825032230
         H            2.279000000000    57.394000000000    49.515000000000     1.007825032230
         N            1.729000000000    56.044000000000    45.279000000000    14.003074004430
         C            2.074000000000    55.193000000000    44.152000000000    12.000000000000
         C            3.544000000000    55.165000000000    43.751000000000    12.000000000000
         O            4.028000000000    54.128000000000    43.262000000000    15.994914619570
         C            1.196000000000    55.606000000000    42.978000000000    12.000000000000
         C           -0.276000000000    55.169000000000    43.109000000000    12.000000000000
         O           -0.642000000000    54.440000000000    44.043000000000    15.994914619570
         O           -1.058000000000    55.533000000000    42.223000000000    15.994914619570
         H            1.165000000000    56.868000000000    45.129000000000     1.007825032230
         H            1.794000000000    54.174000000000    44.420000000000     1.007825032230
         H            1.224000000000    56.692000000000    42.895000000000     1.007825032230
         H            1.608000000000    55.175000000000    42.065000000000     1.007825032230
         N            4.295000000000    56.236000000000    44.041000000000    14.003074004430
         C            5.738000000000    56.262000000000    43.810000000000    12.000000000000
         C            6.419000000000    55.264000000000    44.753000000000    12.000000000000
         O            7.287000000000    54.507000000000    44.311000000000    15.994914619570
         C            6.285000000000    57.691000000000    44.060000000000    12.000000000000
         C            7.817000000000    57.877000000000    44.132000000000    12.000000000000
         C            8.325000000000    58.939000000000    45.136000000000    12.000000000000
         O            7.863000000000    60.082000000000    45.076000000000    15.994914619570
         O            9.188000000000    58.652000000000    45.976000000000    15.994914619570
         H            3.849000000000    57.053000000000    44.433000000000     1.007825032230
         H            5.941000000000    55.976000000000    42.778000000000     1.007825032230
         H            5.919000000000    58.324000000000    43.252000000000     1.007825032230
         H            5.858000000000    58.056000000000    44.994000000000     1.007825032230
         H            8.165000000000    58.163000000000    43.139000000000     1.007825032230
         H            8.267000000000    56.918000000000    44.390000000000     1.007825032230
         N            6.007000000000    55.188000000000    46.022000000000    14.003074004430
         C            6.595000000000    54.232000000000    46.948000000000    12.000000000000
         C            6.178000000000    52.810000000000    46.615000000000    12.000000000000
         O            7.003000000000    51.909000000000    46.780000000000    15.994914619570
         C            6.185000000000    54.544000000000    48.389000000000    12.000000000000
         C            6.770000000000    55.890000000000    48.845000000000    12.000000000000
         C            8.263000000000    55.770000000000    49.033000000000    12.000000000000
         C            9.097000000000    56.857000000000    48.364000000000    12.000000000000
         N            8.714000000000    58.206000000000    48.749000000000    14.003074004430
         H            5.275000000000    55.805000000000    46.344000000000     1.007825032230
         H            7.680000000000    54.301000000000    46.874000000000     1.007825032230
         H            5.098000000000    54.589000000000    48.449000000000     1.007825032230
         H            6.549000000000    53.753000000000    49.045000000000     1.007825032230
         H            6.562000000000    56.648000000000    48.090000000000     1.007825032230
         H            6.309000000000    56.183000000000    49.788000000000     1.007825032230
         H            8.470000000000    55.798000000000    50.103000000000     1.007825032230
         H            8.583000000000    54.803000000000    48.645000000000     1.007825032230
         H           10.142000000000    56.705000000000    48.635000000000     1.007825032230
         H            8.998000000000    56.759000000000    47.283000000000     1.007825032230
         H            9.047000000000    58.862000000000    48.057000000000     1.007825032230
         H            7.708000000000    58.265000000000    48.811000000000     1.007825032230
         H            9.121000000000    58.428000000000    49.646000000000     1.007825032230
         N            4.954000000000    52.544000000000    46.147000000000    14.003074004430
         C            4.574000000000    51.175000000000    45.767000000000    12.000000000000
         C            5.400000000000    50.768000000000    44.548000000000    12.000000000000
         O            5.935000000000    49.653000000000    44.554000000000    15.994914619570
         C            3.036000000000    51.092000000000    45.467000000000    12.000000000000
         C            2.286000000000    51.433000000000    46.777000000000    12.000000000000
         C            2.604000000000    49.685000000000    45.023000000000    12.000000000000
         C            0.773000000000    51.661000000000    46.639000000000    12.000000000000
         H            4.282000000000    53.292000000000    46.053000000000     1.007825032230
         H            4.809000000000    50.502000000000    46.592000000000     1.007825032230
         H            2.774000000000    51.816000000000    44.696000000000     1.007825032230
         H            2.438000000000    50.609000000000    47.474000000000     1.007825032230
         H            2.731000000000    52.331000000000    47.204000000000     1.007825032230
         H            3.120000000000    49.420000000000    44.100000000000     1.007825032230
         H            2.859000000000    48.965000000000    45.800000000000     1.007825032230
         H            1.527000000000    49.672000000000    44.854000000000     1.007825032230
         H            0.349000000000    51.893000000000    47.616000000000     1.007825032230
         H            0.592000000000    52.493000000000    45.958000000000     1.007825032230
         H            0.304000000000    50.760000000000    46.244000000000     1.007825032230
         N            5.592000000000    51.650000000000    43.542000000000    14.003074004430
         C            6.428000000000    51.322000000000    42.387000000000    12.000000000000
         C            7.875000000000    50.984000000000    42.805000000000    12.000000000000
         O            8.493000000000    50.019000000000    42.350000000000    15.994914619570
         C            6.431000000000    52.514000000000    41.431000000000    12.000000000000
         H            5.148000000000    52.556000000000    43.589000000000     1.007825032230
         H            5.999000000000    50.461000000000    41.875000000000     1.007825032230
         H            7.051000000000    52.284000000000    40.564000000000     1.007825032230
         H            6.833000000000    53.389000000000    41.943000000000     1.007825032230
         H            5.412000000000    52.720000000000    41.104000000000     1.007825032230
         N            8.420000000000    51.753000000000    43.762000000000    14.003074004430
         C            9.754000000000    51.519000000000    44.282000000000    12.000000000000
         C            9.824000000000    50.151000000000    44.980000000000    12.000000000000
         O           10.783000000000    49.382000000000    44.768000000000    15.994914619570
         C           10.071000000000    52.653000000000    45.226000000000    12.000000000000
         C           11.325000000000    52.457000000000    46.033000000000    12.000000000000
         C           11.503000000000    53.587000000000    47.030000000000    12.000000000000
         O           11.927000000000    54.654000000000    46.595000000000    15.994914619570
         O           11.218000000000    53.423000000000    48.217000000000    15.994914619570
         H            7.881000000000    52.522000000000    44.133000000000     1.007825032230
         H           10.465000000000    51.534000000000    43.456000000000     1.007825032230
         H           10.183000000000    53.564000000000    44.639000000000     1.007825032230
         H            9.233000000000    52.781000000000    45.911000000000     1.007825032230
         H           11.260000000000    51.512000000000    46.572000000000     1.007825032230
         H           12.184000000000    52.430000000000    45.362000000000     1.007825032230
         N            8.796000000000    49.803000000000    45.757000000000    14.003074004430
         C            8.772000000000    48.508000000000    46.402000000000    12.000000000000
         C            8.758000000000    47.383000000000    45.375000000000    12.000000000000
         O            9.544000000000    46.436000000000    45.473000000000    15.994914619570
         C            7.545000000000    48.399000000000    47.296000000000    12.000000000000
         C            7.324000000000    47.081000000000    48.078000000000    12.000000000000
         C            8.510000000000    46.703000000000    48.971000000000    12.000000000000
         C            6.091000000000    47.281000000000    48.927000000000    12.000000000000
         H            8.031000000000    50.447000000000    45.895000000000     1.007825032230
         H            9.665000000000    48.408000000000    47.019000000000     1.007825032230
         H            7.607000000000    49.203000000000    48.029000000000     1.007825032230
         H            6.664000000000    48.575000000000    46.679000000000     1.007825032230
         H            7.141000000000    46.273000000000    47.369000000000     1.007825032230
         H            9.398000000000    46.559000000000    48.355000000000     1.007825032230
         H            8.284000000000    45.779000000000    49.503000000000     1.007825032230
         H            8.692000000000    47.501000000000    49.691000000000     1.007825032230
         H            5.893000000000    46.375000000000    49.500000000000     1.007825032230
         H            5.238000000000    47.497000000000    48.283000000000     1.007825032230
         H            6.252000000000    48.115000000000    49.610000000000     1.007825032230
         N            7.912000000000    47.499000000000    44.338000000000    14.003074004430
         C            7.852000000000    46.455000000000    43.322000000000    12.000000000000
         C            9.185000000000    46.293000000000    42.614000000000    12.000000000000
         O            9.584000000000    45.139000000000    42.359000000000    15.994914619570
         C            6.783000000000    46.760000000000    42.296000000000    12.000000000000
         C            5.362000000000    46.760000000000    42.865000000000    12.000000000000
         C            4.409000000000    47.143000000000    41.755000000000    12.000000000000
         C            4.990000000000    45.393000000000    43.428000000000    12.000000000000
         H            7.316000000000    48.311000000000    44.262000000000     1.007825032230
         H            7.603000000000    45.512000000000    43.810000000000     1.007825032230
         H            6.984000000000    47.744000000000    41.873000000000     1.007825032230
         H            6.841000000000    46.018000000000    41.499000000000     1.007825032230
         H            5.298000000000    47.502000000000    43.661000000000     1.007825032230
         H            3.388000000000    47.150000000000    42.138000000000     1.007825032230
         H            4.488000000000    46.420000000000    40.943000000000     1.007825032230
         H            4.664000000000    48.135000000000    41.383000000000     1.007825032230
         H            5.683000000000    45.128000000000    44.226000000000     1.007825032230
         H            3.975000000000    45.428000000000    43.824000000000     1.007825032230
         H            5.045000000000    44.646000000000    42.636000000000     1.007825032230
         N            9.904000000000    47.411000000000    42.382000000000    14.003074004430
         C           11.223000000000    47.366000000000    41.743000000000    12.000000000000
         C           12.202000000000    46.580000000000    42.608000000000    12.000000000000
         O           12.899000000000    45.671000000000    42.126000000000    15.994914619570
         C           11.766000000000    48.807000000000    41.518000000000    12.000000000000
         C           13.162000000000    48.837000000000    40.902000000000    12.000000000000
         O           10.835000000000    49.469000000000    40.656000000000    15.994914619570
         H            9.523000000000    48.305000000000    42.657000000000     1.007825032230
         H           11.130000000000    46.870000000000    40.777000000000     1.007825032230
         H           11.792000000000    49.328000000000    42.475000000000     1.007825032230
         H           10.104000000000    49.811000000000    41.176000000000     1.007825032230
         H           13.480000000000    49.871000000000    40.772000000000     1.007825032230
         H           13.861000000000    48.322000000000    41.561000000000     1.007825032230
         H           13.142000000000    48.338000000000    39.933000000000     1.007825032230
         N           12.217000000000    46.887000000000    43.909000000000    14.003074004430
         C           13.102000000000    46.219000000000    44.832000000000    12.000000000000
         C           12.810000000000    44.733000000000    44.943000000000    12.000000000000
         O           13.706000000000    43.894000000000    45.089000000000    15.994914619570
         C           12.965000000000    46.853000000000    46.189000000000    12.000000000000
         C           13.636000000000    48.188000000000    46.328000000000    12.000000000000
         C           13.588000000000    48.526000000000    47.809000000000    12.000000000000
         C           14.561000000000    49.653000000000    48.122000000000    12.000000000000
         N           14.275000000000    50.860000000000    47.352000000000    14.003074004430
         H           11.594000000000    47.603000000000    44.254000000000     1.007825032230
         H           14.128000000000    46.349000000000    44.488000000000     1.007825032230
         H           13.399000000000    46.177000000000    46.925000000000     1.007825032230
         H           11.905000000000    46.973000000000    46.411000000000     1.007825032230
         H           14.669000000000    48.130000000000    45.986000000000     1.007825032230
         H           13.094000000000    48.940000000000    45.755000000000     1.007825032230
         H           12.578000000000    48.838000000000    48.074000000000     1.007825032230
         H           13.858000000000    47.644000000000    48.390000000000     1.007825032230
         H           14.493000000000    49.890000000000    49.184000000000     1.007825032230
         H           15.574000000000    49.320000000000    47.897000000000     1.007825032230
         H           14.943000000000    51.579000000000    47.591000000000     1.007825032230
         H           13.342000000000    51.183000000000    47.567000000000     1.007825032230
         H           14.341000000000    50.654000000000    46.366000000000     1.007825032230
         N           11.531000000000    44.377000000000    44.905000000000    14.003074004430
         C           11.130000000000    42.976000000000    44.972000000000    12.000000000000
         C           11.340000000000    42.248000000000    43.660000000000    12.000000000000
         O           11.424000000000    41.017000000000    43.683000000000    15.994914619570
         C            9.646000000000    42.848000000000    45.362000000000    12.000000000000
         C            9.265000000000    43.266000000000    46.773000000000    12.000000000000
         C            7.755000000000    43.294000000000    46.907000000000    12.000000000000
         C            9.881000000000    42.319000000000    47.757000000000    12.000000000000
         H           10.821000000000    45.091000000000    44.828000000000     1.007825032230
         H           11.730000000000    42.484000000000    45.738000000000     1.007825032230
         H            9.070000000000    43.463000000000    44.670000000000     1.007825032230
         H            9.347000000000    41.809000000000    45.223000000000     1.007825032230
         H            9.653000000000    44.268000000000    46.959000000000     1.007825032230
         H            7.485000000000    43.594000000000    47.920000000000     1.007825032230
         H            7.340000000000    44.007000000000    46.194000000000     1.007825032230
         H            7.354000000000    42.301000000000    46.703000000000     1.007825032230
         H            9.608000000000    42.618000000000    48.769000000000     1.007825032230
         H           10.966000000000    42.341000000000    47.652000000000     1.007825032230
         H            9.518000000000    41.309000000000    47.566000000000     1.007825032230
         N           11.455000000000    42.952000000000    42.525000000000    14.003074004430
         C           11.525000000000    42.334000000000    41.214000000000    12.000000000000
         C           10.164000000000    41.769000000000    40.833000000000    12.000000000000
         O           10.081000000000    40.762000000000    40.130000000000    15.994914619570
         H           11.495000000000    43.959000000000    42.585000000000     1.007825032230
         H           11.825000000000    43.080000000000    40.478000000000     1.007825032230
         H           12.259000000000    41.529000000000    41.232000000000     1.007825032230
         N            9.056000000000    42.383000000000    41.229000000000    14.003074004430
         C            7.732000000000    41.847000000000    40.950000000000    12.000000000000
         C            7.015000000000    42.653000000000    39.888000000000    12.000000000000
         O            7.168000000000    43.877000000000    39.827000000000    15.994914619570
         C            6.847000000000    41.867000000000    42.198000000000    12.000000000000
         C            7.270000000000    40.907000000000    43.286000000000    12.000000000000
         C            6.765000000000    39.494000000000    43.037000000000    12.000000000000
         N            5.309000000000    39.509000000000    42.945000000000    14.003074004430
         C            4.456000000000    39.277000000000    43.947000000000    12.000000000000
         N            4.847000000000    39.018000000000    45.181000000000    14.003074004430
         N            3.160000000000    39.333000000000    43.692000000000    14.003074004430
         H            9.134000000000    43.250000000000    41.741000000000     1.007825032230
         H            7.833000000000    40.818000000000    40.605000000000     1.007825032230
         H            6.864000000000    42.876000000000    42.610000000000     1.007825032230
         H            5.825000000000    41.629000000000    41.903000000000     1.007825032230
         H            8.359000000000    40.887000000000    43.332000000000     1.007825032230
         H            6.881000000000    41.260000000000    44.241000000000     1.007825032230
         H            7.071000000000    38.848000000000    43.860000000000     1.007825032230
         H            7.184000000000    39.117000000000    42.104000000000     1.007825032230
         H            4.909000000000    39.714000000000    42.040000000000     1.007825032230
         H            5.832000000000    38.979000000000    45.401000000000     1.007825032230
         H            4.161000000000    38.858000000000    45.905000000000     1.007825032230
         H            2.838000000000    39.538000000000    42.757000000000     1.007825032230
         H            2.492000000000    39.171000000000    44.432000000000     1.007825032230
         N            6.207000000000    41.956000000000    39.087000000000    14.003074004430
         C            5.293000000000    42.579000000000    38.150000000000    12.000000000000
         C            3.843000000000    42.635000000000    38.597000000000    12.000000000000
         O            3.041000000000    43.261000000000    37.909000000000    15.994914619570
         C            5.310000000000    41.860000000000    36.804000000000    12.000000000000
         C            6.551000000000    42.112000000000    35.946000000000    12.000000000000
         O            7.307000000000    43.063000000000    36.189000000000    15.994914619570
         O            6.749000000000    41.341000000000    35.013000000000    15.994914619570
         H            6.233000000000    40.948000000000    39.136000000000     1.007825032230
         H            5.631000000000    43.602000000000    37.985000000000     1.007825032230
         H            5.243000000000    40.789000000000    36.993000000000     1.007825032230
         H            4.430000000000    42.166000000000    36.238000000000     1.007825032230
         N            3.402000000000    41.944000000000    39.654000000000    14.003074004430
         C            2.003000000000    41.980000000000    40.075000000000    12.000000000000
         C            2.042000000000    42.251000000000    41.586000000000    12.000000000000
         O            3.101000000000    42.119000000000    42.211000000000    15.994914619570
         C            1.229000000000    40.623000000000    39.804000000000    12.000000000000
         C            1.480000000000    40.065000000000    38.389000000000    12.000000000000
         O            1.654000000000    39.648000000000    40.770000000000    15.994914619570
         H            4.056000000000    41.380000000000    40.177000000000     1.007825032230
         H            1.491000000000    42.799000000000    39.570000000000     1.007825032230
         H            0.160000000000    40.798000000000    39.928000000000     1.007825032230
         H            0.891000000000    39.158000000000    41.087000000000     1.007825032230
         H            0.925000000000    39.136000000000    38.261000000000     1.007825032230
         H            1.148000000000    40.792000000000    37.648000000000     1.007825032230
         H            2.545000000000    39.873000000000    38.258000000000     1.007825032230
         N            0.923000000000    42.587000000000    42.217000000000    14.003074004430
         C            0.860000000000    42.841000000000    43.647000000000    12.000000000000
         C            0.191000000000    41.696000000000    44.392000000000    12.000000000000
         O           -0.020000000000    41.755000000000    45.606000000000    15.994914619570
         C            0.083000000000    44.138000000000    43.892000000000    12.000000000000
         C            0.752000000000    45.382000000000    43.343000000000    12.000000000000
         C           -0.200000000000    46.571000000000    43.380000000000    12.000000000000
         N           -0.054000000000    47.428000000000    44.372000000000    14.003074004430
         O           -1.105000000000    46.721000000000    42.552000000000    15.994914619570
         H            0.074000000000    42.670000000000    41.677000000000     1.007825032230
         H            1.874000000000    42.962000000000    44.027000000000     1.007825032230
         H           -0.896000000000    44.042000000000    43.423000000000     1.007825032230
         H           -0.056000000000    44.263000000000    44.966000000000     1.007825032230
         H            1.055000000000    45.199000000000    42.312000000000     1.007825032230
         H            1.634000000000    45.609000000000    43.942000000000     1.007825032230
         H            0.677000000000    47.290000000000    45.055000000000     1.007825032230
         H           -0.673000000000    48.222000000000    44.448000000000     1.007825032230
         N           -0.126000000000    40.611000000000    43.683000000000    14.003074004430
         C           -0.846000000000    39.468000000000    44.218000000000    12.000000000000
         C           -0.127000000000    38.883000000000    45.417000000000    12.000000000000
         O            1.056000000000    38.530000000000    45.397000000000    15.994914619570
         C           -0.990000000000    38.374000000000    43.128000000000    12.000000000000
         C           -1.627000000000    38.920000000000    41.847000000000    12.000000000000
         C           -1.847000000000    37.233000000000    43.716000000000    12.000000000000
         C           -3.091000000000    39.330000000000    41.987000000000    12.000000000000
         H            0.152000000000    40.582000000000    42.713000000000     1.007825032230
         H           -1.840000000000    39.791000000000    44.527000000000     1.007825032230
         H           -0.001000000000    37.983000000000    42.890000000000     1.007825032230
         H           -1.563000000000    38.148000000000    41.080000000000     1.007825032230
         H           -1.054000000000    39.786000000000    41.516000000000     1.007825032230
         H           -1.966000000000    36.446000000000    42.971000000000     1.007825032230
         H           -2.827000000000    37.621000000000    43.994000000000     1.007825032230
         H           -1.354000000000    36.826000000000    44.598000000000     1.007825032230
         H           -3.323000000000    40.106000000000    41.258000000000     1.007825032230
         H           -3.266000000000    39.713000000000    42.992000000000     1.007825032230
         H           -3.729000000000    38.464000000000    41.811000000000     1.007825032230
         N           -0.881000000000    38.847000000000    46.502000000000    14.003074004430
         C           -0.441000000000    38.279000000000    47.754000000000    12.000000000000
         C            0.502000000000    39.140000000000    48.581000000000    12.000000000000
         O            0.972000000000    38.690000000000    49.632000000000    15.994914619570
         H           -1.812000000000    39.236000000000    46.453000000000     1.007825032230
         H           -1.326000000000    38.078000000000    48.358000000000     1.007825032230
         H            0.054000000000    37.331000000000    47.545000000000     1.007825032230
         N            0.859000000000    40.336000000000    48.132000000000    14.003074004430
         C            1.732000000000    41.190000000000    48.902000000000    12.000000000000
         C            1.034000000000    41.776000000000    50.121000000000    12.000000000000
         O           -0.031000000000    42.407000000000    50.002000000000    15.994914619570
         C            2.216000000000    42.332000000000    48.029000000000    12.000000000000
         C            3.407000000000    42.998000000000    47.384000000000    12.000000000000
         C            3.093000000000    44.447000000000    47.004000000000    12.000000000000
         C            4.542000000000    42.927000000000    48.387000000000    12.000000000000
         H            0.515000000000    40.654000000000    47.237000000000     1.007825032230
         H            2.593000000000    40.609000000000    49.233000000000     1.007825032230
         H            1.601000000000    42.161000000000    47.146000000000     1.007825032230
         H            1.711000000000    43.184000000000    48.485000000000     1.007825032230
         H            3.686000000000    42.444000000000    46.487000000000     1.007825032230
         H            3.962000000000    44.893000000000    46.520000000000     1.007825032230
         H            2.245000000000    44.467000000000    46.319000000000     1.007825032230
         H            2.848000000000    45.013000000000    47.902000000000     1.007825032230
         H            5.430000000000    43.398000000000    47.965000000000     1.007825032230
         H            4.253000000000    43.448000000000    49.300000000000     1.007825032230
         H            4.758000000000    41.884000000000    48.618000000000     1.007825032230
         N            1.609000000000    41.565000000000    51.285000000000    14.003074004430
         C            1.098000000000    42.152000000000    52.502000000000    12.000000000000
         C            2.197000000000    43.020000000000    53.128000000000    12.000000000000
         O            3.368000000000    42.991000000000    52.732000000000    15.994914619570
         C            0.678000000000    41.061000000000    53.494000000000    12.000000000000
         C           -0.525000000000    40.271000000000    53.005000000000    12.000000000000
         O            1.805000000000    40.199000000000    53.678000000000    15.994914619570
         H            2.429000000000    40.977000000000    51.329000000000     1.007825032230
         H            0.236000000000    42.776000000000    52.267000000000     1.007825032230
         H            0.430000000000    41.527000000000    54.448000000000     1.007825032230
         H            1.577000000000    39.501000000000    54.296000000000     1.007825032230
         H           -0.785000000000    39.510000000000    53.741000000000     1.007825032230
         H           -1.370000000000    40.945000000000    52.866000000000     1.007825032230
         H           -0.283000000000    39.791000000000    52.057000000000     1.007825032230
         N            1.761000000000    43.922000000000    53.995000000000    14.003074004430
         C            2.669000000000    44.782000000000    54.721000000000    12.000000000000
         C            2.899000000000    44.200000000000    56.110000000000    12.000000000000
         O            1.950000000000    43.687000000000    56.706000000000    15.994914619570
         C            2.071000000000    46.190000000000    54.846000000000    12.000000000000
         C            1.967000000000    46.894000000000    53.501000000000    12.000000000000
         S            3.577000000000    47.123000000000    52.682000000000    31.972071174400
         C            3.194000000000    46.290000000000    51.174000000000    12.000000000000
         H            0.767000000000    44.011000000000    54.153000000000     1.007825032230
         H            3.619000000000    44.837000000000    54.189000000000     1.007825032230
         H            1.073000000000    46.110000000000    55.278000000000     1.007825032230
         H            2.699000000000    46.784000000000    55.510000000000     1.007825032230
         H            1.328000000000    46.300000000000    52.848000000000     1.007825032230
         H            1.506000000000    47.870000000000    53.650000000000     1.007825032230
         H            4.062000000000    46.314000000000    50.515000000000     1.007825032230
         H            2.929000000000    45.255000000000    51.388000000000     1.007825032230
         H            2.354000000000    46.787000000000    50.688000000000     1.007825032230
         N            4.081000000000    44.299000000000    56.717000000000    14.003074004430
         C            5.246000000000    45.002000000000    56.188000000000    12.000000000000
         C            6.066000000000    44.193000000000    55.186000000000    12.000000000000
         O            5.934000000000    42.966000000000    55.087000000000    15.994914619570
         C            6.034000000000    45.354000000000    57.433000000000    12.000000000000
         C            5.875000000000    44.064000000000    58.208000000000    12.000000000000
         C            4.392000000000    43.743000000000    58.040000000000    12.000000000000
         H            4.914000000000    45.923000000000    55.709000000000     1.007825032230
         H            7.079000000000    45.565000000000    57.206000000000     1.007825032230
         H            5.574000000000    46.188000000000    57.964000000000     1.007825032230
         H            6.497000000000    43.274000000000    57.786000000000     1.007825032230
         H            6.115000000000    44.218000000000    59.260000000000     1.007825032230
         H            3.797000000000    44.224000000000    58.816000000000     1.007825032230
         H            4.231000000000    42.665000000000    58.048000000000     1.007825032230
         N            6.987000000000    44.867000000000    54.479000000000    14.003074004430
         C            8.000000000000    44.233000000000    53.656000000000    12.000000000000
         C            9.305000000000    44.847000000000    54.159000000000    12.000000000000
         O            9.452000000000    46.089000000000    54.229000000000    15.994914619570
         C            7.805000000000    44.569000000000    52.173000000000    12.000000000000
         C            6.630000000000    43.812000000000    51.545000000000    12.000000000000
         C            6.785000000000    42.295000000000    51.627000000000    12.000000000000
         N            5.768000000000    41.525000000000    51.936000000000    14.003074004430
         O            7.875000000000    41.758000000000    51.405000000000    15.994914619570
         H            6.974000000000    45.876000000000    54.523000000000     1.007825032230
         H            7.999000000000    43.154000000000    53.809000000000     1.007825032230
         H            7.620000000000    45.639000000000    52.079000000000     1.007825032230
         H            8.717000000000    44.319000000000    51.631000000000     1.007825032230
         H            6.554000000000    44.097000000000    50.496000000000     1.007825032230
         H            5.711000000000    44.101000000000    52.056000000000     1.007825032230
         H            4.864000000000    41.934000000000    52.124000000000     1.007825032230
         H            5.890000000000    40.524000000000    51.986000000000     1.007825032230
         N           10.212000000000    43.967000000000    54.584000000000    14.003074004430
         C           11.476000000000    44.368000000000    55.215000000000    12.000000000000
         C           12.675000000000    43.980000000000    54.367000000000    12.000000000000
         O           12.691000000000    42.891000000000    53.782000000000    15.994914619570
         C           11.576000000000    43.704000000000    56.617000000000    12.000000000000
         C           12.772000000000    44.291000000000    57.384000000000    12.000000000000
         C           10.249000000000    43.916000000000    57.370000000000    12.000000000000
         H           10.022000000000    42.982000000000    54.467000000000     1.007825032230
         H           11.474000000000    45.451000000000    55.341000000000     1.007825032230
         H           11.736000000000    42.634000000000    56.486000000000     1.007825032230
         H           12.839000000000    43.823000000000    58.366000000000     1.007825032230
         H           12.635000000000    45.366000000000    57.502000000000     1.007825032230
         H           13.690000000000    44.100000000000    56.827000000000     1.007825032230
         H           10.429000000000    43.868000000000    58.444000000000     1.007825032230
         H            9.838000000000    44.892000000000    57.113000000000     1.007825032230
         H            9.541000000000    43.138000000000    57.085000000000     1.007825032230
         N           13.661000000000    44.873000000000    54.314000000000    14.003074004430
         C           14.920000000000    44.686000000000    53.606000000000    12.000000000000
         C           15.084000000000    45.732000000000    52.480000000000    12.000000000000
         C           14.037000000000    45.513000000000    51.389000000000    12.000000000000
         C           12.748000000000    46.009000000000    51.540000000000    12.000000000000
         C           14.355000000000    44.764000000000    50.257000000000    12.000000000000
         C           11.795000000000    45.741000000000    50.561000000000    12.000000000000
         C           13.394000000000    44.507000000000    49.291000000000    12.000000000000
         C           12.120000000000    44.992000000000    49.447000000000    12.000000000000
         H           13.526000000000    45.747000000000    54.802000000000     1.007825032230
         H           14.954000000000    43.683000000000    53.180000000000     1.007825032230
         H           14.962000000000    46.731000000000    52.898000000000     1.007825032230
         H           16.080000000000    45.642000000000    52.047000000000     1.007825032230
         H           12.488000000000    46.597000000000    52.408000000000     1.007825032230
         H           15.357000000000    44.381000000000    50.132000000000     1.007825032230
         H           10.791000000000    46.123000000000    50.674000000000     1.007825032230
         H           13.648000000000    43.926000000000    48.417000000000     1.007825032230
         H           11.370000000000    44.788000000000    48.697000000000     1.007825032230
         C           17.040000000000    41.941000000000    51.007000000000    12.000000000000
         O           16.836000000000    42.533000000000    52.077000000000    15.994914619570
         N           16.095000000000    41.291000000000    50.355000000000    14.003074004430
         C           14.733000000000    41.195000000000    50.835000000000    12.000000000000
         C           14.605000000000    40.169000000000    51.956000000000    12.000000000000
         O           15.052000000000    39.033000000000    51.781000000000    15.994914619570
         C           13.852000000000    40.816000000000    49.658000000000    12.000000000000
         C           12.389000000000    40.645000000000    50.035000000000    12.000000000000
         C           11.595000000000    41.566000000000    50.695000000000    12.000000000000
         N           11.653000000000    39.576000000000    49.778000000000    14.003074004430
         C           10.451000000000    39.794000000000    50.243000000000    12.000000000000
         N           10.428000000000    40.987000000000    50.784000000000    14.003074004430
         H           16.332000000000    40.841000000000    49.483000000000     1.007825032230
         H           14.421000000000    42.170000000000    51.211000000000     1.007825032230
         H           13.926000000000    41.599000000000    48.904000000000     1.007825032230
         H           14.217000000000    39.882000000000    49.232000000000     1.007825032230
         H           11.877000000000    42.544000000000    51.056000000000     1.007825032230
         H            9.619000000000    39.108000000000    50.190000000000     1.007825032230
         H            9.615000000000    41.404000000000    51.213000000000     1.007825032230
         N           14.016000000000    40.518000000000    53.094000000000    14.003074004430
         C           13.782000000000    39.550000000000    54.145000000000    12.000000000000
         C           12.369000000000    39.010000000000    54.015000000000    12.000000000000
         O           12.191000000000    37.794000000000    54.023000000000    15.994914619570
         C           13.995000000000    40.201000000000    55.534000000000    12.000000000000
         C           15.479000000000    40.579000000000    55.679000000000    12.000000000000
         C           13.551000000000    39.227000000000    56.645000000000    12.000000000000
         C           15.816000000000    41.440000000000    56.908000000000    12.000000000000
         H           13.726000000000    41.476000000000    53.229000000000     1.007825032230
         H           14.487000000000    38.726000000000    54.029000000000     1.007825032230
         H           13.392000000000    41.107000000000    55.596000000000     1.007825032230
         H           16.057000000000    39.657000000000    55.744000000000     1.007825032230
         H           15.787000000000    41.119000000000    54.784000000000     1.007825032230
         H           13.704000000000    39.692000000000    57.619000000000     1.007825032230
         H           12.495000000000    38.989000000000    56.518000000000     1.007825032230
         H           14.140000000000    38.312000000000    56.583000000000     1.007825032230
         H           16.885000000000    41.653000000000    56.921000000000     1.007825032230
         H           15.542000000000    40.901000000000    57.815000000000     1.007825032230
         H           15.260000000000    42.376000000000    56.860000000000     1.007825032230
         N           11.347000000000    39.860000000000    53.905000000000    14.003074004430
         C            9.961000000000    39.427000000000    53.780000000000    12.000000000000
         C            9.118000000000    40.183000000000    54.803000000000    12.000000000000
         O            9.387000000000    41.362000000000    55.086000000000    15.994914619570
         H           11.543000000000    40.851000000000    53.908000000000     1.007825032230
         H            9.599000000000    39.643000000000    52.775000000000     1.007825032230
         H            9.894000000000    38.356000000000    53.971000000000     1.007825032230
         N            8.115000000000    39.543000000000    55.384000000000    14.003074004430
         C            7.292000000000    40.203000000000    56.373000000000    12.000000000000
         C            7.821000000000    40.045000000000    57.784000000000    12.000000000000
         O            8.967000000000    39.610000000000    58.017000000000    15.994914619570
         H            7.923000000000    38.584000000000    55.134000000000     1.007825032230
         H            7.249000000000    41.266000000000    56.135000000000     1.007825032230
         H            6.284000000000    39.790000000000    56.326000000000     1.007825032230
         N            6.984000000000    40.342000000000    58.778000000000    14.003074004430
         C            7.384000000000    40.247000000000    60.166000000000    12.000000000000
         C            7.719000000000    38.788000000000    60.513000000000    12.000000000000
         O            8.710000000000    38.555000000000    61.201000000000    15.994914619570
         C            6.284000000000    40.754000000000    61.091000000000    12.000000000000
         C            6.705000000000    40.642000000000    62.560000000000    12.000000000000
         C            7.825000000000    41.288000000000    63.022000000000    12.000000000000
         C            5.989000000000    39.828000000000    63.426000000000    12.000000000000
         C            8.229000000000    41.132000000000    64.328000000000    12.000000000000
         C            6.398000000000    39.679000000000    64.737000000000    12.000000000000
         C            7.527000000000    40.326000000000    65.197000000000    12.000000000000
         H            6.045000000000    40.641000000000    58.557000000000     1.007825032230
         H            8.276000000000    40.856000000000    60.316000000000     1.007825032230
         H            5.384000000000    40.160000000000    60.932000000000     1.007825032230
         H            6.072000000000    41.797000000000    60.857000000000     1.007825032230
         H            8.392000000000    41.922000000000    62.357000000000     1.007825032230
         H            5.109000000000    39.309000000000    63.074000000000     1.007825032230
         H            9.110000000000    41.650000000000    64.677000000000     1.007825032230
         H            5.830000000000    39.051000000000    65.407000000000     1.007825032230
         H            7.854000000000    40.203000000000    66.219000000000     1.007825032230
         N            6.987000000000    37.794000000000    60.031000000000    14.003074004430
         C            7.311000000000    36.400000000000    60.306000000000    12.000000000000
         C            8.735000000000    36.058000000000    59.814000000000    12.000000000000
         O            9.508000000000    35.394000000000    60.530000000000    15.994914619570
         C            6.261000000000    35.514000000000    59.598000000000    12.000000000000
         C            6.484000000000    34.015000000000    59.833000000000    12.000000000000
         O            6.678000000000    33.603000000000    60.985000000000    15.994914619570
         O            6.493000000000    33.285000000000    58.849000000000    15.994914619570
         H            6.183000000000    38.008000000000    59.458000000000     1.007825032230
         H            7.255000000000    36.227000000000    61.381000000000     1.007825032230
         H            5.273000000000    35.781000000000    59.972000000000     1.007825032230
         H            6.297000000000    35.712000000000    58.527000000000     1.007825032230
         N            9.127000000000    36.528000000000    58.626000000000    14.003074004430
         C           10.486000000000    36.294000000000    58.166000000000    12.000000000000
         C           10.672000000000    36.695000000000    56.732000000000    12.000000000000
         C           10.113000000000    35.661000000000    55.770000000000    12.000000000000
         C            8.615000000000    35.687000000000    55.718000000000    12.000000000000
         N            8.014000000000    34.514000000000    55.783000000000    14.003074004430
         O            7.987000000000    36.749000000000    55.716000000000    15.994914619570
         H            8.480000000000    37.045000000000    58.048000000000     1.007825032230
         H           10.698000000000    35.229000000000    58.254000000000     1.007825032230
         H           10.161000000000    37.643000000000    56.564000000000     1.007825032230
         H           11.736000000000    36.825000000000    56.535000000000     1.007825032230
         H           10.436000000000    34.671000000000    56.093000000000     1.007825032230
         H           10.506000000000    35.855000000000    54.772000000000     1.007825032230
         H            8.562000000000    33.667000000000    55.823000000000     1.007825032230
         H            7.005000000000    34.463000000000    55.793000000000     1.007825032230
         O           -4.494000000000    46.184000000000    55.356000000000    15.994914619570
         H           -3.983000000000    45.969000000000    54.576000000000     1.007825032230
         H           -4.883000000000    45.386000000000    55.713000000000     1.007825032230
         O           -0.568000000000    54.245000000000    56.640000000000    15.994914619570
         H            0.134000000000    54.591000000000    56.089000000000     1.007825032230
         H           -0.462000000000    54.570000000000    57.534000000000     1.007825032230
         O           -0.810000000000    44.068000000000    57.031000000000    15.994914619570
         H            0.132000000000    43.938000000000    56.920000000000     1.007825032230
         H           -1.285000000000    43.430000000000    56.499000000000     1.007825032230
         O           -5.188000000000    43.599000000000    55.708000000000    15.994914619570
         H           -5.595000000000    43.266000000000    54.908000000000     1.007825032230
         H           -4.407000000000    43.083000000000    55.907000000000     1.007825032230
         O            3.250000000000    51.131000000000    61.824000000000    15.994914619570
         H            3.039000000000    50.751000000000    62.677000000000     1.007825032230
         H            3.402000000000    50.429000000000    61.191000000000     1.007825032230
         O            4.348000000000    58.242000000000    51.937000000000    15.994914619570
         H            4.679000000000    57.589000000000    52.554000000000     1.007825032230
         H            4.404000000000    57.897000000000    51.046000000000     1.007825032230
         O            0.263000000000    58.629000000000    44.891000000000    15.994914619570
         H            0.111000000000    58.192000000000    45.729000000000     1.007825032230
         H            1.186000000000    58.871000000000    44.819000000000     1.007825032230
         O            3.141000000000    59.330000000000    44.777000000000    15.994914619570
         H            3.481000000000    58.820000000000    45.512000000000     1.007825032230
         H            3.315000000000    60.259000000000    44.926000000000     1.007825032230
         O            5.003000000000    39.012000000000    53.418000000000    15.994914619570
         H            4.575000000000    39.038000000000    52.562000000000     1.007825032230
         H            5.944000000000    38.883000000000    53.300000000000     1.007825032230
         O            5.356000000000    33.965000000000    56.586000000000    15.994914619570
         H            5.771000000000    33.717000000000    57.412000000000     1.007825032230
         H            4.411000000000    33.823000000000    56.648000000000     1.007825032230
         O            3.187000000000    37.794000000000    47.216000000000    15.994914619570
         H            2.483000000000    38.037000000000    46.615000000000     1.007825032230
         H            2.832000000000    37.256000000000    47.923000000000     1.007825032230
         O           -7.326000000000    52.855000000000    56.701000000000    15.994914619570
         H           -6.835000000000    53.375000000000    57.337000000000     1.007825032230
         H           -8.116000000000    52.507000000000    57.115000000000     1.007825032230
         O            3.645000000000    39.297000000000    51.046000000000    15.994914619570
         H            4.240000000000    39.454000000000    50.312000000000     1.007825032230
         H            3.097000000000    38.535000000000    50.856000000000     1.007825032230
         O           -1.910000000000    49.551000000000    43.381000000000    15.994914619570
         H           -1.662000000000    49.802000000000    42.491000000000     1.007825032230
         H           -2.807000000000    49.216000000000    43.380000000000     1.007825032230
         O           -4.831000000000    48.504000000000    52.099000000000    15.994914619570
         H           -5.768000000000    48.538000000000    51.905000000000     1.007825032230
         H           -4.357000000000    48.187000000000    51.330000000000     1.007825032230
         O            5.527000000000    60.471000000000    46.916000000000    15.994914619570
         H            5.359000000000    59.556000000000    46.691000000000     1.007825032230
         H            6.410000000000    60.712000000000    46.635000000000     1.007825032230
         O            7.431000000000    38.634000000000    51.867000000000    15.994914619570
         H            7.564000000000    39.572000000000    51.728000000000     1.007825032230
         H            7.336000000000    38.197000000000    51.021000000000     1.007825032230
         O           -2.001000000000    42.627000000000    47.431000000000    15.994914619570
         H           -1.139000000000    42.734000000000    47.029000000000     1.007825032230
         H           -1.902000000000    42.534000000000    48.378000000000     1.007825032230
         O           -1.699000000000    48.363000000000    64.916000000000    15.994914619570
         H           -0.779000000000    48.589000000000    65.050000000000     1.007825032230
         H           -2.006000000000    47.826000000000    65.647000000000     1.007825032230
         H           13.796000000000    49.215000000000    55.536000000000     1.007825032230
         H            9.978000000000    47.981000000000    65.331000000000     1.007825032230
         H           13.557000000000    53.427000000000    58.143000000000     1.007825032230
         H           15.731000000000    44.803000000000    54.331000000000     1.007825032230
         H           18.033000000000    41.942000000000    50.544000000000     1.007825032230
         H           11.234000000000    36.841000000000    58.741000000000     1.007825032230

  Running in c1 symmetry.

  Rotational constants: A =      0.00003  B =      0.00000  C =      0.00000 [cm^-1]
  Rotational constants: A =      0.88616  B =      0.01336  C =      0.01332 [MHz]
  Nuclear repulsion = 343946.241034096688963

  Charge       = -3
  Multiplicity = 1
  Electrons    = 3884
  Nalpha       = 1942
  Nbeta        = 1942

  ==> Algorithm <==

  SCF Algorithm Type is DF.
  DIIS enabled.
  MOM disabled.
  Fractional occupation disabled.
  Guess Type is SAD.
  Energy threshold   = 1.00e-06
  Density threshold  = 1.00e-06
  Integral threshold = 1.00e-12

  ==> Primary Basis <==

  Basis Set: MINIX
    Blend: MINIX
    Number of shells: 2039
    Number of basis functions: 3071
    Number of Cartesian functions: 3075
    Spherical Harmonics?: true
    Max angular momentum: 2

   => Loading Basis Set <=

    Name: (MINIX AUX)
    Role: JKFIT
    Keyword: DF_BASIS_SCF
    atoms 1, 4-5, 7-9, 20-21, 23-29, 41-42, 48-49, 51-57, 69-70, 72-73, 81-82, 84, 92-93, 95-96, 106-107, 109-112, 125-126, 128-130, 132, 142-143, 145-148, 164-165, 167, 174-175, 181-182, 184-186, 195-196, 198, 205-206, 208-209, 217-218, 220-221, 231-232, 234, 241-245, 260, 263-264, 266-272, 283-284, 286-289, 302-303, 305-306, 316-317, 319-322, 335-336, 338-339, 341, 352-353, 355-357, 366-367, 369-371, 381-382, 384-387, 403-404, 410-411, 413-415, 426-427, 429-435, 446-447, 449-450, 458-459, 461-462, 470-471, 473-475, 485-486, 488-491, 507-508, 510-513, 526-527, 529, 536-537, 539-541, 551-552, 554-557, 570-571, 573-576, 589-590, 592-593, 603-604, 606-609, 625-626, 628-631, 644-645, 651-652, 654-656, 658, 675-676, 678-679, 687-688, 690-691, 701-702, 704-706, 718-719, 721-724, 737-738, 744-745, 747-750, 763-764, 766-767, 777-778, 780-781, 783, 794-795, 797-799, 808-809, 811-813, 825-826, 828-830, 841-848, 858, 861-862, 864-866, 868, 878-879, 881-884, 897-898, 904-905, 911-912, 914-920, 931-932, 934-935, 943-946 entry C          line   198 file /storage/hive/project/chem-sherrill/csargent30/.conda/envs/psi419/share/psi4/basis/def2-universal-jkfit.gbs 
    atoms 2, 6, 22, 30, 43, 50, 58, 71, 74-75, 83, 85, 94, 98, 108, 127, 144, 166, 176, 183, 197, 207, 210-211, 219, 223, 233, 261, 265, 285, 304, 308, 318, 337, 354, 368, 372-373, 383, 405, 412, 428, 448, 451-452, 460, 463-464, 472, 476-477, 487, 509, 528, 538, 542-543, 553, 572, 591, 594, 605, 627, 646, 653, 677, 680-681, 689, 692, 703, 708, 720, 739, 746, 765, 768, 779, 796, 810, 815, 827, 859, 863, 880, 899, 906, 913, 933, 936-937, 948, 957, 960, 963, 966, 969, 972, 975, 978, 981, 984, 987, 990, 993, 996, 999, 1002, 1005, 1008, 1011                                                                                                                                                                                                                                                                                                                                                                                                                                                                                                  entry O          line   318 file /storage/hive/project/chem-sherrill/csargent30/.conda/envs/psi419/share/psi4/basis/def2-universal-jkfit.gbs 
    atoms 3, 19, 40, 47, 68, 80, 91, 97, 105, 124, 131, 133, 141, 149, 163, 173, 180, 194, 204, 216, 222, 230, 240, 246, 262, 282, 301, 307, 315, 334, 351, 365, 380, 388, 402, 409, 425, 445, 457, 469, 484, 492, 506, 525, 535, 550, 569, 588, 602, 610, 624, 643, 650, 657, 659-660, 674, 686, 700, 707, 717, 736, 743, 762, 776, 793, 807, 814, 824, 840, 860, 867, 869, 877, 896, 903, 910, 930, 942, 947                                                                                                                                                                                                                                                                                                                                                                                                                                                                                                                                                                                                                                                  entry N          line   258 file /storage/hive/project/chem-sherrill/csargent30/.conda/envs/psi419/share/psi4/basis/def2-universal-jkfit.gbs 
    atoms 10-18, 31-39, 44-46, 59-67, 76-79, 86-90, 99-104, 113-123, 134-140, 150-162, 169-172, 177-179, 187-193, 200-203, 212-215, 224-229, 235-239, 247-259, 273-281, 290-300, 309-314, 323-333, 342-350, 358-364, 374-379, 389-401, 406-408, 416-424, 436-444, 453-456, 465-468, 478-483, 493-505, 514-524, 530-534, 544-549, 558-568, 577-587, 595-601, 611-623, 632-642, 647-649, 661-673, 682-685, 693-699, 709-716, 725-735, 740-742, 751-761, 769-775, 784-792, 800-806, 816-823, 831-839, 849-857, 870-876, 885-895, 900-902, 907-909, 921-929, 938-941, 949-956, 958-959, 961-962, 964-965, 967-968, 970-971, 973-974, 976-977, 979-980, 982-983, 985-986, 988-989, 991-992, 994-995, 997-998, 1000-1001, 1003-1004, 1006-1007, 1009-1010, 1012-1019                                                                                                                                                                                                                                                                                                  entry H          line    18 file /storage/hive/project/chem-sherrill/csargent30/.conda/envs/psi419/share/psi4/basis/def2-universal-jkfit.gbs 
    atoms 168, 199, 340, 782                                                                                                                                                                                                                                                                                                                                                                                                                                                                                                                                                                                                                                                                                                                                                                                                                                                                                                                                                                                                                                    entry S          line   903 file /storage/hive/project/chem-sherrill/csargent30/.conda/envs/psi419/share/psi4/basis/def2-universal-jkfit.gbs 

  ==> Integral Setup <==

  ==> DiskDFJK: Density-Fitted J/K Matrices <==

    J tasked:                  Yes
    K tasked:                  Yes
    wK tasked:                  No
    OpenMP threads:             10
    Integrals threads:          10
    Memory [MiB]:            85830
    Algorithm:                Disk
    Integral Cache:           NONE
    Schwarz Cutoff:          1E-12
    Fitting Condition:       1E-10

   => Auxiliary Basis Set <=

  Basis Set: (MINIX AUX)
    Blend: DEF2-UNIVERSAL-JKFIT
    Number of shells: 15742
    Number of basis functions: 47664
    Number of Cartesian functions: 56184
    Spherical Harmonics?: true
    Max angular momentum: 4

  Minimum eigenvalue in the overlap matrix is 1.6422543206E-01.
  Reciprocal condition number of the overlap matrix is 5.8495604925E-02.
    Using symmetric orthogonalization.

  ==> Pre-Iterations <==

  SCF Guess: Superposition of Atomic Densities via on-the-fly atomic UHF (no occupation information).

   -------------------------
    Irrep   Nso     Nmo    
   -------------------------
     A       3071    3071 
   -------------------------
    Total    3071    3071
   -------------------------

  ==> Iterations <==

                           Total Energy        Delta E     RMS |[F,P]|

   @DF-RHF iter SAD: -25857.01213660425128   -2.58570e+04   0.00000e+00 
   @DF-RHF iter   1: -26075.84006417905402   -2.18828e+02   1.38498e-03 DIIS/ADIIS
   @DF-RHF iter   2: -26085.11153971705789   -9.27148e+00   8.90065e-04 DIIS/ADIIS
   @DF-RHF iter   3: -26088.94943592341951   -3.83790e+00   1.10292e-04 DIIS/ADIIS
   @DF-RHF iter   4: -26089.07698387952041   -1.27548e-01   5.33996e-05 DIIS
   @DF-RHF iter   5: -26089.10413405677900   -2.71502e-02   1.73535e-05 DIIS
   @DF-RHF iter   6: -26089.10790536248533   -3.77131e-03   7.57143e-06 DIIS
   @DF-RHF iter   7: -26089.10866338353662   -7.58021e-04   2.77946e-06 DIIS
   @DF-RHF iter   8: -26089.10875935028162   -9.59667e-05   7.95762e-07 DIIS
   @DF-RHF iter   9: -26089.10876717407882   -7.82380e-06   2.92717e-07 DIIS
   @DF-RHF iter  10: -26089.10876801252380   -8.38445e-07   9.31554e-08 DIIS
  Energy and wave function converged.


  ==> Post-Iterations <==

    Orbital Energies [Eh]
    ---------------------

    Doubly Occupied:                                                      

       1A    -91.256731     2A    -91.251532     3A    -91.184325  
       4A    -91.134892     5A    -20.276193     6A    -20.272893  
       7A    -20.269237     8A    -20.266917     9A    -20.256620  
      10A    -20.252819    11A    -20.241776    12A    -20.236132  
      13A    -20.233104    14A    -20.227680    15A    -20.227244  
      16A    -20.224843    17A    -20.222702    18A    -20.221682  
      19A    -20.218684    20A    -20.218141    21A    -20.210557  
      22A    -20.203920    23A    -20.199141    24A    -20.198841  
      25A    -20.198683    26A    -20.197125    27A    -20.197078  
      28A    -20.188019    29A    -20.187684    30A    -20.186703  
      31A    -20.184319    32A    -20.182572    33A    -20.182439  
      34A    -20.181943    35A    -20.179128    36A    -20.177437  
      37A    -20.174703    38A    -20.174142    39A    -20.170343  
      40A    -20.166629    41A    -20.166265    42A    -20.164387  
      43A    -20.162994    44A    -20.159138    45A    -20.158034  
      46A    -20.156561    47A    -20.154173    48A    -20.153565  
      49A    -20.152260    50A    -20.151461    51A    -20.149839  
      52A    -20.149720    53A    -20.149140    54A    -20.149009  
      55A    -20.148996    56A    -20.148916    57A    -20.147221  
      58A    -20.147113    59A    -20.146833    60A    -20.145865  
      61A    -20.145355    62A    -20.145115    63A    -20.143126  
      64A    -20.142196    65A    -20.141569    66A    -20.137911  
      67A    -20.136677    68A    -20.134571    69A    -20.132251  
      70A    -20.130750    71A    -20.129478    72A    -20.129411  
      73A    -20.128936    74A    -20.125985    75A    -20.125475  
      76A    -20.123273    77A    -20.122522    78A    -20.122408  
      79A    -20.120733    80A    -20.115278    81A    -20.112914  
      82A    -20.112844    83A    -20.110424    84A    -20.109553  
      85A    -20.101013    86A    -20.099188    87A    -20.094652  
      88A    -20.089821    89A    -20.075852    90A    -20.075452  
      91A    -20.072593    92A    -20.071666    93A    -20.059195  
      94A    -20.058378    95A    -20.045822    96A    -20.043325  
      97A    -20.025897    98A    -20.023915    99A    -20.023141  
     100A    -19.965728   101A    -19.952963   102A    -19.950173  
     103A    -19.944155   104A    -19.920112   105A    -19.918660  
     106A    -19.911450   107A    -19.905177   108A    -19.888562  
     109A    -19.876925   110A    -19.863903   111A    -19.862178  
     112A    -19.851528   113A    -19.832502   114A    -19.822325  
     115A    -19.819119   116A    -15.751050   117A    -15.725573  
     118A    -15.646003   119A    -15.617736   120A    -15.514531  
     121A    -15.471837   122A    -15.467617   123A    -15.458006  
     124A    -15.455166   125A    -15.430842   126A    -15.418339  
     127A    -15.404440   128A    -15.398193   129A    -15.398106  
     130A    -15.393003   131A    -15.387720   132A    -15.387350  
     133A    -15.383772   134A    -15.379438   135A    -15.377160  
     136A    -15.374447   137A    -15.367793   138A    -15.366713  
     139A    -15.362306   140A    -15.358685   141A    -15.355203  
     142A    -15.353706   143A    -15.352027   144A    -15.347261  
     145A    -15.345703   146A    -15.340831   147A    -15.340455  
     148A    -15.340109   149A    -15.339013   150A    -15.338152  
     151A    -15.331486   152A    -15.330752   153A    -15.330406  
     154A    -15.329456   155A    -15.327314   156A    -15.327196  
     157A    -15.326730   158A    -15.326487   159A    -15.326051  
     160A    -15.323373   161A    -15.321266   162A    -15.317934  
     163A    -15.317395   164A    -15.316843   165A    -15.314855  
     166A    -15.314020   167A    -15.313566   168A    -15.313340  
     169A    -15.311113   170A    -15.303957   171A    -15.300989  
     172A    -15.300726   173A    -15.299226   174A    -15.299004  
     175A    -15.297138   176A    -15.293843   177A    -15.291069  
     178A    -15.288425   179A    -15.287227   180A    -15.286854  
     181A    -15.286737   182A    -15.284906   183A    -15.284224  
     184A    -15.282912   185A    -15.277263   186A    -15.273693  
     187A    -15.271418   188A    -15.270249   189A    -15.266931  
     190A    -15.254894   191A    -15.250835   192A    -15.245229  
     193A    -15.244105   194A    -15.242853   195A    -15.232451  
     196A    -11.413755   197A    -11.340246   198A    -11.332440  
     199A    -11.308787   200A    -11.307336   201A    -11.291931  
     202A    -11.291711   203A    -11.286700   204A    -11.274717  
     205A    -11.272287   206A    -11.264489   207A    -11.261430  
     208A    -11.256920   209A    -11.253484   210A    -11.253073  
     211A    -11.249982   212A    -11.249133   213A    -11.247705  
     214A    -11.246532   215A    -11.243297   216A    -11.241137  
     217A    -11.240081   218A    -11.236459   219A    -11.235711  
     220A    -11.233994   221A    -11.232124   222A    -11.230174  
     223A    -11.228496   224A    -11.223151   225A    -11.221892  
     226A    -11.221880   227A    -11.220932   228A    -11.220528  
     229A    -11.220514   230A    -11.219449   231A    -11.217167  
     232A    -11.216098   233A    -11.215143   234A    -11.214902  
     235A    -11.213764   236A    -11.213675   237A    -11.212770  
     238A    -11.211696   239A    -11.210736   240A    -11.209462  
     241A    -11.208425   242A    -11.204372   243A    -11.203227  
     244A    -11.200638   245A    -11.200133   246A    -11.200073  
     247A    -11.198851   248A    -11.198114   249A    -11.197076  
     250A    -11.196547   251A    -11.195977   252A    -11.192517  
     253A    -11.191248   254A    -11.189104   255A    -11.188978  
     256A    -11.188736   257A    -11.187745   258A    -11.187225  
     259A    -11.186878   260A    -11.185625   261A    -11.184110  
     262A    -11.182176   263A    -11.182135   264A    -11.181154  
     265A    -11.180490   266A    -11.179895   267A    -11.179254  
     268A    -11.178670   269A    -11.178530   270A    -11.178428  
     271A    -11.177566   272A    -11.175136   273A    -11.175058  
     274A    -11.175009   275A    -11.174735   276A    -11.174149  
     277A    -11.173214   278A    -11.172406   279A    -11.172361  
     280A    -11.169950   281A    -11.168810   282A    -11.168345  
     283A    -11.165259   284A    -11.158847   285A    -11.158579  
     286A    -11.157638   287A    -11.154223   288A    -11.153638  
     289A    -11.152418   290A    -11.152208   291A    -11.149776  
     292A    -11.148510   293A    -11.148234   294A    -11.148213  
     295A    -11.146454   296A    -11.146193   297A    -11.142937  
     298A    -11.142891   299A    -11.141998   300A    -11.141785  
     301A    -11.140122   302A    -11.139854   303A    -11.139284  
     304A    -11.139042   305A    -11.136855   306A    -11.135325  
     307A    -11.135292   308A    -11.134688   309A    -11.134499  
     310A    -11.134255   311A    -11.132121   312A    -11.130544  
     313A    -11.130471   314A    -11.129672   315A    -11.127582  
     316A    -11.127143   317A    -11.126608   318A    -11.126088  
     319A    -11.124881   320A    -11.124591   321A    -11.124474  
     322A    -11.124200   323A    -11.123363   324A    -11.122610  
     325A    -11.122151   326A    -11.120728   327A    -11.119731  
     328A    -11.119161   329A    -11.118383   330A    -11.117644  
     331A    -11.117456   332A    -11.116916   333A    -11.116439  
     334A    -11.116322   335A    -11.116194   336A    -11.115361  
     337A    -11.115241   338A    -11.114100   339A    -11.114095  
     340A    -11.113234   341A    -11.111806   342A    -11.111465  
     343A    -11.109971   344A    -11.109449   345A    -11.109023  
     346A    -11.108832   347A    -11.107800   348A    -11.105028  
     349A    -11.103817   350A    -11.103330   351A    -11.103066  
     352A    -11.102889   353A    -11.102836   354A    -11.101609  
     355A    -11.100696   356A    -11.100291   357A    -11.100135  
     358A    -11.099483   359A    -11.098834   360A    -11.098134  
     361A    -11.097695   362A    -11.097189   363A    -11.097094  
     364A    -11.096989   365A    -11.096500   366A    -11.095319  
     367A    -11.094192   368A    -11.092801   369A    -11.091604  
     370A    -11.091340   371A    -11.090662   372A    -11.090305  
     373A    -11.090222   374A    -11.090018   375A    -11.089596  
     376A    -11.088524   377A    -11.088306   378A    -11.087847  
     379A    -11.087222   380A    -11.086291   381A    -11.085267  
     382A    -11.084225   383A    -11.083725   384A    -11.082783  
     385A    -11.080350   386A    -11.080191   387A    -11.076797  
     388A    -11.076743   389A    -11.076709   390A    -11.076663  
     391A    -11.076214   392A    -11.075752   393A    -11.074855  
     394A    -11.074486   395A    -11.074080   396A    -11.073715  
     397A    -11.073571   398A    -11.073421   399A    -11.073416  
     400A    -11.073292   401A    -11.073063   402A    -11.072669  
     403A    -11.072200   404A    -11.071996   405A    -11.071673  
     406A    -11.071146   407A    -11.070757   408A    -11.069781  
     409A    -11.067976   410A    -11.067666   411A    -11.067515  
     412A    -11.067334   413A    -11.067280   414A    -11.066293  
     415A    -11.066198   416A    -11.065965   417A    -11.065072  
     418A    -11.064733   419A    -11.064336   420A    -11.063314  
     421A    -11.062752   422A    -11.061202   423A    -11.060315  
     424A    -11.059462   425A    -11.059171   426A    -11.059152  
     427A    -11.058652   428A    -11.055625   429A    -11.055481  
     430A    -11.055049   431A    -11.053706   432A    -11.051915  
     433A    -11.051321   434A    -11.050203   435A    -11.049810  
     436A    -11.049251   437A    -11.049021   438A    -11.048727  
     439A    -11.048514   440A    -11.046397   441A    -11.045923  
     442A    -11.044337   443A    -11.044096   444A    -11.043457  
     445A    -11.041692   446A    -11.039897   447A    -11.039585  
     448A    -11.039454   449A    -11.038776   450A    -11.038471  
     451A    -11.038322   452A    -11.038033   453A    -11.037323  
     454A    -11.036959   455A    -11.036927   456A    -11.036511  
     457A    -11.036354   458A    -11.035672   459A    -11.034967  
     460A    -11.032793   461A    -11.032618   462A    -11.032330  
     463A    -11.032130   464A    -11.031955   465A    -11.031765  
     466A    -11.030581   467A    -11.030072   468A    -11.029909  
     469A    -11.029669   470A    -11.029070   471A    -11.028503  
     472A    -11.027235   473A    -11.026613   474A    -11.026004  
     475A    -11.025961   476A    -11.025597   477A    -11.024987  
     478A    -11.015533   479A    -11.015510   480A    -11.014660  
     481A    -11.014533   482A    -11.014017   483A    -11.012878  
     484A    -11.012736   485A    -11.012352   486A    -11.011441  
     487A    -11.011367   488A    -11.002668   489A    -11.002265  
     490A    -11.000414   491A    -10.993673   492A    -10.993248  
     493A    -10.983131   494A    -10.981027   495A    -10.969892  
     496A    -10.969082   497A    -10.968295   498A    -10.957027  
     499A    -10.956471   500A    -10.955020   501A    -10.952148  
     502A    -10.928283   503A    -10.913079   504A    -10.904110  
     505A     -8.869606   506A     -8.865218   507A     -8.802301  
     508A     -8.754850   509A     -6.519755   510A     -6.517409  
     511A     -6.515364   512A     -6.514135   513A     -6.512257  
     514A     -6.510095   515A     -6.451937   516A     -6.450157  
     517A     -6.447271   518A     -6.404439   519A     -6.402850  
     520A     -6.399910   521A     -1.466347   522A     -1.442021  
     523A     -1.395892   524A     -1.368643   525A     -1.366444  
     526A     -1.361416   527A     -1.350094   528A     -1.344622  
     529A     -1.338476   530A     -1.338047   531A     -1.335292  
     532A     -1.322976   533A     -1.321963   534A     -1.316809  
     535A     -1.315461   536A     -1.309691   537A     -1.309244  
     538A     -1.307574   539A     -1.303929   540A     -1.298538  
     541A     -1.295019   542A     -1.294291   543A     -1.293855  
     544A     -1.292618   545A     -1.292332   546A     -1.292183  
     547A     -1.287833   548A     -1.285852   549A     -1.285105  
     550A     -1.283433   551A     -1.282357   552A     -1.282191  
     553A     -1.280706   554A     -1.280065   555A     -1.277401  
     556A     -1.276709   557A     -1.273314   558A     -1.273113  
     559A     -1.272957   560A     -1.272233   561A     -1.271905  
     562A     -1.267264   563A     -1.266845   564A     -1.266056  
     565A     -1.265935   566A     -1.264655   567A     -1.263140  
     568A     -1.262223   569A     -1.259900   570A     -1.259213  
     571A     -1.259106   572A     -1.258748   573A     -1.257917  
     574A     -1.256321   575A     -1.255317   576A     -1.255198  
     577A     -1.254776   578A     -1.249973   579A     -1.248844  
     580A     -1.247995   581A     -1.247673   582A     -1.246464  
     583A     -1.246425   584A     -1.246343   585A     -1.245524  
     586A     -1.243554   587A     -1.243154   588A     -1.240559  
     589A     -1.239969   590A     -1.238914   591A     -1.238900  
     592A     -1.237044   593A     -1.236661   594A     -1.236515  
     595A     -1.233633   596A     -1.231430   597A     -1.230689  
     598A     -1.230274   599A     -1.229098   600A     -1.227789  
     601A     -1.223271   602A     -1.221813   603A     -1.221554  
     604A     -1.220814   605A     -1.215800   606A     -1.215678  
     607A     -1.215440   608A     -1.213291   609A     -1.213013  
     610A     -1.212173   611A     -1.210363   612A     -1.198818  
     613A     -1.196252   614A     -1.193899   615A     -1.191117  
     616A     -1.189740   617A     -1.187623   618A     -1.184943  
     619A     -1.184291   620A     -1.182805   621A     -1.180018  
     622A     -1.177585   623A     -1.175738   624A     -1.174935  
     625A     -1.174735   626A     -1.172806   627A     -1.167397  
     628A     -1.167325   629A     -1.167264   630A     -1.166946  
     631A     -1.166601   632A     -1.165294   633A     -1.165122  
     634A     -1.163411   635A     -1.153303   636A     -1.147312  
     637A     -1.145387   638A     -1.143454   639A     -1.142330  
     640A     -1.139470   641A     -1.137911   642A     -1.136567  
     643A     -1.134866   644A     -1.132767   645A     -1.131970  
     646A     -1.131033   647A     -1.130750   648A     -1.129394  
     649A     -1.128141   650A     -1.127346   651A     -1.126042  
     652A     -1.126027   653A     -1.124860   654A     -1.124747  
     655A     -1.124632   656A     -1.120811   657A     -1.119581  
     658A     -1.118124   659A     -1.116447   660A     -1.116321  
     661A     -1.116313   662A     -1.116073   663A     -1.115271  
     664A     -1.114422   665A     -1.113838   666A     -1.111144  
     667A     -1.109974   668A     -1.107947   669A     -1.107283  
     670A     -1.106738   671A     -1.106112   672A     -1.105755  
     673A     -1.104595   674A     -1.102867   675A     -1.102550  
     676A     -1.100139   677A     -1.097086   678A     -1.096193  
     679A     -1.094380   680A     -1.093686   681A     -1.092615  
     682A     -1.089616   683A     -1.086587   684A     -1.086214  
     685A     -1.086132   686A     -1.084556   687A     -1.080166  
     688A     -1.079520   689A     -1.079232   690A     -1.078648  
     691A     -1.077403   692A     -1.076470   693A     -1.074785  
     694A     -1.074149   695A     -1.073442   696A     -1.072483  
     697A     -1.069247   698A     -1.067030   699A     -1.065654  
     700A     -1.063411   701A     -1.063223   702A     -1.061499  
     703A     -1.060730   704A     -1.058403   705A     -1.057871  
     706A     -1.057787   707A     -1.054856   708A     -1.053770  
     709A     -1.051406   710A     -1.049113   711A     -1.048343  
     712A     -1.047808   713A     -1.046231   714A     -1.041568  
     715A     -1.041485   716A     -1.038721   717A     -1.038062  
     718A     -1.037936   719A     -1.037697   720A     -1.035764  
     721A     -1.032922   722A     -1.028544   723A     -1.026882  
     724A     -1.023829   725A     -1.023365   726A     -1.022153  
     727A     -1.017724   728A     -1.015457   729A     -1.013105  
     730A     -1.010378   731A     -1.006893   732A     -1.006383  
     733A     -1.005019   734A     -1.002285   735A     -0.999333  
     736A     -0.994927   737A     -0.994182   738A     -0.990655  
     739A     -0.990581   740A     -0.989650   741A     -0.989466  
     742A     -0.989311   743A     -0.988319   744A     -0.988187  
     745A     -0.988165   746A     -0.987094   747A     -0.982570  
     748A     -0.981642   749A     -0.979531   750A     -0.979511  
     751A     -0.978434   752A     -0.978299   753A     -0.976445  
     754A     -0.972482   755A     -0.971745   756A     -0.969484  
     757A     -0.969128   758A     -0.967389   759A     -0.967112  
     760A     -0.967053   761A     -0.964350   762A     -0.962801  
     763A     -0.959394   764A     -0.959165   765A     -0.959000  
     766A     -0.955435   767A     -0.954475   768A     -0.950639  
     769A     -0.948412   770A     -0.947675   771A     -0.946882  
     772A     -0.944077   773A     -0.942359   774A     -0.941038  
     775A     -0.938178   776A     -0.935248   777A     -0.933514  
     778A     -0.933432   779A     -0.933085   780A     -0.930965  
     781A     -0.929267   782A     -0.928178   783A     -0.926935  
     784A     -0.925722   785A     -0.924181   786A     -0.924120  
     787A     -0.923296   788A     -0.921893   789A     -0.920633  
     790A     -0.919724   791A     -0.918567   792A     -0.917698  
     793A     -0.917027   794A     -0.916820   795A     -0.912937  
     796A     -0.912622   797A     -0.912001   798A     -0.908421  
     799A     -0.908282   800A     -0.907048   801A     -0.906926  
     802A     -0.905979   803A     -0.904297   804A     -0.903700  
     805A     -0.901299   806A     -0.900151   807A     -0.896653  
     808A     -0.896251   809A     -0.896148   810A     -0.889855  
     811A     -0.888415   812A     -0.888149   813A     -0.888086  
     814A     -0.886556   815A     -0.886399   816A     -0.885823  
     817A     -0.885541   818A     -0.885125   819A     -0.882454  
     820A     -0.880497   821A     -0.879241   822A     -0.878184  
     823A     -0.877853   824A     -0.874991   825A     -0.873356  
     826A     -0.873328   827A     -0.870678   828A     -0.870503  
     829A     -0.862689   830A     -0.862364   831A     -0.861879  
     832A     -0.857994   833A     -0.856771   834A     -0.855023  
     835A     -0.854590   836A     -0.852838   837A     -0.852338  
     838A     -0.847018   839A     -0.845651   840A     -0.845035  
     841A     -0.844157   842A     -0.842304   843A     -0.841541  
     844A     -0.839351   845A     -0.837268   846A     -0.836260  
     847A     -0.836116   848A     -0.835472   849A     -0.835189  
     850A     -0.834651   851A     -0.833032   852A     -0.823734  
     853A     -0.823238   854A     -0.822211   855A     -0.821855  
     856A     -0.820504   857A     -0.819147   858A     -0.819115  
     859A     -0.818455   860A     -0.818317   861A     -0.816320  
     862A     -0.812652   863A     -0.811851   864A     -0.811187  
     865A     -0.809746   866A     -0.805260   867A     -0.803714  
     868A     -0.802655   869A     -0.800378   870A     -0.799625  
     871A     -0.797072   872A     -0.793090   873A     -0.792728  
     874A     -0.792383   875A     -0.791454   876A     -0.790568  
     877A     -0.788957   878A     -0.787068   879A     -0.785442  
     880A     -0.783798   881A     -0.783293   882A     -0.783229  
     883A     -0.782452   884A     -0.782325   885A     -0.780949  
     886A     -0.778105   887A     -0.776823   888A     -0.774710  
     889A     -0.773528   890A     -0.773357   891A     -0.771477  
     892A     -0.770118   893A     -0.768420   894A     -0.767961  
     895A     -0.764768   896A     -0.763021   897A     -0.762001  
     898A     -0.760961   899A     -0.759160   900A     -0.758532  
     901A     -0.758309   902A     -0.757514   903A     -0.754096  
     904A     -0.753908   905A     -0.751569   906A     -0.751515  
     907A     -0.750970   908A     -0.749482   909A     -0.747072  
     910A     -0.745580   911A     -0.745134   912A     -0.743734  
     913A     -0.743346   914A     -0.743240   915A     -0.742417  
     916A     -0.741529   917A     -0.740354   918A     -0.737855  
     919A     -0.736593   920A     -0.734629   921A     -0.732848  
     922A     -0.732683   923A     -0.732308   924A     -0.731277  
     925A     -0.729766   926A     -0.727525   927A     -0.727495  
     928A     -0.726199   929A     -0.724578   930A     -0.724155  
     931A     -0.724108   932A     -0.724033   933A     -0.722244  
     934A     -0.721830   935A     -0.721771   936A     -0.719827  
     937A     -0.717442   938A     -0.714708   939A     -0.713616  
     940A     -0.713321   941A     -0.712988   942A     -0.712822  
     943A     -0.711345   944A     -0.710818   945A     -0.710770  
     946A     -0.708279   947A     -0.707359   948A     -0.707300  
     949A     -0.706871   950A     -0.705612   951A     -0.703447  
     952A     -0.701673   953A     -0.701080   954A     -0.700152  
     955A     -0.699728   956A     -0.698748   957A     -0.698341  
     958A     -0.697033   959A     -0.695937   960A     -0.695673  
     961A     -0.694987   962A     -0.694339   963A     -0.694283  
     964A     -0.694025   965A     -0.692810   966A     -0.691987  
     967A     -0.689374   968A     -0.688817   969A     -0.688478  
     970A     -0.688356   971A     -0.687719   972A     -0.687212  
     973A     -0.686010   974A     -0.685583   975A     -0.684102  
     976A     -0.683440   977A     -0.681937   978A     -0.680600  
     979A     -0.679174   980A     -0.678862   981A     -0.678326  
     982A     -0.677834   983A     -0.676641   984A     -0.675984  
     985A     -0.675682   986A     -0.674843   987A     -0.674544  
     988A     -0.674069   989A     -0.673564   990A     -0.672940  
     991A     -0.672303   992A     -0.670981   993A     -0.670753  
     994A     -0.670340   995A     -0.669812   996A     -0.668375  
     997A     -0.668136   998A     -0.667564   999A     -0.666925  
    1000A     -0.666126  1001A     -0.664515  1002A     -0.664283  
    1003A     -0.663981  1004A     -0.662311  1005A     -0.662084  
    1006A     -0.661801  1007A     -0.660149  1008A     -0.659333  
    1009A     -0.658007  1010A     -0.656546  1011A     -0.656107  
    1012A     -0.654892  1013A     -0.654783  1014A     -0.654633  
    1015A     -0.653877  1016A     -0.653796  1017A     -0.653669  
    1018A     -0.652825  1019A     -0.652469  1020A     -0.652138  
    1021A     -0.651622  1022A     -0.650758  1023A     -0.649878  
    1024A     -0.648791  1025A     -0.648725  1026A     -0.647744  
    1027A     -0.646810  1028A     -0.646440  1029A     -0.646151  
    1030A     -0.645621  1031A     -0.645111  1032A     -0.644866  
    1033A     -0.643664  1034A     -0.643365  1035A     -0.642640  
    1036A     -0.641402  1037A     -0.641073  1038A     -0.640091  
    1039A     -0.639648  1040A     -0.639590  1041A     -0.638504  
    1042A     -0.636299  1043A     -0.635927  1044A     -0.635160  
    1045A     -0.634568  1046A     -0.633039  1047A     -0.632510  
    1048A     -0.632192  1049A     -0.631150  1050A     -0.630792  
    1051A     -0.628370  1052A     -0.628338  1053A     -0.627209  
    1054A     -0.627121  1055A     -0.627024  1056A     -0.625583  
    1057A     -0.625329  1058A     -0.624123  1059A     -0.623880  
    1060A     -0.621463  1061A     -0.620634  1062A     -0.620279  
    1063A     -0.619224  1064A     -0.618348  1065A     -0.616093  
    1066A     -0.616025  1067A     -0.615932  1068A     -0.615372  
    1069A     -0.615106  1070A     -0.614310  1071A     -0.612769  
    1072A     -0.612272  1073A     -0.612225  1074A     -0.610186  
    1075A     -0.609794  1076A     -0.609740  1077A     -0.608973  
    1078A     -0.608547  1079A     -0.607947  1080A     -0.607692  
    1081A     -0.606006  1082A     -0.605006  1083A     -0.604744  
    1084A     -0.604098  1085A     -0.603955  1086A     -0.603847  
    1087A     -0.603507  1088A     -0.602909  1089A     -0.602827  
    1090A     -0.602149  1091A     -0.601682  1092A     -0.600974  
    1093A     -0.600881  1094A     -0.600411  1095A     -0.599646  
    1096A     -0.599536  1097A     -0.599075  1098A     -0.598725  
    1099A     -0.598417  1100A     -0.596815  1101A     -0.596638  
    1102A     -0.596336  1103A     -0.596114  1104A     -0.595284  
    1105A     -0.594838  1106A     -0.593903  1107A     -0.592598  
    1108A     -0.591120  1109A     -0.590741  1110A     -0.589819  
    1111A     -0.589471  1112A     -0.589273  1113A     -0.588433  
    1114A     -0.587176  1115A     -0.587036  1116A     -0.586205  
    1117A     -0.586070  1118A     -0.585194  1119A     -0.585021  
    1120A     -0.583638  1121A     -0.582644  1122A     -0.582282  
    1123A     -0.582015  1124A     -0.581769  1125A     -0.580818  
    1126A     -0.579851  1127A     -0.579170  1128A     -0.578795  
    1129A     -0.578652  1130A     -0.578135  1131A     -0.576597  
    1132A     -0.576408  1133A     -0.576063  1134A     -0.575414  
    1135A     -0.575048  1136A     -0.574297  1137A     -0.572606  
    1138A     -0.572044  1139A     -0.571916  1140A     -0.570575  
    1141A     -0.570062  1142A     -0.569802  1143A     -0.568869  
    1144A     -0.567058  1145A     -0.566531  1146A     -0.565312  
    1147A     -0.564934  1148A     -0.564741  1149A     -0.564676  
    1150A     -0.563620  1151A     -0.562341  1152A     -0.562064  
    1153A     -0.561553  1154A     -0.560581  1155A     -0.560172  
    1156A     -0.559766  1157A     -0.559365  1158A     -0.558742  
    1159A     -0.558135  1160A     -0.557921  1161A     -0.557762  
    1162A     -0.557222  1163A     -0.556782  1164A     -0.556208  
    1165A     -0.555228  1166A     -0.554497  1167A     -0.554410  
    1168A     -0.553352  1169A     -0.553052  1170A     -0.552075  
    1171A     -0.551947  1172A     -0.551489  1173A     -0.550749  
    1174A     -0.550488  1175A     -0.550448  1176A     -0.550273  
    1177A     -0.550070  1178A     -0.549081  1179A     -0.548803  
    1180A     -0.548448  1181A     -0.548230  1182A     -0.547511  
    1183A     -0.546538  1184A     -0.546208  1185A     -0.545595  
    1186A     -0.545210  1187A     -0.544527  1188A     -0.543891  
    1189A     -0.542543  1190A     -0.542439  1191A     -0.542269  
    1192A     -0.541796  1193A     -0.541367  1194A     -0.541143  
    1195A     -0.540548  1196A     -0.540454  1197A     -0.539118  
    1198A     -0.538288  1199A     -0.537705  1200A     -0.537592  
    1201A     -0.536645  1202A     -0.536203  1203A     -0.535822  
    1204A     -0.535637  1205A     -0.534355  1206A     -0.534005  
    1207A     -0.533830  1208A     -0.533497  1209A     -0.532938  
    1210A     -0.532904  1211A     -0.532514  1212A     -0.531906  
    1213A     -0.531053  1214A     -0.530187  1215A     -0.529789  
    1216A     -0.529512  1217A     -0.529460  1218A     -0.529319  
    1219A     -0.528585  1220A     -0.528228  1221A     -0.527656  
    1222A     -0.527224  1223A     -0.526547  1224A     -0.526402  
    1225A     -0.526006  1226A     -0.525318  1227A     -0.525179  
    1228A     -0.524735  1229A     -0.524195  1230A     -0.523522  
    1231A     -0.522738  1232A     -0.522262  1233A     -0.521560  
    1234A     -0.521287  1235A     -0.521149  1236A     -0.520630  
    1237A     -0.520478  1238A     -0.520054  1239A     -0.519258  
    1240A     -0.518644  1241A     -0.518306  1242A     -0.518075  
    1243A     -0.517279  1244A     -0.516991  1245A     -0.516864  
    1246A     -0.516441  1247A     -0.515487  1248A     -0.515243  
    1249A     -0.514798  1250A     -0.514236  1251A     -0.513896  
    1252A     -0.513570  1253A     -0.512943  1254A     -0.512653  
    1255A     -0.512029  1256A     -0.511582  1257A     -0.511228  
    1258A     -0.510604  1259A     -0.510389  1260A     -0.510191  
    1261A     -0.510153  1262A     -0.509581  1263A     -0.509493  
    1264A     -0.509118  1265A     -0.508396  1266A     -0.508328  
    1267A     -0.507667  1268A     -0.507092  1269A     -0.506587  
    1270A     -0.506512  1271A     -0.504889  1272A     -0.504447  
    1273A     -0.504147  1274A     -0.503832  1275A     -0.503382  
    1276A     -0.503337  1277A     -0.502622  1278A     -0.502294  
    1279A     -0.501836  1280A     -0.501557  1281A     -0.500871  
    1282A     -0.500809  1283A     -0.499742  1284A     -0.499100  
    1285A     -0.498686  1286A     -0.498229  1287A     -0.498106  
    1288A     -0.497485  1289A     -0.497298  1290A     -0.497037  
    1291A     -0.496609  1292A     -0.496268  1293A     -0.495912  
    1294A     -0.495524  1295A     -0.495474  1296A     -0.495171  
    1297A     -0.494827  1298A     -0.494538  1299A     -0.494314  
    1300A     -0.494191  1301A     -0.493807  1302A     -0.493341  
    1303A     -0.492689  1304A     -0.492569  1305A     -0.492018  
    1306A     -0.491860  1307A     -0.491412  1308A     -0.491170  
    1309A     -0.490868  1310A     -0.490287  1311A     -0.489940  
    1312A     -0.489057  1313A     -0.488413  1314A     -0.487942  
    1315A     -0.487634  1316A     -0.487360  1317A     -0.486873  
    1318A     -0.486653  1319A     -0.486389  1320A     -0.486168  
    1321A     -0.485782  1322A     -0.485673  1323A     -0.485239  
    1324A     -0.484767  1325A     -0.484423  1326A     -0.484122  
    1327A     -0.484021  1328A     -0.483594  1329A     -0.483260  
    1330A     -0.482487  1331A     -0.482081  1332A     -0.481974  
    1333A     -0.481541  1334A     -0.480866  1335A     -0.480365  
    1336A     -0.480343  1337A     -0.479736  1338A     -0.479496  
    1339A     -0.478832  1340A     -0.478381  1341A     -0.478238  
    1342A     -0.478067  1343A     -0.477640  1344A     -0.477539  
    1345A     -0.476953  1346A     -0.476719  1347A     -0.476323  
    1348A     -0.476017  1349A     -0.475775  1350A     -0.475592  
    1351A     -0.475341  1352A     -0.474706  1353A     -0.474298  
    1354A     -0.473746  1355A     -0.473411  1356A     -0.473278  
    1357A     -0.472843  1358A     -0.472544  1359A     -0.471689  
    1360A     -0.471481  1361A     -0.470660  1362A     -0.470239  
    1363A     -0.470076  1364A     -0.469352  1365A     -0.468801  
    1366A     -0.468445  1367A     -0.467949  1368A     -0.466983  
    1369A     -0.466846  1370A     -0.466398  1371A     -0.466111  
    1372A     -0.466028  1373A     -0.465576  1374A     -0.465196  
    1375A     -0.464884  1376A     -0.464678  1377A     -0.464637  
    1378A     -0.464368  1379A     -0.464027  1380A     -0.463687  
    1381A     -0.463610  1382A     -0.463397  1383A     -0.463064  
    1384A     -0.463032  1385A     -0.461918  1386A     -0.461074  
    1387A     -0.460950  1388A     -0.460458  1389A     -0.460043  
    1390A     -0.459921  1391A     -0.459646  1392A     -0.459168  
    1393A     -0.457988  1394A     -0.457823  1395A     -0.457698  
    1396A     -0.456974  1397A     -0.456308  1398A     -0.456102  
    1399A     -0.455767  1400A     -0.455472  1401A     -0.455065  
    1402A     -0.454995  1403A     -0.454689  1404A     -0.454353  
    1405A     -0.454101  1406A     -0.454088  1407A     -0.453597  
    1408A     -0.453337  1409A     -0.453247  1410A     -0.453138  
    1411A     -0.452432  1412A     -0.452168  1413A     -0.451820  
    1414A     -0.451225  1415A     -0.450946  1416A     -0.450842  
    1417A     -0.450632  1418A     -0.450038  1419A     -0.449821  
    1420A     -0.449750  1421A     -0.449627  1422A     -0.449301  
    1423A     -0.448839  1424A     -0.448793  1425A     -0.448202  
    1426A     -0.447195  1427A     -0.446978  1428A     -0.446537  
    1429A     -0.446194  1430A     -0.446048  1431A     -0.445829  
    1432A     -0.445351  1433A     -0.445038  1434A     -0.444633  
    1435A     -0.444309  1436A     -0.444236  1437A     -0.444105  
    1438A     -0.443802  1439A     -0.443473  1440A     -0.443304  
    1441A     -0.443158  1442A     -0.442811  1443A     -0.442518  
    1444A     -0.442097  1445A     -0.441625  1446A     -0.441341  
    1447A     -0.441128  1448A     -0.440509  1449A     -0.440331  
    1450A     -0.440291  1451A     -0.439653  1452A     -0.439588  
    1453A     -0.439450  1454A     -0.439267  1455A     -0.438762  
    1456A     -0.438641  1457A     -0.438385  1458A     -0.437551  
    1459A     -0.436704  1460A     -0.436596  1461A     -0.436341  
    1462A     -0.435320  1463A     -0.435105  1464A     -0.434927  
    1465A     -0.434650  1466A     -0.433353  1467A     -0.433011  
    1468A     -0.432611  1469A     -0.432460  1470A     -0.431971  
    1471A     -0.431551  1472A     -0.431037  1473A     -0.430784  
    1474A     -0.430081  1475A     -0.429732  1476A     -0.429638  
    1477A     -0.429242  1478A     -0.429132  1479A     -0.428508  
    1480A     -0.427895  1481A     -0.427543  1482A     -0.427072  
    1483A     -0.426204  1484A     -0.425909  1485A     -0.425349  
    1486A     -0.425198  1487A     -0.425002  1488A     -0.424916  
    1489A     -0.424544  1490A     -0.424310  1491A     -0.423920  
    1492A     -0.423509  1493A     -0.422948  1494A     -0.422800  
    1495A     -0.422701  1496A     -0.422220  1497A     -0.422117  
    1498A     -0.421961  1499A     -0.421362  1500A     -0.421118  
    1501A     -0.420737  1502A     -0.420441  1503A     -0.420235  
    1504A     -0.419993  1505A     -0.419795  1506A     -0.419556  
    1507A     -0.419352  1508A     -0.419062  1509A     -0.418932  
    1510A     -0.418730  1511A     -0.418408  1512A     -0.418277  
    1513A     -0.417910  1514A     -0.417709  1515A     -0.417536  
    1516A     -0.417290  1517A     -0.416846  1518A     -0.416722  
    1519A     -0.416508  1520A     -0.416076  1521A     -0.416025  
    1522A     -0.415407  1523A     -0.415065  1524A     -0.414960  
    1525A     -0.414554  1526A     -0.414436  1527A     -0.413547  
    1528A     -0.413271  1529A     -0.412814  1530A     -0.412689  
    1531A     -0.411932  1532A     -0.411816  1533A     -0.411512  
    1534A     -0.411346  1535A     -0.411167  1536A     -0.410880  
    1537A     -0.410602  1538A     -0.410339  1539A     -0.410139  
    1540A     -0.409990  1541A     -0.409853  1542A     -0.409189  
    1543A     -0.408549  1544A     -0.408011  1545A     -0.407570  
    1546A     -0.407309  1547A     -0.407268  1548A     -0.406763  
    1549A     -0.406249  1550A     -0.406038  1551A     -0.404375  
    1552A     -0.404121  1553A     -0.403874  1554A     -0.403332  
    1555A     -0.402521  1556A     -0.402146  1557A     -0.401362  
    1558A     -0.401239  1559A     -0.400762  1560A     -0.400424  
    1561A     -0.400123  1562A     -0.399540  1563A     -0.399339  
    1564A     -0.399029  1565A     -0.398674  1566A     -0.398296  
    1567A     -0.397889  1568A     -0.397521  1569A     -0.397361  
    1570A     -0.396975  1571A     -0.396850  1572A     -0.396677  
    1573A     -0.396462  1574A     -0.396310  1575A     -0.395895  
    1576A     -0.395376  1577A     -0.395279  1578A     -0.394911  
    1579A     -0.394293  1580A     -0.394116  1581A     -0.393623  
    1582A     -0.393575  1583A     -0.393391  1584A     -0.393011  
    1585A     -0.392286  1586A     -0.392041  1587A     -0.391932  
    1588A     -0.391481  1589A     -0.391363  1590A     -0.391206  
    1591A     -0.390323  1592A     -0.389994  1593A     -0.389851  
    1594A     -0.389314  1595A     -0.388773  1596A     -0.388431  
    1597A     -0.388275  1598A     -0.387803  1599A     -0.387524  
    1600A     -0.387404  1601A     -0.386846  1602A     -0.386557  
    1603A     -0.386347  1604A     -0.385630  1605A     -0.385045  
    1606A     -0.384761  1607A     -0.384559  1608A     -0.384284  
    1609A     -0.383378  1610A     -0.383093  1611A     -0.382083  
    1612A     -0.381748  1613A     -0.381404  1614A     -0.380979  
    1615A     -0.380828  1616A     -0.380395  1617A     -0.379670  
    1618A     -0.379283  1619A     -0.378698  1620A     -0.378506  
    1621A     -0.378396  1622A     -0.377857  1623A     -0.376644  
    1624A     -0.375990  1625A     -0.375242  1626A     -0.374905  
    1627A     -0.374625  1628A     -0.374507  1629A     -0.374383  
    1630A     -0.373910  1631A     -0.373701  1632A     -0.373569  
    1633A     -0.371252  1634A     -0.370711  1635A     -0.370477  
    1636A     -0.370169  1637A     -0.369769  1638A     -0.369370  
    1639A     -0.369194  1640A     -0.368948  1641A     -0.368745  
    1642A     -0.368200  1643A     -0.367733  1644A     -0.367573  
    1645A     -0.367117  1646A     -0.366551  1647A     -0.365844  
    1648A     -0.364007  1649A     -0.363594  1650A     -0.363460  
    1651A     -0.363162  1652A     -0.363094  1653A     -0.363006  
    1654A     -0.362484  1655A     -0.361518  1656A     -0.361438  
    1657A     -0.361377  1658A     -0.360992  1659A     -0.360577  
    1660A     -0.358645  1661A     -0.357966  1662A     -0.357656  
    1663A     -0.357576  1664A     -0.357250  1665A     -0.356895  
    1666A     -0.355991  1667A     -0.355745  1668A     -0.355528  
    1669A     -0.354926  1670A     -0.354877  1671A     -0.354350  
    1672A     -0.354277  1673A     -0.354160  1674A     -0.353450  
    1675A     -0.353232  1676A     -0.352216  1677A     -0.351773  
    1678A     -0.351095  1679A     -0.350101  1680A     -0.349849  
    1681A     -0.349770  1682A     -0.349286  1683A     -0.348963  
    1684A     -0.348292  1685A     -0.348122  1686A     -0.346692  
    1687A     -0.345925  1688A     -0.344627  1689A     -0.344549  
    1690A     -0.344495  1691A     -0.344266  1692A     -0.344220  
    1693A     -0.342791  1694A     -0.342636  1695A     -0.341837  
    1696A     -0.341555  1697A     -0.341054  1698A     -0.340650  
    1699A     -0.340511  1700A     -0.340114  1701A     -0.340001  
    1702A     -0.339554  1703A     -0.339038  1704A     -0.338257  
    1705A     -0.337748  1706A     -0.337141  1707A     -0.336504  
    1708A     -0.335906  1709A     -0.334952  1710A     -0.334736  
    1711A     -0.334695  1712A     -0.332751  1713A     -0.332637  
    1714A     -0.332395  1715A     -0.332254  1716A     -0.331945  
    1717A     -0.331425  1718A     -0.331078  1719A     -0.329392  
    1720A     -0.327430  1721A     -0.326288  1722A     -0.325996  
    1723A     -0.325504  1724A     -0.325453  1725A     -0.325108  
    1726A     -0.324685  1727A     -0.324240  1728A     -0.322988  
    1729A     -0.322326  1730A     -0.322098  1731A     -0.321794  
    1732A     -0.320858  1733A     -0.320473  1734A     -0.320422  
    1735A     -0.320279  1736A     -0.320116  1737A     -0.319638  
    1738A     -0.318922  1739A     -0.318235  1740A     -0.317848  
    1741A     -0.317167  1742A     -0.316516  1743A     -0.315812  
    1744A     -0.315264  1745A     -0.312943  1746A     -0.312479  
    1747A     -0.310876  1748A     -0.310707  1749A     -0.309389  
    1750A     -0.309296  1751A     -0.308929  1752A     -0.308396  
    1753A     -0.308220  1754A     -0.308150  1755A     -0.308137  
    1756A     -0.307857  1757A     -0.307305  1758A     -0.306220  
    1759A     -0.304773  1760A     -0.304643  1761A     -0.304467  
    1762A     -0.303997  1763A     -0.303942  1764A     -0.302981  
    1765A     -0.302673  1766A     -0.301806  1767A     -0.300748  
    1768A     -0.300611  1769A     -0.300354  1770A     -0.299117  
    1771A     -0.298738  1772A     -0.297610  1773A     -0.297304  
    1774A     -0.297062  1775A     -0.296575  1776A     -0.295613  
    1777A     -0.294860  1778A     -0.294330  1779A     -0.294111  
    1780A     -0.293969  1781A     -0.293128  1782A     -0.292604  
    1783A     -0.292189  1784A     -0.289488  1785A     -0.288543  
    1786A     -0.288449  1787A     -0.287025  1788A     -0.286375  
    1789A     -0.286285  1790A     -0.285884  1791A     -0.284555  
    1792A     -0.284085  1793A     -0.282140  1794A     -0.281727  
    1795A     -0.281446  1796A     -0.281232  1797A     -0.280846  
    1798A     -0.280411  1799A     -0.279936  1800A     -0.279479  
    1801A     -0.279196  1802A     -0.278988  1803A     -0.277637  
    1804A     -0.277454  1805A     -0.276450  1806A     -0.275449  
    1807A     -0.275404  1808A     -0.274821  1809A     -0.273682  
    1810A     -0.272779  1811A     -0.271711  1812A     -0.271384  
    1813A     -0.271212  1814A     -0.270766  1815A     -0.269551  
    1816A     -0.269315  1817A     -0.269295  1818A     -0.268972  
    1819A     -0.268586  1820A     -0.266427  1821A     -0.266011  
    1822A     -0.265294  1823A     -0.264896  1824A     -0.264291  
    1825A     -0.264059  1826A     -0.263917  1827A     -0.263366  
    1828A     -0.263160  1829A     -0.262931  1830A     -0.262661  
    1831A     -0.262519  1832A     -0.261549  1833A     -0.261279  
    1834A     -0.260117  1835A     -0.259429  1836A     -0.258739  
    1837A     -0.258649  1838A     -0.258143  1839A     -0.257572  
    1840A     -0.257446  1841A     -0.257099  1842A     -0.254367  
    1843A     -0.253891  1844A     -0.253346  1845A     -0.251628  
    1846A     -0.251244  1847A     -0.251031  1848A     -0.250905  
    1849A     -0.250560  1850A     -0.250127  1851A     -0.249064  
    1852A     -0.246766  1853A     -0.246577  1854A     -0.245661  
    1855A     -0.245343  1856A     -0.244527  1857A     -0.244311  
    1858A     -0.243194  1859A     -0.242730  1860A     -0.242469  
    1861A     -0.241937  1862A     -0.241016  1863A     -0.240725  
    1864A     -0.239255  1865A     -0.239090  1866A     -0.237049  
    1867A     -0.235813  1868A     -0.234996  1869A     -0.234482  
    1870A     -0.232790  1871A     -0.231292  1872A     -0.230613  
    1873A     -0.230489  1874A     -0.229387  1875A     -0.229274  
    1876A     -0.229049  1877A     -0.228722  1878A     -0.228139  
    1879A     -0.225435  1880A     -0.224406  1881A     -0.224093  
    1882A     -0.223942  1883A     -0.222899  1884A     -0.222657  
    1885A     -0.221490  1886A     -0.220485  1887A     -0.219926  
    1888A     -0.217494  1889A     -0.215406  1890A     -0.215375  
    1891A     -0.215038  1892A     -0.214420  1893A     -0.213283  
    1894A     -0.211623  1895A     -0.210897  1896A     -0.210637  
    1897A     -0.210224  1898A     -0.208755  1899A     -0.208551  
    1900A     -0.207833  1901A     -0.206052  1902A     -0.204353  
    1903A     -0.201860  1904A     -0.198414  1905A     -0.198135  
    1906A     -0.193693  1907A     -0.193288  1908A     -0.193149  
    1909A     -0.189975  1910A     -0.187777  1911A     -0.187440  
    1912A     -0.187125  1913A     -0.186090  1914A     -0.182813  
    1915A     -0.174082  1916A     -0.173794  1917A     -0.161234  
    1918A     -0.160588  1919A     -0.154689  1920A     -0.151251  
    1921A     -0.145052  1922A     -0.133976  1923A     -0.118524  
    1924A     -0.108308  1925A     -0.108187  1926A     -0.104072  
    1927A     -0.100534  1928A     -0.098100  1929A     -0.088218  
    1930A     -0.076722  1931A     -0.074153  1932A     -0.067514  
    1933A     -0.066821  1934A     -0.052992  1935A     -0.049766  
    1936A     -0.045888  1937A     -0.039638  1938A     -0.028082  
    1939A     -0.019162  1940A     -0.014068  1941A     -0.006281  
    1942A      0.018716  

    Virtual:                                                              

    1943A      0.220489  1944A      0.226954  1945A      0.245646  
    1946A      0.247957  1947A      0.249583  1948A      0.250621  
    1949A      0.255363  1950A      0.271266  1951A      0.271632  
    1952A      0.281507  1953A      0.282568  1954A      0.283662  
    1955A      0.285863  1956A      0.287556  1957A      0.289176  
    1958A      0.290823  1959A      0.293854  1960A      0.294151  
    1961A      0.294823  1962A      0.297375  1963A      0.300662  
    1964A      0.301212  1965A      0.301691  1966A      0.302538  
    1967A      0.308497  1968A      0.309500  1969A      0.311981  
    1970A      0.315245  1971A      0.315692  1972A      0.321716  
    1973A      0.322067  1974A      0.323695  1975A      0.329216  
    1976A      0.330356  1977A      0.331052  1978A      0.333573  
    1979A      0.335260  1980A      0.336249  1981A      0.336689  
    1982A      0.337045  1983A      0.338740  1984A      0.341811  
    1985A      0.342106  1986A      0.342126  1987A      0.342432  
    1988A      0.345797  1989A      0.347679  1990A      0.347868  
    1991A      0.349868  1992A      0.350163  1993A      0.352307  
    1994A      0.353051  1995A      0.353219  1996A      0.354710  
    1997A      0.355861  1998A      0.360303  1999A      0.360402  
    2000A      0.360599  2001A      0.363481  2002A      0.367266  
    2003A      0.367505  2004A      0.368744  2005A      0.369330  
    2006A      0.370690  2007A      0.370789  2008A      0.371002  
    2009A      0.372352  2010A      0.373294  2011A      0.374205  
    2012A      0.374753  2013A      0.378827  2014A      0.381204  
    2015A      0.381848  2016A      0.382438  2017A      0.382731  
    2018A      0.384508  2019A      0.384874  2020A      0.388816  
    2021A      0.390227  2022A      0.395752  2023A      0.396299  
    2024A      0.401075  2025A      0.403077  2026A      0.406533  
    2027A      0.406824  2028A      0.419751  2029A      0.420232  
    2030A      0.425716  2031A      0.427602  2032A      0.427741  
    2033A      0.430536  2034A      0.434259  2035A      0.435355  
    2036A      0.438988  2037A      0.446474  2038A      0.447654  
    2039A      0.451276  2040A      0.454151  2041A      0.459016  
    2042A      0.459802  2043A      0.463583  2044A      0.475842  
    2045A      0.481240  2046A      0.482804  2047A      0.489521  
    2048A      0.490891  2049A      0.492307  2050A      0.493891  
    2051A      0.494191  2052A      0.497956  2053A      0.507716  
    2054A      0.508348  2055A      0.510016  2056A      0.515414  
    2057A      0.520861  2058A      0.523152  2059A      0.525639  
    2060A      0.526317  2061A      0.528529  2062A      0.528555  
    2063A      0.529704  2064A      0.530408  2065A      0.532984  
    2066A      0.533595  2067A      0.537319  2068A      0.538214  
    2069A      0.539956  2070A      0.539978  2071A      0.541310  
    2072A      0.542698  2073A      0.542947  2074A      0.543203  
    2075A      0.545673  2076A      0.546422  2077A      0.547815  
    2078A      0.548593  2079A      0.549056  2080A      0.550644  
    2081A      0.551089  2082A      0.552632  2083A      0.554165  
    2084A      0.555871  2085A      0.559415  2086A      0.559613  
    2087A      0.563588  2088A      0.564793  2089A      0.565592  
    2090A      0.566108  2091A      0.566211  2092A      0.567835  
    2093A      0.568301  2094A      0.569249  2095A      0.570399  
    2096A      0.573982  2097A      0.574925  2098A      0.575891  
    2099A      0.578398  2100A      0.579891  2101A      0.580216  
    2102A      0.582752  2103A      0.583023  2104A      0.584366  
    2105A      0.585582  2106A      0.586409  2107A      0.586980  
    2108A      0.587939  2109A      0.589077  2110A      0.589493  
    2111A      0.591722  2112A      0.591932  2113A      0.592057  
    2114A      0.592383  2115A      0.593816  2116A      0.594332  
    2117A      0.595763  2118A      0.596166  2119A      0.598041  
    2120A      0.598752  2121A      0.600349  2122A      0.600650  
    2123A      0.600775  2124A      0.601601  2125A      0.601782  
    2126A      0.603708  2127A      0.604268  2128A      0.604599  
    2129A      0.605053  2130A      0.605455  2131A      0.607393  
    2132A      0.608729  2133A      0.609599  2134A      0.610110  
    2135A      0.611311  2136A      0.611674  2137A      0.612151  
    2138A      0.613774  2139A      0.614844  2140A      0.615495  
    2141A      0.616677  2142A      0.617780  2143A      0.617948  
    2144A      0.618971  2145A      0.619559  2146A      0.620306  
    2147A      0.621647  2148A      0.623269  2149A      0.624858  
    2150A      0.625187  2151A      0.626291  2152A      0.627051  
    2153A      0.627780  2154A      0.629103  2155A      0.629609  
    2156A      0.630855  2157A      0.631021  2158A      0.631565  
    2159A      0.632890  2160A      0.633651  2161A      0.633912  
    2162A      0.634830  2163A      0.635239  2164A      0.635406  
    2165A      0.636284  2166A      0.636828  2167A      0.637874  
    2168A      0.638066  2169A      0.638419  2170A      0.638616  
    2171A      0.638965  2172A      0.639166  2173A      0.640141  
    2174A      0.640391  2175A      0.640948  2176A      0.641571  
    2177A      0.641873  2178A      0.642344  2179A      0.642711  
    2180A      0.643309  2181A      0.644042  2182A      0.644776  
    2183A      0.645706  2184A      0.645983  2185A      0.647151  
    2186A      0.647565  2187A      0.647865  2188A      0.648497  
    2189A      0.648588  2190A      0.648863  2191A      0.650692  
    2192A      0.651132  2193A      0.651317  2194A      0.651512  
    2195A      0.652833  2196A      0.652941  2197A      0.653535  
    2198A      0.653987  2199A      0.654245  2200A      0.654776  
    2201A      0.655126  2202A      0.655856  2203A      0.656318  
    2204A      0.657408  2205A      0.657607  2206A      0.658931  
    2207A      0.659057  2208A      0.659464  2209A      0.662542  
    2210A      0.662687  2211A      0.663495  2212A      0.664334  
    2213A      0.665265  2214A      0.665482  2215A      0.665833  
    2216A      0.666618  2217A      0.666889  2218A      0.667820  
    2219A      0.667911  2220A      0.668895  2221A      0.669399  
    2222A      0.669807  2223A      0.670042  2224A      0.670954  
    2225A      0.671222  2226A      0.672439  2227A      0.672963  
    2228A      0.673222  2229A      0.673595  2230A      0.674470  
    2231A      0.674752  2232A      0.675049  2233A      0.675670  
    2234A      0.676126  2235A      0.676421  2236A      0.676752  
    2237A      0.676837  2238A      0.677691  2239A      0.678805  
    2240A      0.679260  2241A      0.680129  2242A      0.680552  
    2243A      0.680942  2244A      0.681853  2245A      0.682570  
    2246A      0.683069  2247A      0.683738  2248A      0.684320  
    2249A      0.684643  2250A      0.684963  2251A      0.686267  
    2252A      0.686529  2253A      0.686785  2254A      0.687268  
    2255A      0.687420  2256A      0.688075  2257A      0.688360  
    2258A      0.688942  2259A      0.689041  2260A      0.689987  
    2261A      0.690524  2262A      0.690989  2263A      0.691110  
    2264A      0.691337  2265A      0.692001  2266A      0.692412  
    2267A      0.692738  2268A      0.693272  2269A      0.693892  
    2270A      0.694191  2271A      0.694561  2272A      0.694786  
    2273A      0.696028  2274A      0.696402  2275A      0.696897  
    2276A      0.698438  2277A      0.698499  2278A      0.699525  
    2279A      0.700016  2280A      0.700727  2281A      0.701177  
    2282A      0.701450  2283A      0.701517  2284A      0.701838  
    2285A      0.702128  2286A      0.702548  2287A      0.703146  
    2288A      0.703569  2289A      0.703680  2290A      0.704248  
    2291A      0.704908  2292A      0.705182  2293A      0.705832  
    2294A      0.706388  2295A      0.706644  2296A      0.707069  
    2297A      0.707384  2298A      0.707391  2299A      0.707733  
    2300A      0.708477  2301A      0.708973  2302A      0.709471  
    2303A      0.710290  2304A      0.710687  2305A      0.711430  
    2306A      0.711638  2307A      0.712234  2308A      0.712409  
    2309A      0.712449  2310A      0.713204  2311A      0.713589  
    2312A      0.713952  2313A      0.714909  2314A      0.715003  
    2315A      0.715192  2316A      0.715471  2317A      0.715846  
    2318A      0.715951  2319A      0.716891  2320A      0.717308  
    2321A      0.717478  2322A      0.718952  2323A      0.719545  
    2324A      0.719904  2325A      0.720000  2326A      0.720393  
    2327A      0.720748  2328A      0.721065  2329A      0.721733  
    2330A      0.722400  2331A      0.722591  2332A      0.722974  
    2333A      0.723190  2334A      0.724534  2335A      0.724814  
    2336A      0.725238  2337A      0.725525  2338A      0.725792  
    2339A      0.725976  2340A      0.726371  2341A      0.726586  
    2342A      0.727353  2343A      0.727611  2344A      0.728006  
    2345A      0.728129  2346A      0.728587  2347A      0.729206  
    2348A      0.729594  2349A      0.729781  2350A      0.729984  
    2351A      0.730705  2352A      0.731132  2353A      0.731278  
    2354A      0.731824  2355A      0.732016  2356A      0.732272  
    2357A      0.732863  2358A      0.733206  2359A      0.733522  
    2360A      0.734024  2361A      0.734542  2362A      0.735139  
    2363A      0.735983  2364A      0.736332  2365A      0.736904  
    2366A      0.737464  2367A      0.737789  2368A      0.738050  
    2369A      0.739342  2370A      0.739370  2371A      0.739560  
    2372A      0.739742  2373A      0.740438  2374A      0.740545  
    2375A      0.740923  2376A      0.741385  2377A      0.741659  
    2378A      0.741754  2379A      0.742326  2380A      0.743115  
    2381A      0.743669  2382A      0.743967  2383A      0.744580  
    2384A      0.744792  2385A      0.745146  2386A      0.745582  
    2387A      0.746076  2388A      0.746330  2389A      0.746856  
    2390A      0.746971  2391A      0.747372  2392A      0.748123  
    2393A      0.748616  2394A      0.749279  2395A      0.749722  
    2396A      0.749835  2397A      0.750655  2398A      0.750873  
    2399A      0.750987  2400A      0.751356  2401A      0.751628  
    2402A      0.752068  2403A      0.752896  2404A      0.753770  
    2405A      0.754052  2406A      0.754295  2407A      0.754862  
    2408A      0.755172  2409A      0.755209  2410A      0.755704  
    2411A      0.755940  2412A      0.756415  2413A      0.756737  
    2414A      0.756903  2415A      0.757467  2416A      0.757978  
    2417A      0.758134  2418A      0.758800  2419A      0.759011  
    2420A      0.759180  2421A      0.759824  2422A      0.760540  
    2423A      0.760854  2424A      0.761068  2425A      0.761468  
    2426A      0.761829  2427A      0.762690  2428A      0.763128  
    2429A      0.763352  2430A      0.763992  2431A      0.764550  
    2432A      0.764746  2433A      0.764941  2434A      0.765125  
    2435A      0.765418  2436A      0.765694  2437A      0.766183  
    2438A      0.766331  2439A      0.766561  2440A      0.766867  
    2441A      0.767026  2442A      0.767680  2443A      0.768592  
    2444A      0.768800  2445A      0.768841  2446A      0.769355  
    2447A      0.769384  2448A      0.769587  2449A      0.769718  
    2450A      0.770429  2451A      0.770815  2452A      0.770976  
    2453A      0.771179  2454A      0.771526  2455A      0.772047  
    2456A      0.772528  2457A      0.772787  2458A      0.773625  
    2459A      0.774139  2460A      0.774623  2461A      0.775128  
    2462A      0.775204  2463A      0.775933  2464A      0.776429  
    2465A      0.776640  2466A      0.777631  2467A      0.777751  
    2468A      0.778050  2469A      0.778373  2470A      0.778752  
    2471A      0.779830  2472A      0.779885  2473A      0.780299  
    2474A      0.780881  2475A      0.781195  2476A      0.781529  
    2477A      0.781846  2478A      0.782323  2479A      0.782752  
    2480A      0.783235  2481A      0.783536  2482A      0.784309  
    2483A      0.784817  2484A      0.784969  2485A      0.785121  
    2486A      0.785234  2487A      0.785938  2488A      0.786594  
    2489A      0.786758  2490A      0.787245  2491A      0.787527  
    2492A      0.787842  2493A      0.788130  2494A      0.788309  
    2495A      0.788591  2496A      0.788722  2497A      0.789168  
    2498A      0.789482  2499A      0.789838  2500A      0.790105  
    2501A      0.790491  2502A      0.791151  2503A      0.791426  
    2504A      0.791559  2505A      0.791813  2506A      0.792104  
    2507A      0.792457  2508A      0.792761  2509A      0.792859  
    2510A      0.793114  2511A      0.793188  2512A      0.794063  
    2513A      0.794296  2514A      0.794409  2515A      0.794561  
    2516A      0.795247  2517A      0.795451  2518A      0.795731  
    2519A      0.795797  2520A      0.796392  2521A      0.796872  
    2522A      0.797152  2523A      0.797397  2524A      0.797913  
    2525A      0.798403  2526A      0.798867  2527A      0.799146  
    2528A      0.799606  2529A      0.799705  2530A      0.800142  
    2531A      0.800266  2532A      0.800488  2533A      0.800821  
    2534A      0.801634  2535A      0.802146  2536A      0.802313  
    2537A      0.802695  2538A      0.802751  2539A      0.803631  
    2540A      0.803797  2541A      0.804109  2542A      0.804463  
    2543A      0.805028  2544A      0.805370  2545A      0.805681  
    2546A      0.805887  2547A      0.806301  2548A      0.806457  
    2549A      0.806958  2550A      0.807465  2551A      0.808030  
    2552A      0.808144  2553A      0.808762  2554A      0.809110  
    2555A      0.809569  2556A      0.809972  2557A      0.810379  
    2558A      0.810686  2559A      0.810993  2560A      0.811220  
    2561A      0.811409  2562A      0.811678  2563A      0.811836  
    2564A      0.812217  2565A      0.812365  2566A      0.812861  
    2567A      0.813046  2568A      0.813759  2569A      0.813904  
    2570A      0.814253  2571A      0.814371  2572A      0.814991  
    2573A      0.815357  2574A      0.815705  2575A      0.815993  
    2576A      0.816155  2577A      0.816609  2578A      0.816899  
    2579A      0.817086  2580A      0.818044  2581A      0.818397  
    2582A      0.818753  2583A      0.819220  2584A      0.819778  
    2585A      0.819800  2586A      0.820447  2587A      0.820763  
    2588A      0.821482  2589A      0.821663  2590A      0.821997  
    2591A      0.822460  2592A      0.822693  2593A      0.823073  
    2594A      0.823930  2595A      0.823984  2596A      0.824281  
    2597A      0.824639  2598A      0.824775  2599A      0.824835  
    2600A      0.825043  2601A      0.825194  2602A      0.825537  
    2603A      0.825712  2604A      0.826509  2605A      0.826667  
    2606A      0.826964  2607A      0.827564  2608A      0.828303  
    2609A      0.828579  2610A      0.828995  2611A      0.829177  
    2612A      0.830111  2613A      0.830577  2614A      0.831592  
    2615A      0.831869  2616A      0.832130  2617A      0.832456  
    2618A      0.832909  2619A      0.833326  2620A      0.833364  
    2621A      0.833633  2622A      0.834042  2623A      0.834145  
    2624A      0.834610  2625A      0.835851  2626A      0.836396  
    2627A      0.836669  2628A      0.836961  2629A      0.837339  
    2630A      0.837352  2631A      0.837573  2632A      0.838453  
    2633A      0.839221  2634A      0.839376  2635A      0.839774  
    2636A      0.839802  2637A      0.840305  2638A      0.840357  
    2639A      0.840614  2640A      0.840981  2641A      0.841081  
    2642A      0.841768  2643A      0.841963  2644A      0.842970  
    2645A      0.843052  2646A      0.843293  2647A      0.844288  
    2648A      0.844552  2649A      0.844591  2650A      0.844968  
    2651A      0.845628  2652A      0.846354  2653A      0.846889  
    2654A      0.847082  2655A      0.847777  2656A      0.847954  
    2657A      0.848309  2658A      0.848462  2659A      0.848716  
    2660A      0.848801  2661A      0.848928  2662A      0.849641  
    2663A      0.849967  2664A      0.850708  2665A      0.850745  
    2666A      0.851202  2667A      0.851322  2668A      0.851829  
    2669A      0.852241  2670A      0.852385  2671A      0.853060  
    2672A      0.853214  2673A      0.853523  2674A      0.854064  
    2675A      0.854390  2676A      0.854642  2677A      0.855133  
    2678A      0.855594  2679A      0.856256  2680A      0.856637  
    2681A      0.857026  2682A      0.857112  2683A      0.857856  
    2684A      0.859011  2685A      0.859410  2686A      0.859825  
    2687A      0.860280  2688A      0.860353  2689A      0.860847  
    2690A      0.861141  2691A      0.861770  2692A      0.861821  
    2693A      0.862101  2694A      0.862473  2695A      0.862771  
    2696A      0.862867  2697A      0.864047  2698A      0.864317  
    2699A      0.864659  2700A      0.865499  2701A      0.865807  
    2702A      0.866065  2703A      0.866745  2704A      0.866947  
    2705A      0.867313  2706A      0.867612  2707A      0.867771  
    2708A      0.869339  2709A      0.869844  2710A      0.870489  
    2711A      0.870675  2712A      0.870948  2713A      0.871289  
    2714A      0.871530  2715A      0.872029  2716A      0.873034  
    2717A      0.873306  2718A      0.873985  2719A      0.874144  
    2720A      0.874887  2721A      0.875511  2722A      0.875984  
    2723A      0.876842  2724A      0.877113  2725A      0.877541  
    2726A      0.877712  2727A      0.878459  2728A      0.878702  
    2729A      0.878873  2730A      0.879122  2731A      0.879593  
    2732A      0.879771  2733A      0.880161  2734A      0.880469  
    2735A      0.881367  2736A      0.881503  2737A      0.882775  
    2738A      0.883145  2739A      0.883646  2740A      0.884829  
    2741A      0.886103  2742A      0.886918  2743A      0.887547  
    2744A      0.887670  2745A      0.888411  2746A      0.888726  
    2747A      0.888920  2748A      0.889821  2749A      0.890544  
    2750A      0.891219  2751A      0.891791  2752A      0.891862  
    2753A      0.892185  2754A      0.892838  2755A      0.892870  
    2756A      0.893999  2757A      0.894107  2758A      0.894344  
    2759A      0.895342  2760A      0.895779  2761A      0.896119  
    2762A      0.896275  2763A      0.896914  2764A      0.897551  
    2765A      0.898590  2766A      0.899119  2767A      0.899238  
    2768A      0.900087  2769A      0.900234  2770A      0.900730  
    2771A      0.902229  2772A      0.902429  2773A      0.902521  
    2774A      0.904410  2775A      0.904748  2776A      0.905052  
    2777A      0.905508  2778A      0.906720  2779A      0.906886  
    2780A      0.907070  2781A      0.908130  2782A      0.909112  
    2783A      0.910007  2784A      0.911517  2785A      0.911708  
    2786A      0.911860  2787A      0.912413  2788A      0.912615  
    2789A      0.913310  2790A      0.913786  2791A      0.914932  
    2792A      0.916121  2793A      0.916151  2794A      0.916535  
    2795A      0.916778  2796A      0.916819  2797A      0.918545  
    2798A      0.919456  2799A      0.919793  2800A      0.919917  
    2801A      0.920936  2802A      0.921025  2803A      0.922102  
    2804A      0.922481  2805A      0.922975  2806A      0.924219  
    2807A      0.925668  2808A      0.927234  2809A      0.927358  
    2810A      0.927655  2811A      0.928200  2812A      0.929443  
    2813A      0.930298  2814A      0.931070  2815A      0.931108  
    2816A      0.931415  2817A      0.931950  2818A      0.932683  
    2819A      0.933313  2820A      0.934688  2821A      0.935765  
    2822A      0.936965  2823A      0.937884  2824A      0.938069  
    2825A      0.938591  2826A      0.940395  2827A      0.940480  
    2828A      0.940997  2829A      0.941875  2830A      0.942509  
    2831A      0.942917  2832A      0.943974  2833A      0.944396  
    2834A      0.945296  2835A      0.945432  2836A      0.945826  
    2837A      0.946205  2838A      0.947117  2839A      0.947554  
    2840A      0.948056  2841A      0.948702  2842A      0.948947  
    2843A      0.950720  2844A      0.951908  2845A      0.953121  
    2846A      0.953962  2847A      0.954371  2848A      0.956920  
    2849A      0.957195  2850A      0.959185  2851A      0.959257  
    2852A      0.959319  2853A      0.961284  2854A      0.961805  
    2855A      0.961865  2856A      0.962428  2857A      0.962742  
    2858A      0.963391  2859A      0.964663  2860A      0.965003  
    2861A      0.965026  2862A      0.965584  2863A      0.966092  
    2864A      0.966199  2865A      0.966458  2866A      0.969913  
    2867A      0.970435  2868A      0.970826  2869A      0.971298  
    2870A      0.972468  2871A      0.973365  2872A      0.973909  
    2873A      0.974745  2874A      0.976391  2875A      0.976838  
    2876A      0.976911  2877A      0.976999  2878A      0.978911  
    2879A      0.979513  2880A      0.980561  2881A      0.981318  
    2882A      0.982128  2883A      0.982686  2884A      0.983311  
    2885A      0.983381  2886A      0.984246  2887A      0.984979  
    2888A      0.985138  2889A      0.987001  2890A      0.988006  
    2891A      0.989146  2892A      0.989346  2893A      0.990470  
    2894A      0.991584  2895A      0.991989  2896A      0.992721  
    2897A      0.993254  2898A      0.994602  2899A      0.995660  
    2900A      0.996678  2901A      0.997233  2902A      0.998597  
    2903A      0.998946  2904A      0.999539  2905A      1.000071  
    2906A      1.000561  2907A      1.000608  2908A      1.001718  
    2909A      1.002795  2910A      1.004699  2911A      1.006952  
    2912A      1.008284  2913A      1.009225  2914A      1.009739  
    2915A      1.010182  2916A      1.010409  2917A      1.012031  
    2918A      1.012678  2919A      1.013390  2920A      1.014769  
    2921A      1.014997  2922A      1.015769  2923A      1.016541  
    2924A      1.017849  2925A      1.018934  2926A      1.019169  
    2927A      1.019453  2928A      1.021222  2929A      1.021574  
    2930A      1.022391  2931A      1.023485  2932A      1.023892  
    2933A      1.024948  2934A      1.025319  2935A      1.026578  
    2936A      1.026819  2937A      1.028753  2938A      1.029028  
    2939A      1.030730  2940A      1.031586  2941A      1.031668  
    2942A      1.034144  2943A      1.034607  2944A      1.034933  
    2945A      1.034976  2946A      1.037740  2947A      1.038210  
    2948A      1.038679  2949A      1.041047  2950A      1.041847  
    2951A      1.044858  2952A      1.046513  2953A      1.048487  
    2954A      1.048948  2955A      1.049901  2956A      1.053506  
    2957A      1.054015  2958A      1.054564  2959A      1.054890  
    2960A      1.058809  2961A      1.059942  2962A      1.060743  
    2963A      1.061708  2964A      1.062411  2965A      1.062528  
    2966A      1.063249  2967A      1.068054  2968A      1.068542  
    2969A      1.071436  2970A      1.071874  2971A      1.072227  
    2972A      1.074057  2973A      1.074131  2974A      1.074353  
    2975A      1.074994  2976A      1.076916  2977A      1.079320  
    2978A      1.080198  2979A      1.081396  2980A      1.081896  
    2981A      1.083226  2982A      1.083840  2983A      1.085357  
    2984A      1.087445  2985A      1.087654  2986A      1.089337  
    2987A      1.089969  2988A      1.091853  2989A      1.093165  
    2990A      1.093746  2991A      1.095895  2992A      1.096341  
    2993A      1.098353  2994A      1.101162  2995A      1.101945  
    2996A      1.104631  2997A      1.105890  2998A      1.107047  
    2999A      1.107881  3000A      1.109723  3001A      1.110184  
    3002A      1.111167  3003A      1.111588  3004A      1.113412  
    3005A      1.114615  3006A      1.114878  3007A      1.117054  
    3008A      1.117492  3009A      1.118831  3010A      1.120270  
    3011A      1.123447  3012A      1.124768  3013A      1.126128  
    3014A      1.128707  3015A      1.130259  3016A      1.131186  
    3017A      1.135434  3018A      1.135711  3019A      1.138552  
    3020A      1.139138  3021A      1.139620  3022A      1.140602  
    3023A      1.140861  3024A      1.144454  3025A      1.144557  
    3026A      1.147677  3027A      1.147865  3028A      1.151256  
    3029A      1.151691  3030A      1.154882  3031A      1.155858  
    3032A      1.159397  3033A      1.161904  3034A      1.171163  
    3035A      1.172029  3036A      1.174156  3037A      1.175782  
    3038A      1.176805  3039A      1.187732  3040A      1.187998  
    3041A      1.188204  3042A      1.188422  3043A      1.190090  
    3044A      1.192539  3045A      1.194500  3046A      1.197191  
    3047A      1.197292  3048A      1.203406  3049A      1.203863  
    3050A      1.205379  3051A      1.208958  3052A      1.209306  
    3053A      1.211837  3054A      1.222007  3055A      1.223599  
    3056A      1.232297  3057A      1.233794  3058A      1.235781  
    3059A      1.238398  3060A      1.243651  3061A      1.245371  
    3062A      1.268153  3063A      1.272913  3064A      1.278279  
    3065A      1.280760  3066A      1.296988  3067A      1.298785  
    3068A      1.323408  3069A      1.355674  3070A      1.365115  
    3071A      1.415069  

    Final Occupation by Irrep:
              A 
    DOCC [  1942 ]
    NA   [  1942 ]
    NB   [  1942 ]

  @DF-RHF Final Energy: -26089.10876801252380

   => Energetics <=

    Nuclear Repulsion Energy =         343946.2410340966889635
    One-Electron Energy =             -723566.8500506399432197
    Two-Electron Energy =              353542.0707213160931133
    Total Energy =                     -26089.1087680125456245

Computation Completed


Properties will be evaluated at   0.000000,   0.000000,   0.000000 [a0]

Properties computed using the SCF density matrix


 Multipole Moments:

 ------------------------------------------------------------------------------------
     Multipole            Electronic (a.u.)      Nuclear  (a.u.)        Total (a.u.)
 ------------------------------------------------------------------------------------

 L = 1.  Multiply by 2.5417464519 to convert [e a0] to [Debye]
 Dipole X            :     -30551.1857446        30494.2402557          -56.9454889
 Dipole Y            :    -354587.2932717       354296.3306425         -290.9626293
 Dipole Z            :    -387413.0316975       387167.0205537         -246.0111438
 Magnitude           :                                                  385.2577361

 ------------------------------------------------------------------------------------

*** tstop() called on atl1-1-01-010-19-2.pace.gatech.edu at Thu May 22 22:40:01 2025
Module time:
	user time   =  428184.89 seconds =    7136.41 minutes
	system time =   16784.27 seconds =     279.74 minutes
	total time  =      55750 seconds =     929.17 minutes
Total time:
	user time   =  428184.89 seconds =    7136.41 minutes
	system time =   16784.27 seconds =     279.74 minutes
	total time  =      55750 seconds =     929.17 minutes
Wall time: 55750.24 seconds
