# Supplementary material for: SparcleQC: Automated Input File Creation for QM/MM Studies of Protein:Ligand Complexes
Source: J Chem Inf Model. 2025 Jun 17;65(13):6433–40. doi: 10.1021/acs.jcim.5c00617 (PMC12264949; doi:10.1021/acs.jcim.5c00617)
Supplement: Supplementary file 2 [file ci5c00617_si_002.zip › si/convergence/ex1_1ABA/psi4_files/no_ee/cutoff_14.0_psi4_file_cx.out]

Scratch directory: /tmp/
   => Libint2 <=

    Primary   basis highest AM E, G, H:  5, 4, 3
    Auxiliary basis highest AM E, G, H:  6, 5, 4
    Onebody   basis highest AM E, G, H:  6, 5, 4
    Solid Harmonics ordering:            gaussian

*** tstart() called on atl1-1-01-010-24-2.pace.gatech.edu
*** at Thu May 22 07:10:51 2025

   => Loading Basis Set <=

    Name: MINIX
    Role: ORBITAL
    Keyword: BASIS
    atoms 1-2, 4, 6, 27, 31, 53, 69, 77, 90, 97, 105, 118, 121-122, 130, 132, 141, 145, 155, 174, 191, 213, 223, 230, 244, 254, 257-258, 266, 270, 280, 308, 312, 332, 351, 355, 365, 384, 401, 415, 419-420, 430, 452, 459, 475, 495, 498-499, 507, 510-511, 519, 523-524, 534, 556, 575, 585, 589-590, 600, 619, 638, 641, 652, 674, 693, 700, 724, 727-728, 736, 739, 750, 755, 767, 786, 793, 812, 815, 826, 843, 857, 862, 874, 906, 910, 927, 946, 953, 960, 980, 983-984, 995, 1004, 1007, 1010, 1013, 1016, 1019, 1022, 1025, 1028, 1031, 1034, 1037, 1040, 1043, 1046, 1049, 1052, 1055, 1058, 1061                                                                                                                                                                                                                                                                                                                                                                                                                                                                                               entry O          line   102 file /storage/hive/project/chem-sherrill/csargent30/.conda/envs/psi419/share/psi4/basis/minix.gbs 
    atoms 3, 5, 8-11, 26, 29-30, 32-35, 51-52, 54-56, 67-68, 70-76, 88-89, 95-96, 98-104, 116-117, 119-120, 128-129, 131, 139-140, 142-143, 153-154, 156-159, 172-173, 175-177, 179, 189-190, 192-195, 211-212, 214, 221-222, 228-229, 231-233, 242-243, 245, 252-253, 255-256, 264-265, 267-268, 278-279, 281, 288-292, 307, 310-311, 313-319, 330-331, 333-336, 349-350, 352-353, 363-364, 366-369, 382-383, 385-386, 388, 399-400, 402-404, 413-414, 416-418, 428-429, 431-434, 450-451, 457-458, 460-462, 473-474, 476-482, 493-494, 496-497, 505-506, 508-509, 517-518, 520-522, 532-533, 535-538, 554-555, 557-560, 573-574, 576, 583-584, 586-588, 598-599, 601-604, 617-618, 620-623, 636-637, 639-640, 650-651, 653-656, 672-673, 675-678, 691-692, 698-699, 701-703, 705, 722-723, 725-726, 734-735, 737-738, 748-749, 751-753, 765-766, 768-771, 784-785, 791-792, 794-797, 810-811, 813-814, 824-825, 827-828, 830, 841-842, 844-846, 855-856, 858-860, 872-873, 875-877, 888-895, 905, 908-909, 911-913, 915, 925-926, 928-931, 944-945, 951-952, 958-959, 961-967, 978-979, 981-982, 990-993 entry C          line    74 file /storage/hive/project/chem-sherrill/csargent30/.conda/envs/psi419/share/psi4/basis/minix.gbs 
    atoms 7, 28, 36, 50, 66, 87, 94, 115, 127, 138, 144, 152, 171, 178, 180, 188, 196, 210, 220, 227, 241, 251, 263, 269, 277, 287, 293, 309, 329, 348, 354, 362, 381, 398, 412, 427, 435, 449, 456, 472, 492, 504, 516, 531, 539, 553, 572, 582, 597, 616, 635, 649, 657, 671, 690, 697, 704, 706-707, 721, 733, 747, 754, 764, 783, 790, 809, 823, 840, 854, 861, 871, 887, 907, 914, 916, 924, 943, 950, 957, 977, 989, 994                                                                                                                                                                                                                                                                                                                                                                                                                                                                                                                                                                                                                                                                             entry N          line    88 file /storage/hive/project/chem-sherrill/csargent30/.conda/envs/psi419/share/psi4/basis/minix.gbs 
    atoms 12, 215, 246, 387, 829                                                                                                                                                                                                                                                                                                                                                                                                                                                                                                                                                                                                                                                                                                                                                                                                                                                                                                                                                                                                                                                                           entry S          line   256 file /storage/hive/project/chem-sherrill/csargent30/.conda/envs/psi419/share/psi4/basis/minix.gbs 
    atoms 13-25, 37-49, 57-65, 78-86, 91-93, 106-114, 123-126, 133-137, 146-151, 160-170, 181-187, 197-209, 216-219, 224-226, 234-240, 247-250, 259-262, 271-276, 282-286, 294-306, 320-328, 337-347, 356-361, 370-380, 389-397, 405-411, 421-426, 436-448, 453-455, 463-471, 483-491, 500-503, 512-515, 525-530, 540-552, 561-571, 577-581, 591-596, 605-615, 624-634, 642-648, 658-670, 679-689, 694-696, 708-720, 729-732, 740-746, 756-763, 772-782, 787-789, 798-808, 816-822, 831-839, 847-853, 863-870, 878-886, 896-904, 917-923, 932-942, 947-949, 954-956, 968-976, 985-988, 996-1003, 1005-1006, 1008-1009, 1011-1012, 1014-1015, 1017-1018, 1020-1021, 1023-1024, 1026-1027, 1029-1030, 1032-1033, 1035-1036, 1038-1039, 1041-1042, 1044-1045, 1047-1048, 1050-1051, 1053-1054, 1056-1057, 1059-1060, 1062-1069                                                                                                                                                                                                                                                                                entry H          line    24 file /storage/hive/project/chem-sherrill/csargent30/.conda/envs/psi419/share/psi4/basis/minix.gbs 

   => HF3C: Empirical Dispersion <=

    Grimme's -D3 (BJ-damping) Dispersion Correction
    Grimme S.; Ehrlich S.; Goerigk L. (2011), J. Comput. Chem., 32: 1456

        s6 =       1.000000
        s8 =       0.877700
        a1 =       0.417100
        a2 =       2.914900


         ---------------------------------------------------------
                                   SCF
               by Justin Turney, Rob Parrish, Andy Simmonett
                          and Daniel G. A. Smith
                              RHF Reference
                       10 Threads, 114440 MiB Core
         ---------------------------------------------------------

  ==> Geometry <==

    Molecular point group: c1
    Full point group: C1

    Geometry (in Angstrom), charge = -2, multiplicity = 1:

       Center              X                  Y                   Z               Mass       
    ------------   -----------------  -----------------  -----------------  -----------------
         O            0.239000000000    46.905000000000    47.130000000000    15.994914619570
         O           -3.503000000000    46.132000000000    52.984000000000    15.994914619570
         C            0.283000000000    45.599000000000    47.738000000000    12.000000000000
         O           -2.852000000000    43.343000000000    52.881000000000    15.994914619570
         C           -0.860000000000    45.455000000000    48.481000000000    12.000000000000
         O           -0.834000000000    45.235000000000    53.590000000000    15.994914619570
         N           -0.870000000000    46.412000000000    49.496000000000    14.003074004430
         C           -0.997000000000    47.656000000000    48.915000000000    12.000000000000
         C            0.110000000000    47.928000000000    48.142000000000    12.000000000000
         C           -1.946000000000    46.213000000000    50.350000000000    12.000000000000
         C           -1.912000000000    45.057000000000    51.091000000000    12.000000000000
         S           -2.221000000000    44.980000000000    52.478000000000    31.972071174400
         H           -3.704000000000    46.727000000000    52.258000000000     1.007825032230
         H            1.167000000000    45.497000000000    48.368000000000     1.007825032230
         H            0.327000000000    44.830000000000    46.967000000000     1.007825032230
         H           -0.889000000000    44.457000000000    48.918000000000     1.007825032230
         H           -1.732000000000    45.592000000000    47.841000000000     1.007825032230
         H           -1.082000000000    48.410000000000    49.697000000000     1.007825032230
         H           -1.889000000000    47.674000000000    48.289000000000     1.007825032230
         H           -0.002000000000    48.903000000000    47.668000000000     1.007825032230
         H            1.001000000000    47.937000000000    48.769000000000     1.007825032230
         H           -2.823000000000    46.129000000000    49.708000000000     1.007825032230
         H           -1.985000000000    47.054000000000    51.042000000000     1.007825032230
         H           -0.840000000000    44.862000000000    51.112000000000     1.007825032230
         H           -2.601000000000    44.372000000000    50.598000000000     1.007825032230
         C           15.953000000000    48.976000000000    57.090000000000    12.000000000000
         O           15.835000000000    50.110000000000    57.589000000000    15.994914619570
         N           15.214000000000    48.597000000000    56.058000000000    14.003074004430
         C           14.164000000000    49.432000000000    55.491000000000    12.000000000000
         C           12.869000000000    48.669000000000    55.651000000000    12.000000000000
         O           12.774000000000    47.509000000000    55.249000000000    15.994914619570
         C           14.335000000000    49.676000000000    54.017000000000    12.000000000000
         C           15.413000000000    50.674000000000    53.741000000000    12.000000000000
         C           15.209000000000    51.107000000000    52.296000000000    12.000000000000
         C           16.234000000000    52.178000000000    51.986000000000    12.000000000000
         N           15.769000000000    52.985000000000    50.874000000000    14.003074004430
         H           15.386000000000    47.691000000000    55.647000000000     1.007825032230
         H           14.109000000000    50.381000000000    56.025000000000     1.007825032230
         H           14.593000000000    48.735000000000    53.531000000000     1.007825032230
         H           13.395000000000    50.044000000000    53.605000000000     1.007825032230
         H           15.321000000000    51.529000000000    54.411000000000     1.007825032230
         H           16.392000000000    50.210000000000    53.858000000000     1.007825032230
         H           14.203000000000    51.508000000000    52.167000000000     1.007825032230
         H           15.354000000000    50.255000000000    51.632000000000     1.007825032230
         H           16.373000000000    52.812000000000    52.862000000000     1.007825032230
         H           17.182000000000    51.709000000000    51.723000000000     1.007825032230
         H           15.532000000000    53.910000000000    51.204000000000     1.007825032230
         H           16.499000000000    53.053000000000    50.179000000000     1.007825032230
         H           14.952000000000    52.555000000000    50.464000000000     1.007825032230
         N           11.862000000000    49.290000000000    56.238000000000    14.003074004430
         C           10.574000000000    48.651000000000    56.514000000000    12.000000000000
         C            9.479000000000    49.442000000000    55.784000000000    12.000000000000
         O            9.222000000000    50.616000000000    56.099000000000    15.994914619570
         C           10.282000000000    48.658000000000    58.060000000000    12.000000000000
         C            8.950000000000    47.961000000000    58.320000000000    12.000000000000
         C           11.449000000000    48.005000000000    58.839000000000    12.000000000000
         H           11.987000000000    50.255000000000    56.510000000000     1.007825032230
         H           10.589000000000    47.624000000000    56.149000000000     1.007825032230
         H           10.193000000000    49.695000000000    58.385000000000     1.007825032230
         H            8.741000000000    47.962000000000    59.390000000000     1.007825032230
         H            9.002000000000    46.933000000000    57.961000000000     1.007825032230
         H            8.155000000000    48.489000000000    57.794000000000     1.007825032230
         H           11.227000000000    48.020000000000    59.906000000000     1.007825032230
         H           11.574000000000    46.974000000000    58.508000000000     1.007825032230
         H           12.368000000000    48.561000000000    58.651000000000     1.007825032230
         N            8.831000000000    48.837000000000    54.788000000000    14.003074004430
         C            7.706000000000    49.436000000000    54.084000000000    12.000000000000
         C            6.456000000000    48.981000000000    54.822000000000    12.000000000000
         O            6.310000000000    47.784000000000    55.139000000000    15.994914619570
         C            7.599000000000    48.942000000000    52.633000000000    12.000000000000
         C            8.692000000000    49.472000000000    51.736000000000    12.000000000000
         C            9.959000000000    48.898000000000    51.781000000000    12.000000000000
         C            8.415000000000    50.537000000000    50.880000000000    12.000000000000
         C           10.961000000000    49.400000000000    50.960000000000    12.000000000000
         C            9.426000000000    51.032000000000    50.065000000000    12.000000000000
         C           10.685000000000    50.467000000000    50.116000000000    12.000000000000
         O           11.708000000000    50.978000000000    49.318000000000    15.994914619570
         H            9.136000000000    47.916000000000    54.508000000000     1.007825032230
         H            7.783000000000    50.523000000000    54.107000000000     1.007825032230
         H            6.637000000000    49.260000000000    52.230000000000     1.007825032230
         H            7.639000000000    47.853000000000    52.629000000000     1.007825032230
         H           10.161000000000    48.072000000000    52.447000000000     1.007825032230
         H            7.427000000000    50.972000000000    50.851000000000     1.007825032230
         H           11.948000000000    48.963000000000    50.978000000000     1.007825032230
         H            9.228000000000    51.855000000000    49.395000000000     1.007825032230
         H           11.376000000000    51.721000000000    48.808000000000     1.007825032230
         N            5.533000000000    49.874000000000    55.110000000000    14.003074004430
         C            4.317000000000    49.477000000000    55.789000000000    12.000000000000
         C            3.333000000000    50.620000000000    55.891000000000    12.000000000000
         O            3.372000000000    51.588000000000    55.127000000000    15.994914619570
         H            5.674000000000    50.841000000000    54.856000000000     1.007825032230
         H            4.569000000000    49.137000000000    56.794000000000     1.007825032230
         H            3.854000000000    48.656000000000    55.241000000000     1.007825032230
         N            2.442000000000    50.507000000000    56.862000000000    14.003074004430
         C            1.413000000000    51.506000000000    57.119000000000    12.000000000000
         C            1.670000000000    52.119000000000    58.461000000000    12.000000000000
         O            2.084000000000    51.417000000000    59.378000000000    15.994914619570
         C            0.005000000000    50.927000000000    57.232000000000    12.000000000000
         C           -0.521000000000    50.237000000000    56.001000000000    12.000000000000
         C           -0.985000000000    51.011000000000    54.951000000000    12.000000000000
         C           -0.569000000000    48.854000000000    55.936000000000    12.000000000000
         C           -1.502000000000    50.387000000000    53.835000000000    12.000000000000
         C           -1.086000000000    48.222000000000    54.817000000000    12.000000000000
         C           -1.549000000000    49.003000000000    53.779000000000    12.000000000000
         O           -2.106000000000    48.406000000000    52.664000000000    15.994914619570
         H            2.477000000000    49.689000000000    57.454000000000     1.007825032230
         H            1.439000000000    52.275000000000    56.347000000000     1.007825032230
         H            0.006000000000    50.203000000000    58.047000000000     1.007825032230
         H           -0.679000000000    51.735000000000    57.492000000000     1.007825032230
         H           -0.943000000000    52.089000000000    55.005000000000     1.007825032230
         H           -0.201000000000    48.265000000000    56.763000000000     1.007825032230
         H           -1.869000000000    50.975000000000    53.007000000000     1.007825032230
         H           -1.126000000000    47.144000000000    54.759000000000     1.007825032230
         H           -2.740000000000    47.740000000000    52.940000000000     1.007825032230
         N            1.353000000000    53.383000000000    58.618000000000    14.003074004430
         C            1.379000000000    54.012000000000    59.918000000000    12.000000000000
         C            0.072000000000    53.524000000000    60.555000000000    12.000000000000
         O           -1.014000000000    53.786000000000    60.032000000000    15.994914619570
         C            1.368000000000    55.515000000000    59.744000000000    12.000000000000
         C            1.385000000000    56.331000000000    61.039000000000    12.000000000000
         O            0.880000000000    55.917000000000    62.095000000000    15.994914619570
         O            1.931000000000    57.431000000000    60.951000000000    15.994914619570
         H            1.085000000000    53.928000000000    57.811000000000     1.007825032230
         H            2.245000000000    53.688000000000    60.496000000000     1.007825032230
         H            2.247000000000    55.792000000000    59.162000000000     1.007825032230
         H            0.479000000000    55.789000000000    59.176000000000     1.007825032230
         N            0.064000000000    52.892000000000    61.725000000000    14.003074004430
         C           -1.173000000000    52.358000000000    62.288000000000    12.000000000000
         C           -2.171000000000    53.409000000000    62.766000000000    12.000000000000
         O           -3.340000000000    53.082000000000    63.002000000000    15.994914619570
         C           -0.884000000000    51.432000000000    63.465000000000    12.000000000000
         O           -0.305000000000    50.228000000000    62.993000000000    15.994914619570
         H            0.929000000000    52.779000000000    62.234000000000     1.007825032230
         H           -1.661000000000    51.766000000000    61.513000000000     1.007825032230
         H           -0.193000000000    51.922000000000    64.151000000000     1.007825032230
         H           -1.814000000000    51.207000000000    63.987000000000     1.007825032230
         H            0.094000000000    49.756000000000    63.727000000000     1.007825032230
         N           -1.723000000000    54.648000000000    62.956000000000    14.003074004430
         C           -2.659000000000    55.732000000000    63.202000000000    12.000000000000
         C           -3.518000000000    55.978000000000    61.988000000000    12.000000000000
         O           -4.628000000000    56.464000000000    62.145000000000    15.994914619570
         C           -1.958000000000    57.050000000000    63.504000000000    12.000000000000
         C           -1.189000000000    56.951000000000    64.807000000000    12.000000000000
         N            0.113000000000    57.238000000000    64.812000000000    14.003074004430
         O           -1.733000000000    56.536000000000    65.839000000000    15.994914619570
         H           -0.731000000000    54.835000000000    62.929000000000     1.007825032230
         H           -3.299000000000    55.467000000000    64.044000000000     1.007825032230
         H           -2.702000000000    57.842000000000    63.585000000000     1.007825032230
         H           -1.267000000000    57.285000000000    62.694000000000     1.007825032230
         H            0.566000000000    57.547000000000    63.963000000000     1.007825032230
         H            0.647000000000    57.147000000000    65.665000000000     1.007825032230
         N           -3.063000000000    55.713000000000    60.763000000000    14.003074004430
         C           -3.859000000000    55.957000000000    59.566000000000    12.000000000000
         C           -4.489000000000    54.638000000000    59.165000000000    12.000000000000
         O           -5.677000000000    54.600000000000    58.838000000000    15.994914619570
         C           -2.936000000000    56.525000000000    58.453000000000    12.000000000000
         C           -2.419000000000    57.872000000000    58.904000000000    12.000000000000
         C           -3.673000000000    56.641000000000    57.124000000000    12.000000000000
         C           -1.159000000000    58.375000000000    58.200000000000    12.000000000000
         H           -2.134000000000    55.330000000000    60.661000000000     1.007825032230
         H           -4.643000000000    56.680000000000    59.792000000000     1.007825032230
         H           -2.089000000000    55.851000000000    58.325000000000     1.007825032230
         H           -3.209000000000    58.605000000000    58.738000000000     1.007825032230
         H           -2.217000000000    57.821000000000    59.974000000000     1.007825032230
         H           -4.035000000000    55.658000000000    56.822000000000     1.007825032230
         H           -4.518000000000    57.321000000000    57.235000000000     1.007825032230
         H           -2.994000000000    57.028000000000    56.364000000000     1.007825032230
         H           -0.881000000000    59.348000000000    58.604000000000     1.007825032230
         H           -0.345000000000    57.668000000000    58.363000000000     1.007825032230
         H           -1.352000000000    58.467000000000    57.131000000000     1.007825032230
         N           -3.764000000000    53.513000000000    59.144000000000    14.003074004430
         C           -4.323000000000    52.242000000000    58.734000000000    12.000000000000
         C           -3.681000000000    51.215000000000    59.641000000000    12.000000000000
         O           -2.469000000000    51.006000000000    59.589000000000    15.994914619570
         C           -3.962000000000    52.008000000000    57.296000000000    12.000000000000
         C           -4.635000000000    50.801000000000    56.669000000000    12.000000000000
         C           -4.176000000000    49.512000000000    56.726000000000    12.000000000000
         N           -5.696000000000    50.809000000000    55.872000000000    14.003074004430
         C           -5.895000000000    49.594000000000    55.423000000000    12.000000000000
         N           -4.976000000000    48.833000000000    55.943000000000    14.003074004430
         H           -2.794000000000    53.552000000000    59.424000000000     1.007825032230
         H           -5.406000000000    52.241000000000    58.862000000000     1.007825032230
         H           -2.883000000000    51.867000000000    57.234000000000     1.007825032230
         H           -4.231000000000    52.894000000000    56.721000000000     1.007825032230
         H           -6.258000000000    51.618000000000    55.648000000000     1.007825032230
         H           -3.337000000000    49.137000000000    57.293000000000     1.007825032230
         H           -6.677000000000    49.282000000000    54.747000000000     1.007825032230
         N           -4.454000000000    50.568000000000    60.487000000000    14.003074004430
         C           -3.913000000000    49.659000000000    61.489000000000    12.000000000000
         C           -3.055000000000    48.558000000000    60.876000000000    12.000000000000
         O           -3.491000000000    47.931000000000    59.898000000000    15.994914619570
         C           -5.077000000000    49.060000000000    62.264000000000    12.000000000000
         C           -4.581000000000    48.271000000000    63.463000000000    12.000000000000
         C           -5.696000000000    47.747000000000    64.361000000000    12.000000000000
         C           -5.125000000000    47.550000000000    65.754000000000    12.000000000000
         N           -6.117000000000    47.166000000000    66.752000000000    14.003074004430
         H           -5.453000000000    50.706000000000    60.440000000000     1.007825032230
         H           -3.296000000000    50.234000000000    62.180000000000     1.007825032230
         H           -5.727000000000    49.864000000000    62.610000000000     1.007825032230
         H           -5.643000000000    48.398000000000    61.608000000000     1.007825032230
         H           -4.005000000000    47.420000000000    63.099000000000     1.007825032230
         H           -3.926000000000    48.910000000000    64.055000000000     1.007825032230
         H           -6.513000000000    48.468000000000    64.395000000000     1.007825032230
         H           -6.062000000000    46.795000000000    63.976000000000     1.007825032230
         H           -4.367000000000    46.769000000000    65.706000000000     1.007825032230
         H           -4.651000000000    48.479000000000    66.072000000000     1.007825032230
         H           -5.667000000000    47.053000000000    67.649000000000     1.007825032230
         H           -6.548000000000    46.294000000000    66.480000000000     1.007825032230
         H           -6.824000000000    47.884000000000    66.818000000000     1.007825032230
         N           -1.840000000000    48.367000000000    61.392000000000    14.003074004430
         C           -0.992000000000    47.311000000000    60.887000000000    12.000000000000
         C           -0.176000000000    46.758000000000    62.031000000000    12.000000000000
         O            0.958000000000    47.176000000000    62.300000000000    15.994914619570
         C           -0.081000000000    47.849000000000    59.785000000000    12.000000000000
         S            0.906000000000    46.497000000000    59.054000000000    31.972071174400
         H           -1.511000000000    48.963000000000    62.139000000000     1.007825032230
         H           -1.616000000000    46.517000000000    60.478000000000     1.007825032230
         H           -0.691000000000    48.308000000000    59.007000000000     1.007825032230
         H            0.590000000000    48.598000000000    60.206000000000     1.007825032230
         N           -0.745000000000    45.803000000000    62.754000000000    14.003074004430
         C           -0.066000000000    45.169000000000    63.887000000000    12.000000000000
         C            1.297000000000    44.560000000000    63.509000000000    12.000000000000
         O            2.300000000000    44.868000000000    64.165000000000    15.994914619570
         H           -1.679000000000    45.502000000000    62.515000000000     1.007825032230
         H            0.092000000000    45.920000000000    64.661000000000     1.007825032230
         H           -0.706000000000    44.381000000000    64.285000000000     1.007825032230
         N            1.441000000000    43.750000000000    62.430000000000    14.003074004430
         C            2.722000000000    43.233000000000    61.953000000000    12.000000000000
         C            3.756000000000    44.331000000000    61.685000000000    12.000000000000
         O            4.949000000000    44.126000000000    61.944000000000    15.994914619570
         C            2.361000000000    42.431000000000    60.697000000000    12.000000000000
         C            0.961000000000    41.944000000000    60.950000000000    12.000000000000
         C            0.350000000000    43.177000000000    61.613000000000    12.000000000000
         H            3.124000000000    42.549000000000    62.701000000000     1.007825032230
         H            2.394000000000    43.066000000000    59.812000000000     1.007825032230
         H            3.040000000000    41.586000000000    60.581000000000     1.007825032230
         H            0.449000000000    41.692000000000    60.021000000000     1.007825032230
         H            0.963000000000    41.096000000000    61.635000000000     1.007825032230
         H           -0.493000000000    42.895000000000    62.243000000000     1.007825032230
         H            0.031000000000    43.893000000000    60.855000000000     1.007825032230
         N            3.322000000000    45.484000000000    61.134000000000    14.003074004430
         C            4.203000000000    46.620000000000    60.883000000000    12.000000000000
         C            4.775000000000    47.153000000000    62.194000000000    12.000000000000
         O            5.993000000000    47.336000000000    62.287000000000    15.994914619570
         C            3.465000000000    47.784000000000    60.221000000000    12.000000000000
         S            2.700000000000    47.388000000000    58.627000000000    31.972071174400
         H            2.346000000000    45.564000000000    60.885000000000     1.007825032230
         H            5.022000000000    46.302000000000    60.238000000000     1.007825032230
         H            2.681000000000    48.119000000000    60.900000000000     1.007825032230
         H            4.169000000000    48.603000000000    60.074000000000     1.007825032230
         N            3.929000000000    47.366000000000    63.213000000000    14.003074004430
         C            4.400000000000    47.850000000000    64.519000000000    12.000000000000
         C            5.301000000000    46.854000000000    65.213000000000    12.000000000000
         O            6.330000000000    47.235000000000    65.785000000000    15.994914619570
         C            3.252000000000    48.130000000000    65.453000000000    12.000000000000
         C            2.275000000000    49.174000000000    64.947000000000    12.000000000000
         O            2.661000000000    50.072000000000    64.202000000000    15.994914619570
         O            1.114000000000    49.053000000000    65.326000000000    15.994914619570
         H            2.944000000000    47.189000000000    63.080000000000     1.007825032230
         H            4.957000000000    48.774000000000    64.366000000000     1.007825032230
         H            2.706000000000    47.200000000000    65.611000000000     1.007825032230
         H            3.654000000000    48.464000000000    66.409000000000     1.007825032230
         N            4.971000000000    45.566000000000    65.104000000000    14.003074004430
         C            5.811000000000    44.521000000000    65.668000000000    12.000000000000
         C            7.214000000000    44.473000000000    65.059000000000    12.000000000000
         O            8.207000000000    44.255000000000    65.775000000000    15.994914619570
         C            5.155000000000    43.160000000000    65.492000000000    12.000000000000
         C            3.963000000000    42.993000000000    66.423000000000    12.000000000000
         N            3.136000000000    42.008000000000    66.186000000000    14.003074004430
         O            3.705000000000    43.776000000000    67.340000000000    15.994914619570
         H            4.122000000000    45.312000000000    64.621000000000     1.007825032230
         H            5.913000000000    44.710000000000    66.737000000000     1.007825032230
         H            4.816000000000    43.061000000000    64.461000000000     1.007825032230
         H            5.887000000000    42.380000000000    65.704000000000     1.007825032230
         H            3.314000000000    41.372000000000    65.422000000000     1.007825032230
         H            2.319000000000    41.884000000000    66.767000000000     1.007825032230
         N            7.325000000000    44.679000000000    63.742000000000    14.003074004430
         C            8.610000000000    44.724000000000    63.054000000000    12.000000000000
         C            9.472000000000    45.856000000000    63.609000000000    12.000000000000
         O           10.647000000000    45.669000000000    63.916000000000    15.994914619570
         C            8.379000000000    44.972000000000    61.565000000000    12.000000000000
         H            6.482000000000    44.809000000000    63.201000000000     1.007825032230
         H            9.127000000000    43.774000000000    63.188000000000     1.007825032230
         H            9.338000000000    45.006000000000    61.049000000000     1.007825032230
         H            7.773000000000    44.165000000000    61.152000000000     1.007825032230
         H            7.860000000000    45.921000000000    61.431000000000     1.007825032230
         N            8.899000000000    47.054000000000    63.754000000000    14.003074004430
         C            9.633000000000    48.188000000000    64.320000000000    12.000000000000
         C            8.750000000000    49.440000000000    64.355000000000    12.000000000000
         C            8.442000000000    49.885000000000    62.945000000000    12.000000000000
         C            7.857000000000    51.275000000000    62.964000000000    12.000000000000
         C            6.420000000000    51.296000000000    63.387000000000    12.000000000000
         N            5.911000000000    52.643000000000    63.201000000000    14.003074004430
         H            7.939000000000    47.180000000000    63.467000000000     1.007825032230
         H           10.500000000000    48.391000000000    63.691000000000     1.007825032230
         H            7.819000000000    49.212000000000    64.874000000000     1.007825032230
         H            9.273000000000    50.238000000000    64.881000000000     1.007825032230
         H            9.360000000000    49.887000000000    62.358000000000     1.007825032230
         H            7.726000000000    49.197000000000    62.496000000000     1.007825032230
         H            8.433000000000    51.885000000000    63.659000000000     1.007825032230
         H            7.938000000000    51.706000000000    61.966000000000     1.007825032230
         H            6.341000000000    51.014000000000    64.437000000000     1.007825032230
         H            5.847000000000    50.599000000000    62.775000000000     1.007825032230
         H            5.006000000000    52.603000000000    62.755000000000     1.007825032230
         H            6.550000000000    53.167000000000    62.619000000000     1.007825032230
         H            5.824000000000    53.097000000000    64.099000000000     1.007825032230
         C           12.566000000000    53.009000000000    57.937000000000    12.000000000000
         O           12.459000000000    51.916000000000    57.371000000000    15.994914619570
         N           11.485000000000    53.672000000000    58.281000000000    14.003074004430
         C           10.147000000000    53.178000000000    57.973000000000    12.000000000000
         C            9.589000000000    54.010000000000    56.814000000000    12.000000000000
         O            9.658000000000    55.244000000000    56.807000000000    15.994914619570
         C            9.253000000000    53.305000000000    59.218000000000    12.000000000000
         C            7.869000000000    52.700000000000    59.024000000000    12.000000000000
         C            7.687000000000    51.343000000000    59.216000000000    12.000000000000
         C            6.802000000000    53.499000000000    58.641000000000    12.000000000000
         C            6.436000000000    50.789000000000    59.028000000000    12.000000000000
         C            5.556000000000    52.939000000000    58.454000000000    12.000000000000
         C            5.384000000000    51.590000000000    58.648000000000    12.000000000000
         H           11.583000000000    54.549000000000    58.773000000000     1.007825032230
         H           10.206000000000    52.132000000000    57.673000000000     1.007825032230
         H            9.741000000000    52.795000000000    60.049000000000     1.007825032230
         H            9.144000000000    54.360000000000    59.467000000000     1.007825032230
         H            8.518000000000    50.720000000000    59.511000000000     1.007825032230
         H            6.947000000000    54.558000000000    58.489000000000     1.007825032230
         H            6.284000000000    49.730000000000    59.179000000000     1.007825032230
         H            4.721000000000    53.557000000000    58.157000000000     1.007825032230
         H            4.408000000000    51.152000000000    58.500000000000     1.007825032230
         N            9.024000000000    53.368000000000    55.798000000000    14.003074004430
         C            8.472000000000    54.040000000000    54.638000000000    12.000000000000
         C            6.973000000000    53.748000000000    54.671000000000    12.000000000000
         O            6.536000000000    52.594000000000    54.558000000000    15.994914619570
         C            9.142000000000    53.478000000000    53.348000000000    12.000000000000
         C           10.605000000000    53.856000000000    53.284000000000    12.000000000000
         C            8.446000000000    54.045000000000    52.136000000000    12.000000000000
         C           11.302000000000    53.478000000000    54.566000000000    12.000000000000
         H            8.976000000000    52.360000000000    55.835000000000     1.007825032230
         H            8.645000000000    55.114000000000    54.711000000000     1.007825032230
         H            9.051000000000    52.392000000000    53.340000000000     1.007825032230
         H           11.075000000000    53.332000000000    52.452000000000     1.007825032230
         H           10.693000000000    54.931000000000    53.129000000000     1.007825032230
         H            7.389000000000    53.781000000000    52.167000000000     1.007825032230
         H            8.549000000000    55.130000000000    52.132000000000     1.007825032230
         H            8.897000000000    53.634000000000    51.233000000000     1.007825032230
         H           12.377000000000    53.428000000000    54.395000000000     1.007825032230
         H           11.090000000000    54.227000000000    55.329000000000     1.007825032230
         H           10.942000000000    52.506000000000    54.902000000000     1.007825032230
         N            6.166000000000    54.792000000000    54.866000000000    14.003074004430
         C            4.714000000000    54.653000000000    54.968000000000    12.000000000000
         C            4.103000000000    54.707000000000    53.574000000000    12.000000000000
         O            4.298000000000    55.692000000000    52.855000000000    15.994914619570
         C            4.122000000000    55.782000000000    55.827000000000    12.000000000000
         C            2.598000000000    55.732000000000    55.945000000000    12.000000000000
         N            2.013000000000    56.857000000000    56.341000000000    14.003074004430
         O            1.918000000000    54.728000000000    55.674000000000    15.994914619570
         H            6.573000000000    55.713000000000    54.946000000000     1.007825032230
         H            4.477000000000    53.693000000000    55.426000000000     1.007825032230
         H            4.547000000000    55.711000000000    56.828000000000     1.007825032230
         H            4.408000000000    56.740000000000    55.392000000000     1.007825032230
         H            2.573000000000    57.671000000000    56.551000000000     1.007825032230
         H            1.008000000000    56.899000000000    56.432000000000     1.007825032230
         N            3.358000000000    53.697000000000    53.143000000000    14.003074004430
         C            2.813000000000    53.718000000000    51.788000000000    12.000000000000
         C            1.415000000000    54.343000000000    51.725000000000    12.000000000000
         O            0.846000000000    54.490000000000    50.639000000000    15.994914619570
         C            2.765000000000    52.263000000000    51.154000000000    12.000000000000
         C            1.854000000000    51.314000000000    51.971000000000    12.000000000000
         C            4.222000000000    51.753000000000    51.018000000000    12.000000000000
         C            1.552000000000    49.957000000000    51.275000000000    12.000000000000
         H            3.168000000000    52.914000000000    53.752000000000     1.007825032230
         H            3.476000000000    54.326000000000    51.173000000000     1.007825032230
         H            2.346000000000    52.349000000000    50.152000000000     1.007825032230
         H            2.343000000000    51.107000000000    52.923000000000     1.007825032230
         H            0.910000000000    51.822000000000    52.168000000000     1.007825032230
         H            4.218000000000    50.753000000000    50.584000000000     1.007825032230
         H            4.784000000000    52.427000000000    50.372000000000     1.007825032230
         H            4.689000000000    51.720000000000    52.002000000000     1.007825032230
         H            0.908000000000    49.355000000000    51.916000000000     1.007825032230
         H            2.486000000000    49.425000000000    51.096000000000     1.007825032230
         H            1.050000000000    50.140000000000    50.325000000000     1.007825032230
         N            0.803000000000    54.699000000000    52.842000000000    14.003074004430
         C           -0.523000000000    55.306000000000    52.821000000000    12.000000000000
         C           -0.453000000000    56.609000000000    53.627000000000    12.000000000000
         O           -0.633000000000    56.589000000000    54.848000000000    15.994914619570
         C           -1.551000000000    54.355000000000    53.441000000000    12.000000000000
         C           -2.945000000000    54.929000000000    53.268000000000    12.000000000000
         S           -4.230000000000    53.864000000000    53.922000000000    31.972071174400
         C           -4.327000000000    52.868000000000    52.489000000000    12.000000000000
         H            1.263000000000    54.547000000000    53.728000000000     1.007825032230
         H           -0.806000000000    55.528000000000    51.792000000000     1.007825032230
         H           -1.338000000000    54.233000000000    54.503000000000     1.007825032230
         H           -1.494000000000    53.386000000000    52.946000000000     1.007825032230
         H           -2.992000000000    55.887000000000    53.785000000000     1.007825032230
         H           -3.129000000000    55.092000000000    52.206000000000     1.007825032230
         H           -5.082000000000    52.095000000000    52.634000000000     1.007825032230
         H           -4.601000000000    53.487000000000    51.634000000000     1.007825032230
         H           -3.359000000000    52.401000000000    52.305000000000     1.007825032230
         N           -0.069000000000    57.747000000000    53.033000000000    14.003074004430
         C            0.130000000000    59.004000000000    53.753000000000    12.000000000000
         C           -1.161000000000    59.540000000000    54.366000000000    12.000000000000
         O           -1.088000000000    60.325000000000    55.314000000000    15.994914619570
         C            0.742000000000    59.923000000000    52.710000000000    12.000000000000
         C            0.180000000000    59.391000000000    51.392000000000    12.000000000000
         C            0.301000000000    57.877000000000    51.623000000000    12.000000000000
         H            0.857000000000    58.842000000000    54.549000000000     1.007825032230
         H            0.437000000000    60.956000000000    52.875000000000     1.007825032230
         H            1.829000000000    59.841000000000    52.721000000000     1.007825032230
         H           -0.857000000000    59.694000000000    51.246000000000     1.007825032230
         H            0.798000000000    59.706000000000    50.551000000000     1.007825032230
         H            1.320000000000    57.531000000000    51.449000000000     1.007825032230
         H           -0.402000000000    57.335000000000    50.990000000000     1.007825032230
         N           -2.347000000000    59.218000000000    53.855000000000    14.003074004430
         C           -3.580000000000    59.608000000000    54.506000000000    12.000000000000
         C           -4.621000000000    58.576000000000    54.120000000000    12.000000000000
         O           -4.435000000000    57.772000000000    53.204000000000    15.994914619570
         C           -4.036000000000    61.020000000000    54.086000000000    12.000000000000
         C           -4.588000000000    61.145000000000    52.709000000000    12.000000000000
         C           -5.126000000000    62.533000000000    52.424000000000    12.000000000000
         O           -6.188000000000    62.907000000000    52.919000000000    15.994914619570
         O           -4.454000000000    63.220000000000    51.686000000000    15.994914619570
         H           -2.388000000000    58.690000000000    52.995000000000     1.007825032230
         H           -3.437000000000    59.585000000000    55.586000000000     1.007825032230
         H           -3.175000000000    61.685000000000    54.162000000000     1.007825032230
         H           -4.794000000000    61.359000000000    54.792000000000     1.007825032230
         H           -3.796000000000    60.923000000000    51.993000000000     1.007825032230
         H           -5.393000000000    60.420000000000    52.583000000000     1.007825032230
         N           -5.705000000000    58.589000000000    54.877000000000    14.003074004430
         C           -6.757000000000    57.578000000000    54.836000000000    12.000000000000
         C           -7.234000000000    57.352000000000    53.418000000000    12.000000000000
         O           -7.586000000000    58.298000000000    52.725000000000    15.994914619570
         C           -7.784000000000    58.137000000000    55.781000000000    12.000000000000
         C           -8.887000000000    57.314000000000    56.382000000000    12.000000000000
         C           -9.560000000000    58.360000000000    57.281000000000    12.000000000000
         C          -10.620000000000    57.764000000000    58.185000000000    12.000000000000
         N          -11.100000000000    58.732000000000    59.160000000000    14.003074004430
         H           -5.813000000000    59.352000000000    55.530000000000     1.007825032230
         H           -6.371000000000    56.642000000000    55.238000000000     1.007825032230
         H           -7.224000000000    58.546000000000    56.622000000000     1.007825032230
         H           -8.256000000000    58.979000000000    55.275000000000     1.007825032230
         H           -9.570000000000    56.940000000000    55.620000000000     1.007825032230
         H           -8.481000000000    56.495000000000    56.976000000000     1.007825032230
         H           -8.796000000000    58.828000000000    57.902000000000     1.007825032230
         H          -10.020000000000    59.122000000000    56.652000000000     1.007825032230
         H          -11.459000000000    57.432000000000    57.574000000000     1.007825032230
         H          -10.200000000000    56.907000000000    58.711000000000     1.007825032230
         H          -11.803000000000    58.302000000000    59.744000000000     1.007825032230
         H          -10.329000000000    59.042000000000    59.734000000000     1.007825032230
         H          -11.501000000000    59.524000000000    58.679000000000     1.007825032230
         N           -7.092000000000    56.125000000000    52.927000000000    14.003074004430
         C           -7.542000000000    55.739000000000    51.597000000000    12.000000000000
         C           -6.706000000000    56.276000000000    50.425000000000    12.000000000000
         O           -7.110000000000    56.102000000000    49.266000000000    15.994914619570
         H           -6.650000000000    55.425000000000    53.506000000000     1.007825032230
         H           -7.532000000000    54.650000000000    51.544000000000     1.007825032230
         H           -8.570000000000    56.079000000000    51.470000000000     1.007825032230
         N           -5.539000000000    56.901000000000    50.662000000000    14.003074004430
         C           -4.668000000000    57.406000000000    49.617000000000    12.000000000000
         C           -3.305000000000    56.701000000000    49.689000000000    12.000000000000
         O           -2.574000000000    56.844000000000    50.663000000000    15.994914619570
         C           -4.477000000000    58.938000000000    49.771000000000    12.000000000000
         C           -3.520000000000    59.471000000000    48.683000000000    12.000000000000
         C           -5.826000000000    59.653000000000    49.617000000000    12.000000000000
         H           -5.252000000000    57.026000000000    51.622000000000     1.007825032230
         H           -5.122000000000    57.201000000000    48.647000000000     1.007825032230
         H           -4.063000000000    59.154000000000    50.756000000000     1.007825032230
         H           -2.553000000000    58.975000000000    48.774000000000     1.007825032230
         H           -3.390000000000    60.546000000000    48.809000000000     1.007825032230
         H           -3.941000000000    59.268000000000    47.698000000000     1.007825032230
         H           -6.518000000000    59.291000000000    50.377000000000     1.007825032230
         H           -6.234000000000    59.449000000000    48.627000000000     1.007825032230
         H           -5.684000000000    60.727000000000    49.737000000000     1.007825032230
         N           -2.981000000000    55.933000000000    48.650000000000    14.003074004430
         C           -1.694000000000    55.276000000000    48.503000000000    12.000000000000
         C           -0.689000000000    56.178000000000    47.833000000000    12.000000000000
         O           -1.007000000000    57.031000000000    46.986000000000    15.994914619570
         C           -1.807000000000    54.027000000000    47.654000000000    12.000000000000
         C           -2.448000000000    52.908000000000    48.447000000000    12.000000000000
         C           -1.674000000000    52.148000000000    49.313000000000    12.000000000000
         C           -3.793000000000    52.637000000000    48.293000000000    12.000000000000
         C           -2.246000000000    51.109000000000    50.022000000000    12.000000000000
         C           -4.359000000000    51.592000000000    49.009000000000    12.000000000000
         C           -3.585000000000    50.828000000000    49.870000000000    12.000000000000
         H           -3.669000000000    55.800000000000    47.923000000000     1.007825032230
         H           -1.321000000000    55.001000000000    49.490000000000     1.007825032230
         H           -2.418000000000    54.242000000000    46.778000000000     1.007825032230
         H           -0.812000000000    53.718000000000    47.333000000000     1.007825032230
         H           -0.624000000000    52.369000000000    49.433000000000     1.007825032230
         H           -4.397000000000    53.231000000000    47.623000000000     1.007825032230
         H           -1.643000000000    50.518000000000    50.695000000000     1.007825032230
         H           -5.410000000000    51.372000000000    48.895000000000     1.007825032230
         H           -4.032000000000    50.014000000000    50.420000000000     1.007825032230
         N            0.559000000000    55.981000000000    48.219000000000    14.003074004430
         C            1.648000000000    56.676000000000    47.609000000000    12.000000000000
         C            2.148000000000    55.749000000000    46.503000000000    12.000000000000
         O            2.969000000000    54.837000000000    46.727000000000    15.994914619570
         C            2.727000000000    56.921000000000    48.641000000000    12.000000000000
         C            3.851000000000    57.807000000000    48.123000000000    12.000000000000
         O            4.136000000000    57.836000000000    46.930000000000    15.994914619570
         O            4.466000000000    58.475000000000    48.937000000000    15.994914619570
         H            0.748000000000    55.324000000000    48.962000000000     1.007825032230
         H            1.306000000000    57.621000000000    47.186000000000     1.007825032230
         H            3.149000000000    55.961000000000    48.937000000000     1.007825032230
         H            2.279000000000    57.394000000000    49.515000000000     1.007825032230
         N            1.729000000000    56.044000000000    45.279000000000    14.003074004430
         C            2.074000000000    55.193000000000    44.152000000000    12.000000000000
         C            3.544000000000    55.165000000000    43.751000000000    12.000000000000
         O            4.028000000000    54.128000000000    43.262000000000    15.994914619570
         C            1.196000000000    55.606000000000    42.978000000000    12.000000000000
         C           -0.276000000000    55.169000000000    43.109000000000    12.000000000000
         O           -0.642000000000    54.440000000000    44.043000000000    15.994914619570
         O           -1.058000000000    55.533000000000    42.223000000000    15.994914619570
         H            1.165000000000    56.868000000000    45.129000000000     1.007825032230
         H            1.794000000000    54.174000000000    44.420000000000     1.007825032230
         H            1.224000000000    56.692000000000    42.895000000000     1.007825032230
         H            1.608000000000    55.175000000000    42.065000000000     1.007825032230
         N            4.295000000000    56.236000000000    44.041000000000    14.003074004430
         C            5.738000000000    56.262000000000    43.810000000000    12.000000000000
         C            6.419000000000    55.264000000000    44.753000000000    12.000000000000
         O            7.287000000000    54.507000000000    44.311000000000    15.994914619570
         C            6.285000000000    57.691000000000    44.060000000000    12.000000000000
         C            7.817000000000    57.877000000000    44.132000000000    12.000000000000
         C            8.325000000000    58.939000000000    45.136000000000    12.000000000000
         O            7.863000000000    60.082000000000    45.076000000000    15.994914619570
         O            9.188000000000    58.652000000000    45.976000000000    15.994914619570
         H            3.849000000000    57.053000000000    44.433000000000     1.007825032230
         H            5.941000000000    55.976000000000    42.778000000000     1.007825032230
         H            5.919000000000    58.324000000000    43.252000000000     1.007825032230
         H            5.858000000000    58.056000000000    44.994000000000     1.007825032230
         H            8.165000000000    58.163000000000    43.139000000000     1.007825032230
         H            8.267000000000    56.918000000000    44.390000000000     1.007825032230
         N            6.007000000000    55.188000000000    46.022000000000    14.003074004430
         C            6.595000000000    54.232000000000    46.948000000000    12.000000000000
         C            6.178000000000    52.810000000000    46.615000000000    12.000000000000
         O            7.003000000000    51.909000000000    46.780000000000    15.994914619570
         C            6.185000000000    54.544000000000    48.389000000000    12.000000000000
         C            6.770000000000    55.890000000000    48.845000000000    12.000000000000
         C            8.263000000000    55.770000000000    49.033000000000    12.000000000000
         C            9.097000000000    56.857000000000    48.364000000000    12.000000000000
         N            8.714000000000    58.206000000000    48.749000000000    14.003074004430
         H            5.275000000000    55.805000000000    46.344000000000     1.007825032230
         H            7.680000000000    54.301000000000    46.874000000000     1.007825032230
         H            5.098000000000    54.589000000000    48.449000000000     1.007825032230
         H            6.549000000000    53.753000000000    49.045000000000     1.007825032230
         H            6.562000000000    56.648000000000    48.090000000000     1.007825032230
         H            6.309000000000    56.183000000000    49.788000000000     1.007825032230
         H            8.470000000000    55.798000000000    50.103000000000     1.007825032230
         H            8.583000000000    54.803000000000    48.645000000000     1.007825032230
         H           10.142000000000    56.705000000000    48.635000000000     1.007825032230
         H            8.998000000000    56.759000000000    47.283000000000     1.007825032230
         H            9.047000000000    58.862000000000    48.057000000000     1.007825032230
         H            7.708000000000    58.265000000000    48.811000000000     1.007825032230
         H            9.121000000000    58.428000000000    49.646000000000     1.007825032230
         N            4.954000000000    52.544000000000    46.147000000000    14.003074004430
         C            4.574000000000    51.175000000000    45.767000000000    12.000000000000
         C            5.400000000000    50.768000000000    44.548000000000    12.000000000000
         O            5.935000000000    49.653000000000    44.554000000000    15.994914619570
         C            3.036000000000    51.092000000000    45.467000000000    12.000000000000
         C            2.286000000000    51.433000000000    46.777000000000    12.000000000000
         C            2.604000000000    49.685000000000    45.023000000000    12.000000000000
         C            0.773000000000    51.661000000000    46.639000000000    12.000000000000
         H            4.282000000000    53.292000000000    46.053000000000     1.007825032230
         H            4.809000000000    50.502000000000    46.592000000000     1.007825032230
         H            2.774000000000    51.816000000000    44.696000000000     1.007825032230
         H            2.438000000000    50.609000000000    47.474000000000     1.007825032230
         H            2.731000000000    52.331000000000    47.204000000000     1.007825032230
         H            3.120000000000    49.420000000000    44.100000000000     1.007825032230
         H            2.859000000000    48.965000000000    45.800000000000     1.007825032230
         H            1.527000000000    49.672000000000    44.854000000000     1.007825032230
         H            0.349000000000    51.893000000000    47.616000000000     1.007825032230
         H            0.592000000000    52.493000000000    45.958000000000     1.007825032230
         H            0.304000000000    50.760000000000    46.244000000000     1.007825032230
         N            5.592000000000    51.650000000000    43.542000000000    14.003074004430
         C            6.428000000000    51.322000000000    42.387000000000    12.000000000000
         C            7.875000000000    50.984000000000    42.805000000000    12.000000000000
         O            8.493000000000    50.019000000000    42.350000000000    15.994914619570
         C            6.431000000000    52.514000000000    41.431000000000    12.000000000000
         H            5.148000000000    52.556000000000    43.589000000000     1.007825032230
         H            5.999000000000    50.461000000000    41.875000000000     1.007825032230
         H            7.051000000000    52.284000000000    40.564000000000     1.007825032230
         H            6.833000000000    53.389000000000    41.943000000000     1.007825032230
         H            5.412000000000    52.720000000000    41.104000000000     1.007825032230
         N            8.420000000000    51.753000000000    43.762000000000    14.003074004430
         C            9.754000000000    51.519000000000    44.282000000000    12.000000000000
         C            9.824000000000    50.151000000000    44.980000000000    12.000000000000
         O           10.783000000000    49.382000000000    44.768000000000    15.994914619570
         C           10.071000000000    52.653000000000    45.226000000000    12.000000000000
         C           11.325000000000    52.457000000000    46.033000000000    12.000000000000
         C           11.503000000000    53.587000000000    47.030000000000    12.000000000000
         O           11.927000000000    54.654000000000    46.595000000000    15.994914619570
         O           11.218000000000    53.423000000000    48.217000000000    15.994914619570
         H            7.881000000000    52.522000000000    44.133000000000     1.007825032230
         H           10.465000000000    51.534000000000    43.456000000000     1.007825032230
         H           10.183000000000    53.564000000000    44.639000000000     1.007825032230
         H            9.233000000000    52.781000000000    45.911000000000     1.007825032230
         H           11.260000000000    51.512000000000    46.572000000000     1.007825032230
         H           12.184000000000    52.430000000000    45.362000000000     1.007825032230
         N            8.796000000000    49.803000000000    45.757000000000    14.003074004430
         C            8.772000000000    48.508000000000    46.402000000000    12.000000000000
         C            8.758000000000    47.383000000000    45.375000000000    12.000000000000
         O            9.544000000000    46.436000000000    45.473000000000    15.994914619570
         C            7.545000000000    48.399000000000    47.296000000000    12.000000000000
         C            7.324000000000    47.081000000000    48.078000000000    12.000000000000
         C            8.510000000000    46.703000000000    48.971000000000    12.000000000000
         C            6.091000000000    47.281000000000    48.927000000000    12.000000000000
         H            8.031000000000    50.447000000000    45.895000000000     1.007825032230
         H            9.665000000000    48.408000000000    47.019000000000     1.007825032230
         H            7.607000000000    49.203000000000    48.029000000000     1.007825032230
         H            6.664000000000    48.575000000000    46.679000000000     1.007825032230
         H            7.141000000000    46.273000000000    47.369000000000     1.007825032230
         H            9.398000000000    46.559000000000    48.355000000000     1.007825032230
         H            8.284000000000    45.779000000000    49.503000000000     1.007825032230
         H            8.692000000000    47.501000000000    49.691000000000     1.007825032230
         H            5.893000000000    46.375000000000    49.500000000000     1.007825032230
         H            5.238000000000    47.497000000000    48.283000000000     1.007825032230
         H            6.252000000000    48.115000000000    49.610000000000     1.007825032230
         N            7.912000000000    47.499000000000    44.338000000000    14.003074004430
         C            7.852000000000    46.455000000000    43.322000000000    12.000000000000
         C            9.185000000000    46.293000000000    42.614000000000    12.000000000000
         O            9.584000000000    45.139000000000    42.359000000000    15.994914619570
         C            6.783000000000    46.760000000000    42.296000000000    12.000000000000
         C            5.362000000000    46.760000000000    42.865000000000    12.000000000000
         C            4.409000000000    47.143000000000    41.755000000000    12.000000000000
         C            4.990000000000    45.393000000000    43.428000000000    12.000000000000
         H            7.316000000000    48.311000000000    44.262000000000     1.007825032230
         H            7.603000000000    45.512000000000    43.810000000000     1.007825032230
         H            6.984000000000    47.744000000000    41.873000000000     1.007825032230
         H            6.841000000000    46.018000000000    41.499000000000     1.007825032230
         H            5.298000000000    47.502000000000    43.661000000000     1.007825032230
         H            3.388000000000    47.150000000000    42.138000000000     1.007825032230
         H            4.488000000000    46.420000000000    40.943000000000     1.007825032230
         H            4.664000000000    48.135000000000    41.383000000000     1.007825032230
         H            5.683000000000    45.128000000000    44.226000000000     1.007825032230
         H            3.975000000000    45.428000000000    43.824000000000     1.007825032230
         H            5.045000000000    44.646000000000    42.636000000000     1.007825032230
         N            9.904000000000    47.411000000000    42.382000000000    14.003074004430
         C           11.223000000000    47.366000000000    41.743000000000    12.000000000000
         C           12.202000000000    46.580000000000    42.608000000000    12.000000000000
         O           12.899000000000    45.671000000000    42.126000000000    15.994914619570
         C           11.766000000000    48.807000000000    41.518000000000    12.000000000000
         C           13.162000000000    48.837000000000    40.902000000000    12.000000000000
         O           10.835000000000    49.469000000000    40.656000000000    15.994914619570
         H            9.523000000000    48.305000000000    42.657000000000     1.007825032230
         H           11.130000000000    46.870000000000    40.777000000000     1.007825032230
         H           11.792000000000    49.328000000000    42.475000000000     1.007825032230
         H           10.104000000000    49.811000000000    41.176000000000     1.007825032230
         H           13.480000000000    49.871000000000    40.772000000000     1.007825032230
         H           13.861000000000    48.322000000000    41.561000000000     1.007825032230
         H           13.142000000000    48.338000000000    39.933000000000     1.007825032230
         N           12.217000000000    46.887000000000    43.909000000000    14.003074004430
         C           13.102000000000    46.219000000000    44.832000000000    12.000000000000
         C           12.810000000000    44.733000000000    44.943000000000    12.000000000000
         O           13.706000000000    43.894000000000    45.089000000000    15.994914619570
         C           12.965000000000    46.853000000000    46.189000000000    12.000000000000
         C           13.636000000000    48.188000000000    46.328000000000    12.000000000000
         C           13.588000000000    48.526000000000    47.809000000000    12.000000000000
         C           14.561000000000    49.653000000000    48.122000000000    12.000000000000
         N           14.275000000000    50.860000000000    47.352000000000    14.003074004430
         H           11.594000000000    47.603000000000    44.254000000000     1.007825032230
         H           14.128000000000    46.349000000000    44.488000000000     1.007825032230
         H           13.399000000000    46.177000000000    46.925000000000     1.007825032230
         H           11.905000000000    46.973000000000    46.411000000000     1.007825032230
         H           14.669000000000    48.130000000000    45.986000000000     1.007825032230
         H           13.094000000000    48.940000000000    45.755000000000     1.007825032230
         H           12.578000000000    48.838000000000    48.074000000000     1.007825032230
         H           13.858000000000    47.644000000000    48.390000000000     1.007825032230
         H           14.493000000000    49.890000000000    49.184000000000     1.007825032230
         H           15.574000000000    49.320000000000    47.897000000000     1.007825032230
         H           14.943000000000    51.579000000000    47.591000000000     1.007825032230
         H           13.342000000000    51.183000000000    47.567000000000     1.007825032230
         H           14.341000000000    50.654000000000    46.366000000000     1.007825032230
         N           11.531000000000    44.377000000000    44.905000000000    14.003074004430
         C           11.130000000000    42.976000000000    44.972000000000    12.000000000000
         C           11.340000000000    42.248000000000    43.660000000000    12.000000000000
         O           11.424000000000    41.017000000000    43.683000000000    15.994914619570
         C            9.646000000000    42.848000000000    45.362000000000    12.000000000000
         C            9.265000000000    43.266000000000    46.773000000000    12.000000000000
         C            7.755000000000    43.294000000000    46.907000000000    12.000000000000
         C            9.881000000000    42.319000000000    47.757000000000    12.000000000000
         H           10.821000000000    45.091000000000    44.828000000000     1.007825032230
         H           11.730000000000    42.484000000000    45.738000000000     1.007825032230
         H            9.070000000000    43.463000000000    44.670000000000     1.007825032230
         H            9.347000000000    41.809000000000    45.223000000000     1.007825032230
         H            9.653000000000    44.268000000000    46.959000000000     1.007825032230
         H            7.485000000000    43.594000000000    47.920000000000     1.007825032230
         H            7.340000000000    44.007000000000    46.194000000000     1.007825032230
         H            7.354000000000    42.301000000000    46.703000000000     1.007825032230
         H            9.608000000000    42.618000000000    48.769000000000     1.007825032230
         H           10.966000000000    42.341000000000    47.652000000000     1.007825032230
         H            9.518000000000    41.309000000000    47.566000000000     1.007825032230
         N           11.455000000000    42.952000000000    42.525000000000    14.003074004430
         C           11.525000000000    42.334000000000    41.214000000000    12.000000000000
         C           10.164000000000    41.769000000000    40.833000000000    12.000000000000
         O           10.081000000000    40.762000000000    40.130000000000    15.994914619570
         H           11.495000000000    43.959000000000    42.585000000000     1.007825032230
         H           11.825000000000    43.080000000000    40.478000000000     1.007825032230
         H           12.259000000000    41.529000000000    41.232000000000     1.007825032230
         N            9.056000000000    42.383000000000    41.229000000000    14.003074004430
         C            7.732000000000    41.847000000000    40.950000000000    12.000000000000
         C            7.015000000000    42.653000000000    39.888000000000    12.000000000000
         O            7.168000000000    43.877000000000    39.827000000000    15.994914619570
         C            6.847000000000    41.867000000000    42.198000000000    12.000000000000
         C            7.270000000000    40.907000000000    43.286000000000    12.000000000000
         C            6.765000000000    39.494000000000    43.037000000000    12.000000000000
         N            5.309000000000    39.509000000000    42.945000000000    14.003074004430
         C            4.456000000000    39.277000000000    43.947000000000    12.000000000000
         N            4.847000000000    39.018000000000    45.181000000000    14.003074004430
         N            3.160000000000    39.333000000000    43.692000000000    14.003074004430
         H            9.134000000000    43.250000000000    41.741000000000     1.007825032230
         H            7.833000000000    40.818000000000    40.605000000000     1.007825032230
         H            6.864000000000    42.876000000000    42.610000000000     1.007825032230
         H            5.825000000000    41.629000000000    41.903000000000     1.007825032230
         H            8.359000000000    40.887000000000    43.332000000000     1.007825032230
         H            6.881000000000    41.260000000000    44.241000000000     1.007825032230
         H            7.071000000000    38.848000000000    43.860000000000     1.007825032230
         H            7.184000000000    39.117000000000    42.104000000000     1.007825032230
         H            4.909000000000    39.714000000000    42.040000000000     1.007825032230
         H            5.832000000000    38.979000000000    45.401000000000     1.007825032230
         H            4.161000000000    38.858000000000    45.905000000000     1.007825032230
         H            2.838000000000    39.538000000000    42.757000000000     1.007825032230
         H            2.492000000000    39.171000000000    44.432000000000     1.007825032230
         N            6.207000000000    41.956000000000    39.087000000000    14.003074004430
         C            5.293000000000    42.579000000000    38.150000000000    12.000000000000
         C            3.843000000000    42.635000000000    38.597000000000    12.000000000000
         O            3.041000000000    43.261000000000    37.909000000000    15.994914619570
         C            5.310000000000    41.860000000000    36.804000000000    12.000000000000
         C            6.551000000000    42.112000000000    35.946000000000    12.000000000000
         O            7.307000000000    43.063000000000    36.189000000000    15.994914619570
         O            6.749000000000    41.341000000000    35.013000000000    15.994914619570
         H            6.233000000000    40.948000000000    39.136000000000     1.007825032230
         H            5.631000000000    43.602000000000    37.985000000000     1.007825032230
         H            5.243000000000    40.789000000000    36.993000000000     1.007825032230
         H            4.430000000000    42.166000000000    36.238000000000     1.007825032230
         N            3.402000000000    41.944000000000    39.654000000000    14.003074004430
         C            2.003000000000    41.980000000000    40.075000000000    12.000000000000
         C            2.042000000000    42.251000000000    41.586000000000    12.000000000000
         O            3.101000000000    42.119000000000    42.211000000000    15.994914619570
         C            1.229000000000    40.623000000000    39.804000000000    12.000000000000
         C            1.480000000000    40.065000000000    38.389000000000    12.000000000000
         O            1.654000000000    39.648000000000    40.770000000000    15.994914619570
         H            4.056000000000    41.380000000000    40.177000000000     1.007825032230
         H            1.491000000000    42.799000000000    39.570000000000     1.007825032230
         H            0.160000000000    40.798000000000    39.928000000000     1.007825032230
         H            0.891000000000    39.158000000000    41.087000000000     1.007825032230
         H            0.925000000000    39.136000000000    38.261000000000     1.007825032230
         H            1.148000000000    40.792000000000    37.648000000000     1.007825032230
         H            2.545000000000    39.873000000000    38.258000000000     1.007825032230
         N            0.923000000000    42.587000000000    42.217000000000    14.003074004430
         C            0.860000000000    42.841000000000    43.647000000000    12.000000000000
         C            0.191000000000    41.696000000000    44.392000000000    12.000000000000
         O           -0.020000000000    41.755000000000    45.606000000000    15.994914619570
         C            0.083000000000    44.138000000000    43.892000000000    12.000000000000
         C            0.752000000000    45.382000000000    43.343000000000    12.000000000000
         C           -0.200000000000    46.571000000000    43.380000000000    12.000000000000
         N           -0.054000000000    47.428000000000    44.372000000000    14.003074004430
         O           -1.105000000000    46.721000000000    42.552000000000    15.994914619570
         H            0.074000000000    42.670000000000    41.677000000000     1.007825032230
         H            1.874000000000    42.962000000000    44.027000000000     1.007825032230
         H           -0.896000000000    44.042000000000    43.423000000000     1.007825032230
         H           -0.056000000000    44.263000000000    44.966000000000     1.007825032230
         H            1.055000000000    45.199000000000    42.312000000000     1.007825032230
         H            1.634000000000    45.609000000000    43.942000000000     1.007825032230
         H            0.677000000000    47.290000000000    45.055000000000     1.007825032230
         H           -0.673000000000    48.222000000000    44.448000000000     1.007825032230
         N           -0.126000000000    40.611000000000    43.683000000000    14.003074004430
         C           -0.846000000000    39.468000000000    44.218000000000    12.000000000000
         C           -0.127000000000    38.883000000000    45.417000000000    12.000000000000
         O            1.056000000000    38.530000000000    45.397000000000    15.994914619570
         C           -0.990000000000    38.374000000000    43.128000000000    12.000000000000
         C           -1.627000000000    38.920000000000    41.847000000000    12.000000000000
         C           -1.847000000000    37.233000000000    43.716000000000    12.000000000000
         C           -3.091000000000    39.330000000000    41.987000000000    12.000000000000
         H            0.152000000000    40.582000000000    42.713000000000     1.007825032230
         H           -1.840000000000    39.791000000000    44.527000000000     1.007825032230
         H           -0.001000000000    37.983000000000    42.890000000000     1.007825032230
         H           -1.563000000000    38.148000000000    41.080000000000     1.007825032230
         H           -1.054000000000    39.786000000000    41.516000000000     1.007825032230
         H           -1.966000000000    36.446000000000    42.971000000000     1.007825032230
         H           -2.827000000000    37.621000000000    43.994000000000     1.007825032230
         H           -1.354000000000    36.826000000000    44.598000000000     1.007825032230
         H           -3.323000000000    40.106000000000    41.258000000000     1.007825032230
         H           -3.266000000000    39.713000000000    42.992000000000     1.007825032230
         H           -3.729000000000    38.464000000000    41.811000000000     1.007825032230
         N           -0.881000000000    38.847000000000    46.502000000000    14.003074004430
         C           -0.441000000000    38.279000000000    47.754000000000    12.000000000000
         C            0.502000000000    39.140000000000    48.581000000000    12.000000000000
         O            0.972000000000    38.690000000000    49.632000000000    15.994914619570
         H           -1.812000000000    39.236000000000    46.453000000000     1.007825032230
         H           -1.326000000000    38.078000000000    48.358000000000     1.007825032230
         H            0.054000000000    37.331000000000    47.545000000000     1.007825032230
         N            0.859000000000    40.336000000000    48.132000000000    14.003074004430
         C            1.732000000000    41.190000000000    48.902000000000    12.000000000000
         C            1.034000000000    41.776000000000    50.121000000000    12.000000000000
         O           -0.031000000000    42.407000000000    50.002000000000    15.994914619570
         C            2.216000000000    42.332000000000    48.029000000000    12.000000000000
         C            3.407000000000    42.998000000000    47.384000000000    12.000000000000
         C            3.093000000000    44.447000000000    47.004000000000    12.000000000000
         C            4.542000000000    42.927000000000    48.387000000000    12.000000000000
         H            0.515000000000    40.654000000000    47.237000000000     1.007825032230
         H            2.593000000000    40.609000000000    49.233000000000     1.007825032230
         H            1.601000000000    42.161000000000    47.146000000000     1.007825032230
         H            1.711000000000    43.184000000000    48.485000000000     1.007825032230
         H            3.686000000000    42.444000000000    46.487000000000     1.007825032230
         H            3.962000000000    44.893000000000    46.520000000000     1.007825032230
         H            2.245000000000    44.467000000000    46.319000000000     1.007825032230
         H            2.848000000000    45.013000000000    47.902000000000     1.007825032230
         H            5.430000000000    43.398000000000    47.965000000000     1.007825032230
         H            4.253000000000    43.448000000000    49.300000000000     1.007825032230
         H            4.758000000000    41.884000000000    48.618000000000     1.007825032230
         N            1.609000000000    41.565000000000    51.285000000000    14.003074004430
         C            1.098000000000    42.152000000000    52.502000000000    12.000000000000
         C            2.197000000000    43.020000000000    53.128000000000    12.000000000000
         O            3.368000000000    42.991000000000    52.732000000000    15.994914619570
         C            0.678000000000    41.061000000000    53.494000000000    12.000000000000
         C           -0.525000000000    40.271000000000    53.005000000000    12.000000000000
         O            1.805000000000    40.199000000000    53.678000000000    15.994914619570
         H            2.429000000000    40.977000000000    51.329000000000     1.007825032230
         H            0.236000000000    42.776000000000    52.267000000000     1.007825032230
         H            0.430000000000    41.527000000000    54.448000000000     1.007825032230
         H            1.577000000000    39.501000000000    54.296000000000     1.007825032230
         H           -0.785000000000    39.510000000000    53.741000000000     1.007825032230
         H           -1.370000000000    40.945000000000    52.866000000000     1.007825032230
         H           -0.283000000000    39.791000000000    52.057000000000     1.007825032230
         N            1.761000000000    43.922000000000    53.995000000000    14.003074004430
         C            2.669000000000    44.782000000000    54.721000000000    12.000000000000
         C            2.899000000000    44.200000000000    56.110000000000    12.000000000000
         O            1.950000000000    43.687000000000    56.706000000000    15.994914619570
         C            2.071000000000    46.190000000000    54.846000000000    12.000000000000
         C            1.967000000000    46.894000000000    53.501000000000    12.000000000000
         S            3.577000000000    47.123000000000    52.682000000000    31.972071174400
         C            3.194000000000    46.290000000000    51.174000000000    12.000000000000
         H            0.767000000000    44.011000000000    54.153000000000     1.007825032230
         H            3.619000000000    44.837000000000    54.189000000000     1.007825032230
         H            1.073000000000    46.110000000000    55.278000000000     1.007825032230
         H            2.699000000000    46.784000000000    55.510000000000     1.007825032230
         H            1.328000000000    46.300000000000    52.848000000000     1.007825032230
         H            1.506000000000    47.870000000000    53.650000000000     1.007825032230
         H            4.062000000000    46.314000000000    50.515000000000     1.007825032230
         H            2.929000000000    45.255000000000    51.388000000000     1.007825032230
         H            2.354000000000    46.787000000000    50.688000000000     1.007825032230
         N            4.081000000000    44.299000000000    56.717000000000    14.003074004430
         C            5.246000000000    45.002000000000    56.188000000000    12.000000000000
         C            6.066000000000    44.193000000000    55.186000000000    12.000000000000
         O            5.934000000000    42.966000000000    55.087000000000    15.994914619570
         C            6.034000000000    45.354000000000    57.433000000000    12.000000000000
         C            5.875000000000    44.064000000000    58.208000000000    12.000000000000
         C            4.392000000000    43.743000000000    58.040000000000    12.000000000000
         H            4.914000000000    45.923000000000    55.709000000000     1.007825032230
         H            7.079000000000    45.565000000000    57.206000000000     1.007825032230
         H            5.574000000000    46.188000000000    57.964000000000     1.007825032230
         H            6.497000000000    43.274000000000    57.786000000000     1.007825032230
         H            6.115000000000    44.218000000000    59.260000000000     1.007825032230
         H            3.797000000000    44.224000000000    58.816000000000     1.007825032230
         H            4.231000000000    42.665000000000    58.048000000000     1.007825032230
         N            6.987000000000    44.867000000000    54.479000000000    14.003074004430
         C            8.000000000000    44.233000000000    53.656000000000    12.000000000000
         C            9.305000000000    44.847000000000    54.159000000000    12.000000000000
         O            9.452000000000    46.089000000000    54.229000000000    15.994914619570
         C            7.805000000000    44.569000000000    52.173000000000    12.000000000000
         C            6.630000000000    43.812000000000    51.545000000000    12.000000000000
         C            6.785000000000    42.295000000000    51.627000000000    12.000000000000
         N            5.768000000000    41.525000000000    51.936000000000    14.003074004430
         O            7.875000000000    41.758000000000    51.405000000000    15.994914619570
         H            6.974000000000    45.876000000000    54.523000000000     1.007825032230
         H            7.999000000000    43.154000000000    53.809000000000     1.007825032230
         H            7.620000000000    45.639000000000    52.079000000000     1.007825032230
         H            8.717000000000    44.319000000000    51.631000000000     1.007825032230
         H            6.554000000000    44.097000000000    50.496000000000     1.007825032230
         H            5.711000000000    44.101000000000    52.056000000000     1.007825032230
         H            4.864000000000    41.934000000000    52.124000000000     1.007825032230
         H            5.890000000000    40.524000000000    51.986000000000     1.007825032230
         N           10.212000000000    43.967000000000    54.584000000000    14.003074004430
         C           11.476000000000    44.368000000000    55.215000000000    12.000000000000
         C           12.675000000000    43.980000000000    54.367000000000    12.000000000000
         O           12.691000000000    42.891000000000    53.782000000000    15.994914619570
         C           11.576000000000    43.704000000000    56.617000000000    12.000000000000
         C           12.772000000000    44.291000000000    57.384000000000    12.000000000000
         C           10.249000000000    43.916000000000    57.370000000000    12.000000000000
         H           10.022000000000    42.982000000000    54.467000000000     1.007825032230
         H           11.474000000000    45.451000000000    55.341000000000     1.007825032230
         H           11.736000000000    42.634000000000    56.486000000000     1.007825032230
         H           12.839000000000    43.823000000000    58.366000000000     1.007825032230
         H           12.635000000000    45.366000000000    57.502000000000     1.007825032230
         H           13.690000000000    44.100000000000    56.827000000000     1.007825032230
         H           10.429000000000    43.868000000000    58.444000000000     1.007825032230
         H            9.838000000000    44.892000000000    57.113000000000     1.007825032230
         H            9.541000000000    43.138000000000    57.085000000000     1.007825032230
         N           13.661000000000    44.873000000000    54.314000000000    14.003074004430
         C           14.920000000000    44.686000000000    53.606000000000    12.000000000000
         C           15.084000000000    45.732000000000    52.480000000000    12.000000000000
         C           14.037000000000    45.513000000000    51.389000000000    12.000000000000
         C           12.748000000000    46.009000000000    51.540000000000    12.000000000000
         C           14.355000000000    44.764000000000    50.257000000000    12.000000000000
         C           11.795000000000    45.741000000000    50.561000000000    12.000000000000
         C           13.394000000000    44.507000000000    49.291000000000    12.000000000000
         C           12.120000000000    44.992000000000    49.447000000000    12.000000000000
         H           13.526000000000    45.747000000000    54.802000000000     1.007825032230
         H           14.954000000000    43.683000000000    53.180000000000     1.007825032230
         H           14.962000000000    46.731000000000    52.898000000000     1.007825032230
         H           16.080000000000    45.642000000000    52.047000000000     1.007825032230
         H           12.488000000000    46.597000000000    52.408000000000     1.007825032230
         H           15.357000000000    44.381000000000    50.132000000000     1.007825032230
         H           10.791000000000    46.123000000000    50.674000000000     1.007825032230
         H           13.648000000000    43.926000000000    48.417000000000     1.007825032230
         H           11.370000000000    44.788000000000    48.697000000000     1.007825032230
         C           17.040000000000    41.941000000000    51.007000000000    12.000000000000
         O           16.836000000000    42.533000000000    52.077000000000    15.994914619570
         N           16.095000000000    41.291000000000    50.355000000000    14.003074004430
         C           14.733000000000    41.195000000000    50.835000000000    12.000000000000
         C           14.605000000000    40.169000000000    51.956000000000    12.000000000000
         O           15.052000000000    39.033000000000    51.781000000000    15.994914619570
         C           13.852000000000    40.816000000000    49.658000000000    12.000000000000
         C           12.389000000000    40.645000000000    50.035000000000    12.000000000000
         C           11.595000000000    41.566000000000    50.695000000000    12.000000000000
         N           11.653000000000    39.576000000000    49.778000000000    14.003074004430
         C           10.451000000000    39.794000000000    50.243000000000    12.000000000000
         N           10.428000000000    40.987000000000    50.784000000000    14.003074004430
         H           16.332000000000    40.841000000000    49.483000000000     1.007825032230
         H           14.421000000000    42.170000000000    51.211000000000     1.007825032230
         H           13.926000000000    41.599000000000    48.904000000000     1.007825032230
         H           14.217000000000    39.882000000000    49.232000000000     1.007825032230
         H           11.877000000000    42.544000000000    51.056000000000     1.007825032230
         H            9.619000000000    39.108000000000    50.190000000000     1.007825032230
         H            9.615000000000    41.404000000000    51.213000000000     1.007825032230
         N           14.016000000000    40.518000000000    53.094000000000    14.003074004430
         C           13.782000000000    39.550000000000    54.145000000000    12.000000000000
         C           12.369000000000    39.010000000000    54.015000000000    12.000000000000
         O           12.191000000000    37.794000000000    54.023000000000    15.994914619570
         C           13.995000000000    40.201000000000    55.534000000000    12.000000000000
         C           15.479000000000    40.579000000000    55.679000000000    12.000000000000
         C           13.551000000000    39.227000000000    56.645000000000    12.000000000000
         C           15.816000000000    41.440000000000    56.908000000000    12.000000000000
         H           13.726000000000    41.476000000000    53.229000000000     1.007825032230
         H           14.487000000000    38.726000000000    54.029000000000     1.007825032230
         H           13.392000000000    41.107000000000    55.596000000000     1.007825032230
         H           16.057000000000    39.657000000000    55.744000000000     1.007825032230
         H           15.787000000000    41.119000000000    54.784000000000     1.007825032230
         H           13.704000000000    39.692000000000    57.619000000000     1.007825032230
         H           12.495000000000    38.989000000000    56.518000000000     1.007825032230
         H           14.140000000000    38.312000000000    56.583000000000     1.007825032230
         H           16.885000000000    41.653000000000    56.921000000000     1.007825032230
         H           15.542000000000    40.901000000000    57.815000000000     1.007825032230
         H           15.260000000000    42.376000000000    56.860000000000     1.007825032230
         N           11.347000000000    39.860000000000    53.905000000000    14.003074004430
         C            9.961000000000    39.427000000000    53.780000000000    12.000000000000
         C            9.118000000000    40.183000000000    54.803000000000    12.000000000000
         O            9.387000000000    41.362000000000    55.086000000000    15.994914619570
         H           11.543000000000    40.851000000000    53.908000000000     1.007825032230
         H            9.599000000000    39.643000000000    52.775000000000     1.007825032230
         H            9.894000000000    38.356000000000    53.971000000000     1.007825032230
         N            8.115000000000    39.543000000000    55.384000000000    14.003074004430
         C            7.292000000000    40.203000000000    56.373000000000    12.000000000000
         C            7.821000000000    40.045000000000    57.784000000000    12.000000000000
         O            8.967000000000    39.610000000000    58.017000000000    15.994914619570
         H            7.923000000000    38.584000000000    55.134000000000     1.007825032230
         H            7.249000000000    41.266000000000    56.135000000000     1.007825032230
         H            6.284000000000    39.790000000000    56.326000000000     1.007825032230
         N            6.984000000000    40.342000000000    58.778000000000    14.003074004430
         C            7.384000000000    40.247000000000    60.166000000000    12.000000000000
         C            7.719000000000    38.788000000000    60.513000000000    12.000000000000
         O            8.710000000000    38.555000000000    61.201000000000    15.994914619570
         C            6.284000000000    40.754000000000    61.091000000000    12.000000000000
         C            6.705000000000    40.642000000000    62.560000000000    12.000000000000
         C            7.825000000000    41.288000000000    63.022000000000    12.000000000000
         C            5.989000000000    39.828000000000    63.426000000000    12.000000000000
         C            8.229000000000    41.132000000000    64.328000000000    12.000000000000
         C            6.398000000000    39.679000000000    64.737000000000    12.000000000000
         C            7.527000000000    40.326000000000    65.197000000000    12.000000000000
         H            6.045000000000    40.641000000000    58.557000000000     1.007825032230
         H            8.276000000000    40.856000000000    60.316000000000     1.007825032230
         H            5.384000000000    40.160000000000    60.932000000000     1.007825032230
         H            6.072000000000    41.797000000000    60.857000000000     1.007825032230
         H            8.392000000000    41.922000000000    62.357000000000     1.007825032230
         H            5.109000000000    39.309000000000    63.074000000000     1.007825032230
         H            9.110000000000    41.650000000000    64.677000000000     1.007825032230
         H            5.830000000000    39.051000000000    65.407000000000     1.007825032230
         H            7.854000000000    40.203000000000    66.219000000000     1.007825032230
         N            6.987000000000    37.794000000000    60.031000000000    14.003074004430
         C            7.311000000000    36.400000000000    60.306000000000    12.000000000000
         C            8.735000000000    36.058000000000    59.814000000000    12.000000000000
         O            9.508000000000    35.394000000000    60.530000000000    15.994914619570
         C            6.261000000000    35.514000000000    59.598000000000    12.000000000000
         C            6.484000000000    34.015000000000    59.833000000000    12.000000000000
         O            6.678000000000    33.603000000000    60.985000000000    15.994914619570
         O            6.493000000000    33.285000000000    58.849000000000    15.994914619570
         H            6.183000000000    38.008000000000    59.458000000000     1.007825032230
         H            7.255000000000    36.227000000000    61.381000000000     1.007825032230
         H            5.273000000000    35.781000000000    59.972000000000     1.007825032230
         H            6.297000000000    35.712000000000    58.527000000000     1.007825032230
         N            9.127000000000    36.528000000000    58.626000000000    14.003074004430
         C           10.486000000000    36.294000000000    58.166000000000    12.000000000000
         C           10.672000000000    36.695000000000    56.732000000000    12.000000000000
         C           10.113000000000    35.661000000000    55.770000000000    12.000000000000
         C            8.615000000000    35.687000000000    55.718000000000    12.000000000000
         N            8.014000000000    34.514000000000    55.783000000000    14.003074004430
         O            7.987000000000    36.749000000000    55.716000000000    15.994914619570
         H            8.480000000000    37.045000000000    58.048000000000     1.007825032230
         H           10.698000000000    35.229000000000    58.254000000000     1.007825032230
         H           10.161000000000    37.643000000000    56.564000000000     1.007825032230
         H           11.736000000000    36.825000000000    56.535000000000     1.007825032230
         H           10.436000000000    34.671000000000    56.093000000000     1.007825032230
         H           10.506000000000    35.855000000000    54.772000000000     1.007825032230
         H            8.562000000000    33.667000000000    55.823000000000     1.007825032230
         H            7.005000000000    34.463000000000    55.793000000000     1.007825032230
         O           -4.494000000000    46.184000000000    55.356000000000    15.994914619570
         H           -3.983000000000    45.969000000000    54.576000000000     1.007825032230
         H           -4.883000000000    45.386000000000    55.713000000000     1.007825032230
         O           -0.568000000000    54.245000000000    56.640000000000    15.994914619570
         H            0.134000000000    54.591000000000    56.089000000000     1.007825032230
         H           -0.462000000000    54.570000000000    57.534000000000     1.007825032230
         O           -0.810000000000    44.068000000000    57.031000000000    15.994914619570
         H            0.132000000000    43.938000000000    56.920000000000     1.007825032230
         H           -1.285000000000    43.430000000000    56.499000000000     1.007825032230
         O           -5.188000000000    43.599000000000    55.708000000000    15.994914619570
         H           -5.595000000000    43.266000000000    54.908000000000     1.007825032230
         H           -4.407000000000    43.083000000000    55.907000000000     1.007825032230
         O            3.250000000000    51.131000000000    61.824000000000    15.994914619570
         H            3.039000000000    50.751000000000    62.677000000000     1.007825032230
         H            3.402000000000    50.429000000000    61.191000000000     1.007825032230
         O            4.348000000000    58.242000000000    51.937000000000    15.994914619570
         H            4.679000000000    57.589000000000    52.554000000000     1.007825032230
         H            4.404000000000    57.897000000000    51.046000000000     1.007825032230
         O            0.263000000000    58.629000000000    44.891000000000    15.994914619570
         H            0.111000000000    58.192000000000    45.729000000000     1.007825032230
         H            1.186000000000    58.871000000000    44.819000000000     1.007825032230
         O            3.141000000000    59.330000000000    44.777000000000    15.994914619570
         H            3.481000000000    58.820000000000    45.512000000000     1.007825032230
         H            3.315000000000    60.259000000000    44.926000000000     1.007825032230
         O            5.003000000000    39.012000000000    53.418000000000    15.994914619570
         H            4.575000000000    39.038000000000    52.562000000000     1.007825032230
         H            5.944000000000    38.883000000000    53.300000000000     1.007825032230
         O            5.356000000000    33.965000000000    56.586000000000    15.994914619570
         H            5.771000000000    33.717000000000    57.412000000000     1.007825032230
         H            4.411000000000    33.823000000000    56.648000000000     1.007825032230
         O            3.187000000000    37.794000000000    47.216000000000    15.994914619570
         H            2.483000000000    38.037000000000    46.615000000000     1.007825032230
         H            2.832000000000    37.256000000000    47.923000000000     1.007825032230
         O           -7.326000000000    52.855000000000    56.701000000000    15.994914619570
         H           -6.835000000000    53.375000000000    57.337000000000     1.007825032230
         H           -8.116000000000    52.507000000000    57.115000000000     1.007825032230
         O            3.645000000000    39.297000000000    51.046000000000    15.994914619570
         H            4.240000000000    39.454000000000    50.312000000000     1.007825032230
         H            3.097000000000    38.535000000000    50.856000000000     1.007825032230
         O           -1.910000000000    49.551000000000    43.381000000000    15.994914619570
         H           -1.662000000000    49.802000000000    42.491000000000     1.007825032230
         H           -2.807000000000    49.216000000000    43.380000000000     1.007825032230
         O           -4.831000000000    48.504000000000    52.099000000000    15.994914619570
         H           -5.768000000000    48.538000000000    51.905000000000     1.007825032230
         H           -4.357000000000    48.187000000000    51.330000000000     1.007825032230
         O            5.527000000000    60.471000000000    46.916000000000    15.994914619570
         H            5.359000000000    59.556000000000    46.691000000000     1.007825032230
         H            6.410000000000    60.712000000000    46.635000000000     1.007825032230
         O            7.431000000000    38.634000000000    51.867000000000    15.994914619570
         H            7.564000000000    39.572000000000    51.728000000000     1.007825032230
         H            7.336000000000    38.197000000000    51.021000000000     1.007825032230
         O            2.478000000000    53.561000000000    63.220000000000    15.994914619570
         H            2.330000000000    54.361000000000    63.724000000000     1.007825032230
         H            2.694000000000    52.843000000000    63.816000000000     1.007825032230
         O           -2.001000000000    42.627000000000    47.431000000000    15.994914619570
         H           -1.139000000000    42.734000000000    47.029000000000     1.007825032230
         H           -1.902000000000    42.534000000000    48.378000000000     1.007825032230
         O           -1.699000000000    48.363000000000    64.916000000000    15.994914619570
         H           -0.779000000000    48.589000000000    65.050000000000     1.007825032230
         H           -2.006000000000    47.826000000000    65.647000000000     1.007825032230
         H           16.688000000000    48.278000000000    57.515000000000     1.007825032230
         H            9.978000000000    47.981000000000    65.331000000000     1.007825032230
         H           13.557000000000    53.427000000000    58.143000000000     1.007825032230
         H           15.731000000000    44.803000000000    54.331000000000     1.007825032230
         H           18.033000000000    41.942000000000    50.544000000000     1.007825032230
         H           11.234000000000    36.841000000000    58.741000000000     1.007825032230

  Running in c1 symmetry.

  Rotational constants: A =      0.00003  B =      0.00000  C =      0.00000 [cm^-1]
  Rotational constants: A =      0.85035  B =      0.01276  C =      0.01273 [MHz]
  Nuclear repulsion = 376920.359546509920619

  Charge       = -2
  Multiplicity = 1
  Electrons    = 4068
  Nalpha       = 2034
  Nbeta        = 2034

  ==> Algorithm <==

  SCF Algorithm Type is DF.
  DIIS enabled.
  MOM disabled.
  Fractional occupation disabled.
  Guess Type is SAD.
  Energy threshold   = 1.00e-06
  Density threshold  = 1.00e-06
  Integral threshold = 1.00e-12

  ==> Primary Basis <==

  Basis Set: MINIX
    Blend: MINIX
    Number of shells: 2136
    Number of basis functions: 3218
    Number of Cartesian functions: 3223
    Spherical Harmonics?: true
    Max angular momentum: 2

   => Loading Basis Set <=

    Name: (MINIX AUX)
    Role: JKFIT
    Keyword: DF_BASIS_SCF
    atoms 1-2, 4, 6, 27, 31, 53, 69, 77, 90, 97, 105, 118, 121-122, 130, 132, 141, 145, 155, 174, 191, 213, 223, 230, 244, 254, 257-258, 266, 270, 280, 308, 312, 332, 351, 355, 365, 384, 401, 415, 419-420, 430, 452, 459, 475, 495, 498-499, 507, 510-511, 519, 523-524, 534, 556, 575, 585, 589-590, 600, 619, 638, 641, 652, 674, 693, 700, 724, 727-728, 736, 739, 750, 755, 767, 786, 793, 812, 815, 826, 843, 857, 862, 874, 906, 910, 927, 946, 953, 960, 980, 983-984, 995, 1004, 1007, 1010, 1013, 1016, 1019, 1022, 1025, 1028, 1031, 1034, 1037, 1040, 1043, 1046, 1049, 1052, 1055, 1058, 1061                                                                                                                                                                                                                                                                                                                                                                                                                                                                                               entry O          line   318 file /storage/hive/project/chem-sherrill/csargent30/.conda/envs/psi419/share/psi4/basis/def2-universal-jkfit.gbs 
    atoms 3, 5, 8-11, 26, 29-30, 32-35, 51-52, 54-56, 67-68, 70-76, 88-89, 95-96, 98-104, 116-117, 119-120, 128-129, 131, 139-140, 142-143, 153-154, 156-159, 172-173, 175-177, 179, 189-190, 192-195, 211-212, 214, 221-222, 228-229, 231-233, 242-243, 245, 252-253, 255-256, 264-265, 267-268, 278-279, 281, 288-292, 307, 310-311, 313-319, 330-331, 333-336, 349-350, 352-353, 363-364, 366-369, 382-383, 385-386, 388, 399-400, 402-404, 413-414, 416-418, 428-429, 431-434, 450-451, 457-458, 460-462, 473-474, 476-482, 493-494, 496-497, 505-506, 508-509, 517-518, 520-522, 532-533, 535-538, 554-555, 557-560, 573-574, 576, 583-584, 586-588, 598-599, 601-604, 617-618, 620-623, 636-637, 639-640, 650-651, 653-656, 672-673, 675-678, 691-692, 698-699, 701-703, 705, 722-723, 725-726, 734-735, 737-738, 748-749, 751-753, 765-766, 768-771, 784-785, 791-792, 794-797, 810-811, 813-814, 824-825, 827-828, 830, 841-842, 844-846, 855-856, 858-860, 872-873, 875-877, 888-895, 905, 908-909, 911-913, 915, 925-926, 928-931, 944-945, 951-952, 958-959, 961-967, 978-979, 981-982, 990-993 entry C          line   198 file /storage/hive/project/chem-sherrill/csargent30/.conda/envs/psi419/share/psi4/basis/def2-universal-jkfit.gbs 
    atoms 7, 28, 36, 50, 66, 87, 94, 115, 127, 138, 144, 152, 171, 178, 180, 188, 196, 210, 220, 227, 241, 251, 263, 269, 277, 287, 293, 309, 329, 348, 354, 362, 381, 398, 412, 427, 435, 449, 456, 472, 492, 504, 516, 531, 539, 553, 572, 582, 597, 616, 635, 649, 657, 671, 690, 697, 704, 706-707, 721, 733, 747, 754, 764, 783, 790, 809, 823, 840, 854, 861, 871, 887, 907, 914, 916, 924, 943, 950, 957, 977, 989, 994                                                                                                                                                                                                                                                                                                                                                                                                                                                                                                                                                                                                                                                                             entry N          line   258 file /storage/hive/project/chem-sherrill/csargent30/.conda/envs/psi419/share/psi4/basis/def2-universal-jkfit.gbs 
    atoms 12, 215, 246, 387, 829                                                                                                                                                                                                                                                                                                                                                                                                                                                                                                                                                                                                                                                                                                                                                                                                                                                                                                                                                                                                                                                                           entry S          line   903 file /storage/hive/project/chem-sherrill/csargent30/.conda/envs/psi419/share/psi4/basis/def2-universal-jkfit.gbs 
    atoms 13-25, 37-49, 57-65, 78-86, 91-93, 106-114, 123-126, 133-137, 146-151, 160-170, 181-187, 197-209, 216-219, 224-226, 234-240, 247-250, 259-262, 271-276, 282-286, 294-306, 320-328, 337-347, 356-361, 370-380, 389-397, 405-411, 421-426, 436-448, 453-455, 463-471, 483-491, 500-503, 512-515, 525-530, 540-552, 561-571, 577-581, 591-596, 605-615, 624-634, 642-648, 658-670, 679-689, 694-696, 708-720, 729-732, 740-746, 756-763, 772-782, 787-789, 798-808, 816-822, 831-839, 847-853, 863-870, 878-886, 896-904, 917-923, 932-942, 947-949, 954-956, 968-976, 985-988, 996-1003, 1005-1006, 1008-1009, 1011-1012, 1014-1015, 1017-1018, 1020-1021, 1023-1024, 1026-1027, 1029-1030, 1032-1033, 1035-1036, 1038-1039, 1041-1042, 1044-1045, 1047-1048, 1050-1051, 1053-1054, 1056-1057, 1059-1060, 1062-1069                                                                                                                                                                                                                                                                                entry H          line    18 file /storage/hive/project/chem-sherrill/csargent30/.conda/envs/psi419/share/psi4/basis/def2-universal-jkfit.gbs 

  ==> Integral Setup <==

  ==> DiskDFJK: Density-Fitted J/K Matrices <==

    J tasked:                  Yes
    K tasked:                  Yes
    wK tasked:                  No
    OpenMP threads:             10
    Integrals threads:          10
    Memory [MiB]:            85830
    Algorithm:                Disk
    Integral Cache:           NONE
    Schwarz Cutoff:          1E-12
    Fitting Condition:       1E-10

   => Auxiliary Basis Set <=

  Basis Set: (MINIX AUX)
    Blend: DEF2-UNIVERSAL-JKFIT
    Number of shells: 16473
    Number of basis functions: 49889
    Number of Cartesian functions: 58804
    Spherical Harmonics?: true
    Max angular momentum: 4

  Minimum eigenvalue in the overlap matrix is 1.0755406593E-01.
  Reciprocal condition number of the overlap matrix is 3.6268891127E-02.
    Using symmetric orthogonalization.

  ==> Pre-Iterations <==

  SCF Guess: Superposition of Atomic Densities via on-the-fly atomic UHF (no occupation information).

   -------------------------
    Irrep   Nso     Nmo    
   -------------------------
     A       3218    3218 
   -------------------------
    Total    3218    3218
   -------------------------

  ==> Iterations <==

                           Total Energy        Delta E     RMS |[F,P]|

   @DF-RHF iter SAD: -27319.10320653640520   -2.73191e+04   0.00000e+00 
   @DF-RHF iter   1: -27546.10902393432116   -2.27006e+02   1.36101e-03 DIIS/ADIIS
   @DF-RHF iter   2: -27554.27035047373647   -8.16133e+00   9.36877e-04 DIIS/ADIIS
   @DF-RHF iter   3: -27559.85622062999755   -5.58587e+00   1.97034e-04 DIIS/ADIIS
   @DF-RHF iter   4: -27560.17533376703068   -3.19113e-01   6.46131e-05 DIIS
   @DF-RHF iter   5: -27560.23388566170252   -5.85519e-02   2.49089e-05 DIIS
   @DF-RHF iter   6: -27560.24288802187584   -9.00236e-03   1.04131e-05 DIIS
   @DF-RHF iter   7: -27560.24447516741566   -1.58715e-03   4.62570e-06 DIIS
   @DF-RHF iter   8: -27560.24482577946037   -3.50612e-04   1.39049e-06 DIIS
   @DF-RHF iter   9: -27560.24485954480770   -3.37653e-05   5.74007e-07 DIIS
   @DF-RHF iter  10: -27560.24486488810362   -5.34330e-06   2.27398e-07 DIIS
   @DF-RHF iter  11: -27560.24486624850033   -1.36040e-06   1.34911e-07 DIIS
   @DF-RHF iter  12: -27560.24486690779668   -6.59296e-07   8.77890e-08 DIIS
  Energy and wave function converged.


  ==> Post-Iterations <==

    Orbital Energies [Eh]
    ---------------------

    Doubly Occupied:                                                      

       1A    -91.599645     2A    -91.281048     3A    -91.276041  
       4A    -91.216813     5A    -91.166773     6A    -20.366986  
       7A    -20.305546     8A    -20.300423     9A    -20.297547  
      10A    -20.285881    11A    -20.283538    12A    -20.275598  
      13A    -20.272978    14A    -20.264746    15A    -20.264295  
      16A    -20.260815    17A    -20.259483    18A    -20.257711  
      19A    -20.256535    20A    -20.256044    21A    -20.252437  
      22A    -20.252026    23A    -20.251307    24A    -20.250247  
      25A    -20.248072    26A    -20.247799    27A    -20.247731  
      28A    -20.246038    29A    -20.240014    30A    -20.237185  
      31A    -20.228871    32A    -20.225909    33A    -20.224854  
      34A    -20.222084    35A    -20.221081    36A    -20.219809  
      37A    -20.219703    38A    -20.219192    39A    -20.214922  
      40A    -20.213583    41A    -20.212234    42A    -20.211366  
      43A    -20.211307    44A    -20.210634    45A    -20.203480  
      46A    -20.201250    47A    -20.196415    48A    -20.196279  
      49A    -20.193963    50A    -20.193454    51A    -20.191115  
      52A    -20.190999    53A    -20.190516    54A    -20.190407  
      55A    -20.190212    56A    -20.190052    57A    -20.189838  
      58A    -20.186019    59A    -20.184576    60A    -20.184232  
      61A    -20.182628    62A    -20.179807    63A    -20.179471  
      64A    -20.179323    65A    -20.179177    66A    -20.178508  
      67A    -20.178180    68A    -20.174428    69A    -20.173298  
      70A    -20.173289    71A    -20.172849    72A    -20.172541  
      73A    -20.169641    74A    -20.168869    75A    -20.167799  
      76A    -20.167246    77A    -20.166832    78A    -20.166093  
      79A    -20.165486    80A    -20.163761    81A    -20.162645  
      82A    -20.159143    83A    -20.158564    84A    -20.156965  
      85A    -20.156530    86A    -20.156338    87A    -20.152503  
      88A    -20.146434    89A    -20.145984    90A    -20.137958  
      91A    -20.134556    92A    -20.133497    93A    -20.128771  
      94A    -20.122437    95A    -20.113102    96A    -20.113003  
      97A    -20.104869    98A    -20.102383    99A    -20.097694  
     100A    -20.096011   101A    -20.095611   102A    -20.083620  
     103A    -20.077812   104A    -20.063684   105A    -20.055022  
     106A    -20.054195   107A    -20.032264   108A    -20.020399  
     109A    -19.989692   110A    -19.974523   111A    -19.960114  
     112A    -19.945424   113A    -19.942154   114A    -19.935280  
     115A    -19.935214   116A    -19.920884   117A    -19.892165  
     118A    -19.889474   119A    -19.876328   120A    -19.857793  
     121A    -19.857501   122A    -19.852903   123A    -15.772805  
     124A    -15.769627   125A    -15.745490   126A    -15.721579  
     127A    -15.675840   128A    -15.568503   129A    -15.503068  
     130A    -15.498812   131A    -15.488740   132A    -15.484466  
     133A    -15.462119   134A    -15.442245   135A    -15.440466  
     136A    -15.440441   137A    -15.434944   138A    -15.434903  
     139A    -15.430568   140A    -15.421099   141A    -15.414936  
     142A    -15.411379   143A    -15.410742   144A    -15.406386  
     145A    -15.405291   146A    -15.398472   147A    -15.395083  
     148A    -15.394584   149A    -15.393091   150A    -15.388849  
     151A    -15.388383   152A    -15.388371   153A    -15.386158  
     154A    -15.386108   155A    -15.385562   156A    -15.383111  
     157A    -15.381569   158A    -15.380740   159A    -15.376580  
     160A    -15.375114   161A    -15.369794   162A    -15.369145  
     163A    -15.368369   164A    -15.364236   165A    -15.357482  
     166A    -15.356143   167A    -15.355267   168A    -15.354247  
     169A    -15.353516   170A    -15.353278   171A    -15.351803  
     172A    -15.351163   173A    -15.346840   174A    -15.346150  
     175A    -15.344828   176A    -15.344206   177A    -15.343318  
     178A    -15.343081   179A    -15.342696   180A    -15.342659  
     181A    -15.341131   182A    -15.340677   183A    -15.339190  
     184A    -15.338599   185A    -15.337171   186A    -15.331349  
     187A    -15.331051   188A    -15.330384   189A    -15.330337  
     190A    -15.327221   191A    -15.322708   192A    -15.322169  
     193A    -15.318998   194A    -15.313415   195A    -15.313133  
     196A    -15.310695   197A    -15.302325   198A    -15.298934  
     199A    -15.298866   200A    -15.296825   201A    -15.284208  
     202A    -15.279753   203A    -15.278072   204A    -15.270785  
     205A    -15.268887   206A    -11.444843   207A    -11.369577  
     208A    -11.362568   209A    -11.351620   210A    -11.341287  
     211A    -11.328010   212A    -11.322671   213A    -11.321679  
     214A    -11.316082   215A    -11.314793   216A    -11.309860  
     217A    -11.309034   218A    -11.304799   219A    -11.304548  
     220A    -11.297704   221A    -11.294940   222A    -11.290115  
     223A    -11.288270   224A    -11.286763   225A    -11.285341  
     226A    -11.284171   227A    -11.282412   228A    -11.281216  
     229A    -11.281119   230A    -11.278245   231A    -11.275075  
     232A    -11.273530   233A    -11.269398   234A    -11.267609  
     235A    -11.266548   236A    -11.265073   237A    -11.264484  
     238A    -11.261186   239A    -11.260429   240A    -11.257654  
     241A    -11.256683   242A    -11.250830   243A    -11.250478  
     244A    -11.250214   245A    -11.249188   246A    -11.248447  
     247A    -11.242759   248A    -11.240586   249A    -11.240274  
     250A    -11.239381   251A    -11.238781   252A    -11.238681  
     253A    -11.237444   254A    -11.237425   255A    -11.237320  
     256A    -11.237074   257A    -11.235749   258A    -11.234644  
     259A    -11.233940   260A    -11.233277   261A    -11.233106  
     262A    -11.231838   263A    -11.231651   264A    -11.229611  
     265A    -11.228048   266A    -11.227678   267A    -11.227440  
     268A    -11.226921   269A    -11.226504   270A    -11.225701  
     271A    -11.225404   272A    -11.224961   273A    -11.222646  
     274A    -11.222484   275A    -11.221637   276A    -11.220719  
     277A    -11.219659   278A    -11.219485   279A    -11.218719  
     280A    -11.218083   281A    -11.213261   282A    -11.212988  
     283A    -11.212810   284A    -11.212697   285A    -11.211520  
     286A    -11.211487   287A    -11.211115   288A    -11.207340  
     289A    -11.207130   290A    -11.206706   291A    -11.206648  
     292A    -11.205101   293A    -11.203851   294A    -11.203364  
     295A    -11.202843   296A    -11.200589   297A    -11.200035  
     298A    -11.199648   299A    -11.199588   300A    -11.198787  
     301A    -11.197706   302A    -11.196529   303A    -11.193549  
     304A    -11.193232   305A    -11.192871   306A    -11.192751  
     307A    -11.191612   308A    -11.191380   309A    -11.189631  
     310A    -11.189607   311A    -11.188218   312A    -11.187809  
     313A    -11.185580   314A    -11.181973   315A    -11.180231  
     316A    -11.178403   317A    -11.176758   318A    -11.175666  
     319A    -11.175319   320A    -11.175299   321A    -11.174772  
     322A    -11.173329   323A    -11.171951   324A    -11.171000  
     325A    -11.170800   326A    -11.170108   327A    -11.168612  
     328A    -11.167797   329A    -11.167533   330A    -11.167022  
     331A    -11.166227   332A    -11.165877   333A    -11.165401  
     334A    -11.165325   335A    -11.165009   336A    -11.164218  
     337A    -11.164125   338A    -11.163386   339A    -11.162381  
     340A    -11.161989   341A    -11.161577   342A    -11.160162  
     343A    -11.159837   344A    -11.158521   345A    -11.158068  
     346A    -11.156209   347A    -11.155951   348A    -11.155630  
     349A    -11.154364   350A    -11.154194   351A    -11.154190  
     352A    -11.153714   353A    -11.153491   354A    -11.153303  
     355A    -11.153195   356A    -11.153085   357A    -11.152355  
     358A    -11.152246   359A    -11.152227   360A    -11.151820  
     361A    -11.151625   362A    -11.150263   363A    -11.149871  
     364A    -11.149743   365A    -11.149120   366A    -11.147663  
     367A    -11.146966   368A    -11.146604   369A    -11.146523  
     370A    -11.146165   371A    -11.145952   372A    -11.145213  
     373A    -11.144647   374A    -11.144218   375A    -11.143617  
     376A    -11.142795   377A    -11.142568   378A    -11.142562  
     379A    -11.141225   380A    -11.141197   381A    -11.141112  
     382A    -11.140852   383A    -11.140815   384A    -11.140695  
     385A    -11.140650   386A    -11.140017   387A    -11.139500  
     388A    -11.139201   389A    -11.138946   390A    -11.138691  
     391A    -11.137314   392A    -11.137251   393A    -11.136131  
     394A    -11.135568   395A    -11.134969   396A    -11.134690  
     397A    -11.134481   398A    -11.134171   399A    -11.133939  
     400A    -11.133003   401A    -11.131478   402A    -11.130911  
     403A    -11.129733   404A    -11.129406   405A    -11.128677  
     406A    -11.128610   407A    -11.128265   408A    -11.128209  
     409A    -11.127907   410A    -11.127865   411A    -11.123419  
     412A    -11.121287   413A    -11.120756   414A    -11.120564  
     415A    -11.119646   416A    -11.118020   417A    -11.116707  
     418A    -11.116401   419A    -11.115265   420A    -11.114375  
     421A    -11.114147   422A    -11.113131   423A    -11.112608  
     424A    -11.111930   425A    -11.111834   426A    -11.111746  
     427A    -11.110726   428A    -11.110031   429A    -11.108123  
     430A    -11.107180   431A    -11.105436   432A    -11.103901  
     433A    -11.102751   434A    -11.102496   435A    -11.102462  
     436A    -11.101645   437A    -11.101602   438A    -11.100398  
     439A    -11.099156   440A    -11.098738   441A    -11.098306  
     442A    -11.097875   443A    -11.096688   444A    -11.096630  
     445A    -11.096291   446A    -11.095563   447A    -11.095001  
     448A    -11.094892   449A    -11.094157   450A    -11.093505  
     451A    -11.091679   452A    -11.091499   453A    -11.091307  
     454A    -11.090830   455A    -11.090800   456A    -11.090712  
     457A    -11.090122   458A    -11.089929   459A    -11.089700  
     460A    -11.089570   461A    -11.088858   462A    -11.087815  
     463A    -11.087044   464A    -11.086914   465A    -11.086451  
     466A    -11.086132   467A    -11.084213   468A    -11.083517  
     469A    -11.083241   470A    -11.082947   471A    -11.082858  
     472A    -11.081598   473A    -11.080436   474A    -11.079126  
     475A    -11.078055   476A    -11.077718   477A    -11.077513  
     478A    -11.077267   479A    -11.076673   480A    -11.075384  
     481A    -11.074954   482A    -11.074802   483A    -11.073696  
     484A    -11.073619   485A    -11.072862   486A    -11.072643  
     487A    -11.072420   488A    -11.072329   489A    -11.071478  
     490A    -11.071434   491A    -11.070458   492A    -11.069877  
     493A    -11.069779   494A    -11.066906   495A    -11.061460  
     496A    -11.058940   497A    -11.058068   498A    -11.057866  
     499A    -11.056719   500A    -11.055084   501A    -11.053282  
     502A    -11.051535   503A    -11.051041   504A    -11.049115  
     505A    -11.048973   506A    -11.048341   507A    -11.044846  
     508A    -11.044515   509A    -11.044258   510A    -11.040546  
     511A    -11.039143   512A    -11.035042   513A    -11.024166  
     514A    -11.021859   515A    -11.018677   516A    -11.010552  
     517A    -11.009371   518A    -11.003494   519A    -10.994353  
     520A    -10.991364   521A    -10.985454   522A    -10.985101  
     523A    -10.982243   524A    -10.972464   525A    -10.939560  
     526A    -10.939014   527A     -9.164087   528A     -8.894175  
     529A     -8.889398   530A     -8.835364   531A     -8.786389  
     532A     -6.820132   533A     -6.815042   534A     -6.812686  
     535A     -6.544293   536A     -6.541969   537A     -6.539837  
     538A     -6.538423   539A     -6.536472   540A     -6.534264  
     541A     -6.484991   542A     -6.483198   543A     -6.480344  
     544A     -6.435989   545A     -6.434396   546A     -6.431440  
     547A     -1.493985   548A     -1.484932   549A     -1.461939  
     550A     -1.439715   551A     -1.425444   552A     -1.399310  
     553A     -1.398678   554A     -1.392459   555A     -1.381747  
     556A     -1.375900   557A     -1.372924   558A     -1.371372  
     559A     -1.369400   560A     -1.368108   561A     -1.361431  
     562A     -1.354068   563A     -1.349682   564A     -1.348784  
     565A     -1.346951   566A     -1.346411   567A     -1.344729  
     568A     -1.341652   569A     -1.339406   570A     -1.335422  
     571A     -1.335307   572A     -1.332208   573A     -1.331171  
     574A     -1.330286   575A     -1.329793   576A     -1.329704  
     577A     -1.328168   578A     -1.327611   579A     -1.318274  
     580A     -1.316878   581A     -1.316336   582A     -1.315666  
     583A     -1.314552   584A     -1.314518   585A     -1.313365  
     586A     -1.311313   587A     -1.309042   588A     -1.308119  
     589A     -1.307522   590A     -1.307380   591A     -1.305158  
     592A     -1.303817   593A     -1.303317   594A     -1.300619  
     595A     -1.299020   596A     -1.298420   597A     -1.298206  
     598A     -1.295555   599A     -1.293170   600A     -1.293079  
     601A     -1.293074   602A     -1.291266   603A     -1.290441  
     604A     -1.289316   605A     -1.289298   606A     -1.288903  
     607A     -1.286715   608A     -1.285877   609A     -1.285738  
     610A     -1.285368   611A     -1.283940   612A     -1.283567  
     613A     -1.282660   614A     -1.281748   615A     -1.280809  
     616A     -1.279804   617A     -1.279785   618A     -1.278698  
     619A     -1.277898   620A     -1.275395   621A     -1.274631  
     622A     -1.273035   623A     -1.272614   624A     -1.271996  
     625A     -1.271711   626A     -1.270733   627A     -1.270569  
     628A     -1.269800   629A     -1.265760   630A     -1.265446  
     631A     -1.265140   632A     -1.263974   633A     -1.258502  
     634A     -1.258112   635A     -1.256492   636A     -1.256458  
     637A     -1.255865   638A     -1.254227   639A     -1.249039  
     640A     -1.245707   641A     -1.245690   642A     -1.244716  
     643A     -1.244659   644A     -1.243441   645A     -1.239222  
     646A     -1.228025   647A     -1.226727   648A     -1.224717  
     649A     -1.223142   650A     -1.221642   651A     -1.220975  
     652A     -1.220870   653A     -1.219965   654A     -1.219042  
     655A     -1.211695   656A     -1.210405   657A     -1.209075  
     658A     -1.207965   659A     -1.206042   660A     -1.203824  
     661A     -1.203638   662A     -1.201509   663A     -1.200323  
     664A     -1.198054   665A     -1.195771   666A     -1.194576  
     667A     -1.194093   668A     -1.193514   669A     -1.189242  
     670A     -1.188104   671A     -1.186639   672A     -1.185453  
     673A     -1.183607   674A     -1.178259   675A     -1.177670  
     676A     -1.174864   677A     -1.172827   678A     -1.172653  
     679A     -1.172080   680A     -1.170585   681A     -1.169721  
     682A     -1.166320   683A     -1.165329   684A     -1.163498  
     685A     -1.157080   686A     -1.155087   687A     -1.155061  
     688A     -1.154657   689A     -1.154340   690A     -1.154225  
     691A     -1.154052   692A     -1.153065   693A     -1.150718  
     694A     -1.150227   695A     -1.149970   696A     -1.149932  
     697A     -1.149438   698A     -1.147978   699A     -1.147917  
     700A     -1.146116   701A     -1.145833   702A     -1.143356  
     703A     -1.143166   704A     -1.142987   705A     -1.142677  
     706A     -1.142254   707A     -1.141588   708A     -1.138808  
     709A     -1.138770   710A     -1.137129   711A     -1.136351  
     712A     -1.136099   713A     -1.135928   714A     -1.135516  
     715A     -1.135133   716A     -1.134357   717A     -1.133032  
     718A     -1.132880   719A     -1.132578   720A     -1.129850  
     721A     -1.126647   722A     -1.125600   723A     -1.124625  
     724A     -1.123486   725A     -1.121193   726A     -1.119020  
     727A     -1.117674   728A     -1.116143   729A     -1.111082  
     730A     -1.110862   731A     -1.108794   732A     -1.108611  
     733A     -1.108516   734A     -1.107225   735A     -1.106171  
     736A     -1.105648   737A     -1.103927   738A     -1.103170  
     739A     -1.100187   740A     -1.099846   741A     -1.099683  
     742A     -1.095222   743A     -1.093983   744A     -1.093889  
     745A     -1.090163   746A     -1.086136   747A     -1.085560  
     748A     -1.083485   749A     -1.081304   750A     -1.078992  
     751A     -1.075812   752A     -1.074773   753A     -1.073795  
     754A     -1.073262   755A     -1.071738   756A     -1.071609  
     757A     -1.071166   758A     -1.067073   759A     -1.067006  
     760A     -1.065490   761A     -1.063581   762A     -1.063187  
     763A     -1.061725   764A     -1.060223   765A     -1.056765  
     766A     -1.055923   767A     -1.055360   768A     -1.055146  
     769A     -1.054219   770A     -1.050712   771A     -1.048942  
     772A     -1.046435   773A     -1.043647   774A     -1.038808  
     775A     -1.036253   776A     -1.035319   777A     -1.033959  
     778A     -1.032792   779A     -1.031991   780A     -1.030013  
     781A     -1.028916   782A     -1.027047   783A     -1.024816  
     784A     -1.023187   785A     -1.020977   786A     -1.018284  
     787A     -1.017137   788A     -1.016429   789A     -1.015890  
     790A     -1.015401   791A     -1.013876   792A     -1.013082  
     793A     -1.010178   794A     -1.008831   795A     -1.008708  
     796A     -1.008243   797A     -1.005214   798A     -1.004945  
     799A     -1.002741   800A     -1.000170   801A     -0.999907  
     802A     -0.999839   803A     -0.997720   804A     -0.996188  
     805A     -0.995583   806A     -0.995060   807A     -0.992557  
     808A     -0.989306   809A     -0.987759   810A     -0.987551  
     811A     -0.985881   812A     -0.983789   813A     -0.983105  
     814A     -0.982216   815A     -0.981308   816A     -0.978890  
     817A     -0.975404   818A     -0.974099   819A     -0.972056  
     820A     -0.971926   821A     -0.970398   822A     -0.969528  
     823A     -0.968367   824A     -0.965358   825A     -0.964408  
     826A     -0.962717   827A     -0.962096   828A     -0.961566  
     829A     -0.959853   830A     -0.958198   831A     -0.956434  
     832A     -0.952010   833A     -0.950745   834A     -0.949961  
     835A     -0.949900   836A     -0.947906   837A     -0.947161  
     838A     -0.946692   839A     -0.946141   840A     -0.945436  
     841A     -0.944081   842A     -0.943889   843A     -0.942533  
     844A     -0.942398   845A     -0.940449   846A     -0.939254  
     847A     -0.937648   848A     -0.937245   849A     -0.936305  
     850A     -0.934386   851A     -0.933947   852A     -0.933456  
     853A     -0.932625   854A     -0.931471   855A     -0.927815  
     856A     -0.927050   857A     -0.925743   858A     -0.922965  
     859A     -0.921900   860A     -0.917781   861A     -0.916473  
     862A     -0.915837   863A     -0.915502   864A     -0.914899  
     865A     -0.913104   866A     -0.910763   867A     -0.908918  
     868A     -0.907076   869A     -0.906407   870A     -0.905393  
     871A     -0.905193   872A     -0.903026   873A     -0.902961  
     874A     -0.902110   875A     -0.901204   876A     -0.900862  
     877A     -0.896928   878A     -0.895801   879A     -0.895237  
     880A     -0.893828   881A     -0.893586   882A     -0.890488  
     883A     -0.885800   884A     -0.885674   885A     -0.884401  
     886A     -0.884128   887A     -0.883065   888A     -0.881179  
     889A     -0.881113   890A     -0.880330   891A     -0.877905  
     892A     -0.877730   893A     -0.877676   894A     -0.876401  
     895A     -0.875645   896A     -0.875530   897A     -0.868961  
     898A     -0.865889   899A     -0.865049   900A     -0.861619  
     901A     -0.860465   902A     -0.860358   903A     -0.859273  
     904A     -0.857816   905A     -0.854884   906A     -0.853990  
     907A     -0.852723   908A     -0.852423   909A     -0.852072  
     910A     -0.849099   911A     -0.845958   912A     -0.844161  
     913A     -0.843580   914A     -0.842606   915A     -0.841744  
     916A     -0.840168   917A     -0.836046   918A     -0.833925  
     919A     -0.831640   920A     -0.830481   921A     -0.829559  
     922A     -0.827774   923A     -0.826613   924A     -0.826327  
     925A     -0.822408   926A     -0.822152   927A     -0.821103  
     928A     -0.820271   929A     -0.816356   930A     -0.815729  
     931A     -0.813889   932A     -0.813357   933A     -0.813343  
     934A     -0.812279   935A     -0.812063   936A     -0.811621  
     937A     -0.811360   938A     -0.809416   939A     -0.808128  
     940A     -0.806386   941A     -0.805616   942A     -0.805304  
     943A     -0.804240   944A     -0.803888   945A     -0.803071  
     946A     -0.800641   947A     -0.800329   948A     -0.798099  
     949A     -0.797004   950A     -0.796345   951A     -0.795538  
     952A     -0.795236   953A     -0.792513   954A     -0.791196  
     955A     -0.790479   956A     -0.789150   957A     -0.788647  
     958A     -0.787666   959A     -0.786173   960A     -0.786054  
     961A     -0.785762   962A     -0.782533   963A     -0.782451  
     964A     -0.781049   965A     -0.778297   966A     -0.777771  
     967A     -0.775815   968A     -0.774880   969A     -0.774067  
     970A     -0.773975   971A     -0.772859   972A     -0.772237  
     973A     -0.771852   974A     -0.768349   975A     -0.767274  
     976A     -0.765354   977A     -0.763179   978A     -0.762599  
     979A     -0.761925   980A     -0.760696   981A     -0.759998  
     982A     -0.759446   983A     -0.759266   984A     -0.758889  
     985A     -0.758418   986A     -0.757635   987A     -0.757573  
     988A     -0.756496   989A     -0.756086   990A     -0.753520  
     991A     -0.753356   992A     -0.751721   993A     -0.751009  
     994A     -0.749401   995A     -0.748841   996A     -0.748646  
     997A     -0.747387   998A     -0.746720   999A     -0.746362  
    1000A     -0.746210  1001A     -0.745545  1002A     -0.744658  
    1003A     -0.743270  1004A     -0.742964  1005A     -0.742345  
    1006A     -0.741972  1007A     -0.741238  1008A     -0.740096  
    1009A     -0.739159  1010A     -0.737934  1011A     -0.737554  
    1012A     -0.735709  1013A     -0.734692  1014A     -0.734655  
    1015A     -0.734444  1016A     -0.733612  1017A     -0.732233  
    1018A     -0.730491  1019A     -0.730352  1020A     -0.730055  
    1021A     -0.725856  1022A     -0.725335  1023A     -0.723516  
    1024A     -0.723425  1025A     -0.723032  1026A     -0.722625  
    1027A     -0.722074  1028A     -0.720273  1029A     -0.720057  
    1030A     -0.718715  1031A     -0.718101  1032A     -0.717937  
    1033A     -0.716181  1034A     -0.715146  1035A     -0.714602  
    1036A     -0.713083  1037A     -0.712948  1038A     -0.712588  
    1039A     -0.712203  1040A     -0.711993  1041A     -0.710208  
    1042A     -0.710044  1043A     -0.709298  1044A     -0.707944  
    1045A     -0.707608  1046A     -0.707351  1047A     -0.706893  
    1048A     -0.706027  1049A     -0.705868  1050A     -0.705080  
    1051A     -0.703939  1052A     -0.703436  1053A     -0.703154  
    1054A     -0.701770  1055A     -0.701658  1056A     -0.700281  
    1057A     -0.699715  1058A     -0.699381  1059A     -0.698961  
    1060A     -0.697876  1061A     -0.697245  1062A     -0.696917  
    1063A     -0.696645  1064A     -0.695526  1065A     -0.694655  
    1066A     -0.693840  1067A     -0.693680  1068A     -0.693594  
    1069A     -0.693440  1070A     -0.693084  1071A     -0.691790  
    1072A     -0.690564  1073A     -0.690102  1074A     -0.689491  
    1075A     -0.688755  1076A     -0.688495  1077A     -0.688372  
    1078A     -0.687781  1079A     -0.685514  1080A     -0.684368  
    1081A     -0.683462  1082A     -0.682305  1083A     -0.682007  
    1084A     -0.681164  1085A     -0.681121  1086A     -0.680251  
    1087A     -0.679895  1088A     -0.679190  1089A     -0.678571  
    1090A     -0.678162  1091A     -0.677835  1092A     -0.677303  
    1093A     -0.676908  1094A     -0.675521  1095A     -0.675225  
    1096A     -0.675152  1097A     -0.673159  1098A     -0.673079  
    1099A     -0.672844  1100A     -0.672423  1101A     -0.671067  
    1102A     -0.670715  1103A     -0.670220  1104A     -0.668678  
    1105A     -0.667830  1106A     -0.667726  1107A     -0.667188  
    1108A     -0.666333  1109A     -0.665621  1110A     -0.663653  
    1111A     -0.661063  1112A     -0.660720  1113A     -0.660589  
    1114A     -0.659695  1115A     -0.659305  1116A     -0.656102  
    1117A     -0.655985  1118A     -0.655334  1119A     -0.654957  
    1120A     -0.654825  1121A     -0.653280  1122A     -0.652617  
    1123A     -0.651570  1124A     -0.650318  1125A     -0.650001  
    1126A     -0.649911  1127A     -0.649352  1128A     -0.648899  
    1129A     -0.648587  1130A     -0.648271  1131A     -0.648060  
    1132A     -0.647582  1133A     -0.646506  1134A     -0.646002  
    1135A     -0.644816  1136A     -0.644082  1137A     -0.642979  
    1138A     -0.642764  1139A     -0.642645  1140A     -0.642241  
    1141A     -0.640821  1142A     -0.640255  1143A     -0.640136  
    1144A     -0.639799  1145A     -0.639192  1146A     -0.638767  
    1147A     -0.638374  1148A     -0.637920  1149A     -0.637458  
    1150A     -0.637130  1151A     -0.636909  1152A     -0.636631  
    1153A     -0.635647  1154A     -0.635102  1155A     -0.634757  
    1156A     -0.633925  1157A     -0.633535  1158A     -0.632858  
    1159A     -0.632030  1160A     -0.631626  1161A     -0.631443  
    1162A     -0.631148  1163A     -0.630476  1164A     -0.630316  
    1165A     -0.629231  1166A     -0.629134  1167A     -0.628059  
    1168A     -0.627824  1169A     -0.627605  1170A     -0.626956  
    1171A     -0.626894  1172A     -0.626315  1173A     -0.625605  
    1174A     -0.625343  1175A     -0.625198  1176A     -0.624879  
    1177A     -0.624297  1178A     -0.623220  1179A     -0.623086  
    1180A     -0.622330  1181A     -0.622002  1182A     -0.621698  
    1183A     -0.620667  1184A     -0.619934  1185A     -0.619148  
    1186A     -0.618529  1187A     -0.618215  1188A     -0.618028  
    1189A     -0.616551  1190A     -0.616154  1191A     -0.615470  
    1192A     -0.615213  1193A     -0.615130  1194A     -0.614605  
    1195A     -0.614258  1196A     -0.613557  1197A     -0.612778  
    1198A     -0.611654  1199A     -0.611437  1200A     -0.611033  
    1201A     -0.610716  1202A     -0.610632  1203A     -0.609231  
    1204A     -0.607933  1205A     -0.607260  1206A     -0.606302  
    1207A     -0.605418  1208A     -0.605108  1209A     -0.604653  
    1210A     -0.604289  1211A     -0.603850  1212A     -0.603634  
    1213A     -0.603493  1214A     -0.602178  1215A     -0.601973  
    1216A     -0.600640  1217A     -0.600252  1218A     -0.599160  
    1219A     -0.598724  1220A     -0.597981  1221A     -0.597558  
    1222A     -0.595387  1223A     -0.595339  1224A     -0.595088  
    1225A     -0.594697  1226A     -0.594061  1227A     -0.593457  
    1228A     -0.592859  1229A     -0.592038  1230A     -0.591876  
    1231A     -0.591678  1232A     -0.591140  1233A     -0.590786  
    1234A     -0.589743  1235A     -0.588704  1236A     -0.588325  
    1237A     -0.587983  1238A     -0.587435  1239A     -0.587055  
    1240A     -0.586491  1241A     -0.586244  1242A     -0.585932  
    1243A     -0.585479  1244A     -0.585279  1245A     -0.585036  
    1246A     -0.584386  1247A     -0.584209  1248A     -0.584015  
    1249A     -0.583920  1250A     -0.583252  1251A     -0.582940  
    1252A     -0.582624  1253A     -0.581867  1254A     -0.581435  
    1255A     -0.581091  1256A     -0.580686  1257A     -0.580528  
    1258A     -0.578186  1259A     -0.577801  1260A     -0.577209  
    1261A     -0.576712  1262A     -0.575602  1263A     -0.575533  
    1264A     -0.574807  1265A     -0.574164  1266A     -0.573914  
    1267A     -0.572797  1268A     -0.572624  1269A     -0.572353  
    1270A     -0.572203  1271A     -0.571474  1272A     -0.571151  
    1273A     -0.570855  1274A     -0.570604  1275A     -0.570454  
    1276A     -0.570005  1277A     -0.569299  1278A     -0.569151  
    1279A     -0.568724  1280A     -0.568396  1281A     -0.568088  
    1282A     -0.567912  1283A     -0.567644  1284A     -0.566898  
    1285A     -0.566746  1286A     -0.566271  1287A     -0.566043  
    1288A     -0.565229  1289A     -0.564724  1290A     -0.564217  
    1291A     -0.563433  1292A     -0.563161  1293A     -0.562251  
    1294A     -0.561553  1295A     -0.561488  1296A     -0.561399  
    1297A     -0.560559  1298A     -0.559840  1299A     -0.558948  
    1300A     -0.558600  1301A     -0.558334  1302A     -0.557835  
    1303A     -0.557716  1304A     -0.557453  1305A     -0.557073  
    1306A     -0.556433  1307A     -0.556213  1308A     -0.556032  
    1309A     -0.555906  1310A     -0.555558  1311A     -0.555261  
    1312A     -0.554870  1313A     -0.554759  1314A     -0.553848  
    1315A     -0.553344  1316A     -0.553028  1317A     -0.552678  
    1318A     -0.552176  1319A     -0.551960  1320A     -0.551645  
    1321A     -0.551604  1322A     -0.551230  1323A     -0.550908  
    1324A     -0.550097  1325A     -0.549912  1326A     -0.549207  
    1327A     -0.548463  1328A     -0.548101  1329A     -0.547661  
    1330A     -0.547328  1331A     -0.546778  1332A     -0.546477  
    1333A     -0.546013  1334A     -0.545113  1335A     -0.543885  
    1336A     -0.543751  1337A     -0.543667  1338A     -0.543570  
    1339A     -0.543021  1340A     -0.542734  1341A     -0.542313  
    1342A     -0.542249  1343A     -0.541987  1344A     -0.541819  
    1345A     -0.541325  1346A     -0.541004  1347A     -0.540695  
    1348A     -0.540211  1349A     -0.539589  1350A     -0.539348  
    1351A     -0.539190  1352A     -0.538777  1353A     -0.538606  
    1354A     -0.538362  1355A     -0.537529  1356A     -0.537238  
    1357A     -0.537064  1358A     -0.536891  1359A     -0.536616  
    1360A     -0.536040  1361A     -0.534879  1362A     -0.534819  
    1363A     -0.534486  1364A     -0.534102  1365A     -0.533769  
    1366A     -0.533320  1367A     -0.533115  1368A     -0.532828  
    1369A     -0.532570  1370A     -0.532058  1371A     -0.531795  
    1372A     -0.531397  1373A     -0.530833  1374A     -0.530160  
    1375A     -0.529940  1376A     -0.529874  1377A     -0.529536  
    1378A     -0.528941  1379A     -0.528724  1380A     -0.528259  
    1381A     -0.527443  1382A     -0.527171  1383A     -0.526604  
    1384A     -0.526490  1385A     -0.526392  1386A     -0.526106  
    1387A     -0.525231  1388A     -0.525070  1389A     -0.524683  
    1390A     -0.524464  1391A     -0.523996  1392A     -0.523824  
    1393A     -0.523677  1394A     -0.522903  1395A     -0.522538  
    1396A     -0.522254  1397A     -0.522101  1398A     -0.521470  
    1399A     -0.520995  1400A     -0.520646  1401A     -0.520137  
    1402A     -0.519561  1403A     -0.519028  1404A     -0.518172  
    1405A     -0.517938  1406A     -0.517595  1407A     -0.517177  
    1408A     -0.516861  1409A     -0.516670  1410A     -0.516092  
    1411A     -0.515960  1412A     -0.515516  1413A     -0.515457  
    1414A     -0.515306  1415A     -0.514914  1416A     -0.514855  
    1417A     -0.514634  1418A     -0.514331  1419A     -0.513938  
    1420A     -0.513824  1421A     -0.513475  1422A     -0.513009  
    1423A     -0.512443  1424A     -0.511974  1425A     -0.511374  
    1426A     -0.510864  1427A     -0.510758  1428A     -0.510434  
    1429A     -0.510120  1430A     -0.509695  1431A     -0.509326  
    1432A     -0.509099  1433A     -0.508934  1434A     -0.508695  
    1435A     -0.508085  1436A     -0.507818  1437A     -0.507622  
    1438A     -0.506933  1439A     -0.506403  1440A     -0.506063  
    1441A     -0.505206  1442A     -0.504736  1443A     -0.504275  
    1444A     -0.504068  1445A     -0.503829  1446A     -0.503692  
    1447A     -0.502927  1448A     -0.502325  1449A     -0.502125  
    1450A     -0.501839  1451A     -0.501688  1452A     -0.501203  
    1453A     -0.500760  1454A     -0.500547  1455A     -0.500424  
    1456A     -0.500382  1457A     -0.499492  1458A     -0.499032  
    1459A     -0.498558  1460A     -0.498239  1461A     -0.497720  
    1462A     -0.497558  1463A     -0.497027  1464A     -0.496992  
    1465A     -0.496352  1466A     -0.496276  1467A     -0.495855  
    1468A     -0.495133  1469A     -0.494828  1470A     -0.494702  
    1471A     -0.494661  1472A     -0.494286  1473A     -0.494200  
    1474A     -0.493943  1475A     -0.493833  1476A     -0.493666  
    1477A     -0.493279  1478A     -0.493003  1479A     -0.492628  
    1480A     -0.492433  1481A     -0.492301  1482A     -0.492068  
    1483A     -0.491646  1484A     -0.490890  1485A     -0.490729  
    1486A     -0.490470  1487A     -0.489876  1488A     -0.489675  
    1489A     -0.488725  1490A     -0.488243  1491A     -0.488026  
    1492A     -0.487713  1493A     -0.487576  1494A     -0.486926  
    1495A     -0.486718  1496A     -0.486580  1497A     -0.485187  
    1498A     -0.485154  1499A     -0.484723  1500A     -0.484631  
    1501A     -0.483835  1502A     -0.483395  1503A     -0.482986  
    1504A     -0.482713  1505A     -0.482455  1506A     -0.482320  
    1507A     -0.482067  1508A     -0.481970  1509A     -0.481627  
    1510A     -0.481326  1511A     -0.480957  1512A     -0.480714  
    1513A     -0.479772  1514A     -0.479680  1515A     -0.479283  
    1516A     -0.478927  1517A     -0.478785  1518A     -0.478585  
    1519A     -0.477847  1520A     -0.477642  1521A     -0.477190  
    1522A     -0.476897  1523A     -0.476621  1524A     -0.476178  
    1525A     -0.475669  1526A     -0.475441  1527A     -0.475242  
    1528A     -0.474865  1529A     -0.474805  1530A     -0.474270  
    1531A     -0.474138  1532A     -0.473628  1533A     -0.473476  
    1534A     -0.473233  1535A     -0.472971  1536A     -0.472718  
    1537A     -0.472240  1538A     -0.471661  1539A     -0.471508  
    1540A     -0.471015  1541A     -0.470719  1542A     -0.470516  
    1543A     -0.470374  1544A     -0.470157  1545A     -0.469943  
    1546A     -0.469626  1547A     -0.469518  1548A     -0.469060  
    1549A     -0.468809  1550A     -0.468347  1551A     -0.468233  
    1552A     -0.468088  1553A     -0.467721  1554A     -0.467365  
    1555A     -0.466940  1556A     -0.466824  1557A     -0.466621  
    1558A     -0.466419  1559A     -0.466029  1560A     -0.465713  
    1561A     -0.465602  1562A     -0.465202  1563A     -0.464994  
    1564A     -0.464595  1565A     -0.464476  1566A     -0.464217  
    1567A     -0.463820  1568A     -0.463466  1569A     -0.462947  
    1570A     -0.462547  1571A     -0.462153  1572A     -0.462034  
    1573A     -0.461471  1574A     -0.461401  1575A     -0.461085  
    1576A     -0.460996  1577A     -0.460566  1578A     -0.460482  
    1579A     -0.460074  1580A     -0.459393  1581A     -0.459131  
    1582A     -0.458392  1583A     -0.458245  1584A     -0.457454  
    1585A     -0.456728  1586A     -0.456407  1587A     -0.456184  
    1588A     -0.455994  1589A     -0.455895  1590A     -0.455654  
    1591A     -0.454707  1592A     -0.454282  1593A     -0.454037  
    1594A     -0.453744  1595A     -0.453484  1596A     -0.452748  
    1597A     -0.452407  1598A     -0.452341  1599A     -0.452083  
    1600A     -0.451168  1601A     -0.450520  1602A     -0.450258  
    1603A     -0.450206  1604A     -0.449923  1605A     -0.449782  
    1606A     -0.449380  1607A     -0.448844  1608A     -0.448792  
    1609A     -0.448517  1610A     -0.448137  1611A     -0.447961  
    1612A     -0.447821  1613A     -0.447497  1614A     -0.446951  
    1615A     -0.446260  1616A     -0.445850  1617A     -0.445331  
    1618A     -0.445026  1619A     -0.444922  1620A     -0.444562  
    1621A     -0.444074  1622A     -0.443791  1623A     -0.443326  
    1624A     -0.443054  1625A     -0.442682  1626A     -0.442595  
    1627A     -0.442213  1628A     -0.442045  1629A     -0.441561  
    1630A     -0.441076  1631A     -0.441037  1632A     -0.440843  
    1633A     -0.440717  1634A     -0.440408  1635A     -0.440143  
    1636A     -0.439742  1637A     -0.439674  1638A     -0.439554  
    1639A     -0.439375  1640A     -0.438982  1641A     -0.438850  
    1642A     -0.438628  1643A     -0.438469  1644A     -0.437999  
    1645A     -0.437674  1646A     -0.437504  1647A     -0.437301  
    1648A     -0.436918  1649A     -0.436801  1650A     -0.436489  
    1651A     -0.435357  1652A     -0.435288  1653A     -0.434950  
    1654A     -0.434348  1655A     -0.434194  1656A     -0.433715  
    1657A     -0.433261  1658A     -0.432929  1659A     -0.432304  
    1660A     -0.432088  1661A     -0.431770  1662A     -0.430901  
    1663A     -0.430644  1664A     -0.430533  1665A     -0.429789  
    1666A     -0.429612  1667A     -0.428944  1668A     -0.428676  
    1669A     -0.428529  1670A     -0.428486  1671A     -0.428166  
    1672A     -0.427579  1673A     -0.427395  1674A     -0.427250  
    1675A     -0.426608  1676A     -0.425799  1677A     -0.425381  
    1678A     -0.425081  1679A     -0.424929  1680A     -0.424858  
    1681A     -0.424515  1682A     -0.423972  1683A     -0.423229  
    1684A     -0.422609  1685A     -0.422584  1686A     -0.422519  
    1687A     -0.422348  1688A     -0.421591  1689A     -0.421362  
    1690A     -0.420920  1691A     -0.420796  1692A     -0.420261  
    1693A     -0.420028  1694A     -0.419650  1695A     -0.419359  
    1696A     -0.418977  1697A     -0.418852  1698A     -0.418652  
    1699A     -0.418128  1700A     -0.417953  1701A     -0.417823  
    1702A     -0.417686  1703A     -0.417510  1704A     -0.417229  
    1705A     -0.416976  1706A     -0.416314  1707A     -0.415956  
    1708A     -0.415738  1709A     -0.415446  1710A     -0.415107  
    1711A     -0.414615  1712A     -0.414522  1713A     -0.413613  
    1714A     -0.412121  1715A     -0.412088  1716A     -0.411752  
    1717A     -0.411369  1718A     -0.411149  1719A     -0.410641  
    1720A     -0.408887  1721A     -0.408704  1722A     -0.408230  
    1723A     -0.407880  1724A     -0.407481  1725A     -0.406795  
    1726A     -0.405695  1727A     -0.405086  1728A     -0.404657  
    1729A     -0.404251  1730A     -0.402791  1731A     -0.402089  
    1732A     -0.401981  1733A     -0.401966  1734A     -0.400012  
    1735A     -0.399594  1736A     -0.398925  1737A     -0.397906  
    1738A     -0.396860  1739A     -0.396617  1740A     -0.396399  
    1741A     -0.395642  1742A     -0.395503  1743A     -0.395048  
    1744A     -0.395003  1745A     -0.394597  1746A     -0.394247  
    1747A     -0.393716  1748A     -0.393127  1749A     -0.392821  
    1750A     -0.391626  1751A     -0.391538  1752A     -0.391465  
    1753A     -0.391100  1754A     -0.390923  1755A     -0.390274  
    1756A     -0.389819  1757A     -0.388608  1758A     -0.388056  
    1759A     -0.387705  1760A     -0.387438  1761A     -0.387312  
    1762A     -0.386989  1763A     -0.386580  1764A     -0.385459  
    1765A     -0.385185  1766A     -0.384783  1767A     -0.384199  
    1768A     -0.383937  1769A     -0.383814  1770A     -0.383445  
    1771A     -0.382084  1772A     -0.380638  1773A     -0.380538  
    1774A     -0.380169  1775A     -0.379764  1776A     -0.379516  
    1777A     -0.379270  1778A     -0.378724  1779A     -0.378649  
    1780A     -0.378500  1781A     -0.378364  1782A     -0.378283  
    1783A     -0.378170  1784A     -0.377783  1785A     -0.377326  
    1786A     -0.377018  1787A     -0.376558  1788A     -0.375675  
    1789A     -0.375350  1790A     -0.375145  1791A     -0.374481  
    1792A     -0.373895  1793A     -0.373707  1794A     -0.373089  
    1795A     -0.371478  1796A     -0.371280  1797A     -0.369749  
    1798A     -0.369210  1799A     -0.368701  1800A     -0.368228  
    1801A     -0.368082  1802A     -0.367871  1803A     -0.367016  
    1804A     -0.366378  1805A     -0.366110  1806A     -0.365737  
    1807A     -0.364485  1808A     -0.363562  1809A     -0.363224  
    1810A     -0.363104  1811A     -0.362665  1812A     -0.362553  
    1813A     -0.360319  1814A     -0.359452  1815A     -0.358974  
    1816A     -0.358705  1817A     -0.358382  1818A     -0.357779  
    1819A     -0.356968  1820A     -0.356021  1821A     -0.355113  
    1822A     -0.354985  1823A     -0.354579  1824A     -0.354403  
    1825A     -0.353688  1826A     -0.352700  1827A     -0.352209  
    1828A     -0.351513  1829A     -0.350796  1830A     -0.350750  
    1831A     -0.350313  1832A     -0.350040  1833A     -0.348185  
    1834A     -0.347172  1835A     -0.346927  1836A     -0.346638  
    1837A     -0.346234  1838A     -0.345800  1839A     -0.344826  
    1840A     -0.344521  1841A     -0.344302  1842A     -0.343823  
    1843A     -0.343528  1844A     -0.343075  1845A     -0.342802  
    1846A     -0.342747  1847A     -0.342301  1848A     -0.341516  
    1849A     -0.341436  1850A     -0.341230  1851A     -0.340369  
    1852A     -0.339298  1853A     -0.338325  1854A     -0.337816  
    1855A     -0.334234  1856A     -0.333579  1857A     -0.332832  
    1858A     -0.332130  1859A     -0.332059  1860A     -0.331806  
    1861A     -0.331728  1862A     -0.331650  1863A     -0.330782  
    1864A     -0.329601  1865A     -0.329545  1866A     -0.328837  
    1867A     -0.328306  1868A     -0.328047  1869A     -0.327671  
    1870A     -0.325728  1871A     -0.325624  1872A     -0.325506  
    1873A     -0.325046  1874A     -0.324631  1875A     -0.324011  
    1876A     -0.323925  1877A     -0.323296  1878A     -0.323096  
    1879A     -0.323080  1880A     -0.323008  1881A     -0.320604  
    1882A     -0.320195  1883A     -0.319004  1884A     -0.318765  
    1885A     -0.318658  1886A     -0.318504  1887A     -0.317349  
    1888A     -0.316794  1889A     -0.316471  1890A     -0.315694  
    1891A     -0.315649  1892A     -0.315130  1893A     -0.314938  
    1894A     -0.314389  1895A     -0.313008  1896A     -0.312721  
    1897A     -0.311566  1898A     -0.310666  1899A     -0.310598  
    1900A     -0.310339  1901A     -0.310210  1902A     -0.309848  
    1903A     -0.309438  1904A     -0.309063  1905A     -0.308646  
    1906A     -0.308590  1907A     -0.308341  1908A     -0.306992  
    1909A     -0.305786  1910A     -0.305577  1911A     -0.304302  
    1912A     -0.303961  1913A     -0.303701  1914A     -0.303143  
    1915A     -0.303124  1916A     -0.303105  1917A     -0.302681  
    1918A     -0.302560  1919A     -0.302511  1920A     -0.302332  
    1921A     -0.301907  1922A     -0.300923  1923A     -0.300351  
    1924A     -0.297166  1925A     -0.296313  1926A     -0.296144  
    1927A     -0.294817  1928A     -0.293978  1929A     -0.293719  
    1930A     -0.293472  1931A     -0.292959  1932A     -0.292855  
    1933A     -0.291942  1934A     -0.291382  1935A     -0.291349  
    1936A     -0.288914  1937A     -0.288890  1938A     -0.288568  
    1939A     -0.287354  1940A     -0.283195  1941A     -0.281633  
    1942A     -0.281088  1943A     -0.280485  1944A     -0.280189  
    1945A     -0.278201  1946A     -0.277991  1947A     -0.277424  
    1948A     -0.277364  1949A     -0.277294  1950A     -0.277162  
    1951A     -0.276622  1952A     -0.275549  1953A     -0.275400  
    1954A     -0.274756  1955A     -0.273757  1956A     -0.273651  
    1957A     -0.273225  1958A     -0.271620  1959A     -0.270156  
    1960A     -0.269273  1961A     -0.269077  1962A     -0.268150  
    1963A     -0.267351  1964A     -0.267028  1965A     -0.266056  
    1966A     -0.265674  1967A     -0.265569  1968A     -0.265202  
    1969A     -0.263167  1970A     -0.261011  1971A     -0.260310  
    1972A     -0.259846  1973A     -0.259779  1974A     -0.259016  
    1975A     -0.257418  1976A     -0.256603  1977A     -0.256390  
    1978A     -0.255435  1979A     -0.255056  1980A     -0.254267  
    1981A     -0.254045  1982A     -0.252729  1983A     -0.252112  
    1984A     -0.251389  1985A     -0.250873  1986A     -0.250321  
    1987A     -0.248622  1988A     -0.246584  1989A     -0.246500  
    1990A     -0.243398  1991A     -0.242758  1992A     -0.241711  
    1993A     -0.241193  1994A     -0.237902  1995A     -0.236432  
    1996A     -0.235698  1997A     -0.235322  1998A     -0.226570  
    1999A     -0.225581  2000A     -0.224278  2001A     -0.223474  
    2002A     -0.220866  2003A     -0.219886  2004A     -0.218269  
    2005A     -0.216038  2006A     -0.214934  2007A     -0.213530  
    2008A     -0.213173  2009A     -0.211875  2010A     -0.200821  
    2011A     -0.199324  2012A     -0.192763  2013A     -0.185067  
    2014A     -0.184004  2015A     -0.176216  2016A     -0.148413  
    2017A     -0.143847  2018A     -0.140836  2019A     -0.133711  
    2020A     -0.131695  2021A     -0.122006  2022A     -0.121457  
    2023A     -0.114627  2024A     -0.095329  2025A     -0.095248  
    2026A     -0.090059  2027A     -0.080662  2028A     -0.070837  
    2029A     -0.064397  2030A     -0.062477  2031A     -0.048098  
    2032A     -0.046816  2033A     -0.030928  2034A     -0.015251  

    Virtual:                                                              

    2035A      0.169060  2036A      0.191042  2037A      0.195932  
    2038A      0.209132  2039A      0.211432  2040A      0.214392  
    2041A      0.218294  2042A      0.220975  2043A      0.221418  
    2044A      0.223266  2045A      0.225665  2046A      0.232217  
    2047A      0.240130  2048A      0.240688  2049A      0.244696  
    2050A      0.246828  2051A      0.248412  2052A      0.252548  
    2053A      0.254058  2054A      0.256168  2055A      0.259548  
    2056A      0.262180  2057A      0.263280  2058A      0.264301  
    2059A      0.268128  2060A      0.271504  2061A      0.272051  
    2062A      0.272507  2063A      0.273055  2064A      0.274966  
    2065A      0.279578  2066A      0.280328  2067A      0.281859  
    2068A      0.283163  2069A      0.284636  2070A      0.285282  
    2071A      0.285867  2072A      0.287466  2073A      0.287686  
    2074A      0.291118  2075A      0.292851  2076A      0.294077  
    2077A      0.297073  2078A      0.300078  2079A      0.304908  
    2080A      0.306600  2081A      0.307290  2082A      0.308207  
    2083A      0.311297  2084A      0.312568  2085A      0.313581  
    2086A      0.314867  2087A      0.315335  2088A      0.316486  
    2089A      0.319771  2090A      0.323243  2091A      0.323560  
    2092A      0.324293  2093A      0.324848  2094A      0.324863  
    2095A      0.325278  2096A      0.326384  2097A      0.326655  
    2098A      0.328212  2099A      0.328858  2100A      0.329396  
    2101A      0.331260  2102A      0.334199  2103A      0.334905  
    2104A      0.337304  2105A      0.340706  2106A      0.341426  
    2107A      0.341708  2108A      0.345230  2109A      0.346595  
    2110A      0.348327  2111A      0.349528  2112A      0.351191  
    2113A      0.351444  2114A      0.353659  2115A      0.355177  
    2116A      0.356690  2117A      0.357010  2118A      0.361145  
    2119A      0.361470  2120A      0.361921  2121A      0.367321  
    2122A      0.369302  2123A      0.372029  2124A      0.375549  
    2125A      0.378106  2126A      0.381931  2127A      0.382151  
    2128A      0.388279  2129A      0.395964  2130A      0.396893  
    2131A      0.397777  2132A      0.401742  2133A      0.403288  
    2134A      0.404144  2135A      0.407182  2136A      0.408581  
    2137A      0.409449  2138A      0.416861  2139A      0.417675  
    2140A      0.420285  2141A      0.427638  2142A      0.427733  
    2143A      0.431304  2144A      0.436888  2145A      0.439020  
    2146A      0.440141  2147A      0.443666  2148A      0.444064  
    2149A      0.450640  2150A      0.451621  2151A      0.455728  
    2152A      0.458423  2153A      0.458831  2154A      0.462062  
    2155A      0.462409  2156A      0.463694  2157A      0.466785  
    2158A      0.467309  2159A      0.476468  2160A      0.477554  
    2161A      0.480507  2162A      0.481230  2163A      0.482580  
    2164A      0.492050  2165A      0.494728  2166A      0.496221  
    2167A      0.496639  2168A      0.497694  2169A      0.498513  
    2170A      0.499703  2171A      0.501678  2172A      0.502651  
    2173A      0.503030  2174A      0.503327  2175A      0.504892  
    2176A      0.506058  2177A      0.506998  2178A      0.508651  
    2179A      0.509325  2180A      0.510410  2181A      0.512086  
    2182A      0.512955  2183A      0.516134  2184A      0.516567  
    2185A      0.518090  2186A      0.519426  2187A      0.519701  
    2188A      0.521039  2189A      0.521552  2190A      0.522094  
    2191A      0.522483  2192A      0.525727  2193A      0.526386  
    2194A      0.526865  2195A      0.528576  2196A      0.528664  
    2197A      0.529342  2198A      0.530285  2199A      0.531903  
    2200A      0.532946  2201A      0.536041  2202A      0.537134  
    2203A      0.537983  2204A      0.538684  2205A      0.542707  
    2206A      0.544071  2207A      0.544504  2208A      0.545366  
    2209A      0.546448  2210A      0.546888  2211A      0.547289  
    2212A      0.548638  2213A      0.548661  2214A      0.549153  
    2215A      0.551658  2216A      0.551842  2217A      0.553167  
    2218A      0.553428  2219A      0.554130  2220A      0.555302  
    2221A      0.555607  2222A      0.556826  2223A      0.557993  
    2224A      0.561201  2225A      0.562073  2226A      0.562755  
    2227A      0.563512  2228A      0.564048  2229A      0.564183  
    2230A      0.565059  2231A      0.565710  2232A      0.567015  
    2233A      0.567838  2234A      0.567901  2235A      0.568150  
    2236A      0.569620  2237A      0.570461  2238A      0.571272  
    2239A      0.572149  2240A      0.572264  2241A      0.572605  
    2242A      0.573048  2243A      0.573475  2244A      0.574004  
    2245A      0.576175  2246A      0.576938  2247A      0.577419  
    2248A      0.577982  2249A      0.578508  2250A      0.579346  
    2251A      0.580002  2252A      0.580146  2253A      0.580670  
    2254A      0.580996  2255A      0.581829  2256A      0.581913  
    2257A      0.583269  2258A      0.583670  2259A      0.584490  
    2260A      0.585094  2261A      0.585576  2262A      0.586002  
    2263A      0.586485  2264A      0.587332  2265A      0.588661  
    2266A      0.588752  2267A      0.589171  2268A      0.589565  
    2269A      0.590187  2270A      0.592123  2271A      0.592978  
    2272A      0.593066  2273A      0.594465  2274A      0.595281  
    2275A      0.595496  2276A      0.595681  2277A      0.596340  
    2278A      0.596797  2279A      0.599134  2280A      0.599289  
    2281A      0.601267  2282A      0.602630  2283A      0.603041  
    2284A      0.603155  2285A      0.603342  2286A      0.604928  
    2287A      0.605399  2288A      0.605726  2289A      0.606088  
    2290A      0.606746  2291A      0.607893  2292A      0.609119  
    2293A      0.609361  2294A      0.609788  2295A      0.610362  
    2296A      0.611046  2297A      0.611866  2298A      0.612017  
    2299A      0.612290  2300A      0.613045  2301A      0.614384  
    2302A      0.614886  2303A      0.615810  2304A      0.615994  
    2305A      0.616536  2306A      0.616980  2307A      0.618264  
    2308A      0.618438  2309A      0.619578  2310A      0.619610  
    2311A      0.620060  2312A      0.620392  2313A      0.620931  
    2314A      0.621304  2315A      0.622438  2316A      0.622776  
    2317A      0.623022  2318A      0.623845  2319A      0.623930  
    2320A      0.624354  2321A      0.624567  2322A      0.624851  
    2323A      0.625253  2324A      0.625698  2325A      0.626958  
    2326A      0.627099  2327A      0.627210  2328A      0.627573  
    2329A      0.628012  2330A      0.628300  2331A      0.628334  
    2332A      0.628730  2333A      0.629802  2334A      0.630005  
    2335A      0.630968  2336A      0.631686  2337A      0.632333  
    2338A      0.633511  2339A      0.633937  2340A      0.634336  
    2341A      0.634503  2342A      0.635180  2343A      0.636026  
    2344A      0.636268  2345A      0.636523  2346A      0.637221  
    2347A      0.637363  2348A      0.638552  2349A      0.639256  
    2350A      0.640396  2351A      0.640589  2352A      0.641067  
    2353A      0.641690  2354A      0.642207  2355A      0.642756  
    2356A      0.642973  2357A      0.643049  2358A      0.643726  
    2359A      0.644804  2360A      0.644995  2361A      0.645201  
    2362A      0.645392  2363A      0.645882  2364A      0.646633  
    2365A      0.646776  2366A      0.647126  2367A      0.647479  
    2368A      0.648099  2369A      0.648506  2370A      0.648601  
    2371A      0.648839  2372A      0.649837  2373A      0.650297  
    2374A      0.650426  2375A      0.650822  2376A      0.651242  
    2377A      0.651429  2378A      0.651908  2379A      0.652160  
    2380A      0.652321  2381A      0.653720  2382A      0.654089  
    2383A      0.654777  2384A      0.655214  2385A      0.655376  
    2386A      0.655998  2387A      0.656663  2388A      0.657032  
    2389A      0.657208  2390A      0.657439  2391A      0.658186  
    2392A      0.658313  2393A      0.659111  2394A      0.660192  
    2395A      0.660256  2396A      0.660681  2397A      0.660796  
    2398A      0.661711  2399A      0.661946  2400A      0.662634  
    2401A      0.663102  2402A      0.664183  2403A      0.664424  
    2404A      0.665257  2405A      0.665654  2406A      0.665962  
    2407A      0.666896  2408A      0.667465  2409A      0.668315  
    2410A      0.668396  2411A      0.669331  2412A      0.670056  
    2413A      0.670314  2414A      0.670467  2415A      0.670701  
    2416A      0.671162  2417A      0.671300  2418A      0.672169  
    2419A      0.672617  2420A      0.672997  2421A      0.673356  
    2422A      0.673837  2423A      0.674226  2424A      0.674276  
    2425A      0.674941  2426A      0.675124  2427A      0.675478  
    2428A      0.675904  2429A      0.676672  2430A      0.676926  
    2431A      0.677336  2432A      0.677553  2433A      0.677950  
    2434A      0.678118  2435A      0.678760  2436A      0.679272  
    2437A      0.680480  2438A      0.680653  2439A      0.680846  
    2440A      0.681261  2441A      0.682257  2442A      0.682407  
    2443A      0.682682  2444A      0.683182  2445A      0.683936  
    2446A      0.684612  2447A      0.684786  2448A      0.685061  
    2449A      0.685349  2450A      0.685992  2451A      0.686328  
    2452A      0.686792  2453A      0.687165  2454A      0.687685  
    2455A      0.688054  2456A      0.688820  2457A      0.689451  
    2458A      0.689901  2459A      0.690075  2460A      0.690300  
    2461A      0.690750  2462A      0.691501  2463A      0.691647  
    2464A      0.692273  2465A      0.692589  2466A      0.693532  
    2467A      0.693840  2468A      0.693881  2469A      0.694378  
    2470A      0.695310  2471A      0.695699  2472A      0.696076  
    2473A      0.696284  2474A      0.696558  2475A      0.696814  
    2476A      0.697159  2477A      0.697432  2478A      0.697873  
    2479A      0.698016  2480A      0.698462  2481A      0.698694  
    2482A      0.698863  2483A      0.699613  2484A      0.699917  
    2485A      0.700285  2486A      0.700516  2487A      0.701088  
    2488A      0.701616  2489A      0.701692  2490A      0.702210  
    2491A      0.702426  2492A      0.703372  2493A      0.703594  
    2494A      0.703745  2495A      0.704026  2496A      0.704185  
    2497A      0.704745  2498A      0.705261  2499A      0.705629  
    2500A      0.705862  2501A      0.706150  2502A      0.706490  
    2503A      0.706876  2504A      0.707688  2505A      0.707794  
    2506A      0.708015  2507A      0.708580  2508A      0.708680  
    2509A      0.708855  2510A      0.709126  2511A      0.709873  
    2512A      0.710357  2513A      0.710456  2514A      0.711258  
    2515A      0.711561  2516A      0.711845  2517A      0.711947  
    2518A      0.712697  2519A      0.713050  2520A      0.713402  
    2521A      0.713828  2522A      0.714206  2523A      0.714473  
    2524A      0.714760  2525A      0.714918  2526A      0.715193  
    2527A      0.715407  2528A      0.715709  2529A      0.716808  
    2530A      0.717125  2531A      0.717637  2532A      0.718130  
    2533A      0.718682  2534A      0.719117  2535A      0.719261  
    2536A      0.719509  2537A      0.719879  2538A      0.720292  
    2539A      0.720913  2540A      0.721391  2541A      0.721645  
    2542A      0.721780  2543A      0.722341  2544A      0.723043  
    2545A      0.723300  2546A      0.723688  2547A      0.723890  
    2548A      0.724528  2549A      0.724652  2550A      0.724670  
    2551A      0.725252  2552A      0.725890  2553A      0.726139  
    2554A      0.726360  2555A      0.726609  2556A      0.727362  
    2557A      0.727548  2558A      0.728044  2559A      0.728215  
    2560A      0.729006  2561A      0.729196  2562A      0.729773  
    2563A      0.730068  2564A      0.730274  2565A      0.730388  
    2566A      0.730984  2567A      0.731480  2568A      0.732029  
    2569A      0.732275  2570A      0.732863  2571A      0.733339  
    2572A      0.733357  2573A      0.733465  2574A      0.733561  
    2575A      0.734194  2576A      0.735150  2577A      0.735365  
    2578A      0.735733  2579A      0.736140  2580A      0.736313  
    2581A      0.736912  2582A      0.737578  2583A      0.737894  
    2584A      0.738315  2585A      0.738358  2586A      0.738531  
    2587A      0.739079  2588A      0.739757  2589A      0.740185  
    2590A      0.740974  2591A      0.741361  2592A      0.741868  
    2593A      0.742039  2594A      0.742203  2595A      0.742434  
    2596A      0.742936  2597A      0.743112  2598A      0.743674  
    2599A      0.743888  2600A      0.744325  2601A      0.744477  
    2602A      0.745055  2603A      0.745532  2604A      0.745966  
    2605A      0.746053  2606A      0.746123  2607A      0.746539  
    2608A      0.747134  2609A      0.747284  2610A      0.747401  
    2611A      0.747687  2612A      0.748251  2613A      0.748424  
    2614A      0.748637  2615A      0.749098  2616A      0.749199  
    2617A      0.749375  2618A      0.750301  2619A      0.750763  
    2620A      0.751018  2621A      0.751333  2622A      0.751572  
    2623A      0.752080  2624A      0.752171  2625A      0.752346  
    2626A      0.753040  2627A      0.753329  2628A      0.753836  
    2629A      0.754188  2630A      0.754651  2631A      0.754765  
    2632A      0.755037  2633A      0.755378  2634A      0.755575  
    2635A      0.756228  2636A      0.756618  2637A      0.757004  
    2638A      0.757342  2639A      0.757940  2640A      0.758237  
    2641A      0.758311  2642A      0.758574  2643A      0.758835  
    2644A      0.759618  2645A      0.759716  2646A      0.760116  
    2647A      0.760319  2648A      0.760554  2649A      0.760776  
    2650A      0.761003  2651A      0.761240  2652A      0.761371  
    2653A      0.761445  2654A      0.761937  2655A      0.762467  
    2656A      0.762797  2657A      0.763183  2658A      0.763422  
    2659A      0.764177  2660A      0.764422  2661A      0.764592  
    2662A      0.765273  2663A      0.765560  2664A      0.765759  
    2665A      0.766094  2666A      0.766632  2667A      0.767002  
    2668A      0.767195  2669A      0.767213  2670A      0.767454  
    2671A      0.767656  2672A      0.768256  2673A      0.768606  
    2674A      0.769072  2675A      0.769699  2676A      0.769984  
    2677A      0.770130  2678A      0.770508  2679A      0.771165  
    2680A      0.771625  2681A      0.772058  2682A      0.772228  
    2683A      0.772521  2684A      0.772797  2685A      0.773054  
    2686A      0.773723  2687A      0.773798  2688A      0.774558  
    2689A      0.774971  2690A      0.775202  2691A      0.775653  
    2692A      0.776029  2693A      0.776291  2694A      0.776371  
    2695A      0.776532  2696A      0.776885  2697A      0.777078  
    2698A      0.777642  2699A      0.777684  2700A      0.777869  
    2701A      0.778191  2702A      0.778836  2703A      0.778884  
    2704A      0.779196  2705A      0.779684  2706A      0.779804  
    2707A      0.780167  2708A      0.780292  2709A      0.781170  
    2710A      0.781247  2711A      0.781749  2712A      0.782144  
    2713A      0.782884  2714A      0.782903  2715A      0.783721  
    2716A      0.784163  2717A      0.784336  2718A      0.784595  
    2719A      0.785364  2720A      0.785502  2721A      0.785837  
    2722A      0.785986  2723A      0.786425  2724A      0.786730  
    2725A      0.787052  2726A      0.787593  2727A      0.787719  
    2728A      0.788049  2729A      0.788489  2730A      0.788931  
    2731A      0.789196  2732A      0.789620  2733A      0.789756  
    2734A      0.790040  2735A      0.790559  2736A      0.791111  
    2737A      0.791339  2738A      0.791500  2739A      0.792041  
    2740A      0.792304  2741A      0.793236  2742A      0.793477  
    2743A      0.793618  2744A      0.793848  2745A      0.794187  
    2746A      0.794593  2747A      0.795078  2748A      0.795976  
    2749A      0.796275  2750A      0.796869  2751A      0.797162  
    2752A      0.797422  2753A      0.798237  2754A      0.798420  
    2755A      0.798540  2756A      0.799141  2757A      0.799294  
    2758A      0.799404  2759A      0.800162  2760A      0.800760  
    2761A      0.800812  2762A      0.801325  2763A      0.801355  
    2764A      0.801580  2765A      0.801901  2766A      0.801965  
    2767A      0.802750  2768A      0.802803  2769A      0.803143  
    2770A      0.803451  2771A      0.803934  2772A      0.804512  
    2773A      0.805078  2774A      0.805267  2775A      0.806041  
    2776A      0.806410  2777A      0.806677  2778A      0.807061  
    2779A      0.807160  2780A      0.807646  2781A      0.807828  
    2782A      0.807949  2783A      0.808806  2784A      0.809230  
    2785A      0.809951  2786A      0.810306  2787A      0.810433  
    2788A      0.810862  2789A      0.811552  2790A      0.811746  
    2791A      0.812121  2792A      0.812477  2793A      0.812997  
    2794A      0.813120  2795A      0.813663  2796A      0.813958  
    2797A      0.814108  2798A      0.814815  2799A      0.814932  
    2800A      0.815270  2801A      0.816008  2802A      0.816781  
    2803A      0.817532  2804A      0.817637  2805A      0.818157  
    2806A      0.818285  2807A      0.818419  2808A      0.818814  
    2809A      0.819159  2810A      0.819258  2811A      0.819440  
    2812A      0.820045  2813A      0.820357  2814A      0.820544  
    2815A      0.821028  2816A      0.821170  2817A      0.821340  
    2818A      0.821752  2819A      0.822302  2820A      0.822441  
    2821A      0.822653  2822A      0.823193  2823A      0.823732  
    2824A      0.824485  2825A      0.824888  2826A      0.825514  
    2827A      0.825682  2828A      0.825984  2829A      0.826058  
    2830A      0.826300  2831A      0.826725  2832A      0.827526  
    2833A      0.827642  2834A      0.827953  2835A      0.828882  
    2836A      0.829324  2837A      0.829561  2838A      0.829716  
    2839A      0.830258  2840A      0.830696  2841A      0.830847  
    2842A      0.831485  2843A      0.831661  2844A      0.832336  
    2845A      0.832519  2846A      0.833340  2847A      0.834030  
    2848A      0.834434  2849A      0.834737  2850A      0.834876  
    2851A      0.835564  2852A      0.836117  2853A      0.836278  
    2854A      0.837433  2855A      0.837636  2856A      0.838020  
    2857A      0.838680  2858A      0.838905  2859A      0.839187  
    2860A      0.839642  2861A      0.839862  2862A      0.840271  
    2863A      0.840804  2864A      0.840914  2865A      0.841365  
    2866A      0.842279  2867A      0.842377  2868A      0.842866  
    2869A      0.843459  2870A      0.843938  2871A      0.844672  
    2872A      0.845110  2873A      0.845738  2874A      0.846268  
    2875A      0.847022  2876A      0.847434  2877A      0.848122  
    2878A      0.848864  2879A      0.849753  2880A      0.849842  
    2881A      0.850135  2882A      0.850547  2883A      0.850797  
    2884A      0.850935  2885A      0.851233  2886A      0.851912  
    2887A      0.852254  2888A      0.852606  2889A      0.852935  
    2890A      0.853470  2891A      0.854765  2892A      0.855107  
    2893A      0.855257  2894A      0.855363  2895A      0.855966  
    2896A      0.856508  2897A      0.857555  2898A      0.858376  
    2899A      0.858796  2900A      0.859242  2901A      0.859456  
    2902A      0.861949  2903A      0.862298  2904A      0.862470  
    2905A      0.863198  2906A      0.863863  2907A      0.864289  
    2908A      0.864954  2909A      0.865731  2910A      0.865822  
    2911A      0.866874  2912A      0.867264  2913A      0.867710  
    2914A      0.868315  2915A      0.868877  2916A      0.869044  
    2917A      0.870119  2918A      0.870246  2919A      0.870973  
    2920A      0.872202  2921A      0.872484  2922A      0.873632  
    2923A      0.874187  2924A      0.874795  2925A      0.875447  
    2926A      0.876587  2927A      0.877751  2928A      0.878734  
    2929A      0.879046  2930A      0.879233  2931A      0.879535  
    2932A      0.880306  2933A      0.881330  2934A      0.881500  
    2935A      0.882738  2936A      0.884301  2937A      0.884683  
    2938A      0.885057  2939A      0.885334  2940A      0.885614  
    2941A      0.885901  2942A      0.886322  2943A      0.886914  
    2944A      0.887655  2945A      0.888092  2946A      0.888679  
    2947A      0.889605  2948A      0.890276  2949A      0.890653  
    2950A      0.890797  2951A      0.891321  2952A      0.891597  
    2953A      0.892071  2954A      0.893317  2955A      0.893806  
    2956A      0.895151  2957A      0.895840  2958A      0.896367  
    2959A      0.897965  2960A      0.898400  2961A      0.898717  
    2962A      0.899286  2963A      0.899477  2964A      0.900119  
    2965A      0.900522  2966A      0.901417  2967A      0.902261  
    2968A      0.903357  2969A      0.903504  2970A      0.904107  
    2971A      0.905913  2972A      0.907057  2973A      0.908188  
    2974A      0.908413  2975A      0.908919  2976A      0.909070  
    2977A      0.909683  2978A      0.911631  2979A      0.912687  
    2980A      0.914394  2981A      0.915227  2982A      0.915298  
    2983A      0.915590  2984A      0.917091  2985A      0.917694  
    2986A      0.918733  2987A      0.919064  2988A      0.919337  
    2989A      0.919619  2990A      0.921864  2991A      0.922074  
    2992A      0.923060  2993A      0.923079  2994A      0.923814  
    2995A      0.924078  2996A      0.924294  2997A      0.924509  
    2998A      0.925036  2999A      0.927594  3000A      0.928669  
    3001A      0.929024  3002A      0.930540  3003A      0.931655  
    3004A      0.932159  3005A      0.932937  3006A      0.933489  
    3007A      0.933549  3008A      0.934002  3009A      0.934695  
    3010A      0.935011  3011A      0.935608  3012A      0.936998  
    3013A      0.937105  3014A      0.937546  3015A      0.939475  
    3016A      0.940852  3017A      0.941335  3018A      0.941883  
    3019A      0.942084  3020A      0.943209  3021A      0.943354  
    3022A      0.944228  3023A      0.944764  3024A      0.946013  
    3025A      0.947017  3026A      0.947183  3027A      0.947945  
    3028A      0.948063  3029A      0.948621  3030A      0.949546  
    3031A      0.950498  3032A      0.951252  3033A      0.951378  
    3034A      0.951776  3035A      0.951910  3036A      0.953433  
    3037A      0.953542  3038A      0.954717  3039A      0.955362  
    3040A      0.956569  3041A      0.957943  3042A      0.958523  
    3043A      0.960355  3044A      0.963508  3045A      0.963820  
    3046A      0.964112  3047A      0.964137  3048A      0.964359  
    3049A      0.965171  3050A      0.965627  3051A      0.966752  
    3052A      0.967522  3053A      0.968278  3054A      0.969469  
    3055A      0.970895  3056A      0.971689  3057A      0.974120  
    3058A      0.974132  3059A      0.974236  3060A      0.974433  
    3061A      0.976838  3062A      0.976911  3063A      0.978283  
    3064A      0.978582  3065A      0.978928  3066A      0.980955  
    3067A      0.982054  3068A      0.982243  3069A      0.983769  
    3070A      0.984189  3071A      0.985386  3072A      0.985779  
    3073A      0.987164  3074A      0.988321  3075A      0.988854  
    3076A      0.988999  3077A      0.990096  3078A      0.990690  
    3079A      0.992918  3080A      0.993546  3081A      0.993788  
    3082A      0.994515  3083A      0.995775  3084A      0.995975  
    3085A      0.996362  3086A      0.997362  3087A      0.997643  
    3088A      0.998313  3089A      1.000029  3090A      1.004229  
    3091A      1.007438  3092A      1.008167  3093A      1.009009  
    3094A      1.009257  3095A      1.010556  3096A      1.013838  
    3097A      1.015473  3098A      1.015633  3099A      1.016704  
    3100A      1.016963  3101A      1.017575  3102A      1.019974  
    3103A      1.020966  3104A      1.022995  3105A      1.024814  
    3106A      1.027099  3107A      1.027229  3108A      1.027756  
    3109A      1.029469  3110A      1.032755  3111A      1.033199  
    3112A      1.034731  3113A      1.037530  3114A      1.037842  
    3115A      1.039170  3116A      1.039826  3117A      1.040975  
    3118A      1.041573  3119A      1.043268  3120A      1.044332  
    3121A      1.045004  3122A      1.045905  3123A      1.046240  
    3124A      1.047579  3125A      1.047928  3126A      1.050899  
    3127A      1.051881  3128A      1.052520  3129A      1.052671  
    3130A      1.053034  3131A      1.054967  3132A      1.056727  
    3133A      1.059054  3134A      1.059683  3135A      1.060675  
    3136A      1.060806  3137A      1.062262  3138A      1.063326  
    3139A      1.063861  3140A      1.066765  3141A      1.068349  
    3142A      1.068888  3143A      1.071838  3144A      1.072192  
    3145A      1.073079  3146A      1.075527  3147A      1.076513  
    3148A      1.078469  3149A      1.080766  3150A      1.081647  
    3151A      1.081945  3152A      1.082385  3153A      1.082610  
    3154A      1.085711  3155A      1.086800  3156A      1.089460  
    3157A      1.089796  3158A      1.090080  3159A      1.091118  
    3160A      1.092836  3161A      1.096644  3162A      1.098285  
    3163A      1.098552  3164A      1.102937  3165A      1.103986  
    3166A      1.106195  3167A      1.106584  3168A      1.106889  
    3169A      1.107420  3170A      1.109425  3171A      1.109702  
    3172A      1.111558  3173A      1.112416  3174A      1.112632  
    3175A      1.115039  3176A      1.116974  3177A      1.118446  
    3178A      1.123009  3179A      1.124466  3180A      1.130625  
    3181A      1.133569  3182A      1.136358  3183A      1.140447  
    3184A      1.142391  3185A      1.150755  3186A      1.152145  
    3187A      1.152735  3188A      1.156998  3189A      1.158916  
    3190A      1.161929  3191A      1.162585  3192A      1.163917  
    3193A      1.164911  3194A      1.164913  3195A      1.166426  
    3196A      1.166867  3197A      1.167399  3198A      1.170669  
    3199A      1.172542  3200A      1.175726  3201A      1.179047  
    3202A      1.185054  3203A      1.189145  3204A      1.201657  
    3205A      1.207506  3206A      1.218347  3207A      1.219602  
    3208A      1.223001  3209A      1.234715  3210A      1.240783  
    3211A      1.249279  3212A      1.264582  3213A      1.269219  
    3214A      1.288980  3215A      1.330584  3216A      1.334065  
    3217A      1.390784  3218A      1.459227  

    Final Occupation by Irrep:
              A 
    DOCC [  2034 ]
    NA   [  2034 ]
    NB   [  2034 ]

  @DF-RHF Final Energy: -27560.24486690779668

   => Energetics <=

    Nuclear Repulsion Energy =         376920.3595465099206194
    One-Electron Energy =             -791370.4317081611370668
    Two-Electron Energy =              386900.8033033511601388
    Total Energy =                     -27560.2448669077894010

Computation Completed


Properties will be evaluated at   0.000000,   0.000000,   0.000000 [a0]

Properties computed using the SCF density matrix


 Multipole Moments:

 ------------------------------------------------------------------------------------
     Multipole            Electronic (a.u.)      Nuclear  (a.u.)        Total (a.u.)
 ------------------------------------------------------------------------------------

 L = 1.  Multiply by 2.5417464519 to convert [e a0] to [Debye]
 Dipole X            :     -32365.5891292        32335.2681389          -30.3209903
 Dipole Y            :    -371289.4664643       371097.3848465         -192.0816179
 Dipole Z            :    -405701.4926453       405550.0608733         -151.4317720
 Magnitude           :                                                  246.4676286

 ------------------------------------------------------------------------------------

*** tstop() called on atl1-1-01-010-24-2.pace.gatech.edu at Fri May 23 02:59:25 2025
Module time:
	user time   =  571761.52 seconds =    9529.36 minutes
	system time =    3665.86 seconds =      61.10 minutes
	total time  =      71314 seconds =    1188.57 minutes
Total time:
	user time   =  571761.52 seconds =    9529.36 minutes
	system time =    3665.86 seconds =      61.10 minutes
	total time  =      71314 seconds =    1188.57 minutes
Wall time: 71313.67 seconds
