# Supplementary material for: SparcleQC: Automated Input File Creation for QM/MM Studies of Protein:Ligand Complexes
Source: J Chem Inf Model. 2025 Jun 17;65(13):6433–40. doi: 10.1021/acs.jcim.5c00617 (PMC12264949; doi:10.1021/acs.jcim.5c00617)
Supplement: Supplementary file 2 [file ci5c00617_si_002.zip › si/convergence/ex1_1ABA/psi4_files/no_ee/cutoff_12.0_psi4_file_cx.out]

Scratch directory: /tmp/
   => Libint2 <=

    Primary   basis highest AM E, G, H:  5, 4, 3
    Auxiliary basis highest AM E, G, H:  6, 5, 4
    Onebody   basis highest AM E, G, H:  6, 5, 4
    Solid Harmonics ordering:            gaussian

*** tstart() called on atl1-1-01-010-23-2.pace.gatech.edu
*** at Thu May 22 02:28:36 2025

   => Loading Basis Set <=

    Name: MINIX
    Role: ORBITAL
    Keyword: BASIS
    atoms 1-2, 4, 6, 27, 31, 47, 55, 68, 75, 83, 96, 99-100, 108, 110, 119, 123, 133, 152, 169, 191, 201, 208, 222, 232, 235-236, 244, 248, 264, 268, 288, 307, 311, 321, 340, 357, 371, 375-376, 386, 408, 415, 431, 451, 454-455, 463, 466-467, 475, 479-480, 490, 512, 531, 541, 545-546, 556, 575, 594, 597, 608, 630, 649, 656, 680, 683-684, 692, 695, 706, 711, 723, 742, 749, 768, 771, 782, 799, 813, 818, 830, 862, 866, 883, 902, 909, 916, 937-938, 943, 946, 949, 952, 955, 958, 961, 964, 967, 970, 973, 976, 979, 982, 985, 988, 991, 994                                                                                                                                                                                                                                                                                                                                                                                                                                                                                                entry O          line   102 file /storage/hive/project/chem-sherrill/csargent30/.conda/envs/psi419/share/psi4/basis/minix.gbs 
    atoms 3, 5, 8-11, 26, 29-30, 32-34, 45-46, 48-54, 66-67, 73-74, 76-82, 94-95, 97-98, 106-107, 109, 117-118, 120-121, 131-132, 134-137, 150-151, 153-155, 157, 167-168, 170-173, 189-190, 192, 199-200, 206-207, 209-211, 220-221, 223, 230-231, 233-234, 242-243, 245-246, 256-257, 263, 266-267, 269-275, 286-287, 289-292, 305-306, 308-309, 319-320, 322-325, 338-339, 341-342, 344, 355-356, 358-360, 369-370, 372-374, 384-385, 387-390, 406-407, 413-414, 416-418, 429-430, 432-438, 449-450, 452-453, 461-462, 464-465, 473-474, 476-478, 488-489, 491-494, 510-511, 513-516, 529-530, 532, 539-540, 542-544, 554-555, 557-560, 573-574, 576-579, 592-593, 595-596, 606-607, 609-612, 628-629, 631-634, 647-648, 654-655, 657-659, 661, 678-679, 681-682, 690-691, 693-694, 704-705, 707-709, 721-722, 724-727, 740-741, 747-748, 750-753, 766-767, 769-770, 780-781, 783-784, 786, 797-798, 800-802, 811-812, 814-816, 828-829, 831-833, 844-851, 861, 864-865, 867-869, 871, 881-882, 884-887, 900-901, 907-908, 914-915, 917-923, 934-936 entry C          line    74 file /storage/hive/project/chem-sherrill/csargent30/.conda/envs/psi419/share/psi4/basis/minix.gbs 
    atoms 7, 28, 44, 65, 72, 93, 105, 116, 122, 130, 149, 156, 158, 166, 174, 188, 198, 205, 219, 229, 241, 247, 255, 265, 285, 304, 310, 318, 337, 354, 368, 383, 391, 405, 412, 428, 448, 460, 472, 487, 495, 509, 528, 538, 553, 572, 591, 605, 613, 627, 646, 653, 660, 662-663, 677, 689, 703, 710, 720, 739, 746, 765, 779, 796, 810, 817, 827, 843, 863, 870, 872, 880, 899, 906, 913, 933                                                                                                                                                                                                                                                                                                                                                                                                                                                                                                                                                                                                                                                       entry N          line    88 file /storage/hive/project/chem-sherrill/csargent30/.conda/envs/psi419/share/psi4/basis/minix.gbs 
    atoms 12, 193, 224, 343, 785                                                                                                                                                                                                                                                                                                                                                                                                                                                                                                                                                                                                                                                                                                                                                                                                                                                                                                                                                                                                                        entry S          line   256 file /storage/hive/project/chem-sherrill/csargent30/.conda/envs/psi419/share/psi4/basis/minix.gbs 
    atoms 13-25, 35-43, 56-64, 69-71, 84-92, 101-104, 111-115, 124-129, 138-148, 159-165, 175-187, 194-197, 202-204, 212-218, 225-228, 237-240, 249-254, 258-262, 276-284, 293-303, 312-317, 326-336, 345-353, 361-367, 377-382, 392-404, 409-411, 419-427, 439-447, 456-459, 468-471, 481-486, 496-508, 517-527, 533-537, 547-552, 561-571, 580-590, 598-604, 614-626, 635-645, 650-652, 664-676, 685-688, 696-702, 712-719, 728-738, 743-745, 754-764, 772-778, 787-795, 803-809, 819-826, 834-842, 852-860, 873-879, 888-898, 903-905, 910-912, 924-932, 939-942, 944-945, 947-948, 950-951, 953-954, 956-957, 959-960, 962-963, 965-966, 968-969, 971-972, 974-975, 977-978, 980-981, 983-984, 986-987, 989-990, 992-993, 995-1002                                                                                                                                                                                                                                                                                                                  entry H          line    24 file /storage/hive/project/chem-sherrill/csargent30/.conda/envs/psi419/share/psi4/basis/minix.gbs 

   => HF3C: Empirical Dispersion <=

    Grimme's -D3 (BJ-damping) Dispersion Correction
    Grimme S.; Ehrlich S.; Goerigk L. (2011), J. Comput. Chem., 32: 1456

        s6 =       1.000000
        s8 =       0.877700
        a1 =       0.417100
        a2 =       2.914900


         ---------------------------------------------------------
                                   SCF
               by Justin Turney, Rob Parrish, Andy Simmonett
                          and Daniel G. A. Smith
                              RHF Reference
                       10 Threads, 114440 MiB Core
         ---------------------------------------------------------

  ==> Geometry <==

    Molecular point group: c1
    Full point group: C1

    Geometry (in Angstrom), charge = -4, multiplicity = 1:

       Center              X                  Y                   Z               Mass       
    ------------   -----------------  -----------------  -----------------  -----------------
         O            0.239000000000    46.905000000000    47.130000000000    15.994914619570
         O           -3.503000000000    46.132000000000    52.984000000000    15.994914619570
         C            0.283000000000    45.599000000000    47.738000000000    12.000000000000
         O           -2.852000000000    43.343000000000    52.881000000000    15.994914619570
         C           -0.860000000000    45.455000000000    48.481000000000    12.000000000000
         O           -0.834000000000    45.235000000000    53.590000000000    15.994914619570
         N           -0.870000000000    46.412000000000    49.496000000000    14.003074004430
         C           -0.997000000000    47.656000000000    48.915000000000    12.000000000000
         C            0.110000000000    47.928000000000    48.142000000000    12.000000000000
         C           -1.946000000000    46.213000000000    50.350000000000    12.000000000000
         C           -1.912000000000    45.057000000000    51.091000000000    12.000000000000
         S           -2.221000000000    44.980000000000    52.478000000000    31.972071174400
         H           -3.704000000000    46.727000000000    52.258000000000     1.007825032230
         H            1.167000000000    45.497000000000    48.368000000000     1.007825032230
         H            0.327000000000    44.830000000000    46.967000000000     1.007825032230
         H           -0.889000000000    44.457000000000    48.918000000000     1.007825032230
         H           -1.732000000000    45.592000000000    47.841000000000     1.007825032230
         H           -1.082000000000    48.410000000000    49.697000000000     1.007825032230
         H           -1.889000000000    47.674000000000    48.289000000000     1.007825032230
         H           -0.002000000000    48.903000000000    47.668000000000     1.007825032230
         H            1.001000000000    47.937000000000    48.769000000000     1.007825032230
         H           -2.823000000000    46.129000000000    49.708000000000     1.007825032230
         H           -1.985000000000    47.054000000000    51.042000000000     1.007825032230
         H           -0.840000000000    44.862000000000    51.112000000000     1.007825032230
         H           -2.601000000000    44.372000000000    50.598000000000     1.007825032230
         C           12.869000000000    48.669000000000    55.651000000000    12.000000000000
         O           12.774000000000    47.509000000000    55.249000000000    15.994914619570
         N           11.862000000000    49.290000000000    56.238000000000    14.003074004430
         C           10.574000000000    48.651000000000    56.514000000000    12.000000000000
         C            9.479000000000    49.442000000000    55.784000000000    12.000000000000
         O            9.222000000000    50.616000000000    56.099000000000    15.994914619570
         C           10.282000000000    48.658000000000    58.060000000000    12.000000000000
         C            8.950000000000    47.961000000000    58.320000000000    12.000000000000
         C           11.449000000000    48.005000000000    58.839000000000    12.000000000000
         H           11.987000000000    50.255000000000    56.510000000000     1.007825032230
         H           10.589000000000    47.624000000000    56.149000000000     1.007825032230
         H           10.193000000000    49.695000000000    58.385000000000     1.007825032230
         H            8.741000000000    47.962000000000    59.390000000000     1.007825032230
         H            9.002000000000    46.933000000000    57.961000000000     1.007825032230
         H            8.155000000000    48.489000000000    57.794000000000     1.007825032230
         H           11.227000000000    48.020000000000    59.906000000000     1.007825032230
         H           11.574000000000    46.974000000000    58.508000000000     1.007825032230
         H           12.368000000000    48.561000000000    58.651000000000     1.007825032230
         N            8.831000000000    48.837000000000    54.788000000000    14.003074004430
         C            7.706000000000    49.436000000000    54.084000000000    12.000000000000
         C            6.456000000000    48.981000000000    54.822000000000    12.000000000000
         O            6.310000000000    47.784000000000    55.139000000000    15.994914619570
         C            7.599000000000    48.942000000000    52.633000000000    12.000000000000
         C            8.692000000000    49.472000000000    51.736000000000    12.000000000000
         C            9.959000000000    48.898000000000    51.781000000000    12.000000000000
         C            8.415000000000    50.537000000000    50.880000000000    12.000000000000
         C           10.961000000000    49.400000000000    50.960000000000    12.000000000000
         C            9.426000000000    51.032000000000    50.065000000000    12.000000000000
         C           10.685000000000    50.467000000000    50.116000000000    12.000000000000
         O           11.708000000000    50.978000000000    49.318000000000    15.994914619570
         H            9.136000000000    47.916000000000    54.508000000000     1.007825032230
         H            7.783000000000    50.523000000000    54.107000000000     1.007825032230
         H            6.637000000000    49.260000000000    52.230000000000     1.007825032230
         H            7.639000000000    47.853000000000    52.629000000000     1.007825032230
         H           10.161000000000    48.072000000000    52.447000000000     1.007825032230
         H            7.427000000000    50.972000000000    50.851000000000     1.007825032230
         H           11.948000000000    48.963000000000    50.978000000000     1.007825032230
         H            9.228000000000    51.855000000000    49.395000000000     1.007825032230
         H           11.376000000000    51.721000000000    48.808000000000     1.007825032230
         N            5.533000000000    49.874000000000    55.110000000000    14.003074004430
         C            4.317000000000    49.477000000000    55.789000000000    12.000000000000
         C            3.333000000000    50.620000000000    55.891000000000    12.000000000000
         O            3.372000000000    51.588000000000    55.127000000000    15.994914619570
         H            5.674000000000    50.841000000000    54.856000000000     1.007825032230
         H            4.569000000000    49.137000000000    56.794000000000     1.007825032230
         H            3.854000000000    48.656000000000    55.241000000000     1.007825032230
         N            2.442000000000    50.507000000000    56.862000000000    14.003074004430
         C            1.413000000000    51.506000000000    57.119000000000    12.000000000000
         C            1.670000000000    52.119000000000    58.461000000000    12.000000000000
         O            2.084000000000    51.417000000000    59.378000000000    15.994914619570
         C            0.005000000000    50.927000000000    57.232000000000    12.000000000000
         C           -0.521000000000    50.237000000000    56.001000000000    12.000000000000
         C           -0.985000000000    51.011000000000    54.951000000000    12.000000000000
         C           -0.569000000000    48.854000000000    55.936000000000    12.000000000000
         C           -1.502000000000    50.387000000000    53.835000000000    12.000000000000
         C           -1.086000000000    48.222000000000    54.817000000000    12.000000000000
         C           -1.549000000000    49.003000000000    53.779000000000    12.000000000000
         O           -2.106000000000    48.406000000000    52.664000000000    15.994914619570
         H            2.477000000000    49.689000000000    57.454000000000     1.007825032230
         H            1.439000000000    52.275000000000    56.347000000000     1.007825032230
         H            0.006000000000    50.203000000000    58.047000000000     1.007825032230
         H           -0.679000000000    51.735000000000    57.492000000000     1.007825032230
         H           -0.943000000000    52.089000000000    55.005000000000     1.007825032230
         H           -0.201000000000    48.265000000000    56.763000000000     1.007825032230
         H           -1.869000000000    50.975000000000    53.007000000000     1.007825032230
         H           -1.126000000000    47.144000000000    54.759000000000     1.007825032230
         H           -2.740000000000    47.740000000000    52.940000000000     1.007825032230
         N            1.353000000000    53.383000000000    58.618000000000    14.003074004430
         C            1.379000000000    54.012000000000    59.918000000000    12.000000000000
         C            0.072000000000    53.524000000000    60.555000000000    12.000000000000
         O           -1.014000000000    53.786000000000    60.032000000000    15.994914619570
         C            1.368000000000    55.515000000000    59.744000000000    12.000000000000
         C            1.385000000000    56.331000000000    61.039000000000    12.000000000000
         O            0.880000000000    55.917000000000    62.095000000000    15.994914619570
         O            1.931000000000    57.431000000000    60.951000000000    15.994914619570
         H            1.085000000000    53.928000000000    57.811000000000     1.007825032230
         H            2.245000000000    53.688000000000    60.496000000000     1.007825032230
         H            2.247000000000    55.792000000000    59.162000000000     1.007825032230
         H            0.479000000000    55.789000000000    59.176000000000     1.007825032230
         N            0.064000000000    52.892000000000    61.725000000000    14.003074004430
         C           -1.173000000000    52.358000000000    62.288000000000    12.000000000000
         C           -2.171000000000    53.409000000000    62.766000000000    12.000000000000
         O           -3.340000000000    53.082000000000    63.002000000000    15.994914619570
         C           -0.884000000000    51.432000000000    63.465000000000    12.000000000000
         O           -0.305000000000    50.228000000000    62.993000000000    15.994914619570
         H            0.929000000000    52.779000000000    62.234000000000     1.007825032230
         H           -1.661000000000    51.766000000000    61.513000000000     1.007825032230
         H           -0.193000000000    51.922000000000    64.151000000000     1.007825032230
         H           -1.814000000000    51.207000000000    63.987000000000     1.007825032230
         H            0.094000000000    49.756000000000    63.727000000000     1.007825032230
         N           -1.723000000000    54.648000000000    62.956000000000    14.003074004430
         C           -2.659000000000    55.732000000000    63.202000000000    12.000000000000
         C           -3.518000000000    55.978000000000    61.988000000000    12.000000000000
         O           -4.628000000000    56.464000000000    62.145000000000    15.994914619570
         C           -1.958000000000    57.050000000000    63.504000000000    12.000000000000
         C           -1.189000000000    56.951000000000    64.807000000000    12.000000000000
         N            0.113000000000    57.238000000000    64.812000000000    14.003074004430
         O           -1.733000000000    56.536000000000    65.839000000000    15.994914619570
         H           -0.731000000000    54.835000000000    62.929000000000     1.007825032230
         H           -3.299000000000    55.467000000000    64.044000000000     1.007825032230
         H           -2.702000000000    57.842000000000    63.585000000000     1.007825032230
         H           -1.267000000000    57.285000000000    62.694000000000     1.007825032230
         H            0.566000000000    57.547000000000    63.963000000000     1.007825032230
         H            0.647000000000    57.147000000000    65.665000000000     1.007825032230
         N           -3.063000000000    55.713000000000    60.763000000000    14.003074004430
         C           -3.859000000000    55.957000000000    59.566000000000    12.000000000000
         C           -4.489000000000    54.638000000000    59.165000000000    12.000000000000
         O           -5.677000000000    54.600000000000    58.838000000000    15.994914619570
         C           -2.936000000000    56.525000000000    58.453000000000    12.000000000000
         C           -2.419000000000    57.872000000000    58.904000000000    12.000000000000
         C           -3.673000000000    56.641000000000    57.124000000000    12.000000000000
         C           -1.159000000000    58.375000000000    58.200000000000    12.000000000000
         H           -2.134000000000    55.330000000000    60.661000000000     1.007825032230
         H           -4.643000000000    56.680000000000    59.792000000000     1.007825032230
         H           -2.089000000000    55.851000000000    58.325000000000     1.007825032230
         H           -3.209000000000    58.605000000000    58.738000000000     1.007825032230
         H           -2.217000000000    57.821000000000    59.974000000000     1.007825032230
         H           -4.035000000000    55.658000000000    56.822000000000     1.007825032230
         H           -4.518000000000    57.321000000000    57.235000000000     1.007825032230
         H           -2.994000000000    57.028000000000    56.364000000000     1.007825032230
         H           -0.881000000000    59.348000000000    58.604000000000     1.007825032230
         H           -0.345000000000    57.668000000000    58.363000000000     1.007825032230
         H           -1.352000000000    58.467000000000    57.131000000000     1.007825032230
         N           -3.764000000000    53.513000000000    59.144000000000    14.003074004430
         C           -4.323000000000    52.242000000000    58.734000000000    12.000000000000
         C           -3.681000000000    51.215000000000    59.641000000000    12.000000000000
         O           -2.469000000000    51.006000000000    59.589000000000    15.994914619570
         C           -3.962000000000    52.008000000000    57.296000000000    12.000000000000
         C           -4.635000000000    50.801000000000    56.669000000000    12.000000000000
         C           -4.176000000000    49.512000000000    56.726000000000    12.000000000000
         N           -5.696000000000    50.809000000000    55.872000000000    14.003074004430
         C           -5.895000000000    49.594000000000    55.423000000000    12.000000000000
         N           -4.976000000000    48.833000000000    55.943000000000    14.003074004430
         H           -2.794000000000    53.552000000000    59.424000000000     1.007825032230
         H           -5.406000000000    52.241000000000    58.862000000000     1.007825032230
         H           -2.883000000000    51.867000000000    57.234000000000     1.007825032230
         H           -4.231000000000    52.894000000000    56.721000000000     1.007825032230
         H           -6.258000000000    51.618000000000    55.648000000000     1.007825032230
         H           -3.337000000000    49.137000000000    57.293000000000     1.007825032230
         H           -6.677000000000    49.282000000000    54.747000000000     1.007825032230
         N           -4.454000000000    50.568000000000    60.487000000000    14.003074004430
         C           -3.913000000000    49.659000000000    61.489000000000    12.000000000000
         C           -3.055000000000    48.558000000000    60.876000000000    12.000000000000
         O           -3.491000000000    47.931000000000    59.898000000000    15.994914619570
         C           -5.077000000000    49.060000000000    62.264000000000    12.000000000000
         C           -4.581000000000    48.271000000000    63.463000000000    12.000000000000
         C           -5.696000000000    47.747000000000    64.361000000000    12.000000000000
         C           -5.125000000000    47.550000000000    65.754000000000    12.000000000000
         N           -6.117000000000    47.166000000000    66.752000000000    14.003074004430
         H           -5.453000000000    50.706000000000    60.440000000000     1.007825032230
         H           -3.296000000000    50.234000000000    62.180000000000     1.007825032230
         H           -5.727000000000    49.864000000000    62.610000000000     1.007825032230
         H           -5.643000000000    48.398000000000    61.608000000000     1.007825032230
         H           -4.005000000000    47.420000000000    63.099000000000     1.007825032230
         H           -3.926000000000    48.910000000000    64.055000000000     1.007825032230
         H           -6.513000000000    48.468000000000    64.395000000000     1.007825032230
         H           -6.062000000000    46.795000000000    63.976000000000     1.007825032230
         H           -4.367000000000    46.769000000000    65.706000000000     1.007825032230
         H           -4.651000000000    48.479000000000    66.072000000000     1.007825032230
         H           -5.667000000000    47.053000000000    67.649000000000     1.007825032230
         H           -6.548000000000    46.294000000000    66.480000000000     1.007825032230
         H           -6.824000000000    47.884000000000    66.818000000000     1.007825032230
         N           -1.840000000000    48.367000000000    61.392000000000    14.003074004430
         C           -0.992000000000    47.311000000000    60.887000000000    12.000000000000
         C           -0.176000000000    46.758000000000    62.031000000000    12.000000000000
         O            0.958000000000    47.176000000000    62.300000000000    15.994914619570
         C           -0.081000000000    47.849000000000    59.785000000000    12.000000000000
         S            0.906000000000    46.497000000000    59.054000000000    31.972071174400
         H           -1.511000000000    48.963000000000    62.139000000000     1.007825032230
         H           -1.616000000000    46.517000000000    60.478000000000     1.007825032230
         H           -0.691000000000    48.308000000000    59.007000000000     1.007825032230
         H            0.590000000000    48.598000000000    60.206000000000     1.007825032230
         N           -0.745000000000    45.803000000000    62.754000000000    14.003074004430
         C           -0.066000000000    45.169000000000    63.887000000000    12.000000000000
         C            1.297000000000    44.560000000000    63.509000000000    12.000000000000
         O            2.300000000000    44.868000000000    64.165000000000    15.994914619570
         H           -1.679000000000    45.502000000000    62.515000000000     1.007825032230
         H            0.092000000000    45.920000000000    64.661000000000     1.007825032230
         H           -0.706000000000    44.381000000000    64.285000000000     1.007825032230
         N            1.441000000000    43.750000000000    62.430000000000    14.003074004430
         C            2.722000000000    43.233000000000    61.953000000000    12.000000000000
         C            3.756000000000    44.331000000000    61.685000000000    12.000000000000
         O            4.949000000000    44.126000000000    61.944000000000    15.994914619570
         C            2.361000000000    42.431000000000    60.697000000000    12.000000000000
         C            0.961000000000    41.944000000000    60.950000000000    12.000000000000
         C            0.350000000000    43.177000000000    61.613000000000    12.000000000000
         H            3.124000000000    42.549000000000    62.701000000000     1.007825032230
         H            2.394000000000    43.066000000000    59.812000000000     1.007825032230
         H            3.040000000000    41.586000000000    60.581000000000     1.007825032230
         H            0.449000000000    41.692000000000    60.021000000000     1.007825032230
         H            0.963000000000    41.096000000000    61.635000000000     1.007825032230
         H           -0.493000000000    42.895000000000    62.243000000000     1.007825032230
         H            0.031000000000    43.893000000000    60.855000000000     1.007825032230
         N            3.322000000000    45.484000000000    61.134000000000    14.003074004430
         C            4.203000000000    46.620000000000    60.883000000000    12.000000000000
         C            4.775000000000    47.153000000000    62.194000000000    12.000000000000
         O            5.993000000000    47.336000000000    62.287000000000    15.994914619570
         C            3.465000000000    47.784000000000    60.221000000000    12.000000000000
         S            2.700000000000    47.388000000000    58.627000000000    31.972071174400
         H            2.346000000000    45.564000000000    60.885000000000     1.007825032230
         H            5.022000000000    46.302000000000    60.238000000000     1.007825032230
         H            2.681000000000    48.119000000000    60.900000000000     1.007825032230
         H            4.169000000000    48.603000000000    60.074000000000     1.007825032230
         N            3.929000000000    47.366000000000    63.213000000000    14.003074004430
         C            4.400000000000    47.850000000000    64.519000000000    12.000000000000
         C            5.301000000000    46.854000000000    65.213000000000    12.000000000000
         O            6.330000000000    47.235000000000    65.785000000000    15.994914619570
         C            3.252000000000    48.130000000000    65.453000000000    12.000000000000
         C            2.275000000000    49.174000000000    64.947000000000    12.000000000000
         O            2.661000000000    50.072000000000    64.202000000000    15.994914619570
         O            1.114000000000    49.053000000000    65.326000000000    15.994914619570
         H            2.944000000000    47.189000000000    63.080000000000     1.007825032230
         H            4.957000000000    48.774000000000    64.366000000000     1.007825032230
         H            2.706000000000    47.200000000000    65.611000000000     1.007825032230
         H            3.654000000000    48.464000000000    66.409000000000     1.007825032230
         N            4.971000000000    45.566000000000    65.104000000000    14.003074004430
         C            5.811000000000    44.521000000000    65.668000000000    12.000000000000
         C            7.214000000000    44.473000000000    65.059000000000    12.000000000000
         O            8.207000000000    44.255000000000    65.775000000000    15.994914619570
         C            5.155000000000    43.160000000000    65.492000000000    12.000000000000
         C            3.963000000000    42.993000000000    66.423000000000    12.000000000000
         N            3.136000000000    42.008000000000    66.186000000000    14.003074004430
         O            3.705000000000    43.776000000000    67.340000000000    15.994914619570
         H            4.122000000000    45.312000000000    64.621000000000     1.007825032230
         H            5.913000000000    44.710000000000    66.737000000000     1.007825032230
         H            4.816000000000    43.061000000000    64.461000000000     1.007825032230
         H            5.887000000000    42.380000000000    65.704000000000     1.007825032230
         H            3.314000000000    41.372000000000    65.422000000000     1.007825032230
         H            2.319000000000    41.884000000000    66.767000000000     1.007825032230
         N            7.325000000000    44.679000000000    63.742000000000    14.003074004430
         C            8.610000000000    44.724000000000    63.054000000000    12.000000000000
         C            8.379000000000    44.972000000000    61.565000000000    12.000000000000
         H            6.482000000000    44.809000000000    63.201000000000     1.007825032230
         H            9.127000000000    43.774000000000    63.188000000000     1.007825032230
         H            9.338000000000    45.006000000000    61.049000000000     1.007825032230
         H            7.773000000000    44.165000000000    61.152000000000     1.007825032230
         H            7.860000000000    45.921000000000    61.431000000000     1.007825032230
         C           12.566000000000    53.009000000000    57.937000000000    12.000000000000
         O           12.459000000000    51.916000000000    57.371000000000    15.994914619570
         N           11.485000000000    53.672000000000    58.281000000000    14.003074004430
         C           10.147000000000    53.178000000000    57.973000000000    12.000000000000
         C            9.589000000000    54.010000000000    56.814000000000    12.000000000000
         O            9.658000000000    55.244000000000    56.807000000000    15.994914619570
         C            9.253000000000    53.305000000000    59.218000000000    12.000000000000
         C            7.869000000000    52.700000000000    59.024000000000    12.000000000000
         C            7.687000000000    51.343000000000    59.216000000000    12.000000000000
         C            6.802000000000    53.499000000000    58.641000000000    12.000000000000
         C            6.436000000000    50.789000000000    59.028000000000    12.000000000000
         C            5.556000000000    52.939000000000    58.454000000000    12.000000000000
         C            5.384000000000    51.590000000000    58.648000000000    12.000000000000
         H           11.583000000000    54.549000000000    58.773000000000     1.007825032230
         H           10.206000000000    52.132000000000    57.673000000000     1.007825032230
         H            9.741000000000    52.795000000000    60.049000000000     1.007825032230
         H            9.144000000000    54.360000000000    59.467000000000     1.007825032230
         H            8.518000000000    50.720000000000    59.511000000000     1.007825032230
         H            6.947000000000    54.558000000000    58.489000000000     1.007825032230
         H            6.284000000000    49.730000000000    59.179000000000     1.007825032230
         H            4.721000000000    53.557000000000    58.157000000000     1.007825032230
         H            4.408000000000    51.152000000000    58.500000000000     1.007825032230
         N            9.024000000000    53.368000000000    55.798000000000    14.003074004430
         C            8.472000000000    54.040000000000    54.638000000000    12.000000000000
         C            6.973000000000    53.748000000000    54.671000000000    12.000000000000
         O            6.536000000000    52.594000000000    54.558000000000    15.994914619570
         C            9.142000000000    53.478000000000    53.348000000000    12.000000000000
         C           10.605000000000    53.856000000000    53.284000000000    12.000000000000
         C            8.446000000000    54.045000000000    52.136000000000    12.000000000000
         C           11.302000000000    53.478000000000    54.566000000000    12.000000000000
         H            8.976000000000    52.360000000000    55.835000000000     1.007825032230
         H            8.645000000000    55.114000000000    54.711000000000     1.007825032230
         H            9.051000000000    52.392000000000    53.340000000000     1.007825032230
         H           11.075000000000    53.332000000000    52.452000000000     1.007825032230
         H           10.693000000000    54.931000000000    53.129000000000     1.007825032230
         H            7.389000000000    53.781000000000    52.167000000000     1.007825032230
         H            8.549000000000    55.130000000000    52.132000000000     1.007825032230
         H            8.897000000000    53.634000000000    51.233000000000     1.007825032230
         H           12.377000000000    53.428000000000    54.395000000000     1.007825032230
         H           11.090000000000    54.227000000000    55.329000000000     1.007825032230
         H           10.942000000000    52.506000000000    54.902000000000     1.007825032230
         N            6.166000000000    54.792000000000    54.866000000000    14.003074004430
         C            4.714000000000    54.653000000000    54.968000000000    12.000000000000
         C            4.103000000000    54.707000000000    53.574000000000    12.000000000000
         O            4.298000000000    55.692000000000    52.855000000000    15.994914619570
         C            4.122000000000    55.782000000000    55.827000000000    12.000000000000
         C            2.598000000000    55.732000000000    55.945000000000    12.000000000000
         N            2.013000000000    56.857000000000    56.341000000000    14.003074004430
         O            1.918000000000    54.728000000000    55.674000000000    15.994914619570
         H            6.573000000000    55.713000000000    54.946000000000     1.007825032230
         H            4.477000000000    53.693000000000    55.426000000000     1.007825032230
         H            4.547000000000    55.711000000000    56.828000000000     1.007825032230
         H            4.408000000000    56.740000000000    55.392000000000     1.007825032230
         H            2.573000000000    57.671000000000    56.551000000000     1.007825032230
         H            1.008000000000    56.899000000000    56.432000000000     1.007825032230
         N            3.358000000000    53.697000000000    53.143000000000    14.003074004430
         C            2.813000000000    53.718000000000    51.788000000000    12.000000000000
         C            1.415000000000    54.343000000000    51.725000000000    12.000000000000
         O            0.846000000000    54.490000000000    50.639000000000    15.994914619570
         C            2.765000000000    52.263000000000    51.154000000000    12.000000000000
         C            1.854000000000    51.314000000000    51.971000000000    12.000000000000
         C            4.222000000000    51.753000000000    51.018000000000    12.000000000000
         C            1.552000000000    49.957000000000    51.275000000000    12.000000000000
         H            3.168000000000    52.914000000000    53.752000000000     1.007825032230
         H            3.476000000000    54.326000000000    51.173000000000     1.007825032230
         H            2.346000000000    52.349000000000    50.152000000000     1.007825032230
         H            2.343000000000    51.107000000000    52.923000000000     1.007825032230
         H            0.910000000000    51.822000000000    52.168000000000     1.007825032230
         H            4.218000000000    50.753000000000    50.584000000000     1.007825032230
         H            4.784000000000    52.427000000000    50.372000000000     1.007825032230
         H            4.689000000000    51.720000000000    52.002000000000     1.007825032230
         H            0.908000000000    49.355000000000    51.916000000000     1.007825032230
         H            2.486000000000    49.425000000000    51.096000000000     1.007825032230
         H            1.050000000000    50.140000000000    50.325000000000     1.007825032230
         N            0.803000000000    54.699000000000    52.842000000000    14.003074004430
         C           -0.523000000000    55.306000000000    52.821000000000    12.000000000000
         C           -0.453000000000    56.609000000000    53.627000000000    12.000000000000
         O           -0.633000000000    56.589000000000    54.848000000000    15.994914619570
         C           -1.551000000000    54.355000000000    53.441000000000    12.000000000000
         C           -2.945000000000    54.929000000000    53.268000000000    12.000000000000
         S           -4.230000000000    53.864000000000    53.922000000000    31.972071174400
         C           -4.327000000000    52.868000000000    52.489000000000    12.000000000000
         H            1.263000000000    54.547000000000    53.728000000000     1.007825032230
         H           -0.806000000000    55.528000000000    51.792000000000     1.007825032230
         H           -1.338000000000    54.233000000000    54.503000000000     1.007825032230
         H           -1.494000000000    53.386000000000    52.946000000000     1.007825032230
         H           -2.992000000000    55.887000000000    53.785000000000     1.007825032230
         H           -3.129000000000    55.092000000000    52.206000000000     1.007825032230
         H           -5.082000000000    52.095000000000    52.634000000000     1.007825032230
         H           -4.601000000000    53.487000000000    51.634000000000     1.007825032230
         H           -3.359000000000    52.401000000000    52.305000000000     1.007825032230
         N           -0.069000000000    57.747000000000    53.033000000000    14.003074004430
         C            0.130000000000    59.004000000000    53.753000000000    12.000000000000
         C           -1.161000000000    59.540000000000    54.366000000000    12.000000000000
         O           -1.088000000000    60.325000000000    55.314000000000    15.994914619570
         C            0.742000000000    59.923000000000    52.710000000000    12.000000000000
         C            0.180000000000    59.391000000000    51.392000000000    12.000000000000
         C            0.301000000000    57.877000000000    51.623000000000    12.000000000000
         H            0.857000000000    58.842000000000    54.549000000000     1.007825032230
         H            0.437000000000    60.956000000000    52.875000000000     1.007825032230
         H            1.829000000000    59.841000000000    52.721000000000     1.007825032230
         H           -0.857000000000    59.694000000000    51.246000000000     1.007825032230
         H            0.798000000000    59.706000000000    50.551000000000     1.007825032230
         H            1.320000000000    57.531000000000    51.449000000000     1.007825032230
         H           -0.402000000000    57.335000000000    50.990000000000     1.007825032230
         N           -2.347000000000    59.218000000000    53.855000000000    14.003074004430
         C           -3.580000000000    59.608000000000    54.506000000000    12.000000000000
         C           -4.621000000000    58.576000000000    54.120000000000    12.000000000000
         O           -4.435000000000    57.772000000000    53.204000000000    15.994914619570
         C           -4.036000000000    61.020000000000    54.086000000000    12.000000000000
         C           -4.588000000000    61.145000000000    52.709000000000    12.000000000000
         C           -5.126000000000    62.533000000000    52.424000000000    12.000000000000
         O           -6.188000000000    62.907000000000    52.919000000000    15.994914619570
         O           -4.454000000000    63.220000000000    51.686000000000    15.994914619570
         H           -2.388000000000    58.690000000000    52.995000000000     1.007825032230
         H           -3.437000000000    59.585000000000    55.586000000000     1.007825032230
         H           -3.175000000000    61.685000000000    54.162000000000     1.007825032230
         H           -4.794000000000    61.359000000000    54.792000000000     1.007825032230
         H           -3.796000000000    60.923000000000    51.993000000000     1.007825032230
         H           -5.393000000000    60.420000000000    52.583000000000     1.007825032230
         N           -5.705000000000    58.589000000000    54.877000000000    14.003074004430
         C           -6.757000000000    57.578000000000    54.836000000000    12.000000000000
         C           -7.234000000000    57.352000000000    53.418000000000    12.000000000000
         O           -7.586000000000    58.298000000000    52.725000000000    15.994914619570
         C           -7.784000000000    58.137000000000    55.781000000000    12.000000000000
         C           -8.887000000000    57.314000000000    56.382000000000    12.000000000000
         C           -9.560000000000    58.360000000000    57.281000000000    12.000000000000
         C          -10.620000000000    57.764000000000    58.185000000000    12.000000000000
         N          -11.100000000000    58.732000000000    59.160000000000    14.003074004430
         H           -5.813000000000    59.352000000000    55.530000000000     1.007825032230
         H           -6.371000000000    56.642000000000    55.238000000000     1.007825032230
         H           -7.224000000000    58.546000000000    56.622000000000     1.007825032230
         H           -8.256000000000    58.979000000000    55.275000000000     1.007825032230
         H           -9.570000000000    56.940000000000    55.620000000000     1.007825032230
         H           -8.481000000000    56.495000000000    56.976000000000     1.007825032230
         H           -8.796000000000    58.828000000000    57.902000000000     1.007825032230
         H          -10.020000000000    59.122000000000    56.652000000000     1.007825032230
         H          -11.459000000000    57.432000000000    57.574000000000     1.007825032230
         H          -10.200000000000    56.907000000000    58.711000000000     1.007825032230
         H          -11.803000000000    58.302000000000    59.744000000000     1.007825032230
         H          -10.329000000000    59.042000000000    59.734000000000     1.007825032230
         H          -11.501000000000    59.524000000000    58.679000000000     1.007825032230
         N           -7.092000000000    56.125000000000    52.927000000000    14.003074004430
         C           -7.542000000000    55.739000000000    51.597000000000    12.000000000000
         C           -6.706000000000    56.276000000000    50.425000000000    12.000000000000
         O           -7.110000000000    56.102000000000    49.266000000000    15.994914619570
         H           -6.650000000000    55.425000000000    53.506000000000     1.007825032230
         H           -7.532000000000    54.650000000000    51.544000000000     1.007825032230
         H           -8.570000000000    56.079000000000    51.470000000000     1.007825032230
         N           -5.539000000000    56.901000000000    50.662000000000    14.003074004430
         C           -4.668000000000    57.406000000000    49.617000000000    12.000000000000
         C           -3.305000000000    56.701000000000    49.689000000000    12.000000000000
         O           -2.574000000000    56.844000000000    50.663000000000    15.994914619570
         C           -4.477000000000    58.938000000000    49.771000000000    12.000000000000
         C           -3.520000000000    59.471000000000    48.683000000000    12.000000000000
         C           -5.826000000000    59.653000000000    49.617000000000    12.000000000000
         H           -5.252000000000    57.026000000000    51.622000000000     1.007825032230
         H           -5.122000000000    57.201000000000    48.647000000000     1.007825032230
         H           -4.063000000000    59.154000000000    50.756000000000     1.007825032230
         H           -2.553000000000    58.975000000000    48.774000000000     1.007825032230
         H           -3.390000000000    60.546000000000    48.809000000000     1.007825032230
         H           -3.941000000000    59.268000000000    47.698000000000     1.007825032230
         H           -6.518000000000    59.291000000000    50.377000000000     1.007825032230
         H           -6.234000000000    59.449000000000    48.627000000000     1.007825032230
         H           -5.684000000000    60.727000000000    49.737000000000     1.007825032230
         N           -2.981000000000    55.933000000000    48.650000000000    14.003074004430
         C           -1.694000000000    55.276000000000    48.503000000000    12.000000000000
         C           -0.689000000000    56.178000000000    47.833000000000    12.000000000000
         O           -1.007000000000    57.031000000000    46.986000000000    15.994914619570
         C           -1.807000000000    54.027000000000    47.654000000000    12.000000000000
         C           -2.448000000000    52.908000000000    48.447000000000    12.000000000000
         C           -1.674000000000    52.148000000000    49.313000000000    12.000000000000
         C           -3.793000000000    52.637000000000    48.293000000000    12.000000000000
         C           -2.246000000000    51.109000000000    50.022000000000    12.000000000000
         C           -4.359000000000    51.592000000000    49.009000000000    12.000000000000
         C           -3.585000000000    50.828000000000    49.870000000000    12.000000000000
         H           -3.669000000000    55.800000000000    47.923000000000     1.007825032230
         H           -1.321000000000    55.001000000000    49.490000000000     1.007825032230
         H           -2.418000000000    54.242000000000    46.778000000000     1.007825032230
         H           -0.812000000000    53.718000000000    47.333000000000     1.007825032230
         H           -0.624000000000    52.369000000000    49.433000000000     1.007825032230
         H           -4.397000000000    53.231000000000    47.623000000000     1.007825032230
         H           -1.643000000000    50.518000000000    50.695000000000     1.007825032230
         H           -5.410000000000    51.372000000000    48.895000000000     1.007825032230
         H           -4.032000000000    50.014000000000    50.420000000000     1.007825032230
         N            0.559000000000    55.981000000000    48.219000000000    14.003074004430
         C            1.648000000000    56.676000000000    47.609000000000    12.000000000000
         C            2.148000000000    55.749000000000    46.503000000000    12.000000000000
         O            2.969000000000    54.837000000000    46.727000000000    15.994914619570
         C            2.727000000000    56.921000000000    48.641000000000    12.000000000000
         C            3.851000000000    57.807000000000    48.123000000000    12.000000000000
         O            4.136000000000    57.836000000000    46.930000000000    15.994914619570
         O            4.466000000000    58.475000000000    48.937000000000    15.994914619570
         H            0.748000000000    55.324000000000    48.962000000000     1.007825032230
         H            1.306000000000    57.621000000000    47.186000000000     1.007825032230
         H            3.149000000000    55.961000000000    48.937000000000     1.007825032230
         H            2.279000000000    57.394000000000    49.515000000000     1.007825032230
         N            1.729000000000    56.044000000000    45.279000000000    14.003074004430
         C            2.074000000000    55.193000000000    44.152000000000    12.000000000000
         C            3.544000000000    55.165000000000    43.751000000000    12.000000000000
         O            4.028000000000    54.128000000000    43.262000000000    15.994914619570
         C            1.196000000000    55.606000000000    42.978000000000    12.000000000000
         C           -0.276000000000    55.169000000000    43.109000000000    12.000000000000
         O           -0.642000000000    54.440000000000    44.043000000000    15.994914619570
         O           -1.058000000000    55.533000000000    42.223000000000    15.994914619570
         H            1.165000000000    56.868000000000    45.129000000000     1.007825032230
         H            1.794000000000    54.174000000000    44.420000000000     1.007825032230
         H            1.224000000000    56.692000000000    42.895000000000     1.007825032230
         H            1.608000000000    55.175000000000    42.065000000000     1.007825032230
         N            4.295000000000    56.236000000000    44.041000000000    14.003074004430
         C            5.738000000000    56.262000000000    43.810000000000    12.000000000000
         C            6.419000000000    55.264000000000    44.753000000000    12.000000000000
         O            7.287000000000    54.507000000000    44.311000000000    15.994914619570
         C            6.285000000000    57.691000000000    44.060000000000    12.000000000000
         C            7.817000000000    57.877000000000    44.132000000000    12.000000000000
         C            8.325000000000    58.939000000000    45.136000000000    12.000000000000
         O            7.863000000000    60.082000000000    45.076000000000    15.994914619570
         O            9.188000000000    58.652000000000    45.976000000000    15.994914619570
         H            3.849000000000    57.053000000000    44.433000000000     1.007825032230
         H            5.941000000000    55.976000000000    42.778000000000     1.007825032230
         H            5.919000000000    58.324000000000    43.252000000000     1.007825032230
         H            5.858000000000    58.056000000000    44.994000000000     1.007825032230
         H            8.165000000000    58.163000000000    43.139000000000     1.007825032230
         H            8.267000000000    56.918000000000    44.390000000000     1.007825032230
         N            6.007000000000    55.188000000000    46.022000000000    14.003074004430
         C            6.595000000000    54.232000000000    46.948000000000    12.000000000000
         C            6.178000000000    52.810000000000    46.615000000000    12.000000000000
         O            7.003000000000    51.909000000000    46.780000000000    15.994914619570
         C            6.185000000000    54.544000000000    48.389000000000    12.000000000000
         C            6.770000000000    55.890000000000    48.845000000000    12.000000000000
         C            8.263000000000    55.770000000000    49.033000000000    12.000000000000
         C            9.097000000000    56.857000000000    48.364000000000    12.000000000000
         N            8.714000000000    58.206000000000    48.749000000000    14.003074004430
         H            5.275000000000    55.805000000000    46.344000000000     1.007825032230
         H            7.680000000000    54.301000000000    46.874000000000     1.007825032230
         H            5.098000000000    54.589000000000    48.449000000000     1.007825032230
         H            6.549000000000    53.753000000000    49.045000000000     1.007825032230
         H            6.562000000000    56.648000000000    48.090000000000     1.007825032230
         H            6.309000000000    56.183000000000    49.788000000000     1.007825032230
         H            8.470000000000    55.798000000000    50.103000000000     1.007825032230
         H            8.583000000000    54.803000000000    48.645000000000     1.007825032230
         H           10.142000000000    56.705000000000    48.635000000000     1.007825032230
         H            8.998000000000    56.759000000000    47.283000000000     1.007825032230
         H            9.047000000000    58.862000000000    48.057000000000     1.007825032230
         H            7.708000000000    58.265000000000    48.811000000000     1.007825032230
         H            9.121000000000    58.428000000000    49.646000000000     1.007825032230
         N            4.954000000000    52.544000000000    46.147000000000    14.003074004430
         C            4.574000000000    51.175000000000    45.767000000000    12.000000000000
         C            5.400000000000    50.768000000000    44.548000000000    12.000000000000
         O            5.935000000000    49.653000000000    44.554000000000    15.994914619570
         C            3.036000000000    51.092000000000    45.467000000000    12.000000000000
         C            2.286000000000    51.433000000000    46.777000000000    12.000000000000
         C            2.604000000000    49.685000000000    45.023000000000    12.000000000000
         C            0.773000000000    51.661000000000    46.639000000000    12.000000000000
         H            4.282000000000    53.292000000000    46.053000000000     1.007825032230
         H            4.809000000000    50.502000000000    46.592000000000     1.007825032230
         H            2.774000000000    51.816000000000    44.696000000000     1.007825032230
         H            2.438000000000    50.609000000000    47.474000000000     1.007825032230
         H            2.731000000000    52.331000000000    47.204000000000     1.007825032230
         H            3.120000000000    49.420000000000    44.100000000000     1.007825032230
         H            2.859000000000    48.965000000000    45.800000000000     1.007825032230
         H            1.527000000000    49.672000000000    44.854000000000     1.007825032230
         H            0.349000000000    51.893000000000    47.616000000000     1.007825032230
         H            0.592000000000    52.493000000000    45.958000000000     1.007825032230
         H            0.304000000000    50.760000000000    46.244000000000     1.007825032230
         N            5.592000000000    51.650000000000    43.542000000000    14.003074004430
         C            6.428000000000    51.322000000000    42.387000000000    12.000000000000
         C            7.875000000000    50.984000000000    42.805000000000    12.000000000000
         O            8.493000000000    50.019000000000    42.350000000000    15.994914619570
         C            6.431000000000    52.514000000000    41.431000000000    12.000000000000
         H            5.148000000000    52.556000000000    43.589000000000     1.007825032230
         H            5.999000000000    50.461000000000    41.875000000000     1.007825032230
         H            7.051000000000    52.284000000000    40.564000000000     1.007825032230
         H            6.833000000000    53.389000000000    41.943000000000     1.007825032230
         H            5.412000000000    52.720000000000    41.104000000000     1.007825032230
         N            8.420000000000    51.753000000000    43.762000000000    14.003074004430
         C            9.754000000000    51.519000000000    44.282000000000    12.000000000000
         C            9.824000000000    50.151000000000    44.980000000000    12.000000000000
         O           10.783000000000    49.382000000000    44.768000000000    15.994914619570
         C           10.071000000000    52.653000000000    45.226000000000    12.000000000000
         C           11.325000000000    52.457000000000    46.033000000000    12.000000000000
         C           11.503000000000    53.587000000000    47.030000000000    12.000000000000
         O           11.927000000000    54.654000000000    46.595000000000    15.994914619570
         O           11.218000000000    53.423000000000    48.217000000000    15.994914619570
         H            7.881000000000    52.522000000000    44.133000000000     1.007825032230
         H           10.465000000000    51.534000000000    43.456000000000     1.007825032230
         H           10.183000000000    53.564000000000    44.639000000000     1.007825032230
         H            9.233000000000    52.781000000000    45.911000000000     1.007825032230
         H           11.260000000000    51.512000000000    46.572000000000     1.007825032230
         H           12.184000000000    52.430000000000    45.362000000000     1.007825032230
         N            8.796000000000    49.803000000000    45.757000000000    14.003074004430
         C            8.772000000000    48.508000000000    46.402000000000    12.000000000000
         C            8.758000000000    47.383000000000    45.375000000000    12.000000000000
         O            9.544000000000    46.436000000000    45.473000000000    15.994914619570
         C            7.545000000000    48.399000000000    47.296000000000    12.000000000000
         C            7.324000000000    47.081000000000    48.078000000000    12.000000000000
         C            8.510000000000    46.703000000000    48.971000000000    12.000000000000
         C            6.091000000000    47.281000000000    48.927000000000    12.000000000000
         H            8.031000000000    50.447000000000    45.895000000000     1.007825032230
         H            9.665000000000    48.408000000000    47.019000000000     1.007825032230
         H            7.607000000000    49.203000000000    48.029000000000     1.007825032230
         H            6.664000000000    48.575000000000    46.679000000000     1.007825032230
         H            7.141000000000    46.273000000000    47.369000000000     1.007825032230
         H            9.398000000000    46.559000000000    48.355000000000     1.007825032230
         H            8.284000000000    45.779000000000    49.503000000000     1.007825032230
         H            8.692000000000    47.501000000000    49.691000000000     1.007825032230
         H            5.893000000000    46.375000000000    49.500000000000     1.007825032230
         H            5.238000000000    47.497000000000    48.283000000000     1.007825032230
         H            6.252000000000    48.115000000000    49.610000000000     1.007825032230
         N            7.912000000000    47.499000000000    44.338000000000    14.003074004430
         C            7.852000000000    46.455000000000    43.322000000000    12.000000000000
         C            9.185000000000    46.293000000000    42.614000000000    12.000000000000
         O            9.584000000000    45.139000000000    42.359000000000    15.994914619570
         C            6.783000000000    46.760000000000    42.296000000000    12.000000000000
         C            5.362000000000    46.760000000000    42.865000000000    12.000000000000
         C            4.409000000000    47.143000000000    41.755000000000    12.000000000000
         C            4.990000000000    45.393000000000    43.428000000000    12.000000000000
         H            7.316000000000    48.311000000000    44.262000000000     1.007825032230
         H            7.603000000000    45.512000000000    43.810000000000     1.007825032230
         H            6.984000000000    47.744000000000    41.873000000000     1.007825032230
         H            6.841000000000    46.018000000000    41.499000000000     1.007825032230
         H            5.298000000000    47.502000000000    43.661000000000     1.007825032230
         H            3.388000000000    47.150000000000    42.138000000000     1.007825032230
         H            4.488000000000    46.420000000000    40.943000000000     1.007825032230
         H            4.664000000000    48.135000000000    41.383000000000     1.007825032230
         H            5.683000000000    45.128000000000    44.226000000000     1.007825032230
         H            3.975000000000    45.428000000000    43.824000000000     1.007825032230
         H            5.045000000000    44.646000000000    42.636000000000     1.007825032230
         N            9.904000000000    47.411000000000    42.382000000000    14.003074004430
         C           11.223000000000    47.366000000000    41.743000000000    12.000000000000
         C           12.202000000000    46.580000000000    42.608000000000    12.000000000000
         O           12.899000000000    45.671000000000    42.126000000000    15.994914619570
         C           11.766000000000    48.807000000000    41.518000000000    12.000000000000
         C           13.162000000000    48.837000000000    40.902000000000    12.000000000000
         O           10.835000000000    49.469000000000    40.656000000000    15.994914619570
         H            9.523000000000    48.305000000000    42.657000000000     1.007825032230
         H           11.130000000000    46.870000000000    40.777000000000     1.007825032230
         H           11.792000000000    49.328000000000    42.475000000000     1.007825032230
         H           10.104000000000    49.811000000000    41.176000000000     1.007825032230
         H           13.480000000000    49.871000000000    40.772000000000     1.007825032230
         H           13.861000000000    48.322000000000    41.561000000000     1.007825032230
         H           13.142000000000    48.338000000000    39.933000000000     1.007825032230
         N           12.217000000000    46.887000000000    43.909000000000    14.003074004430
         C           13.102000000000    46.219000000000    44.832000000000    12.000000000000
         C           12.810000000000    44.733000000000    44.943000000000    12.000000000000
         O           13.706000000000    43.894000000000    45.089000000000    15.994914619570
         C           12.965000000000    46.853000000000    46.189000000000    12.000000000000
         C           13.636000000000    48.188000000000    46.328000000000    12.000000000000
         C           13.588000000000    48.526000000000    47.809000000000    12.000000000000
         C           14.561000000000    49.653000000000    48.122000000000    12.000000000000
         N           14.275000000000    50.860000000000    47.352000000000    14.003074004430
         H           11.594000000000    47.603000000000    44.254000000000     1.007825032230
         H           14.128000000000    46.349000000000    44.488000000000     1.007825032230
         H           13.399000000000    46.177000000000    46.925000000000     1.007825032230
         H           11.905000000000    46.973000000000    46.411000000000     1.007825032230
         H           14.669000000000    48.130000000000    45.986000000000     1.007825032230
         H           13.094000000000    48.940000000000    45.755000000000     1.007825032230
         H           12.578000000000    48.838000000000    48.074000000000     1.007825032230
         H           13.858000000000    47.644000000000    48.390000000000     1.007825032230
         H           14.493000000000    49.890000000000    49.184000000000     1.007825032230
         H           15.574000000000    49.320000000000    47.897000000000     1.007825032230
         H           14.943000000000    51.579000000000    47.591000000000     1.007825032230
         H           13.342000000000    51.183000000000    47.567000000000     1.007825032230
         H           14.341000000000    50.654000000000    46.366000000000     1.007825032230
         N           11.531000000000    44.377000000000    44.905000000000    14.003074004430
         C           11.130000000000    42.976000000000    44.972000000000    12.000000000000
         C           11.340000000000    42.248000000000    43.660000000000    12.000000000000
         O           11.424000000000    41.017000000000    43.683000000000    15.994914619570
         C            9.646000000000    42.848000000000    45.362000000000    12.000000000000
         C            9.265000000000    43.266000000000    46.773000000000    12.000000000000
         C            7.755000000000    43.294000000000    46.907000000000    12.000000000000
         C            9.881000000000    42.319000000000    47.757000000000    12.000000000000
         H           10.821000000000    45.091000000000    44.828000000000     1.007825032230
         H           11.730000000000    42.484000000000    45.738000000000     1.007825032230
         H            9.070000000000    43.463000000000    44.670000000000     1.007825032230
         H            9.347000000000    41.809000000000    45.223000000000     1.007825032230
         H            9.653000000000    44.268000000000    46.959000000000     1.007825032230
         H            7.485000000000    43.594000000000    47.920000000000     1.007825032230
         H            7.340000000000    44.007000000000    46.194000000000     1.007825032230
         H            7.354000000000    42.301000000000    46.703000000000     1.007825032230
         H            9.608000000000    42.618000000000    48.769000000000     1.007825032230
         H           10.966000000000    42.341000000000    47.652000000000     1.007825032230
         H            9.518000000000    41.309000000000    47.566000000000     1.007825032230
         N           11.455000000000    42.952000000000    42.525000000000    14.003074004430
         C           11.525000000000    42.334000000000    41.214000000000    12.000000000000
         C           10.164000000000    41.769000000000    40.833000000000    12.000000000000
         O           10.081000000000    40.762000000000    40.130000000000    15.994914619570
         H           11.495000000000    43.959000000000    42.585000000000     1.007825032230
         H           11.825000000000    43.080000000000    40.478000000000     1.007825032230
         H           12.259000000000    41.529000000000    41.232000000000     1.007825032230
         N            9.056000000000    42.383000000000    41.229000000000    14.003074004430
         C            7.732000000000    41.847000000000    40.950000000000    12.000000000000
         C            7.015000000000    42.653000000000    39.888000000000    12.000000000000
         O            7.168000000000    43.877000000000    39.827000000000    15.994914619570
         C            6.847000000000    41.867000000000    42.198000000000    12.000000000000
         C            7.270000000000    40.907000000000    43.286000000000    12.000000000000
         C            6.765000000000    39.494000000000    43.037000000000    12.000000000000
         N            5.309000000000    39.509000000000    42.945000000000    14.003074004430
         C            4.456000000000    39.277000000000    43.947000000000    12.000000000000
         N            4.847000000000    39.018000000000    45.181000000000    14.003074004430
         N            3.160000000000    39.333000000000    43.692000000000    14.003074004430
         H            9.134000000000    43.250000000000    41.741000000000     1.007825032230
         H            7.833000000000    40.818000000000    40.605000000000     1.007825032230
         H            6.864000000000    42.876000000000    42.610000000000     1.007825032230
         H            5.825000000000    41.629000000000    41.903000000000     1.007825032230
         H            8.359000000000    40.887000000000    43.332000000000     1.007825032230
         H            6.881000000000    41.260000000000    44.241000000000     1.007825032230
         H            7.071000000000    38.848000000000    43.860000000000     1.007825032230
         H            7.184000000000    39.117000000000    42.104000000000     1.007825032230
         H            4.909000000000    39.714000000000    42.040000000000     1.007825032230
         H            5.832000000000    38.979000000000    45.401000000000     1.007825032230
         H            4.161000000000    38.858000000000    45.905000000000     1.007825032230
         H            2.838000000000    39.538000000000    42.757000000000     1.007825032230
         H            2.492000000000    39.171000000000    44.432000000000     1.007825032230
         N            6.207000000000    41.956000000000    39.087000000000    14.003074004430
         C            5.293000000000    42.579000000000    38.150000000000    12.000000000000
         C            3.843000000000    42.635000000000    38.597000000000    12.000000000000
         O            3.041000000000    43.261000000000    37.909000000000    15.994914619570
         C            5.310000000000    41.860000000000    36.804000000000    12.000000000000
         C            6.551000000000    42.112000000000    35.946000000000    12.000000000000
         O            7.307000000000    43.063000000000    36.189000000000    15.994914619570
         O            6.749000000000    41.341000000000    35.013000000000    15.994914619570
         H            6.233000000000    40.948000000000    39.136000000000     1.007825032230
         H            5.631000000000    43.602000000000    37.985000000000     1.007825032230
         H            5.243000000000    40.789000000000    36.993000000000     1.007825032230
         H            4.430000000000    42.166000000000    36.238000000000     1.007825032230
         N            3.402000000000    41.944000000000    39.654000000000    14.003074004430
         C            2.003000000000    41.980000000000    40.075000000000    12.000000000000
         C            2.042000000000    42.251000000000    41.586000000000    12.000000000000
         O            3.101000000000    42.119000000000    42.211000000000    15.994914619570
         C            1.229000000000    40.623000000000    39.804000000000    12.000000000000
         C            1.480000000000    40.065000000000    38.389000000000    12.000000000000
         O            1.654000000000    39.648000000000    40.770000000000    15.994914619570
         H            4.056000000000    41.380000000000    40.177000000000     1.007825032230
         H            1.491000000000    42.799000000000    39.570000000000     1.007825032230
         H            0.160000000000    40.798000000000    39.928000000000     1.007825032230
         H            0.891000000000    39.158000000000    41.087000000000     1.007825032230
         H            0.925000000000    39.136000000000    38.261000000000     1.007825032230
         H            1.148000000000    40.792000000000    37.648000000000     1.007825032230
         H            2.545000000000    39.873000000000    38.258000000000     1.007825032230
         N            0.923000000000    42.587000000000    42.217000000000    14.003074004430
         C            0.860000000000    42.841000000000    43.647000000000    12.000000000000
         C            0.191000000000    41.696000000000    44.392000000000    12.000000000000
         O           -0.020000000000    41.755000000000    45.606000000000    15.994914619570
         C            0.083000000000    44.138000000000    43.892000000000    12.000000000000
         C            0.752000000000    45.382000000000    43.343000000000    12.000000000000
         C           -0.200000000000    46.571000000000    43.380000000000    12.000000000000
         N           -0.054000000000    47.428000000000    44.372000000000    14.003074004430
         O           -1.105000000000    46.721000000000    42.552000000000    15.994914619570
         H            0.074000000000    42.670000000000    41.677000000000     1.007825032230
         H            1.874000000000    42.962000000000    44.027000000000     1.007825032230
         H           -0.896000000000    44.042000000000    43.423000000000     1.007825032230
         H           -0.056000000000    44.263000000000    44.966000000000     1.007825032230
         H            1.055000000000    45.199000000000    42.312000000000     1.007825032230
         H            1.634000000000    45.609000000000    43.942000000000     1.007825032230
         H            0.677000000000    47.290000000000    45.055000000000     1.007825032230
         H           -0.673000000000    48.222000000000    44.448000000000     1.007825032230
         N           -0.126000000000    40.611000000000    43.683000000000    14.003074004430
         C           -0.846000000000    39.468000000000    44.218000000000    12.000000000000
         C           -0.127000000000    38.883000000000    45.417000000000    12.000000000000
         O            1.056000000000    38.530000000000    45.397000000000    15.994914619570
         C           -0.990000000000    38.374000000000    43.128000000000    12.000000000000
         C           -1.627000000000    38.920000000000    41.847000000000    12.000000000000
         C           -1.847000000000    37.233000000000    43.716000000000    12.000000000000
         C           -3.091000000000    39.330000000000    41.987000000000    12.000000000000
         H            0.152000000000    40.582000000000    42.713000000000     1.007825032230
         H           -1.840000000000    39.791000000000    44.527000000000     1.007825032230
         H           -0.001000000000    37.983000000000    42.890000000000     1.007825032230
         H           -1.563000000000    38.148000000000    41.080000000000     1.007825032230
         H           -1.054000000000    39.786000000000    41.516000000000     1.007825032230
         H           -1.966000000000    36.446000000000    42.971000000000     1.007825032230
         H           -2.827000000000    37.621000000000    43.994000000000     1.007825032230
         H           -1.354000000000    36.826000000000    44.598000000000     1.007825032230
         H           -3.323000000000    40.106000000000    41.258000000000     1.007825032230
         H           -3.266000000000    39.713000000000    42.992000000000     1.007825032230
         H           -3.729000000000    38.464000000000    41.811000000000     1.007825032230
         N           -0.881000000000    38.847000000000    46.502000000000    14.003074004430
         C           -0.441000000000    38.279000000000    47.754000000000    12.000000000000
         C            0.502000000000    39.140000000000    48.581000000000    12.000000000000
         O            0.972000000000    38.690000000000    49.632000000000    15.994914619570
         H           -1.812000000000    39.236000000000    46.453000000000     1.007825032230
         H           -1.326000000000    38.078000000000    48.358000000000     1.007825032230
         H            0.054000000000    37.331000000000    47.545000000000     1.007825032230
         N            0.859000000000    40.336000000000    48.132000000000    14.003074004430
         C            1.732000000000    41.190000000000    48.902000000000    12.000000000000
         C            1.034000000000    41.776000000000    50.121000000000    12.000000000000
         O           -0.031000000000    42.407000000000    50.002000000000    15.994914619570
         C            2.216000000000    42.332000000000    48.029000000000    12.000000000000
         C            3.407000000000    42.998000000000    47.384000000000    12.000000000000
         C            3.093000000000    44.447000000000    47.004000000000    12.000000000000
         C            4.542000000000    42.927000000000    48.387000000000    12.000000000000
         H            0.515000000000    40.654000000000    47.237000000000     1.007825032230
         H            2.593000000000    40.609000000000    49.233000000000     1.007825032230
         H            1.601000000000    42.161000000000    47.146000000000     1.007825032230
         H            1.711000000000    43.184000000000    48.485000000000     1.007825032230
         H            3.686000000000    42.444000000000    46.487000000000     1.007825032230
         H            3.962000000000    44.893000000000    46.520000000000     1.007825032230
         H            2.245000000000    44.467000000000    46.319000000000     1.007825032230
         H            2.848000000000    45.013000000000    47.902000000000     1.007825032230
         H            5.430000000000    43.398000000000    47.965000000000     1.007825032230
         H            4.253000000000    43.448000000000    49.300000000000     1.007825032230
         H            4.758000000000    41.884000000000    48.618000000000     1.007825032230
         N            1.609000000000    41.565000000000    51.285000000000    14.003074004430
         C            1.098000000000    42.152000000000    52.502000000000    12.000000000000
         C            2.197000000000    43.020000000000    53.128000000000    12.000000000000
         O            3.368000000000    42.991000000000    52.732000000000    15.994914619570
         C            0.678000000000    41.061000000000    53.494000000000    12.000000000000
         C           -0.525000000000    40.271000000000    53.005000000000    12.000000000000
         O            1.805000000000    40.199000000000    53.678000000000    15.994914619570
         H            2.429000000000    40.977000000000    51.329000000000     1.007825032230
         H            0.236000000000    42.776000000000    52.267000000000     1.007825032230
         H            0.430000000000    41.527000000000    54.448000000000     1.007825032230
         H            1.577000000000    39.501000000000    54.296000000000     1.007825032230
         H           -0.785000000000    39.510000000000    53.741000000000     1.007825032230
         H           -1.370000000000    40.945000000000    52.866000000000     1.007825032230
         H           -0.283000000000    39.791000000000    52.057000000000     1.007825032230
         N            1.761000000000    43.922000000000    53.995000000000    14.003074004430
         C            2.669000000000    44.782000000000    54.721000000000    12.000000000000
         C            2.899000000000    44.200000000000    56.110000000000    12.000000000000
         O            1.950000000000    43.687000000000    56.706000000000    15.994914619570
         C            2.071000000000    46.190000000000    54.846000000000    12.000000000000
         C            1.967000000000    46.894000000000    53.501000000000    12.000000000000
         S            3.577000000000    47.123000000000    52.682000000000    31.972071174400
         C            3.194000000000    46.290000000000    51.174000000000    12.000000000000
         H            0.767000000000    44.011000000000    54.153000000000     1.007825032230
         H            3.619000000000    44.837000000000    54.189000000000     1.007825032230
         H            1.073000000000    46.110000000000    55.278000000000     1.007825032230
         H            2.699000000000    46.784000000000    55.510000000000     1.007825032230
         H            1.328000000000    46.300000000000    52.848000000000     1.007825032230
         H            1.506000000000    47.870000000000    53.650000000000     1.007825032230
         H            4.062000000000    46.314000000000    50.515000000000     1.007825032230
         H            2.929000000000    45.255000000000    51.388000000000     1.007825032230
         H            2.354000000000    46.787000000000    50.688000000000     1.007825032230
         N            4.081000000000    44.299000000000    56.717000000000    14.003074004430
         C            5.246000000000    45.002000000000    56.188000000000    12.000000000000
         C            6.066000000000    44.193000000000    55.186000000000    12.000000000000
         O            5.934000000000    42.966000000000    55.087000000000    15.994914619570
         C            6.034000000000    45.354000000000    57.433000000000    12.000000000000
         C            5.875000000000    44.064000000000    58.208000000000    12.000000000000
         C            4.392000000000    43.743000000000    58.040000000000    12.000000000000
         H            4.914000000000    45.923000000000    55.709000000000     1.007825032230
         H            7.079000000000    45.565000000000    57.206000000000     1.007825032230
         H            5.574000000000    46.188000000000    57.964000000000     1.007825032230
         H            6.497000000000    43.274000000000    57.786000000000     1.007825032230
         H            6.115000000000    44.218000000000    59.260000000000     1.007825032230
         H            3.797000000000    44.224000000000    58.816000000000     1.007825032230
         H            4.231000000000    42.665000000000    58.048000000000     1.007825032230
         N            6.987000000000    44.867000000000    54.479000000000    14.003074004430
         C            8.000000000000    44.233000000000    53.656000000000    12.000000000000
         C            9.305000000000    44.847000000000    54.159000000000    12.000000000000
         O            9.452000000000    46.089000000000    54.229000000000    15.994914619570
         C            7.805000000000    44.569000000000    52.173000000000    12.000000000000
         C            6.630000000000    43.812000000000    51.545000000000    12.000000000000
         C            6.785000000000    42.295000000000    51.627000000000    12.000000000000
         N            5.768000000000    41.525000000000    51.936000000000    14.003074004430
         O            7.875000000000    41.758000000000    51.405000000000    15.994914619570
         H            6.974000000000    45.876000000000    54.523000000000     1.007825032230
         H            7.999000000000    43.154000000000    53.809000000000     1.007825032230
         H            7.620000000000    45.639000000000    52.079000000000     1.007825032230
         H            8.717000000000    44.319000000000    51.631000000000     1.007825032230
         H            6.554000000000    44.097000000000    50.496000000000     1.007825032230
         H            5.711000000000    44.101000000000    52.056000000000     1.007825032230
         H            4.864000000000    41.934000000000    52.124000000000     1.007825032230
         H            5.890000000000    40.524000000000    51.986000000000     1.007825032230
         N           10.212000000000    43.967000000000    54.584000000000    14.003074004430
         C           11.476000000000    44.368000000000    55.215000000000    12.000000000000
         C           12.675000000000    43.980000000000    54.367000000000    12.000000000000
         O           12.691000000000    42.891000000000    53.782000000000    15.994914619570
         C           11.576000000000    43.704000000000    56.617000000000    12.000000000000
         C           12.772000000000    44.291000000000    57.384000000000    12.000000000000
         C           10.249000000000    43.916000000000    57.370000000000    12.000000000000
         H           10.022000000000    42.982000000000    54.467000000000     1.007825032230
         H           11.474000000000    45.451000000000    55.341000000000     1.007825032230
         H           11.736000000000    42.634000000000    56.486000000000     1.007825032230
         H           12.839000000000    43.823000000000    58.366000000000     1.007825032230
         H           12.635000000000    45.366000000000    57.502000000000     1.007825032230
         H           13.690000000000    44.100000000000    56.827000000000     1.007825032230
         H           10.429000000000    43.868000000000    58.444000000000     1.007825032230
         H            9.838000000000    44.892000000000    57.113000000000     1.007825032230
         H            9.541000000000    43.138000000000    57.085000000000     1.007825032230
         N           13.661000000000    44.873000000000    54.314000000000    14.003074004430
         C           14.920000000000    44.686000000000    53.606000000000    12.000000000000
         C           15.084000000000    45.732000000000    52.480000000000    12.000000000000
         C           14.037000000000    45.513000000000    51.389000000000    12.000000000000
         C           12.748000000000    46.009000000000    51.540000000000    12.000000000000
         C           14.355000000000    44.764000000000    50.257000000000    12.000000000000
         C           11.795000000000    45.741000000000    50.561000000000    12.000000000000
         C           13.394000000000    44.507000000000    49.291000000000    12.000000000000
         C           12.120000000000    44.992000000000    49.447000000000    12.000000000000
         H           13.526000000000    45.747000000000    54.802000000000     1.007825032230
         H           14.954000000000    43.683000000000    53.180000000000     1.007825032230
         H           14.962000000000    46.731000000000    52.898000000000     1.007825032230
         H           16.080000000000    45.642000000000    52.047000000000     1.007825032230
         H           12.488000000000    46.597000000000    52.408000000000     1.007825032230
         H           15.357000000000    44.381000000000    50.132000000000     1.007825032230
         H           10.791000000000    46.123000000000    50.674000000000     1.007825032230
         H           13.648000000000    43.926000000000    48.417000000000     1.007825032230
         H           11.370000000000    44.788000000000    48.697000000000     1.007825032230
         C           17.040000000000    41.941000000000    51.007000000000    12.000000000000
         O           16.836000000000    42.533000000000    52.077000000000    15.994914619570
         N           16.095000000000    41.291000000000    50.355000000000    14.003074004430
         C           14.733000000000    41.195000000000    50.835000000000    12.000000000000
         C           14.605000000000    40.169000000000    51.956000000000    12.000000000000
         O           15.052000000000    39.033000000000    51.781000000000    15.994914619570
         C           13.852000000000    40.816000000000    49.658000000000    12.000000000000
         C           12.389000000000    40.645000000000    50.035000000000    12.000000000000
         C           11.595000000000    41.566000000000    50.695000000000    12.000000000000
         N           11.653000000000    39.576000000000    49.778000000000    14.003074004430
         C           10.451000000000    39.794000000000    50.243000000000    12.000000000000
         N           10.428000000000    40.987000000000    50.784000000000    14.003074004430
         H           16.332000000000    40.841000000000    49.483000000000     1.007825032230
         H           14.421000000000    42.170000000000    51.211000000000     1.007825032230
         H           13.926000000000    41.599000000000    48.904000000000     1.007825032230
         H           14.217000000000    39.882000000000    49.232000000000     1.007825032230
         H           11.877000000000    42.544000000000    51.056000000000     1.007825032230
         H            9.619000000000    39.108000000000    50.190000000000     1.007825032230
         H            9.615000000000    41.404000000000    51.213000000000     1.007825032230
         N           14.016000000000    40.518000000000    53.094000000000    14.003074004430
         C           13.782000000000    39.550000000000    54.145000000000    12.000000000000
         C           12.369000000000    39.010000000000    54.015000000000    12.000000000000
         O           12.191000000000    37.794000000000    54.023000000000    15.994914619570
         C           13.995000000000    40.201000000000    55.534000000000    12.000000000000
         C           15.479000000000    40.579000000000    55.679000000000    12.000000000000
         C           13.551000000000    39.227000000000    56.645000000000    12.000000000000
         C           15.816000000000    41.440000000000    56.908000000000    12.000000000000
         H           13.726000000000    41.476000000000    53.229000000000     1.007825032230
         H           14.487000000000    38.726000000000    54.029000000000     1.007825032230
         H           13.392000000000    41.107000000000    55.596000000000     1.007825032230
         H           16.057000000000    39.657000000000    55.744000000000     1.007825032230
         H           15.787000000000    41.119000000000    54.784000000000     1.007825032230
         H           13.704000000000    39.692000000000    57.619000000000     1.007825032230
         H           12.495000000000    38.989000000000    56.518000000000     1.007825032230
         H           14.140000000000    38.312000000000    56.583000000000     1.007825032230
         H           16.885000000000    41.653000000000    56.921000000000     1.007825032230
         H           15.542000000000    40.901000000000    57.815000000000     1.007825032230
         H           15.260000000000    42.376000000000    56.860000000000     1.007825032230
         N           11.347000000000    39.860000000000    53.905000000000    14.003074004430
         C            9.961000000000    39.427000000000    53.780000000000    12.000000000000
         C            9.118000000000    40.183000000000    54.803000000000    12.000000000000
         O            9.387000000000    41.362000000000    55.086000000000    15.994914619570
         H           11.543000000000    40.851000000000    53.908000000000     1.007825032230
         H            9.599000000000    39.643000000000    52.775000000000     1.007825032230
         H            9.894000000000    38.356000000000    53.971000000000     1.007825032230
         N            8.115000000000    39.543000000000    55.384000000000    14.003074004430
         C            7.292000000000    40.203000000000    56.373000000000    12.000000000000
         C            7.821000000000    40.045000000000    57.784000000000    12.000000000000
         O            8.967000000000    39.610000000000    58.017000000000    15.994914619570
         H            7.923000000000    38.584000000000    55.134000000000     1.007825032230
         H            7.249000000000    41.266000000000    56.135000000000     1.007825032230
         H            6.284000000000    39.790000000000    56.326000000000     1.007825032230
         N            6.984000000000    40.342000000000    58.778000000000    14.003074004430
         C            7.384000000000    40.247000000000    60.166000000000    12.000000000000
         C            7.719000000000    38.788000000000    60.513000000000    12.000000000000
         O            8.710000000000    38.555000000000    61.201000000000    15.994914619570
         C            6.284000000000    40.754000000000    61.091000000000    12.000000000000
         C            6.705000000000    40.642000000000    62.560000000000    12.000000000000
         C            7.825000000000    41.288000000000    63.022000000000    12.000000000000
         C            5.989000000000    39.828000000000    63.426000000000    12.000000000000
         C            8.229000000000    41.132000000000    64.328000000000    12.000000000000
         C            6.398000000000    39.679000000000    64.737000000000    12.000000000000
         C            7.527000000000    40.326000000000    65.197000000000    12.000000000000
         H            6.045000000000    40.641000000000    58.557000000000     1.007825032230
         H            8.276000000000    40.856000000000    60.316000000000     1.007825032230
         H            5.384000000000    40.160000000000    60.932000000000     1.007825032230
         H            6.072000000000    41.797000000000    60.857000000000     1.007825032230
         H            8.392000000000    41.922000000000    62.357000000000     1.007825032230
         H            5.109000000000    39.309000000000    63.074000000000     1.007825032230
         H            9.110000000000    41.650000000000    64.677000000000     1.007825032230
         H            5.830000000000    39.051000000000    65.407000000000     1.007825032230
         H            7.854000000000    40.203000000000    66.219000000000     1.007825032230
         N            6.987000000000    37.794000000000    60.031000000000    14.003074004430
         C            7.311000000000    36.400000000000    60.306000000000    12.000000000000
         C            6.261000000000    35.514000000000    59.598000000000    12.000000000000
         C            6.484000000000    34.015000000000    59.833000000000    12.000000000000
         O            6.678000000000    33.603000000000    60.985000000000    15.994914619570
         O            6.493000000000    33.285000000000    58.849000000000    15.994914619570
         H            6.183000000000    38.008000000000    59.458000000000     1.007825032230
         H            7.255000000000    36.227000000000    61.381000000000     1.007825032230
         H            5.273000000000    35.781000000000    59.972000000000     1.007825032230
         H            6.297000000000    35.712000000000    58.527000000000     1.007825032230
         O           -4.494000000000    46.184000000000    55.356000000000    15.994914619570
         H           -3.983000000000    45.969000000000    54.576000000000     1.007825032230
         H           -4.883000000000    45.386000000000    55.713000000000     1.007825032230
         O           -0.568000000000    54.245000000000    56.640000000000    15.994914619570
         H            0.134000000000    54.591000000000    56.089000000000     1.007825032230
         H           -0.462000000000    54.570000000000    57.534000000000     1.007825032230
         O           -0.810000000000    44.068000000000    57.031000000000    15.994914619570
         H            0.132000000000    43.938000000000    56.920000000000     1.007825032230
         H           -1.285000000000    43.430000000000    56.499000000000     1.007825032230
         O           -5.188000000000    43.599000000000    55.708000000000    15.994914619570
         H           -5.595000000000    43.266000000000    54.908000000000     1.007825032230
         H           -4.407000000000    43.083000000000    55.907000000000     1.007825032230
         O            3.250000000000    51.131000000000    61.824000000000    15.994914619570
         H            3.039000000000    50.751000000000    62.677000000000     1.007825032230
         H            3.402000000000    50.429000000000    61.191000000000     1.007825032230
         O            4.348000000000    58.242000000000    51.937000000000    15.994914619570
         H            4.679000000000    57.589000000000    52.554000000000     1.007825032230
         H            4.404000000000    57.897000000000    51.046000000000     1.007825032230
         O            0.263000000000    58.629000000000    44.891000000000    15.994914619570
         H            0.111000000000    58.192000000000    45.729000000000     1.007825032230
         H            1.186000000000    58.871000000000    44.819000000000     1.007825032230
         O            3.141000000000    59.330000000000    44.777000000000    15.994914619570
         H            3.481000000000    58.820000000000    45.512000000000     1.007825032230
         H            3.315000000000    60.259000000000    44.926000000000     1.007825032230
         O            5.003000000000    39.012000000000    53.418000000000    15.994914619570
         H            4.575000000000    39.038000000000    52.562000000000     1.007825032230
         H            5.944000000000    38.883000000000    53.300000000000     1.007825032230
         O            3.187000000000    37.794000000000    47.216000000000    15.994914619570
         H            2.483000000000    38.037000000000    46.615000000000     1.007825032230
         H            2.832000000000    37.256000000000    47.923000000000     1.007825032230
         O           -7.326000000000    52.855000000000    56.701000000000    15.994914619570
         H           -6.835000000000    53.375000000000    57.337000000000     1.007825032230
         H           -8.116000000000    52.507000000000    57.115000000000     1.007825032230
         O            3.645000000000    39.297000000000    51.046000000000    15.994914619570
         H            4.240000000000    39.454000000000    50.312000000000     1.007825032230
         H            3.097000000000    38.535000000000    50.856000000000     1.007825032230
         O           -1.910000000000    49.551000000000    43.381000000000    15.994914619570
         H           -1.662000000000    49.802000000000    42.491000000000     1.007825032230
         H           -2.807000000000    49.216000000000    43.380000000000     1.007825032230
         O           -4.831000000000    48.504000000000    52.099000000000    15.994914619570
         H           -5.768000000000    48.538000000000    51.905000000000     1.007825032230
         H           -4.357000000000    48.187000000000    51.330000000000     1.007825032230
         O            5.527000000000    60.471000000000    46.916000000000    15.994914619570
         H            5.359000000000    59.556000000000    46.691000000000     1.007825032230
         H            6.410000000000    60.712000000000    46.635000000000     1.007825032230
         O            7.431000000000    38.634000000000    51.867000000000    15.994914619570
         H            7.564000000000    39.572000000000    51.728000000000     1.007825032230
         H            7.336000000000    38.197000000000    51.021000000000     1.007825032230
         O           -2.001000000000    42.627000000000    47.431000000000    15.994914619570
         H           -1.139000000000    42.734000000000    47.029000000000     1.007825032230
         H           -1.902000000000    42.534000000000    48.378000000000     1.007825032230
         O           -1.699000000000    48.363000000000    64.916000000000    15.994914619570
         H           -0.779000000000    48.589000000000    65.050000000000     1.007825032230
         H           -2.006000000000    47.826000000000    65.647000000000     1.007825032230
         H           13.796000000000    49.215000000000    55.536000000000     1.007825032230
         H            9.227000000000    45.535000000000    63.451000000000     1.007825032230
         H           13.557000000000    53.427000000000    58.143000000000     1.007825032230
         H           15.731000000000    44.803000000000    54.331000000000     1.007825032230
         H           18.033000000000    41.942000000000    50.544000000000     1.007825032230
         H            8.331000000000    36.155000000000    59.954000000000     1.007825032230

  Running in c1 symmetry.

  Rotational constants: A =      0.00003  B =      0.00000  C =      0.00000 [cm^-1]
  Rotational constants: A =      0.93575  B =      0.01357  C =      0.01354 [MHz]
  Nuclear repulsion = 340830.811157512245700

  Charge       = -4
  Multiplicity = 1
  Electrons    = 3840
  Nalpha       = 1920
  Nbeta        = 1920

  ==> Algorithm <==

  SCF Algorithm Type is DF.
  DIIS enabled.
  MOM disabled.
  Fractional occupation disabled.
  Guess Type is SAD.
  Energy threshold   = 1.00e-06
  Density threshold  = 1.00e-06
  Integral threshold = 1.00e-12

  ==> Primary Basis <==

  Basis Set: MINIX
    Blend: MINIX
    Number of shells: 2011
    Number of basis functions: 3035
    Number of Cartesian functions: 3040
    Spherical Harmonics?: true
    Max angular momentum: 2

   => Loading Basis Set <=

    Name: (MINIX AUX)
    Role: JKFIT
    Keyword: DF_BASIS_SCF
    atoms 1-2, 4, 6, 27, 31, 47, 55, 68, 75, 83, 96, 99-100, 108, 110, 119, 123, 133, 152, 169, 191, 201, 208, 222, 232, 235-236, 244, 248, 264, 268, 288, 307, 311, 321, 340, 357, 371, 375-376, 386, 408, 415, 431, 451, 454-455, 463, 466-467, 475, 479-480, 490, 512, 531, 541, 545-546, 556, 575, 594, 597, 608, 630, 649, 656, 680, 683-684, 692, 695, 706, 711, 723, 742, 749, 768, 771, 782, 799, 813, 818, 830, 862, 866, 883, 902, 909, 916, 937-938, 943, 946, 949, 952, 955, 958, 961, 964, 967, 970, 973, 976, 979, 982, 985, 988, 991, 994                                                                                                                                                                                                                                                                                                                                                                                                                                                                                                entry O          line   318 file /storage/hive/project/chem-sherrill/csargent30/.conda/envs/psi419/share/psi4/basis/def2-universal-jkfit.gbs 
    atoms 3, 5, 8-11, 26, 29-30, 32-34, 45-46, 48-54, 66-67, 73-74, 76-82, 94-95, 97-98, 106-107, 109, 117-118, 120-121, 131-132, 134-137, 150-151, 153-155, 157, 167-168, 170-173, 189-190, 192, 199-200, 206-207, 209-211, 220-221, 223, 230-231, 233-234, 242-243, 245-246, 256-257, 263, 266-267, 269-275, 286-287, 289-292, 305-306, 308-309, 319-320, 322-325, 338-339, 341-342, 344, 355-356, 358-360, 369-370, 372-374, 384-385, 387-390, 406-407, 413-414, 416-418, 429-430, 432-438, 449-450, 452-453, 461-462, 464-465, 473-474, 476-478, 488-489, 491-494, 510-511, 513-516, 529-530, 532, 539-540, 542-544, 554-555, 557-560, 573-574, 576-579, 592-593, 595-596, 606-607, 609-612, 628-629, 631-634, 647-648, 654-655, 657-659, 661, 678-679, 681-682, 690-691, 693-694, 704-705, 707-709, 721-722, 724-727, 740-741, 747-748, 750-753, 766-767, 769-770, 780-781, 783-784, 786, 797-798, 800-802, 811-812, 814-816, 828-829, 831-833, 844-851, 861, 864-865, 867-869, 871, 881-882, 884-887, 900-901, 907-908, 914-915, 917-923, 934-936 entry C          line   198 file /storage/hive/project/chem-sherrill/csargent30/.conda/envs/psi419/share/psi4/basis/def2-universal-jkfit.gbs 
    atoms 7, 28, 44, 65, 72, 93, 105, 116, 122, 130, 149, 156, 158, 166, 174, 188, 198, 205, 219, 229, 241, 247, 255, 265, 285, 304, 310, 318, 337, 354, 368, 383, 391, 405, 412, 428, 448, 460, 472, 487, 495, 509, 528, 538, 553, 572, 591, 605, 613, 627, 646, 653, 660, 662-663, 677, 689, 703, 710, 720, 739, 746, 765, 779, 796, 810, 817, 827, 843, 863, 870, 872, 880, 899, 906, 913, 933                                                                                                                                                                                                                                                                                                                                                                                                                                                                                                                                                                                                                                                       entry N          line   258 file /storage/hive/project/chem-sherrill/csargent30/.conda/envs/psi419/share/psi4/basis/def2-universal-jkfit.gbs 
    atoms 12, 193, 224, 343, 785                                                                                                                                                                                                                                                                                                                                                                                                                                                                                                                                                                                                                                                                                                                                                                                                                                                                                                                                                                                                                        entry S          line   903 file /storage/hive/project/chem-sherrill/csargent30/.conda/envs/psi419/share/psi4/basis/def2-universal-jkfit.gbs 
    atoms 13-25, 35-43, 56-64, 69-71, 84-92, 101-104, 111-115, 124-129, 138-148, 159-165, 175-187, 194-197, 202-204, 212-218, 225-228, 237-240, 249-254, 258-262, 276-284, 293-303, 312-317, 326-336, 345-353, 361-367, 377-382, 392-404, 409-411, 419-427, 439-447, 456-459, 468-471, 481-486, 496-508, 517-527, 533-537, 547-552, 561-571, 580-590, 598-604, 614-626, 635-645, 650-652, 664-676, 685-688, 696-702, 712-719, 728-738, 743-745, 754-764, 772-778, 787-795, 803-809, 819-826, 834-842, 852-860, 873-879, 888-898, 903-905, 910-912, 924-932, 939-942, 944-945, 947-948, 950-951, 953-954, 956-957, 959-960, 962-963, 965-966, 968-969, 971-972, 974-975, 977-978, 980-981, 983-984, 986-987, 989-990, 992-993, 995-1002                                                                                                                                                                                                                                                                                                                  entry H          line    18 file /storage/hive/project/chem-sherrill/csargent30/.conda/envs/psi419/share/psi4/basis/def2-universal-jkfit.gbs 

  ==> Integral Setup <==

  ==> DiskDFJK: Density-Fitted J/K Matrices <==

    J tasked:                  Yes
    K tasked:                  Yes
    wK tasked:                  No
    OpenMP threads:             10
    Integrals threads:          10
    Memory [MiB]:            85830
    Algorithm:                Disk
    Integral Cache:           NONE
    Schwarz Cutoff:          1E-12
    Fitting Condition:       1E-10

   => Auxiliary Basis Set <=

  Basis Set: (MINIX AUX)
    Blend: DEF2-UNIVERSAL-JKFIT
    Number of shells: 15520
    Number of basis functions: 47006
    Number of Cartesian functions: 55415
    Spherical Harmonics?: true
    Max angular momentum: 4

  Minimum eigenvalue in the overlap matrix is 1.0755406593E-01.
  Reciprocal condition number of the overlap matrix is 3.6268891127E-02.
    Using symmetric orthogonalization.

  ==> Pre-Iterations <==

  SCF Guess: Superposition of Atomic Densities via on-the-fly atomic UHF (no occupation information).

   -------------------------
    Irrep   Nso     Nmo    
   -------------------------
     A       3035    3035 
   -------------------------
    Total    3035    3035
   -------------------------

  ==> Iterations <==

                           Total Energy        Delta E     RMS |[F,P]|

   @DF-RHF iter SAD: -25900.95088758956990   -2.59010e+04   0.00000e+00 
   @DF-RHF iter   1: -26114.54253094677551   -2.13592e+02   1.40295e-03 ADIIS/DIIS
   @DF-RHF iter   2: -26122.16294603232018   -7.62042e+00   9.65887e-04 ADIIS/DIIS
   @DF-RHF iter   3: -26127.53120427413523   -5.36826e+00   2.07466e-04 ADIIS/DIIS
   @DF-RHF iter   4: -26127.84366891502577   -3.12465e-01   6.71680e-05 DIIS
   @DF-RHF iter   5: -26127.90048080751512   -5.68119e-02   2.59673e-05 DIIS
   @DF-RHF iter   6: -26127.90921857337526   -8.73777e-03   1.08903e-05 DIIS
   @DF-RHF iter   7: -26127.91075386965895   -1.53530e-03   4.86401e-06 DIIS
   @DF-RHF iter   8: -26127.91109882165620   -3.44952e-04   1.46365e-06 DIIS
   @DF-RHF iter   9: -26127.91113193796627   -3.31163e-05   5.99665e-07 DIIS
   @DF-RHF iter  10: -26127.91113706058240   -5.12262e-06   2.31688e-07 DIIS
   @DF-RHF iter  11: -26127.91113828635207   -1.22577e-06   1.35621e-07 DIIS
   @DF-RHF iter  12: -26127.91113885748200   -5.71130e-07   8.86945e-08 DIIS
  Energy and wave function converged.


  ==> Post-Iterations <==

    Orbital Energies [Eh]
    ---------------------

    Doubly Occupied:                                                      

       1A    -91.535331     2A    -91.182619     3A    -91.180007  
       4A    -91.140514     5A    -91.101386     6A    -20.302888  
       7A    -20.255502     8A    -20.253312     9A    -20.241257  
      10A    -20.234159    11A    -20.232265    12A    -20.212387  
      13A    -20.205476    14A    -20.205211    15A    -20.200853  
      16A    -20.194599    17A    -20.193756    18A    -20.191093  
      19A    -20.189236    20A    -20.181661    21A    -20.179078  
      22A    -20.174354    23A    -20.172535    24A    -20.161323  
      25A    -20.160061    26A    -20.159574    27A    -20.158320  
      28A    -20.151663    29A    -20.142074    30A    -20.140171  
      31A    -20.138992    32A    -20.137504    33A    -20.136882  
      34A    -20.133818    35A    -20.131408    36A    -20.130558  
      37A    -20.127637    38A    -20.126368    39A    -20.124809  
      40A    -20.124299    41A    -20.122677    42A    -20.121491  
      43A    -20.120149    44A    -20.120052    45A    -20.119594  
      46A    -20.118941    47A    -20.118559    48A    -20.118238  
      49A    -20.117752    50A    -20.116070    51A    -20.115276  
      52A    -20.115022    53A    -20.114767    54A    -20.114280  
      55A    -20.113808    56A    -20.112320    57A    -20.112095  
      58A    -20.111299    59A    -20.106473    60A    -20.106310  
      61A    -20.104301    62A    -20.104182    63A    -20.104157  
      64A    -20.103811    65A    -20.103099    66A    -20.101345  
      67A    -20.097507    68A    -20.096159    69A    -20.095875  
      70A    -20.095813    71A    -20.094655    72A    -20.093516  
      73A    -20.093273    74A    -20.092018    75A    -20.091666  
      76A    -20.088431    77A    -20.085335    78A    -20.084929  
      79A    -20.084206    80A    -20.081895    81A    -20.081374  
      82A    -20.076186    83A    -20.074757    84A    -20.072629  
      85A    -20.070801    86A    -20.070020    87A    -20.069603  
      88A    -20.063615    89A    -20.062272    90A    -20.048487  
      91A    -20.041507    92A    -20.033176    93A    -20.033114  
      94A    -20.032891    95A    -20.019203    96A    -20.017928  
      97A    -20.008120    98A    -19.995557    99A    -19.934662  
     100A    -19.922380   101A    -19.921283   102A    -19.914734  
     103A    -19.890723   104A    -19.890630   105A    -19.877450  
     106A    -19.874809   107A    -19.861756   108A    -19.850707  
     109A    -19.844955   110A    -19.843700   111A    -19.834887  
     112A    -19.823202   113A    -19.822646   114A    -19.804233  
     115A    -19.798968   116A    -19.796192   117A    -15.707026  
     118A    -15.696415   119A    -15.589013   120A    -15.483052  
     121A    -15.449947   122A    -15.446002   123A    -15.436556  
     124A    -15.434062   125A    -15.411217   126A    -15.383337  
     127A    -15.375264   128A    -15.365101   129A    -15.352659  
     130A    -15.350116   131A    -15.344632   132A    -15.334329  
     133A    -15.327699   134A    -15.324582   135A    -15.321285  
     136A    -15.319923   137A    -15.313416   138A    -15.312093  
     139A    -15.310088   140A    -15.307661   141A    -15.307486  
     142A    -15.306454   143A    -15.305365   144A    -15.305319  
     145A    -15.305016   146A    -15.303116   147A    -15.299210  
     148A    -15.297960   149A    -15.294033   150A    -15.292186  
     151A    -15.291856   152A    -15.291486   153A    -15.291073  
     154A    -15.288870   155A    -15.286908   156A    -15.285531  
     157A    -15.283403   158A    -15.278613   159A    -15.276294  
     160A    -15.274285   161A    -15.274272   162A    -15.272879  
     163A    -15.272060   164A    -15.270626   165A    -15.269158  
     166A    -15.267764   167A    -15.266934   168A    -15.266010  
     169A    -15.265699   170A    -15.265490   171A    -15.264940  
     172A    -15.263908   173A    -15.261754   174A    -15.259842  
     175A    -15.258898   176A    -15.257949   177A    -15.257046  
     178A    -15.256902   179A    -15.256435   180A    -15.254972  
     181A    -15.250431   182A    -15.249101   183A    -15.243140  
     184A    -15.241974   185A    -15.238940   186A    -15.238796  
     187A    -15.238470   188A    -15.235117   189A    -15.227324  
     190A    -15.218468   191A    -15.215064   192A    -15.206044  
     193A    -15.202830   194A    -11.392113   195A    -11.319502  
     196A    -11.289079   197A    -11.284902   198A    -11.277473  
     199A    -11.268706   200A    -11.253714   201A    -11.234707  
     202A    -11.226023   203A    -11.218861   204A    -11.218457  
     205A    -11.212278   206A    -11.211537   207A    -11.202292  
     208A    -11.202233   209A    -11.199505   210A    -11.199326  
     211A    -11.195014   212A    -11.193793   213A    -11.191927  
     214A    -11.189879   215A    -11.189547   216A    -11.185227  
     217A    -11.185137   218A    -11.184343   219A    -11.183919  
     220A    -11.183915   221A    -11.183558   222A    -11.183537  
     223A    -11.182311   224A    -11.182307   225A    -11.181605  
     226A    -11.181003   227A    -11.180250   228A    -11.179237  
     229A    -11.176181   230A    -11.173026   231A    -11.172613  
     232A    -11.169751   233A    -11.169324   234A    -11.169123  
     235A    -11.167946   236A    -11.167241   237A    -11.166895  
     238A    -11.165968   239A    -11.165482   240A    -11.165372  
     241A    -11.164292   242A    -11.163911   243A    -11.161351  
     244A    -11.160386   245A    -11.159998   246A    -11.159002  
     247A    -11.158426   248A    -11.158245   249A    -11.158106  
     250A    -11.157538   251A    -11.155318   252A    -11.155253  
     253A    -11.154232   254A    -11.153002   255A    -11.151477  
     256A    -11.150582   257A    -11.148809   258A    -11.148631  
     259A    -11.148519   260A    -11.148332   261A    -11.147931  
     262A    -11.146854   263A    -11.145514   264A    -11.144809  
     265A    -11.139951   266A    -11.139635   267A    -11.137206  
     268A    -11.135551   269A    -11.134620   270A    -11.130019  
     271A    -11.127834   272A    -11.127446   273A    -11.126312  
     274A    -11.125464   275A    -11.124181   276A    -11.124061  
     277A    -11.123202   278A    -11.122513   279A    -11.121838  
     280A    -11.121380   281A    -11.121308   282A    -11.119738  
     283A    -11.116596   284A    -11.115267   285A    -11.111931  
     286A    -11.111418   287A    -11.108995   288A    -11.108972  
     289A    -11.105809   290A    -11.102905   291A    -11.101856  
     292A    -11.101610   293A    -11.101155   294A    -11.100875  
     295A    -11.100654   296A    -11.097566   297A    -11.096400  
     298A    -11.095040   299A    -11.094586   300A    -11.093088  
     301A    -11.092559   302A    -11.092500   303A    -11.092408  
     304A    -11.091130   305A    -11.091027   306A    -11.090841  
     307A    -11.090576   308A    -11.090255   309A    -11.089531  
     310A    -11.089297   311A    -11.087942   312A    -11.087859  
     313A    -11.087696   314A    -11.085908   315A    -11.084316  
     316A    -11.082696   317A    -11.082508   318A    -11.081705  
     319A    -11.080697   320A    -11.079935   321A    -11.078880  
     322A    -11.078635   323A    -11.077930   324A    -11.077182  
     325A    -11.076537   326A    -11.076278   327A    -11.075399  
     328A    -11.075357   329A    -11.075191   330A    -11.074714  
     331A    -11.073134   332A    -11.072429   333A    -11.071599  
     334A    -11.071314   335A    -11.071185   336A    -11.071176  
     337A    -11.071008   338A    -11.070503   339A    -11.069071  
     340A    -11.068905   341A    -11.068041   342A    -11.066626  
     343A    -11.064053   344A    -11.063857   345A    -11.063096  
     346A    -11.062770   347A    -11.062249   348A    -11.062211  
     349A    -11.061125   350A    -11.058501   351A    -11.058440  
     352A    -11.058218   353A    -11.056534   354A    -11.055817  
     355A    -11.055414   356A    -11.055355   357A    -11.054557  
     358A    -11.053879   359A    -11.053354   360A    -11.052725  
     361A    -11.052320   362A    -11.052188   363A    -11.049858  
     364A    -11.049013   365A    -11.047832   366A    -11.046815  
     367A    -11.046644   368A    -11.045938   369A    -11.044361  
     370A    -11.042420   371A    -11.042376   372A    -11.042293  
     373A    -11.041276   374A    -11.040540   375A    -11.040435  
     376A    -11.040182   377A    -11.039682   378A    -11.039623  
     379A    -11.039571   380A    -11.039084   381A    -11.038764  
     382A    -11.038421   383A    -11.037787   384A    -11.037351  
     385A    -11.037276   386A    -11.036995   387A    -11.036359  
     388A    -11.035739   389A    -11.035093   390A    -11.034293  
     391A    -11.034145   392A    -11.033410   393A    -11.032779  
     394A    -11.032213   395A    -11.031944   396A    -11.031534  
     397A    -11.030474   398A    -11.030320   399A    -11.029074  
     400A    -11.029040   401A    -11.026239   402A    -11.026205  
     403A    -11.025450   404A    -11.025358   405A    -11.025245  
     406A    -11.024731   407A    -11.024296   408A    -11.024036  
     409A    -11.023536   410A    -11.023186   411A    -11.022989  
     412A    -11.022963   413A    -11.021922   414A    -11.020471  
     415A    -11.020321   416A    -11.019639   417A    -11.019608  
     418A    -11.019246   419A    -11.019207   420A    -11.018933  
     421A    -11.018888   422A    -11.018577   423A    -11.017989  
     424A    -11.017939   425A    -11.017031   426A    -11.016514  
     427A    -11.015580   428A    -11.014633   429A    -11.014630  
     430A    -11.013782   431A    -11.013713   432A    -11.013691  
     433A    -11.012447   434A    -11.011198   435A    -11.011149  
     436A    -11.010522   437A    -11.010028   438A    -11.009200  
     439A    -11.009041   440A    -11.007981   441A    -11.007351  
     442A    -11.007223   443A    -11.006823   444A    -11.006535  
     445A    -11.005287   446A    -11.005158   447A    -11.005118  
     448A    -11.004510   449A    -11.003336   450A    -11.003240  
     451A    -11.002360   452A    -11.002256   453A    -11.002054  
     454A    -10.999397   455A    -10.999172   456A    -10.999068  
     457A    -10.997828   458A    -10.997322   459A    -10.994630  
     460A    -10.993862   461A    -10.992685   462A    -10.991416  
     463A    -10.991088   464A    -10.989935   465A    -10.989674  
     466A    -10.989199   467A    -10.988640   468A    -10.988136  
     469A    -10.988007   470A    -10.987724   471A    -10.986396  
     472A    -10.986226   473A    -10.985468   474A    -10.983558  
     475A    -10.983468   476A    -10.977583   477A    -10.977027  
     478A    -10.976987   479A    -10.971688   480A    -10.968559  
     481A    -10.966962   482A    -10.966318   483A    -10.965430  
     484A    -10.959619   485A    -10.958785   486A    -10.953827  
     487A    -10.951453   488A    -10.946031   489A    -10.942401  
     490A    -10.937941   491A    -10.929892   492A    -10.928786  
     493A    -10.921921   494A    -10.905198   495A    -10.902324  
     496A    -10.883391   497A    -10.880296   498A     -9.099839  
     499A     -8.795616   500A     -8.794713   501A     -8.758567  
     502A     -8.721054   503A     -6.755883   504A     -6.750786  
     505A     -6.748421   506A     -6.446330   507A     -6.443797  
     508A     -6.443394   509A     -6.442233   510A     -6.440351  
     511A     -6.439423   512A     -6.408199   513A     -6.406402  
     514A     -6.403529   515A     -6.370656   516A     -6.369056  
     517A     -6.366105   518A     -1.422262   519A     -1.412836  
     520A     -1.375088   521A     -1.346794   522A     -1.339768  
     523A     -1.321315   524A     -1.317769   525A     -1.317104  
     526A     -1.306559   527A     -1.296997   528A     -1.287621  
     529A     -1.284423   530A     -1.283707   531A     -1.271902  
     532A     -1.270055   533A     -1.262612   534A     -1.261137  
     535A     -1.255290   536A     -1.254831   537A     -1.253304  
     538A     -1.253134   539A     -1.250965   540A     -1.247461  
     541A     -1.247330   542A     -1.240786   543A     -1.239826  
     544A     -1.239567   545A     -1.239258   546A     -1.238343  
     547A     -1.238276   548A     -1.238158   549A     -1.237082  
     550A     -1.235750   551A     -1.235452   552A     -1.234375  
     553A     -1.233441   554A     -1.233098   555A     -1.232879  
     556A     -1.231450   557A     -1.231429   558A     -1.229114  
     559A     -1.225688   560A     -1.225311   561A     -1.225139  
     562A     -1.224360   563A     -1.223938   564A     -1.223216  
     565A     -1.222967   566A     -1.222528   567A     -1.220205  
     568A     -1.220156   569A     -1.219559   570A     -1.219278  
     571A     -1.218647   572A     -1.218563   573A     -1.215999  
     574A     -1.215928   575A     -1.215618   576A     -1.215447  
     577A     -1.213663   578A     -1.212370   579A     -1.212363  
     580A     -1.210796   581A     -1.210520   582A     -1.209445  
     583A     -1.209165   584A     -1.208359   585A     -1.208015  
     586A     -1.207322   587A     -1.205908   588A     -1.205879  
     589A     -1.205479   590A     -1.204359   591A     -1.201902  
     592A     -1.200292   593A     -1.199335   594A     -1.199115  
     595A     -1.198511   596A     -1.196147   597A     -1.193220  
     598A     -1.190997   599A     -1.190493   600A     -1.188649  
     601A     -1.183352   602A     -1.183014   603A     -1.180846  
     604A     -1.179096   605A     -1.175115   606A     -1.171071  
     607A     -1.170445   608A     -1.170431   609A     -1.169397  
     610A     -1.167379   611A     -1.160657   612A     -1.158444  
     613A     -1.154218   614A     -1.150303   615A     -1.147903  
     616A     -1.144708   617A     -1.140874   618A     -1.140547  
     619A     -1.136509   620A     -1.136425   621A     -1.133380  
     622A     -1.130572   623A     -1.128397   624A     -1.122609  
     625A     -1.114317   626A     -1.108242   627A     -1.108037  
     628A     -1.105803   629A     -1.105538   630A     -1.103575  
     631A     -1.103413   632A     -1.101855   633A     -1.100816  
     634A     -1.097284   635A     -1.093748   636A     -1.093327  
     637A     -1.091630   638A     -1.089817   639A     -1.089141  
     640A     -1.088246   641A     -1.088199   642A     -1.087767  
     643A     -1.087073   644A     -1.086532   645A     -1.085547  
     646A     -1.084388   647A     -1.083802   648A     -1.083046  
     649A     -1.081277   650A     -1.080070   651A     -1.079817  
     652A     -1.078558   653A     -1.078039   654A     -1.075737  
     655A     -1.075383   656A     -1.074108   657A     -1.073951  
     658A     -1.073193   659A     -1.072275   660A     -1.071810  
     661A     -1.070809   662A     -1.070712   663A     -1.068805  
     664A     -1.067883   665A     -1.067643   666A     -1.067227  
     667A     -1.064194   668A     -1.063832   669A     -1.060203  
     670A     -1.059989   671A     -1.058994   672A     -1.058960  
     673A     -1.058229   674A     -1.054381   675A     -1.053056  
     676A     -1.051373   677A     -1.051186   678A     -1.050319  
     679A     -1.050103   680A     -1.049955   681A     -1.046829  
     682A     -1.046654   683A     -1.046242   684A     -1.043937  
     685A     -1.042891   686A     -1.041208   687A     -1.040786  
     688A     -1.040620   689A     -1.035334   690A     -1.034889  
     691A     -1.033854   692A     -1.030764   693A     -1.030142  
     694A     -1.026905   695A     -1.026861   696A     -1.026171  
     697A     -1.024628   698A     -1.023621   699A     -1.021432  
     700A     -1.020939   701A     -1.019270   702A     -1.019161  
     703A     -1.019035   704A     -1.017642   705A     -1.014137  
     706A     -1.010648   707A     -1.010399   708A     -1.008613  
     709A     -1.007270   710A     -1.006888   711A     -1.005379  
     712A     -1.005028   713A     -1.004558   714A     -1.000135  
     715A     -0.998428   716A     -0.991701   717A     -0.990200  
     718A     -0.988713   719A     -0.980033   720A     -0.975795  
     721A     -0.974971   722A     -0.973956   723A     -0.968415  
     724A     -0.967891   725A     -0.966385   726A     -0.964979  
     727A     -0.964938   728A     -0.962774   729A     -0.960818  
     730A     -0.958027   731A     -0.956042   732A     -0.955161  
     733A     -0.955022   734A     -0.952779   735A     -0.951192  
     736A     -0.950830   737A     -0.949027   738A     -0.947454  
     739A     -0.942514   740A     -0.941911   741A     -0.936390  
     742A     -0.936349   743A     -0.936250   744A     -0.935285  
     745A     -0.935026   746A     -0.934660   747A     -0.934168  
     748A     -0.932453   749A     -0.930657   750A     -0.927966  
     751A     -0.927302   752A     -0.926562   753A     -0.925707  
     754A     -0.924888   755A     -0.923283   756A     -0.921864  
     757A     -0.920028   758A     -0.918968   759A     -0.918525  
     760A     -0.913336   761A     -0.913219   762A     -0.913053  
     763A     -0.912766   764A     -0.908607   765A     -0.908050  
     766A     -0.906494   767A     -0.905371   768A     -0.897419  
     769A     -0.897238   770A     -0.893588   771A     -0.891257  
     772A     -0.889933   773A     -0.887435   774A     -0.886513  
     775A     -0.886375   776A     -0.885780   777A     -0.882969  
     778A     -0.882499   779A     -0.882230   780A     -0.880551  
     781A     -0.879481   782A     -0.878701   783A     -0.877967  
     784A     -0.877305   785A     -0.877164   786A     -0.876559  
     787A     -0.874689   788A     -0.873600   789A     -0.872569  
     790A     -0.871377   791A     -0.869843   792A     -0.869771  
     793A     -0.868578   794A     -0.867956   795A     -0.867371  
     796A     -0.865258   797A     -0.865043   798A     -0.863573  
     799A     -0.862012   800A     -0.861960   801A     -0.859227  
     802A     -0.858939   803A     -0.858853   804A     -0.858503  
     805A     -0.857385   806A     -0.856982   807A     -0.856655  
     808A     -0.854534   809A     -0.851802   810A     -0.850286  
     811A     -0.849168   812A     -0.848368   813A     -0.847976  
     814A     -0.847233   815A     -0.843910   816A     -0.840234  
     817A     -0.840128   818A     -0.838060   819A     -0.831126  
     820A     -0.830827   821A     -0.827615   822A     -0.823197  
     823A     -0.822225   824A     -0.821636   825A     -0.821237  
     826A     -0.818626   827A     -0.817934   828A     -0.815755  
     829A     -0.814624   830A     -0.810986   831A     -0.809612  
     832A     -0.808489   833A     -0.807375   834A     -0.807296  
     835A     -0.805429   836A     -0.804779   837A     -0.804293  
     838A     -0.802254   839A     -0.799319   840A     -0.798180  
     841A     -0.797214   842A     -0.797110   843A     -0.795364  
     844A     -0.794519   845A     -0.794028   846A     -0.793154  
     847A     -0.791655   848A     -0.790590   849A     -0.783855  
     850A     -0.782594   851A     -0.782411   852A     -0.777603  
     853A     -0.770612   854A     -0.767989   855A     -0.767929  
     856A     -0.767566   857A     -0.767420   858A     -0.766984  
     859A     -0.763608   860A     -0.763504   861A     -0.763168  
     862A     -0.762506   863A     -0.756845   864A     -0.756167  
     865A     -0.755674   866A     -0.755396   867A     -0.753025  
     868A     -0.751512   869A     -0.750092   870A     -0.747674  
     871A     -0.745140   872A     -0.744638   873A     -0.743230  
     874A     -0.741778   875A     -0.741018   876A     -0.740818  
     877A     -0.739615   878A     -0.738961   879A     -0.738353  
     880A     -0.737682   881A     -0.737023   882A     -0.733704  
     883A     -0.732139   884A     -0.731518   885A     -0.729252  
     886A     -0.724389   887A     -0.722370   888A     -0.721391  
     889A     -0.720696   890A     -0.720525   891A     -0.719839  
     892A     -0.718617   893A     -0.718486   894A     -0.718428  
     895A     -0.718331   896A     -0.714917   897A     -0.711972  
     898A     -0.711832   899A     -0.710984   900A     -0.709831  
     901A     -0.709741   902A     -0.709150   903A     -0.707185  
     904A     -0.704508   905A     -0.703417   906A     -0.702302  
     907A     -0.701330   908A     -0.700703   909A     -0.698806  
     910A     -0.695917   911A     -0.695376   912A     -0.694348  
     913A     -0.690867   914A     -0.690016   915A     -0.689378  
     916A     -0.686076   917A     -0.685206   918A     -0.683867  
     919A     -0.683387   920A     -0.683137   921A     -0.681673  
     922A     -0.681357   923A     -0.680920   924A     -0.679220  
     925A     -0.679168   926A     -0.678643   927A     -0.677908  
     928A     -0.677468   929A     -0.676191   930A     -0.675889  
     931A     -0.673764   932A     -0.670902   933A     -0.670625  
     934A     -0.670227   935A     -0.669079   936A     -0.667988  
     937A     -0.667945   938A     -0.666421   939A     -0.665939  
     940A     -0.664593   941A     -0.663834   942A     -0.663749  
     943A     -0.663624   944A     -0.663234   945A     -0.660325  
     946A     -0.658205   947A     -0.656102   948A     -0.655950  
     949A     -0.655464   950A     -0.653715   951A     -0.652530  
     952A     -0.652232   953A     -0.651743   954A     -0.651379  
     955A     -0.650074   956A     -0.649888   957A     -0.649459  
     958A     -0.648116   959A     -0.648012   960A     -0.647462  
     961A     -0.647052   962A     -0.646617   963A     -0.646189  
     964A     -0.646004   965A     -0.643667   966A     -0.643454  
     967A     -0.643108   968A     -0.642103   969A     -0.641402  
     970A     -0.641124   971A     -0.640919   972A     -0.640037  
     973A     -0.638861   974A     -0.638511   975A     -0.637383  
     976A     -0.637272   977A     -0.636932   978A     -0.636665  
     979A     -0.635927   980A     -0.635692   981A     -0.634944  
     982A     -0.634189   983A     -0.633167   984A     -0.632871  
     985A     -0.632299   986A     -0.632184   987A     -0.631162  
     988A     -0.630105   989A     -0.630022   990A     -0.629246  
     991A     -0.628885   992A     -0.627599   993A     -0.626941  
     994A     -0.626531   995A     -0.626084   996A     -0.626008  
     997A     -0.625283   998A     -0.624632   999A     -0.624449  
    1000A     -0.623596  1001A     -0.621052  1002A     -0.620629  
    1003A     -0.620259  1004A     -0.620109  1005A     -0.619011  
    1006A     -0.618651  1007A     -0.618057  1008A     -0.617787  
    1009A     -0.615343  1010A     -0.615284  1011A     -0.615011  
    1012A     -0.614262  1013A     -0.613824  1014A     -0.613705  
    1015A     -0.612736  1016A     -0.611249  1017A     -0.610861  
    1018A     -0.609236  1019A     -0.608082  1020A     -0.607677  
    1021A     -0.606843  1022A     -0.606261  1023A     -0.605486  
    1024A     -0.604731  1025A     -0.604629  1026A     -0.604192  
    1027A     -0.602819  1028A     -0.601039  1029A     -0.600712  
    1030A     -0.600321  1031A     -0.599474  1032A     -0.597012  
    1033A     -0.595815  1034A     -0.595065  1035A     -0.593658  
    1036A     -0.592787  1037A     -0.592389  1038A     -0.591673  
    1039A     -0.591441  1040A     -0.590605  1041A     -0.589599  
    1042A     -0.587986  1043A     -0.587744  1044A     -0.587413  
    1045A     -0.587246  1046A     -0.587028  1047A     -0.586284  
    1048A     -0.584753  1049A     -0.584226  1050A     -0.583927  
    1051A     -0.582257  1052A     -0.581922  1053A     -0.581737  
    1054A     -0.580415  1055A     -0.579828  1056A     -0.579617  
    1057A     -0.577847  1058A     -0.577116  1059A     -0.576656  
    1060A     -0.576022  1061A     -0.574200  1062A     -0.574052  
    1063A     -0.573561  1064A     -0.573409  1065A     -0.573240  
    1066A     -0.573047  1067A     -0.571677  1068A     -0.571170  
    1069A     -0.570954  1070A     -0.570367  1071A     -0.569615  
    1072A     -0.568997  1073A     -0.568201  1074A     -0.567186  
    1075A     -0.566074  1076A     -0.565518  1077A     -0.565207  
    1078A     -0.564913  1079A     -0.564284  1080A     -0.563681  
    1081A     -0.561358  1082A     -0.560862  1083A     -0.559670  
    1084A     -0.559432  1085A     -0.559414  1086A     -0.558146  
    1087A     -0.557864  1088A     -0.557486  1089A     -0.556838  
    1090A     -0.556493  1091A     -0.555495  1092A     -0.555319  
    1093A     -0.555024  1094A     -0.554720  1095A     -0.554343  
    1096A     -0.553951  1097A     -0.553161  1098A     -0.552362  
    1099A     -0.552013  1100A     -0.551106  1101A     -0.550707  
    1102A     -0.550219  1103A     -0.549969  1104A     -0.548914  
    1105A     -0.547413  1106A     -0.547382  1107A     -0.547138  
    1108A     -0.545298  1109A     -0.544074  1110A     -0.543502  
    1111A     -0.543241  1112A     -0.542898  1113A     -0.541757  
    1114A     -0.541200  1115A     -0.539791  1116A     -0.538169  
    1117A     -0.536096  1118A     -0.535792  1119A     -0.535328  
    1120A     -0.534426  1121A     -0.534304  1122A     -0.533075  
    1123A     -0.532835  1124A     -0.532074  1125A     -0.531934  
    1126A     -0.531609  1127A     -0.531038  1128A     -0.530848  
    1129A     -0.529336  1130A     -0.528933  1131A     -0.528450  
    1132A     -0.528363  1133A     -0.528094  1134A     -0.527511  
    1135A     -0.526858  1136A     -0.525803  1137A     -0.524920  
    1138A     -0.524246  1139A     -0.523866  1140A     -0.523180  
    1141A     -0.522232  1142A     -0.521545  1143A     -0.521320  
    1144A     -0.520425  1145A     -0.519581  1146A     -0.518957  
    1147A     -0.518781  1148A     -0.518022  1149A     -0.517534  
    1150A     -0.517091  1151A     -0.517001  1152A     -0.516111  
    1153A     -0.515810  1154A     -0.515532  1155A     -0.515010  
    1156A     -0.514800  1157A     -0.514282  1158A     -0.514156  
    1159A     -0.513987  1160A     -0.513894  1161A     -0.513451  
    1162A     -0.512221  1163A     -0.510773  1164A     -0.510724  
    1165A     -0.509111  1166A     -0.508997  1167A     -0.508520  
    1168A     -0.507290  1169A     -0.507053  1170A     -0.506889  
    1171A     -0.505458  1172A     -0.505210  1173A     -0.504495  
    1174A     -0.504093  1175A     -0.502930  1176A     -0.501784  
    1177A     -0.501456  1178A     -0.501086  1179A     -0.500789  
    1180A     -0.500406  1181A     -0.499649  1182A     -0.498825  
    1183A     -0.497942  1184A     -0.497820  1185A     -0.497534  
    1186A     -0.497074  1187A     -0.497009  1188A     -0.496742  
    1189A     -0.496238  1190A     -0.495268  1191A     -0.495094  
    1192A     -0.494323  1193A     -0.493100  1194A     -0.492798  
    1195A     -0.492436  1196A     -0.491751  1197A     -0.491267  
    1198A     -0.490178  1199A     -0.489578  1200A     -0.489477  
    1201A     -0.489416  1202A     -0.489022  1203A     -0.488621  
    1204A     -0.488490  1205A     -0.488350  1206A     -0.487519  
    1207A     -0.487161  1208A     -0.486837  1209A     -0.486576  
    1210A     -0.485879  1211A     -0.485608  1212A     -0.485241  
    1213A     -0.484712  1214A     -0.484616  1215A     -0.484210  
    1216A     -0.484099  1217A     -0.483722  1218A     -0.483537  
    1219A     -0.482760  1220A     -0.482572  1221A     -0.482264  
    1222A     -0.482058  1223A     -0.481776  1224A     -0.481308  
    1225A     -0.481044  1226A     -0.479773  1227A     -0.478991  
    1228A     -0.478929  1229A     -0.478405  1230A     -0.477874  
    1231A     -0.477059  1232A     -0.476659  1233A     -0.476216  
    1234A     -0.476116  1235A     -0.475606  1236A     -0.474398  
    1237A     -0.473924  1238A     -0.473652  1239A     -0.473224  
    1240A     -0.473005  1241A     -0.472860  1242A     -0.472400  
    1243A     -0.472195  1244A     -0.471865  1245A     -0.471519  
    1246A     -0.471156  1247A     -0.471003  1248A     -0.470536  
    1249A     -0.469939  1250A     -0.469633  1251A     -0.469350  
    1252A     -0.468944  1253A     -0.468489  1254A     -0.467850  
    1255A     -0.467640  1256A     -0.467470  1257A     -0.466514  
    1258A     -0.466146  1259A     -0.465964  1260A     -0.465639  
    1261A     -0.465484  1262A     -0.464804  1263A     -0.464740  
    1264A     -0.464368  1265A     -0.463220  1266A     -0.462375  
    1267A     -0.462282  1268A     -0.462060  1269A     -0.461321  
    1270A     -0.460711  1271A     -0.460443  1272A     -0.459584  
    1273A     -0.459459  1274A     -0.459207  1275A     -0.458945  
    1276A     -0.458560  1277A     -0.457959  1278A     -0.456710  
    1279A     -0.456093  1280A     -0.455953  1281A     -0.455652  
    1282A     -0.454836  1283A     -0.454424  1284A     -0.454028  
    1285A     -0.453819  1286A     -0.453259  1287A     -0.453154  
    1288A     -0.452364  1289A     -0.452258  1290A     -0.452003  
    1291A     -0.451745  1292A     -0.451127  1293A     -0.450832  
    1294A     -0.450279  1295A     -0.449471  1296A     -0.449244  
    1297A     -0.449058  1298A     -0.448652  1299A     -0.448417  
    1300A     -0.448084  1301A     -0.447966  1302A     -0.447228  
    1303A     -0.447063  1304A     -0.446527  1305A     -0.446384  
    1306A     -0.445794  1307A     -0.445694  1308A     -0.444717  
    1309A     -0.444433  1310A     -0.444202  1311A     -0.443967  
    1312A     -0.443703  1313A     -0.443375  1314A     -0.442715  
    1315A     -0.442553  1316A     -0.442118  1317A     -0.441350  
    1318A     -0.441101  1319A     -0.440954  1320A     -0.440268  
    1321A     -0.440177  1322A     -0.439673  1323A     -0.439523  
    1324A     -0.438860  1325A     -0.438689  1326A     -0.437787  
    1327A     -0.437636  1328A     -0.437263  1329A     -0.436969  
    1330A     -0.436739  1331A     -0.436620  1332A     -0.436413  
    1333A     -0.435834  1334A     -0.435486  1335A     -0.435236  
    1336A     -0.434808  1337A     -0.434253  1338A     -0.433848  
    1339A     -0.433807  1340A     -0.433140  1341A     -0.432978  
    1342A     -0.431713  1343A     -0.431667  1344A     -0.431256  
    1345A     -0.430543  1346A     -0.430462  1347A     -0.430387  
    1348A     -0.429665  1349A     -0.429612  1350A     -0.429448  
    1351A     -0.429230  1352A     -0.428651  1353A     -0.428396  
    1354A     -0.428284  1355A     -0.427497  1356A     -0.427204  
    1357A     -0.426495  1358A     -0.426132  1359A     -0.425373  
    1360A     -0.425158  1361A     -0.424347  1362A     -0.423865  
    1363A     -0.423628  1364A     -0.423486  1365A     -0.423074  
    1366A     -0.422655  1367A     -0.422405  1368A     -0.421664  
    1369A     -0.421534  1370A     -0.421324  1371A     -0.421144  
    1372A     -0.420939  1373A     -0.420647  1374A     -0.420408  
    1375A     -0.420317  1376A     -0.419971  1377A     -0.419780  
    1378A     -0.419744  1379A     -0.419362  1380A     -0.419124  
    1381A     -0.418835  1382A     -0.418619  1383A     -0.417739  
    1384A     -0.417464  1385A     -0.417107  1386A     -0.416706  
    1387A     -0.415913  1388A     -0.415646  1389A     -0.415057  
    1390A     -0.414813  1391A     -0.413754  1392A     -0.413399  
    1393A     -0.413285  1394A     -0.413123  1395A     -0.412758  
    1396A     -0.412564  1397A     -0.411972  1398A     -0.411633  
    1399A     -0.411242  1400A     -0.410915  1401A     -0.410731  
    1402A     -0.410026  1403A     -0.409729  1404A     -0.409316  
    1405A     -0.409018  1406A     -0.408679  1407A     -0.408371  
    1408A     -0.408252  1409A     -0.408016  1410A     -0.407595  
    1411A     -0.407038  1412A     -0.406785  1413A     -0.406572  
    1414A     -0.406109  1415A     -0.405936  1416A     -0.405871  
    1417A     -0.405541  1418A     -0.405247  1419A     -0.405225  
    1420A     -0.404800  1421A     -0.404662  1422A     -0.404443  
    1423A     -0.404160  1424A     -0.403104  1425A     -0.402692  
    1426A     -0.402285  1427A     -0.401841  1428A     -0.401266  
    1429A     -0.400946  1430A     -0.400814  1431A     -0.400189  
    1432A     -0.400130  1433A     -0.399701  1434A     -0.399508  
    1435A     -0.398985  1436A     -0.398390  1437A     -0.398148  
    1438A     -0.398054  1439A     -0.397682  1440A     -0.397084  
    1441A     -0.396708  1442A     -0.396385  1443A     -0.396200  
    1444A     -0.395874  1445A     -0.395583  1446A     -0.395302  
    1447A     -0.395043  1448A     -0.394847  1449A     -0.394628  
    1450A     -0.394230  1451A     -0.393724  1452A     -0.393354  
    1453A     -0.393046  1454A     -0.392881  1455A     -0.392810  
    1456A     -0.392105  1457A     -0.391433  1458A     -0.391153  
    1459A     -0.391119  1460A     -0.390980  1461A     -0.390440  
    1462A     -0.390355  1463A     -0.390324  1464A     -0.389902  
    1465A     -0.389681  1466A     -0.389542  1467A     -0.389401  
    1468A     -0.388985  1469A     -0.388662  1470A     -0.388092  
    1471A     -0.387840  1472A     -0.387568  1473A     -0.387377  
    1474A     -0.387242  1475A     -0.386862  1476A     -0.386575  
    1477A     -0.386240  1478A     -0.385858  1479A     -0.385400  
    1480A     -0.384641  1481A     -0.384087  1482A     -0.383984  
    1483A     -0.383095  1484A     -0.382668  1485A     -0.382474  
    1486A     -0.382080  1487A     -0.381986  1488A     -0.381784  
    1489A     -0.380657  1490A     -0.380384  1491A     -0.379854  
    1492A     -0.379662  1493A     -0.379535  1494A     -0.378931  
    1495A     -0.378447  1496A     -0.377895  1497A     -0.377707  
    1498A     -0.377542  1499A     -0.377105  1500A     -0.377002  
    1501A     -0.376393  1502A     -0.376210  1503A     -0.375713  
    1504A     -0.374762  1505A     -0.374503  1506A     -0.374171  
    1507A     -0.373821  1508A     -0.373667  1509A     -0.373484  
    1510A     -0.373142  1511A     -0.372872  1512A     -0.372333  
    1513A     -0.372109  1514A     -0.371800  1515A     -0.371701  
    1516A     -0.371010  1517A     -0.370750  1518A     -0.370258  
    1519A     -0.369266  1520A     -0.369045  1521A     -0.368603  
    1522A     -0.368494  1523A     -0.368409  1524A     -0.367681  
    1525A     -0.367258  1526A     -0.367211  1527A     -0.366633  
    1528A     -0.366354  1529A     -0.366062  1530A     -0.365548  
    1531A     -0.365363  1532A     -0.365214  1533A     -0.365003  
    1534A     -0.364285  1535A     -0.364218  1536A     -0.363778  
    1537A     -0.363421  1538A     -0.362999  1539A     -0.362917  
    1540A     -0.362183  1541A     -0.361512  1542A     -0.361004  
    1543A     -0.360732  1544A     -0.360491  1545A     -0.360406  
    1546A     -0.360070  1547A     -0.359660  1548A     -0.359272  
    1549A     -0.358911  1550A     -0.358710  1551A     -0.358363  
    1552A     -0.358008  1553A     -0.357757  1554A     -0.357610  
    1555A     -0.357224  1556A     -0.356952  1557A     -0.356700  
    1558A     -0.356397  1559A     -0.356229  1560A     -0.356107  
    1561A     -0.355884  1562A     -0.355704  1563A     -0.355142  
    1564A     -0.354902  1565A     -0.354611  1566A     -0.354205  
    1567A     -0.353721  1568A     -0.353000  1569A     -0.352577  
    1570A     -0.352155  1571A     -0.351680  1572A     -0.351423  
    1573A     -0.351247  1574A     -0.351003  1575A     -0.350753  
    1576A     -0.350159  1577A     -0.349706  1578A     -0.349554  
    1579A     -0.349086  1580A     -0.348635  1581A     -0.348564  
    1582A     -0.348001  1583A     -0.347469  1584A     -0.346413  
    1585A     -0.346237  1586A     -0.345907  1587A     -0.345586  
    1588A     -0.344654  1589A     -0.344215  1590A     -0.343478  
    1591A     -0.343074  1592A     -0.342910  1593A     -0.342409  
    1594A     -0.342144  1595A     -0.341618  1596A     -0.341533  
    1597A     -0.341454  1598A     -0.340660  1599A     -0.340294  
    1600A     -0.339779  1601A     -0.339080  1602A     -0.338888  
    1603A     -0.338419  1604A     -0.338238  1605A     -0.338092  
    1606A     -0.337240  1607A     -0.336665  1608A     -0.336414  
    1609A     -0.335533  1610A     -0.335034  1611A     -0.334566  
    1612A     -0.334000  1613A     -0.333636  1614A     -0.332951  
    1615A     -0.332738  1616A     -0.332386  1617A     -0.332112  
    1618A     -0.331114  1619A     -0.330681  1620A     -0.330601  
    1621A     -0.330386  1622A     -0.330146  1623A     -0.329593  
    1624A     -0.329465  1625A     -0.329313  1626A     -0.328605  
    1627A     -0.328163  1628A     -0.327712  1629A     -0.327254  
    1630A     -0.326562  1631A     -0.326335  1632A     -0.326143  
    1633A     -0.326097  1634A     -0.325906  1635A     -0.325629  
    1636A     -0.325400  1637A     -0.325156  1638A     -0.324795  
    1639A     -0.324366  1640A     -0.324168  1641A     -0.323553  
    1642A     -0.322536  1643A     -0.322232  1644A     -0.321265  
    1645A     -0.321166  1646A     -0.321104  1647A     -0.320478  
    1648A     -0.320157  1649A     -0.319943  1650A     -0.319471  
    1651A     -0.318989  1652A     -0.318749  1653A     -0.315785  
    1654A     -0.315756  1655A     -0.315652  1656A     -0.314848  
    1657A     -0.314768  1658A     -0.313356  1659A     -0.313038  
    1660A     -0.312388  1661A     -0.312321  1662A     -0.311283  
    1663A     -0.310145  1664A     -0.309760  1665A     -0.309567  
    1666A     -0.308931  1667A     -0.308852  1668A     -0.308718  
    1669A     -0.307985  1670A     -0.307265  1671A     -0.306542  
    1672A     -0.306060  1673A     -0.305952  1674A     -0.305599  
    1675A     -0.305488  1676A     -0.304564  1677A     -0.303430  
    1678A     -0.303373  1679A     -0.302957  1680A     -0.301887  
    1681A     -0.301733  1682A     -0.301651  1683A     -0.300914  
    1684A     -0.300653  1685A     -0.300300  1686A     -0.299487  
    1687A     -0.298936  1688A     -0.298004  1689A     -0.297566  
    1690A     -0.297149  1691A     -0.296563  1692A     -0.295534  
    1693A     -0.295418  1694A     -0.295261  1695A     -0.294535  
    1696A     -0.294355  1697A     -0.294009  1698A     -0.292908  
    1699A     -0.292338  1700A     -0.291535  1701A     -0.290626  
    1702A     -0.288607  1703A     -0.288430  1704A     -0.286544  
    1705A     -0.285243  1706A     -0.285176  1707A     -0.284356  
    1708A     -0.283702  1709A     -0.283590  1710A     -0.282833  
    1711A     -0.282775  1712A     -0.281550  1713A     -0.280598  
    1714A     -0.279503  1715A     -0.279404  1716A     -0.278302  
    1717A     -0.276571  1718A     -0.276543  1719A     -0.276125  
    1720A     -0.275935  1721A     -0.274850  1722A     -0.274271  
    1723A     -0.274242  1724A     -0.273905  1725A     -0.272640  
    1726A     -0.272618  1727A     -0.272074  1728A     -0.269760  
    1729A     -0.269664  1730A     -0.268650  1731A     -0.268583  
    1732A     -0.267385  1733A     -0.265606  1734A     -0.265032  
    1735A     -0.263488  1736A     -0.263095  1737A     -0.262735  
    1738A     -0.262259  1739A     -0.262029  1740A     -0.261773  
    1741A     -0.261437  1742A     -0.261142  1743A     -0.260981  
    1744A     -0.260461  1745A     -0.260034  1746A     -0.259271  
    1747A     -0.259114  1748A     -0.258840  1749A     -0.258305  
    1750A     -0.258130  1751A     -0.257312  1752A     -0.256823  
    1753A     -0.256499  1754A     -0.256370  1755A     -0.255505  
    1756A     -0.255472  1757A     -0.254127  1758A     -0.251928  
    1759A     -0.251030  1760A     -0.250831  1761A     -0.250582  
    1762A     -0.250053  1763A     -0.249807  1764A     -0.249226  
    1765A     -0.248451  1766A     -0.247471  1767A     -0.247033  
    1768A     -0.246656  1769A     -0.245900  1770A     -0.245761  
    1771A     -0.245260  1772A     -0.244904  1773A     -0.243994  
    1774A     -0.243562  1775A     -0.243304  1776A     -0.242976  
    1777A     -0.242755  1778A     -0.242019  1779A     -0.241902  
    1780A     -0.241496  1781A     -0.240211  1782A     -0.239537  
    1783A     -0.239288  1784A     -0.238944  1785A     -0.237667  
    1786A     -0.236386  1787A     -0.236326  1788A     -0.233904  
    1789A     -0.233703  1790A     -0.233496  1791A     -0.233459  
    1792A     -0.232354  1793A     -0.231974  1794A     -0.230389  
    1795A     -0.229728  1796A     -0.229321  1797A     -0.228655  
    1798A     -0.227179  1799A     -0.226768  1800A     -0.226708  
    1801A     -0.226168  1802A     -0.225605  1803A     -0.225147  
    1804A     -0.224345  1805A     -0.222411  1806A     -0.222254  
    1807A     -0.222207  1808A     -0.221684  1809A     -0.220500  
    1810A     -0.220116  1811A     -0.219257  1812A     -0.218672  
    1813A     -0.218627  1814A     -0.217553  1815A     -0.216718  
    1816A     -0.216568  1817A     -0.215096  1818A     -0.214804  
    1819A     -0.213780  1820A     -0.213526  1821A     -0.213149  
    1822A     -0.212621  1823A     -0.212547  1824A     -0.212013  
    1825A     -0.211945  1826A     -0.210517  1827A     -0.210119  
    1828A     -0.209781  1829A     -0.208414  1830A     -0.207444  
    1831A     -0.206879  1832A     -0.206502  1833A     -0.205385  
    1834A     -0.205328  1835A     -0.205035  1836A     -0.203211  
    1837A     -0.202959  1838A     -0.202860  1839A     -0.202315  
    1840A     -0.200649  1841A     -0.199011  1842A     -0.198770  
    1843A     -0.198745  1844A     -0.198382  1845A     -0.197257  
    1846A     -0.196562  1847A     -0.195949  1848A     -0.195938  
    1849A     -0.195512  1850A     -0.194871  1851A     -0.194843  
    1852A     -0.194385  1853A     -0.194072  1854A     -0.193688  
    1855A     -0.192509  1856A     -0.191932  1857A     -0.191480  
    1858A     -0.191441  1859A     -0.190984  1860A     -0.189162  
    1861A     -0.188338  1862A     -0.188043  1863A     -0.187485  
    1864A     -0.187125  1865A     -0.186600  1866A     -0.186296  
    1867A     -0.184723  1868A     -0.182901  1869A     -0.182468  
    1870A     -0.181995  1871A     -0.181840  1872A     -0.179180  
    1873A     -0.178433  1874A     -0.178142  1875A     -0.176746  
    1876A     -0.174001  1877A     -0.170705  1878A     -0.170654  
    1879A     -0.169268  1880A     -0.166815  1881A     -0.165304  
    1882A     -0.163164  1883A     -0.162862  1884A     -0.161252  
    1885A     -0.160875  1886A     -0.160505  1887A     -0.159577  
    1888A     -0.157385  1889A     -0.154860  1890A     -0.148163  
    1891A     -0.146143  1892A     -0.134621  1893A     -0.127725  
    1894A     -0.120573  1895A     -0.116777  1896A     -0.114790  
    1897A     -0.104040  1898A     -0.089287  1899A     -0.087140  
    1900A     -0.078666  1901A     -0.078030  1902A     -0.073774  
    1903A     -0.070400  1904A     -0.061682  1905A     -0.050206  
    1906A     -0.048874  1907A     -0.044752  1908A     -0.044292  
    1909A     -0.034423  1910A     -0.032988  1911A     -0.025227  
    1912A     -0.023145  1913A     -0.017705  1914A     -0.011804  
    1915A     -0.005055  1916A     -0.000629  1917A      0.008760  
    1918A      0.009055  1919A      0.021396  1920A      0.041511  

    Virtual:                                                              

    1921A      0.233038  1922A      0.241154  1923A      0.248599  
    1924A      0.270474  1925A      0.294970  1926A      0.303635  
    1927A      0.308884  1928A      0.315226  1929A      0.316526  
    1930A      0.318570  1931A      0.321587  1932A      0.322686  
    1933A      0.323582  1934A      0.333833  1935A      0.336899  
    1936A      0.338141  1937A      0.341583  1938A      0.342142  
    1939A      0.342554  1940A      0.343700  1941A      0.347042  
    1942A      0.347617  1943A      0.348230  1944A      0.350226  
    1945A      0.351014  1946A      0.352431  1947A      0.355675  
    1948A      0.359914  1949A      0.359982  1950A      0.362085  
    1951A      0.362194  1952A      0.364400  1953A      0.367604  
    1954A      0.369225  1955A      0.370676  1956A      0.371942  
    1957A      0.372992  1958A      0.373182  1959A      0.373510  
    1960A      0.377875  1961A      0.378056  1962A      0.378421  
    1963A      0.382326  1964A      0.384004  1965A      0.384462  
    1966A      0.385872  1967A      0.388770  1968A      0.390241  
    1969A      0.390753  1970A      0.390831  1971A      0.392309  
    1972A      0.393965  1973A      0.394096  1974A      0.394396  
    1975A      0.395396  1976A      0.396927  1977A      0.397556  
    1978A      0.398008  1979A      0.398701  1980A      0.399570  
    1981A      0.399967  1982A      0.400248  1983A      0.400951  
    1984A      0.402191  1985A      0.402555  1986A      0.406053  
    1987A      0.409628  1988A      0.409680  1989A      0.412219  
    1990A      0.413076  1991A      0.417979  1992A      0.420132  
    1993A      0.420730  1994A      0.421375  1995A      0.422465  
    1996A      0.424156  1997A      0.427581  1998A      0.427845  
    1999A      0.429881  2000A      0.432324  2001A      0.433549  
    2002A      0.434271  2003A      0.437911  2004A      0.438166  
    2005A      0.438774  2006A      0.446429  2007A      0.453262  
    2008A      0.459953  2009A      0.464306  2010A      0.466498  
    2011A      0.468788  2012A      0.469533  2013A      0.473381  
    2014A      0.476790  2015A      0.478768  2016A      0.480628  
    2017A      0.486679  2018A      0.488719  2019A      0.497453  
    2020A      0.501501  2021A      0.502645  2022A      0.503853  
    2023A      0.512463  2024A      0.523712  2025A      0.524968  
    2026A      0.526960  2027A      0.529328  2028A      0.530995  
    2029A      0.544892  2030A      0.548559  2031A      0.554362  
    2032A      0.556242  2033A      0.556567  2034A      0.556929  
    2035A      0.560759  2036A      0.561476  2037A      0.563449  
    2038A      0.566108  2039A      0.567705  2040A      0.569961  
    2041A      0.570064  2042A      0.570654  2043A      0.573733  
    2044A      0.574068  2045A      0.575129  2046A      0.576513  
    2047A      0.578746  2048A      0.579490  2049A      0.581705  
    2050A      0.582867  2051A      0.583345  2052A      0.586180  
    2053A      0.587607  2054A      0.589769  2055A      0.590723  
    2056A      0.591947  2057A      0.593762  2058A      0.594271  
    2059A      0.595759  2060A      0.595831  2061A      0.596960  
    2062A      0.597438  2063A      0.597801  2064A      0.598410  
    2065A      0.598990  2066A      0.600306  2067A      0.602038  
    2068A      0.604876  2069A      0.605765  2070A      0.607970  
    2071A      0.609318  2072A      0.611408  2073A      0.612232  
    2074A      0.612709  2075A      0.612970  2076A      0.617707  
    2077A      0.618639  2078A      0.619750  2079A      0.619868  
    2080A      0.620048  2081A      0.620562  2082A      0.622539  
    2083A      0.623031  2084A      0.623137  2085A      0.623521  
    2086A      0.625821  2087A      0.625885  2088A      0.627901  
    2089A      0.629406  2090A      0.631945  2091A      0.631975  
    2092A      0.632226  2093A      0.632936  2094A      0.633297  
    2095A      0.634749  2096A      0.636487  2097A      0.636597  
    2098A      0.639203  2099A      0.640299  2100A      0.640738  
    2101A      0.641004  2102A      0.643386  2103A      0.644368  
    2104A      0.645091  2105A      0.646080  2106A      0.646851  
    2107A      0.647452  2108A      0.648290  2109A      0.648838  
    2110A      0.649218  2111A      0.650714  2112A      0.651330  
    2113A      0.652638  2114A      0.653284  2115A      0.654284  
    2116A      0.656050  2117A      0.656492  2118A      0.657050  
    2119A      0.658500  2120A      0.659444  2121A      0.660025  
    2122A      0.660665  2123A      0.662010  2124A      0.662337  
    2125A      0.663046  2126A      0.663319  2127A      0.664171  
    2128A      0.665058  2129A      0.665292  2130A      0.665645  
    2131A      0.667114  2132A      0.668396  2133A      0.668615  
    2134A      0.668860  2135A      0.669949  2136A      0.670255  
    2137A      0.670578  2138A      0.671592  2139A      0.671709  
    2140A      0.673481  2141A      0.674007  2142A      0.675829  
    2143A      0.676130  2144A      0.676725  2145A      0.676979  
    2146A      0.677544  2147A      0.678162  2148A      0.678598  
    2149A      0.679404  2150A      0.679933  2151A      0.680449  
    2152A      0.681162  2153A      0.681767  2154A      0.683025  
    2155A      0.683860  2156A      0.684469  2157A      0.685227  
    2158A      0.685508  2159A      0.685739  2160A      0.686604  
    2161A      0.687815  2162A      0.689086  2163A      0.689229  
    2164A      0.690719  2165A      0.691112  2166A      0.691478  
    2167A      0.691922  2168A      0.692416  2169A      0.692752  
    2170A      0.693257  2171A      0.693954  2172A      0.694116  
    2173A      0.694965  2174A      0.695658  2175A      0.696177  
    2176A      0.696384  2177A      0.696690  2178A      0.697315  
    2179A      0.697837  2180A      0.698503  2181A      0.698611  
    2182A      0.699073  2183A      0.699576  2184A      0.699762  
    2185A      0.700379  2186A      0.701264  2187A      0.701691  
    2188A      0.702109  2189A      0.702467  2190A      0.703344  
    2191A      0.704622  2192A      0.705434  2193A      0.705967  
    2194A      0.707074  2195A      0.707469  2196A      0.707574  
    2197A      0.707745  2198A      0.708113  2199A      0.708536  
    2200A      0.708786  2201A      0.709300  2202A      0.709884  
    2203A      0.710194  2204A      0.711007  2205A      0.712347  
    2206A      0.713202  2207A      0.713434  2208A      0.713634  
    2209A      0.714110  2210A      0.714982  2211A      0.715857  
    2212A      0.716459  2213A      0.717718  2214A      0.717897  
    2215A      0.718494  2216A      0.719386  2217A      0.719528  
    2218A      0.719868  2219A      0.720368  2220A      0.720868  
    2221A      0.722151  2222A      0.722505  2223A      0.722678  
    2224A      0.724132  2225A      0.724677  2226A      0.724995  
    2227A      0.725426  2228A      0.725835  2229A      0.726358  
    2230A      0.726485  2231A      0.726765  2232A      0.727792  
    2233A      0.728305  2234A      0.728540  2235A      0.729395  
    2236A      0.730464  2237A      0.731060  2238A      0.731717  
    2239A      0.731898  2240A      0.732420  2241A      0.732815  
    2242A      0.733039  2243A      0.733423  2244A      0.733707  
    2245A      0.734400  2246A      0.735358  2247A      0.735946  
    2248A      0.736368  2249A      0.736912  2250A      0.737646  
    2251A      0.737683  2252A      0.738065  2253A      0.738234  
    2254A      0.738534  2255A      0.739615  2256A      0.740292  
    2257A      0.740382  2258A      0.740529  2259A      0.741227  
    2260A      0.741647  2261A      0.741858  2262A      0.742046  
    2263A      0.743082  2264A      0.743402  2265A      0.743808  
    2266A      0.744291  2267A      0.744895  2268A      0.745427  
    2269A      0.745856  2270A      0.746452  2271A      0.746658  
    2272A      0.746968  2273A      0.747374  2274A      0.747484  
    2275A      0.748088  2276A      0.748357  2277A      0.749297  
    2278A      0.749964  2279A      0.750226  2280A      0.751182  
    2281A      0.751379  2282A      0.751971  2283A      0.752197  
    2284A      0.752487  2285A      0.752912  2286A      0.753746  
    2287A      0.754490  2288A      0.754822  2289A      0.755066  
    2290A      0.755213  2291A      0.756251  2292A      0.756889  
    2293A      0.757351  2294A      0.757606  2295A      0.757798  
    2296A      0.758825  2297A      0.759322  2298A      0.760136  
    2299A      0.761008  2300A      0.761945  2301A      0.762625  
    2302A      0.762821  2303A      0.762949  2304A      0.763597  
    2305A      0.763785  2306A      0.764469  2307A      0.764804  
    2308A      0.765228  2309A      0.765857  2310A      0.766944  
    2311A      0.767468  2312A      0.767977  2313A      0.768323  
    2314A      0.769235  2315A      0.769507  2316A      0.769941  
    2317A      0.770055  2318A      0.770528  2319A      0.771044  
    2320A      0.771416  2321A      0.771653  2322A      0.772876  
    2323A      0.773094  2324A      0.773287  2325A      0.773715  
    2326A      0.774220  2327A      0.774381  2328A      0.774878  
    2329A      0.775244  2330A      0.775818  2331A      0.776012  
    2332A      0.776487  2333A      0.776800  2334A      0.777282  
    2335A      0.777471  2336A      0.778080  2337A      0.778290  
    2338A      0.779176  2339A      0.779452  2340A      0.779731  
    2341A      0.780093  2342A      0.780479  2343A      0.781153  
    2344A      0.781760  2345A      0.781967  2346A      0.782111  
    2347A      0.782349  2348A      0.783012  2349A      0.783139  
    2350A      0.783636  2351A      0.783994  2352A      0.784354  
    2353A      0.785094  2354A      0.785284  2355A      0.785546  
    2356A      0.786436  2357A      0.786813  2358A      0.787192  
    2359A      0.787273  2360A      0.787556  2361A      0.788054  
    2362A      0.788178  2363A      0.788610  2364A      0.789275  
    2365A      0.789469  2366A      0.789978  2367A      0.790465  
    2368A      0.790937  2369A      0.791159  2370A      0.791297  
    2371A      0.792035  2372A      0.792274  2373A      0.793495  
    2374A      0.793745  2375A      0.794211  2376A      0.794471  
    2377A      0.794715  2378A      0.794866  2379A      0.795183  
    2380A      0.795506  2381A      0.795839  2382A      0.796477  
    2383A      0.796681  2384A      0.797174  2385A      0.797985  
    2386A      0.798247  2387A      0.799064  2388A      0.799408  
    2389A      0.800117  2390A      0.800672  2391A      0.800926  
    2392A      0.801211  2393A      0.801306  2394A      0.802007  
    2395A      0.802209  2396A      0.802806  2397A      0.803311  
    2398A      0.803653  2399A      0.804173  2400A      0.804306  
    2401A      0.804566  2402A      0.805184  2403A      0.805527  
    2404A      0.805695  2405A      0.805986  2406A      0.806491  
    2407A      0.806589  2408A      0.806941  2409A      0.807342  
    2410A      0.807902  2411A      0.808250  2412A      0.808319  
    2413A      0.809131  2414A      0.809816  2415A      0.809877  
    2416A      0.810186  2417A      0.810401  2418A      0.810972  
    2419A      0.811432  2420A      0.811739  2421A      0.812331  
    2422A      0.812597  2423A      0.812832  2424A      0.813274  
    2425A      0.813504  2426A      0.813845  2427A      0.814114  
    2428A      0.814666  2429A      0.814902  2430A      0.815151  
    2431A      0.815284  2432A      0.815502  2433A      0.815844  
    2434A      0.816532  2435A      0.817103  2436A      0.817153  
    2437A      0.817783  2438A      0.818429  2439A      0.818515  
    2440A      0.818997  2441A      0.819121  2442A      0.819495  
    2443A      0.819935  2444A      0.820235  2445A      0.820768  
    2446A      0.821055  2447A      0.821701  2448A      0.822413  
    2449A      0.822578  2450A      0.822984  2451A      0.823198  
    2452A      0.823597  2453A      0.823981  2454A      0.824161  
    2455A      0.824493  2456A      0.825226  2457A      0.825506  
    2458A      0.825846  2459A      0.826360  2460A      0.826443  
    2461A      0.826933  2462A      0.827549  2463A      0.827930  
    2464A      0.828298  2465A      0.828842  2466A      0.829114  
    2467A      0.829231  2468A      0.829631  2469A      0.829831  
    2470A      0.830057  2471A      0.830523  2472A      0.830679  
    2473A      0.830941  2474A      0.831416  2475A      0.831606  
    2476A      0.832152  2477A      0.832309  2478A      0.832485  
    2479A      0.832700  2480A      0.833111  2481A      0.833255  
    2482A      0.833771  2483A      0.834008  2484A      0.834447  
    2485A      0.834684  2486A      0.834856  2487A      0.835388  
    2488A      0.835456  2489A      0.835866  2490A      0.836660  
    2491A      0.836906  2492A      0.837095  2493A      0.837633  
    2494A      0.838266  2495A      0.839109  2496A      0.839257  
    2497A      0.839721  2498A      0.839852  2499A      0.840384  
    2500A      0.840750  2501A      0.841043  2502A      0.841435  
    2503A      0.841567  2504A      0.842070  2505A      0.842186  
    2506A      0.842224  2507A      0.842943  2508A      0.843052  
    2509A      0.843372  2510A      0.843778  2511A      0.844194  
    2512A      0.844500  2513A      0.844867  2514A      0.845137  
    2515A      0.845383  2516A      0.845887  2517A      0.846569  
    2518A      0.846958  2519A      0.847597  2520A      0.847935  
    2521A      0.848343  2522A      0.848401  2523A      0.848814  
    2524A      0.850037  2525A      0.850299  2526A      0.850728  
    2527A      0.850987  2528A      0.851077  2529A      0.851311  
    2530A      0.852007  2531A      0.852525  2532A      0.852803  
    2533A      0.853020  2534A      0.854198  2535A      0.854416  
    2536A      0.854511  2537A      0.854976  2538A      0.855512  
    2539A      0.855598  2540A      0.855786  2541A      0.855834  
    2542A      0.856507  2543A      0.856693  2544A      0.857397  
    2545A      0.857469  2546A      0.858024  2547A      0.858286  
    2548A      0.858964  2549A      0.859130  2550A      0.859374  
    2551A      0.859734  2552A      0.860046  2553A      0.860503  
    2554A      0.860649  2555A      0.861059  2556A      0.861323  
    2557A      0.861575  2558A      0.861647  2559A      0.862437  
    2560A      0.862786  2561A      0.863591  2562A      0.863807  
    2563A      0.863919  2564A      0.864575  2565A      0.864883  
    2566A      0.864955  2567A      0.865367  2568A      0.865791  
    2569A      0.866190  2570A      0.867086  2571A      0.867919  
    2572A      0.868072  2573A      0.868155  2574A      0.868619  
    2575A      0.869329  2576A      0.869477  2577A      0.869843  
    2578A      0.869867  2579A      0.870375  2580A      0.870609  
    2581A      0.870757  2582A      0.870894  2583A      0.871328  
    2584A      0.871457  2585A      0.872297  2586A      0.872511  
    2587A      0.872946  2588A      0.873140  2589A      0.873817  
    2590A      0.874003  2591A      0.874334  2592A      0.874524  
    2593A      0.874789  2594A      0.875141  2595A      0.875714  
    2596A      0.876091  2597A      0.876659  2598A      0.877123  
    2599A      0.877279  2600A      0.877857  2601A      0.878169  
    2602A      0.878534  2603A      0.879293  2604A      0.879945  
    2605A      0.880373  2606A      0.880628  2607A      0.881060  
    2608A      0.881263  2609A      0.881481  2610A      0.881822  
    2611A      0.882115  2612A      0.882524  2613A      0.882774  
    2614A      0.883019  2615A      0.883134  2616A      0.883707  
    2617A      0.883806  2618A      0.884147  2619A      0.884993  
    2620A      0.885320  2621A      0.885729  2622A      0.886188  
    2623A      0.886461  2624A      0.886717  2625A      0.887231  
    2626A      0.887747  2627A      0.888661  2628A      0.888983  
    2629A      0.889231  2630A      0.889589  2631A      0.890621  
    2632A      0.890810  2633A      0.891057  2634A      0.891393  
    2635A      0.891915  2636A      0.892094  2637A      0.892817  
    2638A      0.892917  2639A      0.893569  2640A      0.893962  
    2641A      0.894226  2642A      0.894466  2643A      0.894703  
    2644A      0.894968  2645A      0.895038  2646A      0.895371  
    2647A      0.895598  2648A      0.896385  2649A      0.896565  
    2650A      0.897002  2651A      0.897575  2652A      0.898063  
    2653A      0.898316  2654A      0.899033  2655A      0.899539  
    2656A      0.900234  2657A      0.900528  2658A      0.901188  
    2659A      0.901339  2660A      0.901488  2661A      0.902042  
    2662A      0.902298  2663A      0.902847  2664A      0.903224  
    2665A      0.903632  2666A      0.904512  2667A      0.904717  
    2668A      0.905060  2669A      0.905582  2670A      0.905790  
    2671A      0.906236  2672A      0.907045  2673A      0.907270  
    2674A      0.907802  2675A      0.908671  2676A      0.908913  
    2677A      0.909310  2678A      0.909919  2679A      0.910342  
    2680A      0.910771  2681A      0.911246  2682A      0.911500  
    2683A      0.911724  2684A      0.911943  2685A      0.912158  
    2686A      0.912465  2687A      0.912918  2688A      0.913199  
    2689A      0.913564  2690A      0.913838  2691A      0.914361  
    2692A      0.915134  2693A      0.915992  2694A      0.916788  
    2695A      0.917067  2696A      0.917401  2697A      0.918014  
    2698A      0.918036  2699A      0.918654  2700A      0.919035  
    2701A      0.920408  2702A      0.920486  2703A      0.920562  
    2704A      0.921416  2705A      0.921728  2706A      0.921892  
    2707A      0.922046  2708A      0.922590  2709A      0.923313  
    2710A      0.924028  2711A      0.924349  2712A      0.924831  
    2713A      0.927968  2714A      0.928311  2715A      0.928454  
    2716A      0.929679  2717A      0.931162  2718A      0.931707  
    2719A      0.932187  2720A      0.932408  2721A      0.933050  
    2722A      0.933388  2723A      0.933782  2724A      0.934009  
    2725A      0.934878  2726A      0.935319  2727A      0.935737  
    2728A      0.935831  2729A      0.937017  2730A      0.937273  
    2731A      0.937802  2732A      0.938686  2733A      0.938875  
    2734A      0.939582  2735A      0.940244  2736A      0.940987  
    2737A      0.941603  2738A      0.941978  2739A      0.942350  
    2740A      0.942720  2741A      0.943279  2742A      0.944408  
    2743A      0.945400  2744A      0.945436  2745A      0.946075  
    2746A      0.946789  2747A      0.947096  2748A      0.947805  
    2749A      0.948011  2750A      0.948378  2751A      0.948529  
    2752A      0.949232  2753A      0.950024  2754A      0.951353  
    2755A      0.952358  2756A      0.952539  2757A      0.953661  
    2758A      0.954167  2759A      0.954678  2760A      0.955588  
    2761A      0.955781  2762A      0.956241  2763A      0.956393  
    2764A      0.956779  2765A      0.957082  2766A      0.957403  
    2767A      0.957992  2768A      0.958349  2769A      0.958533  
    2770A      0.960976  2771A      0.961728  2772A      0.962032  
    2773A      0.962583  2774A      0.962874  2775A      0.964217  
    2776A      0.965291  2777A      0.965579  2778A      0.965732  
    2779A      0.966203  2780A      0.966825  2781A      0.968216  
    2782A      0.969377  2783A      0.970054  2784A      0.971646  
    2785A      0.972566  2786A      0.973620  2787A      0.973922  
    2788A      0.974001  2789A      0.974129  2790A      0.975082  
    2791A      0.976608  2792A      0.977566  2793A      0.978342  
    2794A      0.978684  2795A      0.979013  2796A      0.980190  
    2797A      0.982251  2798A      0.982661  2799A      0.983779  
    2800A      0.984761  2801A      0.985993  2802A      0.987199  
    2803A      0.987551  2804A      0.989739  2805A      0.990022  
    2806A      0.991291  2807A      0.991572  2808A      0.992651  
    2809A      0.993961  2810A      0.994747  2811A      0.995103  
    2812A      0.996004  2813A      0.996390  2814A      0.997565  
    2815A      0.998748  2816A      0.998841  2817A      0.999007  
    2818A      0.999452  2819A      1.000295  2820A      1.001803  
    2821A      1.002405  2822A      1.003314  2823A      1.004378  
    2824A      1.006373  2825A      1.006971  2826A      1.007378  
    2827A      1.008200  2828A      1.008990  2829A      1.009236  
    2830A      1.009808  2831A      1.010491  2832A      1.011067  
    2833A      1.012265  2834A      1.012599  2835A      1.013051  
    2836A      1.014664  2837A      1.015386  2838A      1.015861  
    2839A      1.016055  2840A      1.016986  2841A      1.017242  
    2842A      1.017943  2843A      1.018434  2844A      1.018538  
    2845A      1.019802  2846A      1.020879  2847A      1.021362  
    2848A      1.021688  2849A      1.022116  2850A      1.022726  
    2851A      1.026687  2852A      1.027461  2853A      1.027965  
    2854A      1.028109  2855A      1.028304  2856A      1.029493  
    2857A      1.030054  2858A      1.030959  2859A      1.031902  
    2860A      1.032205  2861A      1.033228  2862A      1.033710  
    2863A      1.033771  2864A      1.034401  2865A      1.035110  
    2866A      1.035660  2867A      1.036153  2868A      1.038102  
    2869A      1.039179  2870A      1.039530  2871A      1.040215  
    2872A      1.042000  2873A      1.042531  2874A      1.043664  
    2875A      1.043786  2876A      1.045324  2877A      1.045799  
    2878A      1.047085  2879A      1.047944  2880A      1.047950  
    2881A      1.049113  2882A      1.049438  2883A      1.049910  
    2884A      1.050252  2885A      1.051333  2886A      1.053015  
    2887A      1.053166  2888A      1.054539  2889A      1.055960  
    2890A      1.057992  2891A      1.058153  2892A      1.060385  
    2893A      1.060824  2894A      1.062212  2895A      1.063067  
    2896A      1.063583  2897A      1.064762  2898A      1.064929  
    2899A      1.065347  2900A      1.065972  2901A      1.067344  
    2902A      1.068937  2903A      1.070184  2904A      1.071421  
    2905A      1.071514  2906A      1.074534  2907A      1.074699  
    2908A      1.076762  2909A      1.077101  2910A      1.078620  
    2911A      1.078820  2912A      1.081882  2913A      1.083360  
    2914A      1.083983  2915A      1.086714  2916A      1.088888  
    2917A      1.088934  2918A      1.090141  2919A      1.091713  
    2920A      1.093706  2921A      1.096873  2922A      1.097145  
    2923A      1.097213  2924A      1.099525  2925A      1.101833  
    2926A      1.103330  2927A      1.104188  2928A      1.108107  
    2929A      1.108186  2930A      1.108758  2931A      1.109838  
    2932A      1.110559  2933A      1.114557  2934A      1.115988  
    2935A      1.118017  2936A      1.118212  2937A      1.119790  
    2938A      1.120507  2939A      1.120976  2940A      1.122448  
    2941A      1.122728  2942A      1.123603  2943A      1.126166  
    2944A      1.127450  2945A      1.128513  2946A      1.131227  
    2947A      1.131622  2948A      1.132324  2949A      1.133722  
    2950A      1.134547  2951A      1.136325  2952A      1.137320  
    2953A      1.138174  2954A      1.139283  2955A      1.140262  
    2956A      1.140827  2957A      1.140888  2958A      1.142534  
    2959A      1.144471  2960A      1.144687  2961A      1.149164  
    2962A      1.149406  2963A      1.150225  2964A      1.152592  
    2965A      1.153659  2966A      1.154880  2967A      1.155715  
    2968A      1.156389  2969A      1.158392  2970A      1.158626  
    2971A      1.159632  2972A      1.161710  2973A      1.162449  
    2974A      1.163564  2975A      1.165985  2976A      1.168143  
    2977A      1.169176  2978A      1.169636  2979A      1.169836  
    2980A      1.171680  2981A      1.172812  2982A      1.174374  
    2983A      1.174786  2984A      1.176301  2985A      1.179371  
    2986A      1.180853  2987A      1.180905  2988A      1.181459  
    2989A      1.183612  2990A      1.184805  2991A      1.185093  
    2992A      1.186438  2993A      1.193294  2994A      1.199054  
    2995A      1.202616  2996A      1.205804  2997A      1.206976  
    2998A      1.210217  2999A      1.214320  3000A      1.214920  
    3001A      1.215599  3002A      1.221994  3003A      1.224142  
    3004A      1.226519  3005A      1.227083  3006A      1.230442  
    3007A      1.235988  3008A      1.237283  3009A      1.240959  
    3010A      1.242875  3011A      1.243112  3012A      1.256239  
    3013A      1.258325  3014A      1.258692  3015A      1.260207  
    3016A      1.261566  3017A      1.264936  3018A      1.268208  
    3019A      1.269125  3020A      1.282423  3021A      1.292847  
    3022A      1.293770  3023A      1.293823  3024A      1.294580  
    3025A      1.297144  3026A      1.301745  3027A      1.310688  
    3028A      1.315687  3029A      1.341513  3030A      1.342183  
    3031A      1.346520  3032A      1.384025  3033A      1.399279  
    3034A      1.486168  3035A      1.522953  

    Final Occupation by Irrep:
              A 
    DOCC [  1920 ]
    NA   [  1920 ]
    NB   [  1920 ]

  @DF-RHF Final Energy: -26127.91113885748200

   => Energetics <=

    Nuclear Repulsion Energy =         340830.8111575122456998
    One-Electron Energy =             -717550.4456285363994539
    Two-Electron Energy =              350602.1216645457316190
    Total Energy =                     -26127.9111388575001911

Computation Completed


Properties will be evaluated at   0.000000,   0.000000,   0.000000 [a0]

Properties computed using the SCF density matrix


 Multipole Moments:

 ------------------------------------------------------------------------------------
     Multipole            Electronic (a.u.)      Nuclear  (a.u.)        Total (a.u.)
 ------------------------------------------------------------------------------------

 L = 1.  Multiply by 2.5417464519 to convert [e a0] to [Debye]
 Dipole X            :     -27874.7925769        27808.9451006          -65.8474763
 Dipole Y            :    -351821.3823918       351434.7769522         -386.6054396
 Dipole Z            :    -380478.8916288       380113.5025171         -365.3891117
 Magnitude           :                                                  536.0119952

 ------------------------------------------------------------------------------------

*** tstop() called on atl1-1-01-010-23-2.pace.gatech.edu at Thu May 22 18:27:06 2025
Module time:
	user time   =  447839.54 seconds =    7463.99 minutes
	system time =   10277.39 seconds =     171.29 minutes
	total time  =      57510 seconds =     958.50 minutes
Total time:
	user time   =  447839.54 seconds =    7463.99 minutes
	system time =   10277.39 seconds =     171.29 minutes
	total time  =      57510 seconds =     958.50 minutes
Wall time: 57510.46 seconds
