# Supplementary material for: SparcleQC: Automated Input File Creation for QM/MM Studies of Protein:Ligand Complexes
Source: J Chem Inf Model. 2025 Jun 17;65(13):6433–40. doi: 10.1021/acs.jcim.5c00617 (PMC12264949; doi:10.1021/acs.jcim.5c00617)
Supplement: Supplementary file 2 [file ci5c00617_si_002.zip › si/convergence/ex1_1ABA/psi4_files/no_ee/cutoff_7.5_psi4_file_prot.out]

Scratch directory: /tmp/
   => Libint2 <=

    Primary   basis highest AM E, G, H:  5, 4, 3
    Auxiliary basis highest AM E, G, H:  6, 5, 4
    Onebody   basis highest AM E, G, H:  6, 5, 4
    Solid Harmonics ordering:            gaussian

*** tstart() called on atl1-1-01-010-25-2.pace.gatech.edu
*** at Tue May 20 08:30:53 2025

   => Loading Basis Set <=

    Name: MINIX
    Role: ORBITAL
    Keyword: BASIS
    atoms 1, 4-5, 7-13, 25-26, 32-39, 50, 53-54, 56-58, 60, 70-71, 73-76, 92-93, 95, 102-103, 109-110, 112-114, 123-124, 130, 133-134, 136-139, 152-154, 156, 166, 169-170, 172-178, 189-190, 192-193, 201-202, 204-205, 213-214, 216-218, 228-229, 231-234, 250-251, 253-256, 269-270, 272, 279-280, 282-284, 294-295, 297-300, 313-317, 329, 332-333, 335-338, 351-352, 358-359, 361-363, 365, 382-383, 385-386, 394-395, 397-398, 408-409, 411-413, 425-426, 428-431, 444-445, 451-452, 454-457, 470-471, 473-474, 484-485, 487-488, 490, 501-502, 504-506, 515-518 entry C          line    74 file /storage/hive/project/chem-sherrill/csargent30/.conda/envs/psi419/share/psi4/basis/minix.gbs 
    atoms 2, 6, 14, 27, 40, 51, 55, 72, 94, 104, 111, 131, 135, 167, 171, 191, 194-195, 203, 206-207, 215, 219-220, 230, 252, 271, 281, 285-286, 296, 330, 334, 353, 360, 384, 387-388, 396, 399, 410, 415, 427, 446, 453, 472, 475, 486, 503, 520, 529, 532, 535, 538, 541, 544, 547, 550                                                                                                                                                                                                                                                                             entry O          line   102 file /storage/hive/project/chem-sherrill/csargent30/.conda/envs/psi419/share/psi4/basis/minix.gbs 
    atoms 3, 24, 31, 52, 59, 61, 69, 77, 91, 101, 108, 122, 132, 151, 168, 188, 200, 212, 227, 235, 249, 268, 278, 293, 312, 331, 350, 357, 364, 366-367, 381, 393, 407, 414, 424, 443, 450, 469, 483, 500, 514, 519                                                                                                                                                                                                                                                                                                                                                   entry N          line    88 file /storage/hive/project/chem-sherrill/csargent30/.conda/envs/psi419/share/psi4/basis/minix.gbs 
    atoms 15-23, 28-30, 41-49, 62-68, 78-90, 97-100, 105-107, 115-121, 126-129, 140-150, 157-165, 179-187, 196-199, 208-211, 221-226, 236-248, 257-267, 273-277, 287-292, 301-311, 318-328, 339-349, 354-356, 368-380, 389-392, 400-406, 416-423, 432-442, 447-449, 458-468, 476-482, 491-499, 507-513, 521-528, 530-531, 533-534, 536-537, 539-540, 542-543, 545-546, 548-549, 551-562                                                                                                                                                                                entry H          line    24 file /storage/hive/project/chem-sherrill/csargent30/.conda/envs/psi419/share/psi4/basis/minix.gbs 
    atoms 96, 125, 155, 489                                                                                                                                                                                                                                                                                                                                                                                                                                                                                                                                            entry S          line   256 file /storage/hive/project/chem-sherrill/csargent30/.conda/envs/psi419/share/psi4/basis/minix.gbs 

   => HF3C: Empirical Dispersion <=

    Grimme's -D3 (BJ-damping) Dispersion Correction
    Grimme S.; Ehrlich S.; Goerigk L. (2011), J. Comput. Chem., 32: 1456

        s6 =       1.000000
        s8 =       0.877700
        a1 =       0.417100
        a2 =       2.914900


         ---------------------------------------------------------
                                   SCF
               by Justin Turney, Rob Parrish, Andy Simmonett
                          and Daniel G. A. Smith
                              RHF Reference
                       10 Threads, 114440 MiB Core
         ---------------------------------------------------------

  ==> Geometry <==

    Molecular point group: c1
    Full point group: C1

    Geometry (in Angstrom), charge = -2, multiplicity = 1:

       Center              X                  Y                   Z               Mass       
    ------------   -----------------  -----------------  -----------------  -----------------
         C            9.479000000000    49.442000000000    55.784000000000    12.000000000000
         O            9.222000000000    50.616000000000    56.099000000000    15.994914619570
         N            8.831000000000    48.837000000000    54.788000000000    14.003074004430
         C            7.706000000000    49.436000000000    54.084000000000    12.000000000000
         C            6.456000000000    48.981000000000    54.822000000000    12.000000000000
         O            6.310000000000    47.784000000000    55.139000000000    15.994914619570
         C            7.599000000000    48.942000000000    52.633000000000    12.000000000000
         C            8.692000000000    49.472000000000    51.736000000000    12.000000000000
         C            9.959000000000    48.898000000000    51.781000000000    12.000000000000
         C            8.415000000000    50.537000000000    50.880000000000    12.000000000000
         C           10.961000000000    49.400000000000    50.960000000000    12.000000000000
         C            9.426000000000    51.032000000000    50.065000000000    12.000000000000
         C           10.685000000000    50.467000000000    50.116000000000    12.000000000000
         O           11.708000000000    50.978000000000    49.318000000000    15.994914619570
         H            9.136000000000    47.916000000000    54.508000000000     1.007825032230
         H            7.783000000000    50.523000000000    54.107000000000     1.007825032230
         H            6.637000000000    49.260000000000    52.230000000000     1.007825032230
         H            7.639000000000    47.853000000000    52.629000000000     1.007825032230
         H           10.161000000000    48.072000000000    52.447000000000     1.007825032230
         H            7.427000000000    50.972000000000    50.851000000000     1.007825032230
         H           11.948000000000    48.963000000000    50.978000000000     1.007825032230
         H            9.228000000000    51.855000000000    49.395000000000     1.007825032230
         H           11.376000000000    51.721000000000    48.808000000000     1.007825032230
         N            5.533000000000    49.874000000000    55.110000000000    14.003074004430
         C            4.317000000000    49.477000000000    55.789000000000    12.000000000000
         C            3.333000000000    50.620000000000    55.891000000000    12.000000000000
         O            3.372000000000    51.588000000000    55.127000000000    15.994914619570
         H            5.674000000000    50.841000000000    54.856000000000     1.007825032230
         H            4.569000000000    49.137000000000    56.794000000000     1.007825032230
         H            3.854000000000    48.656000000000    55.241000000000     1.007825032230
         N            2.442000000000    50.507000000000    56.862000000000    14.003074004430
         C            1.413000000000    51.506000000000    57.119000000000    12.000000000000
         C            0.005000000000    50.927000000000    57.232000000000    12.000000000000
         C           -0.521000000000    50.237000000000    56.001000000000    12.000000000000
         C           -0.985000000000    51.011000000000    54.951000000000    12.000000000000
         C           -0.569000000000    48.854000000000    55.936000000000    12.000000000000
         C           -1.502000000000    50.387000000000    53.835000000000    12.000000000000
         C           -1.086000000000    48.222000000000    54.817000000000    12.000000000000
         C           -1.549000000000    49.003000000000    53.779000000000    12.000000000000
         O           -2.106000000000    48.406000000000    52.664000000000    15.994914619570
         H            2.477000000000    49.689000000000    57.454000000000     1.007825032230
         H            1.439000000000    52.275000000000    56.347000000000     1.007825032230
         H            0.006000000000    50.203000000000    58.047000000000     1.007825032230
         H           -0.679000000000    51.735000000000    57.492000000000     1.007825032230
         H           -0.943000000000    52.089000000000    55.005000000000     1.007825032230
         H           -0.201000000000    48.265000000000    56.763000000000     1.007825032230
         H           -1.869000000000    50.975000000000    53.007000000000     1.007825032230
         H           -1.126000000000    47.144000000000    54.759000000000     1.007825032230
         H           -2.740000000000    47.740000000000    52.940000000000     1.007825032230
         C           -4.489000000000    54.638000000000    59.165000000000    12.000000000000
         O           -5.677000000000    54.600000000000    58.838000000000    15.994914619570
         N           -3.764000000000    53.513000000000    59.144000000000    14.003074004430
         C           -4.323000000000    52.242000000000    58.734000000000    12.000000000000
         C           -3.681000000000    51.215000000000    59.641000000000    12.000000000000
         O           -2.469000000000    51.006000000000    59.589000000000    15.994914619570
         C           -3.962000000000    52.008000000000    57.296000000000    12.000000000000
         C           -4.635000000000    50.801000000000    56.669000000000    12.000000000000
         C           -4.176000000000    49.512000000000    56.726000000000    12.000000000000
         N           -5.696000000000    50.809000000000    55.872000000000    14.003074004430
         C           -5.895000000000    49.594000000000    55.423000000000    12.000000000000
         N           -4.976000000000    48.833000000000    55.943000000000    14.003074004430
         H           -2.794000000000    53.552000000000    59.424000000000     1.007825032230
         H           -5.406000000000    52.241000000000    58.862000000000     1.007825032230
         H           -2.883000000000    51.867000000000    57.234000000000     1.007825032230
         H           -4.231000000000    52.894000000000    56.721000000000     1.007825032230
         H           -6.258000000000    51.618000000000    55.648000000000     1.007825032230
         H           -3.337000000000    49.137000000000    57.293000000000     1.007825032230
         H           -6.677000000000    49.282000000000    54.747000000000     1.007825032230
         N           -4.454000000000    50.568000000000    60.487000000000    14.003074004430
         C           -3.913000000000    49.659000000000    61.489000000000    12.000000000000
         C           -3.055000000000    48.558000000000    60.876000000000    12.000000000000
         O           -3.491000000000    47.931000000000    59.898000000000    15.994914619570
         C           -5.077000000000    49.060000000000    62.264000000000    12.000000000000
         C           -4.581000000000    48.271000000000    63.463000000000    12.000000000000
         C           -5.696000000000    47.747000000000    64.361000000000    12.000000000000
         C           -5.125000000000    47.550000000000    65.754000000000    12.000000000000
         N           -6.117000000000    47.166000000000    66.752000000000    14.003074004430
         H           -5.453000000000    50.706000000000    60.440000000000     1.007825032230
         H           -3.296000000000    50.234000000000    62.180000000000     1.007825032230
         H           -5.727000000000    49.864000000000    62.610000000000     1.007825032230
         H           -5.643000000000    48.398000000000    61.608000000000     1.007825032230
         H           -4.005000000000    47.420000000000    63.099000000000     1.007825032230
         H           -3.926000000000    48.910000000000    64.055000000000     1.007825032230
         H           -6.513000000000    48.468000000000    64.395000000000     1.007825032230
         H           -6.062000000000    46.795000000000    63.976000000000     1.007825032230
         H           -4.367000000000    46.769000000000    65.706000000000     1.007825032230
         H           -4.651000000000    48.479000000000    66.072000000000     1.007825032230
         H           -5.667000000000    47.053000000000    67.649000000000     1.007825032230
         H           -6.548000000000    46.294000000000    66.480000000000     1.007825032230
         H           -6.824000000000    47.884000000000    66.818000000000     1.007825032230
         N           -1.840000000000    48.367000000000    61.392000000000    14.003074004430
         C           -0.992000000000    47.311000000000    60.887000000000    12.000000000000
         C           -0.176000000000    46.758000000000    62.031000000000    12.000000000000
         O            0.958000000000    47.176000000000    62.300000000000    15.994914619570
         C           -0.081000000000    47.849000000000    59.785000000000    12.000000000000
         S            0.906000000000    46.497000000000    59.054000000000    31.972071174400
         H           -1.511000000000    48.963000000000    62.139000000000     1.007825032230
         H           -1.616000000000    46.517000000000    60.478000000000     1.007825032230
         H           -0.691000000000    48.308000000000    59.007000000000     1.007825032230
         H            0.590000000000    48.598000000000    60.206000000000     1.007825032230
         N           -0.745000000000    45.803000000000    62.754000000000    14.003074004430
         C           -0.066000000000    45.169000000000    63.887000000000    12.000000000000
         C            1.297000000000    44.560000000000    63.509000000000    12.000000000000
         O            2.300000000000    44.868000000000    64.165000000000    15.994914619570
         H           -1.679000000000    45.502000000000    62.515000000000     1.007825032230
         H            0.092000000000    45.920000000000    64.661000000000     1.007825032230
         H           -0.706000000000    44.381000000000    64.285000000000     1.007825032230
         N            1.441000000000    43.750000000000    62.430000000000    14.003074004430
         C            2.722000000000    43.233000000000    61.953000000000    12.000000000000
         C            3.756000000000    44.331000000000    61.685000000000    12.000000000000
         O            4.949000000000    44.126000000000    61.944000000000    15.994914619570
         C            2.361000000000    42.431000000000    60.697000000000    12.000000000000
         C            0.961000000000    41.944000000000    60.950000000000    12.000000000000
         C            0.350000000000    43.177000000000    61.613000000000    12.000000000000
         H            3.124000000000    42.549000000000    62.701000000000     1.007825032230
         H            2.394000000000    43.066000000000    59.812000000000     1.007825032230
         H            3.040000000000    41.586000000000    60.581000000000     1.007825032230
         H            0.449000000000    41.692000000000    60.021000000000     1.007825032230
         H            0.963000000000    41.096000000000    61.635000000000     1.007825032230
         H           -0.493000000000    42.895000000000    62.243000000000     1.007825032230
         H            0.031000000000    43.893000000000    60.855000000000     1.007825032230
         N            3.322000000000    45.484000000000    61.134000000000    14.003074004430
         C            4.203000000000    46.620000000000    60.883000000000    12.000000000000
         C            3.465000000000    47.784000000000    60.221000000000    12.000000000000
         S            2.700000000000    47.388000000000    58.627000000000    31.972071174400
         H            2.346000000000    45.564000000000    60.885000000000     1.007825032230
         H            5.022000000000    46.302000000000    60.238000000000     1.007825032230
         H            2.681000000000    48.119000000000    60.900000000000     1.007825032230
         H            4.169000000000    48.603000000000    60.074000000000     1.007825032230
         C            4.103000000000    54.707000000000    53.574000000000    12.000000000000
         O            4.298000000000    55.692000000000    52.855000000000    15.994914619570
         N            3.358000000000    53.697000000000    53.143000000000    14.003074004430
         C            2.813000000000    53.718000000000    51.788000000000    12.000000000000
         C            1.415000000000    54.343000000000    51.725000000000    12.000000000000
         O            0.846000000000    54.490000000000    50.639000000000    15.994914619570
         C            2.765000000000    52.263000000000    51.154000000000    12.000000000000
         C            1.854000000000    51.314000000000    51.971000000000    12.000000000000
         C            4.222000000000    51.753000000000    51.018000000000    12.000000000000
         C            1.552000000000    49.957000000000    51.275000000000    12.000000000000
         H            3.168000000000    52.914000000000    53.752000000000     1.007825032230
         H            3.476000000000    54.326000000000    51.173000000000     1.007825032230
         H            2.346000000000    52.349000000000    50.152000000000     1.007825032230
         H            2.343000000000    51.107000000000    52.923000000000     1.007825032230
         H            0.910000000000    51.822000000000    52.168000000000     1.007825032230
         H            4.218000000000    50.753000000000    50.584000000000     1.007825032230
         H            4.784000000000    52.427000000000    50.372000000000     1.007825032230
         H            4.689000000000    51.720000000000    52.002000000000     1.007825032230
         H            0.908000000000    49.355000000000    51.916000000000     1.007825032230
         H            2.486000000000    49.425000000000    51.096000000000     1.007825032230
         H            1.050000000000    50.140000000000    50.325000000000     1.007825032230
         N            0.803000000000    54.699000000000    52.842000000000    14.003074004430
         C           -0.523000000000    55.306000000000    52.821000000000    12.000000000000
         C           -1.551000000000    54.355000000000    53.441000000000    12.000000000000
         C           -2.945000000000    54.929000000000    53.268000000000    12.000000000000
         S           -4.230000000000    53.864000000000    53.922000000000    31.972071174400
         C           -4.327000000000    52.868000000000    52.489000000000    12.000000000000
         H            1.263000000000    54.547000000000    53.728000000000     1.007825032230
         H           -0.806000000000    55.528000000000    51.792000000000     1.007825032230
         H           -1.338000000000    54.233000000000    54.503000000000     1.007825032230
         H           -1.494000000000    53.386000000000    52.946000000000     1.007825032230
         H           -2.992000000000    55.887000000000    53.785000000000     1.007825032230
         H           -3.129000000000    55.092000000000    52.206000000000     1.007825032230
         H           -5.082000000000    52.095000000000    52.634000000000     1.007825032230
         H           -4.601000000000    53.487000000000    51.634000000000     1.007825032230
         H           -3.359000000000    52.401000000000    52.305000000000     1.007825032230
         C           -3.305000000000    56.701000000000    49.689000000000    12.000000000000
         O           -2.574000000000    56.844000000000    50.663000000000    15.994914619570
         N           -2.981000000000    55.933000000000    48.650000000000    14.003074004430
         C           -1.694000000000    55.276000000000    48.503000000000    12.000000000000
         C           -0.689000000000    56.178000000000    47.833000000000    12.000000000000
         O           -1.007000000000    57.031000000000    46.986000000000    15.994914619570
         C           -1.807000000000    54.027000000000    47.654000000000    12.000000000000
         C           -2.448000000000    52.908000000000    48.447000000000    12.000000000000
         C           -1.674000000000    52.148000000000    49.313000000000    12.000000000000
         C           -3.793000000000    52.637000000000    48.293000000000    12.000000000000
         C           -2.246000000000    51.109000000000    50.022000000000    12.000000000000
         C           -4.359000000000    51.592000000000    49.009000000000    12.000000000000
         C           -3.585000000000    50.828000000000    49.870000000000    12.000000000000
         H           -3.669000000000    55.800000000000    47.923000000000     1.007825032230
         H           -1.321000000000    55.001000000000    49.490000000000     1.007825032230
         H           -2.418000000000    54.242000000000    46.778000000000     1.007825032230
         H           -0.812000000000    53.718000000000    47.333000000000     1.007825032230
         H           -0.624000000000    52.369000000000    49.433000000000     1.007825032230
         H           -4.397000000000    53.231000000000    47.623000000000     1.007825032230
         H           -1.643000000000    50.518000000000    50.695000000000     1.007825032230
         H           -5.410000000000    51.372000000000    48.895000000000     1.007825032230
         H           -4.032000000000    50.014000000000    50.420000000000     1.007825032230
         N            0.559000000000    55.981000000000    48.219000000000    14.003074004430
         C            1.648000000000    56.676000000000    47.609000000000    12.000000000000
         C            2.148000000000    55.749000000000    46.503000000000    12.000000000000
         O            2.969000000000    54.837000000000    46.727000000000    15.994914619570
         C            2.727000000000    56.921000000000    48.641000000000    12.000000000000
         C            3.851000000000    57.807000000000    48.123000000000    12.000000000000
         O            4.136000000000    57.836000000000    46.930000000000    15.994914619570
         O            4.466000000000    58.475000000000    48.937000000000    15.994914619570
         H            0.748000000000    55.324000000000    48.962000000000     1.007825032230
         H            1.306000000000    57.621000000000    47.186000000000     1.007825032230
         H            3.149000000000    55.961000000000    48.937000000000     1.007825032230
         H            2.279000000000    57.394000000000    49.515000000000     1.007825032230
         N            1.729000000000    56.044000000000    45.279000000000    14.003074004430
         C            2.074000000000    55.193000000000    44.152000000000    12.000000000000
         C            3.544000000000    55.165000000000    43.751000000000    12.000000000000
         O            4.028000000000    54.128000000000    43.262000000000    15.994914619570
         C            1.196000000000    55.606000000000    42.978000000000    12.000000000000
         C           -0.276000000000    55.169000000000    43.109000000000    12.000000000000
         O           -0.642000000000    54.440000000000    44.043000000000    15.994914619570
         O           -1.058000000000    55.533000000000    42.223000000000    15.994914619570
         H            1.165000000000    56.868000000000    45.129000000000     1.007825032230
         H            1.794000000000    54.174000000000    44.420000000000     1.007825032230
         H            1.224000000000    56.692000000000    42.895000000000     1.007825032230
         H            1.608000000000    55.175000000000    42.065000000000     1.007825032230
         N            4.295000000000    56.236000000000    44.041000000000    14.003074004430
         C            5.738000000000    56.262000000000    43.810000000000    12.000000000000
         C            6.419000000000    55.264000000000    44.753000000000    12.000000000000
         O            7.287000000000    54.507000000000    44.311000000000    15.994914619570
         C            6.285000000000    57.691000000000    44.060000000000    12.000000000000
         C            7.817000000000    57.877000000000    44.132000000000    12.000000000000
         C            8.325000000000    58.939000000000    45.136000000000    12.000000000000
         O            7.863000000000    60.082000000000    45.076000000000    15.994914619570
         O            9.188000000000    58.652000000000    45.976000000000    15.994914619570
         H            3.849000000000    57.053000000000    44.433000000000     1.007825032230
         H            5.941000000000    55.976000000000    42.778000000000     1.007825032230
         H            5.919000000000    58.324000000000    43.252000000000     1.007825032230
         H            5.858000000000    58.056000000000    44.994000000000     1.007825032230
         H            8.165000000000    58.163000000000    43.139000000000     1.007825032230
         H            8.267000000000    56.918000000000    44.390000000000     1.007825032230
         N            6.007000000000    55.188000000000    46.022000000000    14.003074004430
         C            6.595000000000    54.232000000000    46.948000000000    12.000000000000
         C            6.178000000000    52.810000000000    46.615000000000    12.000000000000
         O            7.003000000000    51.909000000000    46.780000000000    15.994914619570
         C            6.185000000000    54.544000000000    48.389000000000    12.000000000000
         C            6.770000000000    55.890000000000    48.845000000000    12.000000000000
         C            8.263000000000    55.770000000000    49.033000000000    12.000000000000
         C            9.097000000000    56.857000000000    48.364000000000    12.000000000000
         N            8.714000000000    58.206000000000    48.749000000000    14.003074004430
         H            5.275000000000    55.805000000000    46.344000000000     1.007825032230
         H            7.680000000000    54.301000000000    46.874000000000     1.007825032230
         H            5.098000000000    54.589000000000    48.449000000000     1.007825032230
         H            6.549000000000    53.753000000000    49.045000000000     1.007825032230
         H            6.562000000000    56.648000000000    48.090000000000     1.007825032230
         H            6.309000000000    56.183000000000    49.788000000000     1.007825032230
         H            8.470000000000    55.798000000000    50.103000000000     1.007825032230
         H            8.583000000000    54.803000000000    48.645000000000     1.007825032230
         H           10.142000000000    56.705000000000    48.635000000000     1.007825032230
         H            8.998000000000    56.759000000000    47.283000000000     1.007825032230
         H            9.047000000000    58.862000000000    48.057000000000     1.007825032230
         H            7.708000000000    58.265000000000    48.811000000000     1.007825032230
         H            9.121000000000    58.428000000000    49.646000000000     1.007825032230
         N            4.954000000000    52.544000000000    46.147000000000    14.003074004430
         C            4.574000000000    51.175000000000    45.767000000000    12.000000000000
         C            5.400000000000    50.768000000000    44.548000000000    12.000000000000
         O            5.935000000000    49.653000000000    44.554000000000    15.994914619570
         C            3.036000000000    51.092000000000    45.467000000000    12.000000000000
         C            2.286000000000    51.433000000000    46.777000000000    12.000000000000
         C            2.604000000000    49.685000000000    45.023000000000    12.000000000000
         C            0.773000000000    51.661000000000    46.639000000000    12.000000000000
         H            4.282000000000    53.292000000000    46.053000000000     1.007825032230
         H            4.809000000000    50.502000000000    46.592000000000     1.007825032230
         H            2.774000000000    51.816000000000    44.696000000000     1.007825032230
         H            2.438000000000    50.609000000000    47.474000000000     1.007825032230
         H            2.731000000000    52.331000000000    47.204000000000     1.007825032230
         H            3.120000000000    49.420000000000    44.100000000000     1.007825032230
         H            2.859000000000    48.965000000000    45.800000000000     1.007825032230
         H            1.527000000000    49.672000000000    44.854000000000     1.007825032230
         H            0.349000000000    51.893000000000    47.616000000000     1.007825032230
         H            0.592000000000    52.493000000000    45.958000000000     1.007825032230
         H            0.304000000000    50.760000000000    46.244000000000     1.007825032230
         N            5.592000000000    51.650000000000    43.542000000000    14.003074004430
         C            6.428000000000    51.322000000000    42.387000000000    12.000000000000
         C            7.875000000000    50.984000000000    42.805000000000    12.000000000000
         O            8.493000000000    50.019000000000    42.350000000000    15.994914619570
         C            6.431000000000    52.514000000000    41.431000000000    12.000000000000
         H            5.148000000000    52.556000000000    43.589000000000     1.007825032230
         H            5.999000000000    50.461000000000    41.875000000000     1.007825032230
         H            7.051000000000    52.284000000000    40.564000000000     1.007825032230
         H            6.833000000000    53.389000000000    41.943000000000     1.007825032230
         H            5.412000000000    52.720000000000    41.104000000000     1.007825032230
         N            8.420000000000    51.753000000000    43.762000000000    14.003074004430
         C            9.754000000000    51.519000000000    44.282000000000    12.000000000000
         C            9.824000000000    50.151000000000    44.980000000000    12.000000000000
         O           10.783000000000    49.382000000000    44.768000000000    15.994914619570
         C           10.071000000000    52.653000000000    45.226000000000    12.000000000000
         C           11.325000000000    52.457000000000    46.033000000000    12.000000000000
         C           11.503000000000    53.587000000000    47.030000000000    12.000000000000
         O           11.927000000000    54.654000000000    46.595000000000    15.994914619570
         O           11.218000000000    53.423000000000    48.217000000000    15.994914619570
         H            7.881000000000    52.522000000000    44.133000000000     1.007825032230
         H           10.465000000000    51.534000000000    43.456000000000     1.007825032230
         H           10.183000000000    53.564000000000    44.639000000000     1.007825032230
         H            9.233000000000    52.781000000000    45.911000000000     1.007825032230
         H           11.260000000000    51.512000000000    46.572000000000     1.007825032230
         H           12.184000000000    52.430000000000    45.362000000000     1.007825032230
         N            8.796000000000    49.803000000000    45.757000000000    14.003074004430
         C            8.772000000000    48.508000000000    46.402000000000    12.000000000000
         C            8.758000000000    47.383000000000    45.375000000000    12.000000000000
         O            9.544000000000    46.436000000000    45.473000000000    15.994914619570
         C            7.545000000000    48.399000000000    47.296000000000    12.000000000000
         C            7.324000000000    47.081000000000    48.078000000000    12.000000000000
         C            8.510000000000    46.703000000000    48.971000000000    12.000000000000
         C            6.091000000000    47.281000000000    48.927000000000    12.000000000000
         H            8.031000000000    50.447000000000    45.895000000000     1.007825032230
         H            9.665000000000    48.408000000000    47.019000000000     1.007825032230
         H            7.607000000000    49.203000000000    48.029000000000     1.007825032230
         H            6.664000000000    48.575000000000    46.679000000000     1.007825032230
         H            7.141000000000    46.273000000000    47.369000000000     1.007825032230
         H            9.398000000000    46.559000000000    48.355000000000     1.007825032230
         H            8.284000000000    45.779000000000    49.503000000000     1.007825032230
         H            8.692000000000    47.501000000000    49.691000000000     1.007825032230
         H            5.893000000000    46.375000000000    49.500000000000     1.007825032230
         H            5.238000000000    47.497000000000    48.283000000000     1.007825032230
         H            6.252000000000    48.115000000000    49.610000000000     1.007825032230
         N            7.912000000000    47.499000000000    44.338000000000    14.003074004430
         C            7.852000000000    46.455000000000    43.322000000000    12.000000000000
         C            6.783000000000    46.760000000000    42.296000000000    12.000000000000
         C            5.362000000000    46.760000000000    42.865000000000    12.000000000000
         C            4.409000000000    47.143000000000    41.755000000000    12.000000000000
         C            4.990000000000    45.393000000000    43.428000000000    12.000000000000
         H            7.316000000000    48.311000000000    44.262000000000     1.007825032230
         H            7.603000000000    45.512000000000    43.810000000000     1.007825032230
         H            6.984000000000    47.744000000000    41.873000000000     1.007825032230
         H            6.841000000000    46.018000000000    41.499000000000     1.007825032230
         H            5.298000000000    47.502000000000    43.661000000000     1.007825032230
         H            3.388000000000    47.150000000000    42.138000000000     1.007825032230
         H            4.488000000000    46.420000000000    40.943000000000     1.007825032230
         H            4.664000000000    48.135000000000    41.383000000000     1.007825032230
         H            5.683000000000    45.128000000000    44.226000000000     1.007825032230
         H            3.975000000000    45.428000000000    43.824000000000     1.007825032230
         H            5.045000000000    44.646000000000    42.636000000000     1.007825032230
         C           12.810000000000    44.733000000000    44.943000000000    12.000000000000
         O           13.706000000000    43.894000000000    45.089000000000    15.994914619570
         N           11.531000000000    44.377000000000    44.905000000000    14.003074004430
         C           11.130000000000    42.976000000000    44.972000000000    12.000000000000
         C           11.340000000000    42.248000000000    43.660000000000    12.000000000000
         O           11.424000000000    41.017000000000    43.683000000000    15.994914619570
         C            9.646000000000    42.848000000000    45.362000000000    12.000000000000
         C            9.265000000000    43.266000000000    46.773000000000    12.000000000000
         C            7.755000000000    43.294000000000    46.907000000000    12.000000000000
         C            9.881000000000    42.319000000000    47.757000000000    12.000000000000
         H           10.821000000000    45.091000000000    44.828000000000     1.007825032230
         H           11.730000000000    42.484000000000    45.738000000000     1.007825032230
         H            9.070000000000    43.463000000000    44.670000000000     1.007825032230
         H            9.347000000000    41.809000000000    45.223000000000     1.007825032230
         H            9.653000000000    44.268000000000    46.959000000000     1.007825032230
         H            7.485000000000    43.594000000000    47.920000000000     1.007825032230
         H            7.340000000000    44.007000000000    46.194000000000     1.007825032230
         H            7.354000000000    42.301000000000    46.703000000000     1.007825032230
         H            9.608000000000    42.618000000000    48.769000000000     1.007825032230
         H           10.966000000000    42.341000000000    47.652000000000     1.007825032230
         H            9.518000000000    41.309000000000    47.566000000000     1.007825032230
         N           11.455000000000    42.952000000000    42.525000000000    14.003074004430
         C           11.525000000000    42.334000000000    41.214000000000    12.000000000000
         C           10.164000000000    41.769000000000    40.833000000000    12.000000000000
         O           10.081000000000    40.762000000000    40.130000000000    15.994914619570
         H           11.495000000000    43.959000000000    42.585000000000     1.007825032230
         H           11.825000000000    43.080000000000    40.478000000000     1.007825032230
         H           12.259000000000    41.529000000000    41.232000000000     1.007825032230
         N            9.056000000000    42.383000000000    41.229000000000    14.003074004430
         C            7.732000000000    41.847000000000    40.950000000000    12.000000000000
         C            7.015000000000    42.653000000000    39.888000000000    12.000000000000
         O            7.168000000000    43.877000000000    39.827000000000    15.994914619570
         C            6.847000000000    41.867000000000    42.198000000000    12.000000000000
         C            7.270000000000    40.907000000000    43.286000000000    12.000000000000
         C            6.765000000000    39.494000000000    43.037000000000    12.000000000000
         N            5.309000000000    39.509000000000    42.945000000000    14.003074004430
         C            4.456000000000    39.277000000000    43.947000000000    12.000000000000
         N            4.847000000000    39.018000000000    45.181000000000    14.003074004430
         N            3.160000000000    39.333000000000    43.692000000000    14.003074004430
         H            9.134000000000    43.250000000000    41.741000000000     1.007825032230
         H            7.833000000000    40.818000000000    40.605000000000     1.007825032230
         H            6.864000000000    42.876000000000    42.610000000000     1.007825032230
         H            5.825000000000    41.629000000000    41.903000000000     1.007825032230
         H            8.359000000000    40.887000000000    43.332000000000     1.007825032230
         H            6.881000000000    41.260000000000    44.241000000000     1.007825032230
         H            7.071000000000    38.848000000000    43.860000000000     1.007825032230
         H            7.184000000000    39.117000000000    42.104000000000     1.007825032230
         H            4.909000000000    39.714000000000    42.040000000000     1.007825032230
         H            5.832000000000    38.979000000000    45.401000000000     1.007825032230
         H            4.161000000000    38.858000000000    45.905000000000     1.007825032230
         H            2.838000000000    39.538000000000    42.757000000000     1.007825032230
         H            2.492000000000    39.171000000000    44.432000000000     1.007825032230
         N            6.207000000000    41.956000000000    39.087000000000    14.003074004430
         C            5.293000000000    42.579000000000    38.150000000000    12.000000000000
         C            3.843000000000    42.635000000000    38.597000000000    12.000000000000
         O            3.041000000000    43.261000000000    37.909000000000    15.994914619570
         C            5.310000000000    41.860000000000    36.804000000000    12.000000000000
         C            6.551000000000    42.112000000000    35.946000000000    12.000000000000
         O            7.307000000000    43.063000000000    36.189000000000    15.994914619570
         O            6.749000000000    41.341000000000    35.013000000000    15.994914619570
         H            6.233000000000    40.948000000000    39.136000000000     1.007825032230
         H            5.631000000000    43.602000000000    37.985000000000     1.007825032230
         H            5.243000000000    40.789000000000    36.993000000000     1.007825032230
         H            4.430000000000    42.166000000000    36.238000000000     1.007825032230
         N            3.402000000000    41.944000000000    39.654000000000    14.003074004430
         C            2.003000000000    41.980000000000    40.075000000000    12.000000000000
         C            2.042000000000    42.251000000000    41.586000000000    12.000000000000
         O            3.101000000000    42.119000000000    42.211000000000    15.994914619570
         C            1.229000000000    40.623000000000    39.804000000000    12.000000000000
         C            1.480000000000    40.065000000000    38.389000000000    12.000000000000
         O            1.654000000000    39.648000000000    40.770000000000    15.994914619570
         H            4.056000000000    41.380000000000    40.177000000000     1.007825032230
         H            1.491000000000    42.799000000000    39.570000000000     1.007825032230
         H            0.160000000000    40.798000000000    39.928000000000     1.007825032230
         H            0.891000000000    39.158000000000    41.087000000000     1.007825032230
         H            0.925000000000    39.136000000000    38.261000000000     1.007825032230
         H            1.148000000000    40.792000000000    37.648000000000     1.007825032230
         H            2.545000000000    39.873000000000    38.258000000000     1.007825032230
         N            0.923000000000    42.587000000000    42.217000000000    14.003074004430
         C            0.860000000000    42.841000000000    43.647000000000    12.000000000000
         C            0.191000000000    41.696000000000    44.392000000000    12.000000000000
         O           -0.020000000000    41.755000000000    45.606000000000    15.994914619570
         C            0.083000000000    44.138000000000    43.892000000000    12.000000000000
         C            0.752000000000    45.382000000000    43.343000000000    12.000000000000
         C           -0.200000000000    46.571000000000    43.380000000000    12.000000000000
         N           -0.054000000000    47.428000000000    44.372000000000    14.003074004430
         O           -1.105000000000    46.721000000000    42.552000000000    15.994914619570
         H            0.074000000000    42.670000000000    41.677000000000     1.007825032230
         H            1.874000000000    42.962000000000    44.027000000000     1.007825032230
         H           -0.896000000000    44.042000000000    43.423000000000     1.007825032230
         H           -0.056000000000    44.263000000000    44.966000000000     1.007825032230
         H            1.055000000000    45.199000000000    42.312000000000     1.007825032230
         H            1.634000000000    45.609000000000    43.942000000000     1.007825032230
         H            0.677000000000    47.290000000000    45.055000000000     1.007825032230
         H           -0.673000000000    48.222000000000    44.448000000000     1.007825032230
         N           -0.126000000000    40.611000000000    43.683000000000    14.003074004430
         C           -0.846000000000    39.468000000000    44.218000000000    12.000000000000
         C           -0.127000000000    38.883000000000    45.417000000000    12.000000000000
         O            1.056000000000    38.530000000000    45.397000000000    15.994914619570
         C           -0.990000000000    38.374000000000    43.128000000000    12.000000000000
         C           -1.627000000000    38.920000000000    41.847000000000    12.000000000000
         C           -1.847000000000    37.233000000000    43.716000000000    12.000000000000
         C           -3.091000000000    39.330000000000    41.987000000000    12.000000000000
         H            0.152000000000    40.582000000000    42.713000000000     1.007825032230
         H           -1.840000000000    39.791000000000    44.527000000000     1.007825032230
         H           -0.001000000000    37.983000000000    42.890000000000     1.007825032230
         H           -1.563000000000    38.148000000000    41.080000000000     1.007825032230
         H           -1.054000000000    39.786000000000    41.516000000000     1.007825032230
         H           -1.966000000000    36.446000000000    42.971000000000     1.007825032230
         H           -2.827000000000    37.621000000000    43.994000000000     1.007825032230
         H           -1.354000000000    36.826000000000    44.598000000000     1.007825032230
         H           -3.323000000000    40.106000000000    41.258000000000     1.007825032230
         H           -3.266000000000    39.713000000000    42.992000000000     1.007825032230
         H           -3.729000000000    38.464000000000    41.811000000000     1.007825032230
         N           -0.881000000000    38.847000000000    46.502000000000    14.003074004430
         C           -0.441000000000    38.279000000000    47.754000000000    12.000000000000
         C            0.502000000000    39.140000000000    48.581000000000    12.000000000000
         O            0.972000000000    38.690000000000    49.632000000000    15.994914619570
         H           -1.812000000000    39.236000000000    46.453000000000     1.007825032230
         H           -1.326000000000    38.078000000000    48.358000000000     1.007825032230
         H            0.054000000000    37.331000000000    47.545000000000     1.007825032230
         N            0.859000000000    40.336000000000    48.132000000000    14.003074004430
         C            1.732000000000    41.190000000000    48.902000000000    12.000000000000
         C            1.034000000000    41.776000000000    50.121000000000    12.000000000000
         O           -0.031000000000    42.407000000000    50.002000000000    15.994914619570
         C            2.216000000000    42.332000000000    48.029000000000    12.000000000000
         C            3.407000000000    42.998000000000    47.384000000000    12.000000000000
         C            3.093000000000    44.447000000000    47.004000000000    12.000000000000
         C            4.542000000000    42.927000000000    48.387000000000    12.000000000000
         H            0.515000000000    40.654000000000    47.237000000000     1.007825032230
         H            2.593000000000    40.609000000000    49.233000000000     1.007825032230
         H            1.601000000000    42.161000000000    47.146000000000     1.007825032230
         H            1.711000000000    43.184000000000    48.485000000000     1.007825032230
         H            3.686000000000    42.444000000000    46.487000000000     1.007825032230
         H            3.962000000000    44.893000000000    46.520000000000     1.007825032230
         H            2.245000000000    44.467000000000    46.319000000000     1.007825032230
         H            2.848000000000    45.013000000000    47.902000000000     1.007825032230
         H            5.430000000000    43.398000000000    47.965000000000     1.007825032230
         H            4.253000000000    43.448000000000    49.300000000000     1.007825032230
         H            4.758000000000    41.884000000000    48.618000000000     1.007825032230
         N            1.609000000000    41.565000000000    51.285000000000    14.003074004430
         C            1.098000000000    42.152000000000    52.502000000000    12.000000000000
         C            2.197000000000    43.020000000000    53.128000000000    12.000000000000
         O            3.368000000000    42.991000000000    52.732000000000    15.994914619570
         C            0.678000000000    41.061000000000    53.494000000000    12.000000000000
         C           -0.525000000000    40.271000000000    53.005000000000    12.000000000000
         O            1.805000000000    40.199000000000    53.678000000000    15.994914619570
         H            2.429000000000    40.977000000000    51.329000000000     1.007825032230
         H            0.236000000000    42.776000000000    52.267000000000     1.007825032230
         H            0.430000000000    41.527000000000    54.448000000000     1.007825032230
         H            1.577000000000    39.501000000000    54.296000000000     1.007825032230
         H           -0.785000000000    39.510000000000    53.741000000000     1.007825032230
         H           -1.370000000000    40.945000000000    52.866000000000     1.007825032230
         H           -0.283000000000    39.791000000000    52.057000000000     1.007825032230
         N            1.761000000000    43.922000000000    53.995000000000    14.003074004430
         C            2.669000000000    44.782000000000    54.721000000000    12.000000000000
         C            2.899000000000    44.200000000000    56.110000000000    12.000000000000
         O            1.950000000000    43.687000000000    56.706000000000    15.994914619570
         C            2.071000000000    46.190000000000    54.846000000000    12.000000000000
         C            1.967000000000    46.894000000000    53.501000000000    12.000000000000
         S            3.577000000000    47.123000000000    52.682000000000    31.972071174400
         C            3.194000000000    46.290000000000    51.174000000000    12.000000000000
         H            0.767000000000    44.011000000000    54.153000000000     1.007825032230
         H            3.619000000000    44.837000000000    54.189000000000     1.007825032230
         H            1.073000000000    46.110000000000    55.278000000000     1.007825032230
         H            2.699000000000    46.784000000000    55.510000000000     1.007825032230
         H            1.328000000000    46.300000000000    52.848000000000     1.007825032230
         H            1.506000000000    47.870000000000    53.650000000000     1.007825032230
         H            4.062000000000    46.314000000000    50.515000000000     1.007825032230
         H            2.929000000000    45.255000000000    51.388000000000     1.007825032230
         H            2.354000000000    46.787000000000    50.688000000000     1.007825032230
         N            4.081000000000    44.299000000000    56.717000000000    14.003074004430
         C            5.246000000000    45.002000000000    56.188000000000    12.000000000000
         C            6.066000000000    44.193000000000    55.186000000000    12.000000000000
         O            5.934000000000    42.966000000000    55.087000000000    15.994914619570
         C            6.034000000000    45.354000000000    57.433000000000    12.000000000000
         C            5.875000000000    44.064000000000    58.208000000000    12.000000000000
         C            4.392000000000    43.743000000000    58.040000000000    12.000000000000
         H            4.914000000000    45.923000000000    55.709000000000     1.007825032230
         H            7.079000000000    45.565000000000    57.206000000000     1.007825032230
         H            5.574000000000    46.188000000000    57.964000000000     1.007825032230
         H            6.497000000000    43.274000000000    57.786000000000     1.007825032230
         H            6.115000000000    44.218000000000    59.260000000000     1.007825032230
         H            3.797000000000    44.224000000000    58.816000000000     1.007825032230
         H            4.231000000000    42.665000000000    58.048000000000     1.007825032230
         N            6.987000000000    44.867000000000    54.479000000000    14.003074004430
         C            8.000000000000    44.233000000000    53.656000000000    12.000000000000
         C            7.805000000000    44.569000000000    52.173000000000    12.000000000000
         C            6.630000000000    43.812000000000    51.545000000000    12.000000000000
         C            6.785000000000    42.295000000000    51.627000000000    12.000000000000
         N            5.768000000000    41.525000000000    51.936000000000    14.003074004430
         O            7.875000000000    41.758000000000    51.405000000000    15.994914619570
         H            6.974000000000    45.876000000000    54.523000000000     1.007825032230
         H            7.999000000000    43.154000000000    53.809000000000     1.007825032230
         H            7.620000000000    45.639000000000    52.079000000000     1.007825032230
         H            8.717000000000    44.319000000000    51.631000000000     1.007825032230
         H            6.554000000000    44.097000000000    50.496000000000     1.007825032230
         H            5.711000000000    44.101000000000    52.056000000000     1.007825032230
         H            4.864000000000    41.934000000000    52.124000000000     1.007825032230
         H            5.890000000000    40.524000000000    51.986000000000     1.007825032230
         O           -4.494000000000    46.184000000000    55.356000000000    15.994914619570
         H           -3.983000000000    45.969000000000    54.576000000000     1.007825032230
         H           -4.883000000000    45.386000000000    55.713000000000     1.007825032230
         O           -0.810000000000    44.068000000000    57.031000000000    15.994914619570
         H            0.132000000000    43.938000000000    56.920000000000     1.007825032230
         H           -1.285000000000    43.430000000000    56.499000000000     1.007825032230
         O           -5.188000000000    43.599000000000    55.708000000000    15.994914619570
         H           -5.595000000000    43.266000000000    54.908000000000     1.007825032230
         H           -4.407000000000    43.083000000000    55.907000000000     1.007825032230
         O            3.187000000000    37.794000000000    47.216000000000    15.994914619570
         H            2.483000000000    38.037000000000    46.615000000000     1.007825032230
         H            2.832000000000    37.256000000000    47.923000000000     1.007825032230
         O            3.645000000000    39.297000000000    51.046000000000    15.994914619570
         H            4.240000000000    39.454000000000    50.312000000000     1.007825032230
         H            3.097000000000    38.535000000000    50.856000000000     1.007825032230
         O           -1.910000000000    49.551000000000    43.381000000000    15.994914619570
         H           -1.662000000000    49.802000000000    42.491000000000     1.007825032230
         H           -2.807000000000    49.216000000000    43.380000000000     1.007825032230
         O           -4.831000000000    48.504000000000    52.099000000000    15.994914619570
         H           -5.768000000000    48.538000000000    51.905000000000     1.007825032230
         H           -4.357000000000    48.187000000000    51.330000000000     1.007825032230
         O           -2.001000000000    42.627000000000    47.431000000000    15.994914619570
         H           -1.139000000000    42.734000000000    47.029000000000     1.007825032230
         H           -1.902000000000    42.534000000000    48.378000000000     1.007825032230
         H           10.263000000000    48.876000000000    56.307000000000     1.007825032230
         H            1.597000000000    51.945000000000    58.080000000000     1.007825032230
         H           -4.038000000000    55.583000000000    59.452000000000     1.007825032230
         H            4.613000000000    47.002000000000    61.822000000000     1.007825032230
         H            4.541000000000    54.668000000000    54.572000000000     1.007825032230
         H           -0.473000000000    56.239000000000    53.398000000000     1.007825032230
         H           -4.281000000000    57.206000000000    49.637000000000     1.007825032230
         H            8.807000000000    46.339000000000    42.815000000000     1.007825032230
         H           13.019000000000    45.797000000000    44.864000000000     1.007825032230
         H            8.935000000000    44.673000000000    54.016000000000     1.007825032230

  Running in c1 symmetry.

  Rotational constants: A =      0.00008  B =      0.00000  C =      0.00000 [cm^-1]
  Rotational constants: A =      2.29497  B =      0.02617  C =      0.02606 [MHz]
  Nuclear repulsion = 122010.617651892869617

  Charge       = -2
  Multiplicity = 1
  Electrons    = 2138
  Nalpha       = 1069
  Nbeta        = 1069

  ==> Algorithm <==

  SCF Algorithm Type is DF.
  DIIS enabled.
  MOM disabled.
  Fractional occupation disabled.
  Guess Type is SAD.
  Energy threshold   = 1.00e-06
  Density threshold  = 1.00e-06
  Integral threshold = 1.00e-12

  ==> Primary Basis <==

  Basis Set: MINIX
    Blend: MINIX
    Number of shells: 1124
    Number of basis functions: 1698
    Number of Cartesian functions: 1702
    Spherical Harmonics?: true
    Max angular momentum: 2

   => Loading Basis Set <=

    Name: (MINIX AUX)
    Role: JKFIT
    Keyword: DF_BASIS_SCF
    atoms 1, 4-5, 7-13, 25-26, 32-39, 50, 53-54, 56-58, 60, 70-71, 73-76, 92-93, 95, 102-103, 109-110, 112-114, 123-124, 130, 133-134, 136-139, 152-154, 156, 166, 169-170, 172-178, 189-190, 192-193, 201-202, 204-205, 213-214, 216-218, 228-229, 231-234, 250-251, 253-256, 269-270, 272, 279-280, 282-284, 294-295, 297-300, 313-317, 329, 332-333, 335-338, 351-352, 358-359, 361-363, 365, 382-383, 385-386, 394-395, 397-398, 408-409, 411-413, 425-426, 428-431, 444-445, 451-452, 454-457, 470-471, 473-474, 484-485, 487-488, 490, 501-502, 504-506, 515-518 entry C          line   198 file /storage/hive/project/chem-sherrill/csargent30/.conda/envs/psi419/share/psi4/basis/def2-universal-jkfit.gbs 
    atoms 2, 6, 14, 27, 40, 51, 55, 72, 94, 104, 111, 131, 135, 167, 171, 191, 194-195, 203, 206-207, 215, 219-220, 230, 252, 271, 281, 285-286, 296, 330, 334, 353, 360, 384, 387-388, 396, 399, 410, 415, 427, 446, 453, 472, 475, 486, 503, 520, 529, 532, 535, 538, 541, 544, 547, 550                                                                                                                                                                                                                                                                             entry O          line   318 file /storage/hive/project/chem-sherrill/csargent30/.conda/envs/psi419/share/psi4/basis/def2-universal-jkfit.gbs 
    atoms 3, 24, 31, 52, 59, 61, 69, 77, 91, 101, 108, 122, 132, 151, 168, 188, 200, 212, 227, 235, 249, 268, 278, 293, 312, 331, 350, 357, 364, 366-367, 381, 393, 407, 414, 424, 443, 450, 469, 483, 500, 514, 519                                                                                                                                                                                                                                                                                                                                                   entry N          line   258 file /storage/hive/project/chem-sherrill/csargent30/.conda/envs/psi419/share/psi4/basis/def2-universal-jkfit.gbs 
    atoms 15-23, 28-30, 41-49, 62-68, 78-90, 97-100, 105-107, 115-121, 126-129, 140-150, 157-165, 179-187, 196-199, 208-211, 221-226, 236-248, 257-267, 273-277, 287-292, 301-311, 318-328, 339-349, 354-356, 368-380, 389-392, 400-406, 416-423, 432-442, 447-449, 458-468, 476-482, 491-499, 507-513, 521-528, 530-531, 533-534, 536-537, 539-540, 542-543, 545-546, 548-549, 551-562                                                                                                                                                                                entry H          line    18 file /storage/hive/project/chem-sherrill/csargent30/.conda/envs/psi419/share/psi4/basis/def2-universal-jkfit.gbs 
    atoms 96, 125, 155, 489                                                                                                                                                                                                                                                                                                                                                                                                                                                                                                                                            entry S          line   903 file /storage/hive/project/chem-sherrill/csargent30/.conda/envs/psi419/share/psi4/basis/def2-universal-jkfit.gbs 

  ==> Integral Setup <==

  ==> DiskDFJK: Density-Fitted J/K Matrices <==

    J tasked:                  Yes
    K tasked:                  Yes
    wK tasked:                  No
    OpenMP threads:             10
    Integrals threads:          10
    Memory [MiB]:            85830
    Algorithm:                Core
    Integral Cache:           NONE
    Schwarz Cutoff:          1E-12
    Fitting Condition:       1E-10

   => Auxiliary Basis Set <=

  Basis Set: (MINIX AUX)
    Blend: DEF2-UNIVERSAL-JKFIT
    Number of shells: 8649
    Number of basis functions: 26205
    Number of Cartesian functions: 30883
    Spherical Harmonics?: true
    Max angular momentum: 4

  Minimum eigenvalue in the overlap matrix is 1.6583671202E-01.
  Reciprocal condition number of the overlap matrix is 5.9078909724E-02.
    Using symmetric orthogonalization.

  ==> Pre-Iterations <==

  SCF Guess: Superposition of Atomic Densities via on-the-fly atomic UHF (no occupation information).

   -------------------------
    Irrep   Nso     Nmo    
   -------------------------
     A       1698    1698 
   -------------------------
    Total    1698    1698
   -------------------------

  ==> Iterations <==

                           Total Energy        Delta E     RMS |[F,P]|

   @DF-RHF iter SAD: -14655.72439380379910   -1.46557e+04   0.00000e+00 
   @DF-RHF iter   1: -14776.53270986196003   -1.20808e+02   1.85428e-03 DIIS/ADIIS
   @DF-RHF iter   2: -14781.62173319936119   -5.08902e+00   1.21365e-03 DIIS/ADIIS
   @DF-RHF iter   3: -14783.80816126027457   -2.18643e+00   1.47812e-04 DIIS/ADIIS
   @DF-RHF iter   4: -14783.87927522466089   -7.11140e-02   7.08552e-05 DIIS
   @DF-RHF iter   5: -14783.89404760745310   -1.47724e-02   2.22075e-05 DIIS
   @DF-RHF iter   6: -14783.89598174456842   -1.93414e-03   9.84769e-06 DIIS
   @DF-RHF iter   7: -14783.89635442156577   -3.72677e-04   3.53231e-06 DIIS
   @DF-RHF iter   8: -14783.89640117164163   -4.67501e-05   1.05854e-06 DIIS
   @DF-RHF iter   9: -14783.89640548089301   -4.30925e-06   3.54513e-07 DIIS
   @DF-RHF iter  10: -14783.89640587998656   -3.99094e-07   1.16554e-07 DIIS
  Energy and wave function converged.


  ==> Post-Iterations <==

    Orbital Energies [Eh]
    ---------------------

    Doubly Occupied:                                                      

       1A    -91.301354     2A    -91.295576     3A    -91.203255  
       4A    -91.181000     5A    -20.306930     6A    -20.301546  
       7A    -20.297018     8A    -20.295279     9A    -20.288587  
      10A    -20.275499    11A    -20.275213    12A    -20.267892  
      13A    -20.267852    14A    -20.267185    15A    -20.263645  
      16A    -20.254926    17A    -20.254460    18A    -20.245281  
      19A    -20.235743    20A    -20.235565    21A    -20.235010  
      22A    -20.233025    23A    -20.222627    24A    -20.222538  
      25A    -20.207082    26A    -20.206944    27A    -20.205082  
      28A    -20.192118    29A    -20.185024    30A    -20.184673  
      31A    -20.180553    32A    -20.174309    33A    -20.163666  
      34A    -20.158030    35A    -20.155668    36A    -20.153561  
      37A    -20.152127    38A    -20.150144    39A    -20.149956  
      40A    -20.137927    41A    -20.137858    42A    -20.135685  
      43A    -20.133581    44A    -20.093486    45A    -20.086470  
      46A    -20.082659    47A    -20.078985    48A    -20.072100  
      49A    -20.064098    50A    -20.054162    51A    -20.053602  
      52A    -20.045727    53A    -19.878295    54A    -19.876717  
      55A    -19.861946    56A    -19.859413    57A    -19.856751  
      58A    -19.855116    59A    -19.854897    60A    -19.842310  
      61A    -19.841415    62A    -19.841373    63A    -15.812305  
      64A    -15.488655    65A    -15.485328    66A    -15.484574  
      67A    -15.475110    68A    -15.474650    69A    -15.474011  
      70A    -15.468658    71A    -15.465071    72A    -15.459888  
      73A    -15.446930    74A    -15.422527    75A    -15.418773  
      76A    -15.417472    77A    -15.415567    78A    -15.406676  
      79A    -15.397152    80A    -15.395901    81A    -15.389679  
      82A    -15.389595    83A    -15.387755    84A    -15.363070  
      85A    -15.354135    86A    -15.338163    87A    -15.330544  
      88A    -15.327734    89A    -15.325042    90A    -15.323378  
      91A    -15.318375    92A    -15.317539    93A    -15.317286  
      94A    -15.314594    95A    -15.312237    96A    -15.294720  
      97A    -15.257890    98A    -15.251489    99A    -15.250232  
     100A    -15.244298   101A    -15.238892   102A    -15.236446  
     103A    -15.234796   104A    -15.232754   105A    -15.221158  
     106A    -11.430983   107A    -11.402552   108A    -11.359062  
     109A    -11.344191   110A    -11.337727   111A    -11.323745  
     112A    -11.320667   113A    -11.317435   114A    -11.310783  
     115A    -11.304506   116A    -11.292770   117A    -11.288056  
     118A    -11.287839   119A    -11.285482   120A    -11.279978  
     121A    -11.274825   122A    -11.274668   123A    -11.272807  
     124A    -11.263146   125A    -11.262157   126A    -11.257367  
     127A    -11.250157   128A    -11.248037   129A    -11.242532  
     130A    -11.237927   131A    -11.234423   132A    -11.233117  
     133A    -11.226179   134A    -11.222500   135A    -11.215994  
     136A    -11.213831   137A    -11.211443   138A    -11.211431  
     139A    -11.207179   140A    -11.206758   141A    -11.206559  
     142A    -11.206398   143A    -11.203749   144A    -11.203069  
     145A    -11.202995   146A    -11.201862   147A    -11.200856  
     148A    -11.198927   149A    -11.198460   150A    -11.198123  
     151A    -11.197758   152A    -11.192980   153A    -11.192399  
     154A    -11.190116   155A    -11.189119   156A    -11.187427  
     157A    -11.184676   158A    -11.181200   159A    -11.174771  
     160A    -11.172974   161A    -11.171616   162A    -11.164902  
     163A    -11.162386   164A    -11.160904   165A    -11.158918  
     166A    -11.158060   167A    -11.155680   168A    -11.155504  
     169A    -11.151948   170A    -11.145742   171A    -11.145657  
     172A    -11.145535   173A    -11.143190   174A    -11.140834  
     175A    -11.138208   176A    -11.137492   177A    -11.136455  
     178A    -11.135020   179A    -11.130303   180A    -11.127781  
     181A    -11.125239   182A    -11.124543   183A    -11.122965  
     184A    -11.122032   185A    -11.121271   186A    -11.121193  
     187A    -11.120316   188A    -11.120061   189A    -11.119725  
     190A    -11.119090   191A    -11.117222   192A    -11.115835  
     193A    -11.114180   194A    -11.113911   195A    -11.113558  
     196A    -11.111238   197A    -11.111098   198A    -11.109883  
     199A    -11.109841   200A    -11.109491   201A    -11.106561  
     202A    -11.105501   203A    -11.104915   204A    -11.103664  
     205A    -11.101764   206A    -11.101014   207A    -11.099825  
     208A    -11.092024   209A    -11.088857   210A    -11.088826  
     211A    -11.087581   212A    -11.087121   213A    -11.084420  
     214A    -11.083266   215A    -11.082468   216A    -11.079647  
     217A    -11.077108   218A    -11.075807   219A    -11.072803  
     220A    -11.070988   221A    -11.070565   222A    -11.068438  
     223A    -11.066454   224A    -11.066254   225A    -11.063233  
     226A    -11.059972   227A    -11.059178   228A    -11.058001  
     229A    -11.057087   230A    -11.056051   231A    -11.055791  
     232A    -11.054307   233A    -11.051970   234A    -11.047256  
     235A    -11.046663   236A    -11.045718   237A    -11.044207  
     238A    -11.041586   239A    -11.038680   240A    -11.037214  
     241A    -11.032556   242A    -11.031822   243A    -11.028802  
     244A    -11.028397   245A    -11.027758   246A    -11.027348  
     247A    -11.025741   248A    -11.025458   249A    -11.023443  
     250A    -11.021714   251A    -11.021354   252A    -11.020698  
     253A    -11.016398   254A    -11.014352   255A    -11.009288  
     256A    -11.008592   257A    -11.008320   258A    -11.007345  
     259A    -11.006798   260A    -11.002021   261A    -11.000988  
     262A    -10.999984   263A    -10.999633   264A    -10.995879  
     265A    -10.995714   266A    -10.988957   267A    -10.986020  
     268A    -10.983980   269A    -10.971725   270A    -10.946704  
     271A    -10.943969   272A    -10.926808   273A    -10.920880  
     274A    -10.903330   275A    -10.900599   276A     -8.913623  
     277A     -8.909176   278A     -8.821008   279A     -8.801391  
     280A     -6.563676   281A     -6.561302   282A     -6.559345  
     283A     -6.558098   284A     -6.556366   285A     -6.554116  
     286A     -6.470641   287A     -6.468879   288A     -6.465977  
     289A     -6.450972   290A     -6.449377   291A     -6.446369  
     292A     -1.527489   293A     -1.414625   294A     -1.407386  
     295A     -1.396043   296A     -1.381903   297A     -1.380439  
     298A     -1.378539   299A     -1.367412   300A     -1.363264  
     301A     -1.351389   302A     -1.351358   303A     -1.344291  
     304A     -1.335422   305A     -1.332644   306A     -1.332245  
     307A     -1.329996   308A     -1.327191   309A     -1.324273  
     310A     -1.320357   311A     -1.306077   312A     -1.306063  
     313A     -1.303553   314A     -1.298204   315A     -1.289246  
     316A     -1.282076   317A     -1.273663   318A     -1.270182  
     319A     -1.269365   320A     -1.268016   321A     -1.263909  
     322A     -1.263527   323A     -1.262839   324A     -1.262306  
     325A     -1.259306   326A     -1.254399   327A     -1.253862  
     328A     -1.253424   329A     -1.252330   330A     -1.250837  
     331A     -1.250688   332A     -1.247869   333A     -1.245330  
     334A     -1.244540   335A     -1.233422   336A     -1.232183  
     337A     -1.229775   338A     -1.229400   339A     -1.215391  
     340A     -1.210531   341A     -1.210441   342A     -1.209981  
     343A     -1.208006   344A     -1.207136   345A     -1.206982  
     346A     -1.206660   347A     -1.204249   348A     -1.202910  
     349A     -1.197992   350A     -1.192080   351A     -1.187823  
     352A     -1.187617   353A     -1.184877   354A     -1.183207  
     355A     -1.181666   356A     -1.180175   357A     -1.174598  
     358A     -1.172415   359A     -1.165043   360A     -1.162858  
     361A     -1.158945   362A     -1.145544   363A     -1.143025  
     364A     -1.139956   365A     -1.135731   366A     -1.125280  
     367A     -1.124852   368A     -1.120473   369A     -1.116633  
     370A     -1.112999   371A     -1.109535   372A     -1.109170  
     373A     -1.103693   374A     -1.101288   375A     -1.099641  
     376A     -1.095818   377A     -1.094723   378A     -1.090536  
     379A     -1.089551   380A     -1.086043   381A     -1.080242  
     382A     -1.079725   383A     -1.070832   384A     -1.068767  
     385A     -1.068727   386A     -1.063586   387A     -1.061919  
     388A     -1.060782   389A     -1.060705   390A     -1.057518  
     391A     -1.054879   392A     -1.051296   393A     -1.049830  
     394A     -1.047529   395A     -1.044276   396A     -1.043360  
     397A     -1.042641   398A     -1.036858   399A     -1.036145  
     400A     -1.033655   401A     -1.031832   402A     -1.030552  
     403A     -1.029070   404A     -1.023344   405A     -1.020568  
     406A     -1.017575   407A     -1.016390   408A     -1.015181  
     409A     -1.013638   410A     -1.007556   411A     -1.006956  
     412A     -1.003161   413A     -0.997085   414A     -0.991648  
     415A     -0.985690   416A     -0.984399   417A     -0.983258  
     418A     -0.982815   419A     -0.982527   420A     -0.977189  
     421A     -0.972037   422A     -0.969790   423A     -0.969076  
     424A     -0.965810   425A     -0.965531   426A     -0.965393  
     427A     -0.960920   428A     -0.959174   429A     -0.957201  
     430A     -0.956154   431A     -0.948573   432A     -0.946629  
     433A     -0.945546   434A     -0.945304   435A     -0.944494  
     436A     -0.943455   437A     -0.942510   438A     -0.941875  
     439A     -0.929282   440A     -0.922112   441A     -0.921833  
     442A     -0.921450   443A     -0.918799   444A     -0.918490  
     445A     -0.916075   446A     -0.908650   447A     -0.901991  
     448A     -0.899308   449A     -0.897450   450A     -0.896595  
     451A     -0.896037   452A     -0.889442   453A     -0.886965  
     454A     -0.884650   455A     -0.884374   456A     -0.880542  
     457A     -0.879223   458A     -0.878631   459A     -0.876510  
     460A     -0.871845   461A     -0.869710   462A     -0.869028  
     463A     -0.861234   464A     -0.860265   465A     -0.855595  
     466A     -0.854165   467A     -0.848545   468A     -0.845798  
     469A     -0.844141   470A     -0.843818   471A     -0.842337  
     472A     -0.841777   473A     -0.836525   474A     -0.834724  
     475A     -0.832649   476A     -0.829514   477A     -0.823960  
     478A     -0.823279   479A     -0.821216   480A     -0.815991  
     481A     -0.815677   482A     -0.813721   483A     -0.811770  
     484A     -0.809179   485A     -0.807352   486A     -0.806948  
     487A     -0.806189   488A     -0.805458   489A     -0.798509  
     490A     -0.797664   491A     -0.797501   492A     -0.792964  
     493A     -0.791687   494A     -0.788154   495A     -0.785687  
     496A     -0.785645   497A     -0.784204   498A     -0.782502  
     499A     -0.777827   500A     -0.775694   501A     -0.773611  
     502A     -0.771313   503A     -0.770656   504A     -0.770081  
     505A     -0.768629   506A     -0.766961   507A     -0.764783  
     508A     -0.761775   509A     -0.757622   510A     -0.756694  
     511A     -0.755158   512A     -0.754345   513A     -0.752832  
     514A     -0.751144   515A     -0.747403   516A     -0.745658  
     517A     -0.743419   518A     -0.740812   519A     -0.740687  
     520A     -0.738962   521A     -0.738588   522A     -0.736868  
     523A     -0.736686   524A     -0.735917   525A     -0.734097  
     526A     -0.732081   527A     -0.730365   528A     -0.727957  
     529A     -0.727622   530A     -0.723504   531A     -0.719509  
     532A     -0.716598   533A     -0.715490   534A     -0.709875  
     535A     -0.708710   536A     -0.708621   537A     -0.708081  
     538A     -0.707343   539A     -0.704213   540A     -0.703915  
     541A     -0.702556   542A     -0.701998   543A     -0.701086  
     544A     -0.698002   545A     -0.696283   546A     -0.694460  
     547A     -0.693166   548A     -0.691541   549A     -0.690540  
     550A     -0.689502   551A     -0.688719   552A     -0.688553  
     553A     -0.684336   554A     -0.682490   555A     -0.681014  
     556A     -0.680700   557A     -0.680602   558A     -0.679794  
     559A     -0.678622   560A     -0.676934   561A     -0.675750  
     562A     -0.675368   563A     -0.674246   564A     -0.670045  
     565A     -0.668930   566A     -0.668884   567A     -0.668261  
     568A     -0.666606   569A     -0.665237   570A     -0.663750  
     571A     -0.663190   572A     -0.662617   573A     -0.662024  
     574A     -0.660575   575A     -0.659887   576A     -0.658279  
     577A     -0.654355   578A     -0.653967   579A     -0.651109  
     580A     -0.649902   581A     -0.649527   582A     -0.645217  
     583A     -0.644295   584A     -0.642366   585A     -0.641705  
     586A     -0.640793   587A     -0.640274   588A     -0.637922  
     589A     -0.637909   590A     -0.637669   591A     -0.636940  
     592A     -0.635559   593A     -0.635021   594A     -0.633257  
     595A     -0.632545   596A     -0.630814   597A     -0.630378  
     598A     -0.629080   599A     -0.628902   600A     -0.628504  
     601A     -0.628036   602A     -0.627089   603A     -0.626019  
     604A     -0.625617   605A     -0.624752   606A     -0.622111  
     607A     -0.620633   608A     -0.616914   609A     -0.616549  
     610A     -0.616223   611A     -0.615890   612A     -0.615185  
     613A     -0.612482   614A     -0.611326   615A     -0.608209  
     616A     -0.607381   617A     -0.606418   618A     -0.605758  
     619A     -0.605735   620A     -0.604050   621A     -0.603311  
     622A     -0.601479   623A     -0.601117   624A     -0.600352  
     625A     -0.600279   626A     -0.598632   627A     -0.598408  
     628A     -0.596375   629A     -0.595310   630A     -0.594350  
     631A     -0.593909   632A     -0.592947   633A     -0.592604  
     634A     -0.590771   635A     -0.590682   636A     -0.589144  
     637A     -0.588928   638A     -0.587346   639A     -0.586822  
     640A     -0.585755   641A     -0.583668   642A     -0.582348  
     643A     -0.580522   644A     -0.578569   645A     -0.577935  
     646A     -0.577486   647A     -0.575615   648A     -0.575225  
     649A     -0.574472   650A     -0.574149   651A     -0.573660  
     652A     -0.573319   653A     -0.572166   654A     -0.571578  
     655A     -0.571017   656A     -0.569737   657A     -0.569437  
     658A     -0.569396   659A     -0.565469   660A     -0.563467  
     661A     -0.561848   662A     -0.561395   663A     -0.560639  
     664A     -0.558685   665A     -0.558518   666A     -0.557920  
     667A     -0.555839   668A     -0.555437   669A     -0.554613  
     670A     -0.552608   671A     -0.551754   672A     -0.551540  
     673A     -0.551326   674A     -0.550093   675A     -0.550082  
     676A     -0.549618   677A     -0.548446   678A     -0.546548  
     679A     -0.545865   680A     -0.545587   681A     -0.545236  
     682A     -0.544043   683A     -0.543653   684A     -0.542913  
     685A     -0.542267   686A     -0.541610   687A     -0.539733  
     688A     -0.537519   689A     -0.536855   690A     -0.536456  
     691A     -0.535651   692A     -0.534465   693A     -0.534003  
     694A     -0.533967   695A     -0.533134   696A     -0.531965  
     697A     -0.531539   698A     -0.530505   699A     -0.529359  
     700A     -0.528006   701A     -0.526596   702A     -0.525757  
     703A     -0.525238   704A     -0.524388   705A     -0.523468  
     706A     -0.522992   707A     -0.521911   708A     -0.521301  
     709A     -0.521277   710A     -0.520460   711A     -0.520072  
     712A     -0.519962   713A     -0.518961   714A     -0.518593  
     715A     -0.518307   716A     -0.517297   717A     -0.516402  
     718A     -0.516125   719A     -0.515398   720A     -0.514868  
     721A     -0.514583   722A     -0.514063   723A     -0.513243  
     724A     -0.512833   725A     -0.510804   726A     -0.510286  
     727A     -0.509512   728A     -0.509017   729A     -0.508431  
     730A     -0.507339   731A     -0.506406   732A     -0.506271  
     733A     -0.505170   734A     -0.502474   735A     -0.502042  
     736A     -0.501783   737A     -0.500700   738A     -0.500069  
     739A     -0.499615   740A     -0.499125   741A     -0.497759  
     742A     -0.496570   743A     -0.496112   744A     -0.495346  
     745A     -0.495153   746A     -0.492923   747A     -0.492420  
     748A     -0.491896   749A     -0.491421   750A     -0.491082  
     751A     -0.488666   752A     -0.488037   753A     -0.487539  
     754A     -0.487189   755A     -0.486676   756A     -0.486331  
     757A     -0.485784   758A     -0.485650   759A     -0.484685  
     760A     -0.483842   761A     -0.483199   762A     -0.482847  
     763A     -0.482385   764A     -0.481455   765A     -0.480388  
     766A     -0.480312   767A     -0.479964   768A     -0.479399  
     769A     -0.477869   770A     -0.477734   771A     -0.477089  
     772A     -0.475694   773A     -0.474099   774A     -0.473770  
     775A     -0.472681   776A     -0.472405   777A     -0.471351  
     778A     -0.471168   779A     -0.470029   780A     -0.468547  
     781A     -0.467337   782A     -0.466395   783A     -0.465874  
     784A     -0.464648   785A     -0.464195   786A     -0.463564  
     787A     -0.463160   788A     -0.462743   789A     -0.461940  
     790A     -0.461509   791A     -0.461178   792A     -0.458586  
     793A     -0.457663   794A     -0.456952   795A     -0.456582  
     796A     -0.455779   797A     -0.455520   798A     -0.453720  
     799A     -0.453683   800A     -0.452889   801A     -0.452068  
     802A     -0.451091   803A     -0.450543   804A     -0.450394  
     805A     -0.449768   806A     -0.449667   807A     -0.449507  
     808A     -0.448084   809A     -0.447366   810A     -0.446115  
     811A     -0.445877   812A     -0.445429   813A     -0.442230  
     814A     -0.442046   815A     -0.440859   816A     -0.440731  
     817A     -0.440427   818A     -0.440210   819A     -0.439682  
     820A     -0.439169   821A     -0.438561   822A     -0.438366  
     823A     -0.437608   824A     -0.436499   825A     -0.435354  
     826A     -0.434172   827A     -0.433926   828A     -0.433441  
     829A     -0.432574   830A     -0.431753   831A     -0.431066  
     832A     -0.431023   833A     -0.430266   834A     -0.429627  
     835A     -0.428916   836A     -0.427792   837A     -0.427507  
     838A     -0.427221   839A     -0.426179   840A     -0.425100  
     841A     -0.424596   842A     -0.424532   843A     -0.424342  
     844A     -0.423558   845A     -0.423384   846A     -0.422296  
     847A     -0.421865   848A     -0.421402   849A     -0.420205  
     850A     -0.418379   851A     -0.417509   852A     -0.417216  
     853A     -0.416709   854A     -0.415785   855A     -0.415328  
     856A     -0.414099   857A     -0.413940   858A     -0.411966  
     859A     -0.411783   860A     -0.411489   861A     -0.410810  
     862A     -0.410693   863A     -0.410601   864A     -0.409581  
     865A     -0.409316   866A     -0.408730   867A     -0.408197  
     868A     -0.406571   869A     -0.406330   870A     -0.405341  
     871A     -0.405105   872A     -0.404665   873A     -0.403965  
     874A     -0.403671   875A     -0.402377   876A     -0.402284  
     877A     -0.400645   878A     -0.400004   879A     -0.399719  
     880A     -0.399231   881A     -0.396826   882A     -0.396081  
     883A     -0.395499   884A     -0.395384   885A     -0.395325  
     886A     -0.394756   887A     -0.394030   888A     -0.393683  
     889A     -0.392695   890A     -0.391710   891A     -0.390104  
     892A     -0.389780   893A     -0.389196   894A     -0.388926  
     895A     -0.386510   896A     -0.386180   897A     -0.384220  
     898A     -0.383433   899A     -0.382979   900A     -0.382645  
     901A     -0.382152   902A     -0.380428   903A     -0.380258  
     904A     -0.379808   905A     -0.376788   906A     -0.376418  
     907A     -0.373833   908A     -0.373006   909A     -0.371761  
     910A     -0.371195   911A     -0.370806   912A     -0.370675  
     913A     -0.369550   914A     -0.366875   915A     -0.366556  
     916A     -0.366182   917A     -0.365108   918A     -0.364049  
     919A     -0.363880   920A     -0.363261   921A     -0.362087  
     922A     -0.361837   923A     -0.360896   924A     -0.360045  
     925A     -0.359352   926A     -0.357867   927A     -0.357727  
     928A     -0.356800   929A     -0.356756   930A     -0.355624  
     931A     -0.354886   932A     -0.354082   933A     -0.352992  
     934A     -0.352046   935A     -0.351673   936A     -0.350904  
     937A     -0.349881   938A     -0.348971   939A     -0.347329  
     940A     -0.347156   941A     -0.346978   942A     -0.345698  
     943A     -0.344109   944A     -0.342870   945A     -0.342659  
     946A     -0.340427   947A     -0.339831   948A     -0.339124  
     949A     -0.338007   950A     -0.337468   951A     -0.336570  
     952A     -0.332295   953A     -0.330542   954A     -0.329119  
     955A     -0.328694   956A     -0.327526   957A     -0.326114  
     958A     -0.325675   959A     -0.324448   960A     -0.323344  
     961A     -0.322709   962A     -0.320919   963A     -0.320652  
     964A     -0.320481   965A     -0.319791   966A     -0.319379  
     967A     -0.318274   968A     -0.317843   969A     -0.317211  
     970A     -0.316445   971A     -0.315327   972A     -0.315001  
     973A     -0.314499   974A     -0.314332   975A     -0.313904  
     976A     -0.313418   977A     -0.312244   978A     -0.309268  
     979A     -0.308011   980A     -0.306291   981A     -0.305499  
     982A     -0.304009   983A     -0.302720   984A     -0.301649  
     985A     -0.297403   986A     -0.297012   987A     -0.296236  
     988A     -0.295443   989A     -0.293508   990A     -0.293486  
     991A     -0.293121   992A     -0.291481   993A     -0.290957  
     994A     -0.287865   995A     -0.286774   996A     -0.285622  
     997A     -0.283265   998A     -0.282991   999A     -0.282888  
    1000A     -0.279588  1001A     -0.279428  1002A     -0.278900  
    1003A     -0.278862  1004A     -0.276222  1005A     -0.273744  
    1006A     -0.271697  1007A     -0.269227  1008A     -0.268438  
    1009A     -0.268057  1010A     -0.262221  1011A     -0.261968  
    1012A     -0.260890  1013A     -0.259195  1014A     -0.257091  
    1015A     -0.256009  1016A     -0.255650  1017A     -0.251603  
    1018A     -0.246121  1019A     -0.245349  1020A     -0.243797  
    1021A     -0.242750  1022A     -0.241038  1023A     -0.238593  
    1024A     -0.236237  1025A     -0.235573  1026A     -0.233414  
    1027A     -0.233323  1028A     -0.230272  1029A     -0.228858  
    1030A     -0.227441  1031A     -0.226533  1032A     -0.225433  
    1033A     -0.224604  1034A     -0.223911  1035A     -0.218043  
    1036A     -0.216934  1037A     -0.216374  1038A     -0.215532  
    1039A     -0.214705  1040A     -0.209806  1041A     -0.202175  
    1042A     -0.200528  1043A     -0.199705  1044A     -0.199008  
    1045A     -0.189853  1046A     -0.188362  1047A     -0.174510  
    1048A     -0.168416  1049A     -0.161463  1050A     -0.160673  
    1051A     -0.160113  1052A     -0.158358  1053A     -0.152846  
    1054A     -0.151121  1055A     -0.081898  1056A     -0.067338  
    1057A     -0.063580  1058A     -0.059837  1059A     -0.055836  
    1060A     -0.052187  1061A     -0.049807  1062A     -0.048447  
    1063A     -0.043610  1064A     -0.035681  1065A     -0.033511  
    1066A     -0.022798  1067A     -0.021383  1068A     -0.015866  
    1069A     -0.003225  

    Virtual:                                                              

    1070A      0.199230  1071A      0.201841  1072A      0.203529  
    1073A      0.209838  1074A      0.218270  1075A      0.235541  
    1076A      0.235760  1077A      0.239729  1078A      0.247039  
    1079A      0.252547  1080A      0.254155  1081A      0.268398  
    1082A      0.269619  1083A      0.273053  1084A      0.277039  
    1085A      0.280621  1086A      0.284300  1087A      0.286632  
    1088A      0.293533  1089A      0.294779  1090A      0.298765  
    1091A      0.299723  1092A      0.301786  1093A      0.305355  
    1094A      0.317581  1095A      0.319613  1096A      0.324644  
    1097A      0.329979  1098A      0.339566  1099A      0.343141  
    1100A      0.351324  1101A      0.355502  1102A      0.355783  
    1103A      0.357781  1104A      0.358009  1105A      0.358313  
    1106A      0.358753  1107A      0.363028  1108A      0.364694  
    1109A      0.364909  1110A      0.365864  1111A      0.376504  
    1112A      0.379774  1113A      0.385800  1114A      0.392839  
    1115A      0.394681  1116A      0.407878  1117A      0.412541  
    1118A      0.414819  1119A      0.426183  1120A      0.432464  
    1121A      0.435763  1122A      0.441238  1123A      0.443645  
    1124A      0.447653  1125A      0.449322  1126A      0.450278  
    1127A      0.451190  1128A      0.464141  1129A      0.465392  
    1130A      0.471549  1131A      0.476343  1132A      0.478134  
    1133A      0.481925  1134A      0.486835  1135A      0.489286  
    1136A      0.490744  1137A      0.491273  1138A      0.497935  
    1139A      0.498578  1140A      0.510595  1141A      0.513509  
    1142A      0.515039  1143A      0.516655  1144A      0.521271  
    1145A      0.521585  1146A      0.523354  1147A      0.524824  
    1148A      0.527181  1149A      0.528246  1150A      0.530511  
    1151A      0.533112  1152A      0.536107  1153A      0.536886  
    1154A      0.539171  1155A      0.544689  1156A      0.546297  
    1157A      0.549937  1158A      0.553464  1159A      0.556673  
    1160A      0.557615  1161A      0.561020  1162A      0.561841  
    1163A      0.562225  1164A      0.563266  1165A      0.564903  
    1166A      0.565318  1167A      0.567700  1168A      0.568208  
    1169A      0.573394  1170A      0.574264  1171A      0.575926  
    1172A      0.576880  1173A      0.579156  1174A      0.580499  
    1175A      0.581712  1176A      0.581785  1177A      0.583611  
    1178A      0.584305  1179A      0.586378  1180A      0.586928  
    1181A      0.588587  1182A      0.588840  1183A      0.591738  
    1184A      0.593389  1185A      0.596375  1186A      0.597673  
    1187A      0.598968  1188A      0.601485  1189A      0.603335  
    1190A      0.606648  1191A      0.608426  1192A      0.609686  
    1193A      0.611534  1194A      0.614401  1195A      0.615837  
    1196A      0.616160  1197A      0.616991  1198A      0.617510  
    1199A      0.618120  1200A      0.618940  1201A      0.620720  
    1202A      0.621330  1203A      0.623011  1204A      0.624263  
    1205A      0.626021  1206A      0.627166  1207A      0.628153  
    1208A      0.629221  1209A      0.630657  1210A      0.631126  
    1211A      0.632638  1212A      0.633625  1213A      0.633854  
    1214A      0.634146  1215A      0.636383  1216A      0.636591  
    1217A      0.637027  1218A      0.637099  1219A      0.639439  
    1220A      0.641019  1221A      0.642244  1222A      0.643453  
    1223A      0.645662  1224A      0.647101  1225A      0.648351  
    1226A      0.649646  1227A      0.650860  1228A      0.651033  
    1229A      0.651956  1230A      0.653532  1231A      0.654571  
    1232A      0.654745  1233A      0.656037  1234A      0.657012  
    1235A      0.657414  1236A      0.658683  1237A      0.660848  
    1238A      0.661594  1239A      0.662368  1240A      0.662650  
    1241A      0.664983  1242A      0.665746  1243A      0.665752  
    1244A      0.666086  1245A      0.667162  1246A      0.667497  
    1247A      0.668578  1248A      0.670011  1249A      0.670307  
    1250A      0.671609  1251A      0.674318  1252A      0.675114  
    1253A      0.675664  1254A      0.675961  1255A      0.676120  
    1256A      0.677046  1257A      0.677310  1258A      0.678604  
    1259A      0.679087  1260A      0.679334  1261A      0.680204  
    1262A      0.681638  1263A      0.681973  1264A      0.683828  
    1265A      0.685514  1266A      0.685792  1267A      0.688030  
    1268A      0.688295  1269A      0.689013  1270A      0.689066  
    1271A      0.689383  1272A      0.690348  1273A      0.691331  
    1274A      0.691573  1275A      0.692277  1276A      0.693173  
    1277A      0.695060  1278A      0.695830  1279A      0.696409  
    1280A      0.696802  1281A      0.697145  1282A      0.698295  
    1283A      0.698775  1284A      0.699680  1285A      0.699875  
    1286A      0.700887  1287A      0.701179  1288A      0.702373  
    1289A      0.703134  1290A      0.703498  1291A      0.703842  
    1292A      0.705298  1293A      0.705544  1294A      0.705900  
    1295A      0.706216  1296A      0.706705  1297A      0.707034  
    1298A      0.707450  1299A      0.708216  1300A      0.709503  
    1301A      0.710357  1302A      0.710757  1303A      0.711321  
    1304A      0.712427  1305A      0.712554  1306A      0.713449  
    1307A      0.715069  1308A      0.715431  1309A      0.716938  
    1310A      0.718055  1311A      0.718480  1312A      0.719183  
    1313A      0.719230  1314A      0.719940  1315A      0.720444  
    1316A      0.721546  1317A      0.722402  1318A      0.723276  
    1319A      0.724462  1320A      0.724914  1321A      0.726034  
    1322A      0.726259  1323A      0.726531  1324A      0.728279  
    1325A      0.729738  1326A      0.729897  1327A      0.730924  
    1328A      0.731404  1329A      0.732361  1330A      0.733008  
    1331A      0.733529  1332A      0.734545  1333A      0.735327  
    1334A      0.736642  1335A      0.736968  1336A      0.738273  
    1337A      0.738406  1338A      0.738784  1339A      0.740096  
    1340A      0.741276  1341A      0.742687  1342A      0.743123  
    1343A      0.743959  1344A      0.744569  1345A      0.745947  
    1346A      0.746103  1347A      0.747269  1348A      0.747588  
    1349A      0.748254  1350A      0.749941  1351A      0.750202  
    1352A      0.750986  1353A      0.752137  1354A      0.752893  
    1355A      0.753126  1356A      0.753309  1357A      0.755840  
    1358A      0.755973  1359A      0.757915  1360A      0.758448  
    1361A      0.759022  1362A      0.759968  1363A      0.760671  
    1364A      0.761423  1365A      0.762741  1366A      0.763470  
    1367A      0.763576  1368A      0.763818  1369A      0.764809  
    1370A      0.766200  1371A      0.766571  1372A      0.767248  
    1373A      0.768126  1374A      0.768509  1375A      0.769154  
    1376A      0.769798  1377A      0.770071  1378A      0.770851  
    1379A      0.773197  1380A      0.773899  1381A      0.774350  
    1382A      0.775020  1383A      0.775392  1384A      0.776393  
    1385A      0.777344  1386A      0.777653  1387A      0.777913  
    1388A      0.778403  1389A      0.780912  1390A      0.781412  
    1391A      0.782196  1392A      0.783013  1393A      0.783466  
    1394A      0.784861  1395A      0.785041  1396A      0.785404  
    1397A      0.785774  1398A      0.786693  1399A      0.787522  
    1400A      0.787854  1401A      0.788721  1402A      0.788971  
    1403A      0.789610  1404A      0.790488  1405A      0.792139  
    1406A      0.793295  1407A      0.793810  1408A      0.794982  
    1409A      0.795991  1410A      0.796250  1411A      0.796492  
    1412A      0.796770  1413A      0.797913  1414A      0.798446  
    1415A      0.799002  1416A      0.799484  1417A      0.799790  
    1418A      0.800672  1419A      0.801124  1420A      0.801698  
    1421A      0.803649  1422A      0.803842  1423A      0.804507  
    1424A      0.805112  1425A      0.805576  1426A      0.806356  
    1427A      0.806465  1428A      0.806802  1429A      0.807235  
    1430A      0.807756  1431A      0.808413  1432A      0.808804  
    1433A      0.809998  1434A      0.811811  1435A      0.812600  
    1436A      0.813865  1437A      0.814014  1438A      0.814997  
    1439A      0.816247  1440A      0.818237  1441A      0.818549  
    1442A      0.818993  1443A      0.820144  1444A      0.820761  
    1445A      0.821272  1446A      0.821796  1447A      0.822340  
    1448A      0.823595  1449A      0.823773  1450A      0.824694  
    1451A      0.825334  1452A      0.826506  1453A      0.827661  
    1454A      0.828100  1455A      0.828473  1456A      0.829496  
    1457A      0.830302  1458A      0.831967  1459A      0.832219  
    1460A      0.832744  1461A      0.833374  1462A      0.833862  
    1463A      0.834505  1464A      0.834654  1465A      0.837189  
    1466A      0.837548  1467A      0.838257  1468A      0.838892  
    1469A      0.839742  1470A      0.840962  1471A      0.841388  
    1472A      0.843133  1473A      0.844182  1474A      0.845050  
    1475A      0.846732  1476A      0.846743  1477A      0.847571  
    1478A      0.848612  1479A      0.850762  1480A      0.851432  
    1481A      0.852257  1482A      0.852756  1483A      0.853431  
    1484A      0.854190  1485A      0.854672  1486A      0.856119  
    1487A      0.857427  1488A      0.858174  1489A      0.858518  
    1490A      0.858941  1491A      0.860750  1492A      0.861298  
    1493A      0.863044  1494A      0.863706  1495A      0.866513  
    1496A      0.867599  1497A      0.868768  1498A      0.869424  
    1499A      0.870995  1500A      0.872062  1501A      0.872560  
    1502A      0.873384  1503A      0.874119  1504A      0.875246  
    1505A      0.876038  1506A      0.876870  1507A      0.877443  
    1508A      0.878051  1509A      0.879201  1510A      0.880039  
    1511A      0.880944  1512A      0.881743  1513A      0.882036  
    1514A      0.883627  1515A      0.884389  1516A      0.884608  
    1517A      0.885860  1518A      0.886740  1519A      0.887032  
    1520A      0.887718  1521A      0.889160  1522A      0.889979  
    1523A      0.891485  1524A      0.892155  1525A      0.893462  
    1526A      0.894968  1527A      0.895293  1528A      0.896023  
    1529A      0.897387  1530A      0.897735  1531A      0.898828  
    1532A      0.899282  1533A      0.900520  1534A      0.901274  
    1535A      0.903657  1536A      0.904463  1537A      0.905655  
    1538A      0.906497  1539A      0.907797  1540A      0.908746  
    1541A      0.909430  1542A      0.910886  1543A      0.912229  
    1544A      0.913117  1545A      0.913218  1546A      0.914881  
    1547A      0.916369  1548A      0.917267  1549A      0.920472  
    1550A      0.921201  1551A      0.923368  1552A      0.923840  
    1553A      0.924161  1554A      0.924813  1555A      0.925328  
    1556A      0.926809  1557A      0.928185  1558A      0.928258  
    1559A      0.929814  1560A      0.930034  1561A      0.930495  
    1562A      0.932294  1563A      0.935821  1564A      0.936616  
    1565A      0.936896  1566A      0.938434  1567A      0.941040  
    1568A      0.941871  1569A      0.942399  1570A      0.945545  
    1571A      0.945960  1572A      0.946746  1573A      0.947616  
    1574A      0.948576  1575A      0.949350  1576A      0.950036  
    1577A      0.951118  1578A      0.953772  1579A      0.956729  
    1580A      0.956863  1581A      0.957748  1582A      0.959665  
    1583A      0.961443  1584A      0.963490  1585A      0.965761  
    1586A      0.966204  1587A      0.967620  1588A      0.968631  
    1589A      0.969380  1590A      0.971077  1591A      0.973440  
    1592A      0.974576  1593A      0.977991  1594A      0.979401  
    1595A      0.979839  1596A      0.980010  1597A      0.981080  
    1598A      0.984780  1599A      0.986395  1600A      0.987310  
    1601A      0.987602  1602A      0.988014  1603A      0.989391  
    1604A      0.989838  1605A      0.992782  1606A      0.994485  
    1607A      0.996241  1608A      0.997493  1609A      0.997828  
    1610A      0.999250  1611A      0.999646  1612A      0.999977  
    1613A      1.001501  1614A      1.002487  1615A      1.002644  
    1616A      1.004908  1617A      1.005043  1618A      1.006086  
    1619A      1.007974  1620A      1.009172  1621A      1.009444  
    1622A      1.012473  1623A      1.012567  1624A      1.020316  
    1625A      1.021624  1626A      1.021899  1627A      1.022931  
    1628A      1.025923  1629A      1.033434  1630A      1.033698  
    1631A      1.035698  1632A      1.036289  1633A      1.038791  
    1634A      1.039530  1635A      1.042371  1636A      1.044426  
    1637A      1.048315  1638A      1.049636  1639A      1.056107  
    1640A      1.059978  1641A      1.061243  1642A      1.061578  
    1643A      1.064744  1644A      1.067211  1645A      1.067635  
    1646A      1.068103  1647A      1.070128  1648A      1.071213  
    1649A      1.071661  1650A      1.073702  1651A      1.080805  
    1652A      1.083441  1653A      1.084121  1654A      1.088148  
    1655A      1.090174  1656A      1.093677  1657A      1.093914  
    1658A      1.094378  1659A      1.094883  1660A      1.096911  
    1661A      1.101655  1662A      1.109685  1663A      1.120568  
    1664A      1.120697  1665A      1.122560  1666A      1.122921  
    1667A      1.133989  1668A      1.139530  1669A      1.140980  
    1670A      1.142357  1671A      1.143227  1672A      1.155746  
    1673A      1.159622  1674A      1.164165  1675A      1.165804  
    1676A      1.168313  1677A      1.170246  1678A      1.185896  
    1679A      1.189023  1680A      1.192256  1681A      1.193269  
    1682A      1.195433  1683A      1.210329  1684A      1.210785  
    1685A      1.214207  1686A      1.219545  1687A      1.223069  
    1688A      1.234462  1689A      1.247785  1690A      1.259469  
    1691A      1.280702  1692A      1.282535  1693A      1.299269  
    1694A      1.302894  1695A      1.317121  1696A      1.317664  
    1697A      1.326547  1698A      1.371334  

    Final Occupation by Irrep:
              A 
    DOCC [  1069 ]
    NA   [  1069 ]
    NB   [  1069 ]

  @DF-RHF Final Energy: -14783.89640587998656

   => Energetics <=

    Nuclear Repulsion Energy =         122010.6176518928696169
    One-Electron Energy =             -264210.5022038574679755
    Two-Electron Energy =              127421.6028735512809362
    Total Energy =                     -14783.8964058799901977

Computation Completed


Properties will be evaluated at   0.000000,   0.000000,   0.000000 [a0]

Properties computed using the SCF density matrix


 Multipole Moments:

 ------------------------------------------------------------------------------------
     Multipole            Electronic (a.u.)      Nuclear  (a.u.)        Total (a.u.)
 ------------------------------------------------------------------------------------

 L = 1.  Multiply by 2.5417464519 to convert [e a0] to [Debye]
 Dipole X            :     -12579.5077678        12519.4072353          -60.1005326
 Dipole Y            :    -193244.9276813       193024.0115040         -220.9161773
 Dipole Z            :    -201404.3581134       201286.2531724         -118.1049410
 Magnitude           :                                                  257.6136807

 ------------------------------------------------------------------------------------

*** tstop() called on atl1-1-01-010-25-2.pace.gatech.edu at Tue May 20 09:53:58 2025
Module time:
	user time   =   48257.40 seconds =     804.29 minutes
	system time =     557.55 seconds =       9.29 minutes
	total time  =       4985 seconds =      83.08 minutes
Total time:
	user time   =   48257.40 seconds =     804.29 minutes
	system time =     557.55 seconds =       9.29 minutes
	total time  =       4985 seconds =      83.08 minutes
Wall time: 4985.65 seconds
