# Supplementary material for: SparcleQC: Automated Input File Creation for QM/MM Studies of Protein:Ligand Complexes
Source: J Chem Inf Model. 2025 Jun 17;65(13):6433–40. doi: 10.1021/acs.jcim.5c00617 (PMC12264949; doi:10.1021/acs.jcim.5c00617)
Supplement: Supplementary file 2 [file ci5c00617_si_002.zip › si/convergence/ex1_1ABA/psi4_files/no_ee/cutoff_9.0_psi4_file_prot.out]

Scratch directory: /tmp/
   => Libint2 <=

    Primary   basis highest AM E, G, H:  5, 4, 3
    Auxiliary basis highest AM E, G, H:  6, 5, 4
    Onebody   basis highest AM E, G, H:  6, 5, 4
    Solid Harmonics ordering:            gaussian

*** tstart() called on atl1-1-01-010-25-2.pace.gatech.edu
*** at Tue May 20 09:54:05 2025

   => Loading Basis Set <=

    Name: MINIX
    Role: ORBITAL
    Keyword: BASIS
    atoms 1, 4-5, 7-13, 25-26, 32-39, 50, 53-54, 56-58, 60, 70-71, 73-76, 92-93, 95, 102-103, 109-110, 112-114, 123-124, 130, 133-134, 136-137, 147-148, 150-153, 166-168, 170, 180, 183-184, 190-191, 193-195, 206-207, 209-215, 226-227, 229-230, 238-239, 241-242, 250-251, 253-255, 265-266, 268-271, 287-288, 290-293, 306-307, 309, 316-317, 319-321, 331-332, 334-337, 350-354, 366, 369-370, 372-375, 388-389, 395-396, 398-400, 402, 419-420, 422-423, 431-432, 434-435, 445-446, 448-450, 462-463, 465-468, 481-482, 488-489, 491-494, 507-508, 510-511, 521-522, 524-525, 527, 538-539, 541-543, 552-555 entry C          line    74 file /storage/hive/project/chem-sherrill/csargent30/.conda/envs/psi419/share/psi4/basis/minix.gbs 
    atoms 2, 6, 14, 27, 40, 51, 55, 72, 94, 104, 111, 131, 135, 139, 149, 181, 185, 192, 208, 228, 231-232, 240, 243-244, 252, 256-257, 267, 289, 308, 318, 322-323, 333, 367, 371, 390, 397, 421, 424-425, 433, 436, 447, 452, 464, 483, 490, 509, 512, 523, 540, 557, 566, 569, 572, 575, 578, 581, 584, 587, 590, 593, 596                                                                                                                                                                                                                                                                                       entry O          line   102 file /storage/hive/project/chem-sherrill/csargent30/.conda/envs/psi419/share/psi4/basis/minix.gbs 
    atoms 3, 24, 31, 52, 59, 61, 69, 77, 91, 101, 108, 122, 132, 138, 146, 165, 182, 189, 205, 225, 237, 249, 264, 272, 286, 305, 315, 330, 349, 368, 387, 394, 401, 403-404, 418, 430, 444, 451, 461, 480, 487, 506, 520, 537, 551, 556                                                                                                                                                                                                                                                                                                                                                                            entry N          line    88 file /storage/hive/project/chem-sherrill/csargent30/.conda/envs/psi419/share/psi4/basis/minix.gbs 
    atoms 15-23, 28-30, 41-49, 62-68, 78-90, 97-100, 105-107, 115-121, 126-129, 140-145, 154-164, 171-179, 186-188, 196-204, 216-224, 233-236, 245-248, 258-263, 273-285, 294-304, 310-314, 324-329, 338-348, 355-365, 376-386, 391-393, 405-417, 426-429, 437-443, 453-460, 469-479, 484-486, 495-505, 513-519, 528-536, 544-550, 558-565, 567-568, 570-571, 573-574, 576-577, 579-580, 582-583, 585-586, 588-589, 591-592, 594-595, 597-608                                                                                                                                                                       entry H          line    24 file /storage/hive/project/chem-sherrill/csargent30/.conda/envs/psi419/share/psi4/basis/minix.gbs 
    atoms 96, 125, 169, 526                                                                                                                                                                                                                                                                                                                                                                                                                                                                                                                                                                                         entry S          line   256 file /storage/hive/project/chem-sherrill/csargent30/.conda/envs/psi419/share/psi4/basis/minix.gbs 

   => HF3C: Empirical Dispersion <=

    Grimme's -D3 (BJ-damping) Dispersion Correction
    Grimme S.; Ehrlich S.; Goerigk L. (2011), J. Comput. Chem., 32: 1456

        s6 =       1.000000
        s8 =       0.877700
        a1 =       0.417100
        a2 =       2.914900


         ---------------------------------------------------------
                                   SCF
               by Justin Turney, Rob Parrish, Andy Simmonett
                          and Daniel G. A. Smith
                              RHF Reference
                       10 Threads, 114440 MiB Core
         ---------------------------------------------------------

  ==> Geometry <==

    Molecular point group: c1
    Full point group: C1

    Geometry (in Angstrom), charge = -2, multiplicity = 1:

       Center              X                  Y                   Z               Mass       
    ------------   -----------------  -----------------  -----------------  -----------------
         C            9.479000000000    49.442000000000    55.784000000000    12.000000000000
         O            9.222000000000    50.616000000000    56.099000000000    15.994914619570
         N            8.831000000000    48.837000000000    54.788000000000    14.003074004430
         C            7.706000000000    49.436000000000    54.084000000000    12.000000000000
         C            6.456000000000    48.981000000000    54.822000000000    12.000000000000
         O            6.310000000000    47.784000000000    55.139000000000    15.994914619570
         C            7.599000000000    48.942000000000    52.633000000000    12.000000000000
         C            8.692000000000    49.472000000000    51.736000000000    12.000000000000
         C            9.959000000000    48.898000000000    51.781000000000    12.000000000000
         C            8.415000000000    50.537000000000    50.880000000000    12.000000000000
         C           10.961000000000    49.400000000000    50.960000000000    12.000000000000
         C            9.426000000000    51.032000000000    50.065000000000    12.000000000000
         C           10.685000000000    50.467000000000    50.116000000000    12.000000000000
         O           11.708000000000    50.978000000000    49.318000000000    15.994914619570
         H            9.136000000000    47.916000000000    54.508000000000     1.007825032230
         H            7.783000000000    50.523000000000    54.107000000000     1.007825032230
         H            6.637000000000    49.260000000000    52.230000000000     1.007825032230
         H            7.639000000000    47.853000000000    52.629000000000     1.007825032230
         H           10.161000000000    48.072000000000    52.447000000000     1.007825032230
         H            7.427000000000    50.972000000000    50.851000000000     1.007825032230
         H           11.948000000000    48.963000000000    50.978000000000     1.007825032230
         H            9.228000000000    51.855000000000    49.395000000000     1.007825032230
         H           11.376000000000    51.721000000000    48.808000000000     1.007825032230
         N            5.533000000000    49.874000000000    55.110000000000    14.003074004430
         C            4.317000000000    49.477000000000    55.789000000000    12.000000000000
         C            3.333000000000    50.620000000000    55.891000000000    12.000000000000
         O            3.372000000000    51.588000000000    55.127000000000    15.994914619570
         H            5.674000000000    50.841000000000    54.856000000000     1.007825032230
         H            4.569000000000    49.137000000000    56.794000000000     1.007825032230
         H            3.854000000000    48.656000000000    55.241000000000     1.007825032230
         N            2.442000000000    50.507000000000    56.862000000000    14.003074004430
         C            1.413000000000    51.506000000000    57.119000000000    12.000000000000
         C            0.005000000000    50.927000000000    57.232000000000    12.000000000000
         C           -0.521000000000    50.237000000000    56.001000000000    12.000000000000
         C           -0.985000000000    51.011000000000    54.951000000000    12.000000000000
         C           -0.569000000000    48.854000000000    55.936000000000    12.000000000000
         C           -1.502000000000    50.387000000000    53.835000000000    12.000000000000
         C           -1.086000000000    48.222000000000    54.817000000000    12.000000000000
         C           -1.549000000000    49.003000000000    53.779000000000    12.000000000000
         O           -2.106000000000    48.406000000000    52.664000000000    15.994914619570
         H            2.477000000000    49.689000000000    57.454000000000     1.007825032230
         H            1.439000000000    52.275000000000    56.347000000000     1.007825032230
         H            0.006000000000    50.203000000000    58.047000000000     1.007825032230
         H           -0.679000000000    51.735000000000    57.492000000000     1.007825032230
         H           -0.943000000000    52.089000000000    55.005000000000     1.007825032230
         H           -0.201000000000    48.265000000000    56.763000000000     1.007825032230
         H           -1.869000000000    50.975000000000    53.007000000000     1.007825032230
         H           -1.126000000000    47.144000000000    54.759000000000     1.007825032230
         H           -2.740000000000    47.740000000000    52.940000000000     1.007825032230
         C           -4.489000000000    54.638000000000    59.165000000000    12.000000000000
         O           -5.677000000000    54.600000000000    58.838000000000    15.994914619570
         N           -3.764000000000    53.513000000000    59.144000000000    14.003074004430
         C           -4.323000000000    52.242000000000    58.734000000000    12.000000000000
         C           -3.681000000000    51.215000000000    59.641000000000    12.000000000000
         O           -2.469000000000    51.006000000000    59.589000000000    15.994914619570
         C           -3.962000000000    52.008000000000    57.296000000000    12.000000000000
         C           -4.635000000000    50.801000000000    56.669000000000    12.000000000000
         C           -4.176000000000    49.512000000000    56.726000000000    12.000000000000
         N           -5.696000000000    50.809000000000    55.872000000000    14.003074004430
         C           -5.895000000000    49.594000000000    55.423000000000    12.000000000000
         N           -4.976000000000    48.833000000000    55.943000000000    14.003074004430
         H           -2.794000000000    53.552000000000    59.424000000000     1.007825032230
         H           -5.406000000000    52.241000000000    58.862000000000     1.007825032230
         H           -2.883000000000    51.867000000000    57.234000000000     1.007825032230
         H           -4.231000000000    52.894000000000    56.721000000000     1.007825032230
         H           -6.258000000000    51.618000000000    55.648000000000     1.007825032230
         H           -3.337000000000    49.137000000000    57.293000000000     1.007825032230
         H           -6.677000000000    49.282000000000    54.747000000000     1.007825032230
         N           -4.454000000000    50.568000000000    60.487000000000    14.003074004430
         C           -3.913000000000    49.659000000000    61.489000000000    12.000000000000
         C           -3.055000000000    48.558000000000    60.876000000000    12.000000000000
         O           -3.491000000000    47.931000000000    59.898000000000    15.994914619570
         C           -5.077000000000    49.060000000000    62.264000000000    12.000000000000
         C           -4.581000000000    48.271000000000    63.463000000000    12.000000000000
         C           -5.696000000000    47.747000000000    64.361000000000    12.000000000000
         C           -5.125000000000    47.550000000000    65.754000000000    12.000000000000
         N           -6.117000000000    47.166000000000    66.752000000000    14.003074004430
         H           -5.453000000000    50.706000000000    60.440000000000     1.007825032230
         H           -3.296000000000    50.234000000000    62.180000000000     1.007825032230
         H           -5.727000000000    49.864000000000    62.610000000000     1.007825032230
         H           -5.643000000000    48.398000000000    61.608000000000     1.007825032230
         H           -4.005000000000    47.420000000000    63.099000000000     1.007825032230
         H           -3.926000000000    48.910000000000    64.055000000000     1.007825032230
         H           -6.513000000000    48.468000000000    64.395000000000     1.007825032230
         H           -6.062000000000    46.795000000000    63.976000000000     1.007825032230
         H           -4.367000000000    46.769000000000    65.706000000000     1.007825032230
         H           -4.651000000000    48.479000000000    66.072000000000     1.007825032230
         H           -5.667000000000    47.053000000000    67.649000000000     1.007825032230
         H           -6.548000000000    46.294000000000    66.480000000000     1.007825032230
         H           -6.824000000000    47.884000000000    66.818000000000     1.007825032230
         N           -1.840000000000    48.367000000000    61.392000000000    14.003074004430
         C           -0.992000000000    47.311000000000    60.887000000000    12.000000000000
         C           -0.176000000000    46.758000000000    62.031000000000    12.000000000000
         O            0.958000000000    47.176000000000    62.300000000000    15.994914619570
         C           -0.081000000000    47.849000000000    59.785000000000    12.000000000000
         S            0.906000000000    46.497000000000    59.054000000000    31.972071174400
         H           -1.511000000000    48.963000000000    62.139000000000     1.007825032230
         H           -1.616000000000    46.517000000000    60.478000000000     1.007825032230
         H           -0.691000000000    48.308000000000    59.007000000000     1.007825032230
         H            0.590000000000    48.598000000000    60.206000000000     1.007825032230
         N           -0.745000000000    45.803000000000    62.754000000000    14.003074004430
         C           -0.066000000000    45.169000000000    63.887000000000    12.000000000000
         C            1.297000000000    44.560000000000    63.509000000000    12.000000000000
         O            2.300000000000    44.868000000000    64.165000000000    15.994914619570
         H           -1.679000000000    45.502000000000    62.515000000000     1.007825032230
         H            0.092000000000    45.920000000000    64.661000000000     1.007825032230
         H           -0.706000000000    44.381000000000    64.285000000000     1.007825032230
         N            1.441000000000    43.750000000000    62.430000000000    14.003074004430
         C            2.722000000000    43.233000000000    61.953000000000    12.000000000000
         C            3.756000000000    44.331000000000    61.685000000000    12.000000000000
         O            4.949000000000    44.126000000000    61.944000000000    15.994914619570
         C            2.361000000000    42.431000000000    60.697000000000    12.000000000000
         C            0.961000000000    41.944000000000    60.950000000000    12.000000000000
         C            0.350000000000    43.177000000000    61.613000000000    12.000000000000
         H            3.124000000000    42.549000000000    62.701000000000     1.007825032230
         H            2.394000000000    43.066000000000    59.812000000000     1.007825032230
         H            3.040000000000    41.586000000000    60.581000000000     1.007825032230
         H            0.449000000000    41.692000000000    60.021000000000     1.007825032230
         H            0.963000000000    41.096000000000    61.635000000000     1.007825032230
         H           -0.493000000000    42.895000000000    62.243000000000     1.007825032230
         H            0.031000000000    43.893000000000    60.855000000000     1.007825032230
         N            3.322000000000    45.484000000000    61.134000000000    14.003074004430
         C            4.203000000000    46.620000000000    60.883000000000    12.000000000000
         C            3.465000000000    47.784000000000    60.221000000000    12.000000000000
         S            2.700000000000    47.388000000000    58.627000000000    31.972071174400
         H            2.346000000000    45.564000000000    60.885000000000     1.007825032230
         H            5.022000000000    46.302000000000    60.238000000000     1.007825032230
         H            2.681000000000    48.119000000000    60.900000000000     1.007825032230
         H            4.169000000000    48.603000000000    60.074000000000     1.007825032230
         C            6.973000000000    53.748000000000    54.671000000000    12.000000000000
         O            6.536000000000    52.594000000000    54.558000000000    15.994914619570
         N            6.166000000000    54.792000000000    54.866000000000    14.003074004430
         C            4.714000000000    54.653000000000    54.968000000000    12.000000000000
         C            4.103000000000    54.707000000000    53.574000000000    12.000000000000
         O            4.298000000000    55.692000000000    52.855000000000    15.994914619570
         C            4.122000000000    55.782000000000    55.827000000000    12.000000000000
         C            2.598000000000    55.732000000000    55.945000000000    12.000000000000
         N            2.013000000000    56.857000000000    56.341000000000    14.003074004430
         O            1.918000000000    54.728000000000    55.674000000000    15.994914619570
         H            6.573000000000    55.713000000000    54.946000000000     1.007825032230
         H            4.477000000000    53.693000000000    55.426000000000     1.007825032230
         H            4.547000000000    55.711000000000    56.828000000000     1.007825032230
         H            4.408000000000    56.740000000000    55.392000000000     1.007825032230
         H            2.573000000000    57.671000000000    56.551000000000     1.007825032230
         H            1.008000000000    56.899000000000    56.432000000000     1.007825032230
         N            3.358000000000    53.697000000000    53.143000000000    14.003074004430
         C            2.813000000000    53.718000000000    51.788000000000    12.000000000000
         C            1.415000000000    54.343000000000    51.725000000000    12.000000000000
         O            0.846000000000    54.490000000000    50.639000000000    15.994914619570
         C            2.765000000000    52.263000000000    51.154000000000    12.000000000000
         C            1.854000000000    51.314000000000    51.971000000000    12.000000000000
         C            4.222000000000    51.753000000000    51.018000000000    12.000000000000
         C            1.552000000000    49.957000000000    51.275000000000    12.000000000000
         H            3.168000000000    52.914000000000    53.752000000000     1.007825032230
         H            3.476000000000    54.326000000000    51.173000000000     1.007825032230
         H            2.346000000000    52.349000000000    50.152000000000     1.007825032230
         H            2.343000000000    51.107000000000    52.923000000000     1.007825032230
         H            0.910000000000    51.822000000000    52.168000000000     1.007825032230
         H            4.218000000000    50.753000000000    50.584000000000     1.007825032230
         H            4.784000000000    52.427000000000    50.372000000000     1.007825032230
         H            4.689000000000    51.720000000000    52.002000000000     1.007825032230
         H            0.908000000000    49.355000000000    51.916000000000     1.007825032230
         H            2.486000000000    49.425000000000    51.096000000000     1.007825032230
         H            1.050000000000    50.140000000000    50.325000000000     1.007825032230
         N            0.803000000000    54.699000000000    52.842000000000    14.003074004430
         C           -0.523000000000    55.306000000000    52.821000000000    12.000000000000
         C           -1.551000000000    54.355000000000    53.441000000000    12.000000000000
         C           -2.945000000000    54.929000000000    53.268000000000    12.000000000000
         S           -4.230000000000    53.864000000000    53.922000000000    31.972071174400
         C           -4.327000000000    52.868000000000    52.489000000000    12.000000000000
         H            1.263000000000    54.547000000000    53.728000000000     1.007825032230
         H           -0.806000000000    55.528000000000    51.792000000000     1.007825032230
         H           -1.338000000000    54.233000000000    54.503000000000     1.007825032230
         H           -1.494000000000    53.386000000000    52.946000000000     1.007825032230
         H           -2.992000000000    55.887000000000    53.785000000000     1.007825032230
         H           -3.129000000000    55.092000000000    52.206000000000     1.007825032230
         H           -5.082000000000    52.095000000000    52.634000000000     1.007825032230
         H           -4.601000000000    53.487000000000    51.634000000000     1.007825032230
         H           -3.359000000000    52.401000000000    52.305000000000     1.007825032230
         C           -7.234000000000    57.352000000000    53.418000000000    12.000000000000
         O           -7.586000000000    58.298000000000    52.725000000000    15.994914619570
         N           -7.092000000000    56.125000000000    52.927000000000    14.003074004430
         C           -7.542000000000    55.739000000000    51.597000000000    12.000000000000
         C           -6.706000000000    56.276000000000    50.425000000000    12.000000000000
         O           -7.110000000000    56.102000000000    49.266000000000    15.994914619570
         H           -6.650000000000    55.425000000000    53.506000000000     1.007825032230
         H           -7.532000000000    54.650000000000    51.544000000000     1.007825032230
         H           -8.570000000000    56.079000000000    51.470000000000     1.007825032230
         N           -5.539000000000    56.901000000000    50.662000000000    14.003074004430
         C           -4.668000000000    57.406000000000    49.617000000000    12.000000000000
         C           -3.305000000000    56.701000000000    49.689000000000    12.000000000000
         O           -2.574000000000    56.844000000000    50.663000000000    15.994914619570
         C           -4.477000000000    58.938000000000    49.771000000000    12.000000000000
         C           -3.520000000000    59.471000000000    48.683000000000    12.000000000000
         C           -5.826000000000    59.653000000000    49.617000000000    12.000000000000
         H           -5.252000000000    57.026000000000    51.622000000000     1.007825032230
         H           -5.122000000000    57.201000000000    48.647000000000     1.007825032230
         H           -4.063000000000    59.154000000000    50.756000000000     1.007825032230
         H           -2.553000000000    58.975000000000    48.774000000000     1.007825032230
         H           -3.390000000000    60.546000000000    48.809000000000     1.007825032230
         H           -3.941000000000    59.268000000000    47.698000000000     1.007825032230
         H           -6.518000000000    59.291000000000    50.377000000000     1.007825032230
         H           -6.234000000000    59.449000000000    48.627000000000     1.007825032230
         H           -5.684000000000    60.727000000000    49.737000000000     1.007825032230
         N           -2.981000000000    55.933000000000    48.650000000000    14.003074004430
         C           -1.694000000000    55.276000000000    48.503000000000    12.000000000000
         C           -0.689000000000    56.178000000000    47.833000000000    12.000000000000
         O           -1.007000000000    57.031000000000    46.986000000000    15.994914619570
         C           -1.807000000000    54.027000000000    47.654000000000    12.000000000000
         C           -2.448000000000    52.908000000000    48.447000000000    12.000000000000
         C           -1.674000000000    52.148000000000    49.313000000000    12.000000000000
         C           -3.793000000000    52.637000000000    48.293000000000    12.000000000000
         C           -2.246000000000    51.109000000000    50.022000000000    12.000000000000
         C           -4.359000000000    51.592000000000    49.009000000000    12.000000000000
         C           -3.585000000000    50.828000000000    49.870000000000    12.000000000000
         H           -3.669000000000    55.800000000000    47.923000000000     1.007825032230
         H           -1.321000000000    55.001000000000    49.490000000000     1.007825032230
         H           -2.418000000000    54.242000000000    46.778000000000     1.007825032230
         H           -0.812000000000    53.718000000000    47.333000000000     1.007825032230
         H           -0.624000000000    52.369000000000    49.433000000000     1.007825032230
         H           -4.397000000000    53.231000000000    47.623000000000     1.007825032230
         H           -1.643000000000    50.518000000000    50.695000000000     1.007825032230
         H           -5.410000000000    51.372000000000    48.895000000000     1.007825032230
         H           -4.032000000000    50.014000000000    50.420000000000     1.007825032230
         N            0.559000000000    55.981000000000    48.219000000000    14.003074004430
         C            1.648000000000    56.676000000000    47.609000000000    12.000000000000
         C            2.148000000000    55.749000000000    46.503000000000    12.000000000000
         O            2.969000000000    54.837000000000    46.727000000000    15.994914619570
         C            2.727000000000    56.921000000000    48.641000000000    12.000000000000
         C            3.851000000000    57.807000000000    48.123000000000    12.000000000000
         O            4.136000000000    57.836000000000    46.930000000000    15.994914619570
         O            4.466000000000    58.475000000000    48.937000000000    15.994914619570
         H            0.748000000000    55.324000000000    48.962000000000     1.007825032230
         H            1.306000000000    57.621000000000    47.186000000000     1.007825032230
         H            3.149000000000    55.961000000000    48.937000000000     1.007825032230
         H            2.279000000000    57.394000000000    49.515000000000     1.007825032230
         N            1.729000000000    56.044000000000    45.279000000000    14.003074004430
         C            2.074000000000    55.193000000000    44.152000000000    12.000000000000
         C            3.544000000000    55.165000000000    43.751000000000    12.000000000000
         O            4.028000000000    54.128000000000    43.262000000000    15.994914619570
         C            1.196000000000    55.606000000000    42.978000000000    12.000000000000
         C           -0.276000000000    55.169000000000    43.109000000000    12.000000000000
         O           -0.642000000000    54.440000000000    44.043000000000    15.994914619570
         O           -1.058000000000    55.533000000000    42.223000000000    15.994914619570
         H            1.165000000000    56.868000000000    45.129000000000     1.007825032230
         H            1.794000000000    54.174000000000    44.420000000000     1.007825032230
         H            1.224000000000    56.692000000000    42.895000000000     1.007825032230
         H            1.608000000000    55.175000000000    42.065000000000     1.007825032230
         N            4.295000000000    56.236000000000    44.041000000000    14.003074004430
         C            5.738000000000    56.262000000000    43.810000000000    12.000000000000
         C            6.419000000000    55.264000000000    44.753000000000    12.000000000000
         O            7.287000000000    54.507000000000    44.311000000000    15.994914619570
         C            6.285000000000    57.691000000000    44.060000000000    12.000000000000
         C            7.817000000000    57.877000000000    44.132000000000    12.000000000000
         C            8.325000000000    58.939000000000    45.136000000000    12.000000000000
         O            7.863000000000    60.082000000000    45.076000000000    15.994914619570
         O            9.188000000000    58.652000000000    45.976000000000    15.994914619570
         H            3.849000000000    57.053000000000    44.433000000000     1.007825032230
         H            5.941000000000    55.976000000000    42.778000000000     1.007825032230
         H            5.919000000000    58.324000000000    43.252000000000     1.007825032230
         H            5.858000000000    58.056000000000    44.994000000000     1.007825032230
         H            8.165000000000    58.163000000000    43.139000000000     1.007825032230
         H            8.267000000000    56.918000000000    44.390000000000     1.007825032230
         N            6.007000000000    55.188000000000    46.022000000000    14.003074004430
         C            6.595000000000    54.232000000000    46.948000000000    12.000000000000
         C            6.178000000000    52.810000000000    46.615000000000    12.000000000000
         O            7.003000000000    51.909000000000    46.780000000000    15.994914619570
         C            6.185000000000    54.544000000000    48.389000000000    12.000000000000
         C            6.770000000000    55.890000000000    48.845000000000    12.000000000000
         C            8.263000000000    55.770000000000    49.033000000000    12.000000000000
         C            9.097000000000    56.857000000000    48.364000000000    12.000000000000
         N            8.714000000000    58.206000000000    48.749000000000    14.003074004430
         H            5.275000000000    55.805000000000    46.344000000000     1.007825032230
         H            7.680000000000    54.301000000000    46.874000000000     1.007825032230
         H            5.098000000000    54.589000000000    48.449000000000     1.007825032230
         H            6.549000000000    53.753000000000    49.045000000000     1.007825032230
         H            6.562000000000    56.648000000000    48.090000000000     1.007825032230
         H            6.309000000000    56.183000000000    49.788000000000     1.007825032230
         H            8.470000000000    55.798000000000    50.103000000000     1.007825032230
         H            8.583000000000    54.803000000000    48.645000000000     1.007825032230
         H           10.142000000000    56.705000000000    48.635000000000     1.007825032230
         H            8.998000000000    56.759000000000    47.283000000000     1.007825032230
         H            9.047000000000    58.862000000000    48.057000000000     1.007825032230
         H            7.708000000000    58.265000000000    48.811000000000     1.007825032230
         H            9.121000000000    58.428000000000    49.646000000000     1.007825032230
         N            4.954000000000    52.544000000000    46.147000000000    14.003074004430
         C            4.574000000000    51.175000000000    45.767000000000    12.000000000000
         C            5.400000000000    50.768000000000    44.548000000000    12.000000000000
         O            5.935000000000    49.653000000000    44.554000000000    15.994914619570
         C            3.036000000000    51.092000000000    45.467000000000    12.000000000000
         C            2.286000000000    51.433000000000    46.777000000000    12.000000000000
         C            2.604000000000    49.685000000000    45.023000000000    12.000000000000
         C            0.773000000000    51.661000000000    46.639000000000    12.000000000000
         H            4.282000000000    53.292000000000    46.053000000000     1.007825032230
         H            4.809000000000    50.502000000000    46.592000000000     1.007825032230
         H            2.774000000000    51.816000000000    44.696000000000     1.007825032230
         H            2.438000000000    50.609000000000    47.474000000000     1.007825032230
         H            2.731000000000    52.331000000000    47.204000000000     1.007825032230
         H            3.120000000000    49.420000000000    44.100000000000     1.007825032230
         H            2.859000000000    48.965000000000    45.800000000000     1.007825032230
         H            1.527000000000    49.672000000000    44.854000000000     1.007825032230
         H            0.349000000000    51.893000000000    47.616000000000     1.007825032230
         H            0.592000000000    52.493000000000    45.958000000000     1.007825032230
         H            0.304000000000    50.760000000000    46.244000000000     1.007825032230
         N            5.592000000000    51.650000000000    43.542000000000    14.003074004430
         C            6.428000000000    51.322000000000    42.387000000000    12.000000000000
         C            7.875000000000    50.984000000000    42.805000000000    12.000000000000
         O            8.493000000000    50.019000000000    42.350000000000    15.994914619570
         C            6.431000000000    52.514000000000    41.431000000000    12.000000000000
         H            5.148000000000    52.556000000000    43.589000000000     1.007825032230
         H            5.999000000000    50.461000000000    41.875000000000     1.007825032230
         H            7.051000000000    52.284000000000    40.564000000000     1.007825032230
         H            6.833000000000    53.389000000000    41.943000000000     1.007825032230
         H            5.412000000000    52.720000000000    41.104000000000     1.007825032230
         N            8.420000000000    51.753000000000    43.762000000000    14.003074004430
         C            9.754000000000    51.519000000000    44.282000000000    12.000000000000
         C            9.824000000000    50.151000000000    44.980000000000    12.000000000000
         O           10.783000000000    49.382000000000    44.768000000000    15.994914619570
         C           10.071000000000    52.653000000000    45.226000000000    12.000000000000
         C           11.325000000000    52.457000000000    46.033000000000    12.000000000000
         C           11.503000000000    53.587000000000    47.030000000000    12.000000000000
         O           11.927000000000    54.654000000000    46.595000000000    15.994914619570
         O           11.218000000000    53.423000000000    48.217000000000    15.994914619570
         H            7.881000000000    52.522000000000    44.133000000000     1.007825032230
         H           10.465000000000    51.534000000000    43.456000000000     1.007825032230
         H           10.183000000000    53.564000000000    44.639000000000     1.007825032230
         H            9.233000000000    52.781000000000    45.911000000000     1.007825032230
         H           11.260000000000    51.512000000000    46.572000000000     1.007825032230
         H           12.184000000000    52.430000000000    45.362000000000     1.007825032230
         N            8.796000000000    49.803000000000    45.757000000000    14.003074004430
         C            8.772000000000    48.508000000000    46.402000000000    12.000000000000
         C            8.758000000000    47.383000000000    45.375000000000    12.000000000000
         O            9.544000000000    46.436000000000    45.473000000000    15.994914619570
         C            7.545000000000    48.399000000000    47.296000000000    12.000000000000
         C            7.324000000000    47.081000000000    48.078000000000    12.000000000000
         C            8.510000000000    46.703000000000    48.971000000000    12.000000000000
         C            6.091000000000    47.281000000000    48.927000000000    12.000000000000
         H            8.031000000000    50.447000000000    45.895000000000     1.007825032230
         H            9.665000000000    48.408000000000    47.019000000000     1.007825032230
         H            7.607000000000    49.203000000000    48.029000000000     1.007825032230
         H            6.664000000000    48.575000000000    46.679000000000     1.007825032230
         H            7.141000000000    46.273000000000    47.369000000000     1.007825032230
         H            9.398000000000    46.559000000000    48.355000000000     1.007825032230
         H            8.284000000000    45.779000000000    49.503000000000     1.007825032230
         H            8.692000000000    47.501000000000    49.691000000000     1.007825032230
         H            5.893000000000    46.375000000000    49.500000000000     1.007825032230
         H            5.238000000000    47.497000000000    48.283000000000     1.007825032230
         H            6.252000000000    48.115000000000    49.610000000000     1.007825032230
         N            7.912000000000    47.499000000000    44.338000000000    14.003074004430
         C            7.852000000000    46.455000000000    43.322000000000    12.000000000000
         C            6.783000000000    46.760000000000    42.296000000000    12.000000000000
         C            5.362000000000    46.760000000000    42.865000000000    12.000000000000
         C            4.409000000000    47.143000000000    41.755000000000    12.000000000000
         C            4.990000000000    45.393000000000    43.428000000000    12.000000000000
         H            7.316000000000    48.311000000000    44.262000000000     1.007825032230
         H            7.603000000000    45.512000000000    43.810000000000     1.007825032230
         H            6.984000000000    47.744000000000    41.873000000000     1.007825032230
         H            6.841000000000    46.018000000000    41.499000000000     1.007825032230
         H            5.298000000000    47.502000000000    43.661000000000     1.007825032230
         H            3.388000000000    47.150000000000    42.138000000000     1.007825032230
         H            4.488000000000    46.420000000000    40.943000000000     1.007825032230
         H            4.664000000000    48.135000000000    41.383000000000     1.007825032230
         H            5.683000000000    45.128000000000    44.226000000000     1.007825032230
         H            3.975000000000    45.428000000000    43.824000000000     1.007825032230
         H            5.045000000000    44.646000000000    42.636000000000     1.007825032230
         C           12.810000000000    44.733000000000    44.943000000000    12.000000000000
         O           13.706000000000    43.894000000000    45.089000000000    15.994914619570
         N           11.531000000000    44.377000000000    44.905000000000    14.003074004430
         C           11.130000000000    42.976000000000    44.972000000000    12.000000000000
         C           11.340000000000    42.248000000000    43.660000000000    12.000000000000
         O           11.424000000000    41.017000000000    43.683000000000    15.994914619570
         C            9.646000000000    42.848000000000    45.362000000000    12.000000000000
         C            9.265000000000    43.266000000000    46.773000000000    12.000000000000
         C            7.755000000000    43.294000000000    46.907000000000    12.000000000000
         C            9.881000000000    42.319000000000    47.757000000000    12.000000000000
         H           10.821000000000    45.091000000000    44.828000000000     1.007825032230
         H           11.730000000000    42.484000000000    45.738000000000     1.007825032230
         H            9.070000000000    43.463000000000    44.670000000000     1.007825032230
         H            9.347000000000    41.809000000000    45.223000000000     1.007825032230
         H            9.653000000000    44.268000000000    46.959000000000     1.007825032230
         H            7.485000000000    43.594000000000    47.920000000000     1.007825032230
         H            7.340000000000    44.007000000000    46.194000000000     1.007825032230
         H            7.354000000000    42.301000000000    46.703000000000     1.007825032230
         H            9.608000000000    42.618000000000    48.769000000000     1.007825032230
         H           10.966000000000    42.341000000000    47.652000000000     1.007825032230
         H            9.518000000000    41.309000000000    47.566000000000     1.007825032230
         N           11.455000000000    42.952000000000    42.525000000000    14.003074004430
         C           11.525000000000    42.334000000000    41.214000000000    12.000000000000
         C           10.164000000000    41.769000000000    40.833000000000    12.000000000000
         O           10.081000000000    40.762000000000    40.130000000000    15.994914619570
         H           11.495000000000    43.959000000000    42.585000000000     1.007825032230
         H           11.825000000000    43.080000000000    40.478000000000     1.007825032230
         H           12.259000000000    41.529000000000    41.232000000000     1.007825032230
         N            9.056000000000    42.383000000000    41.229000000000    14.003074004430
         C            7.732000000000    41.847000000000    40.950000000000    12.000000000000
         C            7.015000000000    42.653000000000    39.888000000000    12.000000000000
         O            7.168000000000    43.877000000000    39.827000000000    15.994914619570
         C            6.847000000000    41.867000000000    42.198000000000    12.000000000000
         C            7.270000000000    40.907000000000    43.286000000000    12.000000000000
         C            6.765000000000    39.494000000000    43.037000000000    12.000000000000
         N            5.309000000000    39.509000000000    42.945000000000    14.003074004430
         C            4.456000000000    39.277000000000    43.947000000000    12.000000000000
         N            4.847000000000    39.018000000000    45.181000000000    14.003074004430
         N            3.160000000000    39.333000000000    43.692000000000    14.003074004430
         H            9.134000000000    43.250000000000    41.741000000000     1.007825032230
         H            7.833000000000    40.818000000000    40.605000000000     1.007825032230
         H            6.864000000000    42.876000000000    42.610000000000     1.007825032230
         H            5.825000000000    41.629000000000    41.903000000000     1.007825032230
         H            8.359000000000    40.887000000000    43.332000000000     1.007825032230
         H            6.881000000000    41.260000000000    44.241000000000     1.007825032230
         H            7.071000000000    38.848000000000    43.860000000000     1.007825032230
         H            7.184000000000    39.117000000000    42.104000000000     1.007825032230
         H            4.909000000000    39.714000000000    42.040000000000     1.007825032230
         H            5.832000000000    38.979000000000    45.401000000000     1.007825032230
         H            4.161000000000    38.858000000000    45.905000000000     1.007825032230
         H            2.838000000000    39.538000000000    42.757000000000     1.007825032230
         H            2.492000000000    39.171000000000    44.432000000000     1.007825032230
         N            6.207000000000    41.956000000000    39.087000000000    14.003074004430
         C            5.293000000000    42.579000000000    38.150000000000    12.000000000000
         C            3.843000000000    42.635000000000    38.597000000000    12.000000000000
         O            3.041000000000    43.261000000000    37.909000000000    15.994914619570
         C            5.310000000000    41.860000000000    36.804000000000    12.000000000000
         C            6.551000000000    42.112000000000    35.946000000000    12.000000000000
         O            7.307000000000    43.063000000000    36.189000000000    15.994914619570
         O            6.749000000000    41.341000000000    35.013000000000    15.994914619570
         H            6.233000000000    40.948000000000    39.136000000000     1.007825032230
         H            5.631000000000    43.602000000000    37.985000000000     1.007825032230
         H            5.243000000000    40.789000000000    36.993000000000     1.007825032230
         H            4.430000000000    42.166000000000    36.238000000000     1.007825032230
         N            3.402000000000    41.944000000000    39.654000000000    14.003074004430
         C            2.003000000000    41.980000000000    40.075000000000    12.000000000000
         C            2.042000000000    42.251000000000    41.586000000000    12.000000000000
         O            3.101000000000    42.119000000000    42.211000000000    15.994914619570
         C            1.229000000000    40.623000000000    39.804000000000    12.000000000000
         C            1.480000000000    40.065000000000    38.389000000000    12.000000000000
         O            1.654000000000    39.648000000000    40.770000000000    15.994914619570
         H            4.056000000000    41.380000000000    40.177000000000     1.007825032230
         H            1.491000000000    42.799000000000    39.570000000000     1.007825032230
         H            0.160000000000    40.798000000000    39.928000000000     1.007825032230
         H            0.891000000000    39.158000000000    41.087000000000     1.007825032230
         H            0.925000000000    39.136000000000    38.261000000000     1.007825032230
         H            1.148000000000    40.792000000000    37.648000000000     1.007825032230
         H            2.545000000000    39.873000000000    38.258000000000     1.007825032230
         N            0.923000000000    42.587000000000    42.217000000000    14.003074004430
         C            0.860000000000    42.841000000000    43.647000000000    12.000000000000
         C            0.191000000000    41.696000000000    44.392000000000    12.000000000000
         O           -0.020000000000    41.755000000000    45.606000000000    15.994914619570
         C            0.083000000000    44.138000000000    43.892000000000    12.000000000000
         C            0.752000000000    45.382000000000    43.343000000000    12.000000000000
         C           -0.200000000000    46.571000000000    43.380000000000    12.000000000000
         N           -0.054000000000    47.428000000000    44.372000000000    14.003074004430
         O           -1.105000000000    46.721000000000    42.552000000000    15.994914619570
         H            0.074000000000    42.670000000000    41.677000000000     1.007825032230
         H            1.874000000000    42.962000000000    44.027000000000     1.007825032230
         H           -0.896000000000    44.042000000000    43.423000000000     1.007825032230
         H           -0.056000000000    44.263000000000    44.966000000000     1.007825032230
         H            1.055000000000    45.199000000000    42.312000000000     1.007825032230
         H            1.634000000000    45.609000000000    43.942000000000     1.007825032230
         H            0.677000000000    47.290000000000    45.055000000000     1.007825032230
         H           -0.673000000000    48.222000000000    44.448000000000     1.007825032230
         N           -0.126000000000    40.611000000000    43.683000000000    14.003074004430
         C           -0.846000000000    39.468000000000    44.218000000000    12.000000000000
         C           -0.127000000000    38.883000000000    45.417000000000    12.000000000000
         O            1.056000000000    38.530000000000    45.397000000000    15.994914619570
         C           -0.990000000000    38.374000000000    43.128000000000    12.000000000000
         C           -1.627000000000    38.920000000000    41.847000000000    12.000000000000
         C           -1.847000000000    37.233000000000    43.716000000000    12.000000000000
         C           -3.091000000000    39.330000000000    41.987000000000    12.000000000000
         H            0.152000000000    40.582000000000    42.713000000000     1.007825032230
         H           -1.840000000000    39.791000000000    44.527000000000     1.007825032230
         H           -0.001000000000    37.983000000000    42.890000000000     1.007825032230
         H           -1.563000000000    38.148000000000    41.080000000000     1.007825032230
         H           -1.054000000000    39.786000000000    41.516000000000     1.007825032230
         H           -1.966000000000    36.446000000000    42.971000000000     1.007825032230
         H           -2.827000000000    37.621000000000    43.994000000000     1.007825032230
         H           -1.354000000000    36.826000000000    44.598000000000     1.007825032230
         H           -3.323000000000    40.106000000000    41.258000000000     1.007825032230
         H           -3.266000000000    39.713000000000    42.992000000000     1.007825032230
         H           -3.729000000000    38.464000000000    41.811000000000     1.007825032230
         N           -0.881000000000    38.847000000000    46.502000000000    14.003074004430
         C           -0.441000000000    38.279000000000    47.754000000000    12.000000000000
         C            0.502000000000    39.140000000000    48.581000000000    12.000000000000
         O            0.972000000000    38.690000000000    49.632000000000    15.994914619570
         H           -1.812000000000    39.236000000000    46.453000000000     1.007825032230
         H           -1.326000000000    38.078000000000    48.358000000000     1.007825032230
         H            0.054000000000    37.331000000000    47.545000000000     1.007825032230
         N            0.859000000000    40.336000000000    48.132000000000    14.003074004430
         C            1.732000000000    41.190000000000    48.902000000000    12.000000000000
         C            1.034000000000    41.776000000000    50.121000000000    12.000000000000
         O           -0.031000000000    42.407000000000    50.002000000000    15.994914619570
         C            2.216000000000    42.332000000000    48.029000000000    12.000000000000
         C            3.407000000000    42.998000000000    47.384000000000    12.000000000000
         C            3.093000000000    44.447000000000    47.004000000000    12.000000000000
         C            4.542000000000    42.927000000000    48.387000000000    12.000000000000
         H            0.515000000000    40.654000000000    47.237000000000     1.007825032230
         H            2.593000000000    40.609000000000    49.233000000000     1.007825032230
         H            1.601000000000    42.161000000000    47.146000000000     1.007825032230
         H            1.711000000000    43.184000000000    48.485000000000     1.007825032230
         H            3.686000000000    42.444000000000    46.487000000000     1.007825032230
         H            3.962000000000    44.893000000000    46.520000000000     1.007825032230
         H            2.245000000000    44.467000000000    46.319000000000     1.007825032230
         H            2.848000000000    45.013000000000    47.902000000000     1.007825032230
         H            5.430000000000    43.398000000000    47.965000000000     1.007825032230
         H            4.253000000000    43.448000000000    49.300000000000     1.007825032230
         H            4.758000000000    41.884000000000    48.618000000000     1.007825032230
         N            1.609000000000    41.565000000000    51.285000000000    14.003074004430
         C            1.098000000000    42.152000000000    52.502000000000    12.000000000000
         C            2.197000000000    43.020000000000    53.128000000000    12.000000000000
         O            3.368000000000    42.991000000000    52.732000000000    15.994914619570
         C            0.678000000000    41.061000000000    53.494000000000    12.000000000000
         C           -0.525000000000    40.271000000000    53.005000000000    12.000000000000
         O            1.805000000000    40.199000000000    53.678000000000    15.994914619570
         H            2.429000000000    40.977000000000    51.329000000000     1.007825032230
         H            0.236000000000    42.776000000000    52.267000000000     1.007825032230
         H            0.430000000000    41.527000000000    54.448000000000     1.007825032230
         H            1.577000000000    39.501000000000    54.296000000000     1.007825032230
         H           -0.785000000000    39.510000000000    53.741000000000     1.007825032230
         H           -1.370000000000    40.945000000000    52.866000000000     1.007825032230
         H           -0.283000000000    39.791000000000    52.057000000000     1.007825032230
         N            1.761000000000    43.922000000000    53.995000000000    14.003074004430
         C            2.669000000000    44.782000000000    54.721000000000    12.000000000000
         C            2.899000000000    44.200000000000    56.110000000000    12.000000000000
         O            1.950000000000    43.687000000000    56.706000000000    15.994914619570
         C            2.071000000000    46.190000000000    54.846000000000    12.000000000000
         C            1.967000000000    46.894000000000    53.501000000000    12.000000000000
         S            3.577000000000    47.123000000000    52.682000000000    31.972071174400
         C            3.194000000000    46.290000000000    51.174000000000    12.000000000000
         H            0.767000000000    44.011000000000    54.153000000000     1.007825032230
         H            3.619000000000    44.837000000000    54.189000000000     1.007825032230
         H            1.073000000000    46.110000000000    55.278000000000     1.007825032230
         H            2.699000000000    46.784000000000    55.510000000000     1.007825032230
         H            1.328000000000    46.300000000000    52.848000000000     1.007825032230
         H            1.506000000000    47.870000000000    53.650000000000     1.007825032230
         H            4.062000000000    46.314000000000    50.515000000000     1.007825032230
         H            2.929000000000    45.255000000000    51.388000000000     1.007825032230
         H            2.354000000000    46.787000000000    50.688000000000     1.007825032230
         N            4.081000000000    44.299000000000    56.717000000000    14.003074004430
         C            5.246000000000    45.002000000000    56.188000000000    12.000000000000
         C            6.066000000000    44.193000000000    55.186000000000    12.000000000000
         O            5.934000000000    42.966000000000    55.087000000000    15.994914619570
         C            6.034000000000    45.354000000000    57.433000000000    12.000000000000
         C            5.875000000000    44.064000000000    58.208000000000    12.000000000000
         C            4.392000000000    43.743000000000    58.040000000000    12.000000000000
         H            4.914000000000    45.923000000000    55.709000000000     1.007825032230
         H            7.079000000000    45.565000000000    57.206000000000     1.007825032230
         H            5.574000000000    46.188000000000    57.964000000000     1.007825032230
         H            6.497000000000    43.274000000000    57.786000000000     1.007825032230
         H            6.115000000000    44.218000000000    59.260000000000     1.007825032230
         H            3.797000000000    44.224000000000    58.816000000000     1.007825032230
         H            4.231000000000    42.665000000000    58.048000000000     1.007825032230
         N            6.987000000000    44.867000000000    54.479000000000    14.003074004430
         C            8.000000000000    44.233000000000    53.656000000000    12.000000000000
         C            7.805000000000    44.569000000000    52.173000000000    12.000000000000
         C            6.630000000000    43.812000000000    51.545000000000    12.000000000000
         C            6.785000000000    42.295000000000    51.627000000000    12.000000000000
         N            5.768000000000    41.525000000000    51.936000000000    14.003074004430
         O            7.875000000000    41.758000000000    51.405000000000    15.994914619570
         H            6.974000000000    45.876000000000    54.523000000000     1.007825032230
         H            7.999000000000    43.154000000000    53.809000000000     1.007825032230
         H            7.620000000000    45.639000000000    52.079000000000     1.007825032230
         H            8.717000000000    44.319000000000    51.631000000000     1.007825032230
         H            6.554000000000    44.097000000000    50.496000000000     1.007825032230
         H            5.711000000000    44.101000000000    52.056000000000     1.007825032230
         H            4.864000000000    41.934000000000    52.124000000000     1.007825032230
         H            5.890000000000    40.524000000000    51.986000000000     1.007825032230
         O           -4.494000000000    46.184000000000    55.356000000000    15.994914619570
         H           -3.983000000000    45.969000000000    54.576000000000     1.007825032230
         H           -4.883000000000    45.386000000000    55.713000000000     1.007825032230
         O           -0.568000000000    54.245000000000    56.640000000000    15.994914619570
         H            0.134000000000    54.591000000000    56.089000000000     1.007825032230
         H           -0.462000000000    54.570000000000    57.534000000000     1.007825032230
         O           -0.810000000000    44.068000000000    57.031000000000    15.994914619570
         H            0.132000000000    43.938000000000    56.920000000000     1.007825032230
         H           -1.285000000000    43.430000000000    56.499000000000     1.007825032230
         O           -5.188000000000    43.599000000000    55.708000000000    15.994914619570
         H           -5.595000000000    43.266000000000    54.908000000000     1.007825032230
         H           -4.407000000000    43.083000000000    55.907000000000     1.007825032230
         O            5.003000000000    39.012000000000    53.418000000000    15.994914619570
         H            4.575000000000    39.038000000000    52.562000000000     1.007825032230
         H            5.944000000000    38.883000000000    53.300000000000     1.007825032230
         O            3.187000000000    37.794000000000    47.216000000000    15.994914619570
         H            2.483000000000    38.037000000000    46.615000000000     1.007825032230
         H            2.832000000000    37.256000000000    47.923000000000     1.007825032230
         O           -7.326000000000    52.855000000000    56.701000000000    15.994914619570
         H           -6.835000000000    53.375000000000    57.337000000000     1.007825032230
         H           -8.116000000000    52.507000000000    57.115000000000     1.007825032230
         O            3.645000000000    39.297000000000    51.046000000000    15.994914619570
         H            4.240000000000    39.454000000000    50.312000000000     1.007825032230
         H            3.097000000000    38.535000000000    50.856000000000     1.007825032230
         O           -1.910000000000    49.551000000000    43.381000000000    15.994914619570
         H           -1.662000000000    49.802000000000    42.491000000000     1.007825032230
         H           -2.807000000000    49.216000000000    43.380000000000     1.007825032230
         O           -4.831000000000    48.504000000000    52.099000000000    15.994914619570
         H           -5.768000000000    48.538000000000    51.905000000000     1.007825032230
         H           -4.357000000000    48.187000000000    51.330000000000     1.007825032230
         O           -2.001000000000    42.627000000000    47.431000000000    15.994914619570
         H           -1.139000000000    42.734000000000    47.029000000000     1.007825032230
         H           -1.902000000000    42.534000000000    48.378000000000     1.007825032230
         H           10.263000000000    48.876000000000    56.307000000000     1.007825032230
         H            1.597000000000    51.945000000000    58.080000000000     1.007825032230
         H           -4.038000000000    55.583000000000    59.452000000000     1.007825032230
         H            4.613000000000    47.002000000000    61.822000000000     1.007825032230
         H            8.047000000000    53.957000000000    54.647000000000     1.007825032230
         H           -0.473000000000    56.239000000000    53.398000000000     1.007825032230
         H           -6.892000000000    57.514000000000    54.434000000000     1.007825032230
         H            8.807000000000    46.339000000000    42.815000000000     1.007825032230
         H           13.019000000000    45.797000000000    44.864000000000     1.007825032230
         H            8.935000000000    44.673000000000    54.016000000000     1.007825032230

  Running in c1 symmetry.

  Rotational constants: A =      0.00007  B =      0.00000  C =      0.00000 [cm^-1]
  Rotational constants: A =      2.06342  B =      0.02381  C =      0.02374 [MHz]
  Nuclear repulsion = 139596.819685596536146

  Charge       = -2
  Multiplicity = 1
  Electrons    = 2312
  Nalpha       = 1156
  Nbeta        = 1156

  ==> Algorithm <==

  SCF Algorithm Type is DF.
  DIIS enabled.
  MOM disabled.
  Fractional occupation disabled.
  Guess Type is SAD.
  Energy threshold   = 1.00e-06
  Density threshold  = 1.00e-06
  Integral threshold = 1.00e-12

  ==> Primary Basis <==

  Basis Set: MINIX
    Blend: MINIX
    Number of shells: 1214
    Number of basis functions: 1832
    Number of Cartesian functions: 1836
    Spherical Harmonics?: true
    Max angular momentum: 2

   => Loading Basis Set <=

    Name: (MINIX AUX)
    Role: JKFIT
    Keyword: DF_BASIS_SCF
    atoms 1, 4-5, 7-13, 25-26, 32-39, 50, 53-54, 56-58, 60, 70-71, 73-76, 92-93, 95, 102-103, 109-110, 112-114, 123-124, 130, 133-134, 136-137, 147-148, 150-153, 166-168, 170, 180, 183-184, 190-191, 193-195, 206-207, 209-215, 226-227, 229-230, 238-239, 241-242, 250-251, 253-255, 265-266, 268-271, 287-288, 290-293, 306-307, 309, 316-317, 319-321, 331-332, 334-337, 350-354, 366, 369-370, 372-375, 388-389, 395-396, 398-400, 402, 419-420, 422-423, 431-432, 434-435, 445-446, 448-450, 462-463, 465-468, 481-482, 488-489, 491-494, 507-508, 510-511, 521-522, 524-525, 527, 538-539, 541-543, 552-555 entry C          line   198 file /storage/hive/project/chem-sherrill/csargent30/.conda/envs/psi419/share/psi4/basis/def2-universal-jkfit.gbs 
    atoms 2, 6, 14, 27, 40, 51, 55, 72, 94, 104, 111, 131, 135, 139, 149, 181, 185, 192, 208, 228, 231-232, 240, 243-244, 252, 256-257, 267, 289, 308, 318, 322-323, 333, 367, 371, 390, 397, 421, 424-425, 433, 436, 447, 452, 464, 483, 490, 509, 512, 523, 540, 557, 566, 569, 572, 575, 578, 581, 584, 587, 590, 593, 596                                                                                                                                                                                                                                                                                       entry O          line   318 file /storage/hive/project/chem-sherrill/csargent30/.conda/envs/psi419/share/psi4/basis/def2-universal-jkfit.gbs 
    atoms 3, 24, 31, 52, 59, 61, 69, 77, 91, 101, 108, 122, 132, 138, 146, 165, 182, 189, 205, 225, 237, 249, 264, 272, 286, 305, 315, 330, 349, 368, 387, 394, 401, 403-404, 418, 430, 444, 451, 461, 480, 487, 506, 520, 537, 551, 556                                                                                                                                                                                                                                                                                                                                                                            entry N          line   258 file /storage/hive/project/chem-sherrill/csargent30/.conda/envs/psi419/share/psi4/basis/def2-universal-jkfit.gbs 
    atoms 15-23, 28-30, 41-49, 62-68, 78-90, 97-100, 105-107, 115-121, 126-129, 140-145, 154-164, 171-179, 186-188, 196-204, 216-224, 233-236, 245-248, 258-263, 273-285, 294-304, 310-314, 324-329, 338-348, 355-365, 376-386, 391-393, 405-417, 426-429, 437-443, 453-460, 469-479, 484-486, 495-505, 513-519, 528-536, 544-550, 558-565, 567-568, 570-571, 573-574, 576-577, 579-580, 582-583, 585-586, 588-589, 591-592, 594-595, 597-608                                                                                                                                                                       entry H          line    18 file /storage/hive/project/chem-sherrill/csargent30/.conda/envs/psi419/share/psi4/basis/def2-universal-jkfit.gbs 
    atoms 96, 125, 169, 526                                                                                                                                                                                                                                                                                                                                                                                                                                                                                                                                                                                         entry S          line   903 file /storage/hive/project/chem-sherrill/csargent30/.conda/envs/psi419/share/psi4/basis/def2-universal-jkfit.gbs 

  ==> Integral Setup <==

  ==> DiskDFJK: Density-Fitted J/K Matrices <==

    J tasked:                  Yes
    K tasked:                  Yes
    wK tasked:                  No
    OpenMP threads:             10
    Integrals threads:          10
    Memory [MiB]:            85830
    Algorithm:                Core
    Integral Cache:           NONE
    Schwarz Cutoff:          1E-12
    Fitting Condition:       1E-10

   => Auxiliary Basis Set <=

  Basis Set: (MINIX AUX)
    Blend: DEF2-UNIVERSAL-JKFIT
    Number of shells: 9343
    Number of basis functions: 28309
    Number of Cartesian functions: 33365
    Spherical Harmonics?: true
    Max angular momentum: 4

  Minimum eigenvalue in the overlap matrix is 1.6583662687E-01.
  Reciprocal condition number of the overlap matrix is 5.9078879314E-02.
    Using symmetric orthogonalization.

  ==> Pre-Iterations <==

  SCF Guess: Superposition of Atomic Densities via on-the-fly atomic UHF (no occupation information).

   -------------------------
    Irrep   Nso     Nmo    
   -------------------------
     A       1832    1832 
   -------------------------
    Total    1832    1832
   -------------------------

  ==> Iterations <==

                           Total Energy        Delta E     RMS |[F,P]|

   @DF-RHF iter SAD: -15809.81617493496196   -1.58098e+04   0.00000e+00 
   @DF-RHF iter   1: -15940.62931786813715   -1.30813e+02   1.79494e-03 ADIIS/DIIS
   @DF-RHF iter   2: -15946.19782771613063   -5.56851e+00   1.17144e-03 ADIIS/DIIS
   @DF-RHF iter   3: -15948.56799527988915   -2.37017e+00   1.42721e-04 ADIIS/DIIS
   @DF-RHF iter   4: -15948.64547802520065   -7.74827e-02   6.81956e-05 DIIS
   @DF-RHF iter   5: -15948.66142018472237   -1.59422e-02   2.17430e-05 DIIS
   @DF-RHF iter   6: -15948.66356338915284   -2.14320e-03   9.55443e-06 DIIS
   @DF-RHF iter   7: -15948.66397812984724   -4.14741e-04   3.47754e-06 DIIS
   @DF-RHF iter   8: -15948.66403071054265   -5.25807e-05   1.02766e-06 DIIS
   @DF-RHF iter   9: -15948.66403541117143   -4.70063e-06   3.51534e-07 DIIS
   @DF-RHF iter  10: -15948.66403585873923   -4.47568e-07   1.13772e-07 DIIS
  Energy and wave function converged.


  ==> Post-Iterations <==

    Orbital Energies [Eh]
    ---------------------

    Doubly Occupied:                                                      

       1A    -91.293541     2A    -91.288256     3A    -91.193332  
       4A    -91.181628     5A    -20.301365     6A    -20.297390  
       7A    -20.294609     8A    -20.294439     9A    -20.288188  
      10A    -20.287483    11A    -20.277501    12A    -20.270889  
      13A    -20.268054    14A    -20.266760    15A    -20.266412  
      16A    -20.262979    17A    -20.258413    18A    -20.249939  
      19A    -20.244856    20A    -20.233612    21A    -20.233549  
      22A    -20.227643    23A    -20.227419    24A    -20.227367  
      25A    -20.218060    26A    -20.214553    27A    -20.214201  
      28A    -20.204272    29A    -20.203397    30A    -20.203324  
      31A    -20.197747    32A    -20.196760    33A    -20.182224  
      34A    -20.179770    35A    -20.176795    36A    -20.175741  
      37A    -20.170706    38A    -20.170285    39A    -20.158418  
      40A    -20.155077    41A    -20.154888    42A    -20.152650  
      43A    -20.151095    44A    -20.149505    45A    -20.149273  
      46A    -20.141283    47A    -20.134559    48A    -20.132689  
      49A    -20.131332    50A    -20.128918    51A    -20.091736  
      52A    -20.085523    53A    -20.080700    54A    -20.077189  
      55A    -20.071097    56A    -20.064592    57A    -20.053707  
      58A    -20.052164    59A    -20.045286    60A    -19.877474  
      61A    -19.875913    62A    -19.862093    63A    -19.861822  
      64A    -19.858989    65A    -19.857394    66A    -19.857085  
      67A    -19.844693    68A    -19.838991    69A    -19.838872  
      70A    -15.812460    71A    -15.490388    72A    -15.488983  
      73A    -15.485239    74A    -15.474992    75A    -15.473990  
      76A    -15.470186    77A    -15.465043    78A    -15.459516  
      79A    -15.445583    80A    -15.437428    81A    -15.429272  
      82A    -15.418087    83A    -15.415971    84A    -15.415727  
      85A    -15.407869    86A    -15.398046    87A    -15.393727  
      88A    -15.383955    89A    -15.379815    90A    -15.377545  
      91A    -15.373426    92A    -15.372787    93A    -15.353286  
      94A    -15.353032    95A    -15.349516    96A    -15.338778  
      97A    -15.329889    98A    -15.328181    99A    -15.324431  
     100A    -15.320226   101A    -15.317572   102A    -15.316523  
     103A    -15.316434   104A    -15.314109   105A    -15.310353  
     106A    -15.294365   107A    -15.293871   108A    -15.256364  
     109A    -15.249892   110A    -15.248479   111A    -15.243135  
     112A    -15.238160   113A    -15.236863   114A    -15.234554  
     115A    -15.231090   116A    -15.220248   117A    -11.431017  
     118A    -11.402579   119A    -11.358379   120A    -11.339942  
     121A    -11.334720   122A    -11.322239   123A    -11.320202  
     124A    -11.313562   125A    -11.311225   126A    -11.308877  
     127A    -11.304478   128A    -11.298790   129A    -11.286516  
     130A    -11.277974   131A    -11.274648   132A    -11.272841  
     133A    -11.271935   134A    -11.267976   135A    -11.264894  
     136A    -11.262844   137A    -11.257082   138A    -11.253956  
     139A    -11.251153   140A    -11.249036   141A    -11.243383  
     142A    -11.242177   143A    -11.237752   144A    -11.229808  
     145A    -11.224122   146A    -11.223968   147A    -11.223915  
     148A    -11.223288   149A    -11.222205   150A    -11.214255  
     151A    -11.212674   152A    -11.211474   153A    -11.209004  
     154A    -11.206548   155A    -11.205798   156A    -11.203607  
     157A    -11.202206   158A    -11.202005   159A    -11.201396  
     160A    -11.201246   161A    -11.200850   162A    -11.198109  
     163A    -11.198064   164A    -11.197323   165A    -11.196807  
     166A    -11.196074   167A    -11.191162   168A    -11.185854  
     169A    -11.184048   170A    -11.179208   171A    -11.174289  
     172A    -11.173963   173A    -11.171727   174A    -11.170324  
     175A    -11.168126   176A    -11.162557   177A    -11.161116  
     178A    -11.159420   179A    -11.157783   180A    -11.152051  
     181A    -11.150053   182A    -11.149841   183A    -11.149782  
     184A    -11.146179   185A    -11.146085   186A    -11.144553  
     187A    -11.144254   188A    -11.143771   189A    -11.142871  
     190A    -11.137518   191A    -11.136190   192A    -11.135722  
     193A    -11.134218   194A    -11.132285   195A    -11.125322  
     196A    -11.124283   197A    -11.124230   198A    -11.121717  
     199A    -11.121454   200A    -11.120481   201A    -11.120224  
     202A    -11.119508   203A    -11.119307   204A    -11.117377  
     205A    -11.117241   206A    -11.117042   207A    -11.115437  
     208A    -11.112811   209A    -11.109586   210A    -11.108398  
     211A    -11.107432   212A    -11.105425   213A    -11.105273  
     214A    -11.104535   215A    -11.102646   216A    -11.102137  
     217A    -11.100787   218A    -11.100356   219A    -11.098559  
     220A    -11.098011   221A    -11.097858   222A    -11.096057  
     223A    -11.095951   224A    -11.095210   225A    -11.092848  
     226A    -11.090951   227A    -11.089217   228A    -11.087885  
     229A    -11.087070   230A    -11.086180   231A    -11.085403  
     232A    -11.084315   233A    -11.078581   234A    -11.074929  
     235A    -11.073796   236A    -11.070501   237A    -11.068227  
     238A    -11.065500   239A    -11.065326   240A    -11.062915  
     241A    -11.061318   242A    -11.060586   243A    -11.059095  
     244A    -11.058667   245A    -11.057826   246A    -11.057102  
     247A    -11.056384   248A    -11.055232   249A    -11.054743  
     250A    -11.054585   251A    -11.051729   252A    -11.050453  
     253A    -11.045605   254A    -11.043395   255A    -11.040304  
     256A    -11.038547   257A    -11.034884   258A    -11.034641  
     259A    -11.033958   260A    -11.031704   261A    -11.031111  
     262A    -11.030848   263A    -11.029219   264A    -11.025887  
     265A    -11.024935   266A    -11.024389   267A    -11.022891  
     268A    -11.022689   269A    -11.022128   270A    -11.021752  
     271A    -11.020904   272A    -11.019033   273A    -11.019013  
     274A    -11.018952   275A    -11.015626   276A    -11.015170  
     277A    -11.011876   278A    -11.007951   279A    -11.006080  
     280A    -11.004417   281A    -11.004299   282A    -11.000505  
     283A    -11.000373   284A    -10.999469   285A    -10.999273  
     286A    -10.998135   287A    -10.995863   288A    -10.986406  
     289A    -10.983026   290A    -10.981793   291A    -10.970849  
     292A    -10.946336   293A    -10.945127   294A    -10.928959  
     295A    -10.919159   296A    -10.903109   297A    -10.902223  
     298A     -8.905775   299A     -8.901583   300A     -8.810891  
     301A     -8.802238   302A     -6.555851   303A     -6.553469  
     304A     -6.551601   305A     -6.550418   306A     -6.548740  
     307A     -6.546499   308A     -6.460527   309A     -6.458761  
     310A     -6.455851   311A     -6.451790   312A     -6.450207  
     313A     -6.447282   314A     -1.527646   315A     -1.413976  
     316A     -1.403470   317A     -1.393716   318A     -1.380493  
     319A     -1.379167   320A     -1.378537   321A     -1.364463  
     322A     -1.363583   323A     -1.363366   324A     -1.350036  
     325A     -1.341078   326A     -1.336588   327A     -1.331132  
     328A     -1.325215   329A     -1.321820   330A     -1.318770  
     331A     -1.315381   332A     -1.314785   333A     -1.312973  
     334A     -1.311442   335A     -1.305673   336A     -1.302366  
     337A     -1.296543   338A     -1.292714   339A     -1.286514  
     340A     -1.285072   341A     -1.283783   342A     -1.279141  
     343A     -1.275768   344A     -1.272590   345A     -1.270932  
     346A     -1.268933   347A     -1.268732   348A     -1.265055  
     349A     -1.262191   350A     -1.260580   351A     -1.259760  
     352A     -1.258674   353A     -1.257180   354A     -1.251149  
     355A     -1.251013   356A     -1.248940   357A     -1.247063  
     358A     -1.244282   359A     -1.243998   360A     -1.243727  
     361A     -1.242365   362A     -1.239993   363A     -1.232617  
     364A     -1.229752   365A     -1.229382   366A     -1.229354  
     367A     -1.218316   368A     -1.213852   369A     -1.212819  
     370A     -1.212579   371A     -1.208868   372A     -1.208024  
     373A     -1.206319   374A     -1.202610   375A     -1.202454  
     376A     -1.201261   377A     -1.197243   378A     -1.191047  
     379A     -1.189150   380A     -1.183781   381A     -1.183187  
     382A     -1.181750   383A     -1.179117   384A     -1.175927  
     385A     -1.171990   386A     -1.170875   387A     -1.169824  
     388A     -1.168450   389A     -1.162253   390A     -1.159308  
     391A     -1.157559   392A     -1.152333   393A     -1.142768  
     394A     -1.138837   395A     -1.137763   396A     -1.131564  
     397A     -1.126074   398A     -1.124229   399A     -1.124054  
     400A     -1.123310   401A     -1.117566   402A     -1.112256  
     403A     -1.108758   404A     -1.099126   405A     -1.098573  
     406A     -1.097831   407A     -1.096011   408A     -1.093934  
     409A     -1.092928   410A     -1.092727   411A     -1.091874  
     412A     -1.089733   413A     -1.084350   414A     -1.080754  
     415A     -1.074430   416A     -1.073421   417A     -1.067185  
     418A     -1.066247   419A     -1.060300   420A     -1.058155  
     421A     -1.056472   422A     -1.053264   423A     -1.053176  
     424A     -1.051773   425A     -1.049619   426A     -1.048829  
     427A     -1.046642   428A     -1.043816   429A     -1.041392  
     430A     -1.040453   431A     -1.036451   432A     -1.030224  
     433A     -1.028542   434A     -1.027101   435A     -1.025551  
     436A     -1.023623   437A     -1.016365   438A     -1.015835  
     439A     -1.014810   440A     -1.014300   441A     -1.009305  
     442A     -1.008475   443A     -1.006207   444A     -1.005942  
     445A     -1.003159   446A     -1.001922   447A     -0.995424  
     448A     -0.984139   449A     -0.983215   450A     -0.982980  
     451A     -0.982311   452A     -0.977191   453A     -0.974573  
     454A     -0.972437   455A     -0.968290   456A     -0.968083  
     457A     -0.966170   458A     -0.965049   459A     -0.964047  
     460A     -0.958388   461A     -0.956417   462A     -0.953769  
     463A     -0.952608   464A     -0.952120   465A     -0.950237  
     466A     -0.948988   467A     -0.945464   468A     -0.943100  
     469A     -0.942614   470A     -0.940441   471A     -0.940151  
     472A     -0.938596   473A     -0.936845   474A     -0.931851  
     475A     -0.927206   476A     -0.920912   477A     -0.918800  
     478A     -0.918050   479A     -0.912293   480A     -0.910623  
     481A     -0.903177   482A     -0.901082   483A     -0.899754  
     484A     -0.898593   485A     -0.895342   486A     -0.895259  
     487A     -0.894744   488A     -0.886394   489A     -0.883728  
     490A     -0.883416   491A     -0.881317   492A     -0.879495  
     493A     -0.875561   494A     -0.871541   495A     -0.870654  
     496A     -0.868776   497A     -0.867885   498A     -0.866859  
     499A     -0.865439   500A     -0.862120   501A     -0.854404  
     502A     -0.852447   503A     -0.852297   504A     -0.850690  
     505A     -0.848134   506A     -0.843008   507A     -0.841407  
     508A     -0.840229   509A     -0.839383   510A     -0.838314  
     511A     -0.833867   512A     -0.831581   513A     -0.827224  
     514A     -0.823990   515A     -0.821242   516A     -0.820382  
     517A     -0.814388   518A     -0.813646   519A     -0.813069  
     520A     -0.811596   521A     -0.806520   522A     -0.806217  
     523A     -0.806155   524A     -0.805617   525A     -0.804548  
     526A     -0.801306   527A     -0.800351   528A     -0.797553  
     529A     -0.797279   530A     -0.793639   531A     -0.790361  
     532A     -0.788495   533A     -0.784852   534A     -0.779819  
     535A     -0.779408   536A     -0.778921   537A     -0.777250  
     538A     -0.776299   539A     -0.773039   540A     -0.770095  
     541A     -0.768426   542A     -0.763885   543A     -0.762955  
     544A     -0.761521   545A     -0.760804   546A     -0.760594  
     547A     -0.756534   548A     -0.756149   549A     -0.755177  
     550A     -0.751163   551A     -0.748936   552A     -0.746701  
     553A     -0.746458   554A     -0.744968   555A     -0.744467  
     556A     -0.744162   557A     -0.742461   558A     -0.738795  
     559A     -0.737324   560A     -0.736965   561A     -0.735869  
     562A     -0.733488   563A     -0.732871   564A     -0.732007  
     565A     -0.729878   566A     -0.726623   567A     -0.724562  
     568A     -0.723701   569A     -0.721395   570A     -0.720279  
     571A     -0.718466   572A     -0.717878   573A     -0.716621  
     574A     -0.709848   575A     -0.708826   576A     -0.707203  
     577A     -0.706194   578A     -0.705286   579A     -0.703397  
     580A     -0.700184   581A     -0.699098   582A     -0.698882  
     583A     -0.698034   584A     -0.696606   585A     -0.695078  
     586A     -0.694395   587A     -0.692719   588A     -0.691566  
     589A     -0.690178   590A     -0.688201   591A     -0.686888  
     592A     -0.686349   593A     -0.685539   594A     -0.685252  
     595A     -0.684586   596A     -0.684117   597A     -0.679817  
     598A     -0.679077   599A     -0.678135   600A     -0.678042  
     601A     -0.677530   602A     -0.675774   603A     -0.675150  
     604A     -0.674909   605A     -0.674392   606A     -0.671567  
     607A     -0.670897   608A     -0.669625   609A     -0.668978  
     610A     -0.668339   611A     -0.667847   612A     -0.666837  
     613A     -0.665775   614A     -0.665077   615A     -0.662029  
     616A     -0.660996   617A     -0.659281   618A     -0.658434  
     619A     -0.658350   620A     -0.657946   621A     -0.655883  
     622A     -0.655622   623A     -0.654578   624A     -0.652759  
     625A     -0.651494   626A     -0.651186   627A     -0.650540  
     628A     -0.650011   629A     -0.648217   630A     -0.644329  
     631A     -0.642658   632A     -0.640950   633A     -0.640494  
     634A     -0.639025   635A     -0.637509   636A     -0.637436  
     637A     -0.636287   638A     -0.635434   639A     -0.634792  
     640A     -0.633055   641A     -0.632678   642A     -0.631275  
     643A     -0.629150   644A     -0.628474   645A     -0.627982  
     646A     -0.626846   647A     -0.626328   648A     -0.625600  
     649A     -0.624399   650A     -0.623911   651A     -0.623695  
     652A     -0.623576   653A     -0.620135   654A     -0.618032  
     655A     -0.616724   656A     -0.615540   657A     -0.614771  
     658A     -0.614561   659A     -0.613243   660A     -0.611028  
     661A     -0.610180   662A     -0.608959   663A     -0.608043  
     664A     -0.606554   665A     -0.605952   666A     -0.605119  
     667A     -0.603321   668A     -0.601519   669A     -0.599903  
     670A     -0.599455   671A     -0.598473   672A     -0.597862  
     673A     -0.597568   674A     -0.597298   675A     -0.596011  
     676A     -0.594587   677A     -0.593392   678A     -0.592371  
     679A     -0.591410   680A     -0.589894   681A     -0.589422  
     682A     -0.589310   683A     -0.589019   684A     -0.587939  
     685A     -0.587568   686A     -0.587150   687A     -0.586133  
     688A     -0.585325   689A     -0.582234   690A     -0.581211  
     691A     -0.580908   692A     -0.579318   693A     -0.578910  
     694A     -0.576689   695A     -0.576491   696A     -0.576366  
     697A     -0.575433   698A     -0.573107   699A     -0.573007  
     700A     -0.570826   701A     -0.570740   702A     -0.570446  
     703A     -0.569980   704A     -0.569291   705A     -0.569241  
     706A     -0.568654   707A     -0.567757   708A     -0.565952  
     709A     -0.565721   710A     -0.564820   711A     -0.563248  
     712A     -0.559458   713A     -0.558730   714A     -0.558406  
     715A     -0.557645   716A     -0.557078   717A     -0.555141  
     718A     -0.554617   719A     -0.554147   720A     -0.552537  
     721A     -0.552429   722A     -0.550985   723A     -0.550187  
     724A     -0.549849   725A     -0.548067   726A     -0.547534  
     727A     -0.546921   728A     -0.546665   729A     -0.545403  
     730A     -0.545291   731A     -0.544940   732A     -0.544365  
     733A     -0.542304   734A     -0.541366   735A     -0.541086  
     736A     -0.540472   737A     -0.540272   738A     -0.539343  
     739A     -0.538587   740A     -0.536868   741A     -0.536133  
     742A     -0.535824   743A     -0.535003   744A     -0.534533  
     745A     -0.534174   746A     -0.532674   747A     -0.532369  
     748A     -0.531389   749A     -0.530509   750A     -0.529889  
     751A     -0.529093   752A     -0.528285   753A     -0.528026  
     754A     -0.526523   755A     -0.525450   756A     -0.524669  
     757A     -0.524112   758A     -0.523225   759A     -0.522916  
     760A     -0.522548   761A     -0.521999   762A     -0.520730  
     763A     -0.520235   764A     -0.519389   765A     -0.519046  
     766A     -0.518604   767A     -0.517321   768A     -0.517073  
     769A     -0.516084   770A     -0.515603   771A     -0.514398  
     772A     -0.513603   773A     -0.513042   774A     -0.512281  
     775A     -0.511936   776A     -0.511763   777A     -0.511114  
     778A     -0.510538   779A     -0.508823   780A     -0.508086  
     781A     -0.507772   782A     -0.506517   783A     -0.506284  
     784A     -0.505961   785A     -0.505574   786A     -0.504972  
     787A     -0.504250   788A     -0.502591   789A     -0.502189  
     790A     -0.501434   791A     -0.500771   792A     -0.500575  
     793A     -0.499937   794A     -0.498662   795A     -0.498009  
     796A     -0.496763   797A     -0.496259   798A     -0.495795  
     799A     -0.495695   800A     -0.495398   801A     -0.494933  
     802A     -0.494169   803A     -0.493968   804A     -0.492751  
     805A     -0.491283   806A     -0.490837   807A     -0.490164  
     808A     -0.489627   809A     -0.489090   810A     -0.488100  
     811A     -0.486942   812A     -0.485603   813A     -0.485466  
     814A     -0.484905   815A     -0.484666   816A     -0.483580  
     817A     -0.482691   818A     -0.481389   819A     -0.480774  
     820A     -0.480205   821A     -0.479677   822A     -0.479621  
     823A     -0.479481   824A     -0.478508   825A     -0.478243  
     826A     -0.477573   827A     -0.477102   828A     -0.476701  
     829A     -0.476511   830A     -0.476265   831A     -0.475441  
     832A     -0.474559   833A     -0.474489   834A     -0.472974  
     835A     -0.472565   836A     -0.472438   837A     -0.470912  
     838A     -0.470464   839A     -0.470338   840A     -0.469404  
     841A     -0.468079   842A     -0.466086   843A     -0.465950  
     844A     -0.464680   845A     -0.464060   846A     -0.463830  
     847A     -0.463455   848A     -0.462729   849A     -0.462527  
     850A     -0.461996   851A     -0.461323   852A     -0.460882  
     853A     -0.457505   854A     -0.457090   855A     -0.456587  
     856A     -0.455311   857A     -0.454715   858A     -0.454343  
     859A     -0.453714   860A     -0.453504   861A     -0.453146  
     862A     -0.453055   863A     -0.451349   864A     -0.450518  
     865A     -0.450252   866A     -0.450043   867A     -0.449583  
     868A     -0.449189   869A     -0.448991   870A     -0.448472  
     871A     -0.448027   872A     -0.446378   873A     -0.446107  
     874A     -0.445793   875A     -0.444662   876A     -0.443710  
     877A     -0.442563   878A     -0.442354   879A     -0.441533  
     880A     -0.441006   881A     -0.440843   882A     -0.439962  
     883A     -0.439794   884A     -0.439446   885A     -0.439009  
     886A     -0.438356   887A     -0.438074   888A     -0.437197  
     889A     -0.437081   890A     -0.436489   891A     -0.434423  
     892A     -0.433748   893A     -0.431963   894A     -0.431730  
     895A     -0.431220   896A     -0.430611   897A     -0.429219  
     898A     -0.428750   899A     -0.427794   900A     -0.427502  
     901A     -0.425963   902A     -0.425480   903A     -0.424986  
     904A     -0.424495   905A     -0.424056   906A     -0.423695  
     907A     -0.423476   908A     -0.423264   909A     -0.422856  
     910A     -0.422245   911A     -0.421862   912A     -0.421753  
     913A     -0.420945   914A     -0.420699   915A     -0.420020  
     916A     -0.419268   917A     -0.419042   918A     -0.417073  
     919A     -0.416048   920A     -0.415175   921A     -0.414739  
     922A     -0.414445   923A     -0.414104   924A     -0.413893  
     925A     -0.413637   926A     -0.412906   927A     -0.411666  
     928A     -0.411009   929A     -0.410553   930A     -0.409458  
     931A     -0.408678   932A     -0.408589   933A     -0.407563  
     934A     -0.407195   935A     -0.406861   936A     -0.406634  
     937A     -0.405722   938A     -0.404730   939A     -0.403950  
     940A     -0.403332   941A     -0.402766   942A     -0.402460  
     943A     -0.401496   944A     -0.401307   945A     -0.400139  
     946A     -0.399869   947A     -0.399364   948A     -0.399053  
     949A     -0.398459   950A     -0.398182   951A     -0.397670  
     952A     -0.396660   953A     -0.395930   954A     -0.395751  
     955A     -0.394934   956A     -0.394839   957A     -0.393739  
     958A     -0.393359   959A     -0.392081   960A     -0.391452  
     961A     -0.391230   962A     -0.390806   963A     -0.390450  
     964A     -0.389800   965A     -0.388451   966A     -0.387375  
     967A     -0.386215   968A     -0.384599   969A     -0.384480  
     970A     -0.384256   971A     -0.383852   972A     -0.382028  
     973A     -0.381020   974A     -0.380813   975A     -0.379460  
     976A     -0.378980   977A     -0.377031   978A     -0.376184  
     979A     -0.373760   980A     -0.373053   981A     -0.372849  
     982A     -0.372375   983A     -0.371884   984A     -0.370482  
     985A     -0.370135   986A     -0.369956   987A     -0.369462  
     988A     -0.368902   989A     -0.366519   990A     -0.365679  
     991A     -0.365354   992A     -0.363790   993A     -0.363289  
     994A     -0.362963   995A     -0.362453   996A     -0.362071  
     997A     -0.360935   998A     -0.360065   999A     -0.359739  
    1000A     -0.358651  1001A     -0.358339  1002A     -0.357151  
    1003A     -0.357140  1004A     -0.355906  1005A     -0.352013  
    1006A     -0.351874  1007A     -0.351579  1008A     -0.351289  
    1009A     -0.350951  1010A     -0.350627  1011A     -0.350047  
    1012A     -0.349982  1013A     -0.349278  1014A     -0.348638  
    1015A     -0.348051  1016A     -0.347835  1017A     -0.346278  
    1018A     -0.345980  1019A     -0.345548  1020A     -0.344959  
    1021A     -0.343635  1022A     -0.343050  1023A     -0.342959  
    1024A     -0.342382  1025A     -0.341326  1026A     -0.339247  
    1027A     -0.338743  1028A     -0.337043  1029A     -0.336327  
    1030A     -0.335952  1031A     -0.333925  1032A     -0.332209  
    1033A     -0.328911  1034A     -0.327576  1035A     -0.326876  
    1036A     -0.325749  1037A     -0.325551  1038A     -0.324765  
    1039A     -0.323779  1040A     -0.323534  1041A     -0.321600  
    1042A     -0.320310  1043A     -0.320078  1044A     -0.319682  
    1045A     -0.319022  1046A     -0.317461  1047A     -0.316928  
    1048A     -0.316511  1049A     -0.315219  1050A     -0.314748  
    1051A     -0.314168  1052A     -0.313962  1053A     -0.313375  
    1054A     -0.312277  1055A     -0.312198  1056A     -0.311953  
    1057A     -0.310473  1058A     -0.309644  1059A     -0.308481  
    1060A     -0.308138  1061A     -0.307588  1062A     -0.306659  
    1063A     -0.306381  1064A     -0.304732  1065A     -0.304291  
    1066A     -0.302347  1067A     -0.301875  1068A     -0.300460  
    1069A     -0.298654  1070A     -0.296093  1071A     -0.294782  
    1072A     -0.292547  1073A     -0.291489  1074A     -0.290167  
    1075A     -0.288113  1076A     -0.284954  1077A     -0.284946  
    1078A     -0.284935  1079A     -0.284289  1080A     -0.282483  
    1081A     -0.282341  1082A     -0.279165  1083A     -0.278795  
    1084A     -0.278139  1085A     -0.277395  1086A     -0.277103  
    1087A     -0.276747  1088A     -0.275832  1089A     -0.272676  
    1090A     -0.271292  1091A     -0.270469  1092A     -0.268782  
    1093A     -0.265327  1094A     -0.261417  1095A     -0.261289  
    1096A     -0.261023  1097A     -0.260056  1098A     -0.259030  
    1099A     -0.253437  1100A     -0.248962  1101A     -0.247717  
    1102A     -0.245478  1103A     -0.244851  1104A     -0.243012  
    1105A     -0.242830  1106A     -0.242705  1107A     -0.240913  
    1108A     -0.240360  1109A     -0.237960  1110A     -0.234731  
    1111A     -0.234163  1112A     -0.233374  1113A     -0.232668  
    1114A     -0.231918  1115A     -0.229607  1116A     -0.228338  
    1117A     -0.226716  1118A     -0.226505  1119A     -0.223952  
    1120A     -0.223781  1121A     -0.222693  1122A     -0.216909  
    1123A     -0.216153  1124A     -0.215600  1125A     -0.214818  
    1126A     -0.212122  1127A     -0.208485  1128A     -0.200873  
    1129A     -0.200218  1130A     -0.197916  1131A     -0.197708  
    1132A     -0.188288  1133A     -0.186735  1134A     -0.173219  
    1135A     -0.168542  1136A     -0.159999  1137A     -0.158830  
    1138A     -0.158021  1139A     -0.155772  1140A     -0.152193  
    1141A     -0.150031  1142A     -0.081098  1143A     -0.066753  
    1144A     -0.066551  1145A     -0.060229  1146A     -0.058303  
    1147A     -0.055846  1148A     -0.050354  1149A     -0.046218  
    1150A     -0.045860  1151A     -0.032947  1152A     -0.032731  
    1153A     -0.026467  1154A     -0.022005  1155A     -0.018581  
    1156A     -0.000402  

    Virtual:                                                              

    1157A      0.202563  1158A      0.204056  1159A      0.209748  
    1160A      0.209839  1161A      0.222174  1162A      0.236117  
    1163A      0.237027  1164A      0.240453  1165A      0.252279  
    1166A      0.257998  1167A      0.263805  1168A      0.270687  
    1169A      0.270955  1170A      0.271159  1171A      0.280080  
    1172A      0.282401  1173A      0.286522  1174A      0.293984  
    1175A      0.301089  1176A      0.301699  1177A      0.303569  
    1178A      0.305177  1179A      0.306266  1180A      0.308507  
    1181A      0.315206  1182A      0.316987  1183A      0.320094  
    1184A      0.326468  1185A      0.327964  1186A      0.330509  
    1187A      0.334958  1188A      0.337730  1189A      0.343085  
    1190A      0.345986  1191A      0.350452  1192A      0.351944  
    1193A      0.356631  1194A      0.357906  1195A      0.359248  
    1196A      0.360196  1197A      0.363737  1198A      0.363858  
    1199A      0.364697  1200A      0.364793  1201A      0.376334  
    1202A      0.376574  1203A      0.380592  1204A      0.385966  
    1205A      0.394560  1206A      0.409015  1207A      0.409568  
    1208A      0.413837  1209A      0.416166  1210A      0.426789  
    1211A      0.433536  1212A      0.441216  1213A      0.443859  
    1214A      0.445970  1215A      0.448442  1216A      0.450548  
    1217A      0.451366  1218A      0.455061  1219A      0.464469  
    1220A      0.466698  1221A      0.471722  1222A      0.477463  
    1223A      0.481273  1224A      0.482422  1225A      0.489517  
    1226A      0.492244  1227A      0.494461  1228A      0.501827  
    1229A      0.503602  1230A      0.504750  1231A      0.511780  
    1232A      0.514481  1233A      0.515471  1234A      0.520435  
    1235A      0.521960  1236A      0.526245  1237A      0.528490  
    1238A      0.529920  1239A      0.530597  1240A      0.531283  
    1241A      0.534292  1242A      0.536240  1243A      0.536498  
    1244A      0.537929  1245A      0.545566  1246A      0.546563  
    1247A      0.549465  1248A      0.550974  1249A      0.554863  
    1250A      0.554976  1251A      0.559036  1252A      0.560426  
    1253A      0.562603  1254A      0.565116  1255A      0.565505  
    1256A      0.565636  1257A      0.568076  1258A      0.568127  
    1259A      0.570223  1260A      0.572951  1261A      0.575545  
    1262A      0.575860  1263A      0.576588  1264A      0.576821  
    1265A      0.579268  1266A      0.579376  1267A      0.583317  
    1268A      0.583672  1269A      0.583694  1270A      0.584548  
    1271A      0.586425  1272A      0.587320  1273A      0.589169  
    1274A      0.589933  1275A      0.591880  1276A      0.592245  
    1277A      0.596452  1278A      0.598408  1279A      0.598901  
    1280A      0.600465  1281A      0.601697  1282A      0.605375  
    1283A      0.607130  1284A      0.607393  1285A      0.607883  
    1286A      0.608282  1287A      0.609435  1288A      0.611260  
    1289A      0.615715  1290A      0.617919  1291A      0.618221  
    1292A      0.618539  1293A      0.619630  1294A      0.620238  
    1295A      0.620682  1296A      0.622078  1297A      0.622667  
    1298A      0.623714  1299A      0.624787  1300A      0.625083  
    1301A      0.628449  1302A      0.628958  1303A      0.629856  
    1304A      0.630623  1305A      0.630954  1306A      0.632424  
    1307A      0.634475  1308A      0.635123  1309A      0.636245  
    1310A      0.637101  1311A      0.638013  1312A      0.638967  
    1313A      0.639611  1314A      0.642456  1315A      0.643023  
    1316A      0.644077  1317A      0.644713  1318A      0.647121  
    1319A      0.648455  1320A      0.650033  1321A      0.650894  
    1322A      0.652016  1323A      0.653475  1324A      0.653873  
    1325A      0.655129  1326A      0.656332  1327A      0.656825  
    1328A      0.657946  1329A      0.658280  1330A      0.658579  
    1331A      0.658766  1332A      0.659303  1333A      0.660407  
    1334A      0.661491  1335A      0.662583  1336A      0.663180  
    1337A      0.663676  1338A      0.664651  1339A      0.666258  
    1340A      0.666894  1341A      0.667953  1342A      0.668257  
    1343A      0.668492  1344A      0.670169  1345A      0.671623  
    1346A      0.671819  1347A      0.673244  1348A      0.674931  
    1349A      0.676637  1350A      0.677107  1351A      0.677553  
    1352A      0.678333  1353A      0.679471  1354A      0.680022  
    1355A      0.680433  1356A      0.680653  1357A      0.681081  
    1358A      0.681274  1359A      0.681783  1360A      0.682640  
    1361A      0.684273  1362A      0.684627  1363A      0.685540  
    1364A      0.686288  1365A      0.687308  1366A      0.689387  
    1367A      0.690114  1368A      0.690511  1369A      0.691520  
    1370A      0.691804  1371A      0.692569  1372A      0.693215  
    1373A      0.693442  1374A      0.694557  1375A      0.694885  
    1376A      0.695305  1377A      0.695769  1378A      0.696736  
    1379A      0.696838  1380A      0.698019  1381A      0.698498  
    1382A      0.699033  1383A      0.700139  1384A      0.700438  
    1385A      0.700804  1386A      0.700864  1387A      0.701075  
    1388A      0.702164  1389A      0.703064  1390A      0.703747  
    1391A      0.705156  1392A      0.706593  1393A      0.707086  
    1394A      0.707854  1395A      0.708018  1396A      0.708216  
    1397A      0.709068  1398A      0.709302  1399A      0.709535  
    1400A      0.711165  1401A      0.712834  1402A      0.713031  
    1403A      0.713261  1404A      0.713999  1405A      0.714603  
    1406A      0.714998  1407A      0.716236  1408A      0.716911  
    1409A      0.717564  1410A      0.718751  1411A      0.719345  
    1412A      0.720101  1413A      0.720318  1414A      0.722036  
    1415A      0.722296  1416A      0.722476  1417A      0.723074  
    1418A      0.723271  1419A      0.723653  1420A      0.724528  
    1421A      0.725973  1422A      0.727394  1423A      0.727793  
    1424A      0.727885  1425A      0.728501  1426A      0.729810  
    1427A      0.729953  1428A      0.731716  1429A      0.732522  
    1430A      0.732823  1431A      0.733581  1432A      0.734467  
    1433A      0.735109  1434A      0.736219  1435A      0.736545  
    1436A      0.737256  1437A      0.737800  1438A      0.738421  
    1439A      0.738923  1440A      0.739317  1441A      0.740184  
    1442A      0.740531  1443A      0.741678  1444A      0.742577  
    1445A      0.743557  1446A      0.743593  1447A      0.743865  
    1448A      0.744866  1449A      0.745035  1450A      0.747107  
    1451A      0.747687  1452A      0.747926  1453A      0.748718  
    1454A      0.750603  1455A      0.750953  1456A      0.751567  
    1457A      0.752918  1458A      0.753316  1459A      0.753557  
    1460A      0.753779  1461A      0.754109  1462A      0.755257  
    1463A      0.755603  1464A      0.757932  1465A      0.758450  
    1466A      0.758839  1467A      0.759408  1468A      0.759903  
    1469A      0.760541  1470A      0.760985  1471A      0.761658  
    1472A      0.762218  1473A      0.763752  1474A      0.765103  
    1475A      0.766330  1476A      0.766945  1477A      0.767127  
    1478A      0.767634  1479A      0.768543  1480A      0.769019  
    1481A      0.769132  1482A      0.770004  1483A      0.770755  
    1484A      0.771135  1485A      0.772399  1486A      0.773103  
    1487A      0.774986  1488A      0.775231  1489A      0.775688  
    1490A      0.777252  1491A      0.778329  1492A      0.778657  
    1493A      0.779348  1494A      0.779983  1495A      0.781115  
    1496A      0.781478  1497A      0.782361  1498A      0.782997  
    1499A      0.783305  1500A      0.783364  1501A      0.783802  
    1502A      0.784388  1503A      0.784586  1504A      0.785539  
    1505A      0.786302  1506A      0.786978  1507A      0.787817  
    1508A      0.787953  1509A      0.788422  1510A      0.789440  
    1511A      0.790350  1512A      0.790986  1513A      0.791568  
    1514A      0.792708  1515A      0.793038  1516A      0.793593  
    1517A      0.794390  1518A      0.794859  1519A      0.795044  
    1520A      0.795449  1521A      0.795960  1522A      0.796573  
    1523A      0.797022  1524A      0.797278  1525A      0.798214  
    1526A      0.798728  1527A      0.799923  1528A      0.800051  
    1529A      0.800962  1530A      0.801547  1531A      0.801802  
    1532A      0.803156  1533A      0.804990  1534A      0.805489  
    1535A      0.805826  1536A      0.806791  1537A      0.806998  
    1538A      0.808158  1539A      0.808515  1540A      0.808823  
    1541A      0.809119  1542A      0.810019  1543A      0.810548  
    1544A      0.810891  1545A      0.811405  1546A      0.812545  
    1547A      0.813021  1548A      0.813683  1549A      0.814264  
    1550A      0.814963  1551A      0.815992  1552A      0.816544  
    1553A      0.816964  1554A      0.817037  1555A      0.818310  
    1556A      0.819037  1557A      0.819897  1558A      0.820937  
    1559A      0.822156  1560A      0.822879  1561A      0.823278  
    1562A      0.823467  1563A      0.824711  1564A      0.826256  
    1565A      0.826860  1566A      0.828367  1567A      0.829018  
    1568A      0.829951  1569A      0.830092  1570A      0.831437  
    1571A      0.831720  1572A      0.832037  1573A      0.833120  
    1574A      0.833319  1575A      0.833642  1576A      0.834094  
    1577A      0.834924  1578A      0.835232  1579A      0.836534  
    1580A      0.837484  1581A      0.837663  1582A      0.838512  
    1583A      0.838839  1584A      0.839562  1585A      0.840512  
    1586A      0.841152  1587A      0.841442  1588A      0.842118  
    1589A      0.844285  1590A      0.845102  1591A      0.846172  
    1592A      0.846902  1593A      0.848710  1594A      0.849665  
    1595A      0.850639  1596A      0.851320  1597A      0.852456  
    1598A      0.853477  1599A      0.853533  1600A      0.854041  
    1601A      0.855861  1602A      0.857049  1603A      0.857512  
    1604A      0.857644  1605A      0.858433  1606A      0.859311  
    1607A      0.860090  1608A      0.860303  1609A      0.860686  
    1610A      0.861117  1611A      0.861237  1612A      0.862548  
    1613A      0.863886  1614A      0.866882  1615A      0.867811  
    1616A      0.869404  1617A      0.870738  1618A      0.872116  
    1619A      0.872844  1620A      0.872908  1621A      0.873315  
    1622A      0.874249  1623A      0.875033  1624A      0.876414  
    1625A      0.876639  1626A      0.877840  1627A      0.878341  
    1628A      0.879669  1629A      0.880396  1630A      0.881049  
    1631A      0.881866  1632A      0.882638  1633A      0.883076  
    1634A      0.883414  1635A      0.883560  1636A      0.884510  
    1637A      0.884949  1638A      0.885448  1639A      0.886561  
    1640A      0.887558  1641A      0.887859  1642A      0.888532  
    1643A      0.889994  1644A      0.891185  1645A      0.891626  
    1646A      0.891939  1647A      0.892511  1648A      0.893912  
    1649A      0.894763  1650A      0.895735  1651A      0.898064  
    1652A      0.899278  1653A      0.900004  1654A      0.900358  
    1655A      0.901753  1656A      0.902095  1657A      0.904036  
    1658A      0.904337  1659A      0.904614  1660A      0.905940  
    1661A      0.907470  1662A      0.907745  1663A      0.909188  
    1664A      0.909625  1665A      0.909921  1666A      0.912062  
    1667A      0.913130  1668A      0.914295  1669A      0.914986  
    1670A      0.916326  1671A      0.916800  1672A      0.919000  
    1673A      0.920075  1674A      0.921467  1675A      0.922901  
    1676A      0.924025  1677A      0.924950  1678A      0.927161  
    1679A      0.927556  1680A      0.927753  1681A      0.928323  
    1682A      0.928463  1683A      0.929994  1684A      0.930484  
    1685A      0.931302  1686A      0.931848  1687A      0.933252  
    1688A      0.934346  1689A      0.935016  1690A      0.937230  
    1691A      0.937765  1692A      0.938567  1693A      0.940518  
    1694A      0.941547  1695A      0.941870  1696A      0.943759  
    1697A      0.944389  1698A      0.947472  1699A      0.947805  
    1700A      0.948157  1701A      0.948849  1702A      0.950168  
    1703A      0.951511  1704A      0.952651  1705A      0.955538  
    1706A      0.957797  1707A      0.957856  1708A      0.958867  
    1709A      0.959236  1710A      0.961633  1711A      0.964742  
    1712A      0.965372  1713A      0.966845  1714A      0.967404  
    1715A      0.968785  1716A      0.970152  1717A      0.970800  
    1718A      0.974308  1719A      0.974952  1720A      0.977211  
    1721A      0.977765  1722A      0.978247  1723A      0.980309  
    1724A      0.980756  1725A      0.983943  1726A      0.986354  
    1727A      0.988769  1728A      0.990129  1729A      0.991065  
    1730A      0.991681  1731A      0.994483  1732A      0.996139  
    1733A      0.996532  1734A      0.997842  1735A      0.998562  
    1736A      0.999075  1737A      1.000332  1738A      1.000566  
    1739A      1.001661  1740A      1.002101  1741A      1.003400  
    1742A      1.003745  1743A      1.005026  1744A      1.005892  
    1745A      1.006577  1746A      1.007270  1747A      1.008721  
    1748A      1.010269  1749A      1.013590  1750A      1.013776  
    1751A      1.013879  1752A      1.014454  1753A      1.015685  
    1754A      1.021645  1755A      1.022651  1756A      1.023036  
    1757A      1.023335  1758A      1.027139  1759A      1.033729  
    1760A      1.036154  1761A      1.037014  1762A      1.038412  
    1763A      1.039535  1764A      1.042498  1765A      1.042791  
    1766A      1.049606  1767A      1.051012  1768A      1.052627  
    1769A      1.055584  1770A      1.057644  1771A      1.058864  
    1772A      1.061049  1773A      1.061831  1774A      1.064875  
    1775A      1.065725  1776A      1.066673  1777A      1.068230  
    1778A      1.069772  1779A      1.071429  1780A      1.073491  
    1781A      1.074723  1782A      1.081478  1783A      1.083088  
    1784A      1.084913  1785A      1.086069  1786A      1.086374  
    1787A      1.090854  1788A      1.091976  1789A      1.098552  
    1790A      1.099612  1791A      1.102362  1792A      1.103076  
    1793A      1.107278  1794A      1.109369  1795A      1.109706  
    1796A      1.110432  1797A      1.121414  1798A      1.122892  
    1799A      1.128642  1800A      1.133085  1801A      1.135597  
    1802A      1.140445  1803A      1.151021  1804A      1.158206  
    1805A      1.160458  1806A      1.160786  1807A      1.163923  
    1808A      1.165408  1809A      1.166809  1810A      1.169682  
    1811A      1.173800  1812A      1.186418  1813A      1.189813  
    1814A      1.196480  1815A      1.199861  1816A      1.209889  
    1817A      1.211181  1818A      1.214998  1819A      1.216909  
    1820A      1.216947  1821A      1.224314  1822A      1.231064  
    1823A      1.255513  1824A      1.265623  1825A      1.283345  
    1826A      1.291099  1827A      1.296919  1828A      1.305364  
    1829A      1.314478  1830A      1.316392  1831A      1.326288  
    1832A      1.379356  

    Final Occupation by Irrep:
              A 
    DOCC [  1156 ]
    NA   [  1156 ]
    NB   [  1156 ]

  @DF-RHF Final Energy: -15948.66403585873923

   => Energetics <=

    Nuclear Repulsion Energy =         139596.8196855965361465
    One-Electron Energy =             -300983.0670835764030926
    Two-Electron Energy =              145443.6515831215365324
    Total Energy =                     -15948.6640358587446826

Computation Completed


Properties will be evaluated at   0.000000,   0.000000,   0.000000 [a0]

Properties computed using the SCF density matrix


 Multipole Moments:

 ------------------------------------------------------------------------------------
     Multipole            Electronic (a.u.)      Nuclear  (a.u.)        Total (a.u.)
 ------------------------------------------------------------------------------------

 L = 1.  Multiply by 2.5417464519 to convert [e a0] to [Debye]
 Dipole X            :     -12048.6441335        11991.3950791          -57.2490544
 Dipole Y            :    -211365.6322646       211147.7625020         -217.8697627
 Dipole Z            :    -218898.1060741       218782.4960440         -115.6100300
 Magnitude           :                                                  253.2002503

 ------------------------------------------------------------------------------------

*** tstop() called on atl1-1-01-010-25-2.pace.gatech.edu at Tue May 20 11:44:43 2025
Module time:
	user time   =   63516.25 seconds =    1058.60 minutes
	system time =    1616.43 seconds =      26.94 minutes
	total time  =       6638 seconds =     110.63 minutes
Total time:
	user time   =   63516.25 seconds =    1058.60 minutes
	system time =    1616.43 seconds =      26.94 minutes
	total time  =       6638 seconds =     110.63 minutes
Wall time: 6638.16 seconds
