# Supplementary material for: SparcleQC: Automated Input File Creation for QM/MM Studies of Protein:Ligand Complexes
Source: J Chem Inf Model. 2025 Jun 17;65(13):6433–40. doi: 10.1021/acs.jcim.5c00617 (PMC12264949; doi:10.1021/acs.jcim.5c00617)
Supplement: Supplementary file 2 [file ci5c00617_si_002.zip › si/convergence/ex1_1ABA/psi4_files/no_ee/cutoff_6.0_psi4_file_prot.out]

Scratch directory: /tmp/
   => Libint2 <=

    Primary   basis highest AM E, G, H:  5, 4, 3
    Auxiliary basis highest AM E, G, H:  6, 5, 4
    Onebody   basis highest AM E, G, H:  6, 5, 4
    Solid Harmonics ordering:            gaussian

*** tstart() called on atl1-1-01-010-22-1.pace.gatech.edu
*** at Tue May 20 08:17:23 2025

   => Loading Basis Set <=

    Name: MINIX
    Role: ORBITAL
    Keyword: BASIS
    atoms 1, 4-11, 22, 25-28, 30, 39, 42-43, 45-48, 61-63, 65, 75, 78-85, 95, 98-102, 114, 117-118, 120-123, 136-140, 152, 155-156, 158-160, 172-173, 175-178, 191-192, 198-199, 201-204, 217-218, 220-221, 231-232, 234-235, 237, 248-249, 251-253, 262-265 entry C          line    74 file /storage/hive/project/chem-sherrill/csargent30/.conda/envs/psi419/share/psi4/basis/minix.gbs 
    atoms 2, 12, 23, 40, 44, 76, 96, 115, 119, 153, 157, 162, 174, 193, 200, 219, 222, 233, 250, 267, 276, 279, 282, 285, 288, 291                                                                                                                           entry O          line   102 file /storage/hive/project/chem-sherrill/csargent30/.conda/envs/psi419/share/psi4/basis/minix.gbs 
    atoms 3, 24, 29, 31, 41, 60, 77, 97, 116, 135, 154, 161, 171, 190, 197, 216, 230, 247, 261, 266                                                                                                                                                          entry N          line    88 file /storage/hive/project/chem-sherrill/csargent30/.conda/envs/psi419/share/psi4/basis/minix.gbs 
    atoms 13-21, 32-38, 49-59, 66-74, 86-94, 103-113, 124-134, 141-151, 163-170, 179-189, 194-196, 205-215, 223-229, 238-246, 254-260, 268-275, 277-278, 280-281, 283-284, 286-287, 289-290, 292-307                                                         entry H          line    24 file /storage/hive/project/chem-sherrill/csargent30/.conda/envs/psi419/share/psi4/basis/minix.gbs 
    atoms 64, 236                                                                                                                                                                                                                                            entry S          line   256 file /storage/hive/project/chem-sherrill/csargent30/.conda/envs/psi419/share/psi4/basis/minix.gbs 

   => HF3C: Empirical Dispersion <=

    Grimme's -D3 (BJ-damping) Dispersion Correction
    Grimme S.; Ehrlich S.; Goerigk L. (2011), J. Comput. Chem., 32: 1456

        s6 =       1.000000
        s8 =       0.877700
        a1 =       0.417100
        a2 =       2.914900


         ---------------------------------------------------------
                                   SCF
               by Justin Turney, Rob Parrish, Andy Simmonett
                          and Daniel G. A. Smith
                              RHF Reference
                       10 Threads, 114440 MiB Core
         ---------------------------------------------------------

  ==> Geometry <==

    Molecular point group: c1
    Full point group: C1

    Geometry (in Angstrom), charge = 0, multiplicity = 1:

       Center              X                  Y                   Z               Mass       
    ------------   -----------------  -----------------  -----------------  -----------------
         C            3.333000000000    50.620000000000    55.891000000000    12.000000000000
         O            3.372000000000    51.588000000000    55.127000000000    15.994914619570
         N            2.442000000000    50.507000000000    56.862000000000    14.003074004430
         C            1.413000000000    51.506000000000    57.119000000000    12.000000000000
         C            0.005000000000    50.927000000000    57.232000000000    12.000000000000
         C           -0.521000000000    50.237000000000    56.001000000000    12.000000000000
         C           -0.985000000000    51.011000000000    54.951000000000    12.000000000000
         C           -0.569000000000    48.854000000000    55.936000000000    12.000000000000
         C           -1.502000000000    50.387000000000    53.835000000000    12.000000000000
         C           -1.086000000000    48.222000000000    54.817000000000    12.000000000000
         C           -1.549000000000    49.003000000000    53.779000000000    12.000000000000
         O           -2.106000000000    48.406000000000    52.664000000000    15.994914619570
         H            2.477000000000    49.689000000000    57.454000000000     1.007825032230
         H            1.439000000000    52.275000000000    56.347000000000     1.007825032230
         H            0.006000000000    50.203000000000    58.047000000000     1.007825032230
         H           -0.679000000000    51.735000000000    57.492000000000     1.007825032230
         H           -0.943000000000    52.089000000000    55.005000000000     1.007825032230
         H           -0.201000000000    48.265000000000    56.763000000000     1.007825032230
         H           -1.869000000000    50.975000000000    53.007000000000     1.007825032230
         H           -1.126000000000    47.144000000000    54.759000000000     1.007825032230
         H           -2.740000000000    47.740000000000    52.940000000000     1.007825032230
         C           -4.489000000000    54.638000000000    59.165000000000    12.000000000000
         O           -5.677000000000    54.600000000000    58.838000000000    15.994914619570
         N           -3.764000000000    53.513000000000    59.144000000000    14.003074004430
         C           -4.323000000000    52.242000000000    58.734000000000    12.000000000000
         C           -3.962000000000    52.008000000000    57.296000000000    12.000000000000
         C           -4.635000000000    50.801000000000    56.669000000000    12.000000000000
         C           -4.176000000000    49.512000000000    56.726000000000    12.000000000000
         N           -5.696000000000    50.809000000000    55.872000000000    14.003074004430
         C           -5.895000000000    49.594000000000    55.423000000000    12.000000000000
         N           -4.976000000000    48.833000000000    55.943000000000    14.003074004430
         H           -2.794000000000    53.552000000000    59.424000000000     1.007825032230
         H           -5.406000000000    52.241000000000    58.862000000000     1.007825032230
         H           -2.883000000000    51.867000000000    57.234000000000     1.007825032230
         H           -4.231000000000    52.894000000000    56.721000000000     1.007825032230
         H           -6.258000000000    51.618000000000    55.648000000000     1.007825032230
         H           -3.337000000000    49.137000000000    57.293000000000     1.007825032230
         H           -6.677000000000    49.282000000000    54.747000000000     1.007825032230
         C            4.103000000000    54.707000000000    53.574000000000    12.000000000000
         O            4.298000000000    55.692000000000    52.855000000000    15.994914619570
         N            3.358000000000    53.697000000000    53.143000000000    14.003074004430
         C            2.813000000000    53.718000000000    51.788000000000    12.000000000000
         C            1.415000000000    54.343000000000    51.725000000000    12.000000000000
         O            0.846000000000    54.490000000000    50.639000000000    15.994914619570
         C            2.765000000000    52.263000000000    51.154000000000    12.000000000000
         C            1.854000000000    51.314000000000    51.971000000000    12.000000000000
         C            4.222000000000    51.753000000000    51.018000000000    12.000000000000
         C            1.552000000000    49.957000000000    51.275000000000    12.000000000000
         H            3.168000000000    52.914000000000    53.752000000000     1.007825032230
         H            3.476000000000    54.326000000000    51.173000000000     1.007825032230
         H            2.346000000000    52.349000000000    50.152000000000     1.007825032230
         H            2.343000000000    51.107000000000    52.923000000000     1.007825032230
         H            0.910000000000    51.822000000000    52.168000000000     1.007825032230
         H            4.218000000000    50.753000000000    50.584000000000     1.007825032230
         H            4.784000000000    52.427000000000    50.372000000000     1.007825032230
         H            4.689000000000    51.720000000000    52.002000000000     1.007825032230
         H            0.908000000000    49.355000000000    51.916000000000     1.007825032230
         H            2.486000000000    49.425000000000    51.096000000000     1.007825032230
         H            1.050000000000    50.140000000000    50.325000000000     1.007825032230
         N            0.803000000000    54.699000000000    52.842000000000    14.003074004430
         C           -0.523000000000    55.306000000000    52.821000000000    12.000000000000
         C           -1.551000000000    54.355000000000    53.441000000000    12.000000000000
         C           -2.945000000000    54.929000000000    53.268000000000    12.000000000000
         S           -4.230000000000    53.864000000000    53.922000000000    31.972071174400
         C           -4.327000000000    52.868000000000    52.489000000000    12.000000000000
         H            1.263000000000    54.547000000000    53.728000000000     1.007825032230
         H           -0.806000000000    55.528000000000    51.792000000000     1.007825032230
         H           -1.338000000000    54.233000000000    54.503000000000     1.007825032230
         H           -1.494000000000    53.386000000000    52.946000000000     1.007825032230
         H           -2.992000000000    55.887000000000    53.785000000000     1.007825032230
         H           -3.129000000000    55.092000000000    52.206000000000     1.007825032230
         H           -5.082000000000    52.095000000000    52.634000000000     1.007825032230
         H           -4.601000000000    53.487000000000    51.634000000000     1.007825032230
         H           -3.359000000000    52.401000000000    52.305000000000     1.007825032230
         C           -3.305000000000    56.701000000000    49.689000000000    12.000000000000
         O           -2.574000000000    56.844000000000    50.663000000000    15.994914619570
         N           -2.981000000000    55.933000000000    48.650000000000    14.003074004430
         C           -1.694000000000    55.276000000000    48.503000000000    12.000000000000
         C           -1.807000000000    54.027000000000    47.654000000000    12.000000000000
         C           -2.448000000000    52.908000000000    48.447000000000    12.000000000000
         C           -1.674000000000    52.148000000000    49.313000000000    12.000000000000
         C           -3.793000000000    52.637000000000    48.293000000000    12.000000000000
         C           -2.246000000000    51.109000000000    50.022000000000    12.000000000000
         C           -4.359000000000    51.592000000000    49.009000000000    12.000000000000
         C           -3.585000000000    50.828000000000    49.870000000000    12.000000000000
         H           -3.669000000000    55.800000000000    47.923000000000     1.007825032230
         H           -1.321000000000    55.001000000000    49.490000000000     1.007825032230
         H           -2.418000000000    54.242000000000    46.778000000000     1.007825032230
         H           -0.812000000000    53.718000000000    47.333000000000     1.007825032230
         H           -0.624000000000    52.369000000000    49.433000000000     1.007825032230
         H           -4.397000000000    53.231000000000    47.623000000000     1.007825032230
         H           -1.643000000000    50.518000000000    50.695000000000     1.007825032230
         H           -5.410000000000    51.372000000000    48.895000000000     1.007825032230
         H           -4.032000000000    50.014000000000    50.420000000000     1.007825032230
         C            6.178000000000    52.810000000000    46.615000000000    12.000000000000
         O            7.003000000000    51.909000000000    46.780000000000    15.994914619570
         N            4.954000000000    52.544000000000    46.147000000000    14.003074004430
         C            4.574000000000    51.175000000000    45.767000000000    12.000000000000
         C            3.036000000000    51.092000000000    45.467000000000    12.000000000000
         C            2.286000000000    51.433000000000    46.777000000000    12.000000000000
         C            2.604000000000    49.685000000000    45.023000000000    12.000000000000
         C            0.773000000000    51.661000000000    46.639000000000    12.000000000000
         H            4.282000000000    53.292000000000    46.053000000000     1.007825032230
         H            4.809000000000    50.502000000000    46.592000000000     1.007825032230
         H            2.774000000000    51.816000000000    44.696000000000     1.007825032230
         H            2.438000000000    50.609000000000    47.474000000000     1.007825032230
         H            2.731000000000    52.331000000000    47.204000000000     1.007825032230
         H            3.120000000000    49.420000000000    44.100000000000     1.007825032230
         H            2.859000000000    48.965000000000    45.800000000000     1.007825032230
         H            1.527000000000    49.672000000000    44.854000000000     1.007825032230
         H            0.349000000000    51.893000000000    47.616000000000     1.007825032230
         H            0.592000000000    52.493000000000    45.958000000000     1.007825032230
         H            0.304000000000    50.760000000000    46.244000000000     1.007825032230
         C            9.824000000000    50.151000000000    44.980000000000    12.000000000000
         O           10.783000000000    49.382000000000    44.768000000000    15.994914619570
         N            8.796000000000    49.803000000000    45.757000000000    14.003074004430
         C            8.772000000000    48.508000000000    46.402000000000    12.000000000000
         C            8.758000000000    47.383000000000    45.375000000000    12.000000000000
         O            9.544000000000    46.436000000000    45.473000000000    15.994914619570
         C            7.545000000000    48.399000000000    47.296000000000    12.000000000000
         C            7.324000000000    47.081000000000    48.078000000000    12.000000000000
         C            8.510000000000    46.703000000000    48.971000000000    12.000000000000
         C            6.091000000000    47.281000000000    48.927000000000    12.000000000000
         H            8.031000000000    50.447000000000    45.895000000000     1.007825032230
         H            9.665000000000    48.408000000000    47.019000000000     1.007825032230
         H            7.607000000000    49.203000000000    48.029000000000     1.007825032230
         H            6.664000000000    48.575000000000    46.679000000000     1.007825032230
         H            7.141000000000    46.273000000000    47.369000000000     1.007825032230
         H            9.398000000000    46.559000000000    48.355000000000     1.007825032230
         H            8.284000000000    45.779000000000    49.503000000000     1.007825032230
         H            8.692000000000    47.501000000000    49.691000000000     1.007825032230
         H            5.893000000000    46.375000000000    49.500000000000     1.007825032230
         H            5.238000000000    47.497000000000    48.283000000000     1.007825032230
         H            6.252000000000    48.115000000000    49.610000000000     1.007825032230
         N            7.912000000000    47.499000000000    44.338000000000    14.003074004430
         C            7.852000000000    46.455000000000    43.322000000000    12.000000000000
         C            6.783000000000    46.760000000000    42.296000000000    12.000000000000
         C            5.362000000000    46.760000000000    42.865000000000    12.000000000000
         C            4.409000000000    47.143000000000    41.755000000000    12.000000000000
         C            4.990000000000    45.393000000000    43.428000000000    12.000000000000
         H            7.316000000000    48.311000000000    44.262000000000     1.007825032230
         H            7.603000000000    45.512000000000    43.810000000000     1.007825032230
         H            6.984000000000    47.744000000000    41.873000000000     1.007825032230
         H            6.841000000000    46.018000000000    41.499000000000     1.007825032230
         H            5.298000000000    47.502000000000    43.661000000000     1.007825032230
         H            3.388000000000    47.150000000000    42.138000000000     1.007825032230
         H            4.488000000000    46.420000000000    40.943000000000     1.007825032230
         H            4.664000000000    48.135000000000    41.383000000000     1.007825032230
         H            5.683000000000    45.128000000000    44.226000000000     1.007825032230
         H            3.975000000000    45.428000000000    43.824000000000     1.007825032230
         H            5.045000000000    44.646000000000    42.636000000000     1.007825032230
         C            2.042000000000    42.251000000000    41.586000000000    12.000000000000
         O            3.101000000000    42.119000000000    42.211000000000    15.994914619570
         N            0.923000000000    42.587000000000    42.217000000000    14.003074004430
         C            0.860000000000    42.841000000000    43.647000000000    12.000000000000
         C            0.191000000000    41.696000000000    44.392000000000    12.000000000000
         O           -0.020000000000    41.755000000000    45.606000000000    15.994914619570
         C            0.083000000000    44.138000000000    43.892000000000    12.000000000000
         C            0.752000000000    45.382000000000    43.343000000000    12.000000000000
         C           -0.200000000000    46.571000000000    43.380000000000    12.000000000000
         N           -0.054000000000    47.428000000000    44.372000000000    14.003074004430
         O           -1.105000000000    46.721000000000    42.552000000000    15.994914619570
         H            0.074000000000    42.670000000000    41.677000000000     1.007825032230
         H            1.874000000000    42.962000000000    44.027000000000     1.007825032230
         H           -0.896000000000    44.042000000000    43.423000000000     1.007825032230
         H           -0.056000000000    44.263000000000    44.966000000000     1.007825032230
         H            1.055000000000    45.199000000000    42.312000000000     1.007825032230
         H            1.634000000000    45.609000000000    43.942000000000     1.007825032230
         H            0.677000000000    47.290000000000    45.055000000000     1.007825032230
         H           -0.673000000000    48.222000000000    44.448000000000     1.007825032230
         N           -0.126000000000    40.611000000000    43.683000000000    14.003074004430
         C           -0.846000000000    39.468000000000    44.218000000000    12.000000000000
         C           -0.127000000000    38.883000000000    45.417000000000    12.000000000000
         O            1.056000000000    38.530000000000    45.397000000000    15.994914619570
         C           -0.990000000000    38.374000000000    43.128000000000    12.000000000000
         C           -1.627000000000    38.920000000000    41.847000000000    12.000000000000
         C           -1.847000000000    37.233000000000    43.716000000000    12.000000000000
         C           -3.091000000000    39.330000000000    41.987000000000    12.000000000000
         H            0.152000000000    40.582000000000    42.713000000000     1.007825032230
         H           -1.840000000000    39.791000000000    44.527000000000     1.007825032230
         H           -0.001000000000    37.983000000000    42.890000000000     1.007825032230
         H           -1.563000000000    38.148000000000    41.080000000000     1.007825032230
         H           -1.054000000000    39.786000000000    41.516000000000     1.007825032230
         H           -1.966000000000    36.446000000000    42.971000000000     1.007825032230
         H           -2.827000000000    37.621000000000    43.994000000000     1.007825032230
         H           -1.354000000000    36.826000000000    44.598000000000     1.007825032230
         H           -3.323000000000    40.106000000000    41.258000000000     1.007825032230
         H           -3.266000000000    39.713000000000    42.992000000000     1.007825032230
         H           -3.729000000000    38.464000000000    41.811000000000     1.007825032230
         N           -0.881000000000    38.847000000000    46.502000000000    14.003074004430
         C           -0.441000000000    38.279000000000    47.754000000000    12.000000000000
         C            0.502000000000    39.140000000000    48.581000000000    12.000000000000
         O            0.972000000000    38.690000000000    49.632000000000    15.994914619570
         H           -1.812000000000    39.236000000000    46.453000000000     1.007825032230
         H           -1.326000000000    38.078000000000    48.358000000000     1.007825032230
         H            0.054000000000    37.331000000000    47.545000000000     1.007825032230
         N            0.859000000000    40.336000000000    48.132000000000    14.003074004430
         C            1.732000000000    41.190000000000    48.902000000000    12.000000000000
         C            1.034000000000    41.776000000000    50.121000000000    12.000000000000
         O           -0.031000000000    42.407000000000    50.002000000000    15.994914619570
         C            2.216000000000    42.332000000000    48.029000000000    12.000000000000
         C            3.407000000000    42.998000000000    47.384000000000    12.000000000000
         C            3.093000000000    44.447000000000    47.004000000000    12.000000000000
         C            4.542000000000    42.927000000000    48.387000000000    12.000000000000
         H            0.515000000000    40.654000000000    47.237000000000     1.007825032230
         H            2.593000000000    40.609000000000    49.233000000000     1.007825032230
         H            1.601000000000    42.161000000000    47.146000000000     1.007825032230
         H            1.711000000000    43.184000000000    48.485000000000     1.007825032230
         H            3.686000000000    42.444000000000    46.487000000000     1.007825032230
         H            3.962000000000    44.893000000000    46.520000000000     1.007825032230
         H            2.245000000000    44.467000000000    46.319000000000     1.007825032230
         H            2.848000000000    45.013000000000    47.902000000000     1.007825032230
         H            5.430000000000    43.398000000000    47.965000000000     1.007825032230
         H            4.253000000000    43.448000000000    49.300000000000     1.007825032230
         H            4.758000000000    41.884000000000    48.618000000000     1.007825032230
         N            1.609000000000    41.565000000000    51.285000000000    14.003074004430
         C            1.098000000000    42.152000000000    52.502000000000    12.000000000000
         C            2.197000000000    43.020000000000    53.128000000000    12.000000000000
         O            3.368000000000    42.991000000000    52.732000000000    15.994914619570
         C            0.678000000000    41.061000000000    53.494000000000    12.000000000000
         C           -0.525000000000    40.271000000000    53.005000000000    12.000000000000
         O            1.805000000000    40.199000000000    53.678000000000    15.994914619570
         H            2.429000000000    40.977000000000    51.329000000000     1.007825032230
         H            0.236000000000    42.776000000000    52.267000000000     1.007825032230
         H            0.430000000000    41.527000000000    54.448000000000     1.007825032230
         H            1.577000000000    39.501000000000    54.296000000000     1.007825032230
         H           -0.785000000000    39.510000000000    53.741000000000     1.007825032230
         H           -1.370000000000    40.945000000000    52.866000000000     1.007825032230
         H           -0.283000000000    39.791000000000    52.057000000000     1.007825032230
         N            1.761000000000    43.922000000000    53.995000000000    14.003074004430
         C            2.669000000000    44.782000000000    54.721000000000    12.000000000000
         C            2.899000000000    44.200000000000    56.110000000000    12.000000000000
         O            1.950000000000    43.687000000000    56.706000000000    15.994914619570
         C            2.071000000000    46.190000000000    54.846000000000    12.000000000000
         C            1.967000000000    46.894000000000    53.501000000000    12.000000000000
         S            3.577000000000    47.123000000000    52.682000000000    31.972071174400
         C            3.194000000000    46.290000000000    51.174000000000    12.000000000000
         H            0.767000000000    44.011000000000    54.153000000000     1.007825032230
         H            3.619000000000    44.837000000000    54.189000000000     1.007825032230
         H            1.073000000000    46.110000000000    55.278000000000     1.007825032230
         H            2.699000000000    46.784000000000    55.510000000000     1.007825032230
         H            1.328000000000    46.300000000000    52.848000000000     1.007825032230
         H            1.506000000000    47.870000000000    53.650000000000     1.007825032230
         H            4.062000000000    46.314000000000    50.515000000000     1.007825032230
         H            2.929000000000    45.255000000000    51.388000000000     1.007825032230
         H            2.354000000000    46.787000000000    50.688000000000     1.007825032230
         N            4.081000000000    44.299000000000    56.717000000000    14.003074004430
         C            5.246000000000    45.002000000000    56.188000000000    12.000000000000
         C            6.066000000000    44.193000000000    55.186000000000    12.000000000000
         O            5.934000000000    42.966000000000    55.087000000000    15.994914619570
         C            6.034000000000    45.354000000000    57.433000000000    12.000000000000
         C            5.875000000000    44.064000000000    58.208000000000    12.000000000000
         C            4.392000000000    43.743000000000    58.040000000000    12.000000000000
         H            4.914000000000    45.923000000000    55.709000000000     1.007825032230
         H            7.079000000000    45.565000000000    57.206000000000     1.007825032230
         H            5.574000000000    46.188000000000    57.964000000000     1.007825032230
         H            6.497000000000    43.274000000000    57.786000000000     1.007825032230
         H            6.115000000000    44.218000000000    59.260000000000     1.007825032230
         H            3.797000000000    44.224000000000    58.816000000000     1.007825032230
         H            4.231000000000    42.665000000000    58.048000000000     1.007825032230
         N            6.987000000000    44.867000000000    54.479000000000    14.003074004430
         C            8.000000000000    44.233000000000    53.656000000000    12.000000000000
         C            7.805000000000    44.569000000000    52.173000000000    12.000000000000
         C            6.630000000000    43.812000000000    51.545000000000    12.000000000000
         C            6.785000000000    42.295000000000    51.627000000000    12.000000000000
         N            5.768000000000    41.525000000000    51.936000000000    14.003074004430
         O            7.875000000000    41.758000000000    51.405000000000    15.994914619570
         H            6.974000000000    45.876000000000    54.523000000000     1.007825032230
         H            7.999000000000    43.154000000000    53.809000000000     1.007825032230
         H            7.620000000000    45.639000000000    52.079000000000     1.007825032230
         H            8.717000000000    44.319000000000    51.631000000000     1.007825032230
         H            6.554000000000    44.097000000000    50.496000000000     1.007825032230
         H            5.711000000000    44.101000000000    52.056000000000     1.007825032230
         H            4.864000000000    41.934000000000    52.124000000000     1.007825032230
         H            5.890000000000    40.524000000000    51.986000000000     1.007825032230
         O           -4.494000000000    46.184000000000    55.356000000000    15.994914619570
         H           -3.983000000000    45.969000000000    54.576000000000     1.007825032230
         H           -4.883000000000    45.386000000000    55.713000000000     1.007825032230
         O           -0.810000000000    44.068000000000    57.031000000000    15.994914619570
         H            0.132000000000    43.938000000000    56.920000000000     1.007825032230
         H           -1.285000000000    43.430000000000    56.499000000000     1.007825032230
         O           -5.188000000000    43.599000000000    55.708000000000    15.994914619570
         H           -5.595000000000    43.266000000000    54.908000000000     1.007825032230
         H           -4.407000000000    43.083000000000    55.907000000000     1.007825032230
         O           -1.910000000000    49.551000000000    43.381000000000    15.994914619570
         H           -1.662000000000    49.802000000000    42.491000000000     1.007825032230
         H           -2.807000000000    49.216000000000    43.380000000000     1.007825032230
         O           -4.831000000000    48.504000000000    52.099000000000    15.994914619570
         H           -5.768000000000    48.538000000000    51.905000000000     1.007825032230
         H           -4.357000000000    48.187000000000    51.330000000000     1.007825032230
         O           -2.001000000000    42.627000000000    47.431000000000    15.994914619570
         H           -1.139000000000    42.734000000000    47.029000000000     1.007825032230
         H           -1.902000000000    42.534000000000    48.378000000000     1.007825032230
         H            4.038000000000    49.801000000000    55.818000000000     1.007825032230
         H            1.597000000000    51.945000000000    58.080000000000     1.007825032230
         H           -4.038000000000    55.583000000000    59.452000000000     1.007825032230
         H           -3.863000000000    51.507000000000    59.384000000000     1.007825032230
         H            4.541000000000    54.668000000000    54.572000000000     1.007825032230
         H           -0.473000000000    56.239000000000    53.398000000000     1.007825032230
         H           -4.281000000000    57.206000000000    49.637000000000     1.007825032230
         H           -0.974000000000    55.922000000000    48.023000000000     1.007825032230
         H            6.477000000000    53.828000000000    46.853000000000     1.007825032230
         H            5.166000000000    50.884000000000    44.894000000000     1.007825032230
         H            9.774000000000    51.131000000000    44.480000000000     1.007825032230
         H            8.807000000000    46.339000000000    42.815000000000     1.007825032230
         H            2.014000000000    42.057000000000    40.504000000000     1.007825032230
         H            8.935000000000    44.673000000000    54.016000000000     1.007825032230

  Running in c1 symmetry.

  Rotational constants: A =      0.00025  B =      0.00000  C =      0.00000 [cm^-1]
  Rotational constants: A =      7.46241  B =      0.05188  C =      0.05186 [MHz]
  Nuclear repulsion = 38677.281151585353655

  Charge       = 0
  Multiplicity = 1
  Electrons    = 1094
  Nalpha       = 547
  Nbeta        = 547

  ==> Algorithm <==

  SCF Algorithm Type is DF.
  DIIS enabled.
  MOM disabled.
  Fractional occupation disabled.
  Guess Type is SAD.
  Energy threshold   = 1.00e-06
  Density threshold  = 1.00e-06
  Integral threshold = 1.00e-12

  ==> Primary Basis <==

  Basis Set: MINIX
    Blend: MINIX
    Number of shells: 591
    Number of basis functions: 881
    Number of Cartesian functions: 883
    Spherical Harmonics?: true
    Max angular momentum: 2

   => Loading Basis Set <=

    Name: (MINIX AUX)
    Role: JKFIT
    Keyword: DF_BASIS_SCF
    atoms 1, 4-11, 22, 25-28, 30, 39, 42-43, 45-48, 61-63, 65, 75, 78-85, 95, 98-102, 114, 117-118, 120-123, 136-140, 152, 155-156, 158-160, 172-173, 175-178, 191-192, 198-199, 201-204, 217-218, 220-221, 231-232, 234-235, 237, 248-249, 251-253, 262-265 entry C          line   198 file /storage/hive/project/chem-sherrill/csargent30/.conda/envs/psi419/share/psi4/basis/def2-universal-jkfit.gbs 
    atoms 2, 12, 23, 40, 44, 76, 96, 115, 119, 153, 157, 162, 174, 193, 200, 219, 222, 233, 250, 267, 276, 279, 282, 285, 288, 291                                                                                                                           entry O          line   318 file /storage/hive/project/chem-sherrill/csargent30/.conda/envs/psi419/share/psi4/basis/def2-universal-jkfit.gbs 
    atoms 3, 24, 29, 31, 41, 60, 77, 97, 116, 135, 154, 161, 171, 190, 197, 216, 230, 247, 261, 266                                                                                                                                                          entry N          line   258 file /storage/hive/project/chem-sherrill/csargent30/.conda/envs/psi419/share/psi4/basis/def2-universal-jkfit.gbs 
    atoms 13-21, 32-38, 49-59, 66-74, 86-94, 103-113, 124-134, 141-151, 163-170, 179-189, 194-196, 205-215, 223-229, 238-246, 254-260, 268-275, 277-278, 280-281, 283-284, 286-287, 289-290, 292-307                                                         entry H          line    18 file /storage/hive/project/chem-sherrill/csargent30/.conda/envs/psi419/share/psi4/basis/def2-universal-jkfit.gbs 
    atoms 64, 236                                                                                                                                                                                                                                            entry S          line   903 file /storage/hive/project/chem-sherrill/csargent30/.conda/envs/psi419/share/psi4/basis/def2-universal-jkfit.gbs 

  ==> Integral Setup <==

  DFHelper Memory: AOs need 22.567 GiB; user supplied 83.819 GiB. 
  Using in-core AOs.

  ==> MemDFJK: Density-Fitted J/K Matrices <==

    J tasked:                   Yes
    K tasked:                   Yes
    wK tasked:                   No
    OpenMP threads:              10
    Memory [MiB]:             85830
    Algorithm:                 Core
    Schwarz Cutoff:           1E-12
    Mask sparsity (%):      73.4345
    Fitting Condition:        1E-10

   => Auxiliary Basis Set <=

  Basis Set: (MINIX AUX)
    Blend: DEF2-UNIVERSAL-JKFIT
    Number of shells: 4509
    Number of basis functions: 13647
    Number of Cartesian functions: 16047
    Spherical Harmonics?: true
    Max angular momentum: 4

  Minimum eigenvalue in the overlap matrix is 1.6583703211E-01.
  Reciprocal condition number of the overlap matrix is 5.9155356385E-02.
    Using symmetric orthogonalization.

  ==> Pre-Iterations <==

  SCF Guess: Superposition of Atomic Densities via on-the-fly atomic UHF (no occupation information).

   -------------------------
    Irrep   Nso     Nmo    
   -------------------------
     A        881     881 
   -------------------------
    Total     881     881
   -------------------------

  ==> Iterations <==

                           Total Energy        Delta E     RMS |[F,P]|

   @DF-RHF iter SAD: -7257.36356127977615   -7.25736e+03   0.00000e+00 
   @DF-RHF iter   1: -7324.39198211764779   -6.70284e+01   2.37469e-03 ADIIS/DIIS
   @DF-RHF iter   2: -7326.65259255330238   -2.26061e+00   1.61345e-03 ADIIS/DIIS
   @DF-RHF iter   3: -7327.68943486331409   -1.03684e+00   1.82703e-04 ADIIS/DIIS
   @DF-RHF iter   4: -7327.72152264379201   -3.20878e-02   8.55527e-05 DIIS
   @DF-RHF iter   5: -7327.72751169559342   -5.98905e-03   3.03355e-05 DIIS
   @DF-RHF iter   6: -7327.72841588175652   -9.04186e-04   1.28290e-05 DIIS
   @DF-RHF iter   7: -7327.72859286376661   -1.76982e-04   4.26947e-06 DIIS
   @DF-RHF iter   8: -7327.72861155458759   -1.86908e-05   1.26847e-06 DIIS
   @DF-RHF iter   9: -7327.72861314949205   -1.59490e-06   4.08903e-07 DIIS
   @DF-RHF iter  10: -7327.72861328375257   -1.34261e-07   1.29997e-07 DIIS
  Energy and wave function converged.


  ==> Post-Iterations <==

    Orbital Energies [Eh]
    ---------------------

    Doubly Occupied:                                                      

       1A    -91.286279     2A    -91.258640     3A    -20.334571  
       4A    -20.331299     5A    -20.315115     6A    -20.309791  
       7A    -20.306615     8A    -20.302627     9A    -20.301552  
      10A    -20.297832    11A    -20.295604    12A    -20.288897  
      13A    -20.286164    14A    -20.281755    15A    -20.278273  
      16A    -20.277830    17A    -20.271502    18A    -20.262518  
      19A    -20.261641    20A    -20.261001    21A    -20.257885  
      22A    -20.255575    23A    -20.253518    24A    -20.252626  
      25A    -20.245681    26A    -20.234845    27A    -20.223623  
      28A    -20.210210    29A    -15.502527    30A    -15.478554  
      31A    -15.473611    32A    -15.472840    33A    -15.468208  
      34A    -15.461352    35A    -15.458137    36A    -15.457719  
      37A    -15.455652    38A    -15.438626    39A    -15.433846  
      40A    -15.433298    41A    -15.431524    42A    -15.431143  
      43A    -15.422315    44A    -15.420625    45A    -15.413567  
      46A    -15.409296    47A    -15.388329    48A    -15.350568  
      49A    -11.356657    50A    -11.355769    51A    -11.349582  
      52A    -11.341924    53A    -11.340819    54A    -11.334334  
      55A    -11.332576    56A    -11.327531    57A    -11.324698  
      58A    -11.320688    59A    -11.316965    60A    -11.316301  
      61A    -11.310217    62A    -11.302016    63A    -11.300064  
      64A    -11.288116    65A    -11.286905    66A    -11.283288  
      67A    -11.269730    68A    -11.261469    69A    -11.260810  
      70A    -11.259356    71A    -11.256660    72A    -11.253819  
      73A    -11.250358    74A    -11.245444    75A    -11.240620  
      76A    -11.239743    77A    -11.229991    78A    -11.223768  
      79A    -11.218377    80A    -11.214410    81A    -11.213319  
      82A    -11.211029    83A    -11.210043    84A    -11.208142  
      85A    -11.208020    86A    -11.207164    87A    -11.204936  
      88A    -11.201067    89A    -11.200484    90A    -11.197609  
      91A    -11.197081    92A    -11.195559    93A    -11.195276  
      94A    -11.194817    95A    -11.191448    96A    -11.190289  
      97A    -11.189271    98A    -11.186762    99A    -11.186490  
     100A    -11.186172   101A    -11.184317   102A    -11.182177  
     103A    -11.181728   104A    -11.179977   105A    -11.179551  
     106A    -11.179025   107A    -11.177926   108A    -11.176904  
     109A    -11.176206   110A    -11.175111   111A    -11.174063  
     112A    -11.173179   113A    -11.171635   114A    -11.171332  
     115A    -11.171140   116A    -11.170761   117A    -11.169993  
     118A    -11.169829   119A    -11.169282   120A    -11.169043  
     121A    -11.168260   122A    -11.164702   123A    -11.163191  
     124A    -11.161090   125A    -11.160836   126A    -11.160486  
     127A    -11.160023   128A    -11.159295   129A    -11.156345  
     130A    -11.154702   131A    -11.150131   132A    -11.148113  
     133A    -11.147347   134A    -11.144580   135A    -11.144249  
     136A    -11.143635   137A    -11.142605   138A    -11.136986  
     139A    -11.131791   140A     -8.904976   141A     -8.877544  
     142A     -6.554566   143A     -6.552815   144A     -6.549968  
     145A     -6.527142   146A     -6.525551   147A     -6.522476  
     148A     -1.413790   149A     -1.409571   150A     -1.403417  
     151A     -1.398305   152A     -1.397523   153A     -1.389625  
     154A     -1.388389   155A     -1.381325   156A     -1.374384  
     157A     -1.373077   158A     -1.371902   159A     -1.368615  
     160A     -1.367332   161A     -1.367139   162A     -1.366803  
     163A     -1.365550   164A     -1.355577   165A     -1.354849  
     166A     -1.350248   167A     -1.347690   168A     -1.335290  
     169A     -1.332262   170A     -1.324377   171A     -1.316095  
     172A     -1.291535   173A     -1.280621   174A     -1.278741  
     175A     -1.272493   176A     -1.264487   177A     -1.259018  
     178A     -1.252260   179A     -1.249498   180A     -1.247275  
     181A     -1.241421   182A     -1.235869   183A     -1.226490  
     184A     -1.226062   185A     -1.224042   186A     -1.221209  
     187A     -1.220034   188A     -1.214137   189A     -1.202763  
     190A     -1.201746   191A     -1.195975   192A     -1.178011  
     193A     -1.175644   194A     -1.155744   195A     -1.154240  
     196A     -1.137260   197A     -1.135271   198A     -1.117220  
     199A     -1.116726   200A     -1.115356   201A     -1.113352  
     202A     -1.113326   203A     -1.106003   204A     -1.096548  
     205A     -1.090740   206A     -1.088638   207A     -1.087414  
     208A     -1.078477   209A     -1.072180   210A     -1.064638  
     211A     -1.060040   212A     -1.056493   213A     -1.039815  
     214A     -1.038078   215A     -1.035886   216A     -1.028500  
     217A     -1.027460   218A     -1.022050   219A     -1.021048  
     220A     -1.015665   221A     -1.009214   222A     -1.007678  
     223A     -1.000684   224A     -1.000498   225A     -0.999173  
     226A     -0.992690   227A     -0.981601   228A     -0.976992  
     229A     -0.964910   230A     -0.963631   231A     -0.961068  
     232A     -0.958612   233A     -0.942291   234A     -0.940675  
     235A     -0.931835   236A     -0.920909   237A     -0.913187  
     238A     -0.910110   239A     -0.909892   240A     -0.902114  
     241A     -0.893073   242A     -0.891670   243A     -0.888961  
     244A     -0.885219   245A     -0.882765   246A     -0.879646  
     247A     -0.872064   248A     -0.858607   249A     -0.857574  
     250A     -0.855492   251A     -0.851818   252A     -0.844730  
     253A     -0.841326   254A     -0.837003   255A     -0.835862  
     256A     -0.832537   257A     -0.829865   258A     -0.822821  
     259A     -0.821460   260A     -0.811043   261A     -0.809848  
     262A     -0.807984   263A     -0.807299   264A     -0.806551  
     265A     -0.805381   266A     -0.802372   267A     -0.802219  
     268A     -0.801795   269A     -0.798106   270A     -0.794574  
     271A     -0.793676   272A     -0.790964   273A     -0.790617  
     274A     -0.787348   275A     -0.782621   276A     -0.780839  
     277A     -0.776304   278A     -0.775266   279A     -0.774083  
     280A     -0.772660   281A     -0.770939   282A     -0.770423  
     283A     -0.769271   284A     -0.757361   285A     -0.757134  
     286A     -0.755993   287A     -0.746913   288A     -0.745913  
     289A     -0.745247   290A     -0.744780   291A     -0.737749  
     292A     -0.736968   293A     -0.735864   294A     -0.733247  
     295A     -0.731070   296A     -0.719667   297A     -0.718549  
     298A     -0.717590   299A     -0.715387   300A     -0.709149  
     301A     -0.708130   302A     -0.707727   303A     -0.706541  
     304A     -0.700535   305A     -0.695007   306A     -0.693643  
     307A     -0.688657   308A     -0.687700   309A     -0.686650  
     310A     -0.684085   311A     -0.683597   312A     -0.681058  
     313A     -0.680441   314A     -0.673659   315A     -0.672898  
     316A     -0.671568   317A     -0.670399   318A     -0.668122  
     319A     -0.665174   320A     -0.664127   321A     -0.660873  
     322A     -0.659446   323A     -0.659089   324A     -0.658084  
     325A     -0.657377   326A     -0.655774   327A     -0.655631  
     328A     -0.654992   329A     -0.652965   330A     -0.651387  
     331A     -0.648016   332A     -0.647212   333A     -0.646947  
     334A     -0.646049   335A     -0.644037   336A     -0.643208  
     337A     -0.642223   338A     -0.641450   339A     -0.639690  
     340A     -0.639152   341A     -0.636295   342A     -0.632142  
     343A     -0.631858   344A     -0.631799   345A     -0.630839  
     346A     -0.627913   347A     -0.627643   348A     -0.624058  
     349A     -0.622260   350A     -0.621186   351A     -0.619437  
     352A     -0.617916   353A     -0.617307   354A     -0.616822  
     355A     -0.616025   356A     -0.614808   357A     -0.612804  
     358A     -0.611520   359A     -0.610931   360A     -0.609325  
     361A     -0.607369   362A     -0.606852   363A     -0.606367  
     364A     -0.605080   365A     -0.604527   366A     -0.601974  
     367A     -0.599920   368A     -0.598109   369A     -0.597387  
     370A     -0.595052   371A     -0.594648   372A     -0.592500  
     373A     -0.591010   374A     -0.590021   375A     -0.589449  
     376A     -0.587913   377A     -0.586576   378A     -0.584310  
     379A     -0.583023   380A     -0.582733   381A     -0.582276  
     382A     -0.580363   383A     -0.580169   384A     -0.578273  
     385A     -0.577161   386A     -0.575782   387A     -0.574455  
     388A     -0.572257   389A     -0.571322   390A     -0.570148  
     391A     -0.568961   392A     -0.567160   393A     -0.566616  
     394A     -0.564883   395A     -0.564663   396A     -0.563567  
     397A     -0.562143   398A     -0.559218   399A     -0.558278  
     400A     -0.557852   401A     -0.557443   402A     -0.557042  
     403A     -0.556762   404A     -0.553253   405A     -0.552968  
     406A     -0.551855   407A     -0.551211   408A     -0.550272  
     409A     -0.549859   410A     -0.549031   411A     -0.548199  
     412A     -0.547346   413A     -0.546681   414A     -0.546588  
     415A     -0.545953   416A     -0.545338   417A     -0.544038  
     418A     -0.543390   419A     -0.542969   420A     -0.542607  
     421A     -0.542464   422A     -0.538994   423A     -0.537835  
     424A     -0.536393   425A     -0.536091   426A     -0.535533  
     427A     -0.534051   428A     -0.531251   429A     -0.530961  
     430A     -0.529323   431A     -0.527679   432A     -0.526698  
     433A     -0.523988   434A     -0.523364   435A     -0.521226  
     436A     -0.520811   437A     -0.520188   438A     -0.519379  
     439A     -0.519233   440A     -0.518189   441A     -0.517084  
     442A     -0.516914   443A     -0.515845   444A     -0.514961  
     445A     -0.514525   446A     -0.514503   447A     -0.514015  
     448A     -0.513363   449A     -0.512673   450A     -0.511429  
     451A     -0.510627   452A     -0.507212   453A     -0.506501  
     454A     -0.504210   455A     -0.503638   456A     -0.502684  
     457A     -0.502076   458A     -0.500652   459A     -0.499837  
     460A     -0.497482   461A     -0.496805   462A     -0.495669  
     463A     -0.495559   464A     -0.489808   465A     -0.489443  
     466A     -0.489032   467A     -0.488248   468A     -0.487991  
     469A     -0.486654   470A     -0.485944   471A     -0.484922  
     472A     -0.484790   473A     -0.484252   474A     -0.483376  
     475A     -0.483232   476A     -0.479964   477A     -0.479629  
     478A     -0.478455   479A     -0.475658   480A     -0.472941  
     481A     -0.470399   482A     -0.469149   483A     -0.467311  
     484A     -0.465883   485A     -0.465571   486A     -0.463373  
     487A     -0.461074   488A     -0.460973   489A     -0.460253  
     490A     -0.458294   491A     -0.456445   492A     -0.455865  
     493A     -0.449484   494A     -0.447839   495A     -0.447690  
     496A     -0.444162   497A     -0.441869   498A     -0.440553  
     499A     -0.438938   500A     -0.437232   501A     -0.434232  
     502A     -0.430732   503A     -0.425044   504A     -0.422776  
     505A     -0.418780   506A     -0.418413   507A     -0.418371  
     508A     -0.417569   509A     -0.409910   510A     -0.406151  
     511A     -0.405746   512A     -0.404476   513A     -0.398214  
     514A     -0.396751   515A     -0.395242   516A     -0.393927  
     517A     -0.392975   518A     -0.387299   519A     -0.386107  
     520A     -0.383117   521A     -0.382328   522A     -0.381204  
     523A     -0.377796   524A     -0.377111   525A     -0.375601  
     526A     -0.373374   527A     -0.369607   528A     -0.364245  
     529A     -0.363221   530A     -0.362700   531A     -0.362207  
     532A     -0.360475   533A     -0.359298   534A     -0.356498  
     535A     -0.351759   536A     -0.348129   537A     -0.344854  
     538A     -0.344032   539A     -0.342320   540A     -0.339039  
     541A     -0.338670   542A     -0.335742   543A     -0.331443  
     544A     -0.330934   545A     -0.326940   546A     -0.313316  
     547A     -0.291849  

    Virtual:                                                              

     548A      0.178263   549A      0.183752   550A      0.184903  
     551A      0.188127   552A      0.200603   553A      0.208640  
     554A      0.210640   555A      0.215233   556A      0.215975  
     557A      0.223199   558A      0.225485   559A      0.231445  
     560A      0.231941   561A      0.244274   562A      0.244522  
     563A      0.246526   564A      0.249189   565A      0.252957  
     566A      0.256253   567A      0.259916   568A      0.265213  
     569A      0.272741   570A      0.281571   571A      0.286847  
     572A      0.311971   573A      0.351701   574A      0.355870  
     575A      0.406512   576A      0.407871   577A      0.417725  
     578A      0.426627   579A      0.439524   580A      0.440882  
     581A      0.448481   582A      0.456423   583A      0.470508  
     584A      0.477167   585A      0.483722   586A      0.485045  
     587A      0.487017   588A      0.490476   589A      0.491371  
     590A      0.493165   591A      0.494040   592A      0.498073  
     593A      0.505956   594A      0.506316   595A      0.508373  
     596A      0.516562   597A      0.516587   598A      0.516836  
     599A      0.519882   600A      0.520174   601A      0.522342  
     602A      0.527047   603A      0.527751   604A      0.530789  
     605A      0.534185   606A      0.538718   607A      0.540567  
     608A      0.541157   609A      0.543790   610A      0.545999  
     611A      0.547682   612A      0.551802   613A      0.553245  
     614A      0.553573   615A      0.558678   616A      0.558796  
     617A      0.561057   618A      0.563767   619A      0.565661  
     620A      0.568108   621A      0.568711   622A      0.569488  
     623A      0.570244   624A      0.571231   625A      0.571882  
     626A      0.573276   627A      0.575626   628A      0.577031  
     629A      0.577317   630A      0.577601   631A      0.578753  
     632A      0.582437   633A      0.584246   634A      0.584478  
     635A      0.585926   636A      0.589874   637A      0.589900  
     638A      0.594792   639A      0.595133   640A      0.596252  
     641A      0.596596   642A      0.597813   643A      0.601925  
     644A      0.602393   645A      0.605747   646A      0.606470  
     647A      0.607037   648A      0.607447   649A      0.609059  
     650A      0.612987   651A      0.614223   652A      0.615370  
     653A      0.616134   654A      0.616555   655A      0.618133  
     656A      0.619336   657A      0.621096   658A      0.622585  
     659A      0.623152   660A      0.623359   661A      0.624540  
     662A      0.625366   663A      0.627148   664A      0.627864  
     665A      0.628319   666A      0.630683   667A      0.633532  
     668A      0.634001   669A      0.635360   670A      0.637810  
     671A      0.639676   672A      0.641957   673A      0.643395  
     674A      0.644068   675A      0.646387   676A      0.646944  
     677A      0.647295   678A      0.648833   679A      0.650013  
     680A      0.650999   681A      0.651407   682A      0.651644  
     683A      0.653846   684A      0.654695   685A      0.656806  
     686A      0.658459   687A      0.660827   688A      0.663658  
     689A      0.664308   690A      0.664522   691A      0.665338  
     692A      0.666533   693A      0.666776   694A      0.667599  
     695A      0.668785   696A      0.669973   697A      0.671675  
     698A      0.673362   699A      0.673579   700A      0.673798  
     701A      0.675698   702A      0.676855   703A      0.677807  
     704A      0.678622   705A      0.679682   706A      0.681320  
     707A      0.682231   708A      0.683208   709A      0.683520  
     710A      0.684236   711A      0.684627   712A      0.685131  
     713A      0.686872   714A      0.687300   715A      0.689180  
     716A      0.691038   717A      0.692062   718A      0.693549  
     719A      0.693880   720A      0.694904   721A      0.696088  
     722A      0.698575   723A      0.699574   724A      0.699643  
     725A      0.699746   726A      0.701342   727A      0.701561  
     728A      0.702250   729A      0.702728   730A      0.704366  
     731A      0.705413   732A      0.707874   733A      0.708324  
     734A      0.709960   735A      0.711451   736A      0.713054  
     737A      0.713282   738A      0.714188   739A      0.714734  
     740A      0.715151   741A      0.715907   742A      0.716541  
     743A      0.718525   744A      0.719739   745A      0.720898  
     746A      0.722361   747A      0.723253   748A      0.724722  
     749A      0.726200   750A      0.727306   751A      0.727590  
     752A      0.729037   753A      0.730718   754A      0.731171  
     755A      0.731513   756A      0.733309   757A      0.734556  
     758A      0.735281   759A      0.739258   760A      0.739847  
     761A      0.740549   762A      0.743547   763A      0.744266  
     764A      0.745194   765A      0.746845   766A      0.748190  
     767A      0.749616   768A      0.750860   769A      0.751350  
     770A      0.751554   771A      0.752017   772A      0.752970  
     773A      0.754332   774A      0.756594   775A      0.758567  
     776A      0.759221   777A      0.760036   778A      0.760681  
     779A      0.760770   780A      0.761854   781A      0.763321  
     782A      0.764266   783A      0.767546   784A      0.768250  
     785A      0.768579   786A      0.770228   787A      0.771119  
     788A      0.772386   789A      0.773751   790A      0.776101  
     791A      0.777992   792A      0.778541   793A      0.780512  
     794A      0.783994   795A      0.785602   796A      0.787066  
     797A      0.790755   798A      0.792006   799A      0.793664  
     800A      0.794519   801A      0.795934   802A      0.797726  
     803A      0.801208   804A      0.805577   805A      0.805808  
     806A      0.806469   807A      0.808971   808A      0.809837  
     809A      0.811854   810A      0.812476   811A      0.814105  
     812A      0.815765   813A      0.819457   814A      0.824633  
     815A      0.827505   816A      0.832812   817A      0.833242  
     818A      0.835227   819A      0.837755   820A      0.838789  
     821A      0.846264   822A      0.848672   823A      0.848946  
     824A      0.853887   825A      0.854143   826A      0.856021  
     827A      0.862743   828A      0.868283   829A      0.871005  
     830A      0.872500   831A      0.874260   832A      0.877530  
     833A      0.880499   834A      0.883241   835A      0.887997  
     836A      0.889679   837A      0.892200   838A      0.893105  
     839A      0.895191   840A      0.896301   841A      0.899491  
     842A      0.905519   843A      0.907206   844A      0.910141  
     845A      0.916764   846A      0.917590   847A      0.922795  
     848A      0.928083   849A      0.928814   850A      0.940228  
     851A      0.946522   852A      0.950137   853A      0.952899  
     854A      0.960057   855A      0.966291   856A      0.968258  
     857A      0.970969   858A      0.973644   859A      0.977493  
     860A      0.981258   861A      0.984950   862A      0.986110  
     863A      0.995789   864A      0.996211   865A      1.002654  
     866A      1.004490   867A      1.004824   868A      1.011318  
     869A      1.020510   870A      1.023000   871A      1.037251  
     872A      1.048548   873A      1.053146   874A      1.066596  
     875A      1.071803   876A      1.078566   877A      1.104309  
     878A      1.123113   879A      1.137564   880A      1.195464  
     881A      1.243399  

    Final Occupation by Irrep:
              A 
    DOCC [   547 ]
    NA   [   547 ]
    NB   [   547 ]

  @DF-RHF Final Energy: -7327.72861328375257

   => Energetics <=

    Nuclear Repulsion Energy =          38677.2811515853536548
    One-Electron Energy =              -87238.9753651274659205
    Two-Electron Energy =               41236.5478676552957040
    Total Energy =                      -7327.7286132837543846

Computation Completed


Properties will be evaluated at   0.000000,   0.000000,   0.000000 [a0]

Properties computed using the SCF density matrix


 Multipole Moments:

 ------------------------------------------------------------------------------------
     Multipole            Electronic (a.u.)      Nuclear  (a.u.)        Total (a.u.)
 ------------------------------------------------------------------------------------

 L = 1.  Multiply by 2.5417464519 to convert [e a0] to [Debye]
 Dipole X            :      -2996.6616503         2990.4330120           -6.2286383
 Dipole Y            :     -97734.3704235        97734.4865901            0.1161666
 Dipole Z            :    -104037.8489856       104036.4076342           -1.4413513
 Magnitude           :                                                    6.3942883

 ------------------------------------------------------------------------------------

*** tstop() called on atl1-1-01-010-22-1.pace.gatech.edu at Tue May 20 08:28:34 2025
Module time:
	user time   =    5064.91 seconds =      84.42 minutes
	system time =     190.66 seconds =       3.18 minutes
	total time  =        671 seconds =      11.18 minutes
Total time:
	user time   =    5064.91 seconds =      84.42 minutes
	system time =     190.66 seconds =       3.18 minutes
	total time  =        671 seconds =      11.18 minutes
Wall time: 671.27 seconds
