# Supplementary material for: SparcleQC: Automated Input File Creation for QM/MM Studies of Protein:Ligand Complexes
Source: J Chem Inf Model. 2025 Jun 17;65(13):6433–40. doi: 10.1021/acs.jcim.5c00617 (PMC12264949; doi:10.1021/acs.jcim.5c00617)
Supplement: Supplementary file 2 [file ci5c00617_si_002.zip › si/convergence/ex1_1ABA/psi4_files/no_ee/cutoff_6.5_psi4_file_prot.out]

Scratch directory: /tmp/
   => Libint2 <=

    Primary   basis highest AM E, G, H:  5, 4, 3
    Auxiliary basis highest AM E, G, H:  6, 5, 4
    Onebody   basis highest AM E, G, H:  6, 5, 4
    Solid Harmonics ordering:            gaussian

*** tstart() called on atl1-1-01-010-24-1.pace.gatech.edu
*** at Tue May 20 08:19:12 2025

   => Loading Basis Set <=

    Name: MINIX
    Role: ORBITAL
    Keyword: BASIS
    atoms 1, 4-5, 11-18, 29, 32-35, 37, 46, 49-50, 52-55, 68-70, 72, 82, 85-86, 88-94, 105-106, 108-109, 117-119, 126, 129-133, 145, 148-149, 151-154, 167-171, 183, 186-187, 189-190, 200-201, 203-205, 217-218, 220-223, 236-237, 243-244, 246-249, 262-263, 265-266, 276-277, 279-280, 282, 293-294, 296-298, 307-310 entry C          line    74 file /storage/hive/project/chem-sherrill/csargent30/.conda/envs/psi419/share/psi4/basis/minix.gbs 
    atoms 2, 6, 19, 30, 47, 51, 83, 87, 107, 110-111, 120-121, 127, 146, 150, 184, 188, 191, 202, 207, 219, 238, 245, 264, 267, 278, 295, 312, 321, 324, 327, 330, 333, 336                                                                                                                                              entry O          line   102 file /storage/hive/project/chem-sherrill/csargent30/.conda/envs/psi419/share/psi4/basis/minix.gbs 
    atoms 3, 10, 31, 36, 38, 48, 67, 84, 104, 116, 128, 147, 166, 185, 199, 206, 216, 235, 242, 261, 275, 292, 306, 311                                                                                                                                                                                                  entry N          line    88 file /storage/hive/project/chem-sherrill/csargent30/.conda/envs/psi419/share/psi4/basis/minix.gbs 
    atoms 7-9, 20-28, 39-45, 56-66, 73-81, 95-103, 112-115, 122-125, 134-144, 155-165, 172-182, 192-198, 208-215, 224-234, 239-241, 250-260, 268-274, 283-291, 299-305, 313-320, 322-323, 325-326, 328-329, 331-332, 334-335, 337-352                                                                                    entry H          line    24 file /storage/hive/project/chem-sherrill/csargent30/.conda/envs/psi419/share/psi4/basis/minix.gbs 
    atoms 71, 281                                                                                                                                                                                                                                                                                                        entry S          line   256 file /storage/hive/project/chem-sherrill/csargent30/.conda/envs/psi419/share/psi4/basis/minix.gbs 

   => HF3C: Empirical Dispersion <=

    Grimme's -D3 (BJ-damping) Dispersion Correction
    Grimme S.; Ehrlich S.; Goerigk L. (2011), J. Comput. Chem., 32: 1456

        s6 =       1.000000
        s8 =       0.877700
        a1 =       0.417100
        a2 =       2.914900


         ---------------------------------------------------------
                                   SCF
               by Justin Turney, Rob Parrish, Andy Simmonett
                          and Daniel G. A. Smith
                              RHF Reference
                       10 Threads, 114440 MiB Core
         ---------------------------------------------------------

  ==> Geometry <==

    Molecular point group: c1
    Full point group: C1

    Geometry (in Angstrom), charge = -2, multiplicity = 1:

       Center              X                  Y                   Z               Mass       
    ------------   -----------------  -----------------  -----------------  -----------------
         C            6.456000000000    48.981000000000    54.822000000000    12.000000000000
         O            6.310000000000    47.784000000000    55.139000000000    15.994914619570
         N            5.533000000000    49.874000000000    55.110000000000    14.003074004430
         C            4.317000000000    49.477000000000    55.789000000000    12.000000000000
         C            3.333000000000    50.620000000000    55.891000000000    12.000000000000
         O            3.372000000000    51.588000000000    55.127000000000    15.994914619570
         H            5.674000000000    50.841000000000    54.856000000000     1.007825032230
         H            4.569000000000    49.137000000000    56.794000000000     1.007825032230
         H            3.854000000000    48.656000000000    55.241000000000     1.007825032230
         N            2.442000000000    50.507000000000    56.862000000000    14.003074004430
         C            1.413000000000    51.506000000000    57.119000000000    12.000000000000
         C            0.005000000000    50.927000000000    57.232000000000    12.000000000000
         C           -0.521000000000    50.237000000000    56.001000000000    12.000000000000
         C           -0.985000000000    51.011000000000    54.951000000000    12.000000000000
         C           -0.569000000000    48.854000000000    55.936000000000    12.000000000000
         C           -1.502000000000    50.387000000000    53.835000000000    12.000000000000
         C           -1.086000000000    48.222000000000    54.817000000000    12.000000000000
         C           -1.549000000000    49.003000000000    53.779000000000    12.000000000000
         O           -2.106000000000    48.406000000000    52.664000000000    15.994914619570
         H            2.477000000000    49.689000000000    57.454000000000     1.007825032230
         H            1.439000000000    52.275000000000    56.347000000000     1.007825032230
         H            0.006000000000    50.203000000000    58.047000000000     1.007825032230
         H           -0.679000000000    51.735000000000    57.492000000000     1.007825032230
         H           -0.943000000000    52.089000000000    55.005000000000     1.007825032230
         H           -0.201000000000    48.265000000000    56.763000000000     1.007825032230
         H           -1.869000000000    50.975000000000    53.007000000000     1.007825032230
         H           -1.126000000000    47.144000000000    54.759000000000     1.007825032230
         H           -2.740000000000    47.740000000000    52.940000000000     1.007825032230
         C           -4.489000000000    54.638000000000    59.165000000000    12.000000000000
         O           -5.677000000000    54.600000000000    58.838000000000    15.994914619570
         N           -3.764000000000    53.513000000000    59.144000000000    14.003074004430
         C           -4.323000000000    52.242000000000    58.734000000000    12.000000000000
         C           -3.962000000000    52.008000000000    57.296000000000    12.000000000000
         C           -4.635000000000    50.801000000000    56.669000000000    12.000000000000
         C           -4.176000000000    49.512000000000    56.726000000000    12.000000000000
         N           -5.696000000000    50.809000000000    55.872000000000    14.003074004430
         C           -5.895000000000    49.594000000000    55.423000000000    12.000000000000
         N           -4.976000000000    48.833000000000    55.943000000000    14.003074004430
         H           -2.794000000000    53.552000000000    59.424000000000     1.007825032230
         H           -5.406000000000    52.241000000000    58.862000000000     1.007825032230
         H           -2.883000000000    51.867000000000    57.234000000000     1.007825032230
         H           -4.231000000000    52.894000000000    56.721000000000     1.007825032230
         H           -6.258000000000    51.618000000000    55.648000000000     1.007825032230
         H           -3.337000000000    49.137000000000    57.293000000000     1.007825032230
         H           -6.677000000000    49.282000000000    54.747000000000     1.007825032230
         C            4.103000000000    54.707000000000    53.574000000000    12.000000000000
         O            4.298000000000    55.692000000000    52.855000000000    15.994914619570
         N            3.358000000000    53.697000000000    53.143000000000    14.003074004430
         C            2.813000000000    53.718000000000    51.788000000000    12.000000000000
         C            1.415000000000    54.343000000000    51.725000000000    12.000000000000
         O            0.846000000000    54.490000000000    50.639000000000    15.994914619570
         C            2.765000000000    52.263000000000    51.154000000000    12.000000000000
         C            1.854000000000    51.314000000000    51.971000000000    12.000000000000
         C            4.222000000000    51.753000000000    51.018000000000    12.000000000000
         C            1.552000000000    49.957000000000    51.275000000000    12.000000000000
         H            3.168000000000    52.914000000000    53.752000000000     1.007825032230
         H            3.476000000000    54.326000000000    51.173000000000     1.007825032230
         H            2.346000000000    52.349000000000    50.152000000000     1.007825032230
         H            2.343000000000    51.107000000000    52.923000000000     1.007825032230
         H            0.910000000000    51.822000000000    52.168000000000     1.007825032230
         H            4.218000000000    50.753000000000    50.584000000000     1.007825032230
         H            4.784000000000    52.427000000000    50.372000000000     1.007825032230
         H            4.689000000000    51.720000000000    52.002000000000     1.007825032230
         H            0.908000000000    49.355000000000    51.916000000000     1.007825032230
         H            2.486000000000    49.425000000000    51.096000000000     1.007825032230
         H            1.050000000000    50.140000000000    50.325000000000     1.007825032230
         N            0.803000000000    54.699000000000    52.842000000000    14.003074004430
         C           -0.523000000000    55.306000000000    52.821000000000    12.000000000000
         C           -1.551000000000    54.355000000000    53.441000000000    12.000000000000
         C           -2.945000000000    54.929000000000    53.268000000000    12.000000000000
         S           -4.230000000000    53.864000000000    53.922000000000    31.972071174400
         C           -4.327000000000    52.868000000000    52.489000000000    12.000000000000
         H            1.263000000000    54.547000000000    53.728000000000     1.007825032230
         H           -0.806000000000    55.528000000000    51.792000000000     1.007825032230
         H           -1.338000000000    54.233000000000    54.503000000000     1.007825032230
         H           -1.494000000000    53.386000000000    52.946000000000     1.007825032230
         H           -2.992000000000    55.887000000000    53.785000000000     1.007825032230
         H           -3.129000000000    55.092000000000    52.206000000000     1.007825032230
         H           -5.082000000000    52.095000000000    52.634000000000     1.007825032230
         H           -4.601000000000    53.487000000000    51.634000000000     1.007825032230
         H           -3.359000000000    52.401000000000    52.305000000000     1.007825032230
         C           -3.305000000000    56.701000000000    49.689000000000    12.000000000000
         O           -2.574000000000    56.844000000000    50.663000000000    15.994914619570
         N           -2.981000000000    55.933000000000    48.650000000000    14.003074004430
         C           -1.694000000000    55.276000000000    48.503000000000    12.000000000000
         C           -0.689000000000    56.178000000000    47.833000000000    12.000000000000
         O           -1.007000000000    57.031000000000    46.986000000000    15.994914619570
         C           -1.807000000000    54.027000000000    47.654000000000    12.000000000000
         C           -2.448000000000    52.908000000000    48.447000000000    12.000000000000
         C           -1.674000000000    52.148000000000    49.313000000000    12.000000000000
         C           -3.793000000000    52.637000000000    48.293000000000    12.000000000000
         C           -2.246000000000    51.109000000000    50.022000000000    12.000000000000
         C           -4.359000000000    51.592000000000    49.009000000000    12.000000000000
         C           -3.585000000000    50.828000000000    49.870000000000    12.000000000000
         H           -3.669000000000    55.800000000000    47.923000000000     1.007825032230
         H           -1.321000000000    55.001000000000    49.490000000000     1.007825032230
         H           -2.418000000000    54.242000000000    46.778000000000     1.007825032230
         H           -0.812000000000    53.718000000000    47.333000000000     1.007825032230
         H           -0.624000000000    52.369000000000    49.433000000000     1.007825032230
         H           -4.397000000000    53.231000000000    47.623000000000     1.007825032230
         H           -1.643000000000    50.518000000000    50.695000000000     1.007825032230
         H           -5.410000000000    51.372000000000    48.895000000000     1.007825032230
         H           -4.032000000000    50.014000000000    50.420000000000     1.007825032230
         N            0.559000000000    55.981000000000    48.219000000000    14.003074004430
         C            1.648000000000    56.676000000000    47.609000000000    12.000000000000
         C            2.148000000000    55.749000000000    46.503000000000    12.000000000000
         O            2.969000000000    54.837000000000    46.727000000000    15.994914619570
         C            2.727000000000    56.921000000000    48.641000000000    12.000000000000
         C            3.851000000000    57.807000000000    48.123000000000    12.000000000000
         O            4.136000000000    57.836000000000    46.930000000000    15.994914619570
         O            4.466000000000    58.475000000000    48.937000000000    15.994914619570
         H            0.748000000000    55.324000000000    48.962000000000     1.007825032230
         H            1.306000000000    57.621000000000    47.186000000000     1.007825032230
         H            3.149000000000    55.961000000000    48.937000000000     1.007825032230
         H            2.279000000000    57.394000000000    49.515000000000     1.007825032230
         N            1.729000000000    56.044000000000    45.279000000000    14.003074004430
         C            2.074000000000    55.193000000000    44.152000000000    12.000000000000
         C            1.196000000000    55.606000000000    42.978000000000    12.000000000000
         C           -0.276000000000    55.169000000000    43.109000000000    12.000000000000
         O           -0.642000000000    54.440000000000    44.043000000000    15.994914619570
         O           -1.058000000000    55.533000000000    42.223000000000    15.994914619570
         H            1.165000000000    56.868000000000    45.129000000000     1.007825032230
         H            1.794000000000    54.174000000000    44.420000000000     1.007825032230
         H            1.224000000000    56.692000000000    42.895000000000     1.007825032230
         H            1.608000000000    55.175000000000    42.065000000000     1.007825032230
         C            6.178000000000    52.810000000000    46.615000000000    12.000000000000
         O            7.003000000000    51.909000000000    46.780000000000    15.994914619570
         N            4.954000000000    52.544000000000    46.147000000000    14.003074004430
         C            4.574000000000    51.175000000000    45.767000000000    12.000000000000
         C            3.036000000000    51.092000000000    45.467000000000    12.000000000000
         C            2.286000000000    51.433000000000    46.777000000000    12.000000000000
         C            2.604000000000    49.685000000000    45.023000000000    12.000000000000
         C            0.773000000000    51.661000000000    46.639000000000    12.000000000000
         H            4.282000000000    53.292000000000    46.053000000000     1.007825032230
         H            4.809000000000    50.502000000000    46.592000000000     1.007825032230
         H            2.774000000000    51.816000000000    44.696000000000     1.007825032230
         H            2.438000000000    50.609000000000    47.474000000000     1.007825032230
         H            2.731000000000    52.331000000000    47.204000000000     1.007825032230
         H            3.120000000000    49.420000000000    44.100000000000     1.007825032230
         H            2.859000000000    48.965000000000    45.800000000000     1.007825032230
         H            1.527000000000    49.672000000000    44.854000000000     1.007825032230
         H            0.349000000000    51.893000000000    47.616000000000     1.007825032230
         H            0.592000000000    52.493000000000    45.958000000000     1.007825032230
         H            0.304000000000    50.760000000000    46.244000000000     1.007825032230
         C            9.824000000000    50.151000000000    44.980000000000    12.000000000000
         O           10.783000000000    49.382000000000    44.768000000000    15.994914619570
         N            8.796000000000    49.803000000000    45.757000000000    14.003074004430
         C            8.772000000000    48.508000000000    46.402000000000    12.000000000000
         C            8.758000000000    47.383000000000    45.375000000000    12.000000000000
         O            9.544000000000    46.436000000000    45.473000000000    15.994914619570
         C            7.545000000000    48.399000000000    47.296000000000    12.000000000000
         C            7.324000000000    47.081000000000    48.078000000000    12.000000000000
         C            8.510000000000    46.703000000000    48.971000000000    12.000000000000
         C            6.091000000000    47.281000000000    48.927000000000    12.000000000000
         H            8.031000000000    50.447000000000    45.895000000000     1.007825032230
         H            9.665000000000    48.408000000000    47.019000000000     1.007825032230
         H            7.607000000000    49.203000000000    48.029000000000     1.007825032230
         H            6.664000000000    48.575000000000    46.679000000000     1.007825032230
         H            7.141000000000    46.273000000000    47.369000000000     1.007825032230
         H            9.398000000000    46.559000000000    48.355000000000     1.007825032230
         H            8.284000000000    45.779000000000    49.503000000000     1.007825032230
         H            8.692000000000    47.501000000000    49.691000000000     1.007825032230
         H            5.893000000000    46.375000000000    49.500000000000     1.007825032230
         H            5.238000000000    47.497000000000    48.283000000000     1.007825032230
         H            6.252000000000    48.115000000000    49.610000000000     1.007825032230
         N            7.912000000000    47.499000000000    44.338000000000    14.003074004430
         C            7.852000000000    46.455000000000    43.322000000000    12.000000000000
         C            6.783000000000    46.760000000000    42.296000000000    12.000000000000
         C            5.362000000000    46.760000000000    42.865000000000    12.000000000000
         C            4.409000000000    47.143000000000    41.755000000000    12.000000000000
         C            4.990000000000    45.393000000000    43.428000000000    12.000000000000
         H            7.316000000000    48.311000000000    44.262000000000     1.007825032230
         H            7.603000000000    45.512000000000    43.810000000000     1.007825032230
         H            6.984000000000    47.744000000000    41.873000000000     1.007825032230
         H            6.841000000000    46.018000000000    41.499000000000     1.007825032230
         H            5.298000000000    47.502000000000    43.661000000000     1.007825032230
         H            3.388000000000    47.150000000000    42.138000000000     1.007825032230
         H            4.488000000000    46.420000000000    40.943000000000     1.007825032230
         H            4.664000000000    48.135000000000    41.383000000000     1.007825032230
         H            5.683000000000    45.128000000000    44.226000000000     1.007825032230
         H            3.975000000000    45.428000000000    43.824000000000     1.007825032230
         H            5.045000000000    44.646000000000    42.636000000000     1.007825032230
         C            3.843000000000    42.635000000000    38.597000000000    12.000000000000
         O            3.041000000000    43.261000000000    37.909000000000    15.994914619570
         N            3.402000000000    41.944000000000    39.654000000000    14.003074004430
         C            2.003000000000    41.980000000000    40.075000000000    12.000000000000
         C            2.042000000000    42.251000000000    41.586000000000    12.000000000000
         O            3.101000000000    42.119000000000    42.211000000000    15.994914619570
         C            1.229000000000    40.623000000000    39.804000000000    12.000000000000
         C            1.480000000000    40.065000000000    38.389000000000    12.000000000000
         O            1.654000000000    39.648000000000    40.770000000000    15.994914619570
         H            4.056000000000    41.380000000000    40.177000000000     1.007825032230
         H            1.491000000000    42.799000000000    39.570000000000     1.007825032230
         H            0.160000000000    40.798000000000    39.928000000000     1.007825032230
         H            0.891000000000    39.158000000000    41.087000000000     1.007825032230
         H            0.925000000000    39.136000000000    38.261000000000     1.007825032230
         H            1.148000000000    40.792000000000    37.648000000000     1.007825032230
         H            2.545000000000    39.873000000000    38.258000000000     1.007825032230
         N            0.923000000000    42.587000000000    42.217000000000    14.003074004430
         C            0.860000000000    42.841000000000    43.647000000000    12.000000000000
         C            0.191000000000    41.696000000000    44.392000000000    12.000000000000
         O           -0.020000000000    41.755000000000    45.606000000000    15.994914619570
         C            0.083000000000    44.138000000000    43.892000000000    12.000000000000
         C            0.752000000000    45.382000000000    43.343000000000    12.000000000000
         C           -0.200000000000    46.571000000000    43.380000000000    12.000000000000
         N           -0.054000000000    47.428000000000    44.372000000000    14.003074004430
         O           -1.105000000000    46.721000000000    42.552000000000    15.994914619570
         H            0.074000000000    42.670000000000    41.677000000000     1.007825032230
         H            1.874000000000    42.962000000000    44.027000000000     1.007825032230
         H           -0.896000000000    44.042000000000    43.423000000000     1.007825032230
         H           -0.056000000000    44.263000000000    44.966000000000     1.007825032230
         H            1.055000000000    45.199000000000    42.312000000000     1.007825032230
         H            1.634000000000    45.609000000000    43.942000000000     1.007825032230
         H            0.677000000000    47.290000000000    45.055000000000     1.007825032230
         H           -0.673000000000    48.222000000000    44.448000000000     1.007825032230
         N           -0.126000000000    40.611000000000    43.683000000000    14.003074004430
         C           -0.846000000000    39.468000000000    44.218000000000    12.000000000000
         C           -0.127000000000    38.883000000000    45.417000000000    12.000000000000
         O            1.056000000000    38.530000000000    45.397000000000    15.994914619570
         C           -0.990000000000    38.374000000000    43.128000000000    12.000000000000
         C           -1.627000000000    38.920000000000    41.847000000000    12.000000000000
         C           -1.847000000000    37.233000000000    43.716000000000    12.000000000000
         C           -3.091000000000    39.330000000000    41.987000000000    12.000000000000
         H            0.152000000000    40.582000000000    42.713000000000     1.007825032230
         H           -1.840000000000    39.791000000000    44.527000000000     1.007825032230
         H           -0.001000000000    37.983000000000    42.890000000000     1.007825032230
         H           -1.563000000000    38.148000000000    41.080000000000     1.007825032230
         H           -1.054000000000    39.786000000000    41.516000000000     1.007825032230
         H           -1.966000000000    36.446000000000    42.971000000000     1.007825032230
         H           -2.827000000000    37.621000000000    43.994000000000     1.007825032230
         H           -1.354000000000    36.826000000000    44.598000000000     1.007825032230
         H           -3.323000000000    40.106000000000    41.258000000000     1.007825032230
         H           -3.266000000000    39.713000000000    42.992000000000     1.007825032230
         H           -3.729000000000    38.464000000000    41.811000000000     1.007825032230
         N           -0.881000000000    38.847000000000    46.502000000000    14.003074004430
         C           -0.441000000000    38.279000000000    47.754000000000    12.000000000000
         C            0.502000000000    39.140000000000    48.581000000000    12.000000000000
         O            0.972000000000    38.690000000000    49.632000000000    15.994914619570
         H           -1.812000000000    39.236000000000    46.453000000000     1.007825032230
         H           -1.326000000000    38.078000000000    48.358000000000     1.007825032230
         H            0.054000000000    37.331000000000    47.545000000000     1.007825032230
         N            0.859000000000    40.336000000000    48.132000000000    14.003074004430
         C            1.732000000000    41.190000000000    48.902000000000    12.000000000000
         C            1.034000000000    41.776000000000    50.121000000000    12.000000000000
         O           -0.031000000000    42.407000000000    50.002000000000    15.994914619570
         C            2.216000000000    42.332000000000    48.029000000000    12.000000000000
         C            3.407000000000    42.998000000000    47.384000000000    12.000000000000
         C            3.093000000000    44.447000000000    47.004000000000    12.000000000000
         C            4.542000000000    42.927000000000    48.387000000000    12.000000000000
         H            0.515000000000    40.654000000000    47.237000000000     1.007825032230
         H            2.593000000000    40.609000000000    49.233000000000     1.007825032230
         H            1.601000000000    42.161000000000    47.146000000000     1.007825032230
         H            1.711000000000    43.184000000000    48.485000000000     1.007825032230
         H            3.686000000000    42.444000000000    46.487000000000     1.007825032230
         H            3.962000000000    44.893000000000    46.520000000000     1.007825032230
         H            2.245000000000    44.467000000000    46.319000000000     1.007825032230
         H            2.848000000000    45.013000000000    47.902000000000     1.007825032230
         H            5.430000000000    43.398000000000    47.965000000000     1.007825032230
         H            4.253000000000    43.448000000000    49.300000000000     1.007825032230
         H            4.758000000000    41.884000000000    48.618000000000     1.007825032230
         N            1.609000000000    41.565000000000    51.285000000000    14.003074004430
         C            1.098000000000    42.152000000000    52.502000000000    12.000000000000
         C            2.197000000000    43.020000000000    53.128000000000    12.000000000000
         O            3.368000000000    42.991000000000    52.732000000000    15.994914619570
         C            0.678000000000    41.061000000000    53.494000000000    12.000000000000
         C           -0.525000000000    40.271000000000    53.005000000000    12.000000000000
         O            1.805000000000    40.199000000000    53.678000000000    15.994914619570
         H            2.429000000000    40.977000000000    51.329000000000     1.007825032230
         H            0.236000000000    42.776000000000    52.267000000000     1.007825032230
         H            0.430000000000    41.527000000000    54.448000000000     1.007825032230
         H            1.577000000000    39.501000000000    54.296000000000     1.007825032230
         H           -0.785000000000    39.510000000000    53.741000000000     1.007825032230
         H           -1.370000000000    40.945000000000    52.866000000000     1.007825032230
         H           -0.283000000000    39.791000000000    52.057000000000     1.007825032230
         N            1.761000000000    43.922000000000    53.995000000000    14.003074004430
         C            2.669000000000    44.782000000000    54.721000000000    12.000000000000
         C            2.899000000000    44.200000000000    56.110000000000    12.000000000000
         O            1.950000000000    43.687000000000    56.706000000000    15.994914619570
         C            2.071000000000    46.190000000000    54.846000000000    12.000000000000
         C            1.967000000000    46.894000000000    53.501000000000    12.000000000000
         S            3.577000000000    47.123000000000    52.682000000000    31.972071174400
         C            3.194000000000    46.290000000000    51.174000000000    12.000000000000
         H            0.767000000000    44.011000000000    54.153000000000     1.007825032230
         H            3.619000000000    44.837000000000    54.189000000000     1.007825032230
         H            1.073000000000    46.110000000000    55.278000000000     1.007825032230
         H            2.699000000000    46.784000000000    55.510000000000     1.007825032230
         H            1.328000000000    46.300000000000    52.848000000000     1.007825032230
         H            1.506000000000    47.870000000000    53.650000000000     1.007825032230
         H            4.062000000000    46.314000000000    50.515000000000     1.007825032230
         H            2.929000000000    45.255000000000    51.388000000000     1.007825032230
         H            2.354000000000    46.787000000000    50.688000000000     1.007825032230
         N            4.081000000000    44.299000000000    56.717000000000    14.003074004430
         C            5.246000000000    45.002000000000    56.188000000000    12.000000000000
         C            6.066000000000    44.193000000000    55.186000000000    12.000000000000
         O            5.934000000000    42.966000000000    55.087000000000    15.994914619570
         C            6.034000000000    45.354000000000    57.433000000000    12.000000000000
         C            5.875000000000    44.064000000000    58.208000000000    12.000000000000
         C            4.392000000000    43.743000000000    58.040000000000    12.000000000000
         H            4.914000000000    45.923000000000    55.709000000000     1.007825032230
         H            7.079000000000    45.565000000000    57.206000000000     1.007825032230
         H            5.574000000000    46.188000000000    57.964000000000     1.007825032230
         H            6.497000000000    43.274000000000    57.786000000000     1.007825032230
         H            6.115000000000    44.218000000000    59.260000000000     1.007825032230
         H            3.797000000000    44.224000000000    58.816000000000     1.007825032230
         H            4.231000000000    42.665000000000    58.048000000000     1.007825032230
         N            6.987000000000    44.867000000000    54.479000000000    14.003074004430
         C            8.000000000000    44.233000000000    53.656000000000    12.000000000000
         C            7.805000000000    44.569000000000    52.173000000000    12.000000000000
         C            6.630000000000    43.812000000000    51.545000000000    12.000000000000
         C            6.785000000000    42.295000000000    51.627000000000    12.000000000000
         N            5.768000000000    41.525000000000    51.936000000000    14.003074004430
         O            7.875000000000    41.758000000000    51.405000000000    15.994914619570
         H            6.974000000000    45.876000000000    54.523000000000     1.007825032230
         H            7.999000000000    43.154000000000    53.809000000000     1.007825032230
         H            7.620000000000    45.639000000000    52.079000000000     1.007825032230
         H            8.717000000000    44.319000000000    51.631000000000     1.007825032230
         H            6.554000000000    44.097000000000    50.496000000000     1.007825032230
         H            5.711000000000    44.101000000000    52.056000000000     1.007825032230
         H            4.864000000000    41.934000000000    52.124000000000     1.007825032230
         H            5.890000000000    40.524000000000    51.986000000000     1.007825032230
         O           -4.494000000000    46.184000000000    55.356000000000    15.994914619570
         H           -3.983000000000    45.969000000000    54.576000000000     1.007825032230
         H           -4.883000000000    45.386000000000    55.713000000000     1.007825032230
         O           -0.810000000000    44.068000000000    57.031000000000    15.994914619570
         H            0.132000000000    43.938000000000    56.920000000000     1.007825032230
         H           -1.285000000000    43.430000000000    56.499000000000     1.007825032230
         O           -5.188000000000    43.599000000000    55.708000000000    15.994914619570
         H           -5.595000000000    43.266000000000    54.908000000000     1.007825032230
         H           -4.407000000000    43.083000000000    55.907000000000     1.007825032230
         O           -1.910000000000    49.551000000000    43.381000000000    15.994914619570
         H           -1.662000000000    49.802000000000    42.491000000000     1.007825032230
         H           -2.807000000000    49.216000000000    43.380000000000     1.007825032230
         O           -4.831000000000    48.504000000000    52.099000000000    15.994914619570
         H           -5.768000000000    48.538000000000    51.905000000000     1.007825032230
         H           -4.357000000000    48.187000000000    51.330000000000     1.007825032230
         O           -2.001000000000    42.627000000000    47.431000000000    15.994914619570
         H           -1.139000000000    42.734000000000    47.029000000000     1.007825032230
         H           -1.902000000000    42.534000000000    48.378000000000     1.007825032230
         H            7.351000000000    49.307000000000    54.293000000000     1.007825032230
         H            1.597000000000    51.945000000000    58.080000000000     1.007825032230
         H           -4.038000000000    55.583000000000    59.452000000000     1.007825032230
         H           -3.863000000000    51.507000000000    59.384000000000     1.007825032230
         H            4.541000000000    54.668000000000    54.572000000000     1.007825032230
         H           -0.473000000000    56.239000000000    53.398000000000     1.007825032230
         H           -4.281000000000    57.206000000000    49.637000000000     1.007825032230
         H            3.127000000000    55.173000000000    43.865000000000     1.007825032230
         H            6.477000000000    53.828000000000    46.853000000000     1.007825032230
         H            5.166000000000    50.884000000000    44.894000000000     1.007825032230
         H            9.774000000000    51.131000000000    44.480000000000     1.007825032230
         H            8.807000000000    46.339000000000    42.815000000000     1.007825032230
         H            4.881000000000    42.595000000000    38.277000000000     1.007825032230
         H            8.935000000000    44.673000000000    54.016000000000     1.007825032230

  Running in c1 symmetry.

  Rotational constants: A =      0.00019  B =      0.00000  C =      0.00000 [cm^-1]
  Rotational constants: A =      5.65170  B =      0.04367  C =      0.04359 [MHz]
  Nuclear repulsion = 51699.974965418652573

  Charge       = -2
  Multiplicity = 1
  Electrons    = 1298
  Nalpha       = 649
  Nbeta        = 649

  ==> Algorithm <==

  SCF Algorithm Type is DF.
  DIIS enabled.
  MOM disabled.
  Fractional occupation disabled.
  Guess Type is SAD.
  Energy threshold   = 1.00e-06
  Density threshold  = 1.00e-06
  Integral threshold = 1.00e-12

  ==> Primary Basis <==

  Basis Set: MINIX
    Blend: MINIX
    Number of shells: 690
    Number of basis functions: 1034
    Number of Cartesian functions: 1036
    Spherical Harmonics?: true
    Max angular momentum: 2

   => Loading Basis Set <=

    Name: (MINIX AUX)
    Role: JKFIT
    Keyword: DF_BASIS_SCF
    atoms 1, 4-5, 11-18, 29, 32-35, 37, 46, 49-50, 52-55, 68-70, 72, 82, 85-86, 88-94, 105-106, 108-109, 117-119, 126, 129-133, 145, 148-149, 151-154, 167-171, 183, 186-187, 189-190, 200-201, 203-205, 217-218, 220-223, 236-237, 243-244, 246-249, 262-263, 265-266, 276-277, 279-280, 282, 293-294, 296-298, 307-310 entry C          line   198 file /storage/hive/project/chem-sherrill/csargent30/.conda/envs/psi419/share/psi4/basis/def2-universal-jkfit.gbs 
    atoms 2, 6, 19, 30, 47, 51, 83, 87, 107, 110-111, 120-121, 127, 146, 150, 184, 188, 191, 202, 207, 219, 238, 245, 264, 267, 278, 295, 312, 321, 324, 327, 330, 333, 336                                                                                                                                              entry O          line   318 file /storage/hive/project/chem-sherrill/csargent30/.conda/envs/psi419/share/psi4/basis/def2-universal-jkfit.gbs 
    atoms 3, 10, 31, 36, 38, 48, 67, 84, 104, 116, 128, 147, 166, 185, 199, 206, 216, 235, 242, 261, 275, 292, 306, 311                                                                                                                                                                                                  entry N          line   258 file /storage/hive/project/chem-sherrill/csargent30/.conda/envs/psi419/share/psi4/basis/def2-universal-jkfit.gbs 
    atoms 7-9, 20-28, 39-45, 56-66, 73-81, 95-103, 112-115, 122-125, 134-144, 155-165, 172-182, 192-198, 208-215, 224-234, 239-241, 250-260, 268-274, 283-291, 299-305, 313-320, 322-323, 325-326, 328-329, 331-332, 334-335, 337-352                                                                                    entry H          line    18 file /storage/hive/project/chem-sherrill/csargent30/.conda/envs/psi419/share/psi4/basis/def2-universal-jkfit.gbs 
    atoms 71, 281                                                                                                                                                                                                                                                                                                        entry S          line   903 file /storage/hive/project/chem-sherrill/csargent30/.conda/envs/psi419/share/psi4/basis/def2-universal-jkfit.gbs 

  ==> Integral Setup <==

  DFHelper Memory: AOs need 32.889 GiB; user supplied 83.819 GiB. 
  Using in-core AOs.

  ==> MemDFJK: Density-Fitted J/K Matrices <==

    J tasked:                   Yes
    K tasked:                   Yes
    wK tasked:                   No
    OpenMP threads:              10
    Memory [MiB]:             85830
    Algorithm:                 Core
    Schwarz Cutoff:           1E-12
    Mask sparsity (%):      75.9601
    Fitting Condition:        1E-10

   => Auxiliary Basis Set <=

  Basis Set: (MINIX AUX)
    Blend: DEF2-UNIVERSAL-JKFIT
    Number of shells: 5292
    Number of basis functions: 16022
    Number of Cartesian functions: 18862
    Spherical Harmonics?: true
    Max angular momentum: 4

  Minimum eigenvalue in the overlap matrix is 1.6583698548E-01.
  Reciprocal condition number of the overlap matrix is 5.9151360418E-02.
    Using symmetric orthogonalization.

  ==> Pre-Iterations <==

  SCF Guess: Superposition of Atomic Densities via on-the-fly atomic UHF (no occupation information).

   -------------------------
    Irrep   Nso     Nmo    
   -------------------------
     A       1034    1034 
   -------------------------
    Total    1034    1034
   -------------------------

  ==> Iterations <==

                           Total Energy        Delta E     RMS |[F,P]|

   @DF-RHF iter SAD: -8669.44925490491369   -8.66945e+03   0.00000e+00 
   @DF-RHF iter   1: -8746.19670033411603   -7.67474e+01   2.31252e-03 ADIIS/DIIS
   @DF-RHF iter   2: -8749.21818283415450   -3.02148e+00   1.49174e-03 ADIIS/DIIS
   @DF-RHF iter   3: -8750.44347306982127   -1.22529e+00   1.77821e-04 ADIIS/DIIS
   @DF-RHF iter   4: -8750.48299815152495   -3.95251e-02   8.40498e-05 DIIS
   @DF-RHF iter   5: -8750.49072179633731   -7.72364e-03   2.74272e-05 DIIS
   @DF-RHF iter   6: -8750.49178914552795   -1.06735e-03   1.19450e-05 DIIS
   @DF-RHF iter   7: -8750.49199657016470   -2.07425e-04   4.23410e-06 DIIS
   @DF-RHF iter   8: -8750.49202161923859   -2.50491e-05   1.20466e-06 DIIS
   @DF-RHF iter   9: -8750.49202373041953   -2.11118e-06   3.73127e-07 DIIS
   @DF-RHF iter  10: -8750.49202389156380   -1.61144e-07   1.22761e-07 DIIS
  Energy and wave function converged.


  ==> Post-Iterations <==

    Orbital Energies [Eh]
    ---------------------

    Doubly Occupied:                                                      

       1A    -91.200322     2A    -91.162518     3A    -20.273772  
       4A    -20.264426     5A    -20.250920     6A    -20.248941  
       7A    -20.228405     8A    -20.227180     9A    -20.226661  
      10A    -20.224581    11A    -20.223063    12A    -20.216431  
      13A    -20.214905    14A    -20.213525    15A    -20.204127  
      16A    -20.202139    17A    -20.195590    18A    -20.191555  
      19A    -20.188296    20A    -20.183549    21A    -20.180199  
      22A    -20.177783    23A    -20.159687    24A    -20.159024  
      25A    -20.155982    26A    -20.151419    27A    -20.150548  
      28A    -20.141127    29A    -20.135296    30A    -20.127379  
      31A    -20.113350    32A    -20.062037    33A    -20.015333  
      34A    -19.833020    35A    -19.830497    36A    -19.822371  
      37A    -19.820509    38A    -15.430600    39A    -15.405158  
      40A    -15.404198    41A    -15.402519    42A    -15.398205  
      43A    -15.397652    44A    -15.397067    45A    -15.388208  
      46A    -15.382300    47A    -15.380607    48A    -15.366127  
      49A    -15.365973    50A    -15.336723    51A    -15.325455  
      52A    -15.317994    53A    -15.316360    54A    -15.315938  
      55A    -15.312687    56A    -15.311066    57A    -15.301953  
      58A    -15.281498    59A    -15.278706    60A    -15.226760  
      61A    -15.211661    62A    -11.293556    63A    -11.286315  
      64A    -11.275973    65A    -11.273268    66A    -11.271086  
      67A    -11.268366    68A    -11.265057    69A    -11.255499  
      70A    -11.254592    71A    -11.254299    72A    -11.243483  
      73A    -11.232210    74A    -11.226950    75A    -11.209574  
      76A    -11.204353    77A    -11.195883    78A    -11.195841  
      79A    -11.194719    80A    -11.194391    81A    -11.193348  
      82A    -11.192948    83A    -11.192306    84A    -11.191243  
      85A    -11.190064    86A    -11.189718    87A    -11.185327  
      88A    -11.182268    89A    -11.181051    90A    -11.174497  
      91A    -11.171077    92A    -11.170015    93A    -11.169896  
      94A    -11.160548    95A    -11.154104    96A    -11.149994  
      97A    -11.146502    98A    -11.139443    99A    -11.130833  
     100A    -11.126035   101A    -11.124161   102A    -11.123986  
     103A    -11.122957   104A    -11.122136   105A    -11.119498  
     106A    -11.118973   107A    -11.118848   108A    -11.118453  
     109A    -11.117676   110A    -11.111929   111A    -11.110920  
     112A    -11.110018   113A    -11.109517   114A    -11.108062  
     115A    -11.107934   116A    -11.106959   117A    -11.105533  
     118A    -11.103425   119A    -11.103143   120A    -11.101874  
     121A    -11.101712   122A    -11.100858   123A    -11.098810  
     124A    -11.096707   125A    -11.089773   126A    -11.088821  
     127A    -11.082884   128A    -11.080579   129A    -11.079116  
     130A    -11.076393   131A    -11.075703   132A    -11.075597  
     133A    -11.074229   134A    -11.074036   135A    -11.073089  
     136A    -11.070965   137A    -11.069844   138A    -11.069739  
     139A    -11.062832   140A    -11.061460   141A    -11.061437  
     142A    -11.061010   143A    -11.060326   144A    -11.059310  
     145A    -11.056963   146A    -11.055511   147A    -11.054661  
     148A    -11.053949   149A    -11.052163   150A    -11.051773  
     151A    -11.049143   152A    -11.047885   153A    -11.044234  
     154A    -11.039630   155A    -11.038466   156A    -11.030991  
     157A    -11.026059   158A    -11.025438   159A    -11.003538  
     160A    -11.001381   161A    -10.985930   162A    -10.979875  
     163A    -10.979179   164A    -10.973640   165A    -10.905618  
     166A    -10.899253   167A     -8.818474   168A     -8.782418  
     169A     -6.468104   170A     -6.466333   171A     -6.463444  
     172A     -6.431997   173A     -6.430400   174A     -6.427374  
     175A     -1.345724   176A     -1.340091   177A     -1.334859  
     178A     -1.332165   179A     -1.326671   180A     -1.322668  
     181A     -1.316890   182A     -1.314021   183A     -1.312764  
     184A     -1.303683   185A     -1.301801   186A     -1.301566  
     187A     -1.295354   188A     -1.290662   189A     -1.286877  
     190A     -1.286866   191A     -1.283614   192A     -1.269615  
     193A     -1.259181   194A     -1.257504   195A     -1.255316  
     196A     -1.244794   197A     -1.241423   198A     -1.239510  
     199A     -1.231187   200A     -1.228594   201A     -1.224412  
     202A     -1.207106   203A     -1.202761   204A     -1.201516  
     205A     -1.191123   206A     -1.190671   207A     -1.190177  
     208A     -1.189031   209A     -1.181903   210A     -1.181784  
     211A     -1.177905   212A     -1.175823   213A     -1.171497  
     214A     -1.159734   215A     -1.158470   216A     -1.153793  
     217A     -1.136862   218A     -1.134102   219A     -1.117966  
     220A     -1.111624   221A     -1.101378   222A     -1.097743  
     223A     -1.097338   224A     -1.094199   225A     -1.086905  
     226A     -1.084572   227A     -1.083270   228A     -1.082366  
     229A     -1.066715   230A     -1.055797   231A     -1.054595  
     232A     -1.052639   233A     -1.052049   234A     -1.040965  
     235A     -1.038098   236A     -1.032787   237A     -1.031624  
     238A     -1.020240   239A     -1.018373   240A     -1.016221  
     241A     -1.012038   242A     -1.000775   243A     -0.998914  
     244A     -0.997702   245A     -0.994015   246A     -0.991975  
     247A     -0.989940   248A     -0.980629   249A     -0.978172  
     250A     -0.969962   251A     -0.967205   252A     -0.958054  
     253A     -0.957682   254A     -0.955946   255A     -0.952758  
     256A     -0.947124   257A     -0.943689   258A     -0.929260  
     259A     -0.928185   260A     -0.927715   261A     -0.919169  
     262A     -0.918056   263A     -0.913778   264A     -0.911309  
     265A     -0.910001   266A     -0.907137   267A     -0.901086  
     268A     -0.899756   269A     -0.897552   270A     -0.893036  
     271A     -0.881771   272A     -0.876603   273A     -0.861956  
     274A     -0.860062   275A     -0.852835   276A     -0.852308  
     277A     -0.848523   278A     -0.841562   279A     -0.833531  
     280A     -0.828066   281A     -0.826777   282A     -0.822245  
     283A     -0.817480   284A     -0.811895   285A     -0.809750  
     286A     -0.805097   287A     -0.804547   288A     -0.797506  
     289A     -0.793798   290A     -0.793182   291A     -0.782838  
     292A     -0.775320   293A     -0.774107   294A     -0.769462  
     295A     -0.765641   296A     -0.765033   297A     -0.763266  
     298A     -0.762530   299A     -0.757261   300A     -0.755556  
     301A     -0.750038   302A     -0.744112   303A     -0.743996  
     304A     -0.740669   305A     -0.737914   306A     -0.732479  
     307A     -0.730247   308A     -0.727929   309A     -0.725742  
     310A     -0.724263   311A     -0.722877   312A     -0.721902  
     313A     -0.718867   314A     -0.713428   315A     -0.711718  
     316A     -0.709840   317A     -0.709490   318A     -0.709342  
     319A     -0.709059   320A     -0.703781   321A     -0.702539  
     322A     -0.692695   323A     -0.691633   324A     -0.688529  
     325A     -0.687995   326A     -0.683335   327A     -0.681397  
     328A     -0.678695   329A     -0.678536   330A     -0.678308  
     331A     -0.676556   332A     -0.675663   333A     -0.668810  
     334A     -0.667862   335A     -0.663745   336A     -0.662830  
     337A     -0.660360   338A     -0.658961   339A     -0.654977  
     340A     -0.652861   341A     -0.651407   342A     -0.650475  
     343A     -0.646999   344A     -0.643689   345A     -0.642842  
     346A     -0.639705   347A     -0.637919   348A     -0.636811  
     349A     -0.634093   350A     -0.629804   351A     -0.627036  
     352A     -0.626030   353A     -0.623564   354A     -0.621690  
     355A     -0.617593   356A     -0.615465   357A     -0.613793  
     358A     -0.612949   359A     -0.608253   360A     -0.606894  
     361A     -0.605516   362A     -0.603770   363A     -0.601722  
     364A     -0.599557   365A     -0.597563   366A     -0.594584  
     367A     -0.591399   368A     -0.590324   369A     -0.588369  
     370A     -0.587880   371A     -0.586551   372A     -0.586004  
     373A     -0.584827   374A     -0.584069   375A     -0.584008  
     376A     -0.579604   377A     -0.578192   378A     -0.577767  
     379A     -0.577173   380A     -0.576078   381A     -0.575153  
     382A     -0.569986   383A     -0.568083   384A     -0.567820  
     385A     -0.566408   386A     -0.566134   387A     -0.564658  
     388A     -0.562127   389A     -0.561615   390A     -0.561250  
     391A     -0.560408   392A     -0.559637   393A     -0.557163  
     394A     -0.556473   395A     -0.554912   396A     -0.553729  
     397A     -0.552084   398A     -0.549036   399A     -0.548160  
     400A     -0.546322   401A     -0.544190   402A     -0.542836  
     403A     -0.540312   404A     -0.538529   405A     -0.538484  
     406A     -0.537596   407A     -0.535725   408A     -0.535112  
     409A     -0.532813   410A     -0.530196   411A     -0.528574  
     412A     -0.526895   413A     -0.526088   414A     -0.525823  
     415A     -0.524452   416A     -0.524359   417A     -0.521749  
     418A     -0.521327   419A     -0.519588   420A     -0.518228  
     421A     -0.517334   422A     -0.515563   423A     -0.514838  
     424A     -0.514565   425A     -0.514064   426A     -0.512273  
     427A     -0.510713   428A     -0.509406   429A     -0.508263  
     430A     -0.507910   431A     -0.506663   432A     -0.506505  
     433A     -0.505404   434A     -0.504919   435A     -0.504075  
     436A     -0.501992   437A     -0.499965   438A     -0.498897  
     439A     -0.497871   440A     -0.497677   441A     -0.497019  
     442A     -0.496653   443A     -0.495627   444A     -0.493906  
     445A     -0.493423   446A     -0.491360   447A     -0.490654  
     448A     -0.490392   449A     -0.489291   450A     -0.488293  
     451A     -0.487942   452A     -0.487461   453A     -0.486841  
     454A     -0.485050   455A     -0.484893   456A     -0.484480  
     457A     -0.484196   458A     -0.483064   459A     -0.481890  
     460A     -0.478075   461A     -0.477788   462A     -0.477296  
     463A     -0.475393   464A     -0.475126   465A     -0.473366  
     466A     -0.470779   467A     -0.470510   468A     -0.470194  
     469A     -0.470137   470A     -0.467732   471A     -0.464471  
     472A     -0.463818   473A     -0.462257   474A     -0.461203  
     475A     -0.459881   476A     -0.458359   477A     -0.457934  
     478A     -0.457252   479A     -0.454703   480A     -0.454355  
     481A     -0.453717   482A     -0.452848   483A     -0.451320  
     484A     -0.450626   485A     -0.449972   486A     -0.449575  
     487A     -0.449142   488A     -0.449038   489A     -0.447353  
     490A     -0.445563   491A     -0.445034   492A     -0.444590  
     493A     -0.443811   494A     -0.443451   495A     -0.443320  
     496A     -0.441284   497A     -0.438967   498A     -0.438697  
     499A     -0.437987   500A     -0.436572   501A     -0.435014  
     502A     -0.434024   503A     -0.433369   504A     -0.432246  
     505A     -0.431031   506A     -0.430594   507A     -0.429619  
     508A     -0.428425   509A     -0.427687   510A     -0.426968  
     511A     -0.426573   512A     -0.426456   513A     -0.425995  
     514A     -0.425064   515A     -0.423209   516A     -0.422877  
     517A     -0.422195   518A     -0.420918   519A     -0.419085  
     520A     -0.418577   521A     -0.415685   522A     -0.414860  
     523A     -0.412515   524A     -0.412255   525A     -0.411998  
     526A     -0.411009   527A     -0.408064   528A     -0.407560  
     529A     -0.406429   530A     -0.406034   531A     -0.405029  
     532A     -0.404249   533A     -0.403777   534A     -0.401376  
     535A     -0.398681   536A     -0.397075   537A     -0.395470  
     538A     -0.394939   539A     -0.394525   540A     -0.393442  
     541A     -0.392386   542A     -0.390731   543A     -0.389768  
     544A     -0.387070   545A     -0.386683   546A     -0.385678  
     547A     -0.382877   548A     -0.382147   549A     -0.380558  
     550A     -0.379736   551A     -0.379379   552A     -0.375207  
     553A     -0.373581   554A     -0.373396   555A     -0.369838  
     556A     -0.369278   557A     -0.369022   558A     -0.367734  
     559A     -0.367672   560A     -0.367162   561A     -0.366637  
     562A     -0.365111   563A     -0.363435   564A     -0.361435  
     565A     -0.361208   566A     -0.361064   567A     -0.357566  
     568A     -0.356505   569A     -0.354900   570A     -0.354736  
     571A     -0.354467   572A     -0.351064   573A     -0.350522  
     574A     -0.350058   575A     -0.347522   576A     -0.347229  
     577A     -0.345090   578A     -0.344133   579A     -0.342385  
     580A     -0.339971   581A     -0.338497   582A     -0.338232  
     583A     -0.337131   584A     -0.336016   585A     -0.330387  
     586A     -0.330129   587A     -0.329924   588A     -0.323370  
     589A     -0.322837   590A     -0.321693   591A     -0.321620  
     592A     -0.317843   593A     -0.317359   594A     -0.316921  
     595A     -0.313693   596A     -0.311014   597A     -0.309910  
     598A     -0.305932   599A     -0.301557   600A     -0.301051  
     601A     -0.300267   602A     -0.298472   603A     -0.294037  
     604A     -0.293185   605A     -0.288439   606A     -0.288171  
     607A     -0.285827   608A     -0.285271   609A     -0.283514  
     610A     -0.282177   611A     -0.281569   612A     -0.280682  
     613A     -0.277188   614A     -0.277043   615A     -0.275716  
     616A     -0.270976   617A     -0.270849   618A     -0.267461  
     619A     -0.266548   620A     -0.264650   621A     -0.259177  
     622A     -0.258972   623A     -0.257428   624A     -0.256195  
     625A     -0.248792   626A     -0.245227   627A     -0.241067  
     628A     -0.238651   629A     -0.235103   630A     -0.232952  
     631A     -0.228539   632A     -0.223450   633A     -0.220256  
     634A     -0.217801   635A     -0.217751   636A     -0.216552  
     637A     -0.211222   638A     -0.199429   639A     -0.193301  
     640A     -0.190402   641A     -0.184497   642A     -0.137646  
     643A     -0.132471   644A     -0.040392   645A     -0.029933  
     646A     -0.028827   647A     -0.016068   648A      0.003489  
     649A      0.014222  

    Virtual:                                                              

     650A      0.260209   651A      0.265963   652A      0.271085  
     653A      0.279861   654A      0.283075   655A      0.286178  
     656A      0.287413   657A      0.290129   658A      0.291660  
     659A      0.301451   660A      0.304785   661A      0.304924  
     662A      0.310367   663A      0.311796   664A      0.312874  
     665A      0.319629   666A      0.336690   667A      0.343120  
     668A      0.352067   669A      0.360664   670A      0.362380  
     671A      0.366052   672A      0.367446   673A      0.369231  
     674A      0.377649   675A      0.385104   676A      0.405597  
     677A      0.427358   678A      0.431806   679A      0.437861  
     680A      0.473375   681A      0.479775   682A      0.490116  
     683A      0.499265   684A      0.501074   685A      0.511225  
     686A      0.513334   687A      0.522643   688A      0.529301  
     689A      0.531997   690A      0.532674   691A      0.538765  
     692A      0.549433   693A      0.550720   694A      0.555922  
     695A      0.569030   696A      0.572981   697A      0.574878  
     698A      0.574967   699A      0.575447   700A      0.576288  
     701A      0.580748   702A      0.581848   703A      0.585215  
     704A      0.586423   705A      0.591189   706A      0.600285  
     707A      0.602758   708A      0.603195   709A      0.604066  
     710A      0.604481   711A      0.611051   712A      0.614681  
     713A      0.616011   714A      0.618589   715A      0.621932  
     716A      0.622825   717A      0.626766   718A      0.626843  
     719A      0.627048   720A      0.627982   721A      0.628155  
     722A      0.630121   723A      0.630558   724A      0.632349  
     725A      0.637840   726A      0.638326   727A      0.639235  
     728A      0.646991   729A      0.649396   730A      0.650490  
     731A      0.651719   732A      0.653124   733A      0.653640  
     734A      0.654582   735A      0.657579   736A      0.658309  
     737A      0.658690   738A      0.659364   739A      0.660673  
     740A      0.662646   741A      0.664700   742A      0.666639  
     743A      0.667414   744A      0.667812   745A      0.670181  
     746A      0.670993   747A      0.674315   748A      0.674845  
     749A      0.675719   750A      0.676982   751A      0.678366  
     752A      0.680306   753A      0.680687   754A      0.683630  
     755A      0.685725   756A      0.688105   757A      0.688152  
     758A      0.688504   759A      0.690278   760A      0.690459  
     761A      0.691195   762A      0.694014   763A      0.695431  
     764A      0.695535   765A      0.697489   766A      0.698266  
     767A      0.699747   768A      0.700959   769A      0.701678  
     770A      0.702275   771A      0.703490   772A      0.703669  
     773A      0.706657   774A      0.707420   775A      0.709542  
     776A      0.711641   777A      0.712245   778A      0.717482  
     779A      0.717994   780A      0.719701   781A      0.721511  
     782A      0.722757   783A      0.723424   784A      0.723966  
     785A      0.724931   786A      0.725649   787A      0.726957  
     788A      0.728007   789A      0.728579   790A      0.729861  
     791A      0.731628   792A      0.731941   793A      0.733275  
     794A      0.733882   795A      0.734091   796A      0.735342  
     797A      0.736069   798A      0.736465   799A      0.737251  
     800A      0.737863   801A      0.738640   802A      0.739535  
     803A      0.740728   804A      0.742152   805A      0.743363  
     806A      0.743747   807A      0.744070   808A      0.745257  
     809A      0.748995   810A      0.749471   811A      0.750096  
     812A      0.751129   813A      0.753029   814A      0.754582  
     815A      0.755286   816A      0.756540   817A      0.756860  
     818A      0.758178   819A      0.758611   820A      0.760554  
     821A      0.760844   822A      0.761005   823A      0.762051  
     824A      0.763210   825A      0.764286   826A      0.765741  
     827A      0.766251   828A      0.767722   829A      0.768317  
     830A      0.769961   831A      0.773072   832A      0.773991  
     833A      0.775181   834A      0.775611   835A      0.776637  
     836A      0.776949   837A      0.777927   838A      0.779924  
     839A      0.780685   840A      0.781521   841A      0.782931  
     842A      0.783645   843A      0.783724   844A      0.784687  
     845A      0.786445   846A      0.787039   847A      0.789310  
     848A      0.790983   849A      0.791370   850A      0.792394  
     851A      0.795129   852A      0.795956   853A      0.796952  
     854A      0.798319   855A      0.798451   856A      0.800019  
     857A      0.802383   858A      0.802753   859A      0.803413  
     860A      0.804503   861A      0.804977   862A      0.806289  
     863A      0.806840   864A      0.807007   865A      0.807974  
     866A      0.808189   867A      0.808628   868A      0.810055  
     869A      0.810772   870A      0.811073   871A      0.812558  
     872A      0.814509   873A      0.817007   874A      0.817291  
     875A      0.817947   876A      0.818656   877A      0.820076  
     878A      0.820390   879A      0.822551   880A      0.822648  
     881A      0.823144   882A      0.824143   883A      0.824412  
     884A      0.825208   885A      0.826250   886A      0.828402  
     887A      0.829298   888A      0.830263   889A      0.830988  
     890A      0.831608   891A      0.831851   892A      0.833002  
     893A      0.835276   894A      0.836344   895A      0.838242  
     896A      0.838708   897A      0.842128   898A      0.843388  
     899A      0.844243   900A      0.844911   901A      0.845847  
     902A      0.847054   903A      0.847965   904A      0.851144  
     905A      0.852017   906A      0.852800   907A      0.853685  
     908A      0.856823   909A      0.857024   910A      0.858156  
     911A      0.859217   912A      0.859920   913A      0.864196  
     914A      0.864642   915A      0.864690   916A      0.867994  
     917A      0.868541   918A      0.869624   919A      0.870826  
     920A      0.871420   921A      0.872348   922A      0.872581  
     923A      0.876260   924A      0.878324   925A      0.880632  
     926A      0.881146   927A      0.882408   928A      0.882775  
     929A      0.884348   930A      0.885361   931A      0.886369  
     932A      0.886969   933A      0.889302   934A      0.890161  
     935A      0.894523   936A      0.896457   937A      0.898149  
     938A      0.899990   939A      0.905624   940A      0.907605  
     941A      0.908843   942A      0.909809   943A      0.913948  
     944A      0.914214   945A      0.916984   946A      0.917601  
     947A      0.918472   948A      0.918588   949A      0.921814  
     950A      0.922064   951A      0.922882   952A      0.923903  
     953A      0.925560   954A      0.926934   955A      0.929975  
     956A      0.932764   957A      0.935026   958A      0.937550  
     959A      0.939857   960A      0.941087   961A      0.951470  
     962A      0.953069   963A      0.954537   964A      0.957459  
     965A      0.958831   966A      0.962068   967A      0.962195  
     968A      0.964908   969A      0.968240   970A      0.969152  
     971A      0.975356   972A      0.977382   973A      0.978942  
     974A      0.984475   975A      0.985300   976A      0.989289  
     977A      0.989890   978A      0.991803   979A      0.993177  
     980A      0.998505   981A      1.000686   982A      1.001815  
     983A      1.002961   984A      1.006474   985A      1.006619  
     986A      1.007296   987A      1.011586   988A      1.016759  
     989A      1.017266   990A      1.018615   991A      1.018682  
     992A      1.021313   993A      1.024529   994A      1.028032  
     995A      1.037721   996A      1.043339   997A      1.044737  
     998A      1.045360   999A      1.048571  1000A      1.051812  
    1001A      1.058239  1002A      1.065906  1003A      1.069244  
    1004A      1.072822  1005A      1.073624  1006A      1.076218  
    1007A      1.081250  1008A      1.082325  1009A      1.089291  
    1010A      1.090237  1011A      1.095159  1012A      1.095894  
    1013A      1.096468  1014A      1.098690  1015A      1.112759  
    1016A      1.113545  1017A      1.124237  1018A      1.124827  
    1019A      1.138484  1020A      1.142519  1021A      1.153416  
    1022A      1.159523  1023A      1.175996  1024A      1.185293  
    1025A      1.203915  1026A      1.205316  1027A      1.211492  
    1028A      1.221873  1029A      1.259291  1030A      1.265976  
    1031A      1.282438  1032A      1.312123  1033A      1.336932  
    1034A      1.350424  

    Final Occupation by Irrep:
              A 
    DOCC [   649 ]
    NA   [   649 ]
    NB   [   649 ]

  @DF-RHF Final Energy: -8750.49202389156380

   => Energetics <=

    Nuclear Repulsion Energy =          51699.9749654186525731
    One-Electron Energy =             -115352.2159242932684720
    Two-Electron Energy =               54904.9953569822464488
    Total Energy =                      -8750.4920238915601658

Computation Completed


Properties will be evaluated at   0.000000,   0.000000,   0.000000 [a0]

Properties computed using the SCF density matrix


 Multipole Moments:

 ------------------------------------------------------------------------------------
     Multipole            Electronic (a.u.)      Nuclear  (a.u.)        Total (a.u.)
 ------------------------------------------------------------------------------------

 L = 1.  Multiply by 2.5417464519 to convert [e a0] to [Debye]
 Dipole X            :      -3907.6884223         3894.5195644          -13.1688579
 Dipole Y            :    -117479.2163062       117268.7650729         -210.4512333
 Dipole Z            :    -121627.2663347       121453.4634223         -173.8029125
 Magnitude           :                                                  273.2592044

 ------------------------------------------------------------------------------------

*** tstop() called on atl1-1-01-010-24-1.pace.gatech.edu at Tue May 20 08:36:55 2025
Module time:
	user time   =    8705.06 seconds =     145.08 minutes
	system time =     236.33 seconds =       3.94 minutes
	total time  =       1063 seconds =      17.72 minutes
Total time:
	user time   =    8705.06 seconds =     145.08 minutes
	system time =     236.33 seconds =       3.94 minutes
	total time  =       1063 seconds =      17.72 minutes
Wall time: 1063.49 seconds
