# Supplementary material for: SparcleQC: Automated Input File Creation for QM/MM Studies of Protein:Ligand Complexes
Source: J Chem Inf Model. 2025 Jun 17;65(13):6433–40. doi: 10.1021/acs.jcim.5c00617 (PMC12264949; doi:10.1021/acs.jcim.5c00617)
Supplement: Supplementary file 2 [file ci5c00617_si_002.zip › si/convergence/ex1_1ABA/psi4_files/no_ee/cutoff_13.0_psi4_file_cx.out]

Scratch directory: /tmp/
   => Libint2 <=

    Primary   basis highest AM E, G, H:  5, 4, 3
    Auxiliary basis highest AM E, G, H:  6, 5, 4
    Onebody   basis highest AM E, G, H:  6, 5, 4
    Solid Harmonics ordering:            gaussian

*** tstart() called on atl1-1-01-010-26-2.pace.gatech.edu
*** at Thu May 22 04:36:22 2025

   => Loading Basis Set <=

    Name: MINIX
    Role: ORBITAL
    Keyword: BASIS
    atoms 1-2, 4, 6, 27, 31, 47, 55, 68, 75, 83, 96, 99-100, 108, 110, 119, 123, 133, 152, 169, 191, 201, 208, 222, 232, 235-236, 244, 248, 258, 286, 290, 310, 329, 333, 343, 362, 379, 393, 397-398, 408, 430, 437, 453, 473, 476-477, 485, 488-489, 497, 501-502, 512, 534, 553, 563, 567-568, 578, 597, 616, 619, 630, 652, 671, 678, 702, 705-706, 714, 717, 728, 733, 745, 764, 771, 790, 793, 804, 821, 835, 840, 852, 884, 888, 905, 924, 931, 938, 958, 961-962, 973, 982, 985, 988, 991, 994, 997, 1000, 1003, 1006, 1009, 1012, 1015, 1018, 1021, 1024, 1027, 1030, 1033, 1036                                                                                                                                                                                                                                                                                                                                                                                                                                                                                               entry O          line   102 file /storage/hive/project/chem-sherrill/csargent30/.conda/envs/psi419/share/psi4/basis/minix.gbs 
    atoms 3, 5, 8-11, 26, 29-30, 32-34, 45-46, 48-54, 66-67, 73-74, 76-82, 94-95, 97-98, 106-107, 109, 117-118, 120-121, 131-132, 134-137, 150-151, 153-155, 157, 167-168, 170-173, 189-190, 192, 199-200, 206-207, 209-211, 220-221, 223, 230-231, 233-234, 242-243, 245-246, 256-257, 259, 266-270, 285, 288-289, 291-297, 308-309, 311-314, 327-328, 330-331, 341-342, 344-347, 360-361, 363-364, 366, 377-378, 380-382, 391-392, 394-396, 406-407, 409-412, 428-429, 435-436, 438-440, 451-452, 454-460, 471-472, 474-475, 483-484, 486-487, 495-496, 498-500, 510-511, 513-516, 532-533, 535-538, 551-552, 554, 561-562, 564-566, 576-577, 579-582, 595-596, 598-601, 614-615, 617-618, 628-629, 631-634, 650-651, 653-656, 669-670, 676-677, 679-681, 683, 700-701, 703-704, 712-713, 715-716, 726-727, 729-731, 743-744, 746-749, 762-763, 769-770, 772-775, 788-789, 791-792, 802-803, 805-806, 808, 819-820, 822-824, 833-834, 836-838, 850-851, 853-855, 866-873, 883, 886-887, 889-891, 893, 903-904, 906-909, 922-923, 929-930, 936-937, 939-945, 956-957, 959-960, 968-971 entry C          line    74 file /storage/hive/project/chem-sherrill/csargent30/.conda/envs/psi419/share/psi4/basis/minix.gbs 
    atoms 7, 28, 44, 65, 72, 93, 105, 116, 122, 130, 149, 156, 158, 166, 174, 188, 198, 205, 219, 229, 241, 247, 255, 265, 271, 287, 307, 326, 332, 340, 359, 376, 390, 405, 413, 427, 434, 450, 470, 482, 494, 509, 517, 531, 550, 560, 575, 594, 613, 627, 635, 649, 668, 675, 682, 684-685, 699, 711, 725, 732, 742, 761, 768, 787, 801, 818, 832, 839, 849, 865, 885, 892, 894, 902, 921, 928, 935, 955, 967, 972                                                                                                                                                                                                                                                                                                                                                                                                                                                                                                                                                                                                                                                                   entry N          line    88 file /storage/hive/project/chem-sherrill/csargent30/.conda/envs/psi419/share/psi4/basis/minix.gbs 
    atoms 12, 193, 224, 365, 807                                                                                                                                                                                                                                                                                                                                                                                                                                                                                                                                                                                                                                                                                                                                                                                                                                                                                                                                                                                                                                                        entry S          line   256 file /storage/hive/project/chem-sherrill/csargent30/.conda/envs/psi419/share/psi4/basis/minix.gbs 
    atoms 13-25, 35-43, 56-64, 69-71, 84-92, 101-104, 111-115, 124-129, 138-148, 159-165, 175-187, 194-197, 202-204, 212-218, 225-228, 237-240, 249-254, 260-264, 272-284, 298-306, 315-325, 334-339, 348-358, 367-375, 383-389, 399-404, 414-426, 431-433, 441-449, 461-469, 478-481, 490-493, 503-508, 518-530, 539-549, 555-559, 569-574, 583-593, 602-612, 620-626, 636-648, 657-667, 672-674, 686-698, 707-710, 718-724, 734-741, 750-760, 765-767, 776-786, 794-800, 809-817, 825-831, 841-848, 856-864, 874-882, 895-901, 910-920, 925-927, 932-934, 946-954, 963-966, 974-981, 983-984, 986-987, 989-990, 992-993, 995-996, 998-999, 1001-1002, 1004-1005, 1007-1008, 1010-1011, 1013-1014, 1016-1017, 1019-1020, 1022-1023, 1025-1026, 1028-1029, 1031-1032, 1034-1035, 1037-1044                                                                                                                                                                                                                                                                                              entry H          line    24 file /storage/hive/project/chem-sherrill/csargent30/.conda/envs/psi419/share/psi4/basis/minix.gbs 

   => HF3C: Empirical Dispersion <=

    Grimme's -D3 (BJ-damping) Dispersion Correction
    Grimme S.; Ehrlich S.; Goerigk L. (2011), J. Comput. Chem., 32: 1456

        s6 =       1.000000
        s8 =       0.877700
        a1 =       0.417100
        a2 =       2.914900


         ---------------------------------------------------------
                                   SCF
               by Justin Turney, Rob Parrish, Andy Simmonett
                          and Daniel G. A. Smith
                              RHF Reference
                       10 Threads, 114440 MiB Core
         ---------------------------------------------------------

  ==> Geometry <==

    Molecular point group: c1
    Full point group: C1

    Geometry (in Angstrom), charge = -3, multiplicity = 1:

       Center              X                  Y                   Z               Mass       
    ------------   -----------------  -----------------  -----------------  -----------------
         O            0.239000000000    46.905000000000    47.130000000000    15.994914619570
         O           -3.503000000000    46.132000000000    52.984000000000    15.994914619570
         C            0.283000000000    45.599000000000    47.738000000000    12.000000000000
         O           -2.852000000000    43.343000000000    52.881000000000    15.994914619570
         C           -0.860000000000    45.455000000000    48.481000000000    12.000000000000
         O           -0.834000000000    45.235000000000    53.590000000000    15.994914619570
         N           -0.870000000000    46.412000000000    49.496000000000    14.003074004430
         C           -0.997000000000    47.656000000000    48.915000000000    12.000000000000
         C            0.110000000000    47.928000000000    48.142000000000    12.000000000000
         C           -1.946000000000    46.213000000000    50.350000000000    12.000000000000
         C           -1.912000000000    45.057000000000    51.091000000000    12.000000000000
         S           -2.221000000000    44.980000000000    52.478000000000    31.972071174400
         H           -3.704000000000    46.727000000000    52.258000000000     1.007825032230
         H            1.167000000000    45.497000000000    48.368000000000     1.007825032230
         H            0.327000000000    44.830000000000    46.967000000000     1.007825032230
         H           -0.889000000000    44.457000000000    48.918000000000     1.007825032230
         H           -1.732000000000    45.592000000000    47.841000000000     1.007825032230
         H           -1.082000000000    48.410000000000    49.697000000000     1.007825032230
         H           -1.889000000000    47.674000000000    48.289000000000     1.007825032230
         H           -0.002000000000    48.903000000000    47.668000000000     1.007825032230
         H            1.001000000000    47.937000000000    48.769000000000     1.007825032230
         H           -2.823000000000    46.129000000000    49.708000000000     1.007825032230
         H           -1.985000000000    47.054000000000    51.042000000000     1.007825032230
         H           -0.840000000000    44.862000000000    51.112000000000     1.007825032230
         H           -2.601000000000    44.372000000000    50.598000000000     1.007825032230
         C           12.869000000000    48.669000000000    55.651000000000    12.000000000000
         O           12.774000000000    47.509000000000    55.249000000000    15.994914619570
         N           11.862000000000    49.290000000000    56.238000000000    14.003074004430
         C           10.574000000000    48.651000000000    56.514000000000    12.000000000000
         C            9.479000000000    49.442000000000    55.784000000000    12.000000000000
         O            9.222000000000    50.616000000000    56.099000000000    15.994914619570
         C           10.282000000000    48.658000000000    58.060000000000    12.000000000000
         C            8.950000000000    47.961000000000    58.320000000000    12.000000000000
         C           11.449000000000    48.005000000000    58.839000000000    12.000000000000
         H           11.987000000000    50.255000000000    56.510000000000     1.007825032230
         H           10.589000000000    47.624000000000    56.149000000000     1.007825032230
         H           10.193000000000    49.695000000000    58.385000000000     1.007825032230
         H            8.741000000000    47.962000000000    59.390000000000     1.007825032230
         H            9.002000000000    46.933000000000    57.961000000000     1.007825032230
         H            8.155000000000    48.489000000000    57.794000000000     1.007825032230
         H           11.227000000000    48.020000000000    59.906000000000     1.007825032230
         H           11.574000000000    46.974000000000    58.508000000000     1.007825032230
         H           12.368000000000    48.561000000000    58.651000000000     1.007825032230
         N            8.831000000000    48.837000000000    54.788000000000    14.003074004430
         C            7.706000000000    49.436000000000    54.084000000000    12.000000000000
         C            6.456000000000    48.981000000000    54.822000000000    12.000000000000
         O            6.310000000000    47.784000000000    55.139000000000    15.994914619570
         C            7.599000000000    48.942000000000    52.633000000000    12.000000000000
         C            8.692000000000    49.472000000000    51.736000000000    12.000000000000
         C            9.959000000000    48.898000000000    51.781000000000    12.000000000000
         C            8.415000000000    50.537000000000    50.880000000000    12.000000000000
         C           10.961000000000    49.400000000000    50.960000000000    12.000000000000
         C            9.426000000000    51.032000000000    50.065000000000    12.000000000000
         C           10.685000000000    50.467000000000    50.116000000000    12.000000000000
         O           11.708000000000    50.978000000000    49.318000000000    15.994914619570
         H            9.136000000000    47.916000000000    54.508000000000     1.007825032230
         H            7.783000000000    50.523000000000    54.107000000000     1.007825032230
         H            6.637000000000    49.260000000000    52.230000000000     1.007825032230
         H            7.639000000000    47.853000000000    52.629000000000     1.007825032230
         H           10.161000000000    48.072000000000    52.447000000000     1.007825032230
         H            7.427000000000    50.972000000000    50.851000000000     1.007825032230
         H           11.948000000000    48.963000000000    50.978000000000     1.007825032230
         H            9.228000000000    51.855000000000    49.395000000000     1.007825032230
         H           11.376000000000    51.721000000000    48.808000000000     1.007825032230
         N            5.533000000000    49.874000000000    55.110000000000    14.003074004430
         C            4.317000000000    49.477000000000    55.789000000000    12.000000000000
         C            3.333000000000    50.620000000000    55.891000000000    12.000000000000
         O            3.372000000000    51.588000000000    55.127000000000    15.994914619570
         H            5.674000000000    50.841000000000    54.856000000000     1.007825032230
         H            4.569000000000    49.137000000000    56.794000000000     1.007825032230
         H            3.854000000000    48.656000000000    55.241000000000     1.007825032230
         N            2.442000000000    50.507000000000    56.862000000000    14.003074004430
         C            1.413000000000    51.506000000000    57.119000000000    12.000000000000
         C            1.670000000000    52.119000000000    58.461000000000    12.000000000000
         O            2.084000000000    51.417000000000    59.378000000000    15.994914619570
         C            0.005000000000    50.927000000000    57.232000000000    12.000000000000
         C           -0.521000000000    50.237000000000    56.001000000000    12.000000000000
         C           -0.985000000000    51.011000000000    54.951000000000    12.000000000000
         C           -0.569000000000    48.854000000000    55.936000000000    12.000000000000
         C           -1.502000000000    50.387000000000    53.835000000000    12.000000000000
         C           -1.086000000000    48.222000000000    54.817000000000    12.000000000000
         C           -1.549000000000    49.003000000000    53.779000000000    12.000000000000
         O           -2.106000000000    48.406000000000    52.664000000000    15.994914619570
         H            2.477000000000    49.689000000000    57.454000000000     1.007825032230
         H            1.439000000000    52.275000000000    56.347000000000     1.007825032230
         H            0.006000000000    50.203000000000    58.047000000000     1.007825032230
         H           -0.679000000000    51.735000000000    57.492000000000     1.007825032230
         H           -0.943000000000    52.089000000000    55.005000000000     1.007825032230
         H           -0.201000000000    48.265000000000    56.763000000000     1.007825032230
         H           -1.869000000000    50.975000000000    53.007000000000     1.007825032230
         H           -1.126000000000    47.144000000000    54.759000000000     1.007825032230
         H           -2.740000000000    47.740000000000    52.940000000000     1.007825032230
         N            1.353000000000    53.383000000000    58.618000000000    14.003074004430
         C            1.379000000000    54.012000000000    59.918000000000    12.000000000000
         C            0.072000000000    53.524000000000    60.555000000000    12.000000000000
         O           -1.014000000000    53.786000000000    60.032000000000    15.994914619570
         C            1.368000000000    55.515000000000    59.744000000000    12.000000000000
         C            1.385000000000    56.331000000000    61.039000000000    12.000000000000
         O            0.880000000000    55.917000000000    62.095000000000    15.994914619570
         O            1.931000000000    57.431000000000    60.951000000000    15.994914619570
         H            1.085000000000    53.928000000000    57.811000000000     1.007825032230
         H            2.245000000000    53.688000000000    60.496000000000     1.007825032230
         H            2.247000000000    55.792000000000    59.162000000000     1.007825032230
         H            0.479000000000    55.789000000000    59.176000000000     1.007825032230
         N            0.064000000000    52.892000000000    61.725000000000    14.003074004430
         C           -1.173000000000    52.358000000000    62.288000000000    12.000000000000
         C           -2.171000000000    53.409000000000    62.766000000000    12.000000000000
         O           -3.340000000000    53.082000000000    63.002000000000    15.994914619570
         C           -0.884000000000    51.432000000000    63.465000000000    12.000000000000
         O           -0.305000000000    50.228000000000    62.993000000000    15.994914619570
         H            0.929000000000    52.779000000000    62.234000000000     1.007825032230
         H           -1.661000000000    51.766000000000    61.513000000000     1.007825032230
         H           -0.193000000000    51.922000000000    64.151000000000     1.007825032230
         H           -1.814000000000    51.207000000000    63.987000000000     1.007825032230
         H            0.094000000000    49.756000000000    63.727000000000     1.007825032230
         N           -1.723000000000    54.648000000000    62.956000000000    14.003074004430
         C           -2.659000000000    55.732000000000    63.202000000000    12.000000000000
         C           -3.518000000000    55.978000000000    61.988000000000    12.000000000000
         O           -4.628000000000    56.464000000000    62.145000000000    15.994914619570
         C           -1.958000000000    57.050000000000    63.504000000000    12.000000000000
         C           -1.189000000000    56.951000000000    64.807000000000    12.000000000000
         N            0.113000000000    57.238000000000    64.812000000000    14.003074004430
         O           -1.733000000000    56.536000000000    65.839000000000    15.994914619570
         H           -0.731000000000    54.835000000000    62.929000000000     1.007825032230
         H           -3.299000000000    55.467000000000    64.044000000000     1.007825032230
         H           -2.702000000000    57.842000000000    63.585000000000     1.007825032230
         H           -1.267000000000    57.285000000000    62.694000000000     1.007825032230
         H            0.566000000000    57.547000000000    63.963000000000     1.007825032230
         H            0.647000000000    57.147000000000    65.665000000000     1.007825032230
         N           -3.063000000000    55.713000000000    60.763000000000    14.003074004430
         C           -3.859000000000    55.957000000000    59.566000000000    12.000000000000
         C           -4.489000000000    54.638000000000    59.165000000000    12.000000000000
         O           -5.677000000000    54.600000000000    58.838000000000    15.994914619570
         C           -2.936000000000    56.525000000000    58.453000000000    12.000000000000
         C           -2.419000000000    57.872000000000    58.904000000000    12.000000000000
         C           -3.673000000000    56.641000000000    57.124000000000    12.000000000000
         C           -1.159000000000    58.375000000000    58.200000000000    12.000000000000
         H           -2.134000000000    55.330000000000    60.661000000000     1.007825032230
         H           -4.643000000000    56.680000000000    59.792000000000     1.007825032230
         H           -2.089000000000    55.851000000000    58.325000000000     1.007825032230
         H           -3.209000000000    58.605000000000    58.738000000000     1.007825032230
         H           -2.217000000000    57.821000000000    59.974000000000     1.007825032230
         H           -4.035000000000    55.658000000000    56.822000000000     1.007825032230
         H           -4.518000000000    57.321000000000    57.235000000000     1.007825032230
         H           -2.994000000000    57.028000000000    56.364000000000     1.007825032230
         H           -0.881000000000    59.348000000000    58.604000000000     1.007825032230
         H           -0.345000000000    57.668000000000    58.363000000000     1.007825032230
         H           -1.352000000000    58.467000000000    57.131000000000     1.007825032230
         N           -3.764000000000    53.513000000000    59.144000000000    14.003074004430
         C           -4.323000000000    52.242000000000    58.734000000000    12.000000000000
         C           -3.681000000000    51.215000000000    59.641000000000    12.000000000000
         O           -2.469000000000    51.006000000000    59.589000000000    15.994914619570
         C           -3.962000000000    52.008000000000    57.296000000000    12.000000000000
         C           -4.635000000000    50.801000000000    56.669000000000    12.000000000000
         C           -4.176000000000    49.512000000000    56.726000000000    12.000000000000
         N           -5.696000000000    50.809000000000    55.872000000000    14.003074004430
         C           -5.895000000000    49.594000000000    55.423000000000    12.000000000000
         N           -4.976000000000    48.833000000000    55.943000000000    14.003074004430
         H           -2.794000000000    53.552000000000    59.424000000000     1.007825032230
         H           -5.406000000000    52.241000000000    58.862000000000     1.007825032230
         H           -2.883000000000    51.867000000000    57.234000000000     1.007825032230
         H           -4.231000000000    52.894000000000    56.721000000000     1.007825032230
         H           -6.258000000000    51.618000000000    55.648000000000     1.007825032230
         H           -3.337000000000    49.137000000000    57.293000000000     1.007825032230
         H           -6.677000000000    49.282000000000    54.747000000000     1.007825032230
         N           -4.454000000000    50.568000000000    60.487000000000    14.003074004430
         C           -3.913000000000    49.659000000000    61.489000000000    12.000000000000
         C           -3.055000000000    48.558000000000    60.876000000000    12.000000000000
         O           -3.491000000000    47.931000000000    59.898000000000    15.994914619570
         C           -5.077000000000    49.060000000000    62.264000000000    12.000000000000
         C           -4.581000000000    48.271000000000    63.463000000000    12.000000000000
         C           -5.696000000000    47.747000000000    64.361000000000    12.000000000000
         C           -5.125000000000    47.550000000000    65.754000000000    12.000000000000
         N           -6.117000000000    47.166000000000    66.752000000000    14.003074004430
         H           -5.453000000000    50.706000000000    60.440000000000     1.007825032230
         H           -3.296000000000    50.234000000000    62.180000000000     1.007825032230
         H           -5.727000000000    49.864000000000    62.610000000000     1.007825032230
         H           -5.643000000000    48.398000000000    61.608000000000     1.007825032230
         H           -4.005000000000    47.420000000000    63.099000000000     1.007825032230
         H           -3.926000000000    48.910000000000    64.055000000000     1.007825032230
         H           -6.513000000000    48.468000000000    64.395000000000     1.007825032230
         H           -6.062000000000    46.795000000000    63.976000000000     1.007825032230
         H           -4.367000000000    46.769000000000    65.706000000000     1.007825032230
         H           -4.651000000000    48.479000000000    66.072000000000     1.007825032230
         H           -5.667000000000    47.053000000000    67.649000000000     1.007825032230
         H           -6.548000000000    46.294000000000    66.480000000000     1.007825032230
         H           -6.824000000000    47.884000000000    66.818000000000     1.007825032230
         N           -1.840000000000    48.367000000000    61.392000000000    14.003074004430
         C           -0.992000000000    47.311000000000    60.887000000000    12.000000000000
         C           -0.176000000000    46.758000000000    62.031000000000    12.000000000000
         O            0.958000000000    47.176000000000    62.300000000000    15.994914619570
         C           -0.081000000000    47.849000000000    59.785000000000    12.000000000000
         S            0.906000000000    46.497000000000    59.054000000000    31.972071174400
         H           -1.511000000000    48.963000000000    62.139000000000     1.007825032230
         H           -1.616000000000    46.517000000000    60.478000000000     1.007825032230
         H           -0.691000000000    48.308000000000    59.007000000000     1.007825032230
         H            0.590000000000    48.598000000000    60.206000000000     1.007825032230
         N           -0.745000000000    45.803000000000    62.754000000000    14.003074004430
         C           -0.066000000000    45.169000000000    63.887000000000    12.000000000000
         C            1.297000000000    44.560000000000    63.509000000000    12.000000000000
         O            2.300000000000    44.868000000000    64.165000000000    15.994914619570
         H           -1.679000000000    45.502000000000    62.515000000000     1.007825032230
         H            0.092000000000    45.920000000000    64.661000000000     1.007825032230
         H           -0.706000000000    44.381000000000    64.285000000000     1.007825032230
         N            1.441000000000    43.750000000000    62.430000000000    14.003074004430
         C            2.722000000000    43.233000000000    61.953000000000    12.000000000000
         C            3.756000000000    44.331000000000    61.685000000000    12.000000000000
         O            4.949000000000    44.126000000000    61.944000000000    15.994914619570
         C            2.361000000000    42.431000000000    60.697000000000    12.000000000000
         C            0.961000000000    41.944000000000    60.950000000000    12.000000000000
         C            0.350000000000    43.177000000000    61.613000000000    12.000000000000
         H            3.124000000000    42.549000000000    62.701000000000     1.007825032230
         H            2.394000000000    43.066000000000    59.812000000000     1.007825032230
         H            3.040000000000    41.586000000000    60.581000000000     1.007825032230
         H            0.449000000000    41.692000000000    60.021000000000     1.007825032230
         H            0.963000000000    41.096000000000    61.635000000000     1.007825032230
         H           -0.493000000000    42.895000000000    62.243000000000     1.007825032230
         H            0.031000000000    43.893000000000    60.855000000000     1.007825032230
         N            3.322000000000    45.484000000000    61.134000000000    14.003074004430
         C            4.203000000000    46.620000000000    60.883000000000    12.000000000000
         C            4.775000000000    47.153000000000    62.194000000000    12.000000000000
         O            5.993000000000    47.336000000000    62.287000000000    15.994914619570
         C            3.465000000000    47.784000000000    60.221000000000    12.000000000000
         S            2.700000000000    47.388000000000    58.627000000000    31.972071174400
         H            2.346000000000    45.564000000000    60.885000000000     1.007825032230
         H            5.022000000000    46.302000000000    60.238000000000     1.007825032230
         H            2.681000000000    48.119000000000    60.900000000000     1.007825032230
         H            4.169000000000    48.603000000000    60.074000000000     1.007825032230
         N            3.929000000000    47.366000000000    63.213000000000    14.003074004430
         C            4.400000000000    47.850000000000    64.519000000000    12.000000000000
         C            5.301000000000    46.854000000000    65.213000000000    12.000000000000
         O            6.330000000000    47.235000000000    65.785000000000    15.994914619570
         C            3.252000000000    48.130000000000    65.453000000000    12.000000000000
         C            2.275000000000    49.174000000000    64.947000000000    12.000000000000
         O            2.661000000000    50.072000000000    64.202000000000    15.994914619570
         O            1.114000000000    49.053000000000    65.326000000000    15.994914619570
         H            2.944000000000    47.189000000000    63.080000000000     1.007825032230
         H            4.957000000000    48.774000000000    64.366000000000     1.007825032230
         H            2.706000000000    47.200000000000    65.611000000000     1.007825032230
         H            3.654000000000    48.464000000000    66.409000000000     1.007825032230
         N            4.971000000000    45.566000000000    65.104000000000    14.003074004430
         C            5.811000000000    44.521000000000    65.668000000000    12.000000000000
         C            7.214000000000    44.473000000000    65.059000000000    12.000000000000
         O            8.207000000000    44.255000000000    65.775000000000    15.994914619570
         C            5.155000000000    43.160000000000    65.492000000000    12.000000000000
         C            3.963000000000    42.993000000000    66.423000000000    12.000000000000
         N            3.136000000000    42.008000000000    66.186000000000    14.003074004430
         O            3.705000000000    43.776000000000    67.340000000000    15.994914619570
         H            4.122000000000    45.312000000000    64.621000000000     1.007825032230
         H            5.913000000000    44.710000000000    66.737000000000     1.007825032230
         H            4.816000000000    43.061000000000    64.461000000000     1.007825032230
         H            5.887000000000    42.380000000000    65.704000000000     1.007825032230
         H            3.314000000000    41.372000000000    65.422000000000     1.007825032230
         H            2.319000000000    41.884000000000    66.767000000000     1.007825032230
         N            7.325000000000    44.679000000000    63.742000000000    14.003074004430
         C            8.610000000000    44.724000000000    63.054000000000    12.000000000000
         C            9.472000000000    45.856000000000    63.609000000000    12.000000000000
         O           10.647000000000    45.669000000000    63.916000000000    15.994914619570
         C            8.379000000000    44.972000000000    61.565000000000    12.000000000000
         H            6.482000000000    44.809000000000    63.201000000000     1.007825032230
         H            9.127000000000    43.774000000000    63.188000000000     1.007825032230
         H            9.338000000000    45.006000000000    61.049000000000     1.007825032230
         H            7.773000000000    44.165000000000    61.152000000000     1.007825032230
         H            7.860000000000    45.921000000000    61.431000000000     1.007825032230
         N            8.899000000000    47.054000000000    63.754000000000    14.003074004430
         C            9.633000000000    48.188000000000    64.320000000000    12.000000000000
         C            8.750000000000    49.440000000000    64.355000000000    12.000000000000
         C            8.442000000000    49.885000000000    62.945000000000    12.000000000000
         C            7.857000000000    51.275000000000    62.964000000000    12.000000000000
         C            6.420000000000    51.296000000000    63.387000000000    12.000000000000
         N            5.911000000000    52.643000000000    63.201000000000    14.003074004430
         H            7.939000000000    47.180000000000    63.467000000000     1.007825032230
         H           10.500000000000    48.391000000000    63.691000000000     1.007825032230
         H            7.819000000000    49.212000000000    64.874000000000     1.007825032230
         H            9.273000000000    50.238000000000    64.881000000000     1.007825032230
         H            9.360000000000    49.887000000000    62.358000000000     1.007825032230
         H            7.726000000000    49.197000000000    62.496000000000     1.007825032230
         H            8.433000000000    51.885000000000    63.659000000000     1.007825032230
         H            7.938000000000    51.706000000000    61.966000000000     1.007825032230
         H            6.341000000000    51.014000000000    64.437000000000     1.007825032230
         H            5.847000000000    50.599000000000    62.775000000000     1.007825032230
         H            5.006000000000    52.603000000000    62.755000000000     1.007825032230
         H            6.550000000000    53.167000000000    62.619000000000     1.007825032230
         H            5.824000000000    53.097000000000    64.099000000000     1.007825032230
         C           12.566000000000    53.009000000000    57.937000000000    12.000000000000
         O           12.459000000000    51.916000000000    57.371000000000    15.994914619570
         N           11.485000000000    53.672000000000    58.281000000000    14.003074004430
         C           10.147000000000    53.178000000000    57.973000000000    12.000000000000
         C            9.589000000000    54.010000000000    56.814000000000    12.000000000000
         O            9.658000000000    55.244000000000    56.807000000000    15.994914619570
         C            9.253000000000    53.305000000000    59.218000000000    12.000000000000
         C            7.869000000000    52.700000000000    59.024000000000    12.000000000000
         C            7.687000000000    51.343000000000    59.216000000000    12.000000000000
         C            6.802000000000    53.499000000000    58.641000000000    12.000000000000
         C            6.436000000000    50.789000000000    59.028000000000    12.000000000000
         C            5.556000000000    52.939000000000    58.454000000000    12.000000000000
         C            5.384000000000    51.590000000000    58.648000000000    12.000000000000
         H           11.583000000000    54.549000000000    58.773000000000     1.007825032230
         H           10.206000000000    52.132000000000    57.673000000000     1.007825032230
         H            9.741000000000    52.795000000000    60.049000000000     1.007825032230
         H            9.144000000000    54.360000000000    59.467000000000     1.007825032230
         H            8.518000000000    50.720000000000    59.511000000000     1.007825032230
         H            6.947000000000    54.558000000000    58.489000000000     1.007825032230
         H            6.284000000000    49.730000000000    59.179000000000     1.007825032230
         H            4.721000000000    53.557000000000    58.157000000000     1.007825032230
         H            4.408000000000    51.152000000000    58.500000000000     1.007825032230
         N            9.024000000000    53.368000000000    55.798000000000    14.003074004430
         C            8.472000000000    54.040000000000    54.638000000000    12.000000000000
         C            6.973000000000    53.748000000000    54.671000000000    12.000000000000
         O            6.536000000000    52.594000000000    54.558000000000    15.994914619570
         C            9.142000000000    53.478000000000    53.348000000000    12.000000000000
         C           10.605000000000    53.856000000000    53.284000000000    12.000000000000
         C            8.446000000000    54.045000000000    52.136000000000    12.000000000000
         C           11.302000000000    53.478000000000    54.566000000000    12.000000000000
         H            8.976000000000    52.360000000000    55.835000000000     1.007825032230
         H            8.645000000000    55.114000000000    54.711000000000     1.007825032230
         H            9.051000000000    52.392000000000    53.340000000000     1.007825032230
         H           11.075000000000    53.332000000000    52.452000000000     1.007825032230
         H           10.693000000000    54.931000000000    53.129000000000     1.007825032230
         H            7.389000000000    53.781000000000    52.167000000000     1.007825032230
         H            8.549000000000    55.130000000000    52.132000000000     1.007825032230
         H            8.897000000000    53.634000000000    51.233000000000     1.007825032230
         H           12.377000000000    53.428000000000    54.395000000000     1.007825032230
         H           11.090000000000    54.227000000000    55.329000000000     1.007825032230
         H           10.942000000000    52.506000000000    54.902000000000     1.007825032230
         N            6.166000000000    54.792000000000    54.866000000000    14.003074004430
         C            4.714000000000    54.653000000000    54.968000000000    12.000000000000
         C            4.103000000000    54.707000000000    53.574000000000    12.000000000000
         O            4.298000000000    55.692000000000    52.855000000000    15.994914619570
         C            4.122000000000    55.782000000000    55.827000000000    12.000000000000
         C            2.598000000000    55.732000000000    55.945000000000    12.000000000000
         N            2.013000000000    56.857000000000    56.341000000000    14.003074004430
         O            1.918000000000    54.728000000000    55.674000000000    15.994914619570
         H            6.573000000000    55.713000000000    54.946000000000     1.007825032230
         H            4.477000000000    53.693000000000    55.426000000000     1.007825032230
         H            4.547000000000    55.711000000000    56.828000000000     1.007825032230
         H            4.408000000000    56.740000000000    55.392000000000     1.007825032230
         H            2.573000000000    57.671000000000    56.551000000000     1.007825032230
         H            1.008000000000    56.899000000000    56.432000000000     1.007825032230
         N            3.358000000000    53.697000000000    53.143000000000    14.003074004430
         C            2.813000000000    53.718000000000    51.788000000000    12.000000000000
         C            1.415000000000    54.343000000000    51.725000000000    12.000000000000
         O            0.846000000000    54.490000000000    50.639000000000    15.994914619570
         C            2.765000000000    52.263000000000    51.154000000000    12.000000000000
         C            1.854000000000    51.314000000000    51.971000000000    12.000000000000
         C            4.222000000000    51.753000000000    51.018000000000    12.000000000000
         C            1.552000000000    49.957000000000    51.275000000000    12.000000000000
         H            3.168000000000    52.914000000000    53.752000000000     1.007825032230
         H            3.476000000000    54.326000000000    51.173000000000     1.007825032230
         H            2.346000000000    52.349000000000    50.152000000000     1.007825032230
         H            2.343000000000    51.107000000000    52.923000000000     1.007825032230
         H            0.910000000000    51.822000000000    52.168000000000     1.007825032230
         H            4.218000000000    50.753000000000    50.584000000000     1.007825032230
         H            4.784000000000    52.427000000000    50.372000000000     1.007825032230
         H            4.689000000000    51.720000000000    52.002000000000     1.007825032230
         H            0.908000000000    49.355000000000    51.916000000000     1.007825032230
         H            2.486000000000    49.425000000000    51.096000000000     1.007825032230
         H            1.050000000000    50.140000000000    50.325000000000     1.007825032230
         N            0.803000000000    54.699000000000    52.842000000000    14.003074004430
         C           -0.523000000000    55.306000000000    52.821000000000    12.000000000000
         C           -0.453000000000    56.609000000000    53.627000000000    12.000000000000
         O           -0.633000000000    56.589000000000    54.848000000000    15.994914619570
         C           -1.551000000000    54.355000000000    53.441000000000    12.000000000000
         C           -2.945000000000    54.929000000000    53.268000000000    12.000000000000
         S           -4.230000000000    53.864000000000    53.922000000000    31.972071174400
         C           -4.327000000000    52.868000000000    52.489000000000    12.000000000000
         H            1.263000000000    54.547000000000    53.728000000000     1.007825032230
         H           -0.806000000000    55.528000000000    51.792000000000     1.007825032230
         H           -1.338000000000    54.233000000000    54.503000000000     1.007825032230
         H           -1.494000000000    53.386000000000    52.946000000000     1.007825032230
         H           -2.992000000000    55.887000000000    53.785000000000     1.007825032230
         H           -3.129000000000    55.092000000000    52.206000000000     1.007825032230
         H           -5.082000000000    52.095000000000    52.634000000000     1.007825032230
         H           -4.601000000000    53.487000000000    51.634000000000     1.007825032230
         H           -3.359000000000    52.401000000000    52.305000000000     1.007825032230
         N           -0.069000000000    57.747000000000    53.033000000000    14.003074004430
         C            0.130000000000    59.004000000000    53.753000000000    12.000000000000
         C           -1.161000000000    59.540000000000    54.366000000000    12.000000000000
         O           -1.088000000000    60.325000000000    55.314000000000    15.994914619570
         C            0.742000000000    59.923000000000    52.710000000000    12.000000000000
         C            0.180000000000    59.391000000000    51.392000000000    12.000000000000
         C            0.301000000000    57.877000000000    51.623000000000    12.000000000000
         H            0.857000000000    58.842000000000    54.549000000000     1.007825032230
         H            0.437000000000    60.956000000000    52.875000000000     1.007825032230
         H            1.829000000000    59.841000000000    52.721000000000     1.007825032230
         H           -0.857000000000    59.694000000000    51.246000000000     1.007825032230
         H            0.798000000000    59.706000000000    50.551000000000     1.007825032230
         H            1.320000000000    57.531000000000    51.449000000000     1.007825032230
         H           -0.402000000000    57.335000000000    50.990000000000     1.007825032230
         N           -2.347000000000    59.218000000000    53.855000000000    14.003074004430
         C           -3.580000000000    59.608000000000    54.506000000000    12.000000000000
         C           -4.621000000000    58.576000000000    54.120000000000    12.000000000000
         O           -4.435000000000    57.772000000000    53.204000000000    15.994914619570
         C           -4.036000000000    61.020000000000    54.086000000000    12.000000000000
         C           -4.588000000000    61.145000000000    52.709000000000    12.000000000000
         C           -5.126000000000    62.533000000000    52.424000000000    12.000000000000
         O           -6.188000000000    62.907000000000    52.919000000000    15.994914619570
         O           -4.454000000000    63.220000000000    51.686000000000    15.994914619570
         H           -2.388000000000    58.690000000000    52.995000000000     1.007825032230
         H           -3.437000000000    59.585000000000    55.586000000000     1.007825032230
         H           -3.175000000000    61.685000000000    54.162000000000     1.007825032230
         H           -4.794000000000    61.359000000000    54.792000000000     1.007825032230
         H           -3.796000000000    60.923000000000    51.993000000000     1.007825032230
         H           -5.393000000000    60.420000000000    52.583000000000     1.007825032230
         N           -5.705000000000    58.589000000000    54.877000000000    14.003074004430
         C           -6.757000000000    57.578000000000    54.836000000000    12.000000000000
         C           -7.234000000000    57.352000000000    53.418000000000    12.000000000000
         O           -7.586000000000    58.298000000000    52.725000000000    15.994914619570
         C           -7.784000000000    58.137000000000    55.781000000000    12.000000000000
         C           -8.887000000000    57.314000000000    56.382000000000    12.000000000000
         C           -9.560000000000    58.360000000000    57.281000000000    12.000000000000
         C          -10.620000000000    57.764000000000    58.185000000000    12.000000000000
         N          -11.100000000000    58.732000000000    59.160000000000    14.003074004430
         H           -5.813000000000    59.352000000000    55.530000000000     1.007825032230
         H           -6.371000000000    56.642000000000    55.238000000000     1.007825032230
         H           -7.224000000000    58.546000000000    56.622000000000     1.007825032230
         H           -8.256000000000    58.979000000000    55.275000000000     1.007825032230
         H           -9.570000000000    56.940000000000    55.620000000000     1.007825032230
         H           -8.481000000000    56.495000000000    56.976000000000     1.007825032230
         H           -8.796000000000    58.828000000000    57.902000000000     1.007825032230
         H          -10.020000000000    59.122000000000    56.652000000000     1.007825032230
         H          -11.459000000000    57.432000000000    57.574000000000     1.007825032230
         H          -10.200000000000    56.907000000000    58.711000000000     1.007825032230
         H          -11.803000000000    58.302000000000    59.744000000000     1.007825032230
         H          -10.329000000000    59.042000000000    59.734000000000     1.007825032230
         H          -11.501000000000    59.524000000000    58.679000000000     1.007825032230
         N           -7.092000000000    56.125000000000    52.927000000000    14.003074004430
         C           -7.542000000000    55.739000000000    51.597000000000    12.000000000000
         C           -6.706000000000    56.276000000000    50.425000000000    12.000000000000
         O           -7.110000000000    56.102000000000    49.266000000000    15.994914619570
         H           -6.650000000000    55.425000000000    53.506000000000     1.007825032230
         H           -7.532000000000    54.650000000000    51.544000000000     1.007825032230
         H           -8.570000000000    56.079000000000    51.470000000000     1.007825032230
         N           -5.539000000000    56.901000000000    50.662000000000    14.003074004430
         C           -4.668000000000    57.406000000000    49.617000000000    12.000000000000
         C           -3.305000000000    56.701000000000    49.689000000000    12.000000000000
         O           -2.574000000000    56.844000000000    50.663000000000    15.994914619570
         C           -4.477000000000    58.938000000000    49.771000000000    12.000000000000
         C           -3.520000000000    59.471000000000    48.683000000000    12.000000000000
         C           -5.826000000000    59.653000000000    49.617000000000    12.000000000000
         H           -5.252000000000    57.026000000000    51.622000000000     1.007825032230
         H           -5.122000000000    57.201000000000    48.647000000000     1.007825032230
         H           -4.063000000000    59.154000000000    50.756000000000     1.007825032230
         H           -2.553000000000    58.975000000000    48.774000000000     1.007825032230
         H           -3.390000000000    60.546000000000    48.809000000000     1.007825032230
         H           -3.941000000000    59.268000000000    47.698000000000     1.007825032230
         H           -6.518000000000    59.291000000000    50.377000000000     1.007825032230
         H           -6.234000000000    59.449000000000    48.627000000000     1.007825032230
         H           -5.684000000000    60.727000000000    49.737000000000     1.007825032230
         N           -2.981000000000    55.933000000000    48.650000000000    14.003074004430
         C           -1.694000000000    55.276000000000    48.503000000000    12.000000000000
         C           -0.689000000000    56.178000000000    47.833000000000    12.000000000000
         O           -1.007000000000    57.031000000000    46.986000000000    15.994914619570
         C           -1.807000000000    54.027000000000    47.654000000000    12.000000000000
         C           -2.448000000000    52.908000000000    48.447000000000    12.000000000000
         C           -1.674000000000    52.148000000000    49.313000000000    12.000000000000
         C           -3.793000000000    52.637000000000    48.293000000000    12.000000000000
         C           -2.246000000000    51.109000000000    50.022000000000    12.000000000000
         C           -4.359000000000    51.592000000000    49.009000000000    12.000000000000
         C           -3.585000000000    50.828000000000    49.870000000000    12.000000000000
         H           -3.669000000000    55.800000000000    47.923000000000     1.007825032230
         H           -1.321000000000    55.001000000000    49.490000000000     1.007825032230
         H           -2.418000000000    54.242000000000    46.778000000000     1.007825032230
         H           -0.812000000000    53.718000000000    47.333000000000     1.007825032230
         H           -0.624000000000    52.369000000000    49.433000000000     1.007825032230
         H           -4.397000000000    53.231000000000    47.623000000000     1.007825032230
         H           -1.643000000000    50.518000000000    50.695000000000     1.007825032230
         H           -5.410000000000    51.372000000000    48.895000000000     1.007825032230
         H           -4.032000000000    50.014000000000    50.420000000000     1.007825032230
         N            0.559000000000    55.981000000000    48.219000000000    14.003074004430
         C            1.648000000000    56.676000000000    47.609000000000    12.000000000000
         C            2.148000000000    55.749000000000    46.503000000000    12.000000000000
         O            2.969000000000    54.837000000000    46.727000000000    15.994914619570
         C            2.727000000000    56.921000000000    48.641000000000    12.000000000000
         C            3.851000000000    57.807000000000    48.123000000000    12.000000000000
         O            4.136000000000    57.836000000000    46.930000000000    15.994914619570
         O            4.466000000000    58.475000000000    48.937000000000    15.994914619570
         H            0.748000000000    55.324000000000    48.962000000000     1.007825032230
         H            1.306000000000    57.621000000000    47.186000000000     1.007825032230
         H            3.149000000000    55.961000000000    48.937000000000     1.007825032230
         H            2.279000000000    57.394000000000    49.515000000000     1.007825032230
         N            1.729000000000    56.044000000000    45.279000000000    14.003074004430
         C            2.074000000000    55.193000000000    44.152000000000    12.000000000000
         C            3.544000000000    55.165000000000    43.751000000000    12.000000000000
         O            4.028000000000    54.128000000000    43.262000000000    15.994914619570
         C            1.196000000000    55.606000000000    42.978000000000    12.000000000000
         C           -0.276000000000    55.169000000000    43.109000000000    12.000000000000
         O           -0.642000000000    54.440000000000    44.043000000000    15.994914619570
         O           -1.058000000000    55.533000000000    42.223000000000    15.994914619570
         H            1.165000000000    56.868000000000    45.129000000000     1.007825032230
         H            1.794000000000    54.174000000000    44.420000000000     1.007825032230
         H            1.224000000000    56.692000000000    42.895000000000     1.007825032230
         H            1.608000000000    55.175000000000    42.065000000000     1.007825032230
         N            4.295000000000    56.236000000000    44.041000000000    14.003074004430
         C            5.738000000000    56.262000000000    43.810000000000    12.000000000000
         C            6.419000000000    55.264000000000    44.753000000000    12.000000000000
         O            7.287000000000    54.507000000000    44.311000000000    15.994914619570
         C            6.285000000000    57.691000000000    44.060000000000    12.000000000000
         C            7.817000000000    57.877000000000    44.132000000000    12.000000000000
         C            8.325000000000    58.939000000000    45.136000000000    12.000000000000
         O            7.863000000000    60.082000000000    45.076000000000    15.994914619570
         O            9.188000000000    58.652000000000    45.976000000000    15.994914619570
         H            3.849000000000    57.053000000000    44.433000000000     1.007825032230
         H            5.941000000000    55.976000000000    42.778000000000     1.007825032230
         H            5.919000000000    58.324000000000    43.252000000000     1.007825032230
         H            5.858000000000    58.056000000000    44.994000000000     1.007825032230
         H            8.165000000000    58.163000000000    43.139000000000     1.007825032230
         H            8.267000000000    56.918000000000    44.390000000000     1.007825032230
         N            6.007000000000    55.188000000000    46.022000000000    14.003074004430
         C            6.595000000000    54.232000000000    46.948000000000    12.000000000000
         C            6.178000000000    52.810000000000    46.615000000000    12.000000000000
         O            7.003000000000    51.909000000000    46.780000000000    15.994914619570
         C            6.185000000000    54.544000000000    48.389000000000    12.000000000000
         C            6.770000000000    55.890000000000    48.845000000000    12.000000000000
         C            8.263000000000    55.770000000000    49.033000000000    12.000000000000
         C            9.097000000000    56.857000000000    48.364000000000    12.000000000000
         N            8.714000000000    58.206000000000    48.749000000000    14.003074004430
         H            5.275000000000    55.805000000000    46.344000000000     1.007825032230
         H            7.680000000000    54.301000000000    46.874000000000     1.007825032230
         H            5.098000000000    54.589000000000    48.449000000000     1.007825032230
         H            6.549000000000    53.753000000000    49.045000000000     1.007825032230
         H            6.562000000000    56.648000000000    48.090000000000     1.007825032230
         H            6.309000000000    56.183000000000    49.788000000000     1.007825032230
         H            8.470000000000    55.798000000000    50.103000000000     1.007825032230
         H            8.583000000000    54.803000000000    48.645000000000     1.007825032230
         H           10.142000000000    56.705000000000    48.635000000000     1.007825032230
         H            8.998000000000    56.759000000000    47.283000000000     1.007825032230
         H            9.047000000000    58.862000000000    48.057000000000     1.007825032230
         H            7.708000000000    58.265000000000    48.811000000000     1.007825032230
         H            9.121000000000    58.428000000000    49.646000000000     1.007825032230
         N            4.954000000000    52.544000000000    46.147000000000    14.003074004430
         C            4.574000000000    51.175000000000    45.767000000000    12.000000000000
         C            5.400000000000    50.768000000000    44.548000000000    12.000000000000
         O            5.935000000000    49.653000000000    44.554000000000    15.994914619570
         C            3.036000000000    51.092000000000    45.467000000000    12.000000000000
         C            2.286000000000    51.433000000000    46.777000000000    12.000000000000
         C            2.604000000000    49.685000000000    45.023000000000    12.000000000000
         C            0.773000000000    51.661000000000    46.639000000000    12.000000000000
         H            4.282000000000    53.292000000000    46.053000000000     1.007825032230
         H            4.809000000000    50.502000000000    46.592000000000     1.007825032230
         H            2.774000000000    51.816000000000    44.696000000000     1.007825032230
         H            2.438000000000    50.609000000000    47.474000000000     1.007825032230
         H            2.731000000000    52.331000000000    47.204000000000     1.007825032230
         H            3.120000000000    49.420000000000    44.100000000000     1.007825032230
         H            2.859000000000    48.965000000000    45.800000000000     1.007825032230
         H            1.527000000000    49.672000000000    44.854000000000     1.007825032230
         H            0.349000000000    51.893000000000    47.616000000000     1.007825032230
         H            0.592000000000    52.493000000000    45.958000000000     1.007825032230
         H            0.304000000000    50.760000000000    46.244000000000     1.007825032230
         N            5.592000000000    51.650000000000    43.542000000000    14.003074004430
         C            6.428000000000    51.322000000000    42.387000000000    12.000000000000
         C            7.875000000000    50.984000000000    42.805000000000    12.000000000000
         O            8.493000000000    50.019000000000    42.350000000000    15.994914619570
         C            6.431000000000    52.514000000000    41.431000000000    12.000000000000
         H            5.148000000000    52.556000000000    43.589000000000     1.007825032230
         H            5.999000000000    50.461000000000    41.875000000000     1.007825032230
         H            7.051000000000    52.284000000000    40.564000000000     1.007825032230
         H            6.833000000000    53.389000000000    41.943000000000     1.007825032230
         H            5.412000000000    52.720000000000    41.104000000000     1.007825032230
         N            8.420000000000    51.753000000000    43.762000000000    14.003074004430
         C            9.754000000000    51.519000000000    44.282000000000    12.000000000000
         C            9.824000000000    50.151000000000    44.980000000000    12.000000000000
         O           10.783000000000    49.382000000000    44.768000000000    15.994914619570
         C           10.071000000000    52.653000000000    45.226000000000    12.000000000000
         C           11.325000000000    52.457000000000    46.033000000000    12.000000000000
         C           11.503000000000    53.587000000000    47.030000000000    12.000000000000
         O           11.927000000000    54.654000000000    46.595000000000    15.994914619570
         O           11.218000000000    53.423000000000    48.217000000000    15.994914619570
         H            7.881000000000    52.522000000000    44.133000000000     1.007825032230
         H           10.465000000000    51.534000000000    43.456000000000     1.007825032230
         H           10.183000000000    53.564000000000    44.639000000000     1.007825032230
         H            9.233000000000    52.781000000000    45.911000000000     1.007825032230
         H           11.260000000000    51.512000000000    46.572000000000     1.007825032230
         H           12.184000000000    52.430000000000    45.362000000000     1.007825032230
         N            8.796000000000    49.803000000000    45.757000000000    14.003074004430
         C            8.772000000000    48.508000000000    46.402000000000    12.000000000000
         C            8.758000000000    47.383000000000    45.375000000000    12.000000000000
         O            9.544000000000    46.436000000000    45.473000000000    15.994914619570
         C            7.545000000000    48.399000000000    47.296000000000    12.000000000000
         C            7.324000000000    47.081000000000    48.078000000000    12.000000000000
         C            8.510000000000    46.703000000000    48.971000000000    12.000000000000
         C            6.091000000000    47.281000000000    48.927000000000    12.000000000000
         H            8.031000000000    50.447000000000    45.895000000000     1.007825032230
         H            9.665000000000    48.408000000000    47.019000000000     1.007825032230
         H            7.607000000000    49.203000000000    48.029000000000     1.007825032230
         H            6.664000000000    48.575000000000    46.679000000000     1.007825032230
         H            7.141000000000    46.273000000000    47.369000000000     1.007825032230
         H            9.398000000000    46.559000000000    48.355000000000     1.007825032230
         H            8.284000000000    45.779000000000    49.503000000000     1.007825032230
         H            8.692000000000    47.501000000000    49.691000000000     1.007825032230
         H            5.893000000000    46.375000000000    49.500000000000     1.007825032230
         H            5.238000000000    47.497000000000    48.283000000000     1.007825032230
         H            6.252000000000    48.115000000000    49.610000000000     1.007825032230
         N            7.912000000000    47.499000000000    44.338000000000    14.003074004430
         C            7.852000000000    46.455000000000    43.322000000000    12.000000000000
         C            9.185000000000    46.293000000000    42.614000000000    12.000000000000
         O            9.584000000000    45.139000000000    42.359000000000    15.994914619570
         C            6.783000000000    46.760000000000    42.296000000000    12.000000000000
         C            5.362000000000    46.760000000000    42.865000000000    12.000000000000
         C            4.409000000000    47.143000000000    41.755000000000    12.000000000000
         C            4.990000000000    45.393000000000    43.428000000000    12.000000000000
         H            7.316000000000    48.311000000000    44.262000000000     1.007825032230
         H            7.603000000000    45.512000000000    43.810000000000     1.007825032230
         H            6.984000000000    47.744000000000    41.873000000000     1.007825032230
         H            6.841000000000    46.018000000000    41.499000000000     1.007825032230
         H            5.298000000000    47.502000000000    43.661000000000     1.007825032230
         H            3.388000000000    47.150000000000    42.138000000000     1.007825032230
         H            4.488000000000    46.420000000000    40.943000000000     1.007825032230
         H            4.664000000000    48.135000000000    41.383000000000     1.007825032230
         H            5.683000000000    45.128000000000    44.226000000000     1.007825032230
         H            3.975000000000    45.428000000000    43.824000000000     1.007825032230
         H            5.045000000000    44.646000000000    42.636000000000     1.007825032230
         N            9.904000000000    47.411000000000    42.382000000000    14.003074004430
         C           11.223000000000    47.366000000000    41.743000000000    12.000000000000
         C           12.202000000000    46.580000000000    42.608000000000    12.000000000000
         O           12.899000000000    45.671000000000    42.126000000000    15.994914619570
         C           11.766000000000    48.807000000000    41.518000000000    12.000000000000
         C           13.162000000000    48.837000000000    40.902000000000    12.000000000000
         O           10.835000000000    49.469000000000    40.656000000000    15.994914619570
         H            9.523000000000    48.305000000000    42.657000000000     1.007825032230
         H           11.130000000000    46.870000000000    40.777000000000     1.007825032230
         H           11.792000000000    49.328000000000    42.475000000000     1.007825032230
         H           10.104000000000    49.811000000000    41.176000000000     1.007825032230
         H           13.480000000000    49.871000000000    40.772000000000     1.007825032230
         H           13.861000000000    48.322000000000    41.561000000000     1.007825032230
         H           13.142000000000    48.338000000000    39.933000000000     1.007825032230
         N           12.217000000000    46.887000000000    43.909000000000    14.003074004430
         C           13.102000000000    46.219000000000    44.832000000000    12.000000000000
         C           12.810000000000    44.733000000000    44.943000000000    12.000000000000
         O           13.706000000000    43.894000000000    45.089000000000    15.994914619570
         C           12.965000000000    46.853000000000    46.189000000000    12.000000000000
         C           13.636000000000    48.188000000000    46.328000000000    12.000000000000
         C           13.588000000000    48.526000000000    47.809000000000    12.000000000000
         C           14.561000000000    49.653000000000    48.122000000000    12.000000000000
         N           14.275000000000    50.860000000000    47.352000000000    14.003074004430
         H           11.594000000000    47.603000000000    44.254000000000     1.007825032230
         H           14.128000000000    46.349000000000    44.488000000000     1.007825032230
         H           13.399000000000    46.177000000000    46.925000000000     1.007825032230
         H           11.905000000000    46.973000000000    46.411000000000     1.007825032230
         H           14.669000000000    48.130000000000    45.986000000000     1.007825032230
         H           13.094000000000    48.940000000000    45.755000000000     1.007825032230
         H           12.578000000000    48.838000000000    48.074000000000     1.007825032230
         H           13.858000000000    47.644000000000    48.390000000000     1.007825032230
         H           14.493000000000    49.890000000000    49.184000000000     1.007825032230
         H           15.574000000000    49.320000000000    47.897000000000     1.007825032230
         H           14.943000000000    51.579000000000    47.591000000000     1.007825032230
         H           13.342000000000    51.183000000000    47.567000000000     1.007825032230
         H           14.341000000000    50.654000000000    46.366000000000     1.007825032230
         N           11.531000000000    44.377000000000    44.905000000000    14.003074004430
         C           11.130000000000    42.976000000000    44.972000000000    12.000000000000
         C           11.340000000000    42.248000000000    43.660000000000    12.000000000000
         O           11.424000000000    41.017000000000    43.683000000000    15.994914619570
         C            9.646000000000    42.848000000000    45.362000000000    12.000000000000
         C            9.265000000000    43.266000000000    46.773000000000    12.000000000000
         C            7.755000000000    43.294000000000    46.907000000000    12.000000000000
         C            9.881000000000    42.319000000000    47.757000000000    12.000000000000
         H           10.821000000000    45.091000000000    44.828000000000     1.007825032230
         H           11.730000000000    42.484000000000    45.738000000000     1.007825032230
         H            9.070000000000    43.463000000000    44.670000000000     1.007825032230
         H            9.347000000000    41.809000000000    45.223000000000     1.007825032230
         H            9.653000000000    44.268000000000    46.959000000000     1.007825032230
         H            7.485000000000    43.594000000000    47.920000000000     1.007825032230
         H            7.340000000000    44.007000000000    46.194000000000     1.007825032230
         H            7.354000000000    42.301000000000    46.703000000000     1.007825032230
         H            9.608000000000    42.618000000000    48.769000000000     1.007825032230
         H           10.966000000000    42.341000000000    47.652000000000     1.007825032230
         H            9.518000000000    41.309000000000    47.566000000000     1.007825032230
         N           11.455000000000    42.952000000000    42.525000000000    14.003074004430
         C           11.525000000000    42.334000000000    41.214000000000    12.000000000000
         C           10.164000000000    41.769000000000    40.833000000000    12.000000000000
         O           10.081000000000    40.762000000000    40.130000000000    15.994914619570
         H           11.495000000000    43.959000000000    42.585000000000     1.007825032230
         H           11.825000000000    43.080000000000    40.478000000000     1.007825032230
         H           12.259000000000    41.529000000000    41.232000000000     1.007825032230
         N            9.056000000000    42.383000000000    41.229000000000    14.003074004430
         C            7.732000000000    41.847000000000    40.950000000000    12.000000000000
         C            7.015000000000    42.653000000000    39.888000000000    12.000000000000
         O            7.168000000000    43.877000000000    39.827000000000    15.994914619570
         C            6.847000000000    41.867000000000    42.198000000000    12.000000000000
         C            7.270000000000    40.907000000000    43.286000000000    12.000000000000
         C            6.765000000000    39.494000000000    43.037000000000    12.000000000000
         N            5.309000000000    39.509000000000    42.945000000000    14.003074004430
         C            4.456000000000    39.277000000000    43.947000000000    12.000000000000
         N            4.847000000000    39.018000000000    45.181000000000    14.003074004430
         N            3.160000000000    39.333000000000    43.692000000000    14.003074004430
         H            9.134000000000    43.250000000000    41.741000000000     1.007825032230
         H            7.833000000000    40.818000000000    40.605000000000     1.007825032230
         H            6.864000000000    42.876000000000    42.610000000000     1.007825032230
         H            5.825000000000    41.629000000000    41.903000000000     1.007825032230
         H            8.359000000000    40.887000000000    43.332000000000     1.007825032230
         H            6.881000000000    41.260000000000    44.241000000000     1.007825032230
         H            7.071000000000    38.848000000000    43.860000000000     1.007825032230
         H            7.184000000000    39.117000000000    42.104000000000     1.007825032230
         H            4.909000000000    39.714000000000    42.040000000000     1.007825032230
         H            5.832000000000    38.979000000000    45.401000000000     1.007825032230
         H            4.161000000000    38.858000000000    45.905000000000     1.007825032230
         H            2.838000000000    39.538000000000    42.757000000000     1.007825032230
         H            2.492000000000    39.171000000000    44.432000000000     1.007825032230
         N            6.207000000000    41.956000000000    39.087000000000    14.003074004430
         C            5.293000000000    42.579000000000    38.150000000000    12.000000000000
         C            3.843000000000    42.635000000000    38.597000000000    12.000000000000
         O            3.041000000000    43.261000000000    37.909000000000    15.994914619570
         C            5.310000000000    41.860000000000    36.804000000000    12.000000000000
         C            6.551000000000    42.112000000000    35.946000000000    12.000000000000
         O            7.307000000000    43.063000000000    36.189000000000    15.994914619570
         O            6.749000000000    41.341000000000    35.013000000000    15.994914619570
         H            6.233000000000    40.948000000000    39.136000000000     1.007825032230
         H            5.631000000000    43.602000000000    37.985000000000     1.007825032230
         H            5.243000000000    40.789000000000    36.993000000000     1.007825032230
         H            4.430000000000    42.166000000000    36.238000000000     1.007825032230
         N            3.402000000000    41.944000000000    39.654000000000    14.003074004430
         C            2.003000000000    41.980000000000    40.075000000000    12.000000000000
         C            2.042000000000    42.251000000000    41.586000000000    12.000000000000
         O            3.101000000000    42.119000000000    42.211000000000    15.994914619570
         C            1.229000000000    40.623000000000    39.804000000000    12.000000000000
         C            1.480000000000    40.065000000000    38.389000000000    12.000000000000
         O            1.654000000000    39.648000000000    40.770000000000    15.994914619570
         H            4.056000000000    41.380000000000    40.177000000000     1.007825032230
         H            1.491000000000    42.799000000000    39.570000000000     1.007825032230
         H            0.160000000000    40.798000000000    39.928000000000     1.007825032230
         H            0.891000000000    39.158000000000    41.087000000000     1.007825032230
         H            0.925000000000    39.136000000000    38.261000000000     1.007825032230
         H            1.148000000000    40.792000000000    37.648000000000     1.007825032230
         H            2.545000000000    39.873000000000    38.258000000000     1.007825032230
         N            0.923000000000    42.587000000000    42.217000000000    14.003074004430
         C            0.860000000000    42.841000000000    43.647000000000    12.000000000000
         C            0.191000000000    41.696000000000    44.392000000000    12.000000000000
         O           -0.020000000000    41.755000000000    45.606000000000    15.994914619570
         C            0.083000000000    44.138000000000    43.892000000000    12.000000000000
         C            0.752000000000    45.382000000000    43.343000000000    12.000000000000
         C           -0.200000000000    46.571000000000    43.380000000000    12.000000000000
         N           -0.054000000000    47.428000000000    44.372000000000    14.003074004430
         O           -1.105000000000    46.721000000000    42.552000000000    15.994914619570
         H            0.074000000000    42.670000000000    41.677000000000     1.007825032230
         H            1.874000000000    42.962000000000    44.027000000000     1.007825032230
         H           -0.896000000000    44.042000000000    43.423000000000     1.007825032230
         H           -0.056000000000    44.263000000000    44.966000000000     1.007825032230
         H            1.055000000000    45.199000000000    42.312000000000     1.007825032230
         H            1.634000000000    45.609000000000    43.942000000000     1.007825032230
         H            0.677000000000    47.290000000000    45.055000000000     1.007825032230
         H           -0.673000000000    48.222000000000    44.448000000000     1.007825032230
         N           -0.126000000000    40.611000000000    43.683000000000    14.003074004430
         C           -0.846000000000    39.468000000000    44.218000000000    12.000000000000
         C           -0.127000000000    38.883000000000    45.417000000000    12.000000000000
         O            1.056000000000    38.530000000000    45.397000000000    15.994914619570
         C           -0.990000000000    38.374000000000    43.128000000000    12.000000000000
         C           -1.627000000000    38.920000000000    41.847000000000    12.000000000000
         C           -1.847000000000    37.233000000000    43.716000000000    12.000000000000
         C           -3.091000000000    39.330000000000    41.987000000000    12.000000000000
         H            0.152000000000    40.582000000000    42.713000000000     1.007825032230
         H           -1.840000000000    39.791000000000    44.527000000000     1.007825032230
         H           -0.001000000000    37.983000000000    42.890000000000     1.007825032230
         H           -1.563000000000    38.148000000000    41.080000000000     1.007825032230
         H           -1.054000000000    39.786000000000    41.516000000000     1.007825032230
         H           -1.966000000000    36.446000000000    42.971000000000     1.007825032230
         H           -2.827000000000    37.621000000000    43.994000000000     1.007825032230
         H           -1.354000000000    36.826000000000    44.598000000000     1.007825032230
         H           -3.323000000000    40.106000000000    41.258000000000     1.007825032230
         H           -3.266000000000    39.713000000000    42.992000000000     1.007825032230
         H           -3.729000000000    38.464000000000    41.811000000000     1.007825032230
         N           -0.881000000000    38.847000000000    46.502000000000    14.003074004430
         C           -0.441000000000    38.279000000000    47.754000000000    12.000000000000
         C            0.502000000000    39.140000000000    48.581000000000    12.000000000000
         O            0.972000000000    38.690000000000    49.632000000000    15.994914619570
         H           -1.812000000000    39.236000000000    46.453000000000     1.007825032230
         H           -1.326000000000    38.078000000000    48.358000000000     1.007825032230
         H            0.054000000000    37.331000000000    47.545000000000     1.007825032230
         N            0.859000000000    40.336000000000    48.132000000000    14.003074004430
         C            1.732000000000    41.190000000000    48.902000000000    12.000000000000
         C            1.034000000000    41.776000000000    50.121000000000    12.000000000000
         O           -0.031000000000    42.407000000000    50.002000000000    15.994914619570
         C            2.216000000000    42.332000000000    48.029000000000    12.000000000000
         C            3.407000000000    42.998000000000    47.384000000000    12.000000000000
         C            3.093000000000    44.447000000000    47.004000000000    12.000000000000
         C            4.542000000000    42.927000000000    48.387000000000    12.000000000000
         H            0.515000000000    40.654000000000    47.237000000000     1.007825032230
         H            2.593000000000    40.609000000000    49.233000000000     1.007825032230
         H            1.601000000000    42.161000000000    47.146000000000     1.007825032230
         H            1.711000000000    43.184000000000    48.485000000000     1.007825032230
         H            3.686000000000    42.444000000000    46.487000000000     1.007825032230
         H            3.962000000000    44.893000000000    46.520000000000     1.007825032230
         H            2.245000000000    44.467000000000    46.319000000000     1.007825032230
         H            2.848000000000    45.013000000000    47.902000000000     1.007825032230
         H            5.430000000000    43.398000000000    47.965000000000     1.007825032230
         H            4.253000000000    43.448000000000    49.300000000000     1.007825032230
         H            4.758000000000    41.884000000000    48.618000000000     1.007825032230
         N            1.609000000000    41.565000000000    51.285000000000    14.003074004430
         C            1.098000000000    42.152000000000    52.502000000000    12.000000000000
         C            2.197000000000    43.020000000000    53.128000000000    12.000000000000
         O            3.368000000000    42.991000000000    52.732000000000    15.994914619570
         C            0.678000000000    41.061000000000    53.494000000000    12.000000000000
         C           -0.525000000000    40.271000000000    53.005000000000    12.000000000000
         O            1.805000000000    40.199000000000    53.678000000000    15.994914619570
         H            2.429000000000    40.977000000000    51.329000000000     1.007825032230
         H            0.236000000000    42.776000000000    52.267000000000     1.007825032230
         H            0.430000000000    41.527000000000    54.448000000000     1.007825032230
         H            1.577000000000    39.501000000000    54.296000000000     1.007825032230
         H           -0.785000000000    39.510000000000    53.741000000000     1.007825032230
         H           -1.370000000000    40.945000000000    52.866000000000     1.007825032230
         H           -0.283000000000    39.791000000000    52.057000000000     1.007825032230
         N            1.761000000000    43.922000000000    53.995000000000    14.003074004430
         C            2.669000000000    44.782000000000    54.721000000000    12.000000000000
         C            2.899000000000    44.200000000000    56.110000000000    12.000000000000
         O            1.950000000000    43.687000000000    56.706000000000    15.994914619570
         C            2.071000000000    46.190000000000    54.846000000000    12.000000000000
         C            1.967000000000    46.894000000000    53.501000000000    12.000000000000
         S            3.577000000000    47.123000000000    52.682000000000    31.972071174400
         C            3.194000000000    46.290000000000    51.174000000000    12.000000000000
         H            0.767000000000    44.011000000000    54.153000000000     1.007825032230
         H            3.619000000000    44.837000000000    54.189000000000     1.007825032230
         H            1.073000000000    46.110000000000    55.278000000000     1.007825032230
         H            2.699000000000    46.784000000000    55.510000000000     1.007825032230
         H            1.328000000000    46.300000000000    52.848000000000     1.007825032230
         H            1.506000000000    47.870000000000    53.650000000000     1.007825032230
         H            4.062000000000    46.314000000000    50.515000000000     1.007825032230
         H            2.929000000000    45.255000000000    51.388000000000     1.007825032230
         H            2.354000000000    46.787000000000    50.688000000000     1.007825032230
         N            4.081000000000    44.299000000000    56.717000000000    14.003074004430
         C            5.246000000000    45.002000000000    56.188000000000    12.000000000000
         C            6.066000000000    44.193000000000    55.186000000000    12.000000000000
         O            5.934000000000    42.966000000000    55.087000000000    15.994914619570
         C            6.034000000000    45.354000000000    57.433000000000    12.000000000000
         C            5.875000000000    44.064000000000    58.208000000000    12.000000000000
         C            4.392000000000    43.743000000000    58.040000000000    12.000000000000
         H            4.914000000000    45.923000000000    55.709000000000     1.007825032230
         H            7.079000000000    45.565000000000    57.206000000000     1.007825032230
         H            5.574000000000    46.188000000000    57.964000000000     1.007825032230
         H            6.497000000000    43.274000000000    57.786000000000     1.007825032230
         H            6.115000000000    44.218000000000    59.260000000000     1.007825032230
         H            3.797000000000    44.224000000000    58.816000000000     1.007825032230
         H            4.231000000000    42.665000000000    58.048000000000     1.007825032230
         N            6.987000000000    44.867000000000    54.479000000000    14.003074004430
         C            8.000000000000    44.233000000000    53.656000000000    12.000000000000
         C            9.305000000000    44.847000000000    54.159000000000    12.000000000000
         O            9.452000000000    46.089000000000    54.229000000000    15.994914619570
         C            7.805000000000    44.569000000000    52.173000000000    12.000000000000
         C            6.630000000000    43.812000000000    51.545000000000    12.000000000000
         C            6.785000000000    42.295000000000    51.627000000000    12.000000000000
         N            5.768000000000    41.525000000000    51.936000000000    14.003074004430
         O            7.875000000000    41.758000000000    51.405000000000    15.994914619570
         H            6.974000000000    45.876000000000    54.523000000000     1.007825032230
         H            7.999000000000    43.154000000000    53.809000000000     1.007825032230
         H            7.620000000000    45.639000000000    52.079000000000     1.007825032230
         H            8.717000000000    44.319000000000    51.631000000000     1.007825032230
         H            6.554000000000    44.097000000000    50.496000000000     1.007825032230
         H            5.711000000000    44.101000000000    52.056000000000     1.007825032230
         H            4.864000000000    41.934000000000    52.124000000000     1.007825032230
         H            5.890000000000    40.524000000000    51.986000000000     1.007825032230
         N           10.212000000000    43.967000000000    54.584000000000    14.003074004430
         C           11.476000000000    44.368000000000    55.215000000000    12.000000000000
         C           12.675000000000    43.980000000000    54.367000000000    12.000000000000
         O           12.691000000000    42.891000000000    53.782000000000    15.994914619570
         C           11.576000000000    43.704000000000    56.617000000000    12.000000000000
         C           12.772000000000    44.291000000000    57.384000000000    12.000000000000
         C           10.249000000000    43.916000000000    57.370000000000    12.000000000000
         H           10.022000000000    42.982000000000    54.467000000000     1.007825032230
         H           11.474000000000    45.451000000000    55.341000000000     1.007825032230
         H           11.736000000000    42.634000000000    56.486000000000     1.007825032230
         H           12.839000000000    43.823000000000    58.366000000000     1.007825032230
         H           12.635000000000    45.366000000000    57.502000000000     1.007825032230
         H           13.690000000000    44.100000000000    56.827000000000     1.007825032230
         H           10.429000000000    43.868000000000    58.444000000000     1.007825032230
         H            9.838000000000    44.892000000000    57.113000000000     1.007825032230
         H            9.541000000000    43.138000000000    57.085000000000     1.007825032230
         N           13.661000000000    44.873000000000    54.314000000000    14.003074004430
         C           14.920000000000    44.686000000000    53.606000000000    12.000000000000
         C           15.084000000000    45.732000000000    52.480000000000    12.000000000000
         C           14.037000000000    45.513000000000    51.389000000000    12.000000000000
         C           12.748000000000    46.009000000000    51.540000000000    12.000000000000
         C           14.355000000000    44.764000000000    50.257000000000    12.000000000000
         C           11.795000000000    45.741000000000    50.561000000000    12.000000000000
         C           13.394000000000    44.507000000000    49.291000000000    12.000000000000
         C           12.120000000000    44.992000000000    49.447000000000    12.000000000000
         H           13.526000000000    45.747000000000    54.802000000000     1.007825032230
         H           14.954000000000    43.683000000000    53.180000000000     1.007825032230
         H           14.962000000000    46.731000000000    52.898000000000     1.007825032230
         H           16.080000000000    45.642000000000    52.047000000000     1.007825032230
         H           12.488000000000    46.597000000000    52.408000000000     1.007825032230
         H           15.357000000000    44.381000000000    50.132000000000     1.007825032230
         H           10.791000000000    46.123000000000    50.674000000000     1.007825032230
         H           13.648000000000    43.926000000000    48.417000000000     1.007825032230
         H           11.370000000000    44.788000000000    48.697000000000     1.007825032230
         C           17.040000000000    41.941000000000    51.007000000000    12.000000000000
         O           16.836000000000    42.533000000000    52.077000000000    15.994914619570
         N           16.095000000000    41.291000000000    50.355000000000    14.003074004430
         C           14.733000000000    41.195000000000    50.835000000000    12.000000000000
         C           14.605000000000    40.169000000000    51.956000000000    12.000000000000
         O           15.052000000000    39.033000000000    51.781000000000    15.994914619570
         C           13.852000000000    40.816000000000    49.658000000000    12.000000000000
         C           12.389000000000    40.645000000000    50.035000000000    12.000000000000
         C           11.595000000000    41.566000000000    50.695000000000    12.000000000000
         N           11.653000000000    39.576000000000    49.778000000000    14.003074004430
         C           10.451000000000    39.794000000000    50.243000000000    12.000000000000
         N           10.428000000000    40.987000000000    50.784000000000    14.003074004430
         H           16.332000000000    40.841000000000    49.483000000000     1.007825032230
         H           14.421000000000    42.170000000000    51.211000000000     1.007825032230
         H           13.926000000000    41.599000000000    48.904000000000     1.007825032230
         H           14.217000000000    39.882000000000    49.232000000000     1.007825032230
         H           11.877000000000    42.544000000000    51.056000000000     1.007825032230
         H            9.619000000000    39.108000000000    50.190000000000     1.007825032230
         H            9.615000000000    41.404000000000    51.213000000000     1.007825032230
         N           14.016000000000    40.518000000000    53.094000000000    14.003074004430
         C           13.782000000000    39.550000000000    54.145000000000    12.000000000000
         C           12.369000000000    39.010000000000    54.015000000000    12.000000000000
         O           12.191000000000    37.794000000000    54.023000000000    15.994914619570
         C           13.995000000000    40.201000000000    55.534000000000    12.000000000000
         C           15.479000000000    40.579000000000    55.679000000000    12.000000000000
         C           13.551000000000    39.227000000000    56.645000000000    12.000000000000
         C           15.816000000000    41.440000000000    56.908000000000    12.000000000000
         H           13.726000000000    41.476000000000    53.229000000000     1.007825032230
         H           14.487000000000    38.726000000000    54.029000000000     1.007825032230
         H           13.392000000000    41.107000000000    55.596000000000     1.007825032230
         H           16.057000000000    39.657000000000    55.744000000000     1.007825032230
         H           15.787000000000    41.119000000000    54.784000000000     1.007825032230
         H           13.704000000000    39.692000000000    57.619000000000     1.007825032230
         H           12.495000000000    38.989000000000    56.518000000000     1.007825032230
         H           14.140000000000    38.312000000000    56.583000000000     1.007825032230
         H           16.885000000000    41.653000000000    56.921000000000     1.007825032230
         H           15.542000000000    40.901000000000    57.815000000000     1.007825032230
         H           15.260000000000    42.376000000000    56.860000000000     1.007825032230
         N           11.347000000000    39.860000000000    53.905000000000    14.003074004430
         C            9.961000000000    39.427000000000    53.780000000000    12.000000000000
         C            9.118000000000    40.183000000000    54.803000000000    12.000000000000
         O            9.387000000000    41.362000000000    55.086000000000    15.994914619570
         H           11.543000000000    40.851000000000    53.908000000000     1.007825032230
         H            9.599000000000    39.643000000000    52.775000000000     1.007825032230
         H            9.894000000000    38.356000000000    53.971000000000     1.007825032230
         N            8.115000000000    39.543000000000    55.384000000000    14.003074004430
         C            7.292000000000    40.203000000000    56.373000000000    12.000000000000
         C            7.821000000000    40.045000000000    57.784000000000    12.000000000000
         O            8.967000000000    39.610000000000    58.017000000000    15.994914619570
         H            7.923000000000    38.584000000000    55.134000000000     1.007825032230
         H            7.249000000000    41.266000000000    56.135000000000     1.007825032230
         H            6.284000000000    39.790000000000    56.326000000000     1.007825032230
         N            6.984000000000    40.342000000000    58.778000000000    14.003074004430
         C            7.384000000000    40.247000000000    60.166000000000    12.000000000000
         C            7.719000000000    38.788000000000    60.513000000000    12.000000000000
         O            8.710000000000    38.555000000000    61.201000000000    15.994914619570
         C            6.284000000000    40.754000000000    61.091000000000    12.000000000000
         C            6.705000000000    40.642000000000    62.560000000000    12.000000000000
         C            7.825000000000    41.288000000000    63.022000000000    12.000000000000
         C            5.989000000000    39.828000000000    63.426000000000    12.000000000000
         C            8.229000000000    41.132000000000    64.328000000000    12.000000000000
         C            6.398000000000    39.679000000000    64.737000000000    12.000000000000
         C            7.527000000000    40.326000000000    65.197000000000    12.000000000000
         H            6.045000000000    40.641000000000    58.557000000000     1.007825032230
         H            8.276000000000    40.856000000000    60.316000000000     1.007825032230
         H            5.384000000000    40.160000000000    60.932000000000     1.007825032230
         H            6.072000000000    41.797000000000    60.857000000000     1.007825032230
         H            8.392000000000    41.922000000000    62.357000000000     1.007825032230
         H            5.109000000000    39.309000000000    63.074000000000     1.007825032230
         H            9.110000000000    41.650000000000    64.677000000000     1.007825032230
         H            5.830000000000    39.051000000000    65.407000000000     1.007825032230
         H            7.854000000000    40.203000000000    66.219000000000     1.007825032230
         N            6.987000000000    37.794000000000    60.031000000000    14.003074004430
         C            7.311000000000    36.400000000000    60.306000000000    12.000000000000
         C            8.735000000000    36.058000000000    59.814000000000    12.000000000000
         O            9.508000000000    35.394000000000    60.530000000000    15.994914619570
         C            6.261000000000    35.514000000000    59.598000000000    12.000000000000
         C            6.484000000000    34.015000000000    59.833000000000    12.000000000000
         O            6.678000000000    33.603000000000    60.985000000000    15.994914619570
         O            6.493000000000    33.285000000000    58.849000000000    15.994914619570
         H            6.183000000000    38.008000000000    59.458000000000     1.007825032230
         H            7.255000000000    36.227000000000    61.381000000000     1.007825032230
         H            5.273000000000    35.781000000000    59.972000000000     1.007825032230
         H            6.297000000000    35.712000000000    58.527000000000     1.007825032230
         N            9.127000000000    36.528000000000    58.626000000000    14.003074004430
         C           10.486000000000    36.294000000000    58.166000000000    12.000000000000
         C           10.672000000000    36.695000000000    56.732000000000    12.000000000000
         C           10.113000000000    35.661000000000    55.770000000000    12.000000000000
         C            8.615000000000    35.687000000000    55.718000000000    12.000000000000
         N            8.014000000000    34.514000000000    55.783000000000    14.003074004430
         O            7.987000000000    36.749000000000    55.716000000000    15.994914619570
         H            8.480000000000    37.045000000000    58.048000000000     1.007825032230
         H           10.698000000000    35.229000000000    58.254000000000     1.007825032230
         H           10.161000000000    37.643000000000    56.564000000000     1.007825032230
         H           11.736000000000    36.825000000000    56.535000000000     1.007825032230
         H           10.436000000000    34.671000000000    56.093000000000     1.007825032230
         H           10.506000000000    35.855000000000    54.772000000000     1.007825032230
         H            8.562000000000    33.667000000000    55.823000000000     1.007825032230
         H            7.005000000000    34.463000000000    55.793000000000     1.007825032230
         O           -4.494000000000    46.184000000000    55.356000000000    15.994914619570
         H           -3.983000000000    45.969000000000    54.576000000000     1.007825032230
         H           -4.883000000000    45.386000000000    55.713000000000     1.007825032230
         O           -0.568000000000    54.245000000000    56.640000000000    15.994914619570
         H            0.134000000000    54.591000000000    56.089000000000     1.007825032230
         H           -0.462000000000    54.570000000000    57.534000000000     1.007825032230
         O           -0.810000000000    44.068000000000    57.031000000000    15.994914619570
         H            0.132000000000    43.938000000000    56.920000000000     1.007825032230
         H           -1.285000000000    43.430000000000    56.499000000000     1.007825032230
         O           -5.188000000000    43.599000000000    55.708000000000    15.994914619570
         H           -5.595000000000    43.266000000000    54.908000000000     1.007825032230
         H           -4.407000000000    43.083000000000    55.907000000000     1.007825032230
         O            3.250000000000    51.131000000000    61.824000000000    15.994914619570
         H            3.039000000000    50.751000000000    62.677000000000     1.007825032230
         H            3.402000000000    50.429000000000    61.191000000000     1.007825032230
         O            4.348000000000    58.242000000000    51.937000000000    15.994914619570
         H            4.679000000000    57.589000000000    52.554000000000     1.007825032230
         H            4.404000000000    57.897000000000    51.046000000000     1.007825032230
         O            0.263000000000    58.629000000000    44.891000000000    15.994914619570
         H            0.111000000000    58.192000000000    45.729000000000     1.007825032230
         H            1.186000000000    58.871000000000    44.819000000000     1.007825032230
         O            3.141000000000    59.330000000000    44.777000000000    15.994914619570
         H            3.481000000000    58.820000000000    45.512000000000     1.007825032230
         H            3.315000000000    60.259000000000    44.926000000000     1.007825032230
         O            5.003000000000    39.012000000000    53.418000000000    15.994914619570
         H            4.575000000000    39.038000000000    52.562000000000     1.007825032230
         H            5.944000000000    38.883000000000    53.300000000000     1.007825032230
         O            5.356000000000    33.965000000000    56.586000000000    15.994914619570
         H            5.771000000000    33.717000000000    57.412000000000     1.007825032230
         H            4.411000000000    33.823000000000    56.648000000000     1.007825032230
         O            3.187000000000    37.794000000000    47.216000000000    15.994914619570
         H            2.483000000000    38.037000000000    46.615000000000     1.007825032230
         H            2.832000000000    37.256000000000    47.923000000000     1.007825032230
         O           -7.326000000000    52.855000000000    56.701000000000    15.994914619570
         H           -6.835000000000    53.375000000000    57.337000000000     1.007825032230
         H           -8.116000000000    52.507000000000    57.115000000000     1.007825032230
         O            3.645000000000    39.297000000000    51.046000000000    15.994914619570
         H            4.240000000000    39.454000000000    50.312000000000     1.007825032230
         H            3.097000000000    38.535000000000    50.856000000000     1.007825032230
         O           -1.910000000000    49.551000000000    43.381000000000    15.994914619570
         H           -1.662000000000    49.802000000000    42.491000000000     1.007825032230
         H           -2.807000000000    49.216000000000    43.380000000000     1.007825032230
         O           -4.831000000000    48.504000000000    52.099000000000    15.994914619570
         H           -5.768000000000    48.538000000000    51.905000000000     1.007825032230
         H           -4.357000000000    48.187000000000    51.330000000000     1.007825032230
         O            5.527000000000    60.471000000000    46.916000000000    15.994914619570
         H            5.359000000000    59.556000000000    46.691000000000     1.007825032230
         H            6.410000000000    60.712000000000    46.635000000000     1.007825032230
         O            7.431000000000    38.634000000000    51.867000000000    15.994914619570
         H            7.564000000000    39.572000000000    51.728000000000     1.007825032230
         H            7.336000000000    38.197000000000    51.021000000000     1.007825032230
         O           -2.001000000000    42.627000000000    47.431000000000    15.994914619570
         H           -1.139000000000    42.734000000000    47.029000000000     1.007825032230
         H           -1.902000000000    42.534000000000    48.378000000000     1.007825032230
         O           -1.699000000000    48.363000000000    64.916000000000    15.994914619570
         H           -0.779000000000    48.589000000000    65.050000000000     1.007825032230
         H           -2.006000000000    47.826000000000    65.647000000000     1.007825032230
         H           13.796000000000    49.215000000000    55.536000000000     1.007825032230
         H            9.978000000000    47.981000000000    65.331000000000     1.007825032230
         H           13.557000000000    53.427000000000    58.143000000000     1.007825032230
         H           15.731000000000    44.803000000000    54.331000000000     1.007825032230
         H           18.033000000000    41.942000000000    50.544000000000     1.007825032230
         H           11.234000000000    36.841000000000    58.741000000000     1.007825032230

  Running in c1 symmetry.

  Rotational constants: A =      0.00003  B =      0.00000  C =      0.00000 [cm^-1]
  Rotational constants: A =      0.87652  B =      0.01305  C =      0.01301 [MHz]
  Nuclear repulsion = 363742.686138095101342

  Charge       = -3
  Multiplicity = 1
  Electrons    = 3988
  Nalpha       = 1994
  Nbeta        = 1994

  ==> Algorithm <==

  SCF Algorithm Type is DF.
  DIIS enabled.
  MOM disabled.
  Fractional occupation disabled.
  Guess Type is SAD.
  Energy threshold   = 1.00e-06
  Density threshold  = 1.00e-06
  Integral threshold = 1.00e-12

  ==> Primary Basis <==

  Basis Set: MINIX
    Blend: MINIX
    Number of shells: 2091
    Number of basis functions: 3153
    Number of Cartesian functions: 3158
    Spherical Harmonics?: true
    Max angular momentum: 2

   => Loading Basis Set <=

    Name: (MINIX AUX)
    Role: JKFIT
    Keyword: DF_BASIS_SCF
    atoms 1-2, 4, 6, 27, 31, 47, 55, 68, 75, 83, 96, 99-100, 108, 110, 119, 123, 133, 152, 169, 191, 201, 208, 222, 232, 235-236, 244, 248, 258, 286, 290, 310, 329, 333, 343, 362, 379, 393, 397-398, 408, 430, 437, 453, 473, 476-477, 485, 488-489, 497, 501-502, 512, 534, 553, 563, 567-568, 578, 597, 616, 619, 630, 652, 671, 678, 702, 705-706, 714, 717, 728, 733, 745, 764, 771, 790, 793, 804, 821, 835, 840, 852, 884, 888, 905, 924, 931, 938, 958, 961-962, 973, 982, 985, 988, 991, 994, 997, 1000, 1003, 1006, 1009, 1012, 1015, 1018, 1021, 1024, 1027, 1030, 1033, 1036                                                                                                                                                                                                                                                                                                                                                                                                                                                                                               entry O          line   318 file /storage/hive/project/chem-sherrill/csargent30/.conda/envs/psi419/share/psi4/basis/def2-universal-jkfit.gbs 
    atoms 3, 5, 8-11, 26, 29-30, 32-34, 45-46, 48-54, 66-67, 73-74, 76-82, 94-95, 97-98, 106-107, 109, 117-118, 120-121, 131-132, 134-137, 150-151, 153-155, 157, 167-168, 170-173, 189-190, 192, 199-200, 206-207, 209-211, 220-221, 223, 230-231, 233-234, 242-243, 245-246, 256-257, 259, 266-270, 285, 288-289, 291-297, 308-309, 311-314, 327-328, 330-331, 341-342, 344-347, 360-361, 363-364, 366, 377-378, 380-382, 391-392, 394-396, 406-407, 409-412, 428-429, 435-436, 438-440, 451-452, 454-460, 471-472, 474-475, 483-484, 486-487, 495-496, 498-500, 510-511, 513-516, 532-533, 535-538, 551-552, 554, 561-562, 564-566, 576-577, 579-582, 595-596, 598-601, 614-615, 617-618, 628-629, 631-634, 650-651, 653-656, 669-670, 676-677, 679-681, 683, 700-701, 703-704, 712-713, 715-716, 726-727, 729-731, 743-744, 746-749, 762-763, 769-770, 772-775, 788-789, 791-792, 802-803, 805-806, 808, 819-820, 822-824, 833-834, 836-838, 850-851, 853-855, 866-873, 883, 886-887, 889-891, 893, 903-904, 906-909, 922-923, 929-930, 936-937, 939-945, 956-957, 959-960, 968-971 entry C          line   198 file /storage/hive/project/chem-sherrill/csargent30/.conda/envs/psi419/share/psi4/basis/def2-universal-jkfit.gbs 
    atoms 7, 28, 44, 65, 72, 93, 105, 116, 122, 130, 149, 156, 158, 166, 174, 188, 198, 205, 219, 229, 241, 247, 255, 265, 271, 287, 307, 326, 332, 340, 359, 376, 390, 405, 413, 427, 434, 450, 470, 482, 494, 509, 517, 531, 550, 560, 575, 594, 613, 627, 635, 649, 668, 675, 682, 684-685, 699, 711, 725, 732, 742, 761, 768, 787, 801, 818, 832, 839, 849, 865, 885, 892, 894, 902, 921, 928, 935, 955, 967, 972                                                                                                                                                                                                                                                                                                                                                                                                                                                                                                                                                                                                                                                                   entry N          line   258 file /storage/hive/project/chem-sherrill/csargent30/.conda/envs/psi419/share/psi4/basis/def2-universal-jkfit.gbs 
    atoms 12, 193, 224, 365, 807                                                                                                                                                                                                                                                                                                                                                                                                                                                                                                                                                                                                                                                                                                                                                                                                                                                                                                                                                                                                                                                        entry S          line   903 file /storage/hive/project/chem-sherrill/csargent30/.conda/envs/psi419/share/psi4/basis/def2-universal-jkfit.gbs 
    atoms 13-25, 35-43, 56-64, 69-71, 84-92, 101-104, 111-115, 124-129, 138-148, 159-165, 175-187, 194-197, 202-204, 212-218, 225-228, 237-240, 249-254, 260-264, 272-284, 298-306, 315-325, 334-339, 348-358, 367-375, 383-389, 399-404, 414-426, 431-433, 441-449, 461-469, 478-481, 490-493, 503-508, 518-530, 539-549, 555-559, 569-574, 583-593, 602-612, 620-626, 636-648, 657-667, 672-674, 686-698, 707-710, 718-724, 734-741, 750-760, 765-767, 776-786, 794-800, 809-817, 825-831, 841-848, 856-864, 874-882, 895-901, 910-920, 925-927, 932-934, 946-954, 963-966, 974-981, 983-984, 986-987, 989-990, 992-993, 995-996, 998-999, 1001-1002, 1004-1005, 1007-1008, 1010-1011, 1013-1014, 1016-1017, 1019-1020, 1022-1023, 1025-1026, 1028-1029, 1031-1032, 1034-1035, 1037-1044                                                                                                                                                                                                                                                                                              entry H          line    18 file /storage/hive/project/chem-sherrill/csargent30/.conda/envs/psi419/share/psi4/basis/def2-universal-jkfit.gbs 

  ==> Integral Setup <==

  ==> DiskDFJK: Density-Fitted J/K Matrices <==

    J tasked:                  Yes
    K tasked:                  Yes
    wK tasked:                  No
    OpenMP threads:             10
    Integrals threads:          10
    Memory [MiB]:            85830
    Algorithm:                Disk
    Integral Cache:           NONE
    Schwarz Cutoff:          1E-12
    Fitting Condition:       1E-10

   => Auxiliary Basis Set <=

  Basis Set: (MINIX AUX)
    Blend: DEF2-UNIVERSAL-JKFIT
    Number of shells: 16133
    Number of basis functions: 48861
    Number of Cartesian functions: 57598
    Spherical Harmonics?: true
    Max angular momentum: 4

  Minimum eigenvalue in the overlap matrix is 1.0755406593E-01.
  Reciprocal condition number of the overlap matrix is 3.6268891127E-02.
    Using symmetric orthogonalization.

  ==> Pre-Iterations <==

  SCF Guess: Superposition of Atomic Densities via on-the-fly atomic UHF (no occupation information).

   -------------------------
    Irrep   Nso     Nmo    
   -------------------------
     A       3153    3153 
   -------------------------
    Total    3153    3153
   -------------------------

  ==> Iterations <==

                           Total Energy        Delta E     RMS |[F,P]|

   @DF-RHF iter SAD: -26832.97575386036624   -2.68330e+04   0.00000e+00 
   @DF-RHF iter   1: -27055.14074597894069   -2.22165e+02   1.37676e-03 DIIS/ADIIS
   @DF-RHF iter   2: -27063.11281060587862   -7.97206e+00   9.49778e-04 DIIS/ADIIS
   @DF-RHF iter   3: -27068.63778896451186   -5.52498e+00   2.00844e-04 DIIS/ADIIS
   @DF-RHF iter   4: -27068.95537763651009   -3.17589e-01   6.55472e-05 DIIS
   @DF-RHF iter   5: -27069.01361425735013   -5.82366e-02   2.52752e-05 DIIS
   @DF-RHF iter   6: -27069.02254578843349   -8.93153e-03   1.06057e-05 DIIS
   @DF-RHF iter   7: -27069.02412326152989   -1.57747e-03   4.72041e-06 DIIS
   @DF-RHF iter   8: -27069.02447302439032   -3.49763e-04   1.41477e-06 DIIS
   @DF-RHF iter   9: -27069.02450648845479   -3.34641e-05   5.81436e-07 DIIS
   @DF-RHF iter  10: -27069.02451171300345   -5.22455e-06   2.28283e-07 DIIS
   @DF-RHF iter  11: -27069.02451301480323   -1.30180e-06   1.34919e-07 DIIS
   @DF-RHF iter  12: -27069.02451363502405   -6.20221e-07   8.81065e-08 DIIS
  Energy and wave function converged.


  ==> Post-Iterations <==

    Orbital Energies [Eh]
    ---------------------

    Doubly Occupied:                                                      

       1A    -91.571301     2A    -91.250967     3A    -91.246067  
       4A    -91.180791     5A    -91.139645     6A    -20.338455  
       7A    -20.279487     8A    -20.274632     9A    -20.266603  
      10A    -20.258070    11A    -20.256157    12A    -20.246712  
      13A    -20.240331    14A    -20.236933    15A    -20.231445  
      16A    -20.231065    17A    -20.227706    18A    -20.225073  
      19A    -20.223685    20A    -20.223188    21A    -20.221923  
      22A    -20.217958    23A    -20.217116    24A    -20.216902  
      25A    -20.209387    26A    -20.203359    27A    -20.197346  
      28A    -20.196965    29A    -20.195011    30A    -20.194809  
      31A    -20.194573    32A    -20.188476    33A    -20.181688  
      34A    -20.180090    35A    -20.179855    36A    -20.179824  
      37A    -20.175833    38A    -20.174583    39A    -20.174484  
      40A    -20.173043    41A    -20.170606    42A    -20.166259  
      43A    -20.165175    44A    -20.163889    45A    -20.162268  
      46A    -20.162127    47A    -20.161729    48A    -20.160167  
      49A    -20.156697    50A    -20.156058    51A    -20.154734  
      52A    -20.153058    53A    -20.152325    54A    -20.150692  
      55A    -20.149294    56A    -20.149201    57A    -20.149072  
      58A    -20.148849    59A    -20.148591    60A    -20.147087  
      61A    -20.147072    62A    -20.146956    63A    -20.146397  
      64A    -20.145734    65A    -20.144671    66A    -20.144440  
      67A    -20.143816    68A    -20.139124    69A    -20.139020  
      70A    -20.138619    71A    -20.137145    72A    -20.135411  
      73A    -20.133379    74A    -20.131630    75A    -20.129802  
      76A    -20.129519    77A    -20.127340    78A    -20.124175  
      79A    -20.123924    80A    -20.123651    81A    -20.122830  
      82A    -20.122012    83A    -20.121692    84A    -20.115665  
      85A    -20.115598    86A    -20.115051    87A    -20.113400  
      88A    -20.110983    89A    -20.106263    90A    -20.101195  
      91A    -20.092985    92A    -20.091705    93A    -20.081211  
      94A    -20.079102    95A    -20.073366    96A    -20.073364  
      97A    -20.070392    98A    -20.061305    99A    -20.060912  
     100A    -20.049328   101A    -20.046345   102A    -20.024710  
     103A    -20.023270   104A    -20.021347   105A    -19.965002  
     106A    -19.953624   107A    -19.949621   108A    -19.944829  
     109A    -19.922644   110A    -19.916545   111A    -19.909325  
     112A    -19.907589   113A    -19.889825   114A    -19.878229  
     115A    -19.864655   116A    -19.862968   117A    -19.853242  
     118A    -19.834264   119A    -19.826107   120A    -19.822350  
     121A    -15.748566   122A    -15.726166   123A    -15.644521  
     124A    -15.617997   125A    -15.515675   126A    -15.473217  
     127A    -15.468926   128A    -15.459620   129A    -15.458225  
     130A    -15.435141   131A    -15.413560   132A    -15.406740  
     133A    -15.401958   134A    -15.393307   135A    -15.392248  
     136A    -15.386748   137A    -15.386193   138A    -15.380881  
     139A    -15.374931   140A    -15.371670   141A    -15.365588  
     142A    -15.362871   143A    -15.359493   144A    -15.359089  
     145A    -15.358493   146A    -15.352031   147A    -15.351900  
     148A    -15.351072   149A    -15.348019   150A    -15.344100  
     151A    -15.341349   152A    -15.340284   153A    -15.339911  
     154A    -15.339454   155A    -15.336998   156A    -15.336686  
     157A    -15.333526   158A    -15.330130   159A    -15.329472  
     160A    -15.327740   161A    -15.326863   162A    -15.325783  
     163A    -15.325717   164A    -15.324579   165A    -15.323560  
     166A    -15.322149   167A    -15.320402   168A    -15.317221  
     169A    -15.316333   170A    -15.316101   171A    -15.315158  
     172A    -15.312316   173A    -15.311938   174A    -15.311311  
     175A    -15.307408   176A    -15.301407   177A    -15.301360  
     178A    -15.300495   179A    -15.300041   180A    -15.297711  
     181A    -15.297654   182A    -15.294881   183A    -15.291373  
     184A    -15.289090   185A    -15.287834   186A    -15.287551  
     187A    -15.286986   188A    -15.285724   189A    -15.284336  
     190A    -15.283301   191A    -15.282700   192A    -15.275578  
     193A    -15.274189   194A    -15.269638   195A    -15.268750  
     196A    -15.254193   197A    -15.248885   198A    -15.247415  
     199A    -15.246343   200A    -15.244301   201A    -15.235783  
     202A    -11.415188   203A    -11.343306   204A    -11.329656  
     205A    -11.313550   206A    -11.308091   207A    -11.294809  
     208A    -11.287224   209A    -11.281801   210A    -11.276562  
     211A    -11.267824   212A    -11.264675   213A    -11.260832  
     214A    -11.254202   215A    -11.254140   216A    -11.249543  
     217A    -11.247737   218A    -11.244863   219A    -11.242883  
     220A    -11.241636   221A    -11.239789   222A    -11.239180  
     223A    -11.238406   224A    -11.235497   225A    -11.234698  
     226A    -11.234187   227A    -11.234137   228A    -11.228128  
     229A    -11.227120   230A    -11.224333   231A    -11.221283  
     232A    -11.221101   233A    -11.219343   234A    -11.218970  
     235A    -11.218173   236A    -11.217450   237A    -11.216209  
     238A    -11.215692   239A    -11.214352   240A    -11.213041  
     241A    -11.212474   242A    -11.211207   243A    -11.211164  
     244A    -11.210110   245A    -11.210059   246A    -11.209220  
     247A    -11.206985   248A    -11.206078   249A    -11.205081  
     250A    -11.202358   251A    -11.201060   252A    -11.200749  
     253A    -11.200465   254A    -11.200274   255A    -11.198146  
     256A    -11.197335   257A    -11.194971   258A    -11.193567  
     259A    -11.193250   260A    -11.192691   261A    -11.192171  
     262A    -11.190168   263A    -11.189284   264A    -11.188179  
     265A    -11.185707   266A    -11.184376   267A    -11.183781  
     268A    -11.182876   269A    -11.182616   270A    -11.182572  
     271A    -11.182404   272A    -11.181387   273A    -11.180079  
     274A    -11.179454   275A    -11.179430   276A    -11.178662  
     277A    -11.178483   278A    -11.176972   279A    -11.176658  
     280A    -11.173912   281A    -11.173233   282A    -11.173202  
     283A    -11.172704   284A    -11.170482   285A    -11.169967  
     286A    -11.169881   287A    -11.169840   288A    -11.169228  
     289A    -11.167704   290A    -11.166224   291A    -11.162371  
     292A    -11.160649   293A    -11.158457   294A    -11.157014  
     295A    -11.156228   296A    -11.155456   297A    -11.153737  
     298A    -11.150568   299A    -11.150258   300A    -11.150214  
     301A    -11.149010   302A    -11.147364   303A    -11.146590  
     304A    -11.146160   305A    -11.145018   306A    -11.143859  
     307A    -11.141589   308A    -11.140746   309A    -11.140533  
     310A    -11.139249   311A    -11.138992   312A    -11.137567  
     313A    -11.137372   314A    -11.137005   315A    -11.137002  
     316A    -11.136023   317A    -11.134838   318A    -11.134780  
     319A    -11.133501   320A    -11.132680   321A    -11.130535  
     322A    -11.130379   323A    -11.128562   324A    -11.128270  
     325A    -11.128245   326A    -11.127542   327A    -11.126756  
     328A    -11.125493   329A    -11.125103   330A    -11.124859  
     331A    -11.124705   332A    -11.124257   333A    -11.123793  
     334A    -11.123544   335A    -11.123154   336A    -11.121822  
     337A    -11.121742   338A    -11.120698   339A    -11.120682  
     340A    -11.119352   341A    -11.119256   342A    -11.119026  
     343A    -11.118805   344A    -11.116915   345A    -11.116824  
     346A    -11.116624   347A    -11.116614   348A    -11.114745  
     349A    -11.114734   350A    -11.113922   351A    -11.112940  
     352A    -11.112553   353A    -11.111984   354A    -11.110351  
     355A    -11.109226   356A    -11.108379   357A    -11.108182  
     358A    -11.106408   359A    -11.106202   360A    -11.104372  
     361A    -11.102682   362A    -11.102501   363A    -11.101455  
     364A    -11.101162   365A    -11.100454   366A    -11.100067  
     367A    -11.098931   368A    -11.098747   369A    -11.098495  
     370A    -11.098122   371A    -11.096747   372A    -11.096734  
     373A    -11.096455   374A    -11.096330   375A    -11.095853  
     376A    -11.095613   377A    -11.095610   378A    -11.095267  
     379A    -11.093847   380A    -11.092842   381A    -11.092250  
     382A    -11.091776   383A    -11.090672   384A    -11.090275  
     385A    -11.090115   386A    -11.088552   387A    -11.087611  
     388A    -11.087167   389A    -11.086801   390A    -11.086202  
     391A    -11.085925   392A    -11.084987   393A    -11.084675  
     394A    -11.084062   395A    -11.083288   396A    -11.083270  
     397A    -11.082046   398A    -11.081189   399A    -11.078775  
     400A    -11.076977   401A    -11.076732   402A    -11.076578  
     403A    -11.076323   404A    -11.075383   405A    -11.074884  
     406A    -11.074278   407A    -11.073925   408A    -11.073705  
     409A    -11.073655   410A    -11.073109   411A    -11.073063  
     412A    -11.072719   413A    -11.071609   414A    -11.071443  
     415A    -11.071269   416A    -11.070761   417A    -11.070744  
     418A    -11.070041   419A    -11.069440   420A    -11.068422  
     421A    -11.068197   422A    -11.068073   423A    -11.067506  
     424A    -11.066656   425A    -11.066540   426A    -11.065731  
     427A    -11.065047   428A    -11.064388   429A    -11.062968  
     430A    -11.062957   431A    -11.062804   432A    -11.061602  
     433A    -11.060760   434A    -11.060159   435A    -11.059610  
     436A    -11.059517   437A    -11.058896   438A    -11.057940  
     439A    -11.057671   440A    -11.057189   441A    -11.057169  
     442A    -11.056383   443A    -11.054807   444A    -11.053976  
     445A    -11.052368   446A    -11.051833   447A    -11.051587  
     448A    -11.051432   449A    -11.051225   450A    -11.051019  
     451A    -11.050856   452A    -11.050358   453A    -11.050006  
     454A    -11.049982   455A    -11.048901   456A    -11.048131  
     457A    -11.047445   458A    -11.046404   459A    -11.044562  
     460A    -11.044466   461A    -11.042615   462A    -11.042272  
     463A    -11.042056   464A    -11.042004   465A    -11.040976  
     466A    -11.040890   467A    -11.039793   468A    -11.039310  
     469A    -11.038788   470A    -11.038691   471A    -11.037939  
     472A    -11.036826   473A    -11.034219   474A    -11.034055  
     475A    -11.033375   476A    -11.032603   477A    -11.032469  
     478A    -11.031783   479A    -11.031676   480A    -11.031523  
     481A    -11.030820   482A    -11.029768   483A    -11.029520  
     484A    -11.029148   485A    -11.028974   486A    -11.028655  
     487A    -11.028122   488A    -11.025932   489A    -11.024361  
     490A    -11.021899   491A    -11.016788   492A    -11.014998  
     493A    -11.014522   494A    -11.014462   495A    -11.014359  
     496A    -11.014300   497A    -11.013071   498A    -11.013008  
     499A    -11.012136   500A    -11.008088   501A    -11.004981  
     502A    -11.001106   503A    -10.996588   504A    -10.995389  
     505A    -10.989677   506A    -10.984890   507A    -10.972645  
     508A    -10.969926   509A    -10.967562   510A    -10.959664  
     511A    -10.958011   512A    -10.957878   513A    -10.955109  
     514A    -10.929657   515A    -10.914963   516A    -10.907169  
     517A     -9.135728   518A     -8.863851   519A     -8.859470  
     520A     -8.799013   521A     -8.759405   522A     -6.791766  
     523A     -6.786686   524A     -6.784322   525A     -6.513996  
     526A     -6.511655   527A     -6.509613   528A     -6.508390  
     529A     -6.506510   530A     -6.504333   531A     -6.448641  
     532A     -6.446852   533A     -6.443983   534A     -6.409003  
     535A     -6.407408   536A     -6.404459   537A     -1.463851  
     538A     -1.442607   539A     -1.399020   540A     -1.371156  
     541A     -1.367148   542A     -1.362858   543A     -1.353522  
     544A     -1.347749   545A     -1.345433   546A     -1.340006  
     547A     -1.335544   548A     -1.333824   549A     -1.318787  
     550A     -1.318696   551A     -1.318572   552A     -1.316153  
     553A     -1.314877   554A     -1.306836   555A     -1.305489  
     556A     -1.304050   557A     -1.297295   558A     -1.296527  
     559A     -1.294798   560A     -1.294077   561A     -1.292200  
     562A     -1.290695   563A     -1.290552   564A     -1.289864  
     565A     -1.286534   566A     -1.286444   567A     -1.284868  
     568A     -1.283386   569A     -1.281173   570A     -1.280294  
     571A     -1.279939   572A     -1.276474   573A     -1.275647  
     574A     -1.271842   575A     -1.271467   576A     -1.270585  
     577A     -1.270469   578A     -1.270271   579A     -1.268502  
     580A     -1.266738   581A     -1.266075   582A     -1.265238  
     583A     -1.264066   584A     -1.263484   585A     -1.261120  
     586A     -1.261008   587A     -1.260882   588A     -1.259982  
     589A     -1.258369   590A     -1.257419   591A     -1.257265  
     592A     -1.257029   593A     -1.256459   594A     -1.256274  
     595A     -1.253524   596A     -1.253417   597A     -1.251347  
     598A     -1.250371   599A     -1.249805   600A     -1.248006  
     601A     -1.247914   602A     -1.247686   603A     -1.246721  
     604A     -1.246438   605A     -1.244470   606A     -1.243972  
     607A     -1.242919   608A     -1.239499   609A     -1.239352  
     610A     -1.239335   611A     -1.238181   612A     -1.237610  
     613A     -1.237399   614A     -1.237134   615A     -1.236496  
     616A     -1.235225   617A     -1.231377   618A     -1.231240  
     619A     -1.230248   620A     -1.228276   621A     -1.227840  
     622A     -1.227766   623A     -1.227020   624A     -1.222089  
     625A     -1.220257   626A     -1.219025   627A     -1.217280  
     628A     -1.216837   629A     -1.213488   630A     -1.212137  
     631A     -1.198665   632A     -1.194522   633A     -1.194347  
     634A     -1.194017   635A     -1.192356   636A     -1.192174  
     637A     -1.191590   638A     -1.183101   639A     -1.182783  
     640A     -1.181836   641A     -1.177071   642A     -1.175856  
     643A     -1.175107   644A     -1.173170   645A     -1.172934  
     646A     -1.170764   647A     -1.167481   648A     -1.167264  
     649A     -1.166347   650A     -1.162915   651A     -1.161907  
     652A     -1.161194   653A     -1.160861   654A     -1.150435  
     655A     -1.144045   656A     -1.143836   657A     -1.143552  
     658A     -1.141495   659A     -1.140998   660A     -1.140278  
     661A     -1.136002   662A     -1.133823   663A     -1.131673  
     664A     -1.130847   665A     -1.129017   666A     -1.128642  
     667A     -1.128310   668A     -1.127296   669A     -1.126262  
     670A     -1.125931   671A     -1.124588   672A     -1.124194  
     673A     -1.123374   674A     -1.123224   675A     -1.122487  
     676A     -1.121652   677A     -1.119262   678A     -1.118804  
     679A     -1.118161   680A     -1.117794   681A     -1.116344  
     682A     -1.115306   683A     -1.115037   684A     -1.114305  
     685A     -1.113953   686A     -1.113113   687A     -1.112883  
     688A     -1.111744   689A     -1.110199   690A     -1.108020  
     691A     -1.106928   692A     -1.106881   693A     -1.105843  
     694A     -1.104846   695A     -1.104343   696A     -1.103180  
     697A     -1.100652   698A     -1.097887   699A     -1.097103  
     700A     -1.096054   701A     -1.095885   702A     -1.095216  
     703A     -1.093237   704A     -1.092744   705A     -1.088314  
     706A     -1.086756   707A     -1.082797   708A     -1.080248  
     709A     -1.079822   710A     -1.079452   711A     -1.079450  
     712A     -1.077389   713A     -1.076491   714A     -1.076263  
     715A     -1.075029   716A     -1.074985   717A     -1.074899  
     718A     -1.072074   719A     -1.071538   720A     -1.067588  
     721A     -1.067469   722A     -1.065102   723A     -1.064996  
     724A     -1.063451   725A     -1.062979   726A     -1.058275  
     727A     -1.057148   728A     -1.056165   729A     -1.055352  
     730A     -1.055085   731A     -1.053604   732A     -1.047153  
     733A     -1.046553   734A     -1.046135   735A     -1.044842  
     736A     -1.044473   737A     -1.043477   738A     -1.042616  
     739A     -1.038910   740A     -1.038352   741A     -1.038088  
     742A     -1.036244   743A     -1.036123   744A     -1.030512  
     745A     -1.029203   746A     -1.028148   747A     -1.023247  
     748A     -1.023092   749A     -1.020930   750A     -1.018395  
     751A     -1.011904   752A     -1.010144   753A     -1.009795  
     754A     -1.006947   755A     -1.005620   756A     -1.003566  
     757A     -0.999693   758A     -0.999244   759A     -0.997292  
     760A     -0.992071   761A     -0.990202   762A     -0.990127  
     763A     -0.989045   764A     -0.988665   765A     -0.988632  
     766A     -0.988495   767A     -0.987582   768A     -0.987564  
     769A     -0.987362   770A     -0.983702   771A     -0.981015  
     772A     -0.979072   773A     -0.978563   774A     -0.978437  
     775A     -0.978184   776A     -0.977603   777A     -0.975353  
     778A     -0.973678   779A     -0.972435   780A     -0.971257  
     781A     -0.969059   782A     -0.968503   783A     -0.965871  
     784A     -0.965637   785A     -0.964052   786A     -0.962393  
     787A     -0.960621   788A     -0.958569   789A     -0.955964  
     790A     -0.955804   791A     -0.954775   792A     -0.951689  
     793A     -0.947590   794A     -0.946427   795A     -0.945238  
     796A     -0.944880   797A     -0.941901   798A     -0.941882  
     799A     -0.939906   800A     -0.935741   801A     -0.935028  
     802A     -0.934012   803A     -0.933720   804A     -0.929638  
     805A     -0.929214   806A     -0.928125   807A     -0.925715  
     808A     -0.925428   809A     -0.923157   810A     -0.922062  
     811A     -0.921608   812A     -0.921172   813A     -0.919400  
     814A     -0.917630   815A     -0.917269   816A     -0.916813  
     817A     -0.915517   818A     -0.914607   819A     -0.913782  
     820A     -0.913375   821A     -0.912862   822A     -0.912148  
     823A     -0.908170   824A     -0.906887   825A     -0.905932  
     826A     -0.905734   827A     -0.904245   828A     -0.903788  
     829A     -0.902936   830A     -0.902675   831A     -0.899844  
     832A     -0.898383   833A     -0.897125   834A     -0.894407  
     835A     -0.890808   836A     -0.890403   837A     -0.889121  
     838A     -0.888768   839A     -0.886957   840A     -0.886880  
     841A     -0.884843   842A     -0.884775   843A     -0.880942  
     844A     -0.880320   845A     -0.880275   846A     -0.879925  
     847A     -0.879136   848A     -0.876312   849A     -0.875772  
     850A     -0.875598   851A     -0.875148   852A     -0.869616  
     853A     -0.868340   854A     -0.864948   855A     -0.862863  
     856A     -0.861528   857A     -0.859334   858A     -0.856441  
     859A     -0.855452   860A     -0.853310   861A     -0.853218  
     862A     -0.852032   863A     -0.849586   864A     -0.846526  
     865A     -0.845093   866A     -0.843155   867A     -0.842445  
     868A     -0.840152   869A     -0.839640   870A     -0.838853  
     871A     -0.838573   872A     -0.836773   873A     -0.835960  
     874A     -0.835128   875A     -0.833861   876A     -0.833470  
     877A     -0.827350   878A     -0.826330   879A     -0.825298  
     880A     -0.820362   881A     -0.820002   882A     -0.819209  
     883A     -0.818825   884A     -0.818758   885A     -0.818445  
     886A     -0.818024   887A     -0.812612   888A     -0.812382  
     889A     -0.810087   890A     -0.810033   891A     -0.808728  
     892A     -0.808266   893A     -0.802369   894A     -0.802339  
     895A     -0.802082   896A     -0.800004   897A     -0.796387  
     898A     -0.796290   899A     -0.791823   900A     -0.790724  
     901A     -0.790358   902A     -0.790252   903A     -0.786742  
     904A     -0.785914   905A     -0.785845   906A     -0.785423  
     907A     -0.785057   908A     -0.781705   909A     -0.780809  
     910A     -0.780379   911A     -0.779254   912A     -0.776925  
     913A     -0.775766   914A     -0.775143   915A     -0.774971  
     916A     -0.772146   917A     -0.771834   918A     -0.769689  
     919A     -0.769328   920A     -0.767920   921A     -0.765159  
     922A     -0.764338   923A     -0.764165   924A     -0.762353  
     925A     -0.761808   926A     -0.760660   927A     -0.758561  
     928A     -0.758090   929A     -0.757886   930A     -0.756905  
     931A     -0.755306   932A     -0.753606   933A     -0.753123  
     934A     -0.750619   935A     -0.750472   936A     -0.750404  
     937A     -0.748681   938A     -0.748587   939A     -0.748142  
     940A     -0.746378   941A     -0.745453   942A     -0.743215  
     943A     -0.740086   944A     -0.739469   945A     -0.738828  
     946A     -0.736821   947A     -0.734003   948A     -0.733392  
     949A     -0.732166   950A     -0.731143   951A     -0.730332  
     952A     -0.730177   953A     -0.729843   954A     -0.728286  
     955A     -0.728131   956A     -0.727074   957A     -0.725136  
     958A     -0.724344   959A     -0.722684   960A     -0.722512  
     961A     -0.721985   962A     -0.721154   963A     -0.719714  
     964A     -0.717867   965A     -0.716533   966A     -0.715993  
     967A     -0.715802   968A     -0.713013   969A     -0.712450  
     970A     -0.712147   971A     -0.711958   972A     -0.710091  
     973A     -0.709217   974A     -0.709111   975A     -0.707990  
     976A     -0.707163   977A     -0.705628   978A     -0.705125  
     979A     -0.704745   980A     -0.703977   981A     -0.702549  
     982A     -0.702067   983A     -0.701237   984A     -0.700935  
     985A     -0.700052   986A     -0.698842   987A     -0.697921  
     988A     -0.697178   989A     -0.696453   990A     -0.695768  
     991A     -0.695377   992A     -0.694980   993A     -0.693983  
     994A     -0.693634   995A     -0.692600   996A     -0.690927  
     997A     -0.690046   998A     -0.687957   999A     -0.687517  
    1000A     -0.686014  1001A     -0.685742  1002A     -0.684523  
    1003A     -0.684213  1004A     -0.684060  1005A     -0.681994  
    1006A     -0.681691  1007A     -0.680632  1008A     -0.680402  
    1009A     -0.679757  1010A     -0.677632  1011A     -0.677378  
    1012A     -0.676668  1013A     -0.676314  1014A     -0.675715  
    1015A     -0.675379  1016A     -0.675328  1017A     -0.674948  
    1018A     -0.674631  1019A     -0.674083  1020A     -0.673159  
    1021A     -0.672811  1022A     -0.672640  1023A     -0.671583  
    1024A     -0.671540  1025A     -0.670557  1026A     -0.670318  
    1027A     -0.669828  1028A     -0.668852  1029A     -0.667759  
    1030A     -0.667484  1031A     -0.666311  1032A     -0.665598  
    1033A     -0.665246  1034A     -0.664875  1035A     -0.662612  
    1036A     -0.662311  1037A     -0.661676  1038A     -0.661027  
    1039A     -0.660106  1040A     -0.659830  1041A     -0.656944  
    1042A     -0.656338  1043A     -0.655790  1044A     -0.655729  
    1045A     -0.655607  1046A     -0.653507  1047A     -0.653420  
    1048A     -0.653006  1049A     -0.652860  1050A     -0.651794  
    1051A     -0.651566  1052A     -0.651282  1053A     -0.649746  
    1054A     -0.649021  1055A     -0.648862  1056A     -0.648115  
    1057A     -0.648081  1058A     -0.647905  1059A     -0.647424  
    1060A     -0.646678  1061A     -0.645588  1062A     -0.645177  
    1063A     -0.644152  1064A     -0.643634  1065A     -0.641995  
    1066A     -0.641034  1067A     -0.640902  1068A     -0.640428  
    1069A     -0.639845  1070A     -0.639114  1071A     -0.637179  
    1072A     -0.636250  1073A     -0.635313  1074A     -0.634885  
    1075A     -0.634287  1076A     -0.632622  1077A     -0.631356  
    1078A     -0.630388  1079A     -0.629973  1080A     -0.629861  
    1081A     -0.629740  1082A     -0.627866  1083A     -0.626687  
    1084A     -0.626293  1085A     -0.625985  1086A     -0.625327  
    1087A     -0.624766  1088A     -0.624104  1089A     -0.623575  
    1090A     -0.622103  1091A     -0.621249  1092A     -0.620115  
    1093A     -0.619490  1094A     -0.618320  1095A     -0.618191  
    1096A     -0.617697  1097A     -0.617233  1098A     -0.616637  
    1099A     -0.616029  1100A     -0.615735  1101A     -0.614845  
    1102A     -0.614437  1103A     -0.613947  1104A     -0.613533  
    1105A     -0.612396  1106A     -0.611624  1107A     -0.611020  
    1108A     -0.610738  1109A     -0.609851  1110A     -0.609107  
    1111A     -0.608383  1112A     -0.608213  1113A     -0.607314  
    1114A     -0.606624  1115A     -0.606486  1116A     -0.605911  
    1117A     -0.605208  1118A     -0.604545  1119A     -0.603817  
    1120A     -0.603446  1121A     -0.603385  1122A     -0.603070  
    1123A     -0.602023  1124A     -0.601792  1125A     -0.601686  
    1126A     -0.601074  1127A     -0.600497  1128A     -0.600344  
    1129A     -0.599856  1130A     -0.598757  1131A     -0.598463  
    1132A     -0.597549  1133A     -0.596970  1134A     -0.596797  
    1135A     -0.596695  1136A     -0.594639  1137A     -0.594312  
    1138A     -0.594059  1139A     -0.593527  1140A     -0.593115  
    1141A     -0.592277  1142A     -0.591449  1143A     -0.590421  
    1144A     -0.589418  1145A     -0.589366  1146A     -0.589124  
    1147A     -0.587872  1148A     -0.587690  1149A     -0.587393  
    1150A     -0.587087  1151A     -0.586354  1152A     -0.583859  
    1153A     -0.583618  1154A     -0.583529  1155A     -0.582760  
    1156A     -0.582277  1157A     -0.581538  1158A     -0.580943  
    1159A     -0.580551  1160A     -0.580252  1161A     -0.579473  
    1162A     -0.578781  1163A     -0.578101  1164A     -0.577555  
    1165A     -0.577418  1166A     -0.576577  1167A     -0.575478  
    1168A     -0.575369  1169A     -0.574770  1170A     -0.573970  
    1171A     -0.573366  1172A     -0.573139  1173A     -0.571972  
    1174A     -0.570903  1175A     -0.570357  1176A     -0.568295  
    1177A     -0.567421  1178A     -0.566875  1179A     -0.566731  
    1180A     -0.565972  1181A     -0.565024  1182A     -0.564661  
    1183A     -0.563922  1184A     -0.563676  1185A     -0.563273  
    1186A     -0.562869  1187A     -0.561765  1188A     -0.560481  
    1189A     -0.559668  1190A     -0.559481  1191A     -0.559038  
    1192A     -0.558484  1193A     -0.558363  1194A     -0.558097  
    1195A     -0.557903  1196A     -0.557728  1197A     -0.556546  
    1198A     -0.555969  1199A     -0.555899  1200A     -0.555480  
    1201A     -0.554473  1202A     -0.554094  1203A     -0.553606  
    1204A     -0.553496  1205A     -0.552573  1206A     -0.552105  
    1207A     -0.551729  1208A     -0.551391  1209A     -0.550774  
    1210A     -0.549905  1211A     -0.549349  1212A     -0.549229  
    1213A     -0.548668  1214A     -0.547991  1215A     -0.547667  
    1216A     -0.547258  1217A     -0.546582  1218A     -0.546212  
    1219A     -0.545819  1220A     -0.545575  1221A     -0.544698  
    1222A     -0.544557  1223A     -0.543891  1224A     -0.542647  
    1225A     -0.542512  1226A     -0.542073  1227A     -0.541976  
    1228A     -0.540413  1229A     -0.540040  1230A     -0.539932  
    1231A     -0.539608  1232A     -0.539501  1233A     -0.539098  
    1234A     -0.538408  1235A     -0.538093  1236A     -0.537554  
    1237A     -0.536950  1238A     -0.536779  1239A     -0.536735  
    1240A     -0.535988  1241A     -0.535197  1242A     -0.534579  
    1243A     -0.533775  1244A     -0.533612  1245A     -0.533233  
    1246A     -0.532172  1247A     -0.531641  1248A     -0.530926  
    1249A     -0.530694  1250A     -0.530252  1251A     -0.530031  
    1252A     -0.529832  1253A     -0.529319  1254A     -0.528883  
    1255A     -0.528606  1256A     -0.527863  1257A     -0.527815  
    1258A     -0.527083  1259A     -0.526756  1260A     -0.526012  
    1261A     -0.525480  1262A     -0.525150  1263A     -0.524954  
    1264A     -0.524327  1265A     -0.523626  1266A     -0.523003  
    1267A     -0.522458  1268A     -0.522071  1269A     -0.521888  
    1270A     -0.521498  1271A     -0.521302  1272A     -0.520740  
    1273A     -0.520340  1274A     -0.519606  1275A     -0.519324  
    1276A     -0.519292  1277A     -0.518943  1278A     -0.518518  
    1279A     -0.518333  1280A     -0.517691  1281A     -0.516909  
    1282A     -0.516832  1283A     -0.516267  1284A     -0.515508  
    1285A     -0.515035  1286A     -0.514723  1287A     -0.514252  
    1288A     -0.513732  1289A     -0.513373  1290A     -0.513141  
    1291A     -0.512355  1292A     -0.511896  1293A     -0.511705  
    1294A     -0.511598  1295A     -0.511452  1296A     -0.511044  
    1297A     -0.510418  1298A     -0.510332  1299A     -0.509974  
    1300A     -0.509313  1301A     -0.508615  1302A     -0.508383  
    1303A     -0.508204  1304A     -0.507442  1305A     -0.506729  
    1306A     -0.506492  1307A     -0.506408  1308A     -0.506123  
    1309A     -0.505434  1310A     -0.505139  1311A     -0.504616  
    1312A     -0.504284  1313A     -0.503803  1314A     -0.503303  
    1315A     -0.502945  1316A     -0.502748  1317A     -0.502580  
    1318A     -0.501965  1319A     -0.501452  1320A     -0.500903  
    1321A     -0.500454  1322A     -0.500277  1323A     -0.499435  
    1324A     -0.499320  1325A     -0.499188  1326A     -0.499147  
    1327A     -0.498363  1328A     -0.497835  1329A     -0.497569  
    1330A     -0.497196  1331A     -0.496598  1332A     -0.496338  
    1333A     -0.496167  1334A     -0.495375  1335A     -0.494999  
    1336A     -0.494715  1337A     -0.494423  1338A     -0.494113  
    1339A     -0.493891  1340A     -0.493497  1341A     -0.492768  
    1342A     -0.492591  1343A     -0.492410  1344A     -0.492081  
    1345A     -0.491704  1346A     -0.491466  1347A     -0.491183  
    1348A     -0.491008  1349A     -0.490619  1350A     -0.490066  
    1351A     -0.489595  1352A     -0.488952  1353A     -0.488931  
    1354A     -0.487484  1355A     -0.487350  1356A     -0.487205  
    1357A     -0.487120  1358A     -0.486761  1359A     -0.486473  
    1360A     -0.485631  1361A     -0.485257  1362A     -0.485110  
    1363A     -0.484757  1364A     -0.484453  1365A     -0.483816  
    1366A     -0.483765  1367A     -0.483152  1368A     -0.483105  
    1369A     -0.482926  1370A     -0.482538  1371A     -0.481950  
    1372A     -0.481400  1373A     -0.481017  1374A     -0.480774  
    1375A     -0.480331  1376A     -0.479986  1377A     -0.479602  
    1378A     -0.479479  1379A     -0.479027  1380A     -0.478632  
    1381A     -0.478058  1382A     -0.477842  1383A     -0.477687  
    1384A     -0.477355  1385A     -0.476440  1386A     -0.476273  
    1387A     -0.475570  1388A     -0.475411  1389A     -0.474718  
    1390A     -0.474276  1391A     -0.474103  1392A     -0.473675  
    1393A     -0.473460  1394A     -0.473188  1395A     -0.472951  
    1396A     -0.472591  1397A     -0.472438  1398A     -0.471955  
    1399A     -0.471498  1400A     -0.470644  1401A     -0.470487  
    1402A     -0.470034  1403A     -0.469869  1404A     -0.469411  
    1405A     -0.469134  1406A     -0.469026  1407A     -0.468836  
    1408A     -0.468545  1409A     -0.468337  1410A     -0.467483  
    1411A     -0.467051  1412A     -0.466789  1413A     -0.466700  
    1414A     -0.465980  1415A     -0.465811  1416A     -0.465578  
    1417A     -0.464862  1418A     -0.464665  1419A     -0.464347  
    1420A     -0.463998  1421A     -0.463757  1422A     -0.463546  
    1423A     -0.463111  1424A     -0.462593  1425A     -0.462276  
    1426A     -0.462149  1427A     -0.461761  1428A     -0.461484  
    1429A     -0.461293  1430A     -0.460811  1431A     -0.460261  
    1432A     -0.459994  1433A     -0.458812  1434A     -0.458341  
    1435A     -0.458337  1436A     -0.458023  1437A     -0.457752  
    1438A     -0.457346  1439A     -0.457189  1440A     -0.456681  
    1441A     -0.456190  1442A     -0.455674  1443A     -0.455317  
    1444A     -0.455143  1445A     -0.455011  1446A     -0.453852  
    1447A     -0.453505  1448A     -0.453145  1449A     -0.452896  
    1450A     -0.452373  1451A     -0.452224  1452A     -0.452059  
    1453A     -0.451979  1454A     -0.451841  1455A     -0.451668  
    1456A     -0.450852  1457A     -0.450572  1458A     -0.450266  
    1459A     -0.450075  1460A     -0.449768  1461A     -0.449570  
    1462A     -0.448893  1463A     -0.448780  1464A     -0.448475  
    1465A     -0.447840  1466A     -0.447660  1467A     -0.447013  
    1468A     -0.446942  1469A     -0.446259  1470A     -0.445917  
    1471A     -0.445837  1472A     -0.445481  1473A     -0.445319  
    1474A     -0.445016  1475A     -0.444601  1476A     -0.444147  
    1477A     -0.444049  1478A     -0.443928  1479A     -0.443595  
    1480A     -0.443305  1481A     -0.443100  1482A     -0.442689  
    1483A     -0.442645  1484A     -0.442337  1485A     -0.441679  
    1486A     -0.441426  1487A     -0.441028  1488A     -0.440831  
    1489A     -0.440499  1490A     -0.440449  1491A     -0.440047  
    1492A     -0.439477  1493A     -0.439163  1494A     -0.438716  
    1495A     -0.438642  1496A     -0.438421  1497A     -0.438038  
    1498A     -0.437835  1499A     -0.437681  1500A     -0.437355  
    1501A     -0.436997  1502A     -0.436531  1503A     -0.436433  
    1504A     -0.436184  1505A     -0.435436  1506A     -0.435032  
    1507A     -0.434607  1508A     -0.433942  1509A     -0.433227  
    1510A     -0.432974  1511A     -0.432776  1512A     -0.432735  
    1513A     -0.431912  1514A     -0.431519  1515A     -0.431066  
    1516A     -0.430816  1517A     -0.430465  1518A     -0.430046  
    1519A     -0.429441  1520A     -0.428943  1521A     -0.428839  
    1522A     -0.428710  1523A     -0.428673  1524A     -0.427869  
    1525A     -0.427437  1526A     -0.427268  1527A     -0.426808  
    1528A     -0.426636  1529A     -0.426181  1530A     -0.425736  
    1531A     -0.425205  1532A     -0.424628  1533A     -0.424490  
    1534A     -0.424104  1535A     -0.423982  1536A     -0.423423  
    1537A     -0.423239  1538A     -0.423058  1539A     -0.422733  
    1540A     -0.422478  1541A     -0.422106  1542A     -0.421867  
    1543A     -0.421439  1544A     -0.420985  1545A     -0.420702  
    1546A     -0.420359  1547A     -0.420297  1548A     -0.420053  
    1549A     -0.420032  1550A     -0.419564  1551A     -0.419130  
    1552A     -0.418946  1553A     -0.418801  1554A     -0.418305  
    1555A     -0.418136  1556A     -0.417701  1557A     -0.417337  
    1558A     -0.417236  1559A     -0.416783  1560A     -0.416243  
    1561A     -0.415745  1562A     -0.415039  1563A     -0.414916  
    1564A     -0.414495  1565A     -0.414415  1566A     -0.414176  
    1567A     -0.413837  1568A     -0.413374  1569A     -0.412789  
    1570A     -0.412678  1571A     -0.412603  1572A     -0.412407  
    1573A     -0.412149  1574A     -0.412011  1575A     -0.411638  
    1576A     -0.411460  1577A     -0.410863  1578A     -0.410688  
    1579A     -0.410388  1580A     -0.410165  1581A     -0.409600  
    1582A     -0.409357  1583A     -0.408815  1584A     -0.408729  
    1585A     -0.408497  1586A     -0.408324  1587A     -0.408170  
    1588A     -0.407917  1589A     -0.407776  1590A     -0.407137  
    1591A     -0.406892  1592A     -0.406199  1593A     -0.405661  
    1594A     -0.405181  1595A     -0.404738  1596A     -0.404357  
    1597A     -0.404162  1598A     -0.403843  1599A     -0.403298  
    1600A     -0.402583  1601A     -0.402176  1602A     -0.401217  
    1603A     -0.400684  1604A     -0.400487  1605A     -0.400149  
    1606A     -0.399705  1607A     -0.399613  1608A     -0.399208  
    1609A     -0.398908  1610A     -0.398749  1611A     -0.398610  
    1612A     -0.398172  1613A     -0.397806  1614A     -0.397367  
    1615A     -0.396725  1616A     -0.396357  1617A     -0.396180  
    1618A     -0.395781  1619A     -0.395647  1620A     -0.395471  
    1621A     -0.395245  1622A     -0.394912  1623A     -0.394756  
    1624A     -0.394417  1625A     -0.394252  1626A     -0.394015  
    1627A     -0.393915  1628A     -0.393608  1629A     -0.392927  
    1630A     -0.392880  1631A     -0.392745  1632A     -0.392473  
    1633A     -0.391540  1634A     -0.391460  1635A     -0.390725  
    1636A     -0.390502  1637A     -0.390311  1638A     -0.389936  
    1639A     -0.389731  1640A     -0.389676  1641A     -0.389563  
    1642A     -0.389235  1643A     -0.388872  1644A     -0.388414  
    1645A     -0.388073  1646A     -0.387990  1647A     -0.387553  
    1648A     -0.386960  1649A     -0.386703  1650A     -0.386073  
    1651A     -0.385975  1652A     -0.385506  1653A     -0.384766  
    1654A     -0.384376  1655A     -0.384048  1656A     -0.384037  
    1657A     -0.383594  1658A     -0.382854  1659A     -0.382618  
    1660A     -0.382495  1661A     -0.382287  1662A     -0.381620  
    1663A     -0.380232  1664A     -0.379758  1665A     -0.379135  
    1666A     -0.378044  1667A     -0.377425  1668A     -0.377334  
    1669A     -0.377251  1670A     -0.376675  1671A     -0.376048  
    1672A     -0.375348  1673A     -0.375047  1674A     -0.374358  
    1675A     -0.374168  1676A     -0.373553  1677A     -0.372844  
    1678A     -0.372264  1679A     -0.371942  1680A     -0.371653  
    1681A     -0.371112  1682A     -0.370136  1683A     -0.370051  
    1684A     -0.369878  1685A     -0.368528  1686A     -0.368237  
    1687A     -0.367189  1688A     -0.367150  1689A     -0.366973  
    1690A     -0.365950  1691A     -0.365859  1692A     -0.365537  
    1693A     -0.365029  1694A     -0.364479  1695A     -0.364385  
    1696A     -0.363674  1697A     -0.363572  1698A     -0.362221  
    1699A     -0.362122  1700A     -0.361732  1701A     -0.361696  
    1702A     -0.360802  1703A     -0.360428  1704A     -0.359939  
    1705A     -0.359568  1706A     -0.359549  1707A     -0.359154  
    1708A     -0.358150  1709A     -0.357719  1710A     -0.357106  
    1711A     -0.356828  1712A     -0.356675  1713A     -0.356407  
    1714A     -0.356241  1715A     -0.355816  1716A     -0.355525  
    1717A     -0.355468  1718A     -0.354467  1719A     -0.354246  
    1720A     -0.353848  1721A     -0.353706  1722A     -0.352840  
    1723A     -0.352554  1724A     -0.352273  1725A     -0.351381  
    1726A     -0.351297  1727A     -0.350638  1728A     -0.350301  
    1729A     -0.349943  1730A     -0.349796  1731A     -0.349642  
    1732A     -0.348845  1733A     -0.347889  1734A     -0.347258  
    1735A     -0.347143  1736A     -0.346065  1737A     -0.345271  
    1738A     -0.345029  1739A     -0.343905  1740A     -0.343127  
    1741A     -0.342950  1742A     -0.342404  1743A     -0.342306  
    1744A     -0.341485  1745A     -0.341092  1746A     -0.340591  
    1747A     -0.340191  1748A     -0.340152  1749A     -0.339891  
    1750A     -0.339618  1751A     -0.339225  1752A     -0.338777  
    1753A     -0.337913  1754A     -0.337268  1755A     -0.336161  
    1756A     -0.335233  1757A     -0.334757  1758A     -0.334548  
    1759A     -0.334452  1760A     -0.333961  1761A     -0.333865  
    1762A     -0.333625  1763A     -0.332940  1764A     -0.332448  
    1765A     -0.331226  1766A     -0.329835  1767A     -0.329538  
    1768A     -0.328395  1769A     -0.328243  1770A     -0.327678  
    1771A     -0.327195  1772A     -0.326595  1773A     -0.326216  
    1774A     -0.325676  1775A     -0.324302  1776A     -0.324238  
    1777A     -0.324121  1778A     -0.322844  1779A     -0.321617  
    1780A     -0.321053  1781A     -0.321040  1782A     -0.320825  
    1783A     -0.320230  1784A     -0.319399  1785A     -0.318611  
    1786A     -0.317972  1787A     -0.317760  1788A     -0.317280  
    1789A     -0.316922  1790A     -0.316257  1791A     -0.316125  
    1792A     -0.315416  1793A     -0.314908  1794A     -0.313879  
    1795A     -0.313566  1796A     -0.312904  1797A     -0.312544  
    1798A     -0.312284  1799A     -0.310603  1800A     -0.309662  
    1801A     -0.308998  1802A     -0.308873  1803A     -0.307416  
    1804A     -0.306997  1805A     -0.306686  1806A     -0.306489  
    1807A     -0.306272  1808A     -0.305926  1809A     -0.305741  
    1810A     -0.305407  1811A     -0.304712  1812A     -0.304050  
    1813A     -0.303774  1814A     -0.303647  1815A     -0.302474  
    1816A     -0.302278  1817A     -0.301868  1818A     -0.301529  
    1819A     -0.300887  1820A     -0.299913  1821A     -0.298740  
    1822A     -0.298532  1823A     -0.297645  1824A     -0.296742  
    1825A     -0.295994  1826A     -0.295844  1827A     -0.295046  
    1828A     -0.294672  1829A     -0.294382  1830A     -0.294334  
    1831A     -0.294234  1832A     -0.292892  1833A     -0.292310  
    1834A     -0.289446  1835A     -0.289170  1836A     -0.289158  
    1837A     -0.286973  1838A     -0.286882  1839A     -0.286761  
    1840A     -0.284256  1841A     -0.283913  1842A     -0.283757  
    1843A     -0.282867  1844A     -0.282324  1845A     -0.282073  
    1846A     -0.280895  1847A     -0.280010  1848A     -0.279972  
    1849A     -0.279471  1850A     -0.279240  1851A     -0.278431  
    1852A     -0.278025  1853A     -0.278008  1854A     -0.277780  
    1855A     -0.277708  1856A     -0.277427  1857A     -0.277119  
    1858A     -0.276617  1859A     -0.273805  1860A     -0.272906  
    1861A     -0.272464  1862A     -0.271941  1863A     -0.271549  
    1864A     -0.271044  1865A     -0.269971  1866A     -0.268874  
    1867A     -0.268758  1868A     -0.268645  1869A     -0.267996  
    1870A     -0.267561  1871A     -0.266902  1872A     -0.266515  
    1873A     -0.266421  1874A     -0.265499  1875A     -0.265273  
    1876A     -0.264100  1877A     -0.264062  1878A     -0.263709  
    1879A     -0.263222  1880A     -0.263166  1881A     -0.262588  
    1882A     -0.262148  1883A     -0.261800  1884A     -0.261539  
    1885A     -0.261215  1886A     -0.260318  1887A     -0.260145  
    1888A     -0.259148  1889A     -0.258268  1890A     -0.257712  
    1891A     -0.257345  1892A     -0.254898  1893A     -0.254804  
    1894A     -0.254764  1895A     -0.253569  1896A     -0.253284  
    1897A     -0.251129  1898A     -0.250603  1899A     -0.250276  
    1900A     -0.248388  1901A     -0.248316  1902A     -0.248303  
    1903A     -0.246571  1904A     -0.246516  1905A     -0.246140  
    1906A     -0.245681  1907A     -0.245160  1908A     -0.244627  
    1909A     -0.244202  1910A     -0.243607  1911A     -0.242719  
    1912A     -0.242062  1913A     -0.241496  1914A     -0.240871  
    1915A     -0.240441  1916A     -0.239818  1917A     -0.236310  
    1918A     -0.235071  1919A     -0.234678  1920A     -0.233612  
    1921A     -0.233471  1922A     -0.233141  1923A     -0.232973  
    1924A     -0.232427  1925A     -0.232185  1926A     -0.231388  
    1927A     -0.231186  1928A     -0.229815  1929A     -0.229294  
    1930A     -0.228511  1931A     -0.227868  1932A     -0.227306  
    1933A     -0.227052  1934A     -0.224086  1935A     -0.223058  
    1936A     -0.222521  1937A     -0.221997  1938A     -0.221739  
    1939A     -0.221522  1940A     -0.221341  1941A     -0.218245  
    1942A     -0.217373  1943A     -0.216688  1944A     -0.216160  
    1945A     -0.215706  1946A     -0.212502  1947A     -0.212360  
    1948A     -0.211943  1949A     -0.211585  1950A     -0.210695  
    1951A     -0.208825  1952A     -0.208638  1953A     -0.206834  
    1954A     -0.205460  1955A     -0.204808  1956A     -0.200374  
    1957A     -0.200035  1958A     -0.198079  1959A     -0.195627  
    1960A     -0.192451  1961A     -0.191872  1962A     -0.189720  
    1963A     -0.188934  1964A     -0.188551  1965A     -0.185218  
    1966A     -0.184980  1967A     -0.176209  1968A     -0.171860  
    1969A     -0.164840  1970A     -0.159929  1971A     -0.158315  
    1972A     -0.150641  1973A     -0.145706  1974A     -0.134644  
    1975A     -0.117902  1976A     -0.110782  1977A     -0.106098  
    1978A     -0.104730  1979A     -0.102890  1980A     -0.096033  
    1981A     -0.089485  1982A     -0.077972  1983A     -0.076410  
    1984A     -0.068278  1985A     -0.064788  1986A     -0.053736  
    1987A     -0.050994  1988A     -0.047602  1989A     -0.041319  
    1990A     -0.031703  1991A     -0.019899  1992A     -0.017727  
    1993A     -0.007943  1994A      0.014996  

    Virtual:                                                              

    1995A      0.197386  1996A      0.217366  1997A      0.225506  
    1998A      0.245995  1999A      0.249080  2000A      0.250646  
    2001A      0.251785  2002A      0.259953  2003A      0.268645  
    2004A      0.273212  2005A      0.276020  2006A      0.280764  
    2007A      0.283906  2008A      0.285874  2009A      0.285894  
    2010A      0.287912  2011A      0.291801  2012A      0.292537  
    2013A      0.294266  2014A      0.294967  2015A      0.296429  
    2016A      0.301751  2017A      0.301933  2018A      0.302176  
    2019A      0.306382  2020A      0.307005  2021A      0.309081  
    2022A      0.310418  2023A      0.311882  2024A      0.313498  
    2025A      0.314016  2026A      0.314639  2027A      0.317231  
    2028A      0.320477  2029A      0.323393  2030A      0.323771  
    2031A      0.331818  2032A      0.332416  2033A      0.336301  
    2034A      0.336523  2035A      0.336882  2036A      0.337223  
    2037A      0.338284  2038A      0.339642  2039A      0.341414  
    2040A      0.341668  2041A      0.343121  2042A      0.343441  
    2043A      0.346333  2044A      0.348903  2045A      0.348931  
    2046A      0.350456  2047A      0.351460  2048A      0.355090  
    2049A      0.355832  2050A      0.356984  2051A      0.357110  
    2052A      0.357458  2053A      0.358836  2054A      0.359541  
    2055A      0.362647  2056A      0.363098  2057A      0.365368  
    2058A      0.368793  2059A      0.369449  2060A      0.369628  
    2061A      0.369715  2062A      0.369855  2063A      0.371518  
    2064A      0.373105  2065A      0.374187  2066A      0.374426  
    2067A      0.376910  2068A      0.378057  2069A      0.378562  
    2070A      0.379398  2071A      0.381443  2072A      0.382077  
    2073A      0.387274  2074A      0.388520  2075A      0.391219  
    2076A      0.391524  2077A      0.395765  2078A      0.397506  
    2079A      0.399390  2080A      0.402144  2081A      0.402209  
    2082A      0.404685  2083A      0.415154  2084A      0.422788  
    2085A      0.424988  2086A      0.428186  2087A      0.430189  
    2088A      0.430344  2089A      0.432586  2090A      0.437756  
    2091A      0.439639  2092A      0.442357  2093A      0.447035  
    2094A      0.450694  2095A      0.456865  2096A      0.458698  
    2097A      0.459264  2098A      0.461688  2099A      0.467887  
    2100A      0.477429  2101A      0.478341  2102A      0.483434  
    2103A      0.490117  2104A      0.490690  2105A      0.493578  
    2106A      0.495346  2107A      0.495631  2108A      0.497694  
    2109A      0.505954  2110A      0.507486  2111A      0.509869  
    2112A      0.513220  2113A      0.520301  2114A      0.523214  
    2115A      0.525154  2116A      0.525923  2117A      0.526014  
    2118A      0.528129  2119A      0.528634  2120A      0.530951  
    2121A      0.531220  2122A      0.532810  2123A      0.535352  
    2124A      0.535936  2125A      0.537479  2126A      0.537504  
    2127A      0.541223  2128A      0.542441  2129A      0.543532  
    2130A      0.544065  2131A      0.545819  2132A      0.546740  
    2133A      0.547305  2134A      0.547388  2135A      0.547571  
    2136A      0.548466  2137A      0.549895  2138A      0.551076  
    2139A      0.551969  2140A      0.553709  2141A      0.553913  
    2142A      0.554589  2143A      0.557228  2144A      0.560144  
    2145A      0.561174  2146A      0.562873  2147A      0.564607  
    2148A      0.565373  2149A      0.565610  2150A      0.566929  
    2151A      0.567558  2152A      0.569697  2153A      0.570315  
    2154A      0.571952  2155A      0.575248  2156A      0.576657  
    2157A      0.578020  2158A      0.578844  2159A      0.578920  
    2160A      0.583166  2161A      0.583772  2162A      0.584839  
    2163A      0.584954  2164A      0.585345  2165A      0.585652  
    2166A      0.586049  2167A      0.587760  2168A      0.588417  
    2169A      0.590131  2170A      0.590170  2171A      0.590595  
    2172A      0.591943  2173A      0.592213  2174A      0.593750  
    2175A      0.595293  2176A      0.596609  2177A      0.597117  
    2178A      0.597239  2179A      0.597626  2180A      0.598487  
    2181A      0.598891  2182A      0.599166  2183A      0.599881  
    2184A      0.601254  2185A      0.603835  2186A      0.604294  
    2187A      0.605246  2188A      0.605508  2189A      0.606306  
    2190A      0.606844  2191A      0.607267  2192A      0.608097  
    2193A      0.610193  2194A      0.611166  2195A      0.612102  
    2196A      0.612191  2197A      0.613381  2198A      0.613570  
    2199A      0.614421  2200A      0.614696  2201A      0.616102  
    2202A      0.618202  2203A      0.618804  2204A      0.619028  
    2205A      0.620139  2206A      0.620324  2207A      0.622948  
    2208A      0.624069  2209A      0.625122  2210A      0.625424  
    2211A      0.626369  2212A      0.626844  2213A      0.628218  
    2214A      0.628783  2215A      0.629164  2216A      0.630823  
    2217A      0.631439  2218A      0.632194  2219A      0.633640  
    2220A      0.634200  2221A      0.634577  2222A      0.635321  
    2223A      0.635544  2224A      0.636338  2225A      0.636876  
    2226A      0.637364  2227A      0.637565  2228A      0.637830  
    2229A      0.637992  2230A      0.638584  2231A      0.639320  
    2232A      0.639585  2233A      0.640202  2234A      0.640795  
    2235A      0.640991  2236A      0.641227  2237A      0.641934  
    2238A      0.642224  2239A      0.643560  2240A      0.644302  
    2241A      0.644694  2242A      0.646118  2243A      0.646365  
    2244A      0.646745  2245A      0.647078  2246A      0.647818  
    2247A      0.648342  2248A      0.648492  2249A      0.648953  
    2250A      0.648977  2251A      0.649321  2252A      0.649519  
    2253A      0.650378  2254A      0.651460  2255A      0.651578  
    2256A      0.652391  2257A      0.652668  2258A      0.653160  
    2259A      0.653586  2260A      0.653856  2261A      0.654787  
    2262A      0.655233  2263A      0.656371  2264A      0.656534  
    2265A      0.657443  2266A      0.658372  2267A      0.659261  
    2268A      0.659703  2269A      0.660052  2270A      0.660583  
    2271A      0.661059  2272A      0.662946  2273A      0.663801  
    2274A      0.664015  2275A      0.664629  2276A      0.665556  
    2277A      0.665870  2278A      0.666218  2279A      0.667418  
    2280A      0.667561  2281A      0.668172  2282A      0.669188  
    2283A      0.670058  2284A      0.670806  2285A      0.670931  
    2286A      0.671593  2287A      0.672662  2288A      0.673279  
    2289A      0.673357  2290A      0.674324  2291A      0.674738  
    2292A      0.675268  2293A      0.675651  2294A      0.675827  
    2295A      0.676296  2296A      0.676735  2297A      0.676985  
    2298A      0.677560  2299A      0.677962  2300A      0.678529  
    2301A      0.678847  2302A      0.679131  2303A      0.679557  
    2304A      0.680304  2305A      0.680580  2306A      0.680794  
    2307A      0.681486  2308A      0.682259  2309A      0.682664  
    2310A      0.683586  2311A      0.683970  2312A      0.684527  
    2313A      0.684977  2314A      0.685549  2315A      0.686334  
    2316A      0.687439  2317A      0.687573  2318A      0.688207  
    2319A      0.688685  2320A      0.689376  2321A      0.689566  
    2322A      0.689999  2323A      0.690675  2324A      0.691124  
    2325A      0.692047  2326A      0.692422  2327A      0.692535  
    2328A      0.693468  2329A      0.693859  2330A      0.694542  
    2331A      0.695113  2332A      0.695722  2333A      0.696558  
    2334A      0.697311  2335A      0.697570  2336A      0.698044  
    2337A      0.698355  2338A      0.698438  2339A      0.699468  
    2340A      0.699690  2341A      0.700243  2342A      0.700508  
    2343A      0.701485  2344A      0.702076  2345A      0.702363  
    2346A      0.702889  2347A      0.703194  2348A      0.703857  
    2349A      0.704235  2350A      0.704389  2351A      0.704714  
    2352A      0.704950  2353A      0.705098  2354A      0.705561  
    2355A      0.706443  2356A      0.706718  2357A      0.707106  
    2358A      0.707393  2359A      0.707444  2360A      0.707661  
    2361A      0.707993  2362A      0.708131  2363A      0.708765  
    2364A      0.709254  2365A      0.709991  2366A      0.710338  
    2367A      0.711083  2368A      0.711446  2369A      0.712793  
    2370A      0.713112  2371A      0.713338  2372A      0.713741  
    2373A      0.714003  2374A      0.714619  2375A      0.714974  
    2376A      0.715279  2377A      0.715450  2378A      0.715545  
    2379A      0.715817  2380A      0.716317  2381A      0.717169  
    2382A      0.717431  2383A      0.718251  2384A      0.718567  
    2385A      0.718937  2386A      0.719413  2387A      0.719698  
    2388A      0.720782  2389A      0.721304  2390A      0.721648  
    2391A      0.721978  2392A      0.722047  2393A      0.722333  
    2394A      0.722719  2395A      0.723577  2396A      0.723908  
    2397A      0.724267  2398A      0.724348  2399A      0.724629  
    2400A      0.725224  2401A      0.725535  2402A      0.726205  
    2403A      0.727053  2404A      0.727233  2405A      0.727892  
    2406A      0.728013  2407A      0.728602  2408A      0.728838  
    2409A      0.729395  2410A      0.729604  2411A      0.729937  
    2412A      0.730342  2413A      0.730600  2414A      0.731089  
    2415A      0.731379  2416A      0.731561  2417A      0.731684  
    2418A      0.732892  2419A      0.732942  2420A      0.733220  
    2421A      0.733384  2422A      0.734088  2423A      0.734287  
    2424A      0.734556  2425A      0.734670  2426A      0.735220  
    2427A      0.735774  2428A      0.736430  2429A      0.737045  
    2430A      0.737156  2431A      0.737560  2432A      0.737759  
    2433A      0.738337  2434A      0.738840  2435A      0.739285  
    2436A      0.739507  2437A      0.739727  2438A      0.740655  
    2439A      0.741715  2440A      0.741854  2441A      0.742321  
    2442A      0.742585  2443A      0.743072  2444A      0.743495  
    2445A      0.744395  2446A      0.744829  2447A      0.745008  
    2448A      0.745409  2449A      0.745504  2450A      0.746123  
    2451A      0.746525  2452A      0.746757  2453A      0.747093  
    2454A      0.747486  2455A      0.747938  2456A      0.748305  
    2457A      0.749122  2458A      0.749909  2459A      0.750146  
    2460A      0.750314  2461A      0.750777  2462A      0.751120  
    2463A      0.751387  2464A      0.751933  2465A      0.752493  
    2466A      0.752880  2467A      0.752946  2468A      0.753351  
    2469A      0.753786  2470A      0.753985  2471A      0.754544  
    2472A      0.754668  2473A      0.754903  2474A      0.755259  
    2475A      0.755581  2476A      0.756156  2477A      0.756698  
    2478A      0.757026  2479A      0.757468  2480A      0.757943  
    2481A      0.758286  2482A      0.758931  2483A      0.759029  
    2484A      0.759758  2485A      0.759825  2486A      0.761094  
    2487A      0.761579  2488A      0.761864  2489A      0.762241  
    2490A      0.762725  2491A      0.763074  2492A      0.763318  
    2493A      0.763392  2494A      0.763829  2495A      0.763950  
    2496A      0.764384  2497A      0.764612  2498A      0.764816  
    2499A      0.765547  2500A      0.765859  2501A      0.766359  
    2502A      0.766489  2503A      0.766659  2504A      0.767074  
    2505A      0.767633  2506A      0.768198  2507A      0.768735  
    2508A      0.768974  2509A      0.769070  2510A      0.769534  
    2511A      0.770037  2512A      0.770270  2513A      0.770562  
    2514A      0.770738  2515A      0.771080  2516A      0.771493  
    2517A      0.771888  2518A      0.772222  2519A      0.772551  
    2520A      0.772794  2521A      0.772951  2522A      0.773510  
    2523A      0.773607  2524A      0.773717  2525A      0.773995  
    2526A      0.774673  2527A      0.774872  2528A      0.775234  
    2529A      0.775947  2530A      0.776664  2531A      0.777122  
    2532A      0.777430  2533A      0.777576  2534A      0.778011  
    2535A      0.778234  2536A      0.778918  2537A      0.779051  
    2538A      0.779395  2539A      0.779705  2540A      0.780004  
    2541A      0.780794  2542A      0.781562  2543A      0.781742  
    2544A      0.782214  2545A      0.782576  2546A      0.782913  
    2547A      0.783302  2548A      0.783748  2549A      0.784145  
    2550A      0.784455  2551A      0.785072  2552A      0.785270  
    2553A      0.785624  2554A      0.785852  2555A      0.786218  
    2556A      0.786324  2557A      0.786791  2558A      0.786861  
    2559A      0.787411  2560A      0.787722  2561A      0.788132  
    2562A      0.788449  2563A      0.788792  2564A      0.789497  
    2565A      0.789680  2566A      0.789808  2567A      0.790157  
    2568A      0.790521  2569A      0.790919  2570A      0.791185  
    2571A      0.791480  2572A      0.791797  2573A      0.792213  
    2574A      0.792350  2575A      0.792595  2576A      0.792790  
    2577A      0.793299  2578A      0.793516  2579A      0.793843  
    2580A      0.794101  2581A      0.794134  2582A      0.794628  
    2583A      0.795194  2584A      0.795753  2585A      0.795915  
    2586A      0.796103  2587A      0.796562  2588A      0.797125  
    2589A      0.797395  2590A      0.798016  2591A      0.798473  
    2592A      0.798616  2593A      0.799066  2594A      0.799580  
    2595A      0.799777  2596A      0.800260  2597A      0.800582  
    2598A      0.800816  2599A      0.801086  2600A      0.801512  
    2601A      0.801783  2602A      0.802203  2603A      0.802403  
    2604A      0.802888  2605A      0.803644  2606A      0.803715  
    2607A      0.803860  2608A      0.804096  2609A      0.804536  
    2610A      0.804582  2611A      0.805247  2612A      0.805399  
    2613A      0.805775  2614A      0.805911  2615A      0.806210  
    2616A      0.806792  2617A      0.807004  2618A      0.807211  
    2619A      0.807621  2620A      0.807933  2621A      0.808323  
    2622A      0.808824  2623A      0.809113  2624A      0.809150  
    2625A      0.809494  2626A      0.809694  2627A      0.810354  
    2628A      0.810932  2629A      0.811169  2630A      0.811672  
    2631A      0.811795  2632A      0.811815  2633A      0.812257  
    2634A      0.812847  2635A      0.813429  2636A      0.813497  
    2637A      0.813976  2638A      0.814064  2639A      0.814265  
    2640A      0.814480  2641A      0.814978  2642A      0.815243  
    2643A      0.815700  2644A      0.815953  2645A      0.816422  
    2646A      0.817017  2647A      0.817585  2648A      0.818012  
    2649A      0.818544  2650A      0.818777  2651A      0.819080  
    2652A      0.819443  2653A      0.820356  2654A      0.820685  
    2655A      0.821271  2656A      0.821436  2657A      0.821928  
    2658A      0.822284  2659A      0.822464  2660A      0.822810  
    2661A      0.823056  2662A      0.823339  2663A      0.823671  
    2664A      0.824121  2665A      0.824530  2666A      0.824799  
    2667A      0.825010  2668A      0.825329  2669A      0.825626  
    2670A      0.825757  2671A      0.826135  2672A      0.826472  
    2673A      0.826621  2674A      0.827159  2675A      0.827929  
    2676A      0.828043  2677A      0.828339  2678A      0.829086  
    2679A      0.829318  2680A      0.829533  2681A      0.830131  
    2682A      0.830878  2683A      0.831135  2684A      0.831481  
    2685A      0.832010  2686A      0.832429  2687A      0.832796  
    2688A      0.833337  2689A      0.834283  2690A      0.834438  
    2691A      0.834777  2692A      0.835308  2693A      0.835504  
    2694A      0.835919  2695A      0.836157  2696A      0.836438  
    2697A      0.836959  2698A      0.837114  2699A      0.837614  
    2700A      0.837958  2701A      0.839107  2702A      0.839498  
    2703A      0.839577  2704A      0.839732  2705A      0.839995  
    2706A      0.840487  2707A      0.840909  2708A      0.841769  
    2709A      0.841997  2710A      0.842138  2711A      0.842400  
    2712A      0.842507  2713A      0.842978  2714A      0.843370  
    2715A      0.843524  2716A      0.844191  2717A      0.845165  
    2718A      0.845615  2719A      0.846018  2720A      0.846308  
    2721A      0.846347  2722A      0.846434  2723A      0.846761  
    2724A      0.847012  2725A      0.847379  2726A      0.847828  
    2727A      0.848272  2728A      0.848584  2729A      0.848922  
    2730A      0.848958  2731A      0.849527  2732A      0.849834  
    2733A      0.850073  2734A      0.850559  2735A      0.850676  
    2736A      0.851070  2737A      0.851279  2738A      0.851825  
    2739A      0.852246  2740A      0.852579  2741A      0.852823  
    2742A      0.853087  2743A      0.853539  2744A      0.853785  
    2745A      0.854071  2746A      0.854675  2747A      0.855279  
    2748A      0.855668  2749A      0.856172  2750A      0.856518  
    2751A      0.856931  2752A      0.857206  2753A      0.857381  
    2754A      0.857934  2755A      0.858405  2756A      0.858908  
    2757A      0.859263  2758A      0.859850  2759A      0.860255  
    2760A      0.861168  2761A      0.861294  2762A      0.861580  
    2763A      0.861703  2764A      0.862611  2765A      0.862907  
    2766A      0.863121  2767A      0.863574  2768A      0.863912  
    2769A      0.864018  2770A      0.864422  2771A      0.864546  
    2772A      0.864724  2773A      0.865008  2774A      0.866092  
    2775A      0.866719  2776A      0.867192  2777A      0.867832  
    2778A      0.868231  2779A      0.868497  2780A      0.869645  
    2781A      0.869857  2782A      0.870102  2783A      0.870772  
    2784A      0.870805  2785A      0.871170  2786A      0.871975  
    2787A      0.872253  2788A      0.872848  2789A      0.873511  
    2790A      0.873966  2791A      0.874454  2792A      0.874568  
    2793A      0.875649  2794A      0.875881  2795A      0.876343  
    2796A      0.876850  2797A      0.877013  2798A      0.878091  
    2799A      0.878630  2800A      0.879115  2801A      0.879350  
    2802A      0.879468  2803A      0.879773  2804A      0.879989  
    2805A      0.880071  2806A      0.880229  2807A      0.880999  
    2808A      0.881423  2809A      0.882334  2810A      0.882703  
    2811A      0.883188  2812A      0.883358  2813A      0.884396  
    2814A      0.885244  2815A      0.885977  2816A      0.886678  
    2817A      0.886944  2818A      0.887344  2819A      0.888184  
    2820A      0.888754  2821A      0.889105  2822A      0.889606  
    2823A      0.889834  2824A      0.890093  2825A      0.890324  
    2826A      0.891608  2827A      0.891767  2828A      0.892191  
    2829A      0.892613  2830A      0.893544  2831A      0.894064  
    2832A      0.894861  2833A      0.895232  2834A      0.895829  
    2835A      0.896132  2836A      0.896404  2837A      0.897328  
    2838A      0.898102  2839A      0.899249  2840A      0.899548  
    2841A      0.900128  2842A      0.900217  2843A      0.901387  
    2844A      0.901620  2845A      0.902005  2846A      0.902236  
    2847A      0.903275  2848A      0.903839  2849A      0.904692  
    2850A      0.905041  2851A      0.905922  2852A      0.905946  
    2853A      0.906526  2854A      0.907171  2855A      0.907277  
    2856A      0.908450  2857A      0.908753  2858A      0.910981  
    2859A      0.911935  2860A      0.912224  2861A      0.912615  
    2862A      0.913937  2863A      0.913969  2864A      0.914540  
    2865A      0.914583  2866A      0.914984  2867A      0.915498  
    2868A      0.916922  2869A      0.917430  2870A      0.917692  
    2871A      0.917999  2872A      0.918292  2873A      0.918894  
    2874A      0.919249  2875A      0.919713  2876A      0.919878  
    2877A      0.921366  2878A      0.922747  2879A      0.923089  
    2880A      0.924520  2881A      0.925650  2882A      0.925872  
    2883A      0.926962  2884A      0.927110  2885A      0.927421  
    2886A      0.928210  2887A      0.929133  2888A      0.929560  
    2889A      0.930380  2890A      0.931347  2891A      0.931761  
    2892A      0.932421  2893A      0.932639  2894A      0.934863  
    2895A      0.935016  2896A      0.935655  2897A      0.935789  
    2898A      0.936586  2899A      0.937663  2900A      0.938651  
    2901A      0.939649  2902A      0.939823  2903A      0.940483  
    2904A      0.941133  2905A      0.943318  2906A      0.943644  
    2907A      0.943768  2908A      0.944072  2909A      0.944323  
    2910A      0.944641  2911A      0.944817  2912A      0.945785  
    2913A      0.945951  2914A      0.947765  2915A      0.947927  
    2916A      0.948661  2917A      0.948784  2918A      0.949198  
    2919A      0.950185  2920A      0.952031  2921A      0.952700  
    2922A      0.953498  2923A      0.953680  2924A      0.958102  
    2925A      0.958409  2926A      0.959079  2927A      0.960139  
    2928A      0.960385  2929A      0.960892  2930A      0.961376  
    2931A      0.962909  2932A      0.963386  2933A      0.963753  
    2934A      0.963898  2935A      0.964154  2936A      0.964559  
    2937A      0.965417  2938A      0.966061  2939A      0.966535  
    2940A      0.966594  2941A      0.967819  2942A      0.968452  
    2943A      0.968987  2944A      0.970145  2945A      0.970672  
    2946A      0.970938  2947A      0.971184  2948A      0.972264  
    2949A      0.974275  2950A      0.974756  2951A      0.975176  
    2952A      0.976192  2953A      0.976742  2954A      0.977663  
    2955A      0.978815  2956A      0.979180  2957A      0.980009  
    2958A      0.980251  2959A      0.981185  2960A      0.981320  
    2961A      0.981973  2962A      0.982275  2963A      0.983001  
    2964A      0.983696  2965A      0.986164  2966A      0.986939  
    2967A      0.987622  2968A      0.988066  2969A      0.989707  
    2970A      0.989992  2971A      0.990612  2972A      0.991932  
    2973A      0.992320  2974A      0.993021  2975A      0.993073  
    2976A      0.993532  2977A      0.993932  2978A      0.995417  
    2979A      0.996083  2980A      0.996832  2981A      0.998002  
    2982A      0.998606  2983A      1.000407  2984A      1.000950  
    2985A      1.001512  2986A      1.002517  2987A      1.003541  
    2988A      1.004052  2989A      1.006452  2990A      1.006590  
    2991A      1.007587  2992A      1.008030  2993A      1.008915  
    2994A      1.009665  2995A      1.010524  2996A      1.012206  
    2997A      1.012738  2998A      1.013548  2999A      1.013781  
    3000A      1.014279  3001A      1.015729  3002A      1.016472  
    3003A      1.016737  3004A      1.016929  3005A      1.017242  
    3006A      1.019422  3007A      1.019453  3008A      1.020003  
    3009A      1.021579  3010A      1.022375  3011A      1.023775  
    3012A      1.024289  3013A      1.024640  3014A      1.025245  
    3015A      1.026055  3016A      1.026381  3017A      1.026828  
    3018A      1.027976  3019A      1.029791  3020A      1.030321  
    3021A      1.033932  3022A      1.035991  3023A      1.036233  
    3024A      1.038594  3025A      1.040551  3026A      1.041172  
    3027A      1.041684  3028A      1.042376  3029A      1.042924  
    3030A      1.045440  3031A      1.046126  3032A      1.047591  
    3033A      1.049376  3034A      1.050601  3035A      1.052359  
    3036A      1.053988  3037A      1.054525  3038A      1.055448  
    3039A      1.057553  3040A      1.057935  3041A      1.060617  
    3042A      1.061251  3043A      1.062002  3044A      1.063202  
    3045A      1.065438  3046A      1.067937  3047A      1.069986  
    3048A      1.070716  3049A      1.073553  3050A      1.074133  
    3051A      1.074280  3052A      1.075348  3053A      1.076706  
    3054A      1.076911  3055A      1.076976  3056A      1.078606  
    3057A      1.080014  3058A      1.081369  3059A      1.082893  
    3060A      1.083385  3061A      1.086206  3062A      1.086773  
    3063A      1.087034  3064A      1.090181  3065A      1.090829  
    3066A      1.092544  3067A      1.094642  3068A      1.095303  
    3069A      1.096762  3070A      1.097601  3071A      1.097749  
    3072A      1.099767  3073A      1.101562  3074A      1.103170  
    3075A      1.103461  3076A      1.105819  3077A      1.107000  
    3078A      1.107691  3079A      1.109424  3080A      1.110718  
    3081A      1.111941  3082A      1.113470  3083A      1.113535  
    3084A      1.114630  3085A      1.114942  3086A      1.117198  
    3087A      1.117602  3088A      1.119167  3089A      1.119457  
    3090A      1.120193  3091A      1.121257  3092A      1.123872  
    3093A      1.126566  3094A      1.128358  3095A      1.129372  
    3096A      1.129840  3097A      1.132958  3098A      1.135040  
    3099A      1.136349  3100A      1.137636  3101A      1.140627  
    3102A      1.143470  3103A      1.143671  3104A      1.145195  
    3105A      1.145290  3106A      1.145657  3107A      1.145679  
    3108A      1.148874  3109A      1.150768  3110A      1.151189  
    3111A      1.153232  3112A      1.153407  3113A      1.161013  
    3114A      1.163707  3115A      1.167236  3116A      1.169076  
    3117A      1.176166  3118A      1.176233  3119A      1.176708  
    3120A      1.183222  3121A      1.185801  3122A      1.186506  
    3123A      1.191017  3124A      1.194022  3125A      1.194933  
    3126A      1.195796  3127A      1.197114  3128A      1.200504  
    3129A      1.202659  3130A      1.203043  3131A      1.206627  
    3132A      1.208083  3133A      1.209624  3134A      1.210039  
    3135A      1.213864  3136A      1.223480  3137A      1.230610  
    3138A      1.232143  3139A      1.234172  3140A      1.237732  
    3141A      1.247625  3142A      1.247942  3143A      1.263453  
    3144A      1.266872  3145A      1.275042  3146A      1.278240  
    3147A      1.296219  3148A      1.301537  3149A      1.319893  
    3150A      1.353936  3151A      1.360805  3152A      1.421101  
    3153A      1.487757  

    Final Occupation by Irrep:
              A 
    DOCC [  1994 ]
    NA   [  1994 ]
    NB   [  1994 ]

  @DF-RHF Final Energy: -27069.02451363502405

   => Energetics <=

    Nuclear Repulsion Energy =         363742.6861380951013416
    One-Electron Energy =             -764502.9997988874092698
    Two-Electron Energy =              373702.0842420255066827
    Total Energy =                     -27069.0245136350349640

Computation Completed


Properties will be evaluated at   0.000000,   0.000000,   0.000000 [a0]

Properties computed using the SCF density matrix


 Multipole Moments:

 ------------------------------------------------------------------------------------
     Multipole            Electronic (a.u.)      Nuclear  (a.u.)        Total (a.u.)
 ------------------------------------------------------------------------------------

 L = 1.  Multiply by 2.5417464519 to convert [e a0] to [Debye]
 Dipole X            :     -30279.2570161        30221.7228511          -57.5341650
 Dipole Y            :    -363595.0228619       363305.3656196         -289.6572424
 Dipole Z            :    -397333.1107876       397084.9400978         -248.1706898
 Magnitude           :                                                  385.7462761

 ------------------------------------------------------------------------------------

*** tstop() called on atl1-1-01-010-26-2.pace.gatech.edu at Thu May 22 21:35:46 2025
Module time:
	user time   =  522843.83 seconds =    8714.06 minutes
	system time =    3295.44 seconds =      54.92 minutes
	total time  =      61164 seconds =    1019.40 minutes
Total time:
	user time   =  522843.83 seconds =    8714.06 minutes
	system time =    3295.44 seconds =      54.92 minutes
	total time  =      61164 seconds =    1019.40 minutes
Wall time: 61164.55 seconds
