# Supplementary material for: SparcleQC: Automated Input File Creation for QM/MM Studies of Protein:Ligand Complexes
Source: J Chem Inf Model. 2025 Jun 17;65(13):6433–40. doi: 10.1021/acs.jcim.5c00617 (PMC12264949; doi:10.1021/acs.jcim.5c00617)
Supplement: Supplementary file 2 [file ci5c00617_si_002.zip › si/convergence/ex1_1ABA/psi4_files/no_ee/cutoff_16.0_psi4_file_cx.out]

Scratch directory: /tmp/
   => Libint2 <=

    Primary   basis highest AM E, G, H:  5, 4, 3
    Auxiliary basis highest AM E, G, H:  6, 5, 4
    Onebody   basis highest AM E, G, H:  6, 5, 4
    Solid Harmonics ordering:            gaussian

*** tstart() called on atl1-1-01-010-20-2.pace.gatech.edu
*** at Thu May 22 10:30:17 2025

   => Loading Basis Set <=

    Name: MINIX
    Role: ORBITAL
    Keyword: BASIS
    atoms 1-2, 4, 6, 27, 31, 53, 69, 77, 90, 97, 105, 118, 121-122, 130, 132, 141, 145, 155, 174, 191, 213, 223, 230, 244, 254, 257-258, 266, 270, 280, 290, 312, 336, 370, 374, 378-379, 389, 409, 428, 432, 442, 461, 478, 492, 496-497, 507, 529, 536, 552, 572, 575-576, 584, 587-588, 596, 600-601, 611, 633, 652, 662, 666-667, 677, 696, 715, 718, 729, 751, 770, 777, 801, 804-805, 813, 816, 827, 832, 844, 863, 870, 889, 892, 903, 920, 934, 939, 951, 983, 987, 1004, 1023, 1030, 1037, 1057, 1060-1061, 1069, 1074, 1086, 1124, 1127, 1130, 1133, 1136, 1139, 1142, 1145, 1148, 1151, 1154, 1157, 1160, 1163, 1166, 1169, 1172, 1175, 1178, 1181, 1184, 1187, 1190, 1193, 1196, 1199                                                                                                                                                                                                                                                                                                                                                                                                                                                                                                                                                           entry O          line   102 file /storage/hive/project/chem-sherrill/csargent30/.conda/envs/psi419/share/psi4/basis/minix.gbs 
    atoms 3, 5, 8-11, 26, 29-30, 32-35, 51-52, 54-56, 67-68, 70-76, 88-89, 95-96, 98-104, 116-117, 119-120, 128-129, 131, 139-140, 142-143, 153-154, 156-159, 172-173, 175-177, 179, 189-190, 192-195, 211-212, 214, 221-222, 228-229, 231-233, 242-243, 245, 252-253, 255-256, 264-265, 267-268, 278-279, 281, 288-289, 291-294, 310-311, 313-315, 317, 334-335, 337-340, 353-357, 369, 372-373, 375-377, 387-388, 390-396, 407-408, 410-413, 426-427, 429-430, 440-441, 443-446, 459-460, 462-463, 465, 476-477, 479-481, 490-491, 493-495, 505-506, 508-511, 527-528, 534-535, 537-539, 550-551, 553-559, 570-571, 573-574, 582-583, 585-586, 594-595, 597-599, 609-610, 612-615, 631-632, 634-637, 650-651, 653, 660-661, 663-665, 675-676, 678-681, 694-695, 697-700, 713-714, 716-717, 727-728, 730-733, 749-750, 752-755, 768-769, 775-776, 778-780, 782, 799-800, 802-803, 811-812, 814-815, 825-826, 828-830, 842-843, 845-848, 861-862, 868-869, 871-874, 887-888, 890-891, 901-902, 904-905, 907, 918-919, 921-923, 932-933, 935-937, 949-950, 952-954, 965-972, 982, 985-986, 988-990, 992, 1002-1003, 1005-1008, 1021-1022, 1028-1029, 1035-1036, 1038-1044, 1055-1056, 1058-1059, 1067-1068, 1070-1072, 1084-1085, 1087-1090, 1103-1106, 1108 entry C          line    74 file /storage/hive/project/chem-sherrill/csargent30/.conda/envs/psi419/share/psi4/basis/minix.gbs 
    atoms 7, 28, 36, 50, 66, 87, 94, 115, 127, 138, 144, 152, 171, 178, 180, 188, 196, 210, 220, 227, 241, 251, 263, 269, 277, 287, 295, 309, 316, 318-319, 333, 352, 371, 386, 406, 425, 431, 439, 458, 475, 489, 504, 512, 526, 533, 549, 569, 581, 593, 608, 616, 630, 649, 659, 674, 693, 712, 726, 734, 748, 767, 774, 781, 783-784, 798, 810, 824, 831, 841, 860, 867, 886, 900, 917, 931, 938, 948, 964, 984, 991, 993, 1001, 1020, 1027, 1034, 1054, 1066, 1073, 1083, 1102, 1107, 1109-1110                                                                                                                                                                                                                                                                                                                                                                                                                                                                                                                                                                                                                                                                                                                                                        entry N          line    88 file /storage/hive/project/chem-sherrill/csargent30/.conda/envs/psi419/share/psi4/basis/minix.gbs 
    atoms 12, 215, 246, 464, 906                                                                                                                                                                                                                                                                                                                                                                                                                                                                                                                                                                                                                                                                                                                                                                                                                                                                                                                                                                                                                                                                                                                                                                                                                            entry S          line   256 file /storage/hive/project/chem-sherrill/csargent30/.conda/envs/psi419/share/psi4/basis/minix.gbs 
    atoms 13-25, 37-49, 57-65, 78-86, 91-93, 106-114, 123-126, 133-137, 146-151, 160-170, 181-187, 197-209, 216-219, 224-226, 234-240, 247-250, 259-262, 271-276, 282-286, 296-308, 320-332, 341-351, 358-368, 380-385, 397-405, 414-424, 433-438, 447-457, 466-474, 482-488, 498-503, 513-525, 530-532, 540-548, 560-568, 577-580, 589-592, 602-607, 617-629, 638-648, 654-658, 668-673, 682-692, 701-711, 719-725, 735-747, 756-766, 771-773, 785-797, 806-809, 817-823, 833-840, 849-859, 864-866, 875-885, 893-899, 908-916, 924-930, 940-947, 955-963, 973-981, 994-1000, 1009-1019, 1024-1026, 1031-1033, 1045-1053, 1062-1065, 1075-1082, 1091-1101, 1111-1123, 1125-1126, 1128-1129, 1131-1132, 1134-1135, 1137-1138, 1140-1141, 1143-1144, 1146-1147, 1149-1150, 1152-1153, 1155-1156, 1158-1159, 1161-1162, 1164-1165, 1167-1168, 1170-1171, 1173-1174, 1176-1177, 1179-1180, 1182-1183, 1185-1186, 1188-1189, 1191-1192, 1194-1195, 1197-1198, 1200-1207                                                                                                                                                                                                                                                                                         entry H          line    24 file /storage/hive/project/chem-sherrill/csargent30/.conda/envs/psi419/share/psi4/basis/minix.gbs 

   => HF3C: Empirical Dispersion <=

    Grimme's -D3 (BJ-damping) Dispersion Correction
    Grimme S.; Ehrlich S.; Goerigk L. (2011), J. Comput. Chem., 32: 1456

        s6 =       1.000000
        s8 =       0.877700
        a1 =       0.417100
        a2 =       2.914900


         ---------------------------------------------------------
                                   SCF
               by Justin Turney, Rob Parrish, Andy Simmonett
                          and Daniel G. A. Smith
                              RHF Reference
                       10 Threads, 114440 MiB Core
         ---------------------------------------------------------

  ==> Geometry <==

    Molecular point group: c1
    Full point group: C1

    Geometry (in Angstrom), charge = -1, multiplicity = 1:

       Center              X                  Y                   Z               Mass       
    ------------   -----------------  -----------------  -----------------  -----------------
         O            0.239000000000    46.905000000000    47.130000000000    15.994914619570
         O           -3.503000000000    46.132000000000    52.984000000000    15.994914619570
         C            0.283000000000    45.599000000000    47.738000000000    12.000000000000
         O           -2.852000000000    43.343000000000    52.881000000000    15.994914619570
         C           -0.860000000000    45.455000000000    48.481000000000    12.000000000000
         O           -0.834000000000    45.235000000000    53.590000000000    15.994914619570
         N           -0.870000000000    46.412000000000    49.496000000000    14.003074004430
         C           -0.997000000000    47.656000000000    48.915000000000    12.000000000000
         C            0.110000000000    47.928000000000    48.142000000000    12.000000000000
         C           -1.946000000000    46.213000000000    50.350000000000    12.000000000000
         C           -1.912000000000    45.057000000000    51.091000000000    12.000000000000
         S           -2.221000000000    44.980000000000    52.478000000000    31.972071174400
         H           -3.704000000000    46.727000000000    52.258000000000     1.007825032230
         H            1.167000000000    45.497000000000    48.368000000000     1.007825032230
         H            0.327000000000    44.830000000000    46.967000000000     1.007825032230
         H           -0.889000000000    44.457000000000    48.918000000000     1.007825032230
         H           -1.732000000000    45.592000000000    47.841000000000     1.007825032230
         H           -1.082000000000    48.410000000000    49.697000000000     1.007825032230
         H           -1.889000000000    47.674000000000    48.289000000000     1.007825032230
         H           -0.002000000000    48.903000000000    47.668000000000     1.007825032230
         H            1.001000000000    47.937000000000    48.769000000000     1.007825032230
         H           -2.823000000000    46.129000000000    49.708000000000     1.007825032230
         H           -1.985000000000    47.054000000000    51.042000000000     1.007825032230
         H           -0.840000000000    44.862000000000    51.112000000000     1.007825032230
         H           -2.601000000000    44.372000000000    50.598000000000     1.007825032230
         C           15.953000000000    48.976000000000    57.090000000000    12.000000000000
         O           15.835000000000    50.110000000000    57.589000000000    15.994914619570
         N           15.214000000000    48.597000000000    56.058000000000    14.003074004430
         C           14.164000000000    49.432000000000    55.491000000000    12.000000000000
         C           12.869000000000    48.669000000000    55.651000000000    12.000000000000
         O           12.774000000000    47.509000000000    55.249000000000    15.994914619570
         C           14.335000000000    49.676000000000    54.017000000000    12.000000000000
         C           15.413000000000    50.674000000000    53.741000000000    12.000000000000
         C           15.209000000000    51.107000000000    52.296000000000    12.000000000000
         C           16.234000000000    52.178000000000    51.986000000000    12.000000000000
         N           15.769000000000    52.985000000000    50.874000000000    14.003074004430
         H           15.386000000000    47.691000000000    55.647000000000     1.007825032230
         H           14.109000000000    50.381000000000    56.025000000000     1.007825032230
         H           14.593000000000    48.735000000000    53.531000000000     1.007825032230
         H           13.395000000000    50.044000000000    53.605000000000     1.007825032230
         H           15.321000000000    51.529000000000    54.411000000000     1.007825032230
         H           16.392000000000    50.210000000000    53.858000000000     1.007825032230
         H           14.203000000000    51.508000000000    52.167000000000     1.007825032230
         H           15.354000000000    50.255000000000    51.632000000000     1.007825032230
         H           16.373000000000    52.812000000000    52.862000000000     1.007825032230
         H           17.182000000000    51.709000000000    51.723000000000     1.007825032230
         H           15.532000000000    53.910000000000    51.204000000000     1.007825032230
         H           16.499000000000    53.053000000000    50.179000000000     1.007825032230
         H           14.952000000000    52.555000000000    50.464000000000     1.007825032230
         N           11.862000000000    49.290000000000    56.238000000000    14.003074004430
         C           10.574000000000    48.651000000000    56.514000000000    12.000000000000
         C            9.479000000000    49.442000000000    55.784000000000    12.000000000000
         O            9.222000000000    50.616000000000    56.099000000000    15.994914619570
         C           10.282000000000    48.658000000000    58.060000000000    12.000000000000
         C            8.950000000000    47.961000000000    58.320000000000    12.000000000000
         C           11.449000000000    48.005000000000    58.839000000000    12.000000000000
         H           11.987000000000    50.255000000000    56.510000000000     1.007825032230
         H           10.589000000000    47.624000000000    56.149000000000     1.007825032230
         H           10.193000000000    49.695000000000    58.385000000000     1.007825032230
         H            8.741000000000    47.962000000000    59.390000000000     1.007825032230
         H            9.002000000000    46.933000000000    57.961000000000     1.007825032230
         H            8.155000000000    48.489000000000    57.794000000000     1.007825032230
         H           11.227000000000    48.020000000000    59.906000000000     1.007825032230
         H           11.574000000000    46.974000000000    58.508000000000     1.007825032230
         H           12.368000000000    48.561000000000    58.651000000000     1.007825032230
         N            8.831000000000    48.837000000000    54.788000000000    14.003074004430
         C            7.706000000000    49.436000000000    54.084000000000    12.000000000000
         C            6.456000000000    48.981000000000    54.822000000000    12.000000000000
         O            6.310000000000    47.784000000000    55.139000000000    15.994914619570
         C            7.599000000000    48.942000000000    52.633000000000    12.000000000000
         C            8.692000000000    49.472000000000    51.736000000000    12.000000000000
         C            9.959000000000    48.898000000000    51.781000000000    12.000000000000
         C            8.415000000000    50.537000000000    50.880000000000    12.000000000000
         C           10.961000000000    49.400000000000    50.960000000000    12.000000000000
         C            9.426000000000    51.032000000000    50.065000000000    12.000000000000
         C           10.685000000000    50.467000000000    50.116000000000    12.000000000000
         O           11.708000000000    50.978000000000    49.318000000000    15.994914619570
         H            9.136000000000    47.916000000000    54.508000000000     1.007825032230
         H            7.783000000000    50.523000000000    54.107000000000     1.007825032230
         H            6.637000000000    49.260000000000    52.230000000000     1.007825032230
         H            7.639000000000    47.853000000000    52.629000000000     1.007825032230
         H           10.161000000000    48.072000000000    52.447000000000     1.007825032230
         H            7.427000000000    50.972000000000    50.851000000000     1.007825032230
         H           11.948000000000    48.963000000000    50.978000000000     1.007825032230
         H            9.228000000000    51.855000000000    49.395000000000     1.007825032230
         H           11.376000000000    51.721000000000    48.808000000000     1.007825032230
         N            5.533000000000    49.874000000000    55.110000000000    14.003074004430
         C            4.317000000000    49.477000000000    55.789000000000    12.000000000000
         C            3.333000000000    50.620000000000    55.891000000000    12.000000000000
         O            3.372000000000    51.588000000000    55.127000000000    15.994914619570
         H            5.674000000000    50.841000000000    54.856000000000     1.007825032230
         H            4.569000000000    49.137000000000    56.794000000000     1.007825032230
         H            3.854000000000    48.656000000000    55.241000000000     1.007825032230
         N            2.442000000000    50.507000000000    56.862000000000    14.003074004430
         C            1.413000000000    51.506000000000    57.119000000000    12.000000000000
         C            1.670000000000    52.119000000000    58.461000000000    12.000000000000
         O            2.084000000000    51.417000000000    59.378000000000    15.994914619570
         C            0.005000000000    50.927000000000    57.232000000000    12.000000000000
         C           -0.521000000000    50.237000000000    56.001000000000    12.000000000000
         C           -0.985000000000    51.011000000000    54.951000000000    12.000000000000
         C           -0.569000000000    48.854000000000    55.936000000000    12.000000000000
         C           -1.502000000000    50.387000000000    53.835000000000    12.000000000000
         C           -1.086000000000    48.222000000000    54.817000000000    12.000000000000
         C           -1.549000000000    49.003000000000    53.779000000000    12.000000000000
         O           -2.106000000000    48.406000000000    52.664000000000    15.994914619570
         H            2.477000000000    49.689000000000    57.454000000000     1.007825032230
         H            1.439000000000    52.275000000000    56.347000000000     1.007825032230
         H            0.006000000000    50.203000000000    58.047000000000     1.007825032230
         H           -0.679000000000    51.735000000000    57.492000000000     1.007825032230
         H           -0.943000000000    52.089000000000    55.005000000000     1.007825032230
         H           -0.201000000000    48.265000000000    56.763000000000     1.007825032230
         H           -1.869000000000    50.975000000000    53.007000000000     1.007825032230
         H           -1.126000000000    47.144000000000    54.759000000000     1.007825032230
         H           -2.740000000000    47.740000000000    52.940000000000     1.007825032230
         N            1.353000000000    53.383000000000    58.618000000000    14.003074004430
         C            1.379000000000    54.012000000000    59.918000000000    12.000000000000
         C            0.072000000000    53.524000000000    60.555000000000    12.000000000000
         O           -1.014000000000    53.786000000000    60.032000000000    15.994914619570
         C            1.368000000000    55.515000000000    59.744000000000    12.000000000000
         C            1.385000000000    56.331000000000    61.039000000000    12.000000000000
         O            0.880000000000    55.917000000000    62.095000000000    15.994914619570
         O            1.931000000000    57.431000000000    60.951000000000    15.994914619570
         H            1.085000000000    53.928000000000    57.811000000000     1.007825032230
         H            2.245000000000    53.688000000000    60.496000000000     1.007825032230
         H            2.247000000000    55.792000000000    59.162000000000     1.007825032230
         H            0.479000000000    55.789000000000    59.176000000000     1.007825032230
         N            0.064000000000    52.892000000000    61.725000000000    14.003074004430
         C           -1.173000000000    52.358000000000    62.288000000000    12.000000000000
         C           -2.171000000000    53.409000000000    62.766000000000    12.000000000000
         O           -3.340000000000    53.082000000000    63.002000000000    15.994914619570
         C           -0.884000000000    51.432000000000    63.465000000000    12.000000000000
         O           -0.305000000000    50.228000000000    62.993000000000    15.994914619570
         H            0.929000000000    52.779000000000    62.234000000000     1.007825032230
         H           -1.661000000000    51.766000000000    61.513000000000     1.007825032230
         H           -0.193000000000    51.922000000000    64.151000000000     1.007825032230
         H           -1.814000000000    51.207000000000    63.987000000000     1.007825032230
         H            0.094000000000    49.756000000000    63.727000000000     1.007825032230
         N           -1.723000000000    54.648000000000    62.956000000000    14.003074004430
         C           -2.659000000000    55.732000000000    63.202000000000    12.000000000000
         C           -3.518000000000    55.978000000000    61.988000000000    12.000000000000
         O           -4.628000000000    56.464000000000    62.145000000000    15.994914619570
         C           -1.958000000000    57.050000000000    63.504000000000    12.000000000000
         C           -1.189000000000    56.951000000000    64.807000000000    12.000000000000
         N            0.113000000000    57.238000000000    64.812000000000    14.003074004430
         O           -1.733000000000    56.536000000000    65.839000000000    15.994914619570
         H           -0.731000000000    54.835000000000    62.929000000000     1.007825032230
         H           -3.299000000000    55.467000000000    64.044000000000     1.007825032230
         H           -2.702000000000    57.842000000000    63.585000000000     1.007825032230
         H           -1.267000000000    57.285000000000    62.694000000000     1.007825032230
         H            0.566000000000    57.547000000000    63.963000000000     1.007825032230
         H            0.647000000000    57.147000000000    65.665000000000     1.007825032230
         N           -3.063000000000    55.713000000000    60.763000000000    14.003074004430
         C           -3.859000000000    55.957000000000    59.566000000000    12.000000000000
         C           -4.489000000000    54.638000000000    59.165000000000    12.000000000000
         O           -5.677000000000    54.600000000000    58.838000000000    15.994914619570
         C           -2.936000000000    56.525000000000    58.453000000000    12.000000000000
         C           -2.419000000000    57.872000000000    58.904000000000    12.000000000000
         C           -3.673000000000    56.641000000000    57.124000000000    12.000000000000
         C           -1.159000000000    58.375000000000    58.200000000000    12.000000000000
         H           -2.134000000000    55.330000000000    60.661000000000     1.007825032230
         H           -4.643000000000    56.680000000000    59.792000000000     1.007825032230
         H           -2.089000000000    55.851000000000    58.325000000000     1.007825032230
         H           -3.209000000000    58.605000000000    58.738000000000     1.007825032230
         H           -2.217000000000    57.821000000000    59.974000000000     1.007825032230
         H           -4.035000000000    55.658000000000    56.822000000000     1.007825032230
         H           -4.518000000000    57.321000000000    57.235000000000     1.007825032230
         H           -2.994000000000    57.028000000000    56.364000000000     1.007825032230
         H           -0.881000000000    59.348000000000    58.604000000000     1.007825032230
         H           -0.345000000000    57.668000000000    58.363000000000     1.007825032230
         H           -1.352000000000    58.467000000000    57.131000000000     1.007825032230
         N           -3.764000000000    53.513000000000    59.144000000000    14.003074004430
         C           -4.323000000000    52.242000000000    58.734000000000    12.000000000000
         C           -3.681000000000    51.215000000000    59.641000000000    12.000000000000
         O           -2.469000000000    51.006000000000    59.589000000000    15.994914619570
         C           -3.962000000000    52.008000000000    57.296000000000    12.000000000000
         C           -4.635000000000    50.801000000000    56.669000000000    12.000000000000
         C           -4.176000000000    49.512000000000    56.726000000000    12.000000000000
         N           -5.696000000000    50.809000000000    55.872000000000    14.003074004430
         C           -5.895000000000    49.594000000000    55.423000000000    12.000000000000
         N           -4.976000000000    48.833000000000    55.943000000000    14.003074004430
         H           -2.794000000000    53.552000000000    59.424000000000     1.007825032230
         H           -5.406000000000    52.241000000000    58.862000000000     1.007825032230
         H           -2.883000000000    51.867000000000    57.234000000000     1.007825032230
         H           -4.231000000000    52.894000000000    56.721000000000     1.007825032230
         H           -6.258000000000    51.618000000000    55.648000000000     1.007825032230
         H           -3.337000000000    49.137000000000    57.293000000000     1.007825032230
         H           -6.677000000000    49.282000000000    54.747000000000     1.007825032230
         N           -4.454000000000    50.568000000000    60.487000000000    14.003074004430
         C           -3.913000000000    49.659000000000    61.489000000000    12.000000000000
         C           -3.055000000000    48.558000000000    60.876000000000    12.000000000000
         O           -3.491000000000    47.931000000000    59.898000000000    15.994914619570
         C           -5.077000000000    49.060000000000    62.264000000000    12.000000000000
         C           -4.581000000000    48.271000000000    63.463000000000    12.000000000000
         C           -5.696000000000    47.747000000000    64.361000000000    12.000000000000
         C           -5.125000000000    47.550000000000    65.754000000000    12.000000000000
         N           -6.117000000000    47.166000000000    66.752000000000    14.003074004430
         H           -5.453000000000    50.706000000000    60.440000000000     1.007825032230
         H           -3.296000000000    50.234000000000    62.180000000000     1.007825032230
         H           -5.727000000000    49.864000000000    62.610000000000     1.007825032230
         H           -5.643000000000    48.398000000000    61.608000000000     1.007825032230
         H           -4.005000000000    47.420000000000    63.099000000000     1.007825032230
         H           -3.926000000000    48.910000000000    64.055000000000     1.007825032230
         H           -6.513000000000    48.468000000000    64.395000000000     1.007825032230
         H           -6.062000000000    46.795000000000    63.976000000000     1.007825032230
         H           -4.367000000000    46.769000000000    65.706000000000     1.007825032230
         H           -4.651000000000    48.479000000000    66.072000000000     1.007825032230
         H           -5.667000000000    47.053000000000    67.649000000000     1.007825032230
         H           -6.548000000000    46.294000000000    66.480000000000     1.007825032230
         H           -6.824000000000    47.884000000000    66.818000000000     1.007825032230
         N           -1.840000000000    48.367000000000    61.392000000000    14.003074004430
         C           -0.992000000000    47.311000000000    60.887000000000    12.000000000000
         C           -0.176000000000    46.758000000000    62.031000000000    12.000000000000
         O            0.958000000000    47.176000000000    62.300000000000    15.994914619570
         C           -0.081000000000    47.849000000000    59.785000000000    12.000000000000
         S            0.906000000000    46.497000000000    59.054000000000    31.972071174400
         H           -1.511000000000    48.963000000000    62.139000000000     1.007825032230
         H           -1.616000000000    46.517000000000    60.478000000000     1.007825032230
         H           -0.691000000000    48.308000000000    59.007000000000     1.007825032230
         H            0.590000000000    48.598000000000    60.206000000000     1.007825032230
         N           -0.745000000000    45.803000000000    62.754000000000    14.003074004430
         C           -0.066000000000    45.169000000000    63.887000000000    12.000000000000
         C            1.297000000000    44.560000000000    63.509000000000    12.000000000000
         O            2.300000000000    44.868000000000    64.165000000000    15.994914619570
         H           -1.679000000000    45.502000000000    62.515000000000     1.007825032230
         H            0.092000000000    45.920000000000    64.661000000000     1.007825032230
         H           -0.706000000000    44.381000000000    64.285000000000     1.007825032230
         N            1.441000000000    43.750000000000    62.430000000000    14.003074004430
         C            2.722000000000    43.233000000000    61.953000000000    12.000000000000
         C            3.756000000000    44.331000000000    61.685000000000    12.000000000000
         O            4.949000000000    44.126000000000    61.944000000000    15.994914619570
         C            2.361000000000    42.431000000000    60.697000000000    12.000000000000
         C            0.961000000000    41.944000000000    60.950000000000    12.000000000000
         C            0.350000000000    43.177000000000    61.613000000000    12.000000000000
         H            3.124000000000    42.549000000000    62.701000000000     1.007825032230
         H            2.394000000000    43.066000000000    59.812000000000     1.007825032230
         H            3.040000000000    41.586000000000    60.581000000000     1.007825032230
         H            0.449000000000    41.692000000000    60.021000000000     1.007825032230
         H            0.963000000000    41.096000000000    61.635000000000     1.007825032230
         H           -0.493000000000    42.895000000000    62.243000000000     1.007825032230
         H            0.031000000000    43.893000000000    60.855000000000     1.007825032230
         N            3.322000000000    45.484000000000    61.134000000000    14.003074004430
         C            4.203000000000    46.620000000000    60.883000000000    12.000000000000
         C            4.775000000000    47.153000000000    62.194000000000    12.000000000000
         O            5.993000000000    47.336000000000    62.287000000000    15.994914619570
         C            3.465000000000    47.784000000000    60.221000000000    12.000000000000
         S            2.700000000000    47.388000000000    58.627000000000    31.972071174400
         H            2.346000000000    45.564000000000    60.885000000000     1.007825032230
         H            5.022000000000    46.302000000000    60.238000000000     1.007825032230
         H            2.681000000000    48.119000000000    60.900000000000     1.007825032230
         H            4.169000000000    48.603000000000    60.074000000000     1.007825032230
         N            3.929000000000    47.366000000000    63.213000000000    14.003074004430
         C            4.400000000000    47.850000000000    64.519000000000    12.000000000000
         C            5.301000000000    46.854000000000    65.213000000000    12.000000000000
         O            6.330000000000    47.235000000000    65.785000000000    15.994914619570
         C            3.252000000000    48.130000000000    65.453000000000    12.000000000000
         C            2.275000000000    49.174000000000    64.947000000000    12.000000000000
         O            2.661000000000    50.072000000000    64.202000000000    15.994914619570
         O            1.114000000000    49.053000000000    65.326000000000    15.994914619570
         H            2.944000000000    47.189000000000    63.080000000000     1.007825032230
         H            4.957000000000    48.774000000000    64.366000000000     1.007825032230
         H            2.706000000000    47.200000000000    65.611000000000     1.007825032230
         H            3.654000000000    48.464000000000    66.409000000000     1.007825032230
         N            4.971000000000    45.566000000000    65.104000000000    14.003074004430
         C            5.811000000000    44.521000000000    65.668000000000    12.000000000000
         C            7.214000000000    44.473000000000    65.059000000000    12.000000000000
         O            8.207000000000    44.255000000000    65.775000000000    15.994914619570
         C            5.155000000000    43.160000000000    65.492000000000    12.000000000000
         C            3.963000000000    42.993000000000    66.423000000000    12.000000000000
         N            3.136000000000    42.008000000000    66.186000000000    14.003074004430
         O            3.705000000000    43.776000000000    67.340000000000    15.994914619570
         H            4.122000000000    45.312000000000    64.621000000000     1.007825032230
         H            5.913000000000    44.710000000000    66.737000000000     1.007825032230
         H            4.816000000000    43.061000000000    64.461000000000     1.007825032230
         H            5.887000000000    42.380000000000    65.704000000000     1.007825032230
         H            3.314000000000    41.372000000000    65.422000000000     1.007825032230
         H            2.319000000000    41.884000000000    66.767000000000     1.007825032230
         N            7.325000000000    44.679000000000    63.742000000000    14.003074004430
         C            8.610000000000    44.724000000000    63.054000000000    12.000000000000
         C            9.472000000000    45.856000000000    63.609000000000    12.000000000000
         O           10.647000000000    45.669000000000    63.916000000000    15.994914619570
         C            8.379000000000    44.972000000000    61.565000000000    12.000000000000
         H            6.482000000000    44.809000000000    63.201000000000     1.007825032230
         H            9.127000000000    43.774000000000    63.188000000000     1.007825032230
         H            9.338000000000    45.006000000000    61.049000000000     1.007825032230
         H            7.773000000000    44.165000000000    61.152000000000     1.007825032230
         H            7.860000000000    45.921000000000    61.431000000000     1.007825032230
         N            8.899000000000    47.054000000000    63.754000000000    14.003074004430
         C            9.633000000000    48.188000000000    64.320000000000    12.000000000000
         C           10.115000000000    47.899000000000    65.731000000000    12.000000000000
         O           11.303000000000    48.087000000000    66.036000000000    15.994914619570
         C            8.750000000000    49.440000000000    64.355000000000    12.000000000000
         C            8.442000000000    49.885000000000    62.945000000000    12.000000000000
         C            7.857000000000    51.275000000000    62.964000000000    12.000000000000
         C            6.420000000000    51.296000000000    63.387000000000    12.000000000000
         N            5.911000000000    52.643000000000    63.201000000000    14.003074004430
         H            7.939000000000    47.180000000000    63.467000000000     1.007825032230
         H           10.500000000000    48.391000000000    63.691000000000     1.007825032230
         H            7.819000000000    49.212000000000    64.874000000000     1.007825032230
         H            9.273000000000    50.238000000000    64.881000000000     1.007825032230
         H            9.360000000000    49.887000000000    62.358000000000     1.007825032230
         H            7.726000000000    49.197000000000    62.496000000000     1.007825032230
         H            8.433000000000    51.885000000000    63.659000000000     1.007825032230
         H            7.938000000000    51.706000000000    61.966000000000     1.007825032230
         H            6.341000000000    51.014000000000    64.437000000000     1.007825032230
         H            5.847000000000    50.599000000000    62.775000000000     1.007825032230
         H            5.006000000000    52.603000000000    62.755000000000     1.007825032230
         H            6.550000000000    53.167000000000    62.619000000000     1.007825032230
         H            5.824000000000    53.097000000000    64.099000000000     1.007825032230
         N            9.237000000000    47.363000000000    66.582000000000    14.003074004430
         C            9.685000000000    47.087000000000    67.937000000000    12.000000000000
         C           10.741000000000    46.003000000000    68.054000000000    12.000000000000
         O           11.628000000000    46.110000000000    68.920000000000    15.994914619570
         C            8.484000000000    46.746000000000    68.832000000000    12.000000000000
         C            8.061000000000    48.144000000000    69.280000000000    12.000000000000
         C            6.611000000000    48.292000000000    69.050000000000    12.000000000000
         N            6.210000000000    49.686000000000    69.060000000000    14.003074004430
         C            4.919000000000    50.013000000000    68.971000000000    12.000000000000
         N            3.935000000000    49.111000000000    68.851000000000    14.003074004430
         N            4.606000000000    51.298000000000    68.989000000000    14.003074004430
         H            8.292000000000    47.156000000000    66.293000000000     1.007825032230
         H           10.124000000000    48.007000000000    68.324000000000     1.007825032230
         H            7.694000000000    46.248000000000    68.271000000000     1.007825032230
         H            8.794000000000    46.142000000000    69.685000000000     1.007825032230
         H            8.280000000000    48.272000000000    70.340000000000     1.007825032230
         H            8.602000000000    48.893000000000    68.702000000000     1.007825032230
         H            6.360000000000    47.859000000000    68.082000000000     1.007825032230
         H            6.069000000000    47.759000000000    69.831000000000     1.007825032230
         H            6.909000000000    50.411000000000    69.134000000000     1.007825032230
         H            4.153000000000    48.125000000000    68.830000000000     1.007825032230
         H            2.975000000000    49.417000000000    68.782000000000     1.007825032230
         H            5.333000000000    51.994000000000    69.073000000000     1.007825032230
         H            3.640000000000    51.583000000000    68.918000000000     1.007825032230
         N           10.666000000000    44.965000000000    67.194000000000    14.003074004430
         C           11.678000000000    43.916000000000    67.198000000000    12.000000000000
         C           13.035000000000    44.505000000000    66.789000000000    12.000000000000
         O           14.050000000000    44.224000000000    67.446000000000    15.994914619570
         C           11.282000000000    42.771000000000    66.245000000000    12.000000000000
         C           12.294000000000    41.607000000000    66.148000000000    12.000000000000
         C           12.538000000000    41.057000000000    67.542000000000    12.000000000000
         C           11.790000000000    40.524000000000    65.201000000000    12.000000000000
         H            9.899000000000    44.915000000000    66.539000000000     1.007825032230
         H           11.762000000000    43.516000000000    68.208000000000     1.007825032230
         H           10.332000000000    42.362000000000    66.588000000000     1.007825032230
         H           11.138000000000    43.187000000000    65.248000000000     1.007825032230
         H           13.235000000000    41.997000000000    65.760000000000     1.007825032230
         H           13.251000000000    40.234000000000    67.489000000000     1.007825032230
         H           12.940000000000    41.845000000000    68.178000000000     1.007825032230
         H           11.598000000000    40.697000000000    67.960000000000     1.007825032230
         H           11.626000000000    40.953000000000    64.212000000000     1.007825032230
         H           10.853000000000    40.117000000000    65.581000000000     1.007825032230
         H           12.531000000000    39.727000000000    65.133000000000     1.007825032230
         N           13.089000000000    45.376000000000    65.765000000000    14.003074004430
         C           14.351000000000    45.998000000000    65.398000000000    12.000000000000
         C           14.139000000000    46.777000000000    64.101000000000    12.000000000000
         C           13.832000000000    45.897000000000    62.878000000000    12.000000000000
         C           13.309000000000    46.756000000000    61.737000000000    12.000000000000
         C           15.102000000000    45.142000000000    62.456000000000    12.000000000000
         H           12.250000000000    45.599000000000    65.249000000000     1.007825032230
         H           15.086000000000    45.214000000000    65.217000000000     1.007825032230
         H           13.304000000000    47.462000000000    64.247000000000     1.007825032230
         H           15.036000000000    47.360000000000    63.894000000000     1.007825032230
         H           13.066000000000    45.171000000000    63.151000000000     1.007825032230
         H           13.094000000000    46.124000000000    60.875000000000     1.007825032230
         H           12.397000000000    47.262000000000    62.052000000000     1.007825032230
         H           14.061000000000    47.497000000000    61.466000000000     1.007825032230
         H           14.883000000000    44.518000000000    61.589000000000     1.007825032230
         H           15.441000000000    44.513000000000    63.279000000000     1.007825032230
         H           15.883000000000    45.859000000000    62.201000000000     1.007825032230
         C           15.145000000000    52.531000000000    60.065000000000    12.000000000000
         O           15.052000000000    53.520000000000    60.802000000000    15.994914619570
         N           14.684000000000    52.510000000000    58.829000000000    14.003074004430
         C           13.950000000000    53.593000000000    58.225000000000    12.000000000000
         C           12.566000000000    53.009000000000    57.937000000000    12.000000000000
         O           12.459000000000    51.916000000000    57.371000000000    15.994914619570
         C           14.667000000000    53.949000000000    56.967000000000    12.000000000000
         C           13.973000000000    54.945000000000    56.083000000000    12.000000000000
         C           14.729000000000    55.326000000000    54.802000000000    12.000000000000
         O           15.802000000000    54.776000000000    54.508000000000    15.994914619570
         O           14.224000000000    56.201000000000    54.090000000000    15.994914619570
         H           14.856000000000    51.685000000000    58.272000000000     1.007825032230
         H           13.885000000000    54.448000000000    58.897000000000     1.007825032230
         H           14.810000000000    53.034000000000    56.393000000000     1.007825032230
         H           15.647000000000    54.347000000000    57.230000000000     1.007825032230
         H           13.010000000000    54.524000000000    55.793000000000     1.007825032230
         H           13.793000000000    55.852000000000    56.660000000000     1.007825032230
         N           11.485000000000    53.672000000000    58.281000000000    14.003074004430
         C           10.147000000000    53.178000000000    57.973000000000    12.000000000000
         C            9.589000000000    54.010000000000    56.814000000000    12.000000000000
         O            9.658000000000    55.244000000000    56.807000000000    15.994914619570
         C            9.253000000000    53.305000000000    59.218000000000    12.000000000000
         C            7.869000000000    52.700000000000    59.024000000000    12.000000000000
         C            7.687000000000    51.343000000000    59.216000000000    12.000000000000
         C            6.802000000000    53.499000000000    58.641000000000    12.000000000000
         C            6.436000000000    50.789000000000    59.028000000000    12.000000000000
         C            5.556000000000    52.939000000000    58.454000000000    12.000000000000
         C            5.384000000000    51.590000000000    58.648000000000    12.000000000000
         H           11.583000000000    54.549000000000    58.773000000000     1.007825032230
         H           10.206000000000    52.132000000000    57.673000000000     1.007825032230
         H            9.741000000000    52.795000000000    60.049000000000     1.007825032230
         H            9.144000000000    54.360000000000    59.467000000000     1.007825032230
         H            8.518000000000    50.720000000000    59.511000000000     1.007825032230
         H            6.947000000000    54.558000000000    58.489000000000     1.007825032230
         H            6.284000000000    49.730000000000    59.179000000000     1.007825032230
         H            4.721000000000    53.557000000000    58.157000000000     1.007825032230
         H            4.408000000000    51.152000000000    58.500000000000     1.007825032230
         N            9.024000000000    53.368000000000    55.798000000000    14.003074004430
         C            8.472000000000    54.040000000000    54.638000000000    12.000000000000
         C            6.973000000000    53.748000000000    54.671000000000    12.000000000000
         O            6.536000000000    52.594000000000    54.558000000000    15.994914619570
         C            9.142000000000    53.478000000000    53.348000000000    12.000000000000
         C           10.605000000000    53.856000000000    53.284000000000    12.000000000000
         C            8.446000000000    54.045000000000    52.136000000000    12.000000000000
         C           11.302000000000    53.478000000000    54.566000000000    12.000000000000
         H            8.976000000000    52.360000000000    55.835000000000     1.007825032230
         H            8.645000000000    55.114000000000    54.711000000000     1.007825032230
         H            9.051000000000    52.392000000000    53.340000000000     1.007825032230
         H           11.075000000000    53.332000000000    52.452000000000     1.007825032230
         H           10.693000000000    54.931000000000    53.129000000000     1.007825032230
         H            7.389000000000    53.781000000000    52.167000000000     1.007825032230
         H            8.549000000000    55.130000000000    52.132000000000     1.007825032230
         H            8.897000000000    53.634000000000    51.233000000000     1.007825032230
         H           12.377000000000    53.428000000000    54.395000000000     1.007825032230
         H           11.090000000000    54.227000000000    55.329000000000     1.007825032230
         H           10.942000000000    52.506000000000    54.902000000000     1.007825032230
         N            6.166000000000    54.792000000000    54.866000000000    14.003074004430
         C            4.714000000000    54.653000000000    54.968000000000    12.000000000000
         C            4.103000000000    54.707000000000    53.574000000000    12.000000000000
         O            4.298000000000    55.692000000000    52.855000000000    15.994914619570
         C            4.122000000000    55.782000000000    55.827000000000    12.000000000000
         C            2.598000000000    55.732000000000    55.945000000000    12.000000000000
         N            2.013000000000    56.857000000000    56.341000000000    14.003074004430
         O            1.918000000000    54.728000000000    55.674000000000    15.994914619570
         H            6.573000000000    55.713000000000    54.946000000000     1.007825032230
         H            4.477000000000    53.693000000000    55.426000000000     1.007825032230
         H            4.547000000000    55.711000000000    56.828000000000     1.007825032230
         H            4.408000000000    56.740000000000    55.392000000000     1.007825032230
         H            2.573000000000    57.671000000000    56.551000000000     1.007825032230
         H            1.008000000000    56.899000000000    56.432000000000     1.007825032230
         N            3.358000000000    53.697000000000    53.143000000000    14.003074004430
         C            2.813000000000    53.718000000000    51.788000000000    12.000000000000
         C            1.415000000000    54.343000000000    51.725000000000    12.000000000000
         O            0.846000000000    54.490000000000    50.639000000000    15.994914619570
         C            2.765000000000    52.263000000000    51.154000000000    12.000000000000
         C            1.854000000000    51.314000000000    51.971000000000    12.000000000000
         C            4.222000000000    51.753000000000    51.018000000000    12.000000000000
         C            1.552000000000    49.957000000000    51.275000000000    12.000000000000
         H            3.168000000000    52.914000000000    53.752000000000     1.007825032230
         H            3.476000000000    54.326000000000    51.173000000000     1.007825032230
         H            2.346000000000    52.349000000000    50.152000000000     1.007825032230
         H            2.343000000000    51.107000000000    52.923000000000     1.007825032230
         H            0.910000000000    51.822000000000    52.168000000000     1.007825032230
         H            4.218000000000    50.753000000000    50.584000000000     1.007825032230
         H            4.784000000000    52.427000000000    50.372000000000     1.007825032230
         H            4.689000000000    51.720000000000    52.002000000000     1.007825032230
         H            0.908000000000    49.355000000000    51.916000000000     1.007825032230
         H            2.486000000000    49.425000000000    51.096000000000     1.007825032230
         H            1.050000000000    50.140000000000    50.325000000000     1.007825032230
         N            0.803000000000    54.699000000000    52.842000000000    14.003074004430
         C           -0.523000000000    55.306000000000    52.821000000000    12.000000000000
         C           -0.453000000000    56.609000000000    53.627000000000    12.000000000000
         O           -0.633000000000    56.589000000000    54.848000000000    15.994914619570
         C           -1.551000000000    54.355000000000    53.441000000000    12.000000000000
         C           -2.945000000000    54.929000000000    53.268000000000    12.000000000000
         S           -4.230000000000    53.864000000000    53.922000000000    31.972071174400
         C           -4.327000000000    52.868000000000    52.489000000000    12.000000000000
         H            1.263000000000    54.547000000000    53.728000000000     1.007825032230
         H           -0.806000000000    55.528000000000    51.792000000000     1.007825032230
         H           -1.338000000000    54.233000000000    54.503000000000     1.007825032230
         H           -1.494000000000    53.386000000000    52.946000000000     1.007825032230
         H           -2.992000000000    55.887000000000    53.785000000000     1.007825032230
         H           -3.129000000000    55.092000000000    52.206000000000     1.007825032230
         H           -5.082000000000    52.095000000000    52.634000000000     1.007825032230
         H           -4.601000000000    53.487000000000    51.634000000000     1.007825032230
         H           -3.359000000000    52.401000000000    52.305000000000     1.007825032230
         N           -0.069000000000    57.747000000000    53.033000000000    14.003074004430
         C            0.130000000000    59.004000000000    53.753000000000    12.000000000000
         C           -1.161000000000    59.540000000000    54.366000000000    12.000000000000
         O           -1.088000000000    60.325000000000    55.314000000000    15.994914619570
         C            0.742000000000    59.923000000000    52.710000000000    12.000000000000
         C            0.180000000000    59.391000000000    51.392000000000    12.000000000000
         C            0.301000000000    57.877000000000    51.623000000000    12.000000000000
         H            0.857000000000    58.842000000000    54.549000000000     1.007825032230
         H            0.437000000000    60.956000000000    52.875000000000     1.007825032230
         H            1.829000000000    59.841000000000    52.721000000000     1.007825032230
         H           -0.857000000000    59.694000000000    51.246000000000     1.007825032230
         H            0.798000000000    59.706000000000    50.551000000000     1.007825032230
         H            1.320000000000    57.531000000000    51.449000000000     1.007825032230
         H           -0.402000000000    57.335000000000    50.990000000000     1.007825032230
         N           -2.347000000000    59.218000000000    53.855000000000    14.003074004430
         C           -3.580000000000    59.608000000000    54.506000000000    12.000000000000
         C           -4.621000000000    58.576000000000    54.120000000000    12.000000000000
         O           -4.435000000000    57.772000000000    53.204000000000    15.994914619570
         C           -4.036000000000    61.020000000000    54.086000000000    12.000000000000
         C           -4.588000000000    61.145000000000    52.709000000000    12.000000000000
         C           -5.126000000000    62.533000000000    52.424000000000    12.000000000000
         O           -6.188000000000    62.907000000000    52.919000000000    15.994914619570
         O           -4.454000000000    63.220000000000    51.686000000000    15.994914619570
         H           -2.388000000000    58.690000000000    52.995000000000     1.007825032230
         H           -3.437000000000    59.585000000000    55.586000000000     1.007825032230
         H           -3.175000000000    61.685000000000    54.162000000000     1.007825032230
         H           -4.794000000000    61.359000000000    54.792000000000     1.007825032230
         H           -3.796000000000    60.923000000000    51.993000000000     1.007825032230
         H           -5.393000000000    60.420000000000    52.583000000000     1.007825032230
         N           -5.705000000000    58.589000000000    54.877000000000    14.003074004430
         C           -6.757000000000    57.578000000000    54.836000000000    12.000000000000
         C           -7.234000000000    57.352000000000    53.418000000000    12.000000000000
         O           -7.586000000000    58.298000000000    52.725000000000    15.994914619570
         C           -7.784000000000    58.137000000000    55.781000000000    12.000000000000
         C           -8.887000000000    57.314000000000    56.382000000000    12.000000000000
         C           -9.560000000000    58.360000000000    57.281000000000    12.000000000000
         C          -10.620000000000    57.764000000000    58.185000000000    12.000000000000
         N          -11.100000000000    58.732000000000    59.160000000000    14.003074004430
         H           -5.813000000000    59.352000000000    55.530000000000     1.007825032230
         H           -6.371000000000    56.642000000000    55.238000000000     1.007825032230
         H           -7.224000000000    58.546000000000    56.622000000000     1.007825032230
         H           -8.256000000000    58.979000000000    55.275000000000     1.007825032230
         H           -9.570000000000    56.940000000000    55.620000000000     1.007825032230
         H           -8.481000000000    56.495000000000    56.976000000000     1.007825032230
         H           -8.796000000000    58.828000000000    57.902000000000     1.007825032230
         H          -10.020000000000    59.122000000000    56.652000000000     1.007825032230
         H          -11.459000000000    57.432000000000    57.574000000000     1.007825032230
         H          -10.200000000000    56.907000000000    58.711000000000     1.007825032230
         H          -11.803000000000    58.302000000000    59.744000000000     1.007825032230
         H          -10.329000000000    59.042000000000    59.734000000000     1.007825032230
         H          -11.501000000000    59.524000000000    58.679000000000     1.007825032230
         N           -7.092000000000    56.125000000000    52.927000000000    14.003074004430
         C           -7.542000000000    55.739000000000    51.597000000000    12.000000000000
         C           -6.706000000000    56.276000000000    50.425000000000    12.000000000000
         O           -7.110000000000    56.102000000000    49.266000000000    15.994914619570
         H           -6.650000000000    55.425000000000    53.506000000000     1.007825032230
         H           -7.532000000000    54.650000000000    51.544000000000     1.007825032230
         H           -8.570000000000    56.079000000000    51.470000000000     1.007825032230
         N           -5.539000000000    56.901000000000    50.662000000000    14.003074004430
         C           -4.668000000000    57.406000000000    49.617000000000    12.000000000000
         C           -3.305000000000    56.701000000000    49.689000000000    12.000000000000
         O           -2.574000000000    56.844000000000    50.663000000000    15.994914619570
         C           -4.477000000000    58.938000000000    49.771000000000    12.000000000000
         C           -3.520000000000    59.471000000000    48.683000000000    12.000000000000
         C           -5.826000000000    59.653000000000    49.617000000000    12.000000000000
         H           -5.252000000000    57.026000000000    51.622000000000     1.007825032230
         H           -5.122000000000    57.201000000000    48.647000000000     1.007825032230
         H           -4.063000000000    59.154000000000    50.756000000000     1.007825032230
         H           -2.553000000000    58.975000000000    48.774000000000     1.007825032230
         H           -3.390000000000    60.546000000000    48.809000000000     1.007825032230
         H           -3.941000000000    59.268000000000    47.698000000000     1.007825032230
         H           -6.518000000000    59.291000000000    50.377000000000     1.007825032230
         H           -6.234000000000    59.449000000000    48.627000000000     1.007825032230
         H           -5.684000000000    60.727000000000    49.737000000000     1.007825032230
         N           -2.981000000000    55.933000000000    48.650000000000    14.003074004430
         C           -1.694000000000    55.276000000000    48.503000000000    12.000000000000
         C           -0.689000000000    56.178000000000    47.833000000000    12.000000000000
         O           -1.007000000000    57.031000000000    46.986000000000    15.994914619570
         C           -1.807000000000    54.027000000000    47.654000000000    12.000000000000
         C           -2.448000000000    52.908000000000    48.447000000000    12.000000000000
         C           -1.674000000000    52.148000000000    49.313000000000    12.000000000000
         C           -3.793000000000    52.637000000000    48.293000000000    12.000000000000
         C           -2.246000000000    51.109000000000    50.022000000000    12.000000000000
         C           -4.359000000000    51.592000000000    49.009000000000    12.000000000000
         C           -3.585000000000    50.828000000000    49.870000000000    12.000000000000
         H           -3.669000000000    55.800000000000    47.923000000000     1.007825032230
         H           -1.321000000000    55.001000000000    49.490000000000     1.007825032230
         H           -2.418000000000    54.242000000000    46.778000000000     1.007825032230
         H           -0.812000000000    53.718000000000    47.333000000000     1.007825032230
         H           -0.624000000000    52.369000000000    49.433000000000     1.007825032230
         H           -4.397000000000    53.231000000000    47.623000000000     1.007825032230
         H           -1.643000000000    50.518000000000    50.695000000000     1.007825032230
         H           -5.410000000000    51.372000000000    48.895000000000     1.007825032230
         H           -4.032000000000    50.014000000000    50.420000000000     1.007825032230
         N            0.559000000000    55.981000000000    48.219000000000    14.003074004430
         C            1.648000000000    56.676000000000    47.609000000000    12.000000000000
         C            2.148000000000    55.749000000000    46.503000000000    12.000000000000
         O            2.969000000000    54.837000000000    46.727000000000    15.994914619570
         C            2.727000000000    56.921000000000    48.641000000000    12.000000000000
         C            3.851000000000    57.807000000000    48.123000000000    12.000000000000
         O            4.136000000000    57.836000000000    46.930000000000    15.994914619570
         O            4.466000000000    58.475000000000    48.937000000000    15.994914619570
         H            0.748000000000    55.324000000000    48.962000000000     1.007825032230
         H            1.306000000000    57.621000000000    47.186000000000     1.007825032230
         H            3.149000000000    55.961000000000    48.937000000000     1.007825032230
         H            2.279000000000    57.394000000000    49.515000000000     1.007825032230
         N            1.729000000000    56.044000000000    45.279000000000    14.003074004430
         C            2.074000000000    55.193000000000    44.152000000000    12.000000000000
         C            3.544000000000    55.165000000000    43.751000000000    12.000000000000
         O            4.028000000000    54.128000000000    43.262000000000    15.994914619570
         C            1.196000000000    55.606000000000    42.978000000000    12.000000000000
         C           -0.276000000000    55.169000000000    43.109000000000    12.000000000000
         O           -0.642000000000    54.440000000000    44.043000000000    15.994914619570
         O           -1.058000000000    55.533000000000    42.223000000000    15.994914619570
         H            1.165000000000    56.868000000000    45.129000000000     1.007825032230
         H            1.794000000000    54.174000000000    44.420000000000     1.007825032230
         H            1.224000000000    56.692000000000    42.895000000000     1.007825032230
         H            1.608000000000    55.175000000000    42.065000000000     1.007825032230
         N            4.295000000000    56.236000000000    44.041000000000    14.003074004430
         C            5.738000000000    56.262000000000    43.810000000000    12.000000000000
         C            6.419000000000    55.264000000000    44.753000000000    12.000000000000
         O            7.287000000000    54.507000000000    44.311000000000    15.994914619570
         C            6.285000000000    57.691000000000    44.060000000000    12.000000000000
         C            7.817000000000    57.877000000000    44.132000000000    12.000000000000
         C            8.325000000000    58.939000000000    45.136000000000    12.000000000000
         O            7.863000000000    60.082000000000    45.076000000000    15.994914619570
         O            9.188000000000    58.652000000000    45.976000000000    15.994914619570
         H            3.849000000000    57.053000000000    44.433000000000     1.007825032230
         H            5.941000000000    55.976000000000    42.778000000000     1.007825032230
         H            5.919000000000    58.324000000000    43.252000000000     1.007825032230
         H            5.858000000000    58.056000000000    44.994000000000     1.007825032230
         H            8.165000000000    58.163000000000    43.139000000000     1.007825032230
         H            8.267000000000    56.918000000000    44.390000000000     1.007825032230
         N            6.007000000000    55.188000000000    46.022000000000    14.003074004430
         C            6.595000000000    54.232000000000    46.948000000000    12.000000000000
         C            6.178000000000    52.810000000000    46.615000000000    12.000000000000
         O            7.003000000000    51.909000000000    46.780000000000    15.994914619570
         C            6.185000000000    54.544000000000    48.389000000000    12.000000000000
         C            6.770000000000    55.890000000000    48.845000000000    12.000000000000
         C            8.263000000000    55.770000000000    49.033000000000    12.000000000000
         C            9.097000000000    56.857000000000    48.364000000000    12.000000000000
         N            8.714000000000    58.206000000000    48.749000000000    14.003074004430
         H            5.275000000000    55.805000000000    46.344000000000     1.007825032230
         H            7.680000000000    54.301000000000    46.874000000000     1.007825032230
         H            5.098000000000    54.589000000000    48.449000000000     1.007825032230
         H            6.549000000000    53.753000000000    49.045000000000     1.007825032230
         H            6.562000000000    56.648000000000    48.090000000000     1.007825032230
         H            6.309000000000    56.183000000000    49.788000000000     1.007825032230
         H            8.470000000000    55.798000000000    50.103000000000     1.007825032230
         H            8.583000000000    54.803000000000    48.645000000000     1.007825032230
         H           10.142000000000    56.705000000000    48.635000000000     1.007825032230
         H            8.998000000000    56.759000000000    47.283000000000     1.007825032230
         H            9.047000000000    58.862000000000    48.057000000000     1.007825032230
         H            7.708000000000    58.265000000000    48.811000000000     1.007825032230
         H            9.121000000000    58.428000000000    49.646000000000     1.007825032230
         N            4.954000000000    52.544000000000    46.147000000000    14.003074004430
         C            4.574000000000    51.175000000000    45.767000000000    12.000000000000
         C            5.400000000000    50.768000000000    44.548000000000    12.000000000000
         O            5.935000000000    49.653000000000    44.554000000000    15.994914619570
         C            3.036000000000    51.092000000000    45.467000000000    12.000000000000
         C            2.286000000000    51.433000000000    46.777000000000    12.000000000000
         C            2.604000000000    49.685000000000    45.023000000000    12.000000000000
         C            0.773000000000    51.661000000000    46.639000000000    12.000000000000
         H            4.282000000000    53.292000000000    46.053000000000     1.007825032230
         H            4.809000000000    50.502000000000    46.592000000000     1.007825032230
         H            2.774000000000    51.816000000000    44.696000000000     1.007825032230
         H            2.438000000000    50.609000000000    47.474000000000     1.007825032230
         H            2.731000000000    52.331000000000    47.204000000000     1.007825032230
         H            3.120000000000    49.420000000000    44.100000000000     1.007825032230
         H            2.859000000000    48.965000000000    45.800000000000     1.007825032230
         H            1.527000000000    49.672000000000    44.854000000000     1.007825032230
         H            0.349000000000    51.893000000000    47.616000000000     1.007825032230
         H            0.592000000000    52.493000000000    45.958000000000     1.007825032230
         H            0.304000000000    50.760000000000    46.244000000000     1.007825032230
         N            5.592000000000    51.650000000000    43.542000000000    14.003074004430
         C            6.428000000000    51.322000000000    42.387000000000    12.000000000000
         C            7.875000000000    50.984000000000    42.805000000000    12.000000000000
         O            8.493000000000    50.019000000000    42.350000000000    15.994914619570
         C            6.431000000000    52.514000000000    41.431000000000    12.000000000000
         H            5.148000000000    52.556000000000    43.589000000000     1.007825032230
         H            5.999000000000    50.461000000000    41.875000000000     1.007825032230
         H            7.051000000000    52.284000000000    40.564000000000     1.007825032230
         H            6.833000000000    53.389000000000    41.943000000000     1.007825032230
         H            5.412000000000    52.720000000000    41.104000000000     1.007825032230
         N            8.420000000000    51.753000000000    43.762000000000    14.003074004430
         C            9.754000000000    51.519000000000    44.282000000000    12.000000000000
         C            9.824000000000    50.151000000000    44.980000000000    12.000000000000
         O           10.783000000000    49.382000000000    44.768000000000    15.994914619570
         C           10.071000000000    52.653000000000    45.226000000000    12.000000000000
         C           11.325000000000    52.457000000000    46.033000000000    12.000000000000
         C           11.503000000000    53.587000000000    47.030000000000    12.000000000000
         O           11.927000000000    54.654000000000    46.595000000000    15.994914619570
         O           11.218000000000    53.423000000000    48.217000000000    15.994914619570
         H            7.881000000000    52.522000000000    44.133000000000     1.007825032230
         H           10.465000000000    51.534000000000    43.456000000000     1.007825032230
         H           10.183000000000    53.564000000000    44.639000000000     1.007825032230
         H            9.233000000000    52.781000000000    45.911000000000     1.007825032230
         H           11.260000000000    51.512000000000    46.572000000000     1.007825032230
         H           12.184000000000    52.430000000000    45.362000000000     1.007825032230
         N            8.796000000000    49.803000000000    45.757000000000    14.003074004430
         C            8.772000000000    48.508000000000    46.402000000000    12.000000000000
         C            8.758000000000    47.383000000000    45.375000000000    12.000000000000
         O            9.544000000000    46.436000000000    45.473000000000    15.994914619570
         C            7.545000000000    48.399000000000    47.296000000000    12.000000000000
         C            7.324000000000    47.081000000000    48.078000000000    12.000000000000
         C            8.510000000000    46.703000000000    48.971000000000    12.000000000000
         C            6.091000000000    47.281000000000    48.927000000000    12.000000000000
         H            8.031000000000    50.447000000000    45.895000000000     1.007825032230
         H            9.665000000000    48.408000000000    47.019000000000     1.007825032230
         H            7.607000000000    49.203000000000    48.029000000000     1.007825032230
         H            6.664000000000    48.575000000000    46.679000000000     1.007825032230
         H            7.141000000000    46.273000000000    47.369000000000     1.007825032230
         H            9.398000000000    46.559000000000    48.355000000000     1.007825032230
         H            8.284000000000    45.779000000000    49.503000000000     1.007825032230
         H            8.692000000000    47.501000000000    49.691000000000     1.007825032230
         H            5.893000000000    46.375000000000    49.500000000000     1.007825032230
         H            5.238000000000    47.497000000000    48.283000000000     1.007825032230
         H            6.252000000000    48.115000000000    49.610000000000     1.007825032230
         N            7.912000000000    47.499000000000    44.338000000000    14.003074004430
         C            7.852000000000    46.455000000000    43.322000000000    12.000000000000
         C            9.185000000000    46.293000000000    42.614000000000    12.000000000000
         O            9.584000000000    45.139000000000    42.359000000000    15.994914619570
         C            6.783000000000    46.760000000000    42.296000000000    12.000000000000
         C            5.362000000000    46.760000000000    42.865000000000    12.000000000000
         C            4.409000000000    47.143000000000    41.755000000000    12.000000000000
         C            4.990000000000    45.393000000000    43.428000000000    12.000000000000
         H            7.316000000000    48.311000000000    44.262000000000     1.007825032230
         H            7.603000000000    45.512000000000    43.810000000000     1.007825032230
         H            6.984000000000    47.744000000000    41.873000000000     1.007825032230
         H            6.841000000000    46.018000000000    41.499000000000     1.007825032230
         H            5.298000000000    47.502000000000    43.661000000000     1.007825032230
         H            3.388000000000    47.150000000000    42.138000000000     1.007825032230
         H            4.488000000000    46.420000000000    40.943000000000     1.007825032230
         H            4.664000000000    48.135000000000    41.383000000000     1.007825032230
         H            5.683000000000    45.128000000000    44.226000000000     1.007825032230
         H            3.975000000000    45.428000000000    43.824000000000     1.007825032230
         H            5.045000000000    44.646000000000    42.636000000000     1.007825032230
         N            9.904000000000    47.411000000000    42.382000000000    14.003074004430
         C           11.223000000000    47.366000000000    41.743000000000    12.000000000000
         C           12.202000000000    46.580000000000    42.608000000000    12.000000000000
         O           12.899000000000    45.671000000000    42.126000000000    15.994914619570
         C           11.766000000000    48.807000000000    41.518000000000    12.000000000000
         C           13.162000000000    48.837000000000    40.902000000000    12.000000000000
         O           10.835000000000    49.469000000000    40.656000000000    15.994914619570
         H            9.523000000000    48.305000000000    42.657000000000     1.007825032230
         H           11.130000000000    46.870000000000    40.777000000000     1.007825032230
         H           11.792000000000    49.328000000000    42.475000000000     1.007825032230
         H           10.104000000000    49.811000000000    41.176000000000     1.007825032230
         H           13.480000000000    49.871000000000    40.772000000000     1.007825032230
         H           13.861000000000    48.322000000000    41.561000000000     1.007825032230
         H           13.142000000000    48.338000000000    39.933000000000     1.007825032230
         N           12.217000000000    46.887000000000    43.909000000000    14.003074004430
         C           13.102000000000    46.219000000000    44.832000000000    12.000000000000
         C           12.810000000000    44.733000000000    44.943000000000    12.000000000000
         O           13.706000000000    43.894000000000    45.089000000000    15.994914619570
         C           12.965000000000    46.853000000000    46.189000000000    12.000000000000
         C           13.636000000000    48.188000000000    46.328000000000    12.000000000000
         C           13.588000000000    48.526000000000    47.809000000000    12.000000000000
         C           14.561000000000    49.653000000000    48.122000000000    12.000000000000
         N           14.275000000000    50.860000000000    47.352000000000    14.003074004430
         H           11.594000000000    47.603000000000    44.254000000000     1.007825032230
         H           14.128000000000    46.349000000000    44.488000000000     1.007825032230
         H           13.399000000000    46.177000000000    46.925000000000     1.007825032230
         H           11.905000000000    46.973000000000    46.411000000000     1.007825032230
         H           14.669000000000    48.130000000000    45.986000000000     1.007825032230
         H           13.094000000000    48.940000000000    45.755000000000     1.007825032230
         H           12.578000000000    48.838000000000    48.074000000000     1.007825032230
         H           13.858000000000    47.644000000000    48.390000000000     1.007825032230
         H           14.493000000000    49.890000000000    49.184000000000     1.007825032230
         H           15.574000000000    49.320000000000    47.897000000000     1.007825032230
         H           14.943000000000    51.579000000000    47.591000000000     1.007825032230
         H           13.342000000000    51.183000000000    47.567000000000     1.007825032230
         H           14.341000000000    50.654000000000    46.366000000000     1.007825032230
         N           11.531000000000    44.377000000000    44.905000000000    14.003074004430
         C           11.130000000000    42.976000000000    44.972000000000    12.000000000000
         C           11.340000000000    42.248000000000    43.660000000000    12.000000000000
         O           11.424000000000    41.017000000000    43.683000000000    15.994914619570
         C            9.646000000000    42.848000000000    45.362000000000    12.000000000000
         C            9.265000000000    43.266000000000    46.773000000000    12.000000000000
         C            7.755000000000    43.294000000000    46.907000000000    12.000000000000
         C            9.881000000000    42.319000000000    47.757000000000    12.000000000000
         H           10.821000000000    45.091000000000    44.828000000000     1.007825032230
         H           11.730000000000    42.484000000000    45.738000000000     1.007825032230
         H            9.070000000000    43.463000000000    44.670000000000     1.007825032230
         H            9.347000000000    41.809000000000    45.223000000000     1.007825032230
         H            9.653000000000    44.268000000000    46.959000000000     1.007825032230
         H            7.485000000000    43.594000000000    47.920000000000     1.007825032230
         H            7.340000000000    44.007000000000    46.194000000000     1.007825032230
         H            7.354000000000    42.301000000000    46.703000000000     1.007825032230
         H            9.608000000000    42.618000000000    48.769000000000     1.007825032230
         H           10.966000000000    42.341000000000    47.652000000000     1.007825032230
         H            9.518000000000    41.309000000000    47.566000000000     1.007825032230
         N           11.455000000000    42.952000000000    42.525000000000    14.003074004430
         C           11.525000000000    42.334000000000    41.214000000000    12.000000000000
         C           10.164000000000    41.769000000000    40.833000000000    12.000000000000
         O           10.081000000000    40.762000000000    40.130000000000    15.994914619570
         H           11.495000000000    43.959000000000    42.585000000000     1.007825032230
         H           11.825000000000    43.080000000000    40.478000000000     1.007825032230
         H           12.259000000000    41.529000000000    41.232000000000     1.007825032230
         N            9.056000000000    42.383000000000    41.229000000000    14.003074004430
         C            7.732000000000    41.847000000000    40.950000000000    12.000000000000
         C            7.015000000000    42.653000000000    39.888000000000    12.000000000000
         O            7.168000000000    43.877000000000    39.827000000000    15.994914619570
         C            6.847000000000    41.867000000000    42.198000000000    12.000000000000
         C            7.270000000000    40.907000000000    43.286000000000    12.000000000000
         C            6.765000000000    39.494000000000    43.037000000000    12.000000000000
         N            5.309000000000    39.509000000000    42.945000000000    14.003074004430
         C            4.456000000000    39.277000000000    43.947000000000    12.000000000000
         N            4.847000000000    39.018000000000    45.181000000000    14.003074004430
         N            3.160000000000    39.333000000000    43.692000000000    14.003074004430
         H            9.134000000000    43.250000000000    41.741000000000     1.007825032230
         H            7.833000000000    40.818000000000    40.605000000000     1.007825032230
         H            6.864000000000    42.876000000000    42.610000000000     1.007825032230
         H            5.825000000000    41.629000000000    41.903000000000     1.007825032230
         H            8.359000000000    40.887000000000    43.332000000000     1.007825032230
         H            6.881000000000    41.260000000000    44.241000000000     1.007825032230
         H            7.071000000000    38.848000000000    43.860000000000     1.007825032230
         H            7.184000000000    39.117000000000    42.104000000000     1.007825032230
         H            4.909000000000    39.714000000000    42.040000000000     1.007825032230
         H            5.832000000000    38.979000000000    45.401000000000     1.007825032230
         H            4.161000000000    38.858000000000    45.905000000000     1.007825032230
         H            2.838000000000    39.538000000000    42.757000000000     1.007825032230
         H            2.492000000000    39.171000000000    44.432000000000     1.007825032230
         N            6.207000000000    41.956000000000    39.087000000000    14.003074004430
         C            5.293000000000    42.579000000000    38.150000000000    12.000000000000
         C            3.843000000000    42.635000000000    38.597000000000    12.000000000000
         O            3.041000000000    43.261000000000    37.909000000000    15.994914619570
         C            5.310000000000    41.860000000000    36.804000000000    12.000000000000
         C            6.551000000000    42.112000000000    35.946000000000    12.000000000000
         O            7.307000000000    43.063000000000    36.189000000000    15.994914619570
         O            6.749000000000    41.341000000000    35.013000000000    15.994914619570
         H            6.233000000000    40.948000000000    39.136000000000     1.007825032230
         H            5.631000000000    43.602000000000    37.985000000000     1.007825032230
         H            5.243000000000    40.789000000000    36.993000000000     1.007825032230
         H            4.430000000000    42.166000000000    36.238000000000     1.007825032230
         N            3.402000000000    41.944000000000    39.654000000000    14.003074004430
         C            2.003000000000    41.980000000000    40.075000000000    12.000000000000
         C            2.042000000000    42.251000000000    41.586000000000    12.000000000000
         O            3.101000000000    42.119000000000    42.211000000000    15.994914619570
         C            1.229000000000    40.623000000000    39.804000000000    12.000000000000
         C            1.480000000000    40.065000000000    38.389000000000    12.000000000000
         O            1.654000000000    39.648000000000    40.770000000000    15.994914619570
         H            4.056000000000    41.380000000000    40.177000000000     1.007825032230
         H            1.491000000000    42.799000000000    39.570000000000     1.007825032230
         H            0.160000000000    40.798000000000    39.928000000000     1.007825032230
         H            0.891000000000    39.158000000000    41.087000000000     1.007825032230
         H            0.925000000000    39.136000000000    38.261000000000     1.007825032230
         H            1.148000000000    40.792000000000    37.648000000000     1.007825032230
         H            2.545000000000    39.873000000000    38.258000000000     1.007825032230
         N            0.923000000000    42.587000000000    42.217000000000    14.003074004430
         C            0.860000000000    42.841000000000    43.647000000000    12.000000000000
         C            0.191000000000    41.696000000000    44.392000000000    12.000000000000
         O           -0.020000000000    41.755000000000    45.606000000000    15.994914619570
         C            0.083000000000    44.138000000000    43.892000000000    12.000000000000
         C            0.752000000000    45.382000000000    43.343000000000    12.000000000000
         C           -0.200000000000    46.571000000000    43.380000000000    12.000000000000
         N           -0.054000000000    47.428000000000    44.372000000000    14.003074004430
         O           -1.105000000000    46.721000000000    42.552000000000    15.994914619570
         H            0.074000000000    42.670000000000    41.677000000000     1.007825032230
         H            1.874000000000    42.962000000000    44.027000000000     1.007825032230
         H           -0.896000000000    44.042000000000    43.423000000000     1.007825032230
         H           -0.056000000000    44.263000000000    44.966000000000     1.007825032230
         H            1.055000000000    45.199000000000    42.312000000000     1.007825032230
         H            1.634000000000    45.609000000000    43.942000000000     1.007825032230
         H            0.677000000000    47.290000000000    45.055000000000     1.007825032230
         H           -0.673000000000    48.222000000000    44.448000000000     1.007825032230
         N           -0.126000000000    40.611000000000    43.683000000000    14.003074004430
         C           -0.846000000000    39.468000000000    44.218000000000    12.000000000000
         C           -0.127000000000    38.883000000000    45.417000000000    12.000000000000
         O            1.056000000000    38.530000000000    45.397000000000    15.994914619570
         C           -0.990000000000    38.374000000000    43.128000000000    12.000000000000
         C           -1.627000000000    38.920000000000    41.847000000000    12.000000000000
         C           -1.847000000000    37.233000000000    43.716000000000    12.000000000000
         C           -3.091000000000    39.330000000000    41.987000000000    12.000000000000
         H            0.152000000000    40.582000000000    42.713000000000     1.007825032230
         H           -1.840000000000    39.791000000000    44.527000000000     1.007825032230
         H           -0.001000000000    37.983000000000    42.890000000000     1.007825032230
         H           -1.563000000000    38.148000000000    41.080000000000     1.007825032230
         H           -1.054000000000    39.786000000000    41.516000000000     1.007825032230
         H           -1.966000000000    36.446000000000    42.971000000000     1.007825032230
         H           -2.827000000000    37.621000000000    43.994000000000     1.007825032230
         H           -1.354000000000    36.826000000000    44.598000000000     1.007825032230
         H           -3.323000000000    40.106000000000    41.258000000000     1.007825032230
         H           -3.266000000000    39.713000000000    42.992000000000     1.007825032230
         H           -3.729000000000    38.464000000000    41.811000000000     1.007825032230
         N           -0.881000000000    38.847000000000    46.502000000000    14.003074004430
         C           -0.441000000000    38.279000000000    47.754000000000    12.000000000000
         C            0.502000000000    39.140000000000    48.581000000000    12.000000000000
         O            0.972000000000    38.690000000000    49.632000000000    15.994914619570
         H           -1.812000000000    39.236000000000    46.453000000000     1.007825032230
         H           -1.326000000000    38.078000000000    48.358000000000     1.007825032230
         H            0.054000000000    37.331000000000    47.545000000000     1.007825032230
         N            0.859000000000    40.336000000000    48.132000000000    14.003074004430
         C            1.732000000000    41.190000000000    48.902000000000    12.000000000000
         C            1.034000000000    41.776000000000    50.121000000000    12.000000000000
         O           -0.031000000000    42.407000000000    50.002000000000    15.994914619570
         C            2.216000000000    42.332000000000    48.029000000000    12.000000000000
         C            3.407000000000    42.998000000000    47.384000000000    12.000000000000
         C            3.093000000000    44.447000000000    47.004000000000    12.000000000000
         C            4.542000000000    42.927000000000    48.387000000000    12.000000000000
         H            0.515000000000    40.654000000000    47.237000000000     1.007825032230
         H            2.593000000000    40.609000000000    49.233000000000     1.007825032230
         H            1.601000000000    42.161000000000    47.146000000000     1.007825032230
         H            1.711000000000    43.184000000000    48.485000000000     1.007825032230
         H            3.686000000000    42.444000000000    46.487000000000     1.007825032230
         H            3.962000000000    44.893000000000    46.520000000000     1.007825032230
         H            2.245000000000    44.467000000000    46.319000000000     1.007825032230
         H            2.848000000000    45.013000000000    47.902000000000     1.007825032230
         H            5.430000000000    43.398000000000    47.965000000000     1.007825032230
         H            4.253000000000    43.448000000000    49.300000000000     1.007825032230
         H            4.758000000000    41.884000000000    48.618000000000     1.007825032230
         N            1.609000000000    41.565000000000    51.285000000000    14.003074004430
         C            1.098000000000    42.152000000000    52.502000000000    12.000000000000
         C            2.197000000000    43.020000000000    53.128000000000    12.000000000000
         O            3.368000000000    42.991000000000    52.732000000000    15.994914619570
         C            0.678000000000    41.061000000000    53.494000000000    12.000000000000
         C           -0.525000000000    40.271000000000    53.005000000000    12.000000000000
         O            1.805000000000    40.199000000000    53.678000000000    15.994914619570
         H            2.429000000000    40.977000000000    51.329000000000     1.007825032230
         H            0.236000000000    42.776000000000    52.267000000000     1.007825032230
         H            0.430000000000    41.527000000000    54.448000000000     1.007825032230
         H            1.577000000000    39.501000000000    54.296000000000     1.007825032230
         H           -0.785000000000    39.510000000000    53.741000000000     1.007825032230
         H           -1.370000000000    40.945000000000    52.866000000000     1.007825032230
         H           -0.283000000000    39.791000000000    52.057000000000     1.007825032230
         N            1.761000000000    43.922000000000    53.995000000000    14.003074004430
         C            2.669000000000    44.782000000000    54.721000000000    12.000000000000
         C            2.899000000000    44.200000000000    56.110000000000    12.000000000000
         O            1.950000000000    43.687000000000    56.706000000000    15.994914619570
         C            2.071000000000    46.190000000000    54.846000000000    12.000000000000
         C            1.967000000000    46.894000000000    53.501000000000    12.000000000000
         S            3.577000000000    47.123000000000    52.682000000000    31.972071174400
         C            3.194000000000    46.290000000000    51.174000000000    12.000000000000
         H            0.767000000000    44.011000000000    54.153000000000     1.007825032230
         H            3.619000000000    44.837000000000    54.189000000000     1.007825032230
         H            1.073000000000    46.110000000000    55.278000000000     1.007825032230
         H            2.699000000000    46.784000000000    55.510000000000     1.007825032230
         H            1.328000000000    46.300000000000    52.848000000000     1.007825032230
         H            1.506000000000    47.870000000000    53.650000000000     1.007825032230
         H            4.062000000000    46.314000000000    50.515000000000     1.007825032230
         H            2.929000000000    45.255000000000    51.388000000000     1.007825032230
         H            2.354000000000    46.787000000000    50.688000000000     1.007825032230
         N            4.081000000000    44.299000000000    56.717000000000    14.003074004430
         C            5.246000000000    45.002000000000    56.188000000000    12.000000000000
         C            6.066000000000    44.193000000000    55.186000000000    12.000000000000
         O            5.934000000000    42.966000000000    55.087000000000    15.994914619570
         C            6.034000000000    45.354000000000    57.433000000000    12.000000000000
         C            5.875000000000    44.064000000000    58.208000000000    12.000000000000
         C            4.392000000000    43.743000000000    58.040000000000    12.000000000000
         H            4.914000000000    45.923000000000    55.709000000000     1.007825032230
         H            7.079000000000    45.565000000000    57.206000000000     1.007825032230
         H            5.574000000000    46.188000000000    57.964000000000     1.007825032230
         H            6.497000000000    43.274000000000    57.786000000000     1.007825032230
         H            6.115000000000    44.218000000000    59.260000000000     1.007825032230
         H            3.797000000000    44.224000000000    58.816000000000     1.007825032230
         H            4.231000000000    42.665000000000    58.048000000000     1.007825032230
         N            6.987000000000    44.867000000000    54.479000000000    14.003074004430
         C            8.000000000000    44.233000000000    53.656000000000    12.000000000000
         C            9.305000000000    44.847000000000    54.159000000000    12.000000000000
         O            9.452000000000    46.089000000000    54.229000000000    15.994914619570
         C            7.805000000000    44.569000000000    52.173000000000    12.000000000000
         C            6.630000000000    43.812000000000    51.545000000000    12.000000000000
         C            6.785000000000    42.295000000000    51.627000000000    12.000000000000
         N            5.768000000000    41.525000000000    51.936000000000    14.003074004430
         O            7.875000000000    41.758000000000    51.405000000000    15.994914619570
         H            6.974000000000    45.876000000000    54.523000000000     1.007825032230
         H            7.999000000000    43.154000000000    53.809000000000     1.007825032230
         H            7.620000000000    45.639000000000    52.079000000000     1.007825032230
         H            8.717000000000    44.319000000000    51.631000000000     1.007825032230
         H            6.554000000000    44.097000000000    50.496000000000     1.007825032230
         H            5.711000000000    44.101000000000    52.056000000000     1.007825032230
         H            4.864000000000    41.934000000000    52.124000000000     1.007825032230
         H            5.890000000000    40.524000000000    51.986000000000     1.007825032230
         N           10.212000000000    43.967000000000    54.584000000000    14.003074004430
         C           11.476000000000    44.368000000000    55.215000000000    12.000000000000
         C           12.675000000000    43.980000000000    54.367000000000    12.000000000000
         O           12.691000000000    42.891000000000    53.782000000000    15.994914619570
         C           11.576000000000    43.704000000000    56.617000000000    12.000000000000
         C           12.772000000000    44.291000000000    57.384000000000    12.000000000000
         C           10.249000000000    43.916000000000    57.370000000000    12.000000000000
         H           10.022000000000    42.982000000000    54.467000000000     1.007825032230
         H           11.474000000000    45.451000000000    55.341000000000     1.007825032230
         H           11.736000000000    42.634000000000    56.486000000000     1.007825032230
         H           12.839000000000    43.823000000000    58.366000000000     1.007825032230
         H           12.635000000000    45.366000000000    57.502000000000     1.007825032230
         H           13.690000000000    44.100000000000    56.827000000000     1.007825032230
         H           10.429000000000    43.868000000000    58.444000000000     1.007825032230
         H            9.838000000000    44.892000000000    57.113000000000     1.007825032230
         H            9.541000000000    43.138000000000    57.085000000000     1.007825032230
         N           13.661000000000    44.873000000000    54.314000000000    14.003074004430
         C           14.920000000000    44.686000000000    53.606000000000    12.000000000000
         C           15.084000000000    45.732000000000    52.480000000000    12.000000000000
         C           14.037000000000    45.513000000000    51.389000000000    12.000000000000
         C           12.748000000000    46.009000000000    51.540000000000    12.000000000000
         C           14.355000000000    44.764000000000    50.257000000000    12.000000000000
         C           11.795000000000    45.741000000000    50.561000000000    12.000000000000
         C           13.394000000000    44.507000000000    49.291000000000    12.000000000000
         C           12.120000000000    44.992000000000    49.447000000000    12.000000000000
         H           13.526000000000    45.747000000000    54.802000000000     1.007825032230
         H           14.954000000000    43.683000000000    53.180000000000     1.007825032230
         H           14.962000000000    46.731000000000    52.898000000000     1.007825032230
         H           16.080000000000    45.642000000000    52.047000000000     1.007825032230
         H           12.488000000000    46.597000000000    52.408000000000     1.007825032230
         H           15.357000000000    44.381000000000    50.132000000000     1.007825032230
         H           10.791000000000    46.123000000000    50.674000000000     1.007825032230
         H           13.648000000000    43.926000000000    48.417000000000     1.007825032230
         H           11.370000000000    44.788000000000    48.697000000000     1.007825032230
         C           17.040000000000    41.941000000000    51.007000000000    12.000000000000
         O           16.836000000000    42.533000000000    52.077000000000    15.994914619570
         N           16.095000000000    41.291000000000    50.355000000000    14.003074004430
         C           14.733000000000    41.195000000000    50.835000000000    12.000000000000
         C           14.605000000000    40.169000000000    51.956000000000    12.000000000000
         O           15.052000000000    39.033000000000    51.781000000000    15.994914619570
         C           13.852000000000    40.816000000000    49.658000000000    12.000000000000
         C           12.389000000000    40.645000000000    50.035000000000    12.000000000000
         C           11.595000000000    41.566000000000    50.695000000000    12.000000000000
         N           11.653000000000    39.576000000000    49.778000000000    14.003074004430
         C           10.451000000000    39.794000000000    50.243000000000    12.000000000000
         N           10.428000000000    40.987000000000    50.784000000000    14.003074004430
         H           16.332000000000    40.841000000000    49.483000000000     1.007825032230
         H           14.421000000000    42.170000000000    51.211000000000     1.007825032230
         H           13.926000000000    41.599000000000    48.904000000000     1.007825032230
         H           14.217000000000    39.882000000000    49.232000000000     1.007825032230
         H           11.877000000000    42.544000000000    51.056000000000     1.007825032230
         H            9.619000000000    39.108000000000    50.190000000000     1.007825032230
         H            9.615000000000    41.404000000000    51.213000000000     1.007825032230
         N           14.016000000000    40.518000000000    53.094000000000    14.003074004430
         C           13.782000000000    39.550000000000    54.145000000000    12.000000000000
         C           12.369000000000    39.010000000000    54.015000000000    12.000000000000
         O           12.191000000000    37.794000000000    54.023000000000    15.994914619570
         C           13.995000000000    40.201000000000    55.534000000000    12.000000000000
         C           15.479000000000    40.579000000000    55.679000000000    12.000000000000
         C           13.551000000000    39.227000000000    56.645000000000    12.000000000000
         C           15.816000000000    41.440000000000    56.908000000000    12.000000000000
         H           13.726000000000    41.476000000000    53.229000000000     1.007825032230
         H           14.487000000000    38.726000000000    54.029000000000     1.007825032230
         H           13.392000000000    41.107000000000    55.596000000000     1.007825032230
         H           16.057000000000    39.657000000000    55.744000000000     1.007825032230
         H           15.787000000000    41.119000000000    54.784000000000     1.007825032230
         H           13.704000000000    39.692000000000    57.619000000000     1.007825032230
         H           12.495000000000    38.989000000000    56.518000000000     1.007825032230
         H           14.140000000000    38.312000000000    56.583000000000     1.007825032230
         H           16.885000000000    41.653000000000    56.921000000000     1.007825032230
         H           15.542000000000    40.901000000000    57.815000000000     1.007825032230
         H           15.260000000000    42.376000000000    56.860000000000     1.007825032230
         N           11.347000000000    39.860000000000    53.905000000000    14.003074004430
         C            9.961000000000    39.427000000000    53.780000000000    12.000000000000
         C            9.118000000000    40.183000000000    54.803000000000    12.000000000000
         O            9.387000000000    41.362000000000    55.086000000000    15.994914619570
         H           11.543000000000    40.851000000000    53.908000000000     1.007825032230
         H            9.599000000000    39.643000000000    52.775000000000     1.007825032230
         H            9.894000000000    38.356000000000    53.971000000000     1.007825032230
         N            8.115000000000    39.543000000000    55.384000000000    14.003074004430
         C            7.292000000000    40.203000000000    56.373000000000    12.000000000000
         C            7.821000000000    40.045000000000    57.784000000000    12.000000000000
         O            8.967000000000    39.610000000000    58.017000000000    15.994914619570
         H            7.923000000000    38.584000000000    55.134000000000     1.007825032230
         H            7.249000000000    41.266000000000    56.135000000000     1.007825032230
         H            6.284000000000    39.790000000000    56.326000000000     1.007825032230
         N            6.984000000000    40.342000000000    58.778000000000    14.003074004430
         C            7.384000000000    40.247000000000    60.166000000000    12.000000000000
         C            7.719000000000    38.788000000000    60.513000000000    12.000000000000
         O            8.710000000000    38.555000000000    61.201000000000    15.994914619570
         C            6.284000000000    40.754000000000    61.091000000000    12.000000000000
         C            6.705000000000    40.642000000000    62.560000000000    12.000000000000
         C            7.825000000000    41.288000000000    63.022000000000    12.000000000000
         C            5.989000000000    39.828000000000    63.426000000000    12.000000000000
         C            8.229000000000    41.132000000000    64.328000000000    12.000000000000
         C            6.398000000000    39.679000000000    64.737000000000    12.000000000000
         C            7.527000000000    40.326000000000    65.197000000000    12.000000000000
         H            6.045000000000    40.641000000000    58.557000000000     1.007825032230
         H            8.276000000000    40.856000000000    60.316000000000     1.007825032230
         H            5.384000000000    40.160000000000    60.932000000000     1.007825032230
         H            6.072000000000    41.797000000000    60.857000000000     1.007825032230
         H            8.392000000000    41.922000000000    62.357000000000     1.007825032230
         H            5.109000000000    39.309000000000    63.074000000000     1.007825032230
         H            9.110000000000    41.650000000000    64.677000000000     1.007825032230
         H            5.830000000000    39.051000000000    65.407000000000     1.007825032230
         H            7.854000000000    40.203000000000    66.219000000000     1.007825032230
         N            6.987000000000    37.794000000000    60.031000000000    14.003074004430
         C            7.311000000000    36.400000000000    60.306000000000    12.000000000000
         C            8.735000000000    36.058000000000    59.814000000000    12.000000000000
         O            9.508000000000    35.394000000000    60.530000000000    15.994914619570
         C            6.261000000000    35.514000000000    59.598000000000    12.000000000000
         C            6.484000000000    34.015000000000    59.833000000000    12.000000000000
         O            6.678000000000    33.603000000000    60.985000000000    15.994914619570
         O            6.493000000000    33.285000000000    58.849000000000    15.994914619570
         H            6.183000000000    38.008000000000    59.458000000000     1.007825032230
         H            7.255000000000    36.227000000000    61.381000000000     1.007825032230
         H            5.273000000000    35.781000000000    59.972000000000     1.007825032230
         H            6.297000000000    35.712000000000    58.527000000000     1.007825032230
         N            9.127000000000    36.528000000000    58.626000000000    14.003074004430
         C           10.486000000000    36.294000000000    58.166000000000    12.000000000000
         C           11.531000000000    37.058000000000    58.969000000000    12.000000000000
         O           12.647000000000    36.574000000000    59.177000000000    15.994914619570
         C           10.672000000000    36.695000000000    56.732000000000    12.000000000000
         C           10.113000000000    35.661000000000    55.770000000000    12.000000000000
         C            8.615000000000    35.687000000000    55.718000000000    12.000000000000
         N            8.014000000000    34.514000000000    55.783000000000    14.003074004430
         O            7.987000000000    36.749000000000    55.716000000000    15.994914619570
         H            8.480000000000    37.045000000000    58.048000000000     1.007825032230
         H           10.698000000000    35.229000000000    58.254000000000     1.007825032230
         H           10.161000000000    37.643000000000    56.564000000000     1.007825032230
         H           11.736000000000    36.825000000000    56.535000000000     1.007825032230
         H           10.436000000000    34.671000000000    56.093000000000     1.007825032230
         H           10.506000000000    35.855000000000    54.772000000000     1.007825032230
         H            8.562000000000    33.667000000000    55.823000000000     1.007825032230
         H            7.005000000000    34.463000000000    55.793000000000     1.007825032230
         N           11.199000000000    38.236000000000    59.496000000000    14.003074004430
         C           12.132000000000    39.016000000000    60.280000000000    12.000000000000
         C           12.359000000000    38.330000000000    61.628000000000    12.000000000000
         O           13.479000000000    38.313000000000    62.149000000000    15.994914619570
         C           11.567000000000    40.443000000000    60.465000000000    12.000000000000
         C           12.533000000000    41.397000000000    61.159000000000    12.000000000000
         C           13.762000000000    41.603000000000    60.266000000000    12.000000000000
         C           11.802000000000    42.682000000000    61.515000000000    12.000000000000
         H           10.268000000000    38.595000000000    59.344000000000     1.007825032230
         H           13.081000000000    39.076000000000    59.747000000000     1.007825032230
         H           11.328000000000    40.849000000000    59.482000000000     1.007825032230
         H           10.650000000000    40.384000000000    61.052000000000     1.007825032230
         H           12.863000000000    40.928000000000    62.086000000000     1.007825032230
         H           14.458000000000    42.284000000000    60.756000000000     1.007825032230
         H           13.450000000000    42.027000000000    59.311000000000     1.007825032230
         H           14.252000000000    40.644000000000    60.095000000000     1.007825032230
         H           12.490000000000    43.366000000000    62.011000000000     1.007825032230
         H           10.971000000000    42.454000000000    62.183000000000     1.007825032230
         H           11.420000000000    43.147000000000    60.606000000000     1.007825032230
         N           11.326000000000    37.775000000000    62.262000000000    14.003074004430
         C           11.443000000000    36.992000000000    63.491000000000    12.000000000000
         C           10.150000000000    36.286000000000    63.882000000000    12.000000000000
         C            9.202000000000    36.954000000000    64.825000000000    12.000000000000
         C            8.260000000000    35.851000000000    65.318000000000    12.000000000000
         N            7.444000000000    35.324000000000    64.234000000000    14.003074004430
         C            6.134000000000    35.523000000000    64.170000000000    12.000000000000
         N            5.480000000000    36.201000000000    65.109000000000    14.003074004430
         N            5.449000000000    35.032000000000    63.163000000000    14.003074004430
         H           10.405000000000    37.904000000000    61.869000000000     1.007825032230
         H           11.783000000000    37.628000000000    64.308000000000     1.007825032230
         H            9.600000000000    36.099000000000    62.960000000000     1.007825032230
         H           10.417000000000    35.320000000000    64.310000000000     1.007825032230
         H            9.745000000000    37.392000000000    65.662000000000     1.007825032230
         H            8.635000000000    37.724000000000    64.302000000000     1.007825032230
         H            7.605000000000    36.262000000000    66.087000000000     1.007825032230
         H            8.851000000000    35.042000000000    65.747000000000     1.007825032230
         H            7.891000000000    34.788000000000    63.504000000000     1.007825032230
         H            5.982000000000    36.585000000000    65.897000000000     1.007825032230
         H            4.481000000000    36.332000000000    65.034000000000     1.007825032230
         H            5.920000000000    34.509000000000    62.439000000000     1.007825032230
         H            4.451000000000    35.177000000000    63.113000000000     1.007825032230
         O           -4.494000000000    46.184000000000    55.356000000000    15.994914619570
         H           -3.983000000000    45.969000000000    54.576000000000     1.007825032230
         H           -4.883000000000    45.386000000000    55.713000000000     1.007825032230
         O           -0.568000000000    54.245000000000    56.640000000000    15.994914619570
         H            0.134000000000    54.591000000000    56.089000000000     1.007825032230
         H           -0.462000000000    54.570000000000    57.534000000000     1.007825032230
         O           -0.810000000000    44.068000000000    57.031000000000    15.994914619570
         H            0.132000000000    43.938000000000    56.920000000000     1.007825032230
         H           -1.285000000000    43.430000000000    56.499000000000     1.007825032230
         O           -5.188000000000    43.599000000000    55.708000000000    15.994914619570
         H           -5.595000000000    43.266000000000    54.908000000000     1.007825032230
         H           -4.407000000000    43.083000000000    55.907000000000     1.007825032230
         O            3.250000000000    51.131000000000    61.824000000000    15.994914619570
         H            3.039000000000    50.751000000000    62.677000000000     1.007825032230
         H            3.402000000000    50.429000000000    61.191000000000     1.007825032230
         O            3.890000000000    46.413000000000    68.527000000000    15.994914619570
         H            4.248000000000    45.992000000000    69.309000000000     1.007825032230
         H            4.419000000000    46.174000000000    67.766000000000     1.007825032230
         O            1.035000000000    45.036000000000    67.502000000000    15.994914619570
         H            1.694000000000    44.400000000000    67.780000000000     1.007825032230
         H            1.267000000000    45.903000000000    67.834000000000     1.007825032230
         O            4.348000000000    58.242000000000    51.937000000000    15.994914619570
         H            4.679000000000    57.589000000000    52.554000000000     1.007825032230
         H            4.404000000000    57.897000000000    51.046000000000     1.007825032230
         O            0.263000000000    58.629000000000    44.891000000000    15.994914619570
         H            0.111000000000    58.192000000000    45.729000000000     1.007825032230
         H            1.186000000000    58.871000000000    44.819000000000     1.007825032230
         O            3.141000000000    59.330000000000    44.777000000000    15.994914619570
         H            3.481000000000    58.820000000000    45.512000000000     1.007825032230
         H            3.315000000000    60.259000000000    44.926000000000     1.007825032230
         O            5.003000000000    39.012000000000    53.418000000000    15.994914619570
         H            4.575000000000    39.038000000000    52.562000000000     1.007825032230
         H            5.944000000000    38.883000000000    53.300000000000     1.007825032230
         O            5.356000000000    33.965000000000    56.586000000000    15.994914619570
         H            5.771000000000    33.717000000000    57.412000000000     1.007825032230
         H            4.411000000000    33.823000000000    56.648000000000     1.007825032230
         O            3.187000000000    37.794000000000    47.216000000000    15.994914619570
         H            2.483000000000    38.037000000000    46.615000000000     1.007825032230
         H            2.832000000000    37.256000000000    47.923000000000     1.007825032230
         O           -7.326000000000    52.855000000000    56.701000000000    15.994914619570
         H           -6.835000000000    53.375000000000    57.337000000000     1.007825032230
         H           -8.116000000000    52.507000000000    57.115000000000     1.007825032230
         O            3.645000000000    39.297000000000    51.046000000000    15.994914619570
         H            4.240000000000    39.454000000000    50.312000000000     1.007825032230
         H            3.097000000000    38.535000000000    50.856000000000     1.007825032230
         O            1.008000000000    47.834000000000    68.084000000000    15.994914619570
         H            1.042000000000    48.221000000000    67.209000000000     1.007825032230
         H            0.208000000000    48.117000000000    68.527000000000     1.007825032230
         O           -1.910000000000    49.551000000000    43.381000000000    15.994914619570
         H           -1.662000000000    49.802000000000    42.491000000000     1.007825032230
         H           -2.807000000000    49.216000000000    43.380000000000     1.007825032230
         O           -8.345000000000    61.091000000000    53.050000000000    15.994914619570
         H           -7.610000000000    61.579000000000    53.422000000000     1.007825032230
         H           -8.152000000000    60.154000000000    53.077000000000     1.007825032230
         O           -4.831000000000    48.504000000000    52.099000000000    15.994914619570
         H           -5.768000000000    48.538000000000    51.905000000000     1.007825032230
         H           -4.357000000000    48.187000000000    51.330000000000     1.007825032230
         O            5.527000000000    60.471000000000    46.916000000000    15.994914619570
         H            5.359000000000    59.556000000000    46.691000000000     1.007825032230
         H            6.410000000000    60.712000000000    46.635000000000     1.007825032230
         O            7.431000000000    38.634000000000    51.867000000000    15.994914619570
         H            7.564000000000    39.572000000000    51.728000000000     1.007825032230
         H            7.336000000000    38.197000000000    51.021000000000     1.007825032230
         O           14.944000000000    55.711000000000    51.158000000000    15.994914619570
         H           14.715000000000    55.882000000000    52.071000000000     1.007825032230
         H           14.182000000000    55.873000000000    50.602000000000     1.007825032230
         O            2.478000000000    53.561000000000    63.220000000000    15.994914619570
         H            2.330000000000    54.361000000000    63.724000000000     1.007825032230
         H            2.694000000000    52.843000000000    63.816000000000     1.007825032230
         O           -2.001000000000    42.627000000000    47.431000000000    15.994914619570
         H           -1.139000000000    42.734000000000    47.029000000000     1.007825032230
         H           -1.902000000000    42.534000000000    48.378000000000     1.007825032230
         O           -1.699000000000    48.363000000000    64.916000000000    15.994914619570
         H           -0.779000000000    48.589000000000    65.050000000000     1.007825032230
         H           -2.006000000000    47.826000000000    65.647000000000     1.007825032230
         O           11.553000000000    57.178000000000    55.162000000000    15.994914619570
         H           12.393000000000    56.960000000000    54.759000000000     1.007825032230
         H           10.977000000000    56.414000000000    55.133000000000     1.007825032230
         H           16.688000000000    48.278000000000    57.515000000000     1.007825032230
         H           14.714000000000    46.636000000000    66.202000000000     1.007825032230
         H           15.585000000000    51.598000000000    60.413000000000     1.007825032230
         H           15.731000000000    44.803000000000    54.331000000000     1.007825032230
         H           18.033000000000    41.942000000000    50.544000000000     1.007825032230
         H           12.166000000000    36.192000000000    63.314000000000     1.007825032230

  Running in c1 symmetry.

  Rotational constants: A =      0.00002  B =      0.00000  C =      0.00000 [cm^-1]
  Rotational constants: A =      0.67690  B =      0.01122  C =      0.01117 [MHz]
  Nuclear repulsion = 452889.601509048254229

  Charge       = -1
  Multiplicity = 1
  Electrons    = 4550
  Nalpha       = 2275
  Nbeta        = 2275

  ==> Algorithm <==

  SCF Algorithm Type is DF.
  DIIS enabled.
  MOM disabled.
  Fractional occupation disabled.
  Guess Type is SAD.
  Energy threshold   = 1.00e-06
  Density threshold  = 1.00e-06
  Integral threshold = 1.00e-12

  ==> Primary Basis <==

  Basis Set: MINIX
    Blend: MINIX
    Number of shells: 2396
    Number of basis functions: 3600
    Number of Cartesian functions: 3605
    Spherical Harmonics?: true
    Max angular momentum: 2

   => Loading Basis Set <=

    Name: (MINIX AUX)
    Role: JKFIT
    Keyword: DF_BASIS_SCF
    atoms 1-2, 4, 6, 27, 31, 53, 69, 77, 90, 97, 105, 118, 121-122, 130, 132, 141, 145, 155, 174, 191, 213, 223, 230, 244, 254, 257-258, 266, 270, 280, 290, 312, 336, 370, 374, 378-379, 389, 409, 428, 432, 442, 461, 478, 492, 496-497, 507, 529, 536, 552, 572, 575-576, 584, 587-588, 596, 600-601, 611, 633, 652, 662, 666-667, 677, 696, 715, 718, 729, 751, 770, 777, 801, 804-805, 813, 816, 827, 832, 844, 863, 870, 889, 892, 903, 920, 934, 939, 951, 983, 987, 1004, 1023, 1030, 1037, 1057, 1060-1061, 1069, 1074, 1086, 1124, 1127, 1130, 1133, 1136, 1139, 1142, 1145, 1148, 1151, 1154, 1157, 1160, 1163, 1166, 1169, 1172, 1175, 1178, 1181, 1184, 1187, 1190, 1193, 1196, 1199                                                                                                                                                                                                                                                                                                                                                                                                                                                                                                                                                           entry O          line   318 file /storage/hive/project/chem-sherrill/csargent30/.conda/envs/psi419/share/psi4/basis/def2-universal-jkfit.gbs 
    atoms 3, 5, 8-11, 26, 29-30, 32-35, 51-52, 54-56, 67-68, 70-76, 88-89, 95-96, 98-104, 116-117, 119-120, 128-129, 131, 139-140, 142-143, 153-154, 156-159, 172-173, 175-177, 179, 189-190, 192-195, 211-212, 214, 221-222, 228-229, 231-233, 242-243, 245, 252-253, 255-256, 264-265, 267-268, 278-279, 281, 288-289, 291-294, 310-311, 313-315, 317, 334-335, 337-340, 353-357, 369, 372-373, 375-377, 387-388, 390-396, 407-408, 410-413, 426-427, 429-430, 440-441, 443-446, 459-460, 462-463, 465, 476-477, 479-481, 490-491, 493-495, 505-506, 508-511, 527-528, 534-535, 537-539, 550-551, 553-559, 570-571, 573-574, 582-583, 585-586, 594-595, 597-599, 609-610, 612-615, 631-632, 634-637, 650-651, 653, 660-661, 663-665, 675-676, 678-681, 694-695, 697-700, 713-714, 716-717, 727-728, 730-733, 749-750, 752-755, 768-769, 775-776, 778-780, 782, 799-800, 802-803, 811-812, 814-815, 825-826, 828-830, 842-843, 845-848, 861-862, 868-869, 871-874, 887-888, 890-891, 901-902, 904-905, 907, 918-919, 921-923, 932-933, 935-937, 949-950, 952-954, 965-972, 982, 985-986, 988-990, 992, 1002-1003, 1005-1008, 1021-1022, 1028-1029, 1035-1036, 1038-1044, 1055-1056, 1058-1059, 1067-1068, 1070-1072, 1084-1085, 1087-1090, 1103-1106, 1108 entry C          line   198 file /storage/hive/project/chem-sherrill/csargent30/.conda/envs/psi419/share/psi4/basis/def2-universal-jkfit.gbs 
    atoms 7, 28, 36, 50, 66, 87, 94, 115, 127, 138, 144, 152, 171, 178, 180, 188, 196, 210, 220, 227, 241, 251, 263, 269, 277, 287, 295, 309, 316, 318-319, 333, 352, 371, 386, 406, 425, 431, 439, 458, 475, 489, 504, 512, 526, 533, 549, 569, 581, 593, 608, 616, 630, 649, 659, 674, 693, 712, 726, 734, 748, 767, 774, 781, 783-784, 798, 810, 824, 831, 841, 860, 867, 886, 900, 917, 931, 938, 948, 964, 984, 991, 993, 1001, 1020, 1027, 1034, 1054, 1066, 1073, 1083, 1102, 1107, 1109-1110                                                                                                                                                                                                                                                                                                                                                                                                                                                                                                                                                                                                                                                                                                                                                        entry N          line   258 file /storage/hive/project/chem-sherrill/csargent30/.conda/envs/psi419/share/psi4/basis/def2-universal-jkfit.gbs 
    atoms 12, 215, 246, 464, 906                                                                                                                                                                                                                                                                                                                                                                                                                                                                                                                                                                                                                                                                                                                                                                                                                                                                                                                                                                                                                                                                                                                                                                                                                            entry S          line   903 file /storage/hive/project/chem-sherrill/csargent30/.conda/envs/psi419/share/psi4/basis/def2-universal-jkfit.gbs 
    atoms 13-25, 37-49, 57-65, 78-86, 91-93, 106-114, 123-126, 133-137, 146-151, 160-170, 181-187, 197-209, 216-219, 224-226, 234-240, 247-250, 259-262, 271-276, 282-286, 296-308, 320-332, 341-351, 358-368, 380-385, 397-405, 414-424, 433-438, 447-457, 466-474, 482-488, 498-503, 513-525, 530-532, 540-548, 560-568, 577-580, 589-592, 602-607, 617-629, 638-648, 654-658, 668-673, 682-692, 701-711, 719-725, 735-747, 756-766, 771-773, 785-797, 806-809, 817-823, 833-840, 849-859, 864-866, 875-885, 893-899, 908-916, 924-930, 940-947, 955-963, 973-981, 994-1000, 1009-1019, 1024-1026, 1031-1033, 1045-1053, 1062-1065, 1075-1082, 1091-1101, 1111-1123, 1125-1126, 1128-1129, 1131-1132, 1134-1135, 1137-1138, 1140-1141, 1143-1144, 1146-1147, 1149-1150, 1152-1153, 1155-1156, 1158-1159, 1161-1162, 1164-1165, 1167-1168, 1170-1171, 1173-1174, 1176-1177, 1179-1180, 1182-1183, 1185-1186, 1188-1189, 1191-1192, 1194-1195, 1197-1198, 1200-1207                                                                                                                                                                                                                                                                                         entry H          line    18 file /storage/hive/project/chem-sherrill/csargent30/.conda/envs/psi419/share/psi4/basis/def2-universal-jkfit.gbs 

  ==> Integral Setup <==

  ==> DiskDFJK: Density-Fitted J/K Matrices <==

    J tasked:                  Yes
    K tasked:                  Yes
    wK tasked:                  No
    OpenMP threads:             10
    Integrals threads:          10
    Memory [MiB]:            85830
    Algorithm:                Disk
    Integral Cache:           NONE
    Schwarz Cutoff:          1E-12
    Fitting Condition:       1E-10

   => Auxiliary Basis Set <=

  Basis Set: (MINIX AUX)
    Blend: DEF2-UNIVERSAL-JKFIT
    Number of shells: 18460
    Number of basis functions: 55902
    Number of Cartesian functions: 65877
    Spherical Harmonics?: true
    Max angular momentum: 4

  Minimum eigenvalue in the overlap matrix is 1.0755406593E-01.
  Reciprocal condition number of the overlap matrix is 3.6268891127E-02.
    Using symmetric orthogonalization.

  ==> Pre-Iterations <==

  SCF Guess: Superposition of Atomic Densities via on-the-fly atomic UHF (no occupation information).

   -------------------------
    Irrep   Nso     Nmo    
   -------------------------
     A       3600    3600 
   -------------------------
    Total    3600    3600
   -------------------------

  ==> Iterations <==

                           Total Energy        Delta E     RMS |[F,P]|

   @DF-RHF iter SAD: -30340.26035496706754   -3.03403e+04   0.00000e+00 
   @DF-RHF iter   1: -30596.60784054498799   -2.56347e+02   1.27289e-03 DIIS/ADIIS
   @DF-RHF iter   2: -30601.00691725398428   -4.39908e+00   9.33594e-04 DIIS/ADIIS
   @DF-RHF iter   3: -30607.76165527788180   -6.75474e+00   3.92277e-04 DIIS/ADIIS
   @DF-RHF iter   4: -30610.40697555329098   -2.64532e+00   2.50011e-04 DIIS/ADIIS
   @DF-RHF iter   5: -30611.88508425778855   -1.47811e+00   1.23629e-04 DIIS/ADIIS
   @DF-RHF iter   6: -30612.01701600388333   -1.31932e-01   5.09745e-05 DIIS
   @DF-RHF iter   7: -30612.04833128310202   -3.13153e-02   2.91916e-05 DIIS
   @DF-RHF iter   8: -30612.05626884463345   -7.93756e-03   1.85421e-05 DIIS
   @DF-RHF iter   9: -30612.05896902427412   -2.70018e-03   1.20488e-05 DIIS
   @DF-RHF iter  10: -30612.06043022168524   -1.46120e-03   6.19538e-06 DIIS
   @DF-RHF iter  11: -30612.06091131500580   -4.81093e-04   2.17648e-06 DIIS
   @DF-RHF iter  12: -30612.06098818688770   -7.68719e-05   5.31293e-07 DIIS
   @DF-RHF iter  13: -30612.06099420359533   -6.01671e-06   1.76718e-07 DIIS
   @DF-RHF iter  14: -30612.06099476829695   -5.64702e-07   7.76787e-08 DIIS
  Energy and wave function converged.


  ==> Post-Iterations <==

    Orbital Energies [Eh]
    ---------------------

    Doubly Occupied:                                                      

       1A    -91.639532     2A    -91.350335     3A    -91.341415  
       4A    -91.255488     5A    -91.197761     6A    -20.405690  
       7A    -20.400199     8A    -20.352536     9A    -20.345854  
      10A    -20.340813    11A    -20.335978    12A    -20.335365  
      13A    -20.334096    14A    -20.329455    15A    -20.328970  
      16A    -20.328124    17A    -20.326038    18A    -20.322618  
      19A    -20.321377    20A    -20.319227    21A    -20.315518  
      22A    -20.309410    23A    -20.308803    24A    -20.306136  
      25A    -20.304878    26A    -20.303812    27A    -20.298368  
      28A    -20.298141    29A    -20.295430    30A    -20.293404  
      31A    -20.290180    32A    -20.286802    33A    -20.285635  
      34A    -20.284924    35A    -20.282660    36A    -20.281022  
      37A    -20.280185    38A    -20.279492    39A    -20.277071  
      40A    -20.276277    41A    -20.273948    42A    -20.268696  
      43A    -20.268035    44A    -20.261909    45A    -20.261359  
      46A    -20.259294    47A    -20.256556    48A    -20.255433  
      49A    -20.252107    50A    -20.251623    51A    -20.247946  
      52A    -20.247058    53A    -20.247032    54A    -20.245581  
      55A    -20.240524    56A    -20.240112    57A    -20.238270  
      58A    -20.237492    59A    -20.235928    60A    -20.234682  
      61A    -20.233617    62A    -20.232928    63A    -20.231774  
      64A    -20.230808    65A    -20.229053    66A    -20.228479  
      67A    -20.226633    68A    -20.223313    69A    -20.223288  
      70A    -20.222481    71A    -20.221616    72A    -20.218635  
      73A    -20.217757    74A    -20.213314    75A    -20.211918  
      76A    -20.211030    77A    -20.210761    78A    -20.210591  
      79A    -20.210445    80A    -20.209566    81A    -20.209158  
      82A    -20.207184    83A    -20.206045    84A    -20.204116  
      85A    -20.203348    86A    -20.201450    87A    -20.200404  
      88A    -20.198006    89A    -20.196053    90A    -20.195084  
      91A    -20.194283    92A    -20.191858    93A    -20.190317  
      94A    -20.187312    95A    -20.186659    96A    -20.185112  
      97A    -20.183610    98A    -20.181547    99A    -20.179723  
     100A    -20.177921   101A    -20.174423   102A    -20.171723  
     103A    -20.171015   104A    -20.169348   105A    -20.165146  
     106A    -20.164531   107A    -20.156530   108A    -20.155902  
     109A    -20.147109   110A    -20.144119   111A    -20.133039  
     112A    -20.125736   113A    -20.110675   114A    -20.110022  
     115A    -20.106513   116A    -20.101052   117A    -20.099057  
     118A    -20.092461   119A    -20.087992   120A    -20.069943  
     121A    -20.036477   122A    -20.030439   123A    -20.018004  
     124A    -20.017844   125A    -20.017325   126A    -20.012039  
     127A    -19.972687   128A    -19.957472   129A    -19.937866  
     130A    -19.924673   131A    -19.916212   132A    -19.908757  
     133A    -19.906075   134A    -19.897964   135A    -19.873360  
     136A    -19.868008   137A    -15.826206   138A    -15.771385  
     139A    -15.751899   140A    -15.714426   141A    -15.683894  
     142A    -15.624522   143A    -15.617404   144A    -15.596412  
     145A    -15.578170   146A    -15.566261   147A    -15.565028  
     148A    -15.548142   149A    -15.529905   150A    -15.524014  
     151A    -15.515087   152A    -15.514791   153A    -15.514376  
     154A    -15.512796   155A    -15.508422   156A    -15.499676  
     157A    -15.494982   158A    -15.489188   159A    -15.488892  
     160A    -15.476839   161A    -15.469286   162A    -15.466097  
     163A    -15.465709   164A    -15.463830   165A    -15.458901  
     166A    -15.458522   167A    -15.458306   168A    -15.454767  
     169A    -15.454137   170A    -15.452298   171A    -15.450648  
     172A    -15.450101   173A    -15.445971   174A    -15.445628  
     175A    -15.433839   176A    -15.432448   177A    -15.427176  
     178A    -15.422995   179A    -15.422419   180A    -15.422295  
     181A    -15.420084   182A    -15.418875   183A    -15.418193  
     184A    -15.417819   185A    -15.416965   186A    -15.412787  
     187A    -15.411572   188A    -15.408450   189A    -15.404067  
     190A    -15.401561   191A    -15.399378   192A    -15.397932  
     193A    -15.397718   194A    -15.397017   195A    -15.392338  
     196A    -15.390975   197A    -15.389169   198A    -15.388769  
     199A    -15.388454   200A    -15.387158   201A    -15.385829  
     202A    -15.382443   203A    -15.380348   204A    -15.378407  
     205A    -15.377771   206A    -15.376044   207A    -15.375978  
     208A    -15.373139   209A    -15.366473   210A    -15.366055  
     211A    -15.363264   212A    -15.362697   213A    -15.355148  
     214A    -15.354866   215A    -15.352971   216A    -15.352936  
     217A    -15.348856   218A    -15.344509   219A    -15.344273  
     220A    -15.341160   221A    -15.340575   222A    -15.340554  
     223A    -15.333754   224A    -15.330888   225A    -15.330364  
     226A    -15.324732   227A    -15.322735   228A    -15.308834  
     229A    -15.298551   230A    -15.295759   231A    -15.285777  
     232A    -11.555477   233A    -11.509906   234A    -11.470795  
     235A    -11.410692   236A    -11.401522   237A    -11.399956  
     238A    -11.399037   239A    -11.391225   240A    -11.390583  
     241A    -11.382357   242A    -11.379704   243A    -11.371885  
     244A    -11.367969   245A    -11.362108   246A    -11.358005  
     247A    -11.354880   248A    -11.350434   249A    -11.344518  
     250A    -11.335653   251A    -11.333683   252A    -11.332889  
     253A    -11.331026   254A    -11.330862   255A    -11.329808  
     256A    -11.327316   257A    -11.326385   258A    -11.326245  
     259A    -11.325426   260A    -11.322644   261A    -11.322639  
     262A    -11.320686   263A    -11.317243   264A    -11.315360  
     265A    -11.315003   266A    -11.310960   267A    -11.310824  
     268A    -11.310425   269A    -11.308433   270A    -11.306920  
     271A    -11.306877   272A    -11.306114   273A    -11.305719  
     274A    -11.304317   275A    -11.303128   276A    -11.302400  
     277A    -11.299361   278A    -11.299218   279A    -11.298529  
     280A    -11.295965   281A    -11.294880   282A    -11.292084  
     283A    -11.290750   284A    -11.290422   285A    -11.289965  
     286A    -11.288580   287A    -11.287434   288A    -11.284617  
     289A    -11.284366   290A    -11.284344   291A    -11.283891  
     292A    -11.283374   293A    -11.278852   294A    -11.278550  
     295A    -11.278471   296A    -11.278015   297A    -11.277836  
     298A    -11.274817   299A    -11.272758   300A    -11.272731  
     301A    -11.272424   302A    -11.271236   303A    -11.270308  
     304A    -11.269284   305A    -11.267672   306A    -11.264032  
     307A    -11.263029   308A    -11.261279   309A    -11.260840  
     310A    -11.260391   311A    -11.260084   312A    -11.259527  
     313A    -11.258494   314A    -11.258400   315A    -11.257084  
     316A    -11.256287   317A    -11.255920   318A    -11.254730  
     319A    -11.253092   320A    -11.251665   321A    -11.251576  
     322A    -11.250724   323A    -11.250125   324A    -11.249738  
     325A    -11.248682   326A    -11.248682   327A    -11.247908  
     328A    -11.247607   329A    -11.247213   330A    -11.246895  
     331A    -11.245673   332A    -11.244763   333A    -11.243170  
     334A    -11.242451   335A    -11.241952   336A    -11.240308  
     337A    -11.239727   338A    -11.238039   339A    -11.237599  
     340A    -11.237029   341A    -11.236735   342A    -11.236319  
     343A    -11.236080   344A    -11.234188   345A    -11.233453  
     346A    -11.233380   347A    -11.233327   348A    -11.233221  
     349A    -11.232686   350A    -11.232582   351A    -11.232322  
     352A    -11.231976   353A    -11.231621   354A    -11.231007  
     355A    -11.230971   356A    -11.229660   357A    -11.229299  
     358A    -11.229265   359A    -11.229132   360A    -11.228589  
     361A    -11.228577   362A    -11.227379   363A    -11.226687  
     364A    -11.226029   365A    -11.226027   366A    -11.224943  
     367A    -11.224550   368A    -11.223426   369A    -11.223112  
     370A    -11.219219   371A    -11.218583   372A    -11.216919  
     373A    -11.214879   374A    -11.213243   375A    -11.213216  
     376A    -11.212529   377A    -11.212027   378A    -11.209679  
     379A    -11.209156   380A    -11.208812   381A    -11.208142  
     382A    -11.208127   383A    -11.207577   384A    -11.206309  
     385A    -11.206166   386A    -11.204940   387A    -11.204066  
     388A    -11.203457   389A    -11.202977   390A    -11.202927  
     391A    -11.199529   392A    -11.199327   393A    -11.199255  
     394A    -11.198176   395A    -11.197796   396A    -11.197773  
     397A    -11.196115   398A    -11.193154   399A    -11.192051  
     400A    -11.191945   401A    -11.191913   402A    -11.191859  
     403A    -11.190976   404A    -11.190930   405A    -11.189278  
     406A    -11.189102   407A    -11.188742   408A    -11.188659  
     409A    -11.188043   410A    -11.188038   411A    -11.187735  
     412A    -11.187381   413A    -11.187015   414A    -11.185607  
     415A    -11.185201   416A    -11.185072   417A    -11.184391  
     418A    -11.182802   419A    -11.182707   420A    -11.182671  
     421A    -11.180093   422A    -11.178269   423A    -11.178139  
     424A    -11.178043   425A    -11.176479   426A    -11.175766  
     427A    -11.174639   428A    -11.174567   429A    -11.174242  
     430A    -11.174126   431A    -11.173944   432A    -11.173906  
     433A    -11.172590   434A    -11.172441   435A    -11.171981  
     436A    -11.171279   437A    -11.170908   438A    -11.169518  
     439A    -11.169206   440A    -11.168648   441A    -11.167344  
     442A    -11.164865   443A    -11.164655   444A    -11.164565  
     445A    -11.164528   446A    -11.164434   447A    -11.162785  
     448A    -11.162776   449A    -11.162588   450A    -11.161519  
     451A    -11.160575   452A    -11.159755   453A    -11.159690  
     454A    -11.158404   455A    -11.157866   456A    -11.157814  
     457A    -11.157689   458A    -11.157223   459A    -11.157120  
     460A    -11.156933   461A    -11.156729   462A    -11.155439  
     463A    -11.155119   464A    -11.155001   465A    -11.154511  
     466A    -11.154494   467A    -11.153458   468A    -11.153125  
     469A    -11.152917   470A    -11.151366   471A    -11.151304  
     472A    -11.150802   473A    -11.150497   474A    -11.149972  
     475A    -11.149091   476A    -11.147236   477A    -11.147003  
     478A    -11.146979   479A    -11.144381   480A    -11.143493  
     481A    -11.143052   482A    -11.142339   483A    -11.141262  
     484A    -11.141260   485A    -11.141009   486A    -11.140639  
     487A    -11.139895   488A    -11.139020   489A    -11.138579  
     490A    -11.138364   491A    -11.137969   492A    -11.137537  
     493A    -11.136997   494A    -11.135855   495A    -11.135657  
     496A    -11.135262   497A    -11.135112   498A    -11.135108  
     499A    -11.133680   500A    -11.132671   501A    -11.132511  
     502A    -11.132463   503A    -11.131214   504A    -11.131060  
     505A    -11.128647   506A    -11.128396   507A    -11.128214  
     508A    -11.127558   509A    -11.127473   510A    -11.127282  
     511A    -11.126574   512A    -11.126178   513A    -11.125873  
     514A    -11.124625   515A    -11.122902   516A    -11.119739  
     517A    -11.119387   518A    -11.118056   519A    -11.118023  
     520A    -11.117116   521A    -11.116883   522A    -11.116429  
     523A    -11.113689   524A    -11.112174   525A    -11.111524  
     526A    -11.111025   527A    -11.110654   528A    -11.109596  
     529A    -11.109250   530A    -11.108012   531A    -11.107837  
     532A    -11.107276   533A    -11.107194   534A    -11.106918  
     535A    -11.106401   536A    -11.105419   537A    -11.104625  
     538A    -11.100624   539A    -11.100594   540A    -11.100408  
     541A    -11.099925   542A    -11.099610   543A    -11.099593  
     544A    -11.099041   545A    -11.097871   546A    -11.097329  
     547A    -11.097238   548A    -11.096874   549A    -11.096144  
     550A    -11.095558   551A    -11.095160   552A    -11.093864  
     553A    -11.093600   554A    -11.092822   555A    -11.092592  
     556A    -11.091532   557A    -11.088401   558A    -11.087996  
     559A    -11.087682   560A    -11.087241   561A    -11.086799  
     562A    -11.076843   563A    -11.074425   564A    -11.074258  
     565A    -11.071829   566A    -11.070012   567A    -11.068426  
     568A    -11.066290   569A    -11.065987   570A    -11.064235  
     571A    -11.063455   572A    -11.056624   573A    -11.056539  
     574A    -11.055624   575A    -11.054823   576A    -11.044638  
     577A    -11.044166   578A    -11.041371   579A    -11.019035  
     580A    -11.018024   581A    -11.006331   582A    -11.006317  
     583A    -11.003064   584A    -11.002517   585A    -10.977622  
     586A    -10.972454   587A    -10.954083   588A     -9.203801  
     589A     -8.962660   590A     -8.954672   591A     -8.873851  
     592A     -8.817663   593A     -6.859853   594A     -6.854774  
     595A     -6.852443   596A     -6.612640   597A     -6.610406  
     598A     -6.607963   599A     -6.604008   600A     -6.601894  
     601A     -6.599594   602A     -6.523474   603A     -6.521690  
     604A     -6.518828   605A     -6.467256   606A     -6.465661  
     607A     -6.462722   608A     -1.541604   609A     -1.505898  
     610A     -1.487831   611A     -1.475712   612A     -1.461625  
     613A     -1.457835   614A     -1.455101   615A     -1.453339  
     616A     -1.447970   617A     -1.442912   618A     -1.438349  
     619A     -1.432488   620A     -1.432389   621A     -1.425696  
     622A     -1.422817   623A     -1.420163   624A     -1.418468  
     625A     -1.415262   626A     -1.414689   627A     -1.411569  
     628A     -1.409813   629A     -1.409577   630A     -1.396247  
     631A     -1.394236   632A     -1.393549   633A     -1.390958  
     634A     -1.388853   635A     -1.388630   636A     -1.385523  
     637A     -1.384430   638A     -1.378605   639A     -1.378042  
     640A     -1.377129   641A     -1.372948   642A     -1.372024  
     643A     -1.371627   644A     -1.368290   645A     -1.367103  
     646A     -1.366967   647A     -1.366252   648A     -1.365669  
     649A     -1.362570   650A     -1.362018   651A     -1.361227  
     652A     -1.358531   653A     -1.356921   654A     -1.356698  
     655A     -1.354961   656A     -1.354891   657A     -1.354480  
     658A     -1.353050   659A     -1.351346   660A     -1.350369  
     661A     -1.347752   662A     -1.345080   663A     -1.344898  
     664A     -1.344081   665A     -1.341903   666A     -1.341162  
     667A     -1.340621   668A     -1.340049   669A     -1.338323  
     670A     -1.337324   671A     -1.337063   672A     -1.336701  
     673A     -1.336198   674A     -1.335305   675A     -1.334577  
     676A     -1.331777   677A     -1.331034   678A     -1.330381  
     679A     -1.329890   680A     -1.329485   681A     -1.325453  
     682A     -1.325196   683A     -1.324983   684A     -1.323849  
     685A     -1.322697   686A     -1.321915   687A     -1.321324  
     688A     -1.319828   689A     -1.317599   690A     -1.316390  
     691A     -1.315300   692A     -1.313376   693A     -1.312198  
     694A     -1.311739   695A     -1.310740   696A     -1.310379  
     697A     -1.308154   698A     -1.308141   699A     -1.307591  
     700A     -1.307305   701A     -1.305332   702A     -1.304004  
     703A     -1.303600   704A     -1.303346   705A     -1.302807  
     706A     -1.299961   707A     -1.297178   708A     -1.295999  
     709A     -1.294776   710A     -1.292423   711A     -1.292269  
     712A     -1.291581   713A     -1.290863   714A     -1.288996  
     715A     -1.288699   716A     -1.288287   717A     -1.287268  
     718A     -1.285828   719A     -1.284182   720A     -1.279844  
     721A     -1.278546   722A     -1.278120   723A     -1.277429  
     724A     -1.276467   725A     -1.274773   726A     -1.272360  
     727A     -1.271840   728A     -1.271822   729A     -1.270882  
     730A     -1.268889   731A     -1.265326   732A     -1.264560  
     733A     -1.263285   734A     -1.258267   735A     -1.256405  
     736A     -1.252165   737A     -1.250642   738A     -1.250408  
     739A     -1.249740   740A     -1.248791   741A     -1.248094  
     742A     -1.247287   743A     -1.245403   744A     -1.245009  
     745A     -1.242890   746A     -1.242546   747A     -1.242022  
     748A     -1.241252   749A     -1.239817   750A     -1.239440  
     751A     -1.239291   752A     -1.232728   753A     -1.232524  
     754A     -1.232264   755A     -1.228883   756A     -1.227677  
     757A     -1.224310   758A     -1.221306   759A     -1.219185  
     760A     -1.218556   761A     -1.216593   762A     -1.215136  
     763A     -1.213928   764A     -1.210353   765A     -1.208681  
     766A     -1.208356   767A     -1.205962   768A     -1.205003  
     769A     -1.204686   770A     -1.203996   771A     -1.201096  
     772A     -1.198358   773A     -1.197344   774A     -1.197105  
     775A     -1.196852   776A     -1.196131   777A     -1.195599  
     778A     -1.193119   779A     -1.190422   780A     -1.190264  
     781A     -1.190023   782A     -1.188954   783A     -1.186231  
     784A     -1.186102   785A     -1.183151   786A     -1.182217  
     787A     -1.179554   788A     -1.179429   789A     -1.177648  
     790A     -1.177413   791A     -1.177020   792A     -1.176239  
     793A     -1.176133   794A     -1.175617   795A     -1.175235  
     796A     -1.172689   797A     -1.170903   798A     -1.170514  
     799A     -1.167233   800A     -1.166942   801A     -1.164610  
     802A     -1.163544   803A     -1.161270   804A     -1.160696  
     805A     -1.159311   806A     -1.156882   807A     -1.156870  
     808A     -1.155403   809A     -1.155142   810A     -1.155073  
     811A     -1.154035   812A     -1.153862   813A     -1.152762  
     814A     -1.151676   815A     -1.145965   816A     -1.144999  
     817A     -1.144255   818A     -1.144180   819A     -1.142838  
     820A     -1.141489   821A     -1.141134   822A     -1.139436  
     823A     -1.136811   824A     -1.135321   825A     -1.133928  
     826A     -1.133728   827A     -1.133345   828A     -1.130762  
     829A     -1.128903   830A     -1.127459   831A     -1.126905  
     832A     -1.126193   833A     -1.125603   834A     -1.125508  
     835A     -1.124895   836A     -1.124644   837A     -1.123324  
     838A     -1.122671   839A     -1.120219   840A     -1.119856  
     841A     -1.115813   842A     -1.115812   843A     -1.111184  
     844A     -1.109394   845A     -1.107981   846A     -1.104776  
     847A     -1.104324   848A     -1.103222   849A     -1.101577  
     850A     -1.100336   851A     -1.100077   852A     -1.099695  
     853A     -1.097386   854A     -1.095999   855A     -1.094316  
     856A     -1.092730   857A     -1.092576   858A     -1.091075  
     859A     -1.090677   860A     -1.089788   861A     -1.089260  
     862A     -1.088386   863A     -1.087050   864A     -1.086365  
     865A     -1.085990   866A     -1.083674   867A     -1.083600  
     868A     -1.078362   869A     -1.078290   870A     -1.078048  
     871A     -1.077942   872A     -1.075000   873A     -1.074743  
     874A     -1.073782   875A     -1.072099   876A     -1.071274  
     877A     -1.070482   878A     -1.064151   879A     -1.062853  
     880A     -1.059659   881A     -1.059364   882A     -1.058010  
     883A     -1.057270   884A     -1.056142   885A     -1.055326  
     886A     -1.052610   887A     -1.051995   888A     -1.049612  
     889A     -1.047069   890A     -1.044765   891A     -1.044116  
     892A     -1.042908   893A     -1.042822   894A     -1.038754  
     895A     -1.037893   896A     -1.037867   897A     -1.037121  
     898A     -1.037011   899A     -1.036691   900A     -1.035807  
     901A     -1.034287   902A     -1.032794   903A     -1.032260  
     904A     -1.029969   905A     -1.028327   906A     -1.024361  
     907A     -1.020688   908A     -1.019099   909A     -1.014498  
     910A     -1.013910   911A     -1.012772   912A     -1.011159  
     913A     -1.011062   914A     -1.010543   915A     -1.009639  
     916A     -1.008042   917A     -1.007679   918A     -1.005199  
     919A     -1.004189   920A     -1.003636   921A     -1.001140  
     922A     -0.999547   923A     -0.998323   924A     -0.998196  
     925A     -0.996867   926A     -0.996704   927A     -0.995811  
     928A     -0.994895   929A     -0.992582   930A     -0.990240  
     931A     -0.988888   932A     -0.986945   933A     -0.986839  
     934A     -0.984780   935A     -0.983484   936A     -0.983019  
     937A     -0.981803   938A     -0.981557   939A     -0.981391  
     940A     -0.978529   941A     -0.977242   942A     -0.975614  
     943A     -0.975111   944A     -0.971544   945A     -0.969913  
     946A     -0.969316   947A     -0.968204   948A     -0.967041  
     949A     -0.965640   950A     -0.963256   951A     -0.961796  
     952A     -0.961325   953A     -0.960950   954A     -0.960535  
     955A     -0.960090   956A     -0.959385   957A     -0.957835  
     958A     -0.957580   959A     -0.956078   960A     -0.953430  
     961A     -0.952112   962A     -0.951067   963A     -0.950940  
     964A     -0.950889   965A     -0.950107   966A     -0.949844  
     967A     -0.947013   968A     -0.946915   969A     -0.945299  
     970A     -0.944930   971A     -0.944032   972A     -0.942310  
     973A     -0.940952   974A     -0.940870   975A     -0.938614  
     976A     -0.936887   977A     -0.936513   978A     -0.932810  
     979A     -0.932572   980A     -0.931252   981A     -0.931116  
     982A     -0.930554   983A     -0.929323   984A     -0.927641  
     985A     -0.926518   986A     -0.925568   987A     -0.924837  
     988A     -0.921385   989A     -0.919698   990A     -0.919029  
     991A     -0.917999   992A     -0.917264   993A     -0.916951  
     994A     -0.916287   995A     -0.916100   996A     -0.914792  
     997A     -0.912639   998A     -0.910800   999A     -0.909534  
    1000A     -0.907874  1001A     -0.904896  1002A     -0.904532  
    1003A     -0.904087  1004A     -0.903634  1005A     -0.903278  
    1006A     -0.900693  1007A     -0.898528  1008A     -0.896667  
    1009A     -0.896453  1010A     -0.895685  1011A     -0.894040  
    1012A     -0.893538  1013A     -0.893461  1014A     -0.891663  
    1015A     -0.889318  1016A     -0.889201  1017A     -0.889188  
    1018A     -0.888006  1019A     -0.886335  1020A     -0.883253  
    1021A     -0.882896  1022A     -0.881854  1023A     -0.879507  
    1024A     -0.876302  1025A     -0.875998  1026A     -0.875377  
    1027A     -0.874652  1028A     -0.873957  1029A     -0.873566  
    1030A     -0.872372  1031A     -0.871695  1032A     -0.870082  
    1033A     -0.868457  1034A     -0.868254  1035A     -0.868027  
    1036A     -0.867548  1037A     -0.865884  1038A     -0.864934  
    1039A     -0.864535  1040A     -0.863153  1041A     -0.862830  
    1042A     -0.862087  1043A     -0.859786  1044A     -0.859366  
    1045A     -0.857108  1046A     -0.857065  1047A     -0.855355  
    1048A     -0.854110  1049A     -0.853332  1050A     -0.850411  
    1051A     -0.850262  1052A     -0.849658  1053A     -0.848248  
    1054A     -0.845857  1055A     -0.843500  1056A     -0.842698  
    1057A     -0.841771  1058A     -0.841177  1059A     -0.840419  
    1060A     -0.840003  1061A     -0.838914  1062A     -0.836745  
    1063A     -0.835998  1064A     -0.835734  1065A     -0.835071  
    1066A     -0.833389  1067A     -0.833057  1068A     -0.832191  
    1069A     -0.829399  1070A     -0.828756  1071A     -0.827470  
    1072A     -0.825890  1073A     -0.824925  1074A     -0.823079  
    1075A     -0.822713  1076A     -0.822417  1077A     -0.822265  
    1078A     -0.821242  1079A     -0.820414  1080A     -0.820255  
    1081A     -0.819740  1082A     -0.817495  1083A     -0.816626  
    1084A     -0.815296  1085A     -0.815129  1086A     -0.814952  
    1087A     -0.812816  1088A     -0.811973  1089A     -0.811443  
    1090A     -0.810194  1091A     -0.808655  1092A     -0.807750  
    1093A     -0.807530  1094A     -0.807326  1095A     -0.806677  
    1096A     -0.805282  1097A     -0.804374  1098A     -0.804164  
    1099A     -0.803459  1100A     -0.803418  1101A     -0.802316  
    1102A     -0.802196  1103A     -0.801493  1104A     -0.800979  
    1105A     -0.800246  1106A     -0.799908  1107A     -0.799819  
    1108A     -0.797759  1109A     -0.794344  1110A     -0.794276  
    1111A     -0.793932  1112A     -0.791641  1113A     -0.791167  
    1114A     -0.788853  1115A     -0.788485  1116A     -0.787396  
    1117A     -0.787109  1118A     -0.787031  1119A     -0.786518  
    1120A     -0.786324  1121A     -0.785919  1122A     -0.784995  
    1123A     -0.784019  1124A     -0.783329  1125A     -0.781760  
    1126A     -0.780378  1127A     -0.779906  1128A     -0.779305  
    1129A     -0.778758  1130A     -0.777654  1131A     -0.776348  
    1132A     -0.775525  1133A     -0.773842  1134A     -0.773604  
    1135A     -0.772811  1136A     -0.771540  1137A     -0.771529  
    1138A     -0.771218  1139A     -0.769623  1140A     -0.767721  
    1141A     -0.766440  1142A     -0.765941  1143A     -0.765266  
    1144A     -0.765229  1145A     -0.764288  1146A     -0.763914  
    1147A     -0.763877  1148A     -0.763535  1149A     -0.763348  
    1150A     -0.762913  1151A     -0.762664  1152A     -0.762532  
    1153A     -0.762166  1154A     -0.760993  1155A     -0.760808  
    1156A     -0.760208  1157A     -0.759102  1158A     -0.758645  
    1159A     -0.758173  1160A     -0.757923  1161A     -0.756353  
    1162A     -0.756240  1163A     -0.755994  1164A     -0.755343  
    1165A     -0.755264  1166A     -0.754421  1167A     -0.752756  
    1168A     -0.752645  1169A     -0.751823  1170A     -0.751639  
    1171A     -0.751168  1172A     -0.750741  1173A     -0.749817  
    1174A     -0.747893  1175A     -0.747462  1176A     -0.746805  
    1177A     -0.746220  1178A     -0.746002  1179A     -0.745930  
    1180A     -0.745863  1181A     -0.744977  1182A     -0.744602  
    1183A     -0.743833  1184A     -0.743455  1185A     -0.742117  
    1186A     -0.741787  1187A     -0.740864  1188A     -0.739894  
    1189A     -0.738837  1190A     -0.738488  1191A     -0.738180  
    1192A     -0.737134  1193A     -0.736953  1194A     -0.736158  
    1195A     -0.735743  1196A     -0.734609  1197A     -0.734121  
    1198A     -0.733245  1199A     -0.732709  1200A     -0.732014  
    1201A     -0.731933  1202A     -0.731503  1203A     -0.731439  
    1204A     -0.729975  1205A     -0.729561  1206A     -0.729020  
    1207A     -0.728780  1208A     -0.728297  1209A     -0.728244  
    1210A     -0.727708  1211A     -0.726935  1212A     -0.726157  
    1213A     -0.726112  1214A     -0.725987  1215A     -0.725350  
    1216A     -0.724540  1217A     -0.724486  1218A     -0.724249  
    1219A     -0.723696  1220A     -0.722233  1221A     -0.721148  
    1222A     -0.720988  1223A     -0.720233  1224A     -0.719615  
    1225A     -0.718841  1226A     -0.718017  1227A     -0.717920  
    1228A     -0.716881  1229A     -0.716338  1230A     -0.715783  
    1231A     -0.715359  1232A     -0.714209  1233A     -0.713567  
    1234A     -0.712975  1235A     -0.712733  1236A     -0.712200  
    1237A     -0.711581  1238A     -0.711135  1239A     -0.710946  
    1240A     -0.710639  1241A     -0.710287  1242A     -0.709320  
    1243A     -0.708687  1244A     -0.708485  1245A     -0.708038  
    1246A     -0.706987  1247A     -0.706045  1248A     -0.705100  
    1249A     -0.704623  1250A     -0.703946  1251A     -0.703808  
    1252A     -0.703332  1253A     -0.702981  1254A     -0.702435  
    1255A     -0.700860  1256A     -0.699347  1257A     -0.699237  
    1258A     -0.698464  1259A     -0.698036  1260A     -0.697906  
    1261A     -0.696884  1262A     -0.696473  1263A     -0.695789  
    1264A     -0.694234  1265A     -0.693671  1266A     -0.692349  
    1267A     -0.691383  1268A     -0.690934  1269A     -0.690669  
    1270A     -0.689492  1271A     -0.689048  1272A     -0.688118  
    1273A     -0.687812  1274A     -0.687521  1275A     -0.687452  
    1276A     -0.687277  1277A     -0.685985  1278A     -0.685657  
    1279A     -0.685393  1280A     -0.684712  1281A     -0.684450  
    1282A     -0.683458  1283A     -0.683289  1284A     -0.682835  
    1285A     -0.682579  1286A     -0.682265  1287A     -0.681521  
    1288A     -0.680995  1289A     -0.680609  1290A     -0.679995  
    1291A     -0.679982  1292A     -0.679007  1293A     -0.678455  
    1294A     -0.678293  1295A     -0.678028  1296A     -0.677878  
    1297A     -0.676425  1298A     -0.676092  1299A     -0.675359  
    1300A     -0.675119  1301A     -0.673591  1302A     -0.673348  
    1303A     -0.672942  1304A     -0.672474  1305A     -0.671611  
    1306A     -0.671238  1307A     -0.670737  1308A     -0.670627  
    1309A     -0.670257  1310A     -0.669201  1311A     -0.668975  
    1312A     -0.668892  1313A     -0.668342  1314A     -0.668107  
    1315A     -0.667479  1316A     -0.666748  1317A     -0.666493  
    1318A     -0.666292  1319A     -0.665513  1320A     -0.665127  
    1321A     -0.664723  1322A     -0.664430  1323A     -0.664100  
    1324A     -0.663435  1325A     -0.662317  1326A     -0.662083  
    1327A     -0.661635  1328A     -0.661257  1329A     -0.661109  
    1330A     -0.660702  1331A     -0.659979  1332A     -0.659823  
    1333A     -0.659504  1334A     -0.659237  1335A     -0.658738  
    1336A     -0.657809  1337A     -0.657689  1338A     -0.657095  
    1339A     -0.655782  1340A     -0.655394  1341A     -0.653715  
    1342A     -0.653561  1343A     -0.653223  1344A     -0.652098  
    1345A     -0.651869  1346A     -0.651317  1347A     -0.651216  
    1348A     -0.650829  1349A     -0.649819  1350A     -0.649410  
    1351A     -0.648196  1352A     -0.647866  1353A     -0.647723  
    1354A     -0.646771  1355A     -0.646285  1356A     -0.646034  
    1357A     -0.646013  1358A     -0.645781  1359A     -0.644996  
    1360A     -0.644939  1361A     -0.644594  1362A     -0.644485  
    1363A     -0.643959  1364A     -0.643856  1365A     -0.643583  
    1366A     -0.642954  1367A     -0.642204  1368A     -0.641804  
    1369A     -0.641455  1370A     -0.641026  1371A     -0.640760  
    1372A     -0.640206  1373A     -0.640089  1374A     -0.639827  
    1375A     -0.639539  1376A     -0.638147  1377A     -0.636874  
    1378A     -0.636554  1379A     -0.636067  1380A     -0.635670  
    1381A     -0.635171  1382A     -0.634917  1383A     -0.634850  
    1384A     -0.634733  1385A     -0.634496  1386A     -0.634138  
    1387A     -0.633503  1388A     -0.633418  1389A     -0.633119  
    1390A     -0.632357  1391A     -0.632261  1392A     -0.631175  
    1393A     -0.630466  1394A     -0.630156  1395A     -0.629438  
    1396A     -0.628856  1397A     -0.627969  1398A     -0.627889  
    1399A     -0.627756  1400A     -0.627497  1401A     -0.626754  
    1402A     -0.626604  1403A     -0.626021  1404A     -0.625627  
    1405A     -0.624474  1406A     -0.623843  1407A     -0.623446  
    1408A     -0.622948  1409A     -0.622193  1410A     -0.621670  
    1411A     -0.620950  1412A     -0.620453  1413A     -0.619983  
    1414A     -0.619774  1415A     -0.619374  1416A     -0.619281  
    1417A     -0.619159  1418A     -0.618410  1419A     -0.618166  
    1420A     -0.617799  1421A     -0.617652  1422A     -0.617514  
    1423A     -0.617403  1424A     -0.616421  1425A     -0.616168  
    1426A     -0.614648  1427A     -0.614508  1428A     -0.613772  
    1429A     -0.613313  1430A     -0.613072  1431A     -0.612873  
    1432A     -0.612711  1433A     -0.612179  1434A     -0.612062  
    1435A     -0.611573  1436A     -0.611425  1437A     -0.611174  
    1438A     -0.610700  1439A     -0.610083  1440A     -0.609930  
    1441A     -0.608889  1442A     -0.608762  1443A     -0.608126  
    1444A     -0.607417  1445A     -0.607254  1446A     -0.607003  
    1447A     -0.606815  1448A     -0.606487  1449A     -0.606326  
    1450A     -0.605769  1451A     -0.604918  1452A     -0.604137  
    1453A     -0.603997  1454A     -0.603595  1455A     -0.602973  
    1456A     -0.602841  1457A     -0.601804  1458A     -0.600951  
    1459A     -0.600870  1460A     -0.600705  1461A     -0.600620  
    1462A     -0.600457  1463A     -0.599962  1464A     -0.598187  
    1465A     -0.597979  1466A     -0.597814  1467A     -0.597731  
    1468A     -0.597362  1469A     -0.597196  1470A     -0.596805  
    1471A     -0.596537  1472A     -0.596390  1473A     -0.595869  
    1474A     -0.595530  1475A     -0.595416  1476A     -0.594738  
    1477A     -0.594633  1478A     -0.594067  1479A     -0.593077  
    1480A     -0.592506  1481A     -0.592276  1482A     -0.592054  
    1483A     -0.591784  1484A     -0.591572  1485A     -0.591312  
    1486A     -0.590530  1487A     -0.590297  1488A     -0.590026  
    1489A     -0.589329  1490A     -0.588785  1491A     -0.588754  
    1492A     -0.588554  1493A     -0.588348  1494A     -0.588120  
    1495A     -0.587771  1496A     -0.587375  1497A     -0.586834  
    1498A     -0.586427  1499A     -0.585924  1500A     -0.585762  
    1501A     -0.585526  1502A     -0.585336  1503A     -0.585017  
    1504A     -0.583861  1505A     -0.583776  1506A     -0.582966  
    1507A     -0.582676  1508A     -0.582510  1509A     -0.581760  
    1510A     -0.581618  1511A     -0.581079  1512A     -0.580729  
    1513A     -0.580544  1514A     -0.580139  1515A     -0.579925  
    1516A     -0.579711  1517A     -0.579256  1518A     -0.579137  
    1519A     -0.578896  1520A     -0.578479  1521A     -0.578062  
    1522A     -0.577463  1523A     -0.577338  1524A     -0.577084  
    1525A     -0.576862  1526A     -0.576064  1527A     -0.575307  
    1528A     -0.574980  1529A     -0.574782  1530A     -0.574365  
    1531A     -0.574075  1532A     -0.573803  1533A     -0.573057  
    1534A     -0.572625  1535A     -0.572453  1536A     -0.572159  
    1537A     -0.571921  1538A     -0.571788  1539A     -0.571621  
    1540A     -0.571150  1541A     -0.571119  1542A     -0.570637  
    1543A     -0.570314  1544A     -0.570190  1545A     -0.569886  
    1546A     -0.569794  1547A     -0.569525  1548A     -0.569273  
    1549A     -0.569032  1550A     -0.568842  1551A     -0.568612  
    1552A     -0.568255  1553A     -0.568044  1554A     -0.567740  
    1555A     -0.567545  1556A     -0.566776  1557A     -0.566488  
    1558A     -0.566403  1559A     -0.566053  1560A     -0.565737  
    1561A     -0.565503  1562A     -0.565138  1563A     -0.564839  
    1564A     -0.564594  1565A     -0.564161  1566A     -0.563779  
    1567A     -0.563460  1568A     -0.563378  1569A     -0.562941  
    1570A     -0.562776  1571A     -0.562256  1572A     -0.562071  
    1573A     -0.561748  1574A     -0.561453  1575A     -0.561241  
    1576A     -0.560673  1577A     -0.560289  1578A     -0.560172  
    1579A     -0.560052  1580A     -0.559905  1581A     -0.559472  
    1582A     -0.559179  1583A     -0.558782  1584A     -0.558531  
    1585A     -0.558169  1586A     -0.557878  1587A     -0.557604  
    1588A     -0.557228  1589A     -0.556955  1590A     -0.556263  
    1591A     -0.556020  1592A     -0.555468  1593A     -0.555285  
    1594A     -0.555056  1595A     -0.554976  1596A     -0.554945  
    1597A     -0.554602  1598A     -0.554376  1599A     -0.554112  
    1600A     -0.553851  1601A     -0.553340  1602A     -0.552859  
    1603A     -0.552443  1604A     -0.552397  1605A     -0.552055  
    1606A     -0.551795  1607A     -0.551456  1608A     -0.550802  
    1609A     -0.550384  1610A     -0.550076  1611A     -0.549870  
    1612A     -0.549769  1613A     -0.549181  1614A     -0.548791  
    1615A     -0.548248  1616A     -0.548057  1617A     -0.547524  
    1618A     -0.547441  1619A     -0.547177  1620A     -0.547021  
    1621A     -0.546773  1622A     -0.546071  1623A     -0.545797  
    1624A     -0.545459  1625A     -0.545160  1626A     -0.544645  
    1627A     -0.544542  1628A     -0.544246  1629A     -0.543859  
    1630A     -0.543505  1631A     -0.543155  1632A     -0.542911  
    1633A     -0.542603  1634A     -0.542183  1635A     -0.541944  
    1636A     -0.541690  1637A     -0.541620  1638A     -0.540910  
    1639A     -0.540824  1640A     -0.540591  1641A     -0.540184  
    1642A     -0.539956  1643A     -0.539282  1644A     -0.538934  
    1645A     -0.538213  1646A     -0.537944  1647A     -0.537320  
    1648A     -0.537150  1649A     -0.536918  1650A     -0.535856  
    1651A     -0.535678  1652A     -0.535571  1653A     -0.535462  
    1654A     -0.534830  1655A     -0.534781  1656A     -0.534526  
    1657A     -0.534188  1658A     -0.533540  1659A     -0.533122  
    1660A     -0.532783  1661A     -0.532164  1662A     -0.531963  
    1663A     -0.531587  1664A     -0.531335  1665A     -0.530809  
    1666A     -0.530689  1667A     -0.530411  1668A     -0.530027  
    1669A     -0.529804  1670A     -0.529564  1671A     -0.529370  
    1672A     -0.529072  1673A     -0.528892  1674A     -0.528606  
    1675A     -0.528576  1676A     -0.528316  1677A     -0.527774  
    1678A     -0.527564  1679A     -0.527286  1680A     -0.526830  
    1681A     -0.526620  1682A     -0.526538  1683A     -0.526193  
    1684A     -0.525930  1685A     -0.525588  1686A     -0.525354  
    1687A     -0.525172  1688A     -0.524662  1689A     -0.524642  
    1690A     -0.524256  1691A     -0.524057  1692A     -0.523966  
    1693A     -0.523595  1694A     -0.523345  1695A     -0.522907  
    1696A     -0.522737  1697A     -0.522099  1698A     -0.521639  
    1699A     -0.521240  1700A     -0.520835  1701A     -0.520581  
    1702A     -0.520523  1703A     -0.520392  1704A     -0.520297  
    1705A     -0.519093  1706A     -0.518987  1707A     -0.518896  
    1708A     -0.518831  1709A     -0.518687  1710A     -0.518432  
    1711A     -0.518095  1712A     -0.517499  1713A     -0.517321  
    1714A     -0.516989  1715A     -0.516920  1716A     -0.516679  
    1717A     -0.516630  1718A     -0.516388  1719A     -0.515744  
    1720A     -0.515419  1721A     -0.515085  1722A     -0.514842  
    1723A     -0.514272  1724A     -0.513857  1725A     -0.513474  
    1726A     -0.512583  1727A     -0.512138  1728A     -0.511577  
    1729A     -0.511415  1730A     -0.511263  1731A     -0.511062  
    1732A     -0.510659  1733A     -0.510257  1734A     -0.510071  
    1735A     -0.509721  1736A     -0.509578  1737A     -0.509371  
    1738A     -0.508559  1739A     -0.508503  1740A     -0.508116  
    1741A     -0.508028  1742A     -0.507898  1743A     -0.507652  
    1744A     -0.507316  1745A     -0.507119  1746A     -0.506413  
    1747A     -0.506348  1748A     -0.506173  1749A     -0.505676  
    1750A     -0.505464  1751A     -0.504810  1752A     -0.504417  
    1753A     -0.504315  1754A     -0.503754  1755A     -0.503429  
    1756A     -0.503109  1757A     -0.502876  1758A     -0.502680  
    1759A     -0.502667  1760A     -0.502522  1761A     -0.502082  
    1762A     -0.501512  1763A     -0.501264  1764A     -0.501065  
    1765A     -0.500818  1766A     -0.499096  1767A     -0.499055  
    1768A     -0.498869  1769A     -0.498669  1770A     -0.498079  
    1771A     -0.497671  1772A     -0.497493  1773A     -0.497425  
    1774A     -0.497289  1775A     -0.497089  1776A     -0.496101  
    1777A     -0.495914  1778A     -0.495453  1779A     -0.495431  
    1780A     -0.495242  1781A     -0.494599  1782A     -0.494412  
    1783A     -0.494184  1784A     -0.493956  1785A     -0.493759  
    1786A     -0.492943  1787A     -0.492703  1788A     -0.492248  
    1789A     -0.491944  1790A     -0.491797  1791A     -0.491497  
    1792A     -0.491073  1793A     -0.490848  1794A     -0.490711  
    1795A     -0.490006  1796A     -0.489531  1797A     -0.488989  
    1798A     -0.488847  1799A     -0.488729  1800A     -0.488264  
    1801A     -0.488208  1802A     -0.487819  1803A     -0.487722  
    1804A     -0.487630  1805A     -0.487416  1806A     -0.487237  
    1807A     -0.487068  1808A     -0.486579  1809A     -0.486441  
    1810A     -0.485883  1811A     -0.485589  1812A     -0.485292  
    1813A     -0.484929  1814A     -0.484637  1815A     -0.484555  
    1816A     -0.483970  1817A     -0.483792  1818A     -0.482564  
    1819A     -0.481879  1820A     -0.481506  1821A     -0.481308  
    1822A     -0.481055  1823A     -0.480299  1824A     -0.480161  
    1825A     -0.480012  1826A     -0.479791  1827A     -0.479634  
    1828A     -0.479298  1829A     -0.479184  1830A     -0.478889  
    1831A     -0.478707  1832A     -0.478554  1833A     -0.478085  
    1834A     -0.478027  1835A     -0.477513  1836A     -0.476839  
    1837A     -0.476439  1838A     -0.476361  1839A     -0.476252  
    1840A     -0.476093  1841A     -0.475564  1842A     -0.475299  
    1843A     -0.474957  1844A     -0.474787  1845A     -0.474122  
    1846A     -0.474015  1847A     -0.473706  1848A     -0.473328  
    1849A     -0.473012  1850A     -0.472495  1851A     -0.472335  
    1852A     -0.471853  1853A     -0.471585  1854A     -0.471364  
    1855A     -0.471102  1856A     -0.471038  1857A     -0.470529  
    1858A     -0.470224  1859A     -0.470163  1860A     -0.470031  
    1861A     -0.469515  1862A     -0.469279  1863A     -0.469155  
    1864A     -0.468959  1865A     -0.468931  1866A     -0.468708  
    1867A     -0.468061  1868A     -0.467900  1869A     -0.467551  
    1870A     -0.467038  1871A     -0.466812  1872A     -0.466577  
    1873A     -0.466338  1874A     -0.466125  1875A     -0.465750  
    1876A     -0.465651  1877A     -0.465495  1878A     -0.465278  
    1879A     -0.465051  1880A     -0.464873  1881A     -0.463619  
    1882A     -0.463361  1883A     -0.463148  1884A     -0.462788  
    1885A     -0.462509  1886A     -0.462330  1887A     -0.462219  
    1888A     -0.462056  1889A     -0.461161  1890A     -0.461112  
    1891A     -0.460959  1892A     -0.460698  1893A     -0.460254  
    1894A     -0.460060  1895A     -0.459950  1896A     -0.459813  
    1897A     -0.459499  1898A     -0.459262  1899A     -0.459167  
    1900A     -0.458977  1901A     -0.458555  1902A     -0.458368  
    1903A     -0.457743  1904A     -0.457616  1905A     -0.457489  
    1906A     -0.455912  1907A     -0.455231  1908A     -0.454888  
    1909A     -0.454788  1910A     -0.454743  1911A     -0.453302  
    1912A     -0.452853  1913A     -0.452642  1914A     -0.452394  
    1915A     -0.451885  1916A     -0.451488  1917A     -0.450870  
    1918A     -0.450775  1919A     -0.450508  1920A     -0.450450  
    1921A     -0.450024  1922A     -0.449806  1923A     -0.449024  
    1924A     -0.448632  1925A     -0.448216  1926A     -0.448101  
    1927A     -0.447755  1928A     -0.447479  1929A     -0.447357  
    1930A     -0.446604  1931A     -0.446293  1932A     -0.446158  
    1933A     -0.445393  1934A     -0.445181  1935A     -0.444630  
    1936A     -0.444335  1937A     -0.443589  1938A     -0.443422  
    1939A     -0.442941  1940A     -0.442613  1941A     -0.442594  
    1942A     -0.440991  1943A     -0.440623  1944A     -0.440597  
    1945A     -0.440128  1946A     -0.439612  1947A     -0.439303  
    1948A     -0.438896  1949A     -0.438816  1950A     -0.437669  
    1951A     -0.437611  1952A     -0.437184  1953A     -0.437078  
    1954A     -0.436909  1955A     -0.436335  1956A     -0.436303  
    1957A     -0.435557  1958A     -0.435047  1959A     -0.434422  
    1960A     -0.434150  1961A     -0.433968  1962A     -0.432947  
    1963A     -0.432870  1964A     -0.432825  1965A     -0.432664  
    1966A     -0.431541  1967A     -0.430698  1968A     -0.429769  
    1969A     -0.428966  1970A     -0.428341  1971A     -0.427878  
    1972A     -0.427390  1973A     -0.427055  1974A     -0.426764  
    1975A     -0.426207  1976A     -0.425956  1977A     -0.425197  
    1978A     -0.425022  1979A     -0.424891  1980A     -0.424250  
    1981A     -0.423694  1982A     -0.423587  1983A     -0.423529  
    1984A     -0.423052  1985A     -0.423032  1986A     -0.423002  
    1987A     -0.422689  1988A     -0.422483  1989A     -0.421887  
    1990A     -0.421144  1991A     -0.419531  1992A     -0.418637  
    1993A     -0.418564  1994A     -0.418462  1995A     -0.418314  
    1996A     -0.417254  1997A     -0.416784  1998A     -0.416321  
    1999A     -0.415935  2000A     -0.415420  2001A     -0.414755  
    2002A     -0.414373  2003A     -0.414211  2004A     -0.414094  
    2005A     -0.413758  2006A     -0.413389  2007A     -0.413299  
    2008A     -0.412289  2009A     -0.412195  2010A     -0.412066  
    2011A     -0.411921  2012A     -0.411545  2013A     -0.411022  
    2014A     -0.410174  2015A     -0.409964  2016A     -0.409879  
    2017A     -0.409563  2018A     -0.408840  2019A     -0.408483  
    2020A     -0.408228  2021A     -0.407771  2022A     -0.406910  
    2023A     -0.406727  2024A     -0.406603  2025A     -0.406149  
    2026A     -0.405385  2027A     -0.404933  2028A     -0.404452  
    2029A     -0.404344  2030A     -0.403752  2031A     -0.403315  
    2032A     -0.402840  2033A     -0.402405  2034A     -0.401576  
    2035A     -0.401135  2036A     -0.400920  2037A     -0.400215  
    2038A     -0.399947  2039A     -0.399901  2040A     -0.399782  
    2041A     -0.399400  2042A     -0.398848  2043A     -0.398363  
    2044A     -0.398339  2045A     -0.398129  2046A     -0.396718  
    2047A     -0.396409  2048A     -0.395909  2049A     -0.395815  
    2050A     -0.393728  2051A     -0.393685  2052A     -0.393183  
    2053A     -0.392730  2054A     -0.391653  2055A     -0.391435  
    2056A     -0.390469  2057A     -0.387781  2058A     -0.387512  
    2059A     -0.387479  2060A     -0.386772  2061A     -0.386746  
    2062A     -0.386704  2063A     -0.384552  2064A     -0.384326  
    2065A     -0.383643  2066A     -0.383577  2067A     -0.383399  
    2068A     -0.382809  2069A     -0.382043  2070A     -0.381210  
    2071A     -0.380579  2072A     -0.380335  2073A     -0.380124  
    2074A     -0.380104  2075A     -0.380086  2076A     -0.378970  
    2077A     -0.378881  2078A     -0.378645  2079A     -0.378511  
    2080A     -0.378010  2081A     -0.377834  2082A     -0.377375  
    2083A     -0.376668  2084A     -0.376196  2085A     -0.375827  
    2086A     -0.375471  2087A     -0.375225  2088A     -0.373106  
    2089A     -0.372132  2090A     -0.371949  2091A     -0.370696  
    2092A     -0.370187  2093A     -0.370013  2094A     -0.369898  
    2095A     -0.369820  2096A     -0.369490  2097A     -0.369408  
    2098A     -0.369210  2099A     -0.368780  2100A     -0.367674  
    2101A     -0.367436  2102A     -0.366977  2103A     -0.366804  
    2104A     -0.366174  2105A     -0.365937  2106A     -0.364821  
    2107A     -0.364745  2108A     -0.364198  2109A     -0.363816  
    2110A     -0.362658  2111A     -0.362295  2112A     -0.361957  
    2113A     -0.359801  2114A     -0.359110  2115A     -0.358870  
    2116A     -0.358804  2117A     -0.357503  2118A     -0.357237  
    2119A     -0.356375  2120A     -0.355438  2121A     -0.354706  
    2122A     -0.354358  2123A     -0.354356  2124A     -0.354321  
    2125A     -0.353733  2126A     -0.353089  2127A     -0.352895  
    2128A     -0.351953  2129A     -0.351741  2130A     -0.351725  
    2131A     -0.350938  2132A     -0.350548  2133A     -0.350126  
    2134A     -0.350064  2135A     -0.348286  2136A     -0.347399  
    2137A     -0.346341  2138A     -0.345984  2139A     -0.345442  
    2140A     -0.345057  2141A     -0.343161  2142A     -0.342918  
    2143A     -0.342894  2144A     -0.342797  2145A     -0.342722  
    2146A     -0.342387  2147A     -0.342145  2148A     -0.339729  
    2149A     -0.338978  2150A     -0.338161  2151A     -0.338124  
    2152A     -0.337396  2153A     -0.337313  2154A     -0.337288  
    2155A     -0.337063  2156A     -0.335877  2157A     -0.334891  
    2158A     -0.333883  2159A     -0.333138  2160A     -0.332063  
    2161A     -0.331783  2162A     -0.331275  2163A     -0.330105  
    2164A     -0.328711  2165A     -0.327534  2166A     -0.327249  
    2167A     -0.326737  2168A     -0.326317  2169A     -0.325851  
    2170A     -0.324819  2171A     -0.324792  2172A     -0.323545  
    2173A     -0.323473  2174A     -0.323244  2175A     -0.322817  
    2176A     -0.319964  2177A     -0.319235  2178A     -0.317291  
    2179A     -0.316950  2180A     -0.315069  2181A     -0.314927  
    2182A     -0.314773  2183A     -0.313970  2184A     -0.313300  
    2185A     -0.313125  2186A     -0.312818  2187A     -0.311978  
    2188A     -0.311895  2189A     -0.311403  2190A     -0.311006  
    2191A     -0.310828  2192A     -0.309741  2193A     -0.308102  
    2194A     -0.308038  2195A     -0.307327  2196A     -0.307090  
    2197A     -0.305334  2198A     -0.304841  2199A     -0.301869  
    2200A     -0.300503  2201A     -0.300396  2202A     -0.299047  
    2203A     -0.297439  2204A     -0.294629  2205A     -0.293426  
    2206A     -0.293381  2207A     -0.292815  2208A     -0.292224  
    2209A     -0.291953  2210A     -0.291543  2211A     -0.291412  
    2212A     -0.290662  2213A     -0.289625  2214A     -0.289196  
    2215A     -0.287658  2216A     -0.286586  2217A     -0.284780  
    2218A     -0.282701  2219A     -0.282687  2220A     -0.281148  
    2221A     -0.280926  2222A     -0.280629  2223A     -0.279123  
    2224A     -0.278243  2225A     -0.278063  2226A     -0.278013  
    2227A     -0.277003  2228A     -0.274264  2229A     -0.273766  
    2230A     -0.273495  2231A     -0.269278  2232A     -0.269273  
    2233A     -0.268282  2234A     -0.264807  2235A     -0.263296  
    2236A     -0.261614  2237A     -0.259775  2238A     -0.259181  
    2239A     -0.256740  2240A     -0.254806  2241A     -0.254381  
    2242A     -0.253712  2243A     -0.251961  2244A     -0.250464  
    2245A     -0.247328  2246A     -0.242479  2247A     -0.240038  
    2248A     -0.236378  2249A     -0.230125  2250A     -0.226383  
    2251A     -0.220830  2252A     -0.220568  2253A     -0.216104  
    2254A     -0.215133  2255A     -0.210251  2256A     -0.208875  
    2257A     -0.208723  2258A     -0.188742  2259A     -0.180251  
    2260A     -0.179660  2261A     -0.160515  2262A     -0.152606  
    2263A     -0.136689  2264A     -0.125897  2265A     -0.124765  
    2266A     -0.111688  2267A     -0.106211  2268A     -0.100111  
    2269A     -0.097781  2270A     -0.096939  2271A     -0.078140  
    2272A     -0.066357  2273A     -0.063867  2274A     -0.063001  
    2275A     -0.031177  

    Virtual:                                                              

    2276A      0.076070  2277A      0.130301  2278A      0.130688  
    2279A      0.131946  2280A      0.134064  2281A      0.145516  
    2282A      0.153125  2283A      0.158102  2284A      0.161805  
    2285A      0.165662  2286A      0.169908  2287A      0.171293  
    2288A      0.172919  2289A      0.174343  2290A      0.176724  
    2291A      0.178071  2292A      0.183373  2293A      0.191457  
    2294A      0.201634  2295A      0.203940  2296A      0.204827  
    2297A      0.204925  2298A      0.205297  2299A      0.205560  
    2300A      0.211558  2301A      0.212501  2302A      0.218315  
    2303A      0.221380  2304A      0.221894  2305A      0.223068  
    2306A      0.223327  2307A      0.226362  2308A      0.229995  
    2309A      0.230180  2310A      0.231511  2311A      0.231986  
    2312A      0.232544  2313A      0.232926  2314A      0.241809  
    2315A      0.245939  2316A      0.246597  2317A      0.246884  
    2318A      0.248422  2319A      0.251143  2320A      0.252143  
    2321A      0.252268  2322A      0.253000  2323A      0.254331  
    2324A      0.257067  2325A      0.257176  2326A      0.257628  
    2327A      0.259174  2328A      0.259934  2329A      0.260715  
    2330A      0.262087  2331A      0.263078  2332A      0.264186  
    2333A      0.274020  2334A      0.274395  2335A      0.274992  
    2336A      0.275982  2337A      0.279002  2338A      0.279496  
    2339A      0.281529  2340A      0.283393  2341A      0.285563  
    2342A      0.286101  2343A      0.286693  2344A      0.288317  
    2345A      0.291214  2346A      0.292015  2347A      0.293680  
    2348A      0.294224  2349A      0.294409  2350A      0.297337  
    2351A      0.299169  2352A      0.300059  2353A      0.300799  
    2354A      0.302199  2355A      0.305886  2356A      0.306052  
    2357A      0.306722  2358A      0.307977  2359A      0.308703  
    2360A      0.308860  2361A      0.312200  2362A      0.313045  
    2363A      0.313079  2364A      0.321860  2365A      0.322485  
    2366A      0.323019  2367A      0.323769  2368A      0.327934  
    2369A      0.328211  2370A      0.343096  2371A      0.345263  
    2372A      0.345355  2373A      0.351074  2374A      0.351214  
    2375A      0.352260  2376A      0.354333  2377A      0.355283  
    2378A      0.360299  2379A      0.363443  2380A      0.364049  
    2381A      0.364267  2382A      0.364961  2383A      0.371761  
    2384A      0.374155  2385A      0.375098  2386A      0.381013  
    2387A      0.381839  2388A      0.381958  2389A      0.385680  
    2390A      0.391561  2391A      0.393732  2392A      0.396018  
    2393A      0.399418  2394A      0.400676  2395A      0.401095  
    2396A      0.401668  2397A      0.401927  2398A      0.405364  
    2399A      0.406601  2400A      0.410666  2401A      0.412709  
    2402A      0.413990  2403A      0.414559  2404A      0.415491  
    2405A      0.419919  2406A      0.419978  2407A      0.422307  
    2408A      0.426005  2409A      0.426770  2410A      0.428036  
    2411A      0.428361  2412A      0.432968  2413A      0.436128  
    2414A      0.436756  2415A      0.439240  2416A      0.439456  
    2417A      0.442883  2418A      0.443887  2419A      0.445876  
    2420A      0.446528  2421A      0.446976  2422A      0.448294  
    2423A      0.449165  2424A      0.450125  2425A      0.451704  
    2426A      0.451842  2427A      0.453017  2428A      0.455036  
    2429A      0.459545  2430A      0.459791  2431A      0.461160  
    2432A      0.461793  2433A      0.462123  2434A      0.465299  
    2435A      0.466431  2436A      0.467172  2437A      0.467279  
    2438A      0.469147  2439A      0.473190  2440A      0.473458  
    2441A      0.473599  2442A      0.473771  2443A      0.474731  
    2444A      0.474737  2445A      0.475928  2446A      0.476236  
    2447A      0.477566  2448A      0.478924  2449A      0.479441  
    2450A      0.480902  2451A      0.481782  2452A      0.483047  
    2453A      0.486912  2454A      0.487213  2455A      0.487486  
    2456A      0.487824  2457A      0.490801  2458A      0.492838  
    2459A      0.493277  2460A      0.494025  2461A      0.494172  
    2462A      0.495272  2463A      0.496021  2464A      0.497048  
    2465A      0.497422  2466A      0.498286  2467A      0.499226  
    2468A      0.499397  2469A      0.499583  2470A      0.500018  
    2471A      0.500084  2472A      0.501578  2473A      0.502734  
    2474A      0.504175  2475A      0.505131  2476A      0.506326  
    2477A      0.508799  2478A      0.510297  2479A      0.512081  
    2480A      0.512239  2481A      0.514375  2482A      0.514438  
    2483A      0.514570  2484A      0.515525  2485A      0.515747  
    2486A      0.516248  2487A      0.516361  2488A      0.517518  
    2489A      0.517659  2490A      0.519552  2491A      0.520048  
    2492A      0.520834  2493A      0.520896  2494A      0.521097  
    2495A      0.521287  2496A      0.521676  2497A      0.523236  
    2498A      0.523500  2499A      0.523598  2500A      0.524541  
    2501A      0.524790  2502A      0.527602  2503A      0.528995  
    2504A      0.530623  2505A      0.531965  2506A      0.532506  
    2507A      0.532621  2508A      0.533592  2509A      0.533706  
    2510A      0.533844  2511A      0.534323  2512A      0.535528  
    2513A      0.536739  2514A      0.537745  2515A      0.538036  
    2516A      0.538241  2517A      0.539051  2518A      0.539833  
    2519A      0.540076  2520A      0.540422  2521A      0.540476  
    2522A      0.541184  2523A      0.541476  2524A      0.541823  
    2525A      0.542591  2526A      0.543682  2527A      0.543850  
    2528A      0.544003  2529A      0.544955  2530A      0.545112  
    2531A      0.546016  2532A      0.546960  2533A      0.547298  
    2534A      0.547637  2535A      0.548139  2536A      0.548378  
    2537A      0.549173  2538A      0.549377  2539A      0.549772  
    2540A      0.550693  2541A      0.551069  2542A      0.551734  
    2543A      0.552187  2544A      0.552921  2545A      0.553609  
    2546A      0.554414  2547A      0.554762  2548A      0.555069  
    2549A      0.555287  2550A      0.555812  2551A      0.556840  
    2552A      0.557834  2553A      0.558077  2554A      0.558375  
    2555A      0.558828  2556A      0.559260  2557A      0.559527  
    2558A      0.559954  2559A      0.560257  2560A      0.561283  
    2561A      0.561359  2562A      0.561576  2563A      0.563058  
    2564A      0.564367  2565A      0.565349  2566A      0.565657  
    2567A      0.566204  2568A      0.566419  2569A      0.568014  
    2570A      0.568110  2571A      0.569013  2572A      0.569784  
    2573A      0.570303  2574A      0.570627  2575A      0.571276  
    2576A      0.572104  2577A      0.572444  2578A      0.572964  
    2579A      0.573719  2580A      0.573874  2581A      0.574351  
    2582A      0.575154  2583A      0.575698  2584A      0.576144  
    2585A      0.576883  2586A      0.577148  2587A      0.577728  
    2588A      0.578529  2589A      0.579113  2590A      0.580040  
    2591A      0.580330  2592A      0.580950  2593A      0.580985  
    2594A      0.581579  2595A      0.582574  2596A      0.583086  
    2597A      0.583327  2598A      0.584119  2599A      0.584372  
    2600A      0.584688  2601A      0.584786  2602A      0.585075  
    2603A      0.585534  2604A      0.585827  2605A      0.585910  
    2606A      0.586222  2607A      0.586572  2608A      0.586940  
    2609A      0.587526  2610A      0.587693  2611A      0.588396  
    2612A      0.588833  2613A      0.589664  2614A      0.590359  
    2615A      0.590621  2616A      0.590921  2617A      0.591603  
    2618A      0.591804  2619A      0.591891  2620A      0.592252  
    2621A      0.592705  2622A      0.593653  2623A      0.593830  
    2624A      0.594438  2625A      0.594596  2626A      0.595113  
    2627A      0.595497  2628A      0.596076  2629A      0.596288  
    2630A      0.596601  2631A      0.597170  2632A      0.598262  
    2633A      0.598807  2634A      0.598925  2635A      0.599988  
    2636A      0.600187  2637A      0.600745  2638A      0.601078  
    2639A      0.602217  2640A      0.602627  2641A      0.603035  
    2642A      0.603228  2643A      0.603547  2644A      0.604164  
    2645A      0.605084  2646A      0.605813  2647A      0.606533  
    2648A      0.606801  2649A      0.607146  2650A      0.608083  
    2651A      0.608350  2652A      0.608657  2653A      0.608787  
    2654A      0.609308  2655A      0.609759  2656A      0.610129  
    2657A      0.610732  2658A      0.611339  2659A      0.611651  
    2660A      0.612088  2661A      0.612642  2662A      0.613275  
    2663A      0.613625  2664A      0.613808  2665A      0.613935  
    2666A      0.614354  2667A      0.614728  2668A      0.614943  
    2669A      0.615484  2670A      0.615599  2671A      0.615919  
    2672A      0.616220  2673A      0.616810  2674A      0.617263  
    2675A      0.617660  2676A      0.617839  2677A      0.618488  
    2678A      0.619305  2679A      0.619848  2680A      0.619922  
    2681A      0.620596  2682A      0.621205  2683A      0.621578  
    2684A      0.621803  2685A      0.622127  2686A      0.622411  
    2687A      0.622863  2688A      0.622943  2689A      0.623168  
    2690A      0.623304  2691A      0.623873  2692A      0.624395  
    2693A      0.624599  2694A      0.624771  2695A      0.625930  
    2696A      0.626125  2697A      0.626554  2698A      0.626831  
    2699A      0.626922  2700A      0.627395  2701A      0.627762  
    2702A      0.628093  2703A      0.628287  2704A      0.628810  
    2705A      0.629023  2706A      0.629192  2707A      0.629613  
    2708A      0.630029  2709A      0.630294  2710A      0.630921  
    2711A      0.631203  2712A      0.631750  2713A      0.632127  
    2714A      0.632443  2715A      0.632811  2716A      0.633272  
    2717A      0.633701  2718A      0.634205  2719A      0.634463  
    2720A      0.635035  2721A      0.635173  2722A      0.635729  
    2723A      0.636237  2724A      0.636531  2725A      0.636938  
    2726A      0.637260  2727A      0.637740  2728A      0.638006  
    2729A      0.638515  2730A      0.639062  2731A      0.639250  
    2732A      0.639705  2733A      0.640301  2734A      0.640611  
    2735A      0.640904  2736A      0.641081  2737A      0.641346  
    2738A      0.641862  2739A      0.642358  2740A      0.642720  
    2741A      0.642886  2742A      0.643627  2743A      0.644032  
    2744A      0.644788  2745A      0.645007  2746A      0.645273  
    2747A      0.646504  2748A      0.646763  2749A      0.647101  
    2750A      0.647138  2751A      0.647667  2752A      0.648033  
    2753A      0.648228  2754A      0.648332  2755A      0.649011  
    2756A      0.649570  2757A      0.649768  2758A      0.650017  
    2759A      0.650572  2760A      0.651045  2761A      0.651215  
    2762A      0.651448  2763A      0.651793  2764A      0.652125  
    2765A      0.652615  2766A      0.653163  2767A      0.653708  
    2768A      0.653828  2769A      0.654252  2770A      0.654399  
    2771A      0.654987  2772A      0.655350  2773A      0.655554  
    2774A      0.656273  2775A      0.656645  2776A      0.656885  
    2777A      0.657072  2778A      0.657263  2779A      0.657772  
    2780A      0.658056  2781A      0.658339  2782A      0.658750  
    2783A      0.658937  2784A      0.659351  2785A      0.659419  
    2786A      0.659932  2787A      0.660412  2788A      0.660735  
    2789A      0.660921  2790A      0.661771  2791A      0.662559  
    2792A      0.662598  2793A      0.662759  2794A      0.663121  
    2795A      0.663266  2796A      0.663573  2797A      0.663877  
    2798A      0.664739  2799A      0.665000  2800A      0.665561  
    2801A      0.665875  2802A      0.666054  2803A      0.666309  
    2804A      0.666533  2805A      0.666934  2806A      0.667260  
    2807A      0.667557  2808A      0.668016  2809A      0.668343  
    2810A      0.668960  2811A      0.669062  2812A      0.669528  
    2813A      0.669926  2814A      0.670534  2815A      0.670788  
    2816A      0.671023  2817A      0.671504  2818A      0.671807  
    2819A      0.672148  2820A      0.672161  2821A      0.672536  
    2822A      0.672773  2823A      0.673122  2824A      0.673213  
    2825A      0.673608  2826A      0.674056  2827A      0.674267  
    2828A      0.674777  2829A      0.675230  2830A      0.675545  
    2831A      0.676001  2832A      0.676235  2833A      0.676414  
    2834A      0.677174  2835A      0.677671  2836A      0.678265  
    2837A      0.678365  2838A      0.678690  2839A      0.679093  
    2840A      0.679740  2841A      0.679754  2842A      0.680152  
    2843A      0.680656  2844A      0.680702  2845A      0.681063  
    2846A      0.681703  2847A      0.681788  2848A      0.682123  
    2849A      0.682349  2850A      0.682936  2851A      0.683396  
    2852A      0.683737  2853A      0.684253  2854A      0.684745  
    2855A      0.684999  2856A      0.685021  2857A      0.685636  
    2858A      0.685814  2859A      0.686022  2860A      0.686130  
    2861A      0.686492  2862A      0.686839  2863A      0.687239  
    2864A      0.687496  2865A      0.688192  2866A      0.688395  
    2867A      0.688666  2868A      0.688926  2869A      0.689088  
    2870A      0.689347  2871A      0.689707  2872A      0.690160  
    2873A      0.690315  2874A      0.690761  2875A      0.691545  
    2876A      0.691677  2877A      0.692225  2878A      0.692762  
    2879A      0.692972  2880A      0.693025  2881A      0.693228  
    2882A      0.693708  2883A      0.694136  2884A      0.694290  
    2885A      0.694475  2886A      0.694522  2887A      0.694944  
    2888A      0.695187  2889A      0.695430  2890A      0.695584  
    2891A      0.695771  2892A      0.695828  2893A      0.696311  
    2894A      0.696574  2895A      0.696695  2896A      0.696836  
    2897A      0.697081  2898A      0.697543  2899A      0.697764  
    2900A      0.698364  2901A      0.698701  2902A      0.698870  
    2903A      0.699466  2904A      0.699898  2905A      0.699973  
    2906A      0.700910  2907A      0.700940  2908A      0.701047  
    2909A      0.701295  2910A      0.701932  2911A      0.702130  
    2912A      0.702707  2913A      0.702938  2914A      0.703327  
    2915A      0.703668  2916A      0.703838  2917A      0.703986  
    2918A      0.704160  2919A      0.704245  2920A      0.704658  
    2921A      0.704736  2922A      0.705065  2923A      0.705310  
    2924A      0.705691  2925A      0.706047  2926A      0.706272  
    2927A      0.706454  2928A      0.706672  2929A      0.707248  
    2930A      0.707421  2931A      0.708010  2932A      0.708049  
    2933A      0.708193  2934A      0.708440  2935A      0.708792  
    2936A      0.708941  2937A      0.709524  2938A      0.709970  
    2939A      0.710091  2940A      0.710181  2941A      0.710528  
    2942A      0.710546  2943A      0.710790  2944A      0.711098  
    2945A      0.711490  2946A      0.712005  2947A      0.712189  
    2948A      0.712417  2949A      0.713119  2950A      0.714148  
    2951A      0.714516  2952A      0.714647  2953A      0.714839  
    2954A      0.715252  2955A      0.715656  2956A      0.716086  
    2957A      0.716389  2958A      0.716603  2959A      0.717054  
    2960A      0.717648  2961A      0.717763  2962A      0.717926  
    2963A      0.718212  2964A      0.718669  2965A      0.719378  
    2966A      0.719797  2967A      0.720159  2968A      0.720404  
    2969A      0.720824  2970A      0.721247  2971A      0.721329  
    2972A      0.721784  2973A      0.722297  2974A      0.722741  
    2975A      0.722944  2976A      0.723277  2977A      0.723642  
    2978A      0.723749  2979A      0.724107  2980A      0.724252  
    2981A      0.724307  2982A      0.724659  2983A      0.725165  
    2984A      0.725559  2985A      0.725689  2986A      0.725886  
    2987A      0.725988  2988A      0.726546  2989A      0.727226  
    2990A      0.727731  2991A      0.728275  2992A      0.728776  
    2993A      0.729025  2994A      0.729090  2995A      0.729463  
    2996A      0.730171  2997A      0.730220  2998A      0.730747  
    2999A      0.731083  3000A      0.731603  3001A      0.732023  
    3002A      0.732134  3003A      0.732243  3004A      0.732354  
    3005A      0.732692  3006A      0.733055  3007A      0.733441  
    3008A      0.733977  3009A      0.734438  3010A      0.735075  
    3011A      0.735388  3012A      0.735623  3013A      0.736399  
    3014A      0.736814  3015A      0.736947  3016A      0.737315  
    3017A      0.737804  3018A      0.738005  3019A      0.738682  
    3020A      0.738884  3021A      0.739339  3022A      0.739565  
    3023A      0.739845  3024A      0.740240  3025A      0.740367  
    3026A      0.740480  3027A      0.740702  3028A      0.741066  
    3029A      0.741527  3030A      0.741690  3031A      0.741760  
    3032A      0.742478  3033A      0.742907  3034A      0.743108  
    3035A      0.743295  3036A      0.743323  3037A      0.743607  
    3038A      0.743934  3039A      0.744269  3040A      0.744689  
    3041A      0.744836  3042A      0.745032  3043A      0.745612  
    3044A      0.746229  3045A      0.746719  3046A      0.746940  
    3047A      0.747718  3048A      0.747863  3049A      0.748228  
    3050A      0.748476  3051A      0.748723  3052A      0.749380  
    3053A      0.749934  3054A      0.750291  3055A      0.750594  
    3056A      0.750783  3057A      0.751120  3058A      0.751343  
    3059A      0.751752  3060A      0.752746  3061A      0.752901  
    3062A      0.753028  3063A      0.753241  3064A      0.754013  
    3065A      0.754578  3066A      0.754842  3067A      0.754957  
    3068A      0.755058  3069A      0.755389  3070A      0.755665  
    3071A      0.755881  3072A      0.756131  3073A      0.756263  
    3074A      0.756679  3075A      0.756944  3076A      0.757203  
    3077A      0.757693  3078A      0.757895  3079A      0.758026  
    3080A      0.758840  3081A      0.758898  3082A      0.759403  
    3083A      0.759696  3084A      0.760077  3085A      0.760237  
    3086A      0.760384  3087A      0.760560  3088A      0.760953  
    3089A      0.761484  3090A      0.761966  3091A      0.762213  
    3092A      0.762619  3093A      0.762886  3094A      0.763310  
    3095A      0.763422  3096A      0.763722  3097A      0.764143  
    3098A      0.764771  3099A      0.764913  3100A      0.765621  
    3101A      0.765900  3102A      0.766403  3103A      0.766429  
    3104A      0.766684  3105A      0.766931  3106A      0.767021  
    3107A      0.767383  3108A      0.767965  3109A      0.768659  
    3110A      0.768948  3111A      0.769124  3112A      0.769615  
    3113A      0.769717  3114A      0.770318  3115A      0.770744  
    3116A      0.770853  3117A      0.771117  3118A      0.771879  
    3119A      0.772241  3120A      0.772362  3121A      0.772720  
    3122A      0.773025  3123A      0.773067  3124A      0.773226  
    3125A      0.773467  3126A      0.773541  3127A      0.773908  
    3128A      0.774087  3129A      0.774829  3130A      0.775238  
    3131A      0.775726  3132A      0.776101  3133A      0.776430  
    3134A      0.776771  3135A      0.777111  3136A      0.777225  
    3137A      0.777738  3138A      0.777994  3139A      0.778572  
    3140A      0.778776  3141A      0.778968  3142A      0.779326  
    3143A      0.779909  3144A      0.780131  3145A      0.781158  
    3146A      0.781946  3147A      0.782409  3148A      0.782887  
    3149A      0.783089  3150A      0.783676  3151A      0.784166  
    3152A      0.784319  3153A      0.785169  3154A      0.785359  
    3155A      0.785556  3156A      0.785816  3157A      0.786162  
    3158A      0.786376  3159A      0.786884  3160A      0.787272  
    3161A      0.787916  3162A      0.788263  3163A      0.788448  
    3164A      0.788689  3165A      0.789072  3166A      0.789547  
    3167A      0.789781  3168A      0.790061  3169A      0.790464  
    3170A      0.791225  3171A      0.791289  3172A      0.791550  
    3173A      0.791892  3174A      0.792169  3175A      0.792495  
    3176A      0.792610  3177A      0.792841  3178A      0.793512  
    3179A      0.793988  3180A      0.794154  3181A      0.794594  
    3182A      0.794802  3183A      0.795316  3184A      0.795523  
    3185A      0.795947  3186A      0.796555  3187A      0.796965  
    3188A      0.797240  3189A      0.797416  3190A      0.797615  
    3191A      0.798062  3192A      0.798326  3193A      0.798875  
    3194A      0.799353  3195A      0.799886  3196A      0.800142  
    3197A      0.800321  3198A      0.800848  3199A      0.801205  
    3200A      0.801801  3201A      0.802375  3202A      0.802664  
    3203A      0.802744  3204A      0.803105  3205A      0.803264  
    3206A      0.804027  3207A      0.804398  3208A      0.804651  
    3209A      0.805506  3210A      0.805806  3211A      0.806422  
    3212A      0.806923  3213A      0.807030  3214A      0.807586  
    3215A      0.808515  3216A      0.808752  3217A      0.809219  
    3218A      0.809399  3219A      0.809756  3220A      0.810812  
    3221A      0.811456  3222A      0.811694  3223A      0.811894  
    3224A      0.812093  3225A      0.812682  3226A      0.812906  
    3227A      0.813310  3228A      0.813570  3229A      0.813726  
    3230A      0.814210  3231A      0.814461  3232A      0.815185  
    3233A      0.815643  3234A      0.815840  3235A      0.816812  
    3236A      0.817336  3237A      0.818292  3238A      0.818412  
    3239A      0.819206  3240A      0.819831  3241A      0.819996  
    3242A      0.820302  3243A      0.820512  3244A      0.820976  
    3245A      0.821005  3246A      0.821330  3247A      0.821954  
    3248A      0.822148  3249A      0.823115  3250A      0.823248  
    3251A      0.824129  3252A      0.824487  3253A      0.824759  
    3254A      0.826432  3255A      0.827166  3256A      0.827615  
    3257A      0.828203  3258A      0.828574  3259A      0.828770  
    3260A      0.829076  3261A      0.829402  3262A      0.829988  
    3263A      0.830133  3264A      0.830572  3265A      0.831286  
    3266A      0.831374  3267A      0.831843  3268A      0.832541  
    3269A      0.832721  3270A      0.832909  3271A      0.833362  
    3272A      0.833511  3273A      0.833731  3274A      0.834172  
    3275A      0.834632  3276A      0.836081  3277A      0.837006  
    3278A      0.837303  3279A      0.838396  3280A      0.839163  
    3281A      0.839520  3282A      0.839921  3283A      0.840384  
    3284A      0.840941  3285A      0.841506  3286A      0.841615  
    3287A      0.841807  3288A      0.842738  3289A      0.843021  
    3290A      0.843303  3291A      0.844146  3292A      0.844423  
    3293A      0.844567  3294A      0.845984  3295A      0.846745  
    3296A      0.846898  3297A      0.847691  3298A      0.848700  
    3299A      0.848770  3300A      0.849679  3301A      0.850370  
    3302A      0.850759  3303A      0.850922  3304A      0.851900  
    3305A      0.852711  3306A      0.852798  3307A      0.853131  
    3308A      0.853319  3309A      0.854446  3310A      0.854805  
    3311A      0.856416  3312A      0.857130  3313A      0.857598  
    3314A      0.857740  3315A      0.857881  3316A      0.858601  
    3317A      0.860892  3318A      0.861204  3319A      0.861607  
    3320A      0.861969  3321A      0.862557  3322A      0.863325  
    3323A      0.863675  3324A      0.864717  3325A      0.865529  
    3326A      0.865849  3327A      0.866796  3328A      0.867307  
    3329A      0.868374  3330A      0.869158  3331A      0.869499  
    3332A      0.869531  3333A      0.870520  3334A      0.871101  
    3335A      0.871316  3336A      0.871622  3337A      0.872220  
    3338A      0.873047  3339A      0.873308  3340A      0.873500  
    3341A      0.874326  3342A      0.875407  3343A      0.875509  
    3344A      0.876658  3345A      0.876771  3346A      0.877457  
    3347A      0.878520  3348A      0.879811  3349A      0.880114  
    3350A      0.880824  3351A      0.881244  3352A      0.881506  
    3353A      0.881951  3354A      0.882551  3355A      0.883120  
    3356A      0.883799  3357A      0.883835  3358A      0.883947  
    3359A      0.884939  3360A      0.885438  3361A      0.886984  
    3362A      0.887143  3363A      0.887418  3364A      0.888587  
    3365A      0.888658  3366A      0.891029  3367A      0.891159  
    3368A      0.891379  3369A      0.891570  3370A      0.892020  
    3371A      0.892475  3372A      0.893034  3373A      0.893938  
    3374A      0.895539  3375A      0.896257  3376A      0.896561  
    3377A      0.897916  3378A      0.898853  3379A      0.899018  
    3380A      0.900093  3381A      0.901292  3382A      0.901487  
    3383A      0.901764  3384A      0.902316  3385A      0.903037  
    3386A      0.903257  3387A      0.904282  3388A      0.904569  
    3389A      0.905393  3390A      0.906069  3391A      0.906729  
    3392A      0.906974  3393A      0.907443  3394A      0.907755  
    3395A      0.908802  3396A      0.909469  3397A      0.910120  
    3398A      0.911306  3399A      0.912256  3400A      0.913558  
    3401A      0.914039  3402A      0.914129  3403A      0.915267  
    3404A      0.915707  3405A      0.915911  3406A      0.916749  
    3407A      0.916877  3408A      0.917837  3409A      0.918327  
    3410A      0.919826  3411A      0.920289  3412A      0.920734  
    3413A      0.921001  3414A      0.921697  3415A      0.921769  
    3416A      0.922738  3417A      0.923543  3418A      0.923944  
    3419A      0.924585  3420A      0.925635  3421A      0.925767  
    3422A      0.927249  3423A      0.928014  3424A      0.929047  
    3425A      0.931555  3426A      0.931690  3427A      0.934055  
    3428A      0.934572  3429A      0.934848  3430A      0.936418  
    3431A      0.937792  3432A      0.938028  3433A      0.938915  
    3434A      0.939236  3435A      0.939520  3436A      0.939606  
    3437A      0.940626  3438A      0.941433  3439A      0.942126  
    3440A      0.942559  3441A      0.943139  3442A      0.944427  
    3443A      0.944455  3444A      0.945878  3445A      0.947922  
    3446A      0.949728  3447A      0.950178  3448A      0.950307  
    3449A      0.950672  3450A      0.951519  3451A      0.953831  
    3452A      0.953896  3453A      0.955020  3454A      0.955574  
    3455A      0.957142  3456A      0.957388  3457A      0.957891  
    3458A      0.959281  3459A      0.959674  3460A      0.960263  
    3461A      0.960479  3462A      0.961517  3463A      0.962484  
    3464A      0.962709  3465A      0.963572  3466A      0.964473  
    3467A      0.964787  3468A      0.966720  3469A      0.967392  
    3470A      0.968448  3471A      0.969538  3472A      0.970650  
    3473A      0.971269  3474A      0.972002  3475A      0.972879  
    3476A      0.972920  3477A      0.974260  3478A      0.979185  
    3479A      0.980021  3480A      0.980648  3481A      0.981064  
    3482A      0.981825  3483A      0.982690  3484A      0.985950  
    3485A      0.987678  3486A      0.988918  3487A      0.990459  
    3488A      0.991466  3489A      0.994257  3490A      0.994876  
    3491A      0.995941  3492A      0.998249  3493A      0.998611  
    3494A      0.999633  3495A      0.999721  3496A      1.000625  
    3497A      1.002454  3498A      1.003823  3499A      1.004832  
    3500A      1.005500  3501A      1.009157  3502A      1.009949  
    3503A      1.010567  3504A      1.011569  3505A      1.012212  
    3506A      1.012698  3507A      1.013575  3508A      1.014004  
    3509A      1.016433  3510A      1.018478  3511A      1.018865  
    3512A      1.020958  3513A      1.022917  3514A      1.023549  
    3515A      1.025833  3516A      1.028273  3517A      1.029459  
    3518A      1.030418  3519A      1.030519  3520A      1.033629  
    3521A      1.033657  3522A      1.035543  3523A      1.035687  
    3524A      1.036988  3525A      1.039857  3526A      1.042616  
    3527A      1.042777  3528A      1.044069  3529A      1.044569  
    3530A      1.045450  3531A      1.046512  3532A      1.046804  
    3533A      1.047497  3534A      1.048436  3535A      1.048731  
    3536A      1.048924  3537A      1.049159  3538A      1.051665  
    3539A      1.053239  3540A      1.054445  3541A      1.054687  
    3542A      1.055390  3543A      1.059171  3544A      1.059271  
    3545A      1.059912  3546A      1.061980  3547A      1.067091  
    3548A      1.068080  3549A      1.068141  3550A      1.068444  
    3551A      1.071608  3552A      1.072221  3553A      1.073026  
    3554A      1.077160  3555A      1.077852  3556A      1.078251  
    3557A      1.083397  3558A      1.087335  3559A      1.088175  
    3560A      1.090548  3561A      1.093545  3562A      1.094580  
    3563A      1.094947  3564A      1.096324  3565A      1.096333  
    3566A      1.098611  3567A      1.099155  3568A      1.100006  
    3569A      1.106406  3570A      1.109277  3571A      1.116994  
    3572A      1.125724  3573A      1.126873  3574A      1.130147  
    3575A      1.132276  3576A      1.133159  3577A      1.139608  
    3578A      1.140502  3579A      1.141719  3580A      1.142931  
    3581A      1.145289  3582A      1.148404  3583A      1.149744  
    3584A      1.151761  3585A      1.154038  3586A      1.159409  
    3587A      1.163751  3588A      1.178085  3589A      1.178215  
    3590A      1.185890  3591A      1.208535  3592A      1.219621  
    3593A      1.226573  3594A      1.228224  3595A      1.252665  
    3596A      1.273490  3597A      1.295594  3598A      1.302356  
    3599A      1.324905  3600A      1.420768  

    Final Occupation by Irrep:
              A 
    DOCC [  2275 ]
    NA   [  2275 ]
    NB   [  2275 ]

  @DF-RHF Final Energy: -30612.06099476829695

   => Energetics <=

    Nuclear Repulsion Energy =         452889.6015090482542291
    One-Electron Energy =             -947265.2550378486048430
    Two-Electron Energy =              463775.7890065057436004
    Total Energy =                     -30612.0609947683115024

Computation Completed


Properties will be evaluated at   0.000000,   0.000000,   0.000000 [a0]

Properties computed using the SCF density matrix


 Multipole Moments:

 ------------------------------------------------------------------------------------
     Multipole            Electronic (a.u.)      Nuclear  (a.u.)        Total (a.u.)
 ------------------------------------------------------------------------------------

 L = 1.  Multiply by 2.5417464519 to convert [e a0] to [Debye]
 Dipole X            :     -41764.6500830        41723.8678363          -40.7822467
 Dipole Y            :    -412742.2699503       412608.2578718         -134.0120786
 Dipole Z            :    -463316.1668383       463304.4527552          -11.7140831
 Magnitude           :                                                  140.5690172

 ------------------------------------------------------------------------------------

*** tstop() called on atl1-1-01-010-20-2.pace.gatech.edu at Fri May 23 16:16:37 2025
Module time:
	user time   =  936697.85 seconds =   15611.63 minutes
	system time =    4620.18 seconds =      77.00 minutes
	total time  =     107180 seconds =    1786.33 minutes
Total time:
	user time   =  936697.85 seconds =   15611.63 minutes
	system time =    4620.18 seconds =      77.00 minutes
	total time  =     107180 seconds =    1786.33 minutes
Wall time: 107179.51 seconds
