# Supplementary material for: SparcleQC: Automated Input File Creation for QM/MM Studies of Protein:Ligand Complexes
Source: J Chem Inf Model. 2025 Jun 17;65(13):6433–40. doi: 10.1021/acs.jcim.5c00617 (PMC12264949; doi:10.1021/acs.jcim.5c00617)
Supplement: Supplementary file 2 [file ci5c00617_si_002.zip › si/convergence/ex1_1ABA/psi4_files/no_ee/cutoff_15.0_psi4_file_cx.out]

Scratch directory: /tmp/
   => Libint2 <=

    Primary   basis highest AM E, G, H:  5, 4, 3
    Auxiliary basis highest AM E, G, H:  6, 5, 4
    Onebody   basis highest AM E, G, H:  6, 5, 4
    Solid Harmonics ordering:            gaussian

*** tstart() called on atl1-1-01-010-19-1.pace.gatech.edu
*** at Thu May 22 10:30:23 2025

   => Loading Basis Set <=

    Name: MINIX
    Role: ORBITAL
    Keyword: BASIS
    atoms 1-2, 4, 6, 27, 31, 53, 69, 77, 90, 97, 105, 118, 121-122, 130, 132, 141, 145, 155, 174, 191, 213, 223, 230, 244, 254, 257-258, 266, 270, 280, 308, 312, 316-317, 327, 347, 366, 370, 380, 399, 416, 430, 434-435, 445, 467, 474, 490, 510, 513-514, 522, 525-526, 534, 538-539, 549, 571, 590, 600, 604-605, 615, 634, 653, 656, 667, 689, 708, 715, 739, 742-743, 751, 754, 765, 770, 782, 801, 808, 827, 830, 841, 858, 872, 877, 889, 921, 925, 942, 961, 968, 975, 995, 998-999, 1007, 1012, 1024, 1062, 1065, 1068, 1071, 1074, 1077, 1080, 1083, 1086, 1089, 1092, 1095, 1098, 1101, 1104, 1107, 1110, 1113, 1116, 1119, 1122, 1125, 1128, 1131                                                                                                                                                                                                                                                                                                                                                                                                                                                                                                                  entry O          line   102 file /storage/hive/project/chem-sherrill/csargent30/.conda/envs/psi419/share/psi4/basis/minix.gbs 
    atoms 3, 5, 8-11, 26, 29-30, 32-35, 51-52, 54-56, 67-68, 70-76, 88-89, 95-96, 98-104, 116-117, 119-120, 128-129, 131, 139-140, 142-143, 153-154, 156-159, 172-173, 175-177, 179, 189-190, 192-195, 211-212, 214, 221-222, 228-229, 231-233, 242-243, 245, 252-253, 255-256, 264-265, 267-268, 278-279, 281, 288-292, 307, 310-311, 313-315, 325-326, 328-334, 345-346, 348-351, 364-365, 367-368, 378-379, 381-384, 397-398, 400-401, 403, 414-415, 417-419, 428-429, 431-433, 443-444, 446-449, 465-466, 472-473, 475-477, 488-489, 491-497, 508-509, 511-512, 520-521, 523-524, 532-533, 535-537, 547-548, 550-553, 569-570, 572-575, 588-589, 591, 598-599, 601-603, 613-614, 616-619, 632-633, 635-638, 651-652, 654-655, 665-666, 668-671, 687-688, 690-693, 706-707, 713-714, 716-718, 720, 737-738, 740-741, 749-750, 752-753, 763-764, 766-768, 780-781, 783-786, 799-800, 806-807, 809-812, 825-826, 828-829, 839-840, 842-843, 845, 856-857, 859-861, 870-871, 873-875, 887-888, 890-892, 903-910, 920, 923-924, 926-928, 930, 940-941, 943-946, 959-960, 966-967, 973-974, 976-982, 993-994, 996-997, 1005-1006, 1008-1010, 1022-1023, 1025-1028, 1041-1044, 1046 entry C          line    74 file /storage/hive/project/chem-sherrill/csargent30/.conda/envs/psi419/share/psi4/basis/minix.gbs 
    atoms 7, 28, 36, 50, 66, 87, 94, 115, 127, 138, 144, 152, 171, 178, 180, 188, 196, 210, 220, 227, 241, 251, 263, 269, 277, 287, 293, 309, 324, 344, 363, 369, 377, 396, 413, 427, 442, 450, 464, 471, 487, 507, 519, 531, 546, 554, 568, 587, 597, 612, 631, 650, 664, 672, 686, 705, 712, 719, 721-722, 736, 748, 762, 769, 779, 798, 805, 824, 838, 855, 869, 876, 886, 902, 922, 929, 931, 939, 958, 965, 972, 992, 1004, 1011, 1021, 1040, 1045, 1047-1048                                                                                                                                                                                                                                                                                                                                                                                                                                                                                                                                                                                                                                                                                                               entry N          line    88 file /storage/hive/project/chem-sherrill/csargent30/.conda/envs/psi419/share/psi4/basis/minix.gbs 
    atoms 12, 215, 246, 402, 844                                                                                                                                                                                                                                                                                                                                                                                                                                                                                                                                                                                                                                                                                                                                                                                                                                                                                                                                                                                                                                                                                                                                                 entry S          line   256 file /storage/hive/project/chem-sherrill/csargent30/.conda/envs/psi419/share/psi4/basis/minix.gbs 
    atoms 13-25, 37-49, 57-65, 78-86, 91-93, 106-114, 123-126, 133-137, 146-151, 160-170, 181-187, 197-209, 216-219, 224-226, 234-240, 247-250, 259-262, 271-276, 282-286, 294-306, 318-323, 335-343, 352-362, 371-376, 385-395, 404-412, 420-426, 436-441, 451-463, 468-470, 478-486, 498-506, 515-518, 527-530, 540-545, 555-567, 576-586, 592-596, 606-611, 620-630, 639-649, 657-663, 673-685, 694-704, 709-711, 723-735, 744-747, 755-761, 771-778, 787-797, 802-804, 813-823, 831-837, 846-854, 862-868, 878-885, 893-901, 911-919, 932-938, 947-957, 962-964, 969-971, 983-991, 1000-1003, 1013-1020, 1029-1039, 1049-1061, 1063-1064, 1066-1067, 1069-1070, 1072-1073, 1075-1076, 1078-1079, 1081-1082, 1084-1085, 1087-1088, 1090-1091, 1093-1094, 1096-1097, 1099-1100, 1102-1103, 1105-1106, 1108-1109, 1111-1112, 1114-1115, 1117-1118, 1120-1121, 1123-1124, 1126-1127, 1129-1130, 1132-1139                                                                                                                                                                                                                                                                        entry H          line    24 file /storage/hive/project/chem-sherrill/csargent30/.conda/envs/psi419/share/psi4/basis/minix.gbs 

   => HF3C: Empirical Dispersion <=

    Grimme's -D3 (BJ-damping) Dispersion Correction
    Grimme S.; Ehrlich S.; Goerigk L. (2011), J. Comput. Chem., 32: 1456

        s6 =       1.000000
        s8 =       0.877700
        a1 =       0.417100
        a2 =       2.914900


         ---------------------------------------------------------
                                   SCF
               by Justin Turney, Rob Parrish, Andy Simmonett
                          and Daniel G. A. Smith
                              RHF Reference
                       10 Threads, 114440 MiB Core
         ---------------------------------------------------------

  ==> Geometry <==

    Molecular point group: c1
    Full point group: C1

    Geometry (in Angstrom), charge = -2, multiplicity = 1:

       Center              X                  Y                   Z               Mass       
    ------------   -----------------  -----------------  -----------------  -----------------
         O            0.239000000000    46.905000000000    47.130000000000    15.994914619570
         O           -3.503000000000    46.132000000000    52.984000000000    15.994914619570
         C            0.283000000000    45.599000000000    47.738000000000    12.000000000000
         O           -2.852000000000    43.343000000000    52.881000000000    15.994914619570
         C           -0.860000000000    45.455000000000    48.481000000000    12.000000000000
         O           -0.834000000000    45.235000000000    53.590000000000    15.994914619570
         N           -0.870000000000    46.412000000000    49.496000000000    14.003074004430
         C           -0.997000000000    47.656000000000    48.915000000000    12.000000000000
         C            0.110000000000    47.928000000000    48.142000000000    12.000000000000
         C           -1.946000000000    46.213000000000    50.350000000000    12.000000000000
         C           -1.912000000000    45.057000000000    51.091000000000    12.000000000000
         S           -2.221000000000    44.980000000000    52.478000000000    31.972071174400
         H           -3.704000000000    46.727000000000    52.258000000000     1.007825032230
         H            1.167000000000    45.497000000000    48.368000000000     1.007825032230
         H            0.327000000000    44.830000000000    46.967000000000     1.007825032230
         H           -0.889000000000    44.457000000000    48.918000000000     1.007825032230
         H           -1.732000000000    45.592000000000    47.841000000000     1.007825032230
         H           -1.082000000000    48.410000000000    49.697000000000     1.007825032230
         H           -1.889000000000    47.674000000000    48.289000000000     1.007825032230
         H           -0.002000000000    48.903000000000    47.668000000000     1.007825032230
         H            1.001000000000    47.937000000000    48.769000000000     1.007825032230
         H           -2.823000000000    46.129000000000    49.708000000000     1.007825032230
         H           -1.985000000000    47.054000000000    51.042000000000     1.007825032230
         H           -0.840000000000    44.862000000000    51.112000000000     1.007825032230
         H           -2.601000000000    44.372000000000    50.598000000000     1.007825032230
         C           15.953000000000    48.976000000000    57.090000000000    12.000000000000
         O           15.835000000000    50.110000000000    57.589000000000    15.994914619570
         N           15.214000000000    48.597000000000    56.058000000000    14.003074004430
         C           14.164000000000    49.432000000000    55.491000000000    12.000000000000
         C           12.869000000000    48.669000000000    55.651000000000    12.000000000000
         O           12.774000000000    47.509000000000    55.249000000000    15.994914619570
         C           14.335000000000    49.676000000000    54.017000000000    12.000000000000
         C           15.413000000000    50.674000000000    53.741000000000    12.000000000000
         C           15.209000000000    51.107000000000    52.296000000000    12.000000000000
         C           16.234000000000    52.178000000000    51.986000000000    12.000000000000
         N           15.769000000000    52.985000000000    50.874000000000    14.003074004430
         H           15.386000000000    47.691000000000    55.647000000000     1.007825032230
         H           14.109000000000    50.381000000000    56.025000000000     1.007825032230
         H           14.593000000000    48.735000000000    53.531000000000     1.007825032230
         H           13.395000000000    50.044000000000    53.605000000000     1.007825032230
         H           15.321000000000    51.529000000000    54.411000000000     1.007825032230
         H           16.392000000000    50.210000000000    53.858000000000     1.007825032230
         H           14.203000000000    51.508000000000    52.167000000000     1.007825032230
         H           15.354000000000    50.255000000000    51.632000000000     1.007825032230
         H           16.373000000000    52.812000000000    52.862000000000     1.007825032230
         H           17.182000000000    51.709000000000    51.723000000000     1.007825032230
         H           15.532000000000    53.910000000000    51.204000000000     1.007825032230
         H           16.499000000000    53.053000000000    50.179000000000     1.007825032230
         H           14.952000000000    52.555000000000    50.464000000000     1.007825032230
         N           11.862000000000    49.290000000000    56.238000000000    14.003074004430
         C           10.574000000000    48.651000000000    56.514000000000    12.000000000000
         C            9.479000000000    49.442000000000    55.784000000000    12.000000000000
         O            9.222000000000    50.616000000000    56.099000000000    15.994914619570
         C           10.282000000000    48.658000000000    58.060000000000    12.000000000000
         C            8.950000000000    47.961000000000    58.320000000000    12.000000000000
         C           11.449000000000    48.005000000000    58.839000000000    12.000000000000
         H           11.987000000000    50.255000000000    56.510000000000     1.007825032230
         H           10.589000000000    47.624000000000    56.149000000000     1.007825032230
         H           10.193000000000    49.695000000000    58.385000000000     1.007825032230
         H            8.741000000000    47.962000000000    59.390000000000     1.007825032230
         H            9.002000000000    46.933000000000    57.961000000000     1.007825032230
         H            8.155000000000    48.489000000000    57.794000000000     1.007825032230
         H           11.227000000000    48.020000000000    59.906000000000     1.007825032230
         H           11.574000000000    46.974000000000    58.508000000000     1.007825032230
         H           12.368000000000    48.561000000000    58.651000000000     1.007825032230
         N            8.831000000000    48.837000000000    54.788000000000    14.003074004430
         C            7.706000000000    49.436000000000    54.084000000000    12.000000000000
         C            6.456000000000    48.981000000000    54.822000000000    12.000000000000
         O            6.310000000000    47.784000000000    55.139000000000    15.994914619570
         C            7.599000000000    48.942000000000    52.633000000000    12.000000000000
         C            8.692000000000    49.472000000000    51.736000000000    12.000000000000
         C            9.959000000000    48.898000000000    51.781000000000    12.000000000000
         C            8.415000000000    50.537000000000    50.880000000000    12.000000000000
         C           10.961000000000    49.400000000000    50.960000000000    12.000000000000
         C            9.426000000000    51.032000000000    50.065000000000    12.000000000000
         C           10.685000000000    50.467000000000    50.116000000000    12.000000000000
         O           11.708000000000    50.978000000000    49.318000000000    15.994914619570
         H            9.136000000000    47.916000000000    54.508000000000     1.007825032230
         H            7.783000000000    50.523000000000    54.107000000000     1.007825032230
         H            6.637000000000    49.260000000000    52.230000000000     1.007825032230
         H            7.639000000000    47.853000000000    52.629000000000     1.007825032230
         H           10.161000000000    48.072000000000    52.447000000000     1.007825032230
         H            7.427000000000    50.972000000000    50.851000000000     1.007825032230
         H           11.948000000000    48.963000000000    50.978000000000     1.007825032230
         H            9.228000000000    51.855000000000    49.395000000000     1.007825032230
         H           11.376000000000    51.721000000000    48.808000000000     1.007825032230
         N            5.533000000000    49.874000000000    55.110000000000    14.003074004430
         C            4.317000000000    49.477000000000    55.789000000000    12.000000000000
         C            3.333000000000    50.620000000000    55.891000000000    12.000000000000
         O            3.372000000000    51.588000000000    55.127000000000    15.994914619570
         H            5.674000000000    50.841000000000    54.856000000000     1.007825032230
         H            4.569000000000    49.137000000000    56.794000000000     1.007825032230
         H            3.854000000000    48.656000000000    55.241000000000     1.007825032230
         N            2.442000000000    50.507000000000    56.862000000000    14.003074004430
         C            1.413000000000    51.506000000000    57.119000000000    12.000000000000
         C            1.670000000000    52.119000000000    58.461000000000    12.000000000000
         O            2.084000000000    51.417000000000    59.378000000000    15.994914619570
         C            0.005000000000    50.927000000000    57.232000000000    12.000000000000
         C           -0.521000000000    50.237000000000    56.001000000000    12.000000000000
         C           -0.985000000000    51.011000000000    54.951000000000    12.000000000000
         C           -0.569000000000    48.854000000000    55.936000000000    12.000000000000
         C           -1.502000000000    50.387000000000    53.835000000000    12.000000000000
         C           -1.086000000000    48.222000000000    54.817000000000    12.000000000000
         C           -1.549000000000    49.003000000000    53.779000000000    12.000000000000
         O           -2.106000000000    48.406000000000    52.664000000000    15.994914619570
         H            2.477000000000    49.689000000000    57.454000000000     1.007825032230
         H            1.439000000000    52.275000000000    56.347000000000     1.007825032230
         H            0.006000000000    50.203000000000    58.047000000000     1.007825032230
         H           -0.679000000000    51.735000000000    57.492000000000     1.007825032230
         H           -0.943000000000    52.089000000000    55.005000000000     1.007825032230
         H           -0.201000000000    48.265000000000    56.763000000000     1.007825032230
         H           -1.869000000000    50.975000000000    53.007000000000     1.007825032230
         H           -1.126000000000    47.144000000000    54.759000000000     1.007825032230
         H           -2.740000000000    47.740000000000    52.940000000000     1.007825032230
         N            1.353000000000    53.383000000000    58.618000000000    14.003074004430
         C            1.379000000000    54.012000000000    59.918000000000    12.000000000000
         C            0.072000000000    53.524000000000    60.555000000000    12.000000000000
         O           -1.014000000000    53.786000000000    60.032000000000    15.994914619570
         C            1.368000000000    55.515000000000    59.744000000000    12.000000000000
         C            1.385000000000    56.331000000000    61.039000000000    12.000000000000
         O            0.880000000000    55.917000000000    62.095000000000    15.994914619570
         O            1.931000000000    57.431000000000    60.951000000000    15.994914619570
         H            1.085000000000    53.928000000000    57.811000000000     1.007825032230
         H            2.245000000000    53.688000000000    60.496000000000     1.007825032230
         H            2.247000000000    55.792000000000    59.162000000000     1.007825032230
         H            0.479000000000    55.789000000000    59.176000000000     1.007825032230
         N            0.064000000000    52.892000000000    61.725000000000    14.003074004430
         C           -1.173000000000    52.358000000000    62.288000000000    12.000000000000
         C           -2.171000000000    53.409000000000    62.766000000000    12.000000000000
         O           -3.340000000000    53.082000000000    63.002000000000    15.994914619570
         C           -0.884000000000    51.432000000000    63.465000000000    12.000000000000
         O           -0.305000000000    50.228000000000    62.993000000000    15.994914619570
         H            0.929000000000    52.779000000000    62.234000000000     1.007825032230
         H           -1.661000000000    51.766000000000    61.513000000000     1.007825032230
         H           -0.193000000000    51.922000000000    64.151000000000     1.007825032230
         H           -1.814000000000    51.207000000000    63.987000000000     1.007825032230
         H            0.094000000000    49.756000000000    63.727000000000     1.007825032230
         N           -1.723000000000    54.648000000000    62.956000000000    14.003074004430
         C           -2.659000000000    55.732000000000    63.202000000000    12.000000000000
         C           -3.518000000000    55.978000000000    61.988000000000    12.000000000000
         O           -4.628000000000    56.464000000000    62.145000000000    15.994914619570
         C           -1.958000000000    57.050000000000    63.504000000000    12.000000000000
         C           -1.189000000000    56.951000000000    64.807000000000    12.000000000000
         N            0.113000000000    57.238000000000    64.812000000000    14.003074004430
         O           -1.733000000000    56.536000000000    65.839000000000    15.994914619570
         H           -0.731000000000    54.835000000000    62.929000000000     1.007825032230
         H           -3.299000000000    55.467000000000    64.044000000000     1.007825032230
         H           -2.702000000000    57.842000000000    63.585000000000     1.007825032230
         H           -1.267000000000    57.285000000000    62.694000000000     1.007825032230
         H            0.566000000000    57.547000000000    63.963000000000     1.007825032230
         H            0.647000000000    57.147000000000    65.665000000000     1.007825032230
         N           -3.063000000000    55.713000000000    60.763000000000    14.003074004430
         C           -3.859000000000    55.957000000000    59.566000000000    12.000000000000
         C           -4.489000000000    54.638000000000    59.165000000000    12.000000000000
         O           -5.677000000000    54.600000000000    58.838000000000    15.994914619570
         C           -2.936000000000    56.525000000000    58.453000000000    12.000000000000
         C           -2.419000000000    57.872000000000    58.904000000000    12.000000000000
         C           -3.673000000000    56.641000000000    57.124000000000    12.000000000000
         C           -1.159000000000    58.375000000000    58.200000000000    12.000000000000
         H           -2.134000000000    55.330000000000    60.661000000000     1.007825032230
         H           -4.643000000000    56.680000000000    59.792000000000     1.007825032230
         H           -2.089000000000    55.851000000000    58.325000000000     1.007825032230
         H           -3.209000000000    58.605000000000    58.738000000000     1.007825032230
         H           -2.217000000000    57.821000000000    59.974000000000     1.007825032230
         H           -4.035000000000    55.658000000000    56.822000000000     1.007825032230
         H           -4.518000000000    57.321000000000    57.235000000000     1.007825032230
         H           -2.994000000000    57.028000000000    56.364000000000     1.007825032230
         H           -0.881000000000    59.348000000000    58.604000000000     1.007825032230
         H           -0.345000000000    57.668000000000    58.363000000000     1.007825032230
         H           -1.352000000000    58.467000000000    57.131000000000     1.007825032230
         N           -3.764000000000    53.513000000000    59.144000000000    14.003074004430
         C           -4.323000000000    52.242000000000    58.734000000000    12.000000000000
         C           -3.681000000000    51.215000000000    59.641000000000    12.000000000000
         O           -2.469000000000    51.006000000000    59.589000000000    15.994914619570
         C           -3.962000000000    52.008000000000    57.296000000000    12.000000000000
         C           -4.635000000000    50.801000000000    56.669000000000    12.000000000000
         C           -4.176000000000    49.512000000000    56.726000000000    12.000000000000
         N           -5.696000000000    50.809000000000    55.872000000000    14.003074004430
         C           -5.895000000000    49.594000000000    55.423000000000    12.000000000000
         N           -4.976000000000    48.833000000000    55.943000000000    14.003074004430
         H           -2.794000000000    53.552000000000    59.424000000000     1.007825032230
         H           -5.406000000000    52.241000000000    58.862000000000     1.007825032230
         H           -2.883000000000    51.867000000000    57.234000000000     1.007825032230
         H           -4.231000000000    52.894000000000    56.721000000000     1.007825032230
         H           -6.258000000000    51.618000000000    55.648000000000     1.007825032230
         H           -3.337000000000    49.137000000000    57.293000000000     1.007825032230
         H           -6.677000000000    49.282000000000    54.747000000000     1.007825032230
         N           -4.454000000000    50.568000000000    60.487000000000    14.003074004430
         C           -3.913000000000    49.659000000000    61.489000000000    12.000000000000
         C           -3.055000000000    48.558000000000    60.876000000000    12.000000000000
         O           -3.491000000000    47.931000000000    59.898000000000    15.994914619570
         C           -5.077000000000    49.060000000000    62.264000000000    12.000000000000
         C           -4.581000000000    48.271000000000    63.463000000000    12.000000000000
         C           -5.696000000000    47.747000000000    64.361000000000    12.000000000000
         C           -5.125000000000    47.550000000000    65.754000000000    12.000000000000
         N           -6.117000000000    47.166000000000    66.752000000000    14.003074004430
         H           -5.453000000000    50.706000000000    60.440000000000     1.007825032230
         H           -3.296000000000    50.234000000000    62.180000000000     1.007825032230
         H           -5.727000000000    49.864000000000    62.610000000000     1.007825032230
         H           -5.643000000000    48.398000000000    61.608000000000     1.007825032230
         H           -4.005000000000    47.420000000000    63.099000000000     1.007825032230
         H           -3.926000000000    48.910000000000    64.055000000000     1.007825032230
         H           -6.513000000000    48.468000000000    64.395000000000     1.007825032230
         H           -6.062000000000    46.795000000000    63.976000000000     1.007825032230
         H           -4.367000000000    46.769000000000    65.706000000000     1.007825032230
         H           -4.651000000000    48.479000000000    66.072000000000     1.007825032230
         H           -5.667000000000    47.053000000000    67.649000000000     1.007825032230
         H           -6.548000000000    46.294000000000    66.480000000000     1.007825032230
         H           -6.824000000000    47.884000000000    66.818000000000     1.007825032230
         N           -1.840000000000    48.367000000000    61.392000000000    14.003074004430
         C           -0.992000000000    47.311000000000    60.887000000000    12.000000000000
         C           -0.176000000000    46.758000000000    62.031000000000    12.000000000000
         O            0.958000000000    47.176000000000    62.300000000000    15.994914619570
         C           -0.081000000000    47.849000000000    59.785000000000    12.000000000000
         S            0.906000000000    46.497000000000    59.054000000000    31.972071174400
         H           -1.511000000000    48.963000000000    62.139000000000     1.007825032230
         H           -1.616000000000    46.517000000000    60.478000000000     1.007825032230
         H           -0.691000000000    48.308000000000    59.007000000000     1.007825032230
         H            0.590000000000    48.598000000000    60.206000000000     1.007825032230
         N           -0.745000000000    45.803000000000    62.754000000000    14.003074004430
         C           -0.066000000000    45.169000000000    63.887000000000    12.000000000000
         C            1.297000000000    44.560000000000    63.509000000000    12.000000000000
         O            2.300000000000    44.868000000000    64.165000000000    15.994914619570
         H           -1.679000000000    45.502000000000    62.515000000000     1.007825032230
         H            0.092000000000    45.920000000000    64.661000000000     1.007825032230
         H           -0.706000000000    44.381000000000    64.285000000000     1.007825032230
         N            1.441000000000    43.750000000000    62.430000000000    14.003074004430
         C            2.722000000000    43.233000000000    61.953000000000    12.000000000000
         C            3.756000000000    44.331000000000    61.685000000000    12.000000000000
         O            4.949000000000    44.126000000000    61.944000000000    15.994914619570
         C            2.361000000000    42.431000000000    60.697000000000    12.000000000000
         C            0.961000000000    41.944000000000    60.950000000000    12.000000000000
         C            0.350000000000    43.177000000000    61.613000000000    12.000000000000
         H            3.124000000000    42.549000000000    62.701000000000     1.007825032230
         H            2.394000000000    43.066000000000    59.812000000000     1.007825032230
         H            3.040000000000    41.586000000000    60.581000000000     1.007825032230
         H            0.449000000000    41.692000000000    60.021000000000     1.007825032230
         H            0.963000000000    41.096000000000    61.635000000000     1.007825032230
         H           -0.493000000000    42.895000000000    62.243000000000     1.007825032230
         H            0.031000000000    43.893000000000    60.855000000000     1.007825032230
         N            3.322000000000    45.484000000000    61.134000000000    14.003074004430
         C            4.203000000000    46.620000000000    60.883000000000    12.000000000000
         C            4.775000000000    47.153000000000    62.194000000000    12.000000000000
         O            5.993000000000    47.336000000000    62.287000000000    15.994914619570
         C            3.465000000000    47.784000000000    60.221000000000    12.000000000000
         S            2.700000000000    47.388000000000    58.627000000000    31.972071174400
         H            2.346000000000    45.564000000000    60.885000000000     1.007825032230
         H            5.022000000000    46.302000000000    60.238000000000     1.007825032230
         H            2.681000000000    48.119000000000    60.900000000000     1.007825032230
         H            4.169000000000    48.603000000000    60.074000000000     1.007825032230
         N            3.929000000000    47.366000000000    63.213000000000    14.003074004430
         C            4.400000000000    47.850000000000    64.519000000000    12.000000000000
         C            5.301000000000    46.854000000000    65.213000000000    12.000000000000
         O            6.330000000000    47.235000000000    65.785000000000    15.994914619570
         C            3.252000000000    48.130000000000    65.453000000000    12.000000000000
         C            2.275000000000    49.174000000000    64.947000000000    12.000000000000
         O            2.661000000000    50.072000000000    64.202000000000    15.994914619570
         O            1.114000000000    49.053000000000    65.326000000000    15.994914619570
         H            2.944000000000    47.189000000000    63.080000000000     1.007825032230
         H            4.957000000000    48.774000000000    64.366000000000     1.007825032230
         H            2.706000000000    47.200000000000    65.611000000000     1.007825032230
         H            3.654000000000    48.464000000000    66.409000000000     1.007825032230
         N            4.971000000000    45.566000000000    65.104000000000    14.003074004430
         C            5.811000000000    44.521000000000    65.668000000000    12.000000000000
         C            7.214000000000    44.473000000000    65.059000000000    12.000000000000
         O            8.207000000000    44.255000000000    65.775000000000    15.994914619570
         C            5.155000000000    43.160000000000    65.492000000000    12.000000000000
         C            3.963000000000    42.993000000000    66.423000000000    12.000000000000
         N            3.136000000000    42.008000000000    66.186000000000    14.003074004430
         O            3.705000000000    43.776000000000    67.340000000000    15.994914619570
         H            4.122000000000    45.312000000000    64.621000000000     1.007825032230
         H            5.913000000000    44.710000000000    66.737000000000     1.007825032230
         H            4.816000000000    43.061000000000    64.461000000000     1.007825032230
         H            5.887000000000    42.380000000000    65.704000000000     1.007825032230
         H            3.314000000000    41.372000000000    65.422000000000     1.007825032230
         H            2.319000000000    41.884000000000    66.767000000000     1.007825032230
         N            7.325000000000    44.679000000000    63.742000000000    14.003074004430
         C            8.610000000000    44.724000000000    63.054000000000    12.000000000000
         C            9.472000000000    45.856000000000    63.609000000000    12.000000000000
         O           10.647000000000    45.669000000000    63.916000000000    15.994914619570
         C            8.379000000000    44.972000000000    61.565000000000    12.000000000000
         H            6.482000000000    44.809000000000    63.201000000000     1.007825032230
         H            9.127000000000    43.774000000000    63.188000000000     1.007825032230
         H            9.338000000000    45.006000000000    61.049000000000     1.007825032230
         H            7.773000000000    44.165000000000    61.152000000000     1.007825032230
         H            7.860000000000    45.921000000000    61.431000000000     1.007825032230
         N            8.899000000000    47.054000000000    63.754000000000    14.003074004430
         C            9.633000000000    48.188000000000    64.320000000000    12.000000000000
         C            8.750000000000    49.440000000000    64.355000000000    12.000000000000
         C            8.442000000000    49.885000000000    62.945000000000    12.000000000000
         C            7.857000000000    51.275000000000    62.964000000000    12.000000000000
         C            6.420000000000    51.296000000000    63.387000000000    12.000000000000
         N            5.911000000000    52.643000000000    63.201000000000    14.003074004430
         H            7.939000000000    47.180000000000    63.467000000000     1.007825032230
         H           10.500000000000    48.391000000000    63.691000000000     1.007825032230
         H            7.819000000000    49.212000000000    64.874000000000     1.007825032230
         H            9.273000000000    50.238000000000    64.881000000000     1.007825032230
         H            9.360000000000    49.887000000000    62.358000000000     1.007825032230
         H            7.726000000000    49.197000000000    62.496000000000     1.007825032230
         H            8.433000000000    51.885000000000    63.659000000000     1.007825032230
         H            7.938000000000    51.706000000000    61.966000000000     1.007825032230
         H            6.341000000000    51.014000000000    64.437000000000     1.007825032230
         H            5.847000000000    50.599000000000    62.775000000000     1.007825032230
         H            5.006000000000    52.603000000000    62.755000000000     1.007825032230
         H            6.550000000000    53.167000000000    62.619000000000     1.007825032230
         H            5.824000000000    53.097000000000    64.099000000000     1.007825032230
         C           15.145000000000    52.531000000000    60.065000000000    12.000000000000
         O           15.052000000000    53.520000000000    60.802000000000    15.994914619570
         N           14.684000000000    52.510000000000    58.829000000000    14.003074004430
         C           13.950000000000    53.593000000000    58.225000000000    12.000000000000
         C           12.566000000000    53.009000000000    57.937000000000    12.000000000000
         O           12.459000000000    51.916000000000    57.371000000000    15.994914619570
         C           14.667000000000    53.949000000000    56.967000000000    12.000000000000
         C           13.973000000000    54.945000000000    56.083000000000    12.000000000000
         C           14.729000000000    55.326000000000    54.802000000000    12.000000000000
         O           15.802000000000    54.776000000000    54.508000000000    15.994914619570
         O           14.224000000000    56.201000000000    54.090000000000    15.994914619570
         H           14.856000000000    51.685000000000    58.272000000000     1.007825032230
         H           13.885000000000    54.448000000000    58.897000000000     1.007825032230
         H           14.810000000000    53.034000000000    56.393000000000     1.007825032230
         H           15.647000000000    54.347000000000    57.230000000000     1.007825032230
         H           13.010000000000    54.524000000000    55.793000000000     1.007825032230
         H           13.793000000000    55.852000000000    56.660000000000     1.007825032230
         N           11.485000000000    53.672000000000    58.281000000000    14.003074004430
         C           10.147000000000    53.178000000000    57.973000000000    12.000000000000
         C            9.589000000000    54.010000000000    56.814000000000    12.000000000000
         O            9.658000000000    55.244000000000    56.807000000000    15.994914619570
         C            9.253000000000    53.305000000000    59.218000000000    12.000000000000
         C            7.869000000000    52.700000000000    59.024000000000    12.000000000000
         C            7.687000000000    51.343000000000    59.216000000000    12.000000000000
         C            6.802000000000    53.499000000000    58.641000000000    12.000000000000
         C            6.436000000000    50.789000000000    59.028000000000    12.000000000000
         C            5.556000000000    52.939000000000    58.454000000000    12.000000000000
         C            5.384000000000    51.590000000000    58.648000000000    12.000000000000
         H           11.583000000000    54.549000000000    58.773000000000     1.007825032230
         H           10.206000000000    52.132000000000    57.673000000000     1.007825032230
         H            9.741000000000    52.795000000000    60.049000000000     1.007825032230
         H            9.144000000000    54.360000000000    59.467000000000     1.007825032230
         H            8.518000000000    50.720000000000    59.511000000000     1.007825032230
         H            6.947000000000    54.558000000000    58.489000000000     1.007825032230
         H            6.284000000000    49.730000000000    59.179000000000     1.007825032230
         H            4.721000000000    53.557000000000    58.157000000000     1.007825032230
         H            4.408000000000    51.152000000000    58.500000000000     1.007825032230
         N            9.024000000000    53.368000000000    55.798000000000    14.003074004430
         C            8.472000000000    54.040000000000    54.638000000000    12.000000000000
         C            6.973000000000    53.748000000000    54.671000000000    12.000000000000
         O            6.536000000000    52.594000000000    54.558000000000    15.994914619570
         C            9.142000000000    53.478000000000    53.348000000000    12.000000000000
         C           10.605000000000    53.856000000000    53.284000000000    12.000000000000
         C            8.446000000000    54.045000000000    52.136000000000    12.000000000000
         C           11.302000000000    53.478000000000    54.566000000000    12.000000000000
         H            8.976000000000    52.360000000000    55.835000000000     1.007825032230
         H            8.645000000000    55.114000000000    54.711000000000     1.007825032230
         H            9.051000000000    52.392000000000    53.340000000000     1.007825032230
         H           11.075000000000    53.332000000000    52.452000000000     1.007825032230
         H           10.693000000000    54.931000000000    53.129000000000     1.007825032230
         H            7.389000000000    53.781000000000    52.167000000000     1.007825032230
         H            8.549000000000    55.130000000000    52.132000000000     1.007825032230
         H            8.897000000000    53.634000000000    51.233000000000     1.007825032230
         H           12.377000000000    53.428000000000    54.395000000000     1.007825032230
         H           11.090000000000    54.227000000000    55.329000000000     1.007825032230
         H           10.942000000000    52.506000000000    54.902000000000     1.007825032230
         N            6.166000000000    54.792000000000    54.866000000000    14.003074004430
         C            4.714000000000    54.653000000000    54.968000000000    12.000000000000
         C            4.103000000000    54.707000000000    53.574000000000    12.000000000000
         O            4.298000000000    55.692000000000    52.855000000000    15.994914619570
         C            4.122000000000    55.782000000000    55.827000000000    12.000000000000
         C            2.598000000000    55.732000000000    55.945000000000    12.000000000000
         N            2.013000000000    56.857000000000    56.341000000000    14.003074004430
         O            1.918000000000    54.728000000000    55.674000000000    15.994914619570
         H            6.573000000000    55.713000000000    54.946000000000     1.007825032230
         H            4.477000000000    53.693000000000    55.426000000000     1.007825032230
         H            4.547000000000    55.711000000000    56.828000000000     1.007825032230
         H            4.408000000000    56.740000000000    55.392000000000     1.007825032230
         H            2.573000000000    57.671000000000    56.551000000000     1.007825032230
         H            1.008000000000    56.899000000000    56.432000000000     1.007825032230
         N            3.358000000000    53.697000000000    53.143000000000    14.003074004430
         C            2.813000000000    53.718000000000    51.788000000000    12.000000000000
         C            1.415000000000    54.343000000000    51.725000000000    12.000000000000
         O            0.846000000000    54.490000000000    50.639000000000    15.994914619570
         C            2.765000000000    52.263000000000    51.154000000000    12.000000000000
         C            1.854000000000    51.314000000000    51.971000000000    12.000000000000
         C            4.222000000000    51.753000000000    51.018000000000    12.000000000000
         C            1.552000000000    49.957000000000    51.275000000000    12.000000000000
         H            3.168000000000    52.914000000000    53.752000000000     1.007825032230
         H            3.476000000000    54.326000000000    51.173000000000     1.007825032230
         H            2.346000000000    52.349000000000    50.152000000000     1.007825032230
         H            2.343000000000    51.107000000000    52.923000000000     1.007825032230
         H            0.910000000000    51.822000000000    52.168000000000     1.007825032230
         H            4.218000000000    50.753000000000    50.584000000000     1.007825032230
         H            4.784000000000    52.427000000000    50.372000000000     1.007825032230
         H            4.689000000000    51.720000000000    52.002000000000     1.007825032230
         H            0.908000000000    49.355000000000    51.916000000000     1.007825032230
         H            2.486000000000    49.425000000000    51.096000000000     1.007825032230
         H            1.050000000000    50.140000000000    50.325000000000     1.007825032230
         N            0.803000000000    54.699000000000    52.842000000000    14.003074004430
         C           -0.523000000000    55.306000000000    52.821000000000    12.000000000000
         C           -0.453000000000    56.609000000000    53.627000000000    12.000000000000
         O           -0.633000000000    56.589000000000    54.848000000000    15.994914619570
         C           -1.551000000000    54.355000000000    53.441000000000    12.000000000000
         C           -2.945000000000    54.929000000000    53.268000000000    12.000000000000
         S           -4.230000000000    53.864000000000    53.922000000000    31.972071174400
         C           -4.327000000000    52.868000000000    52.489000000000    12.000000000000
         H            1.263000000000    54.547000000000    53.728000000000     1.007825032230
         H           -0.806000000000    55.528000000000    51.792000000000     1.007825032230
         H           -1.338000000000    54.233000000000    54.503000000000     1.007825032230
         H           -1.494000000000    53.386000000000    52.946000000000     1.007825032230
         H           -2.992000000000    55.887000000000    53.785000000000     1.007825032230
         H           -3.129000000000    55.092000000000    52.206000000000     1.007825032230
         H           -5.082000000000    52.095000000000    52.634000000000     1.007825032230
         H           -4.601000000000    53.487000000000    51.634000000000     1.007825032230
         H           -3.359000000000    52.401000000000    52.305000000000     1.007825032230
         N           -0.069000000000    57.747000000000    53.033000000000    14.003074004430
         C            0.130000000000    59.004000000000    53.753000000000    12.000000000000
         C           -1.161000000000    59.540000000000    54.366000000000    12.000000000000
         O           -1.088000000000    60.325000000000    55.314000000000    15.994914619570
         C            0.742000000000    59.923000000000    52.710000000000    12.000000000000
         C            0.180000000000    59.391000000000    51.392000000000    12.000000000000
         C            0.301000000000    57.877000000000    51.623000000000    12.000000000000
         H            0.857000000000    58.842000000000    54.549000000000     1.007825032230
         H            0.437000000000    60.956000000000    52.875000000000     1.007825032230
         H            1.829000000000    59.841000000000    52.721000000000     1.007825032230
         H           -0.857000000000    59.694000000000    51.246000000000     1.007825032230
         H            0.798000000000    59.706000000000    50.551000000000     1.007825032230
         H            1.320000000000    57.531000000000    51.449000000000     1.007825032230
         H           -0.402000000000    57.335000000000    50.990000000000     1.007825032230
         N           -2.347000000000    59.218000000000    53.855000000000    14.003074004430
         C           -3.580000000000    59.608000000000    54.506000000000    12.000000000000
         C           -4.621000000000    58.576000000000    54.120000000000    12.000000000000
         O           -4.435000000000    57.772000000000    53.204000000000    15.994914619570
         C           -4.036000000000    61.020000000000    54.086000000000    12.000000000000
         C           -4.588000000000    61.145000000000    52.709000000000    12.000000000000
         C           -5.126000000000    62.533000000000    52.424000000000    12.000000000000
         O           -6.188000000000    62.907000000000    52.919000000000    15.994914619570
         O           -4.454000000000    63.220000000000    51.686000000000    15.994914619570
         H           -2.388000000000    58.690000000000    52.995000000000     1.007825032230
         H           -3.437000000000    59.585000000000    55.586000000000     1.007825032230
         H           -3.175000000000    61.685000000000    54.162000000000     1.007825032230
         H           -4.794000000000    61.359000000000    54.792000000000     1.007825032230
         H           -3.796000000000    60.923000000000    51.993000000000     1.007825032230
         H           -5.393000000000    60.420000000000    52.583000000000     1.007825032230
         N           -5.705000000000    58.589000000000    54.877000000000    14.003074004430
         C           -6.757000000000    57.578000000000    54.836000000000    12.000000000000
         C           -7.234000000000    57.352000000000    53.418000000000    12.000000000000
         O           -7.586000000000    58.298000000000    52.725000000000    15.994914619570
         C           -7.784000000000    58.137000000000    55.781000000000    12.000000000000
         C           -8.887000000000    57.314000000000    56.382000000000    12.000000000000
         C           -9.560000000000    58.360000000000    57.281000000000    12.000000000000
         C          -10.620000000000    57.764000000000    58.185000000000    12.000000000000
         N          -11.100000000000    58.732000000000    59.160000000000    14.003074004430
         H           -5.813000000000    59.352000000000    55.530000000000     1.007825032230
         H           -6.371000000000    56.642000000000    55.238000000000     1.007825032230
         H           -7.224000000000    58.546000000000    56.622000000000     1.007825032230
         H           -8.256000000000    58.979000000000    55.275000000000     1.007825032230
         H           -9.570000000000    56.940000000000    55.620000000000     1.007825032230
         H           -8.481000000000    56.495000000000    56.976000000000     1.007825032230
         H           -8.796000000000    58.828000000000    57.902000000000     1.007825032230
         H          -10.020000000000    59.122000000000    56.652000000000     1.007825032230
         H          -11.459000000000    57.432000000000    57.574000000000     1.007825032230
         H          -10.200000000000    56.907000000000    58.711000000000     1.007825032230
         H          -11.803000000000    58.302000000000    59.744000000000     1.007825032230
         H          -10.329000000000    59.042000000000    59.734000000000     1.007825032230
         H          -11.501000000000    59.524000000000    58.679000000000     1.007825032230
         N           -7.092000000000    56.125000000000    52.927000000000    14.003074004430
         C           -7.542000000000    55.739000000000    51.597000000000    12.000000000000
         C           -6.706000000000    56.276000000000    50.425000000000    12.000000000000
         O           -7.110000000000    56.102000000000    49.266000000000    15.994914619570
         H           -6.650000000000    55.425000000000    53.506000000000     1.007825032230
         H           -7.532000000000    54.650000000000    51.544000000000     1.007825032230
         H           -8.570000000000    56.079000000000    51.470000000000     1.007825032230
         N           -5.539000000000    56.901000000000    50.662000000000    14.003074004430
         C           -4.668000000000    57.406000000000    49.617000000000    12.000000000000
         C           -3.305000000000    56.701000000000    49.689000000000    12.000000000000
         O           -2.574000000000    56.844000000000    50.663000000000    15.994914619570
         C           -4.477000000000    58.938000000000    49.771000000000    12.000000000000
         C           -3.520000000000    59.471000000000    48.683000000000    12.000000000000
         C           -5.826000000000    59.653000000000    49.617000000000    12.000000000000
         H           -5.252000000000    57.026000000000    51.622000000000     1.007825032230
         H           -5.122000000000    57.201000000000    48.647000000000     1.007825032230
         H           -4.063000000000    59.154000000000    50.756000000000     1.007825032230
         H           -2.553000000000    58.975000000000    48.774000000000     1.007825032230
         H           -3.390000000000    60.546000000000    48.809000000000     1.007825032230
         H           -3.941000000000    59.268000000000    47.698000000000     1.007825032230
         H           -6.518000000000    59.291000000000    50.377000000000     1.007825032230
         H           -6.234000000000    59.449000000000    48.627000000000     1.007825032230
         H           -5.684000000000    60.727000000000    49.737000000000     1.007825032230
         N           -2.981000000000    55.933000000000    48.650000000000    14.003074004430
         C           -1.694000000000    55.276000000000    48.503000000000    12.000000000000
         C           -0.689000000000    56.178000000000    47.833000000000    12.000000000000
         O           -1.007000000000    57.031000000000    46.986000000000    15.994914619570
         C           -1.807000000000    54.027000000000    47.654000000000    12.000000000000
         C           -2.448000000000    52.908000000000    48.447000000000    12.000000000000
         C           -1.674000000000    52.148000000000    49.313000000000    12.000000000000
         C           -3.793000000000    52.637000000000    48.293000000000    12.000000000000
         C           -2.246000000000    51.109000000000    50.022000000000    12.000000000000
         C           -4.359000000000    51.592000000000    49.009000000000    12.000000000000
         C           -3.585000000000    50.828000000000    49.870000000000    12.000000000000
         H           -3.669000000000    55.800000000000    47.923000000000     1.007825032230
         H           -1.321000000000    55.001000000000    49.490000000000     1.007825032230
         H           -2.418000000000    54.242000000000    46.778000000000     1.007825032230
         H           -0.812000000000    53.718000000000    47.333000000000     1.007825032230
         H           -0.624000000000    52.369000000000    49.433000000000     1.007825032230
         H           -4.397000000000    53.231000000000    47.623000000000     1.007825032230
         H           -1.643000000000    50.518000000000    50.695000000000     1.007825032230
         H           -5.410000000000    51.372000000000    48.895000000000     1.007825032230
         H           -4.032000000000    50.014000000000    50.420000000000     1.007825032230
         N            0.559000000000    55.981000000000    48.219000000000    14.003074004430
         C            1.648000000000    56.676000000000    47.609000000000    12.000000000000
         C            2.148000000000    55.749000000000    46.503000000000    12.000000000000
         O            2.969000000000    54.837000000000    46.727000000000    15.994914619570
         C            2.727000000000    56.921000000000    48.641000000000    12.000000000000
         C            3.851000000000    57.807000000000    48.123000000000    12.000000000000
         O            4.136000000000    57.836000000000    46.930000000000    15.994914619570
         O            4.466000000000    58.475000000000    48.937000000000    15.994914619570
         H            0.748000000000    55.324000000000    48.962000000000     1.007825032230
         H            1.306000000000    57.621000000000    47.186000000000     1.007825032230
         H            3.149000000000    55.961000000000    48.937000000000     1.007825032230
         H            2.279000000000    57.394000000000    49.515000000000     1.007825032230
         N            1.729000000000    56.044000000000    45.279000000000    14.003074004430
         C            2.074000000000    55.193000000000    44.152000000000    12.000000000000
         C            3.544000000000    55.165000000000    43.751000000000    12.000000000000
         O            4.028000000000    54.128000000000    43.262000000000    15.994914619570
         C            1.196000000000    55.606000000000    42.978000000000    12.000000000000
         C           -0.276000000000    55.169000000000    43.109000000000    12.000000000000
         O           -0.642000000000    54.440000000000    44.043000000000    15.994914619570
         O           -1.058000000000    55.533000000000    42.223000000000    15.994914619570
         H            1.165000000000    56.868000000000    45.129000000000     1.007825032230
         H            1.794000000000    54.174000000000    44.420000000000     1.007825032230
         H            1.224000000000    56.692000000000    42.895000000000     1.007825032230
         H            1.608000000000    55.175000000000    42.065000000000     1.007825032230
         N            4.295000000000    56.236000000000    44.041000000000    14.003074004430
         C            5.738000000000    56.262000000000    43.810000000000    12.000000000000
         C            6.419000000000    55.264000000000    44.753000000000    12.000000000000
         O            7.287000000000    54.507000000000    44.311000000000    15.994914619570
         C            6.285000000000    57.691000000000    44.060000000000    12.000000000000
         C            7.817000000000    57.877000000000    44.132000000000    12.000000000000
         C            8.325000000000    58.939000000000    45.136000000000    12.000000000000
         O            7.863000000000    60.082000000000    45.076000000000    15.994914619570
         O            9.188000000000    58.652000000000    45.976000000000    15.994914619570
         H            3.849000000000    57.053000000000    44.433000000000     1.007825032230
         H            5.941000000000    55.976000000000    42.778000000000     1.007825032230
         H            5.919000000000    58.324000000000    43.252000000000     1.007825032230
         H            5.858000000000    58.056000000000    44.994000000000     1.007825032230
         H            8.165000000000    58.163000000000    43.139000000000     1.007825032230
         H            8.267000000000    56.918000000000    44.390000000000     1.007825032230
         N            6.007000000000    55.188000000000    46.022000000000    14.003074004430
         C            6.595000000000    54.232000000000    46.948000000000    12.000000000000
         C            6.178000000000    52.810000000000    46.615000000000    12.000000000000
         O            7.003000000000    51.909000000000    46.780000000000    15.994914619570
         C            6.185000000000    54.544000000000    48.389000000000    12.000000000000
         C            6.770000000000    55.890000000000    48.845000000000    12.000000000000
         C            8.263000000000    55.770000000000    49.033000000000    12.000000000000
         C            9.097000000000    56.857000000000    48.364000000000    12.000000000000
         N            8.714000000000    58.206000000000    48.749000000000    14.003074004430
         H            5.275000000000    55.805000000000    46.344000000000     1.007825032230
         H            7.680000000000    54.301000000000    46.874000000000     1.007825032230
         H            5.098000000000    54.589000000000    48.449000000000     1.007825032230
         H            6.549000000000    53.753000000000    49.045000000000     1.007825032230
         H            6.562000000000    56.648000000000    48.090000000000     1.007825032230
         H            6.309000000000    56.183000000000    49.788000000000     1.007825032230
         H            8.470000000000    55.798000000000    50.103000000000     1.007825032230
         H            8.583000000000    54.803000000000    48.645000000000     1.007825032230
         H           10.142000000000    56.705000000000    48.635000000000     1.007825032230
         H            8.998000000000    56.759000000000    47.283000000000     1.007825032230
         H            9.047000000000    58.862000000000    48.057000000000     1.007825032230
         H            7.708000000000    58.265000000000    48.811000000000     1.007825032230
         H            9.121000000000    58.428000000000    49.646000000000     1.007825032230
         N            4.954000000000    52.544000000000    46.147000000000    14.003074004430
         C            4.574000000000    51.175000000000    45.767000000000    12.000000000000
         C            5.400000000000    50.768000000000    44.548000000000    12.000000000000
         O            5.935000000000    49.653000000000    44.554000000000    15.994914619570
         C            3.036000000000    51.092000000000    45.467000000000    12.000000000000
         C            2.286000000000    51.433000000000    46.777000000000    12.000000000000
         C            2.604000000000    49.685000000000    45.023000000000    12.000000000000
         C            0.773000000000    51.661000000000    46.639000000000    12.000000000000
         H            4.282000000000    53.292000000000    46.053000000000     1.007825032230
         H            4.809000000000    50.502000000000    46.592000000000     1.007825032230
         H            2.774000000000    51.816000000000    44.696000000000     1.007825032230
         H            2.438000000000    50.609000000000    47.474000000000     1.007825032230
         H            2.731000000000    52.331000000000    47.204000000000     1.007825032230
         H            3.120000000000    49.420000000000    44.100000000000     1.007825032230
         H            2.859000000000    48.965000000000    45.800000000000     1.007825032230
         H            1.527000000000    49.672000000000    44.854000000000     1.007825032230
         H            0.349000000000    51.893000000000    47.616000000000     1.007825032230
         H            0.592000000000    52.493000000000    45.958000000000     1.007825032230
         H            0.304000000000    50.760000000000    46.244000000000     1.007825032230
         N            5.592000000000    51.650000000000    43.542000000000    14.003074004430
         C            6.428000000000    51.322000000000    42.387000000000    12.000000000000
         C            7.875000000000    50.984000000000    42.805000000000    12.000000000000
         O            8.493000000000    50.019000000000    42.350000000000    15.994914619570
         C            6.431000000000    52.514000000000    41.431000000000    12.000000000000
         H            5.148000000000    52.556000000000    43.589000000000     1.007825032230
         H            5.999000000000    50.461000000000    41.875000000000     1.007825032230
         H            7.051000000000    52.284000000000    40.564000000000     1.007825032230
         H            6.833000000000    53.389000000000    41.943000000000     1.007825032230
         H            5.412000000000    52.720000000000    41.104000000000     1.007825032230
         N            8.420000000000    51.753000000000    43.762000000000    14.003074004430
         C            9.754000000000    51.519000000000    44.282000000000    12.000000000000
         C            9.824000000000    50.151000000000    44.980000000000    12.000000000000
         O           10.783000000000    49.382000000000    44.768000000000    15.994914619570
         C           10.071000000000    52.653000000000    45.226000000000    12.000000000000
         C           11.325000000000    52.457000000000    46.033000000000    12.000000000000
         C           11.503000000000    53.587000000000    47.030000000000    12.000000000000
         O           11.927000000000    54.654000000000    46.595000000000    15.994914619570
         O           11.218000000000    53.423000000000    48.217000000000    15.994914619570
         H            7.881000000000    52.522000000000    44.133000000000     1.007825032230
         H           10.465000000000    51.534000000000    43.456000000000     1.007825032230
         H           10.183000000000    53.564000000000    44.639000000000     1.007825032230
         H            9.233000000000    52.781000000000    45.911000000000     1.007825032230
         H           11.260000000000    51.512000000000    46.572000000000     1.007825032230
         H           12.184000000000    52.430000000000    45.362000000000     1.007825032230
         N            8.796000000000    49.803000000000    45.757000000000    14.003074004430
         C            8.772000000000    48.508000000000    46.402000000000    12.000000000000
         C            8.758000000000    47.383000000000    45.375000000000    12.000000000000
         O            9.544000000000    46.436000000000    45.473000000000    15.994914619570
         C            7.545000000000    48.399000000000    47.296000000000    12.000000000000
         C            7.324000000000    47.081000000000    48.078000000000    12.000000000000
         C            8.510000000000    46.703000000000    48.971000000000    12.000000000000
         C            6.091000000000    47.281000000000    48.927000000000    12.000000000000
         H            8.031000000000    50.447000000000    45.895000000000     1.007825032230
         H            9.665000000000    48.408000000000    47.019000000000     1.007825032230
         H            7.607000000000    49.203000000000    48.029000000000     1.007825032230
         H            6.664000000000    48.575000000000    46.679000000000     1.007825032230
         H            7.141000000000    46.273000000000    47.369000000000     1.007825032230
         H            9.398000000000    46.559000000000    48.355000000000     1.007825032230
         H            8.284000000000    45.779000000000    49.503000000000     1.007825032230
         H            8.692000000000    47.501000000000    49.691000000000     1.007825032230
         H            5.893000000000    46.375000000000    49.500000000000     1.007825032230
         H            5.238000000000    47.497000000000    48.283000000000     1.007825032230
         H            6.252000000000    48.115000000000    49.610000000000     1.007825032230
         N            7.912000000000    47.499000000000    44.338000000000    14.003074004430
         C            7.852000000000    46.455000000000    43.322000000000    12.000000000000
         C            9.185000000000    46.293000000000    42.614000000000    12.000000000000
         O            9.584000000000    45.139000000000    42.359000000000    15.994914619570
         C            6.783000000000    46.760000000000    42.296000000000    12.000000000000
         C            5.362000000000    46.760000000000    42.865000000000    12.000000000000
         C            4.409000000000    47.143000000000    41.755000000000    12.000000000000
         C            4.990000000000    45.393000000000    43.428000000000    12.000000000000
         H            7.316000000000    48.311000000000    44.262000000000     1.007825032230
         H            7.603000000000    45.512000000000    43.810000000000     1.007825032230
         H            6.984000000000    47.744000000000    41.873000000000     1.007825032230
         H            6.841000000000    46.018000000000    41.499000000000     1.007825032230
         H            5.298000000000    47.502000000000    43.661000000000     1.007825032230
         H            3.388000000000    47.150000000000    42.138000000000     1.007825032230
         H            4.488000000000    46.420000000000    40.943000000000     1.007825032230
         H            4.664000000000    48.135000000000    41.383000000000     1.007825032230
         H            5.683000000000    45.128000000000    44.226000000000     1.007825032230
         H            3.975000000000    45.428000000000    43.824000000000     1.007825032230
         H            5.045000000000    44.646000000000    42.636000000000     1.007825032230
         N            9.904000000000    47.411000000000    42.382000000000    14.003074004430
         C           11.223000000000    47.366000000000    41.743000000000    12.000000000000
         C           12.202000000000    46.580000000000    42.608000000000    12.000000000000
         O           12.899000000000    45.671000000000    42.126000000000    15.994914619570
         C           11.766000000000    48.807000000000    41.518000000000    12.000000000000
         C           13.162000000000    48.837000000000    40.902000000000    12.000000000000
         O           10.835000000000    49.469000000000    40.656000000000    15.994914619570
         H            9.523000000000    48.305000000000    42.657000000000     1.007825032230
         H           11.130000000000    46.870000000000    40.777000000000     1.007825032230
         H           11.792000000000    49.328000000000    42.475000000000     1.007825032230
         H           10.104000000000    49.811000000000    41.176000000000     1.007825032230
         H           13.480000000000    49.871000000000    40.772000000000     1.007825032230
         H           13.861000000000    48.322000000000    41.561000000000     1.007825032230
         H           13.142000000000    48.338000000000    39.933000000000     1.007825032230
         N           12.217000000000    46.887000000000    43.909000000000    14.003074004430
         C           13.102000000000    46.219000000000    44.832000000000    12.000000000000
         C           12.810000000000    44.733000000000    44.943000000000    12.000000000000
         O           13.706000000000    43.894000000000    45.089000000000    15.994914619570
         C           12.965000000000    46.853000000000    46.189000000000    12.000000000000
         C           13.636000000000    48.188000000000    46.328000000000    12.000000000000
         C           13.588000000000    48.526000000000    47.809000000000    12.000000000000
         C           14.561000000000    49.653000000000    48.122000000000    12.000000000000
         N           14.275000000000    50.860000000000    47.352000000000    14.003074004430
         H           11.594000000000    47.603000000000    44.254000000000     1.007825032230
         H           14.128000000000    46.349000000000    44.488000000000     1.007825032230
         H           13.399000000000    46.177000000000    46.925000000000     1.007825032230
         H           11.905000000000    46.973000000000    46.411000000000     1.007825032230
         H           14.669000000000    48.130000000000    45.986000000000     1.007825032230
         H           13.094000000000    48.940000000000    45.755000000000     1.007825032230
         H           12.578000000000    48.838000000000    48.074000000000     1.007825032230
         H           13.858000000000    47.644000000000    48.390000000000     1.007825032230
         H           14.493000000000    49.890000000000    49.184000000000     1.007825032230
         H           15.574000000000    49.320000000000    47.897000000000     1.007825032230
         H           14.943000000000    51.579000000000    47.591000000000     1.007825032230
         H           13.342000000000    51.183000000000    47.567000000000     1.007825032230
         H           14.341000000000    50.654000000000    46.366000000000     1.007825032230
         N           11.531000000000    44.377000000000    44.905000000000    14.003074004430
         C           11.130000000000    42.976000000000    44.972000000000    12.000000000000
         C           11.340000000000    42.248000000000    43.660000000000    12.000000000000
         O           11.424000000000    41.017000000000    43.683000000000    15.994914619570
         C            9.646000000000    42.848000000000    45.362000000000    12.000000000000
         C            9.265000000000    43.266000000000    46.773000000000    12.000000000000
         C            7.755000000000    43.294000000000    46.907000000000    12.000000000000
         C            9.881000000000    42.319000000000    47.757000000000    12.000000000000
         H           10.821000000000    45.091000000000    44.828000000000     1.007825032230
         H           11.730000000000    42.484000000000    45.738000000000     1.007825032230
         H            9.070000000000    43.463000000000    44.670000000000     1.007825032230
         H            9.347000000000    41.809000000000    45.223000000000     1.007825032230
         H            9.653000000000    44.268000000000    46.959000000000     1.007825032230
         H            7.485000000000    43.594000000000    47.920000000000     1.007825032230
         H            7.340000000000    44.007000000000    46.194000000000     1.007825032230
         H            7.354000000000    42.301000000000    46.703000000000     1.007825032230
         H            9.608000000000    42.618000000000    48.769000000000     1.007825032230
         H           10.966000000000    42.341000000000    47.652000000000     1.007825032230
         H            9.518000000000    41.309000000000    47.566000000000     1.007825032230
         N           11.455000000000    42.952000000000    42.525000000000    14.003074004430
         C           11.525000000000    42.334000000000    41.214000000000    12.000000000000
         C           10.164000000000    41.769000000000    40.833000000000    12.000000000000
         O           10.081000000000    40.762000000000    40.130000000000    15.994914619570
         H           11.495000000000    43.959000000000    42.585000000000     1.007825032230
         H           11.825000000000    43.080000000000    40.478000000000     1.007825032230
         H           12.259000000000    41.529000000000    41.232000000000     1.007825032230
         N            9.056000000000    42.383000000000    41.229000000000    14.003074004430
         C            7.732000000000    41.847000000000    40.950000000000    12.000000000000
         C            7.015000000000    42.653000000000    39.888000000000    12.000000000000
         O            7.168000000000    43.877000000000    39.827000000000    15.994914619570
         C            6.847000000000    41.867000000000    42.198000000000    12.000000000000
         C            7.270000000000    40.907000000000    43.286000000000    12.000000000000
         C            6.765000000000    39.494000000000    43.037000000000    12.000000000000
         N            5.309000000000    39.509000000000    42.945000000000    14.003074004430
         C            4.456000000000    39.277000000000    43.947000000000    12.000000000000
         N            4.847000000000    39.018000000000    45.181000000000    14.003074004430
         N            3.160000000000    39.333000000000    43.692000000000    14.003074004430
         H            9.134000000000    43.250000000000    41.741000000000     1.007825032230
         H            7.833000000000    40.818000000000    40.605000000000     1.007825032230
         H            6.864000000000    42.876000000000    42.610000000000     1.007825032230
         H            5.825000000000    41.629000000000    41.903000000000     1.007825032230
         H            8.359000000000    40.887000000000    43.332000000000     1.007825032230
         H            6.881000000000    41.260000000000    44.241000000000     1.007825032230
         H            7.071000000000    38.848000000000    43.860000000000     1.007825032230
         H            7.184000000000    39.117000000000    42.104000000000     1.007825032230
         H            4.909000000000    39.714000000000    42.040000000000     1.007825032230
         H            5.832000000000    38.979000000000    45.401000000000     1.007825032230
         H            4.161000000000    38.858000000000    45.905000000000     1.007825032230
         H            2.838000000000    39.538000000000    42.757000000000     1.007825032230
         H            2.492000000000    39.171000000000    44.432000000000     1.007825032230
         N            6.207000000000    41.956000000000    39.087000000000    14.003074004430
         C            5.293000000000    42.579000000000    38.150000000000    12.000000000000
         C            3.843000000000    42.635000000000    38.597000000000    12.000000000000
         O            3.041000000000    43.261000000000    37.909000000000    15.994914619570
         C            5.310000000000    41.860000000000    36.804000000000    12.000000000000
         C            6.551000000000    42.112000000000    35.946000000000    12.000000000000
         O            7.307000000000    43.063000000000    36.189000000000    15.994914619570
         O            6.749000000000    41.341000000000    35.013000000000    15.994914619570
         H            6.233000000000    40.948000000000    39.136000000000     1.007825032230
         H            5.631000000000    43.602000000000    37.985000000000     1.007825032230
         H            5.243000000000    40.789000000000    36.993000000000     1.007825032230
         H            4.430000000000    42.166000000000    36.238000000000     1.007825032230
         N            3.402000000000    41.944000000000    39.654000000000    14.003074004430
         C            2.003000000000    41.980000000000    40.075000000000    12.000000000000
         C            2.042000000000    42.251000000000    41.586000000000    12.000000000000
         O            3.101000000000    42.119000000000    42.211000000000    15.994914619570
         C            1.229000000000    40.623000000000    39.804000000000    12.000000000000
         C            1.480000000000    40.065000000000    38.389000000000    12.000000000000
         O            1.654000000000    39.648000000000    40.770000000000    15.994914619570
         H            4.056000000000    41.380000000000    40.177000000000     1.007825032230
         H            1.491000000000    42.799000000000    39.570000000000     1.007825032230
         H            0.160000000000    40.798000000000    39.928000000000     1.007825032230
         H            0.891000000000    39.158000000000    41.087000000000     1.007825032230
         H            0.925000000000    39.136000000000    38.261000000000     1.007825032230
         H            1.148000000000    40.792000000000    37.648000000000     1.007825032230
         H            2.545000000000    39.873000000000    38.258000000000     1.007825032230
         N            0.923000000000    42.587000000000    42.217000000000    14.003074004430
         C            0.860000000000    42.841000000000    43.647000000000    12.000000000000
         C            0.191000000000    41.696000000000    44.392000000000    12.000000000000
         O           -0.020000000000    41.755000000000    45.606000000000    15.994914619570
         C            0.083000000000    44.138000000000    43.892000000000    12.000000000000
         C            0.752000000000    45.382000000000    43.343000000000    12.000000000000
         C           -0.200000000000    46.571000000000    43.380000000000    12.000000000000
         N           -0.054000000000    47.428000000000    44.372000000000    14.003074004430
         O           -1.105000000000    46.721000000000    42.552000000000    15.994914619570
         H            0.074000000000    42.670000000000    41.677000000000     1.007825032230
         H            1.874000000000    42.962000000000    44.027000000000     1.007825032230
         H           -0.896000000000    44.042000000000    43.423000000000     1.007825032230
         H           -0.056000000000    44.263000000000    44.966000000000     1.007825032230
         H            1.055000000000    45.199000000000    42.312000000000     1.007825032230
         H            1.634000000000    45.609000000000    43.942000000000     1.007825032230
         H            0.677000000000    47.290000000000    45.055000000000     1.007825032230
         H           -0.673000000000    48.222000000000    44.448000000000     1.007825032230
         N           -0.126000000000    40.611000000000    43.683000000000    14.003074004430
         C           -0.846000000000    39.468000000000    44.218000000000    12.000000000000
         C           -0.127000000000    38.883000000000    45.417000000000    12.000000000000
         O            1.056000000000    38.530000000000    45.397000000000    15.994914619570
         C           -0.990000000000    38.374000000000    43.128000000000    12.000000000000
         C           -1.627000000000    38.920000000000    41.847000000000    12.000000000000
         C           -1.847000000000    37.233000000000    43.716000000000    12.000000000000
         C           -3.091000000000    39.330000000000    41.987000000000    12.000000000000
         H            0.152000000000    40.582000000000    42.713000000000     1.007825032230
         H           -1.840000000000    39.791000000000    44.527000000000     1.007825032230
         H           -0.001000000000    37.983000000000    42.890000000000     1.007825032230
         H           -1.563000000000    38.148000000000    41.080000000000     1.007825032230
         H           -1.054000000000    39.786000000000    41.516000000000     1.007825032230
         H           -1.966000000000    36.446000000000    42.971000000000     1.007825032230
         H           -2.827000000000    37.621000000000    43.994000000000     1.007825032230
         H           -1.354000000000    36.826000000000    44.598000000000     1.007825032230
         H           -3.323000000000    40.106000000000    41.258000000000     1.007825032230
         H           -3.266000000000    39.713000000000    42.992000000000     1.007825032230
         H           -3.729000000000    38.464000000000    41.811000000000     1.007825032230
         N           -0.881000000000    38.847000000000    46.502000000000    14.003074004430
         C           -0.441000000000    38.279000000000    47.754000000000    12.000000000000
         C            0.502000000000    39.140000000000    48.581000000000    12.000000000000
         O            0.972000000000    38.690000000000    49.632000000000    15.994914619570
         H           -1.812000000000    39.236000000000    46.453000000000     1.007825032230
         H           -1.326000000000    38.078000000000    48.358000000000     1.007825032230
         H            0.054000000000    37.331000000000    47.545000000000     1.007825032230
         N            0.859000000000    40.336000000000    48.132000000000    14.003074004430
         C            1.732000000000    41.190000000000    48.902000000000    12.000000000000
         C            1.034000000000    41.776000000000    50.121000000000    12.000000000000
         O           -0.031000000000    42.407000000000    50.002000000000    15.994914619570
         C            2.216000000000    42.332000000000    48.029000000000    12.000000000000
         C            3.407000000000    42.998000000000    47.384000000000    12.000000000000
         C            3.093000000000    44.447000000000    47.004000000000    12.000000000000
         C            4.542000000000    42.927000000000    48.387000000000    12.000000000000
         H            0.515000000000    40.654000000000    47.237000000000     1.007825032230
         H            2.593000000000    40.609000000000    49.233000000000     1.007825032230
         H            1.601000000000    42.161000000000    47.146000000000     1.007825032230
         H            1.711000000000    43.184000000000    48.485000000000     1.007825032230
         H            3.686000000000    42.444000000000    46.487000000000     1.007825032230
         H            3.962000000000    44.893000000000    46.520000000000     1.007825032230
         H            2.245000000000    44.467000000000    46.319000000000     1.007825032230
         H            2.848000000000    45.013000000000    47.902000000000     1.007825032230
         H            5.430000000000    43.398000000000    47.965000000000     1.007825032230
         H            4.253000000000    43.448000000000    49.300000000000     1.007825032230
         H            4.758000000000    41.884000000000    48.618000000000     1.007825032230
         N            1.609000000000    41.565000000000    51.285000000000    14.003074004430
         C            1.098000000000    42.152000000000    52.502000000000    12.000000000000
         C            2.197000000000    43.020000000000    53.128000000000    12.000000000000
         O            3.368000000000    42.991000000000    52.732000000000    15.994914619570
         C            0.678000000000    41.061000000000    53.494000000000    12.000000000000
         C           -0.525000000000    40.271000000000    53.005000000000    12.000000000000
         O            1.805000000000    40.199000000000    53.678000000000    15.994914619570
         H            2.429000000000    40.977000000000    51.329000000000     1.007825032230
         H            0.236000000000    42.776000000000    52.267000000000     1.007825032230
         H            0.430000000000    41.527000000000    54.448000000000     1.007825032230
         H            1.577000000000    39.501000000000    54.296000000000     1.007825032230
         H           -0.785000000000    39.510000000000    53.741000000000     1.007825032230
         H           -1.370000000000    40.945000000000    52.866000000000     1.007825032230
         H           -0.283000000000    39.791000000000    52.057000000000     1.007825032230
         N            1.761000000000    43.922000000000    53.995000000000    14.003074004430
         C            2.669000000000    44.782000000000    54.721000000000    12.000000000000
         C            2.899000000000    44.200000000000    56.110000000000    12.000000000000
         O            1.950000000000    43.687000000000    56.706000000000    15.994914619570
         C            2.071000000000    46.190000000000    54.846000000000    12.000000000000
         C            1.967000000000    46.894000000000    53.501000000000    12.000000000000
         S            3.577000000000    47.123000000000    52.682000000000    31.972071174400
         C            3.194000000000    46.290000000000    51.174000000000    12.000000000000
         H            0.767000000000    44.011000000000    54.153000000000     1.007825032230
         H            3.619000000000    44.837000000000    54.189000000000     1.007825032230
         H            1.073000000000    46.110000000000    55.278000000000     1.007825032230
         H            2.699000000000    46.784000000000    55.510000000000     1.007825032230
         H            1.328000000000    46.300000000000    52.848000000000     1.007825032230
         H            1.506000000000    47.870000000000    53.650000000000     1.007825032230
         H            4.062000000000    46.314000000000    50.515000000000     1.007825032230
         H            2.929000000000    45.255000000000    51.388000000000     1.007825032230
         H            2.354000000000    46.787000000000    50.688000000000     1.007825032230
         N            4.081000000000    44.299000000000    56.717000000000    14.003074004430
         C            5.246000000000    45.002000000000    56.188000000000    12.000000000000
         C            6.066000000000    44.193000000000    55.186000000000    12.000000000000
         O            5.934000000000    42.966000000000    55.087000000000    15.994914619570
         C            6.034000000000    45.354000000000    57.433000000000    12.000000000000
         C            5.875000000000    44.064000000000    58.208000000000    12.000000000000
         C            4.392000000000    43.743000000000    58.040000000000    12.000000000000
         H            4.914000000000    45.923000000000    55.709000000000     1.007825032230
         H            7.079000000000    45.565000000000    57.206000000000     1.007825032230
         H            5.574000000000    46.188000000000    57.964000000000     1.007825032230
         H            6.497000000000    43.274000000000    57.786000000000     1.007825032230
         H            6.115000000000    44.218000000000    59.260000000000     1.007825032230
         H            3.797000000000    44.224000000000    58.816000000000     1.007825032230
         H            4.231000000000    42.665000000000    58.048000000000     1.007825032230
         N            6.987000000000    44.867000000000    54.479000000000    14.003074004430
         C            8.000000000000    44.233000000000    53.656000000000    12.000000000000
         C            9.305000000000    44.847000000000    54.159000000000    12.000000000000
         O            9.452000000000    46.089000000000    54.229000000000    15.994914619570
         C            7.805000000000    44.569000000000    52.173000000000    12.000000000000
         C            6.630000000000    43.812000000000    51.545000000000    12.000000000000
         C            6.785000000000    42.295000000000    51.627000000000    12.000000000000
         N            5.768000000000    41.525000000000    51.936000000000    14.003074004430
         O            7.875000000000    41.758000000000    51.405000000000    15.994914619570
         H            6.974000000000    45.876000000000    54.523000000000     1.007825032230
         H            7.999000000000    43.154000000000    53.809000000000     1.007825032230
         H            7.620000000000    45.639000000000    52.079000000000     1.007825032230
         H            8.717000000000    44.319000000000    51.631000000000     1.007825032230
         H            6.554000000000    44.097000000000    50.496000000000     1.007825032230
         H            5.711000000000    44.101000000000    52.056000000000     1.007825032230
         H            4.864000000000    41.934000000000    52.124000000000     1.007825032230
         H            5.890000000000    40.524000000000    51.986000000000     1.007825032230
         N           10.212000000000    43.967000000000    54.584000000000    14.003074004430
         C           11.476000000000    44.368000000000    55.215000000000    12.000000000000
         C           12.675000000000    43.980000000000    54.367000000000    12.000000000000
         O           12.691000000000    42.891000000000    53.782000000000    15.994914619570
         C           11.576000000000    43.704000000000    56.617000000000    12.000000000000
         C           12.772000000000    44.291000000000    57.384000000000    12.000000000000
         C           10.249000000000    43.916000000000    57.370000000000    12.000000000000
         H           10.022000000000    42.982000000000    54.467000000000     1.007825032230
         H           11.474000000000    45.451000000000    55.341000000000     1.007825032230
         H           11.736000000000    42.634000000000    56.486000000000     1.007825032230
         H           12.839000000000    43.823000000000    58.366000000000     1.007825032230
         H           12.635000000000    45.366000000000    57.502000000000     1.007825032230
         H           13.690000000000    44.100000000000    56.827000000000     1.007825032230
         H           10.429000000000    43.868000000000    58.444000000000     1.007825032230
         H            9.838000000000    44.892000000000    57.113000000000     1.007825032230
         H            9.541000000000    43.138000000000    57.085000000000     1.007825032230
         N           13.661000000000    44.873000000000    54.314000000000    14.003074004430
         C           14.920000000000    44.686000000000    53.606000000000    12.000000000000
         C           15.084000000000    45.732000000000    52.480000000000    12.000000000000
         C           14.037000000000    45.513000000000    51.389000000000    12.000000000000
         C           12.748000000000    46.009000000000    51.540000000000    12.000000000000
         C           14.355000000000    44.764000000000    50.257000000000    12.000000000000
         C           11.795000000000    45.741000000000    50.561000000000    12.000000000000
         C           13.394000000000    44.507000000000    49.291000000000    12.000000000000
         C           12.120000000000    44.992000000000    49.447000000000    12.000000000000
         H           13.526000000000    45.747000000000    54.802000000000     1.007825032230
         H           14.954000000000    43.683000000000    53.180000000000     1.007825032230
         H           14.962000000000    46.731000000000    52.898000000000     1.007825032230
         H           16.080000000000    45.642000000000    52.047000000000     1.007825032230
         H           12.488000000000    46.597000000000    52.408000000000     1.007825032230
         H           15.357000000000    44.381000000000    50.132000000000     1.007825032230
         H           10.791000000000    46.123000000000    50.674000000000     1.007825032230
         H           13.648000000000    43.926000000000    48.417000000000     1.007825032230
         H           11.370000000000    44.788000000000    48.697000000000     1.007825032230
         C           17.040000000000    41.941000000000    51.007000000000    12.000000000000
         O           16.836000000000    42.533000000000    52.077000000000    15.994914619570
         N           16.095000000000    41.291000000000    50.355000000000    14.003074004430
         C           14.733000000000    41.195000000000    50.835000000000    12.000000000000
         C           14.605000000000    40.169000000000    51.956000000000    12.000000000000
         O           15.052000000000    39.033000000000    51.781000000000    15.994914619570
         C           13.852000000000    40.816000000000    49.658000000000    12.000000000000
         C           12.389000000000    40.645000000000    50.035000000000    12.000000000000
         C           11.595000000000    41.566000000000    50.695000000000    12.000000000000
         N           11.653000000000    39.576000000000    49.778000000000    14.003074004430
         C           10.451000000000    39.794000000000    50.243000000000    12.000000000000
         N           10.428000000000    40.987000000000    50.784000000000    14.003074004430
         H           16.332000000000    40.841000000000    49.483000000000     1.007825032230
         H           14.421000000000    42.170000000000    51.211000000000     1.007825032230
         H           13.926000000000    41.599000000000    48.904000000000     1.007825032230
         H           14.217000000000    39.882000000000    49.232000000000     1.007825032230
         H           11.877000000000    42.544000000000    51.056000000000     1.007825032230
         H            9.619000000000    39.108000000000    50.190000000000     1.007825032230
         H            9.615000000000    41.404000000000    51.213000000000     1.007825032230
         N           14.016000000000    40.518000000000    53.094000000000    14.003074004430
         C           13.782000000000    39.550000000000    54.145000000000    12.000000000000
         C           12.369000000000    39.010000000000    54.015000000000    12.000000000000
         O           12.191000000000    37.794000000000    54.023000000000    15.994914619570
         C           13.995000000000    40.201000000000    55.534000000000    12.000000000000
         C           15.479000000000    40.579000000000    55.679000000000    12.000000000000
         C           13.551000000000    39.227000000000    56.645000000000    12.000000000000
         C           15.816000000000    41.440000000000    56.908000000000    12.000000000000
         H           13.726000000000    41.476000000000    53.229000000000     1.007825032230
         H           14.487000000000    38.726000000000    54.029000000000     1.007825032230
         H           13.392000000000    41.107000000000    55.596000000000     1.007825032230
         H           16.057000000000    39.657000000000    55.744000000000     1.007825032230
         H           15.787000000000    41.119000000000    54.784000000000     1.007825032230
         H           13.704000000000    39.692000000000    57.619000000000     1.007825032230
         H           12.495000000000    38.989000000000    56.518000000000     1.007825032230
         H           14.140000000000    38.312000000000    56.583000000000     1.007825032230
         H           16.885000000000    41.653000000000    56.921000000000     1.007825032230
         H           15.542000000000    40.901000000000    57.815000000000     1.007825032230
         H           15.260000000000    42.376000000000    56.860000000000     1.007825032230
         N           11.347000000000    39.860000000000    53.905000000000    14.003074004430
         C            9.961000000000    39.427000000000    53.780000000000    12.000000000000
         C            9.118000000000    40.183000000000    54.803000000000    12.000000000000
         O            9.387000000000    41.362000000000    55.086000000000    15.994914619570
         H           11.543000000000    40.851000000000    53.908000000000     1.007825032230
         H            9.599000000000    39.643000000000    52.775000000000     1.007825032230
         H            9.894000000000    38.356000000000    53.971000000000     1.007825032230
         N            8.115000000000    39.543000000000    55.384000000000    14.003074004430
         C            7.292000000000    40.203000000000    56.373000000000    12.000000000000
         C            7.821000000000    40.045000000000    57.784000000000    12.000000000000
         O            8.967000000000    39.610000000000    58.017000000000    15.994914619570
         H            7.923000000000    38.584000000000    55.134000000000     1.007825032230
         H            7.249000000000    41.266000000000    56.135000000000     1.007825032230
         H            6.284000000000    39.790000000000    56.326000000000     1.007825032230
         N            6.984000000000    40.342000000000    58.778000000000    14.003074004430
         C            7.384000000000    40.247000000000    60.166000000000    12.000000000000
         C            7.719000000000    38.788000000000    60.513000000000    12.000000000000
         O            8.710000000000    38.555000000000    61.201000000000    15.994914619570
         C            6.284000000000    40.754000000000    61.091000000000    12.000000000000
         C            6.705000000000    40.642000000000    62.560000000000    12.000000000000
         C            7.825000000000    41.288000000000    63.022000000000    12.000000000000
         C            5.989000000000    39.828000000000    63.426000000000    12.000000000000
         C            8.229000000000    41.132000000000    64.328000000000    12.000000000000
         C            6.398000000000    39.679000000000    64.737000000000    12.000000000000
         C            7.527000000000    40.326000000000    65.197000000000    12.000000000000
         H            6.045000000000    40.641000000000    58.557000000000     1.007825032230
         H            8.276000000000    40.856000000000    60.316000000000     1.007825032230
         H            5.384000000000    40.160000000000    60.932000000000     1.007825032230
         H            6.072000000000    41.797000000000    60.857000000000     1.007825032230
         H            8.392000000000    41.922000000000    62.357000000000     1.007825032230
         H            5.109000000000    39.309000000000    63.074000000000     1.007825032230
         H            9.110000000000    41.650000000000    64.677000000000     1.007825032230
         H            5.830000000000    39.051000000000    65.407000000000     1.007825032230
         H            7.854000000000    40.203000000000    66.219000000000     1.007825032230
         N            6.987000000000    37.794000000000    60.031000000000    14.003074004430
         C            7.311000000000    36.400000000000    60.306000000000    12.000000000000
         C            8.735000000000    36.058000000000    59.814000000000    12.000000000000
         O            9.508000000000    35.394000000000    60.530000000000    15.994914619570
         C            6.261000000000    35.514000000000    59.598000000000    12.000000000000
         C            6.484000000000    34.015000000000    59.833000000000    12.000000000000
         O            6.678000000000    33.603000000000    60.985000000000    15.994914619570
         O            6.493000000000    33.285000000000    58.849000000000    15.994914619570
         H            6.183000000000    38.008000000000    59.458000000000     1.007825032230
         H            7.255000000000    36.227000000000    61.381000000000     1.007825032230
         H            5.273000000000    35.781000000000    59.972000000000     1.007825032230
         H            6.297000000000    35.712000000000    58.527000000000     1.007825032230
         N            9.127000000000    36.528000000000    58.626000000000    14.003074004430
         C           10.486000000000    36.294000000000    58.166000000000    12.000000000000
         C           11.531000000000    37.058000000000    58.969000000000    12.000000000000
         O           12.647000000000    36.574000000000    59.177000000000    15.994914619570
         C           10.672000000000    36.695000000000    56.732000000000    12.000000000000
         C           10.113000000000    35.661000000000    55.770000000000    12.000000000000
         C            8.615000000000    35.687000000000    55.718000000000    12.000000000000
         N            8.014000000000    34.514000000000    55.783000000000    14.003074004430
         O            7.987000000000    36.749000000000    55.716000000000    15.994914619570
         H            8.480000000000    37.045000000000    58.048000000000     1.007825032230
         H           10.698000000000    35.229000000000    58.254000000000     1.007825032230
         H           10.161000000000    37.643000000000    56.564000000000     1.007825032230
         H           11.736000000000    36.825000000000    56.535000000000     1.007825032230
         H           10.436000000000    34.671000000000    56.093000000000     1.007825032230
         H           10.506000000000    35.855000000000    54.772000000000     1.007825032230
         H            8.562000000000    33.667000000000    55.823000000000     1.007825032230
         H            7.005000000000    34.463000000000    55.793000000000     1.007825032230
         N           11.199000000000    38.236000000000    59.496000000000    14.003074004430
         C           12.132000000000    39.016000000000    60.280000000000    12.000000000000
         C           12.359000000000    38.330000000000    61.628000000000    12.000000000000
         O           13.479000000000    38.313000000000    62.149000000000    15.994914619570
         C           11.567000000000    40.443000000000    60.465000000000    12.000000000000
         C           12.533000000000    41.397000000000    61.159000000000    12.000000000000
         C           13.762000000000    41.603000000000    60.266000000000    12.000000000000
         C           11.802000000000    42.682000000000    61.515000000000    12.000000000000
         H           10.268000000000    38.595000000000    59.344000000000     1.007825032230
         H           13.081000000000    39.076000000000    59.747000000000     1.007825032230
         H           11.328000000000    40.849000000000    59.482000000000     1.007825032230
         H           10.650000000000    40.384000000000    61.052000000000     1.007825032230
         H           12.863000000000    40.928000000000    62.086000000000     1.007825032230
         H           14.458000000000    42.284000000000    60.756000000000     1.007825032230
         H           13.450000000000    42.027000000000    59.311000000000     1.007825032230
         H           14.252000000000    40.644000000000    60.095000000000     1.007825032230
         H           12.490000000000    43.366000000000    62.011000000000     1.007825032230
         H           10.971000000000    42.454000000000    62.183000000000     1.007825032230
         H           11.420000000000    43.147000000000    60.606000000000     1.007825032230
         N           11.326000000000    37.775000000000    62.262000000000    14.003074004430
         C           11.443000000000    36.992000000000    63.491000000000    12.000000000000
         C           10.150000000000    36.286000000000    63.882000000000    12.000000000000
         C            9.202000000000    36.954000000000    64.825000000000    12.000000000000
         C            8.260000000000    35.851000000000    65.318000000000    12.000000000000
         N            7.444000000000    35.324000000000    64.234000000000    14.003074004430
         C            6.134000000000    35.523000000000    64.170000000000    12.000000000000
         N            5.480000000000    36.201000000000    65.109000000000    14.003074004430
         N            5.449000000000    35.032000000000    63.163000000000    14.003074004430
         H           10.405000000000    37.904000000000    61.869000000000     1.007825032230
         H           11.783000000000    37.628000000000    64.308000000000     1.007825032230
         H            9.600000000000    36.099000000000    62.960000000000     1.007825032230
         H           10.417000000000    35.320000000000    64.310000000000     1.007825032230
         H            9.745000000000    37.392000000000    65.662000000000     1.007825032230
         H            8.635000000000    37.724000000000    64.302000000000     1.007825032230
         H            7.605000000000    36.262000000000    66.087000000000     1.007825032230
         H            8.851000000000    35.042000000000    65.747000000000     1.007825032230
         H            7.891000000000    34.788000000000    63.504000000000     1.007825032230
         H            5.982000000000    36.585000000000    65.897000000000     1.007825032230
         H            4.481000000000    36.332000000000    65.034000000000     1.007825032230
         H            5.920000000000    34.509000000000    62.439000000000     1.007825032230
         H            4.451000000000    35.177000000000    63.113000000000     1.007825032230
         O           -4.494000000000    46.184000000000    55.356000000000    15.994914619570
         H           -3.983000000000    45.969000000000    54.576000000000     1.007825032230
         H           -4.883000000000    45.386000000000    55.713000000000     1.007825032230
         O           -0.568000000000    54.245000000000    56.640000000000    15.994914619570
         H            0.134000000000    54.591000000000    56.089000000000     1.007825032230
         H           -0.462000000000    54.570000000000    57.534000000000     1.007825032230
         O           -0.810000000000    44.068000000000    57.031000000000    15.994914619570
         H            0.132000000000    43.938000000000    56.920000000000     1.007825032230
         H           -1.285000000000    43.430000000000    56.499000000000     1.007825032230
         O           -5.188000000000    43.599000000000    55.708000000000    15.994914619570
         H           -5.595000000000    43.266000000000    54.908000000000     1.007825032230
         H           -4.407000000000    43.083000000000    55.907000000000     1.007825032230
         O            3.250000000000    51.131000000000    61.824000000000    15.994914619570
         H            3.039000000000    50.751000000000    62.677000000000     1.007825032230
         H            3.402000000000    50.429000000000    61.191000000000     1.007825032230
         O            1.035000000000    45.036000000000    67.502000000000    15.994914619570
         H            1.694000000000    44.400000000000    67.780000000000     1.007825032230
         H            1.267000000000    45.903000000000    67.834000000000     1.007825032230
         O            4.348000000000    58.242000000000    51.937000000000    15.994914619570
         H            4.679000000000    57.589000000000    52.554000000000     1.007825032230
         H            4.404000000000    57.897000000000    51.046000000000     1.007825032230
         O            0.263000000000    58.629000000000    44.891000000000    15.994914619570
         H            0.111000000000    58.192000000000    45.729000000000     1.007825032230
         H            1.186000000000    58.871000000000    44.819000000000     1.007825032230
         O            3.141000000000    59.330000000000    44.777000000000    15.994914619570
         H            3.481000000000    58.820000000000    45.512000000000     1.007825032230
         H            3.315000000000    60.259000000000    44.926000000000     1.007825032230
         O            5.003000000000    39.012000000000    53.418000000000    15.994914619570
         H            4.575000000000    39.038000000000    52.562000000000     1.007825032230
         H            5.944000000000    38.883000000000    53.300000000000     1.007825032230
         O            5.356000000000    33.965000000000    56.586000000000    15.994914619570
         H            5.771000000000    33.717000000000    57.412000000000     1.007825032230
         H            4.411000000000    33.823000000000    56.648000000000     1.007825032230
         O            3.187000000000    37.794000000000    47.216000000000    15.994914619570
         H            2.483000000000    38.037000000000    46.615000000000     1.007825032230
         H            2.832000000000    37.256000000000    47.923000000000     1.007825032230
         O           -7.326000000000    52.855000000000    56.701000000000    15.994914619570
         H           -6.835000000000    53.375000000000    57.337000000000     1.007825032230
         H           -8.116000000000    52.507000000000    57.115000000000     1.007825032230
         O            3.645000000000    39.297000000000    51.046000000000    15.994914619570
         H            4.240000000000    39.454000000000    50.312000000000     1.007825032230
         H            3.097000000000    38.535000000000    50.856000000000     1.007825032230
         O            1.008000000000    47.834000000000    68.084000000000    15.994914619570
         H            1.042000000000    48.221000000000    67.209000000000     1.007825032230
         H            0.208000000000    48.117000000000    68.527000000000     1.007825032230
         O           -1.910000000000    49.551000000000    43.381000000000    15.994914619570
         H           -1.662000000000    49.802000000000    42.491000000000     1.007825032230
         H           -2.807000000000    49.216000000000    43.380000000000     1.007825032230
         O           -8.345000000000    61.091000000000    53.050000000000    15.994914619570
         H           -7.610000000000    61.579000000000    53.422000000000     1.007825032230
         H           -8.152000000000    60.154000000000    53.077000000000     1.007825032230
         O           -4.831000000000    48.504000000000    52.099000000000    15.994914619570
         H           -5.768000000000    48.538000000000    51.905000000000     1.007825032230
         H           -4.357000000000    48.187000000000    51.330000000000     1.007825032230
         O            5.527000000000    60.471000000000    46.916000000000    15.994914619570
         H            5.359000000000    59.556000000000    46.691000000000     1.007825032230
         H            6.410000000000    60.712000000000    46.635000000000     1.007825032230
         O            7.431000000000    38.634000000000    51.867000000000    15.994914619570
         H            7.564000000000    39.572000000000    51.728000000000     1.007825032230
         H            7.336000000000    38.197000000000    51.021000000000     1.007825032230
         O            2.478000000000    53.561000000000    63.220000000000    15.994914619570
         H            2.330000000000    54.361000000000    63.724000000000     1.007825032230
         H            2.694000000000    52.843000000000    63.816000000000     1.007825032230
         O           -2.001000000000    42.627000000000    47.431000000000    15.994914619570
         H           -1.139000000000    42.734000000000    47.029000000000     1.007825032230
         H           -1.902000000000    42.534000000000    48.378000000000     1.007825032230
         O           -1.699000000000    48.363000000000    64.916000000000    15.994914619570
         H           -0.779000000000    48.589000000000    65.050000000000     1.007825032230
         H           -2.006000000000    47.826000000000    65.647000000000     1.007825032230
         O           11.553000000000    57.178000000000    55.162000000000    15.994914619570
         H           12.393000000000    56.960000000000    54.759000000000     1.007825032230
         H           10.977000000000    56.414000000000    55.133000000000     1.007825032230
         H           16.688000000000    48.278000000000    57.515000000000     1.007825032230
         H            9.978000000000    47.981000000000    65.331000000000     1.007825032230
         H           15.585000000000    51.598000000000    60.413000000000     1.007825032230
         H           15.731000000000    44.803000000000    54.331000000000     1.007825032230
         H           18.033000000000    41.942000000000    50.544000000000     1.007825032230
         H           12.166000000000    36.192000000000    63.314000000000     1.007825032230

  Running in c1 symmetry.

  Rotational constants: A =      0.00002  B =      0.00000  C =      0.00000 [cm^-1]
  Rotational constants: A =      0.73792  B =      0.01195  C =      0.01191 [MHz]
  Nuclear repulsion = 416039.781443539308384

  Charge       = -2
  Multiplicity = 1
  Electrons    = 4322
  Nalpha       = 2161
  Nbeta        = 2161

  ==> Algorithm <==

  SCF Algorithm Type is DF.
  DIIS enabled.
  MOM disabled.
  Fractional occupation disabled.
  Guess Type is SAD.
  Energy threshold   = 1.00e-06
  Density threshold  = 1.00e-06
  Integral threshold = 1.00e-12

  ==> Primary Basis <==

  Basis Set: MINIX
    Blend: MINIX
    Number of shells: 2270
    Number of basis functions: 3416
    Number of Cartesian functions: 3421
    Spherical Harmonics?: true
    Max angular momentum: 2

   => Loading Basis Set <=

    Name: (MINIX AUX)
    Role: JKFIT
    Keyword: DF_BASIS_SCF
    atoms 1-2, 4, 6, 27, 31, 53, 69, 77, 90, 97, 105, 118, 121-122, 130, 132, 141, 145, 155, 174, 191, 213, 223, 230, 244, 254, 257-258, 266, 270, 280, 308, 312, 316-317, 327, 347, 366, 370, 380, 399, 416, 430, 434-435, 445, 467, 474, 490, 510, 513-514, 522, 525-526, 534, 538-539, 549, 571, 590, 600, 604-605, 615, 634, 653, 656, 667, 689, 708, 715, 739, 742-743, 751, 754, 765, 770, 782, 801, 808, 827, 830, 841, 858, 872, 877, 889, 921, 925, 942, 961, 968, 975, 995, 998-999, 1007, 1012, 1024, 1062, 1065, 1068, 1071, 1074, 1077, 1080, 1083, 1086, 1089, 1092, 1095, 1098, 1101, 1104, 1107, 1110, 1113, 1116, 1119, 1122, 1125, 1128, 1131                                                                                                                                                                                                                                                                                                                                                                                                                                                                                                                  entry O          line   318 file /storage/hive/project/chem-sherrill/csargent30/.conda/envs/psi419/share/psi4/basis/def2-universal-jkfit.gbs 
    atoms 3, 5, 8-11, 26, 29-30, 32-35, 51-52, 54-56, 67-68, 70-76, 88-89, 95-96, 98-104, 116-117, 119-120, 128-129, 131, 139-140, 142-143, 153-154, 156-159, 172-173, 175-177, 179, 189-190, 192-195, 211-212, 214, 221-222, 228-229, 231-233, 242-243, 245, 252-253, 255-256, 264-265, 267-268, 278-279, 281, 288-292, 307, 310-311, 313-315, 325-326, 328-334, 345-346, 348-351, 364-365, 367-368, 378-379, 381-384, 397-398, 400-401, 403, 414-415, 417-419, 428-429, 431-433, 443-444, 446-449, 465-466, 472-473, 475-477, 488-489, 491-497, 508-509, 511-512, 520-521, 523-524, 532-533, 535-537, 547-548, 550-553, 569-570, 572-575, 588-589, 591, 598-599, 601-603, 613-614, 616-619, 632-633, 635-638, 651-652, 654-655, 665-666, 668-671, 687-688, 690-693, 706-707, 713-714, 716-718, 720, 737-738, 740-741, 749-750, 752-753, 763-764, 766-768, 780-781, 783-786, 799-800, 806-807, 809-812, 825-826, 828-829, 839-840, 842-843, 845, 856-857, 859-861, 870-871, 873-875, 887-888, 890-892, 903-910, 920, 923-924, 926-928, 930, 940-941, 943-946, 959-960, 966-967, 973-974, 976-982, 993-994, 996-997, 1005-1006, 1008-1010, 1022-1023, 1025-1028, 1041-1044, 1046 entry C          line   198 file /storage/hive/project/chem-sherrill/csargent30/.conda/envs/psi419/share/psi4/basis/def2-universal-jkfit.gbs 
    atoms 7, 28, 36, 50, 66, 87, 94, 115, 127, 138, 144, 152, 171, 178, 180, 188, 196, 210, 220, 227, 241, 251, 263, 269, 277, 287, 293, 309, 324, 344, 363, 369, 377, 396, 413, 427, 442, 450, 464, 471, 487, 507, 519, 531, 546, 554, 568, 587, 597, 612, 631, 650, 664, 672, 686, 705, 712, 719, 721-722, 736, 748, 762, 769, 779, 798, 805, 824, 838, 855, 869, 876, 886, 902, 922, 929, 931, 939, 958, 965, 972, 992, 1004, 1011, 1021, 1040, 1045, 1047-1048                                                                                                                                                                                                                                                                                                                                                                                                                                                                                                                                                                                                                                                                                                               entry N          line   258 file /storage/hive/project/chem-sherrill/csargent30/.conda/envs/psi419/share/psi4/basis/def2-universal-jkfit.gbs 
    atoms 12, 215, 246, 402, 844                                                                                                                                                                                                                                                                                                                                                                                                                                                                                                                                                                                                                                                                                                                                                                                                                                                                                                                                                                                                                                                                                                                                                 entry S          line   903 file /storage/hive/project/chem-sherrill/csargent30/.conda/envs/psi419/share/psi4/basis/def2-universal-jkfit.gbs 
    atoms 13-25, 37-49, 57-65, 78-86, 91-93, 106-114, 123-126, 133-137, 146-151, 160-170, 181-187, 197-209, 216-219, 224-226, 234-240, 247-250, 259-262, 271-276, 282-286, 294-306, 318-323, 335-343, 352-362, 371-376, 385-395, 404-412, 420-426, 436-441, 451-463, 468-470, 478-486, 498-506, 515-518, 527-530, 540-545, 555-567, 576-586, 592-596, 606-611, 620-630, 639-649, 657-663, 673-685, 694-704, 709-711, 723-735, 744-747, 755-761, 771-778, 787-797, 802-804, 813-823, 831-837, 846-854, 862-868, 878-885, 893-901, 911-919, 932-938, 947-957, 962-964, 969-971, 983-991, 1000-1003, 1013-1020, 1029-1039, 1049-1061, 1063-1064, 1066-1067, 1069-1070, 1072-1073, 1075-1076, 1078-1079, 1081-1082, 1084-1085, 1087-1088, 1090-1091, 1093-1094, 1096-1097, 1099-1100, 1102-1103, 1105-1106, 1108-1109, 1111-1112, 1114-1115, 1117-1118, 1120-1121, 1123-1124, 1126-1127, 1129-1130, 1132-1139                                                                                                                                                                                                                                                                        entry H          line    18 file /storage/hive/project/chem-sherrill/csargent30/.conda/envs/psi419/share/psi4/basis/def2-universal-jkfit.gbs 

  ==> Integral Setup <==

  ==> DiskDFJK: Density-Fitted J/K Matrices <==

    J tasked:                  Yes
    K tasked:                  Yes
    wK tasked:                  No
    OpenMP threads:             10
    Integrals threads:          10
    Memory [MiB]:            85830
    Algorithm:                Disk
    Integral Cache:           NONE
    Schwarz Cutoff:          1E-12
    Fitting Condition:       1E-10

   => Auxiliary Basis Set <=

  Basis Set: (MINIX AUX)
    Blend: DEF2-UNIVERSAL-JKFIT
    Number of shells: 17501
    Number of basis functions: 53003
    Number of Cartesian functions: 62472
    Spherical Harmonics?: true
    Max angular momentum: 4

  Minimum eigenvalue in the overlap matrix is 1.0755406593E-01.
  Reciprocal condition number of the overlap matrix is 3.6268891127E-02.
    Using symmetric orthogonalization.

  ==> Pre-Iterations <==

  SCF Guess: Superposition of Atomic Densities via on-the-fly atomic UHF (no occupation information).

   -------------------------
    Irrep   Nso     Nmo    
   -------------------------
     A       3416    3416 
   -------------------------
    Total    3416    3416
   -------------------------

  ==> Iterations <==

                           Total Energy        Delta E     RMS |[F,P]|

   @DF-RHF iter SAD: -28959.09891492040333   -2.89591e+04   0.00000e+00 
   @DF-RHF iter   1: -29200.93870383574540   -2.41840e+02   1.31693e-03 ADIIS/DIIS
   @DF-RHF iter   2: -29209.72120385900416   -8.78250e+00   8.95401e-04 ADIIS/DIIS
   @DF-RHF iter   3: -29215.42527443046856   -5.70407e+00   1.88127e-04 ADIIS/DIIS
   @DF-RHF iter   4: -29215.75469527372479   -3.29421e-01   6.19183e-05 DIIS
   @DF-RHF iter   5: -29215.81481708067804   -6.01218e-02   2.37455e-05 DIIS
   @DF-RHF iter   6: -29215.82403845416775   -9.22137e-03   9.94960e-06 DIIS
   @DF-RHF iter   7: -29215.82566557802784   -1.62712e-03   4.41795e-06 DIIS
   @DF-RHF iter   8: -29215.82602309791037   -3.57520e-04   1.32557e-06 DIIS
   @DF-RHF iter   9: -29215.82605724013774   -3.41422e-05   5.47845e-07 DIIS
   @DF-RHF iter  10: -29215.82606265111099   -5.41097e-06   2.14597e-07 DIIS
   @DF-RHF iter  11: -29215.82606399254291   -1.34143e-06   1.25865e-07 DIIS
   @DF-RHF iter  12: -29215.82606462524200   -6.32699e-07   8.20021e-08 DIIS
  Energy and wave function converged.


  ==> Post-Iterations <==

    Orbital Energies [Eh]
    ---------------------

    Doubly Occupied:                                                      

       1A    -91.606261     2A    -91.291603     3A    -91.285287  
       4A    -91.219526     5A    -91.165676     6A    -20.372940  
       7A    -20.311888     8A    -20.311798     9A    -20.302367  
      10A    -20.294821    11A    -20.286619    12A    -20.281928  
      13A    -20.275421    14A    -20.275147    15A    -20.270261  
      16A    -20.268812    17A    -20.268808    18A    -20.268452  
      19A    -20.267388    20A    -20.265136    21A    -20.257234  
      22A    -20.252625    23A    -20.252452    24A    -20.252044  
      25A    -20.251205    26A    -20.249632    27A    -20.248399  
      28A    -20.245649    29A    -20.243906    30A    -20.243456  
      31A    -20.242270    32A    -20.241812    33A    -20.240347  
      34A    -20.239298    35A    -20.230420    36A    -20.229089  
      37A    -20.228127    38A    -20.224463    39A    -20.220580  
      40A    -20.217718    41A    -20.211862    42A    -20.211808  
      43A    -20.211341    44A    -20.209385    45A    -20.208060  
      46A    -20.207507    47A    -20.206993    48A    -20.205332  
      49A    -20.204527    50A    -20.203197    51A    -20.203064  
      52A    -20.201306    53A    -20.201033    54A    -20.200633  
      55A    -20.197822    56A    -20.196428    57A    -20.195874  
      58A    -20.195665    59A    -20.190303    60A    -20.187808  
      61A    -20.187572    62A    -20.186278    63A    -20.185952  
      64A    -20.184258    65A    -20.181485    66A    -20.181290  
      67A    -20.180300    68A    -20.178748    69A    -20.177766  
      70A    -20.177594    71A    -20.176306    72A    -20.176059  
      73A    -20.175167    74A    -20.174575    75A    -20.173153  
      76A    -20.172307    77A    -20.172246    78A    -20.171937  
      79A    -20.171672    80A    -20.171403    81A    -20.170956  
      82A    -20.170337    83A    -20.170251    84A    -20.167812  
      85A    -20.166779    86A    -20.166771    87A    -20.164972  
      88A    -20.164876    89A    -20.164455    90A    -20.164376  
      91A    -20.157670    92A    -20.154990    93A    -20.152378  
      94A    -20.149846    95A    -20.145108    96A    -20.143691  
      97A    -20.139296    98A    -20.137992    99A    -20.129599  
     100A    -20.127171   101A    -20.125294   102A    -20.118696  
     103A    -20.112151   104A    -20.105433   105A    -20.093713  
     106A    -20.085797   107A    -20.084769   108A    -20.082408  
     109A    -20.081755   110A    -20.075440   111A    -20.075300  
     112A    -20.073358   113A    -20.068112   114A    -20.053346  
     115A    -20.044878   116A    -20.003555   117A    -19.992146  
     118A    -19.986287   119A    -19.969231   120A    -19.967672  
     121A    -19.956468   122A    -19.945741   123A    -19.929925  
     124A    -19.913281   125A    -19.900702   126A    -19.890473  
     127A    -19.890429   128A    -19.888182   129A    -19.872306  
     130A    -19.849741   131A    -19.845183   132A    -15.779142  
     133A    -15.744029   134A    -15.695032   135A    -15.693177  
     136A    -15.671852   137A    -15.536963   138A    -15.536466  
     139A    -15.524903   140A    -15.508321   141A    -15.507138  
     142A    -15.501832   143A    -15.492401   144A    -15.491327  
     145A    -15.465940   146A    -15.451644   147A    -15.441778  
     148A    -15.440928   149A    -15.439056   150A    -15.436255  
     151A    -15.427698   152A    -15.425849   153A    -15.425360  
     154A    -15.421501   155A    -15.421364   156A    -15.415935  
     157A    -15.414036   158A    -15.409251   159A    -15.408908  
     160A    -15.400363   161A    -15.398550   162A    -15.397373  
     163A    -15.395190   164A    -15.389245   165A    -15.386884  
     166A    -15.385868   167A    -15.385738   168A    -15.384034  
     169A    -15.383017   170A    -15.382683   171A    -15.381911  
     172A    -15.381398   173A    -15.379833   174A    -15.378196  
     175A    -15.376573   176A    -15.372070   177A    -15.369645  
     178A    -15.369396   179A    -15.369091   180A    -15.367708  
     181A    -15.361767   182A    -15.360893   183A    -15.356501  
     184A    -15.355287   185A    -15.353168   186A    -15.351262  
     187A    -15.350746   188A    -15.348697   189A    -15.347149  
     190A    -15.346521   191A    -15.345202   192A    -15.345117  
     193A    -15.344519   194A    -15.341846   195A    -15.341238  
     196A    -15.339644   197A    -15.338589   198A    -15.338243  
     199A    -15.337454   200A    -15.334142   201A    -15.333065  
     202A    -15.332838   203A    -15.331962   204A    -15.329373  
     205A    -15.329069   206A    -15.328944   207A    -15.319862  
     208A    -15.318981   209A    -15.318102   210A    -15.316871  
     211A    -15.312258   212A    -15.306353   213A    -15.302803  
     214A    -15.299965   215A    -15.297964   216A    -15.296903  
     217A    -15.272255   218A    -15.271637   219A    -15.271272  
     220A    -15.260316   221A    -11.469504   222A    -11.448370  
     223A    -11.375730   224A    -11.361248   225A    -11.344606  
     226A    -11.331790   227A    -11.331153   228A    -11.327025  
     229A    -11.321912   230A    -11.320554   231A    -11.306503  
     232A    -11.305797   233A    -11.303948   234A    -11.299832  
     235A    -11.297780   236A    -11.296025   237A    -11.295314  
     238A    -11.292700   239A    -11.290313   240A    -11.289639  
     241A    -11.288906   242A    -11.287782   243A    -11.282031  
     244A    -11.279342   245A    -11.276405   246A    -11.276331  
     247A    -11.276219   248A    -11.275715   249A    -11.273833  
     250A    -11.273817   251A    -11.269560   252A    -11.268782  
     253A    -11.266102   254A    -11.262220   255A    -11.261904  
     256A    -11.260549   257A    -11.259613   258A    -11.259449  
     259A    -11.258416   260A    -11.258272   261A    -11.257702  
     262A    -11.255799   263A    -11.253269   264A    -11.252460  
     265A    -11.250070   266A    -11.249457   267A    -11.244417  
     268A    -11.244032   269A    -11.242081   270A    -11.241036  
     271A    -11.240404   272A    -11.240281   273A    -11.239459  
     274A    -11.238719   275A    -11.238227   276A    -11.237768  
     277A    -11.236599   278A    -11.236444   279A    -11.235470  
     280A    -11.234668   281A    -11.233976   282A    -11.233492  
     283A    -11.233341   284A    -11.230425   285A    -11.229398  
     286A    -11.227837   287A    -11.227766   288A    -11.227738  
     289A    -11.226858   290A    -11.226849   291A    -11.226043  
     292A    -11.226016   293A    -11.224693   294A    -11.224521  
     295A    -11.224071   296A    -11.222835   297A    -11.221303  
     298A    -11.220603   299A    -11.220379   300A    -11.219811  
     301A    -11.219578   302A    -11.218630   303A    -11.217397  
     304A    -11.216435   305A    -11.215424   306A    -11.214941  
     307A    -11.214281   308A    -11.211875   309A    -11.210986  
     310A    -11.210906   311A    -11.209528   312A    -11.209351  
     313A    -11.208049   314A    -11.207738   315A    -11.202649  
     316A    -11.202642   317A    -11.202631   318A    -11.201681  
     319A    -11.200427   320A    -11.199268   321A    -11.198142  
     322A    -11.198105   323A    -11.194626   324A    -11.191141  
     325A    -11.190934   326A    -11.189194   327A    -11.188981  
     328A    -11.187801   329A    -11.187673   330A    -11.187199  
     331A    -11.186757   332A    -11.186270   333A    -11.185962  
     334A    -11.185793   335A    -11.185356   336A    -11.184642  
     337A    -11.184169   338A    -11.183952   339A    -11.183270  
     340A    -11.182538   341A    -11.181416   342A    -11.181177  
     343A    -11.180623   344A    -11.179887   345A    -11.179669  
     346A    -11.178572   347A    -11.177963   348A    -11.177701  
     349A    -11.177625   350A    -11.175859   351A    -11.175427  
     352A    -11.175348   353A    -11.174222   354A    -11.172121  
     355A    -11.171898   356A    -11.170736   357A    -11.169617  
     358A    -11.169524   359A    -11.168934   360A    -11.167891  
     361A    -11.167604   362A    -11.167117   363A    -11.165959  
     364A    -11.165462   365A    -11.165425   366A    -11.164815  
     367A    -11.163087   368A    -11.162475   369A    -11.161981  
     370A    -11.160853   371A    -11.160323   372A    -11.159599  
     373A    -11.159485   374A    -11.158850   375A    -11.158560  
     376A    -11.158084   377A    -11.157816   378A    -11.157504  
     379A    -11.157184   380A    -11.157071   381A    -11.156991  
     382A    -11.156622   383A    -11.156027   384A    -11.155215  
     385A    -11.153976   386A    -11.151307   387A    -11.149394  
     388A    -11.148005   389A    -11.147859   390A    -11.147798  
     391A    -11.147742   392A    -11.147590   393A    -11.146538  
     394A    -11.145934   395A    -11.144395   396A    -11.144328  
     397A    -11.144221   398A    -11.143860   399A    -11.143587  
     400A    -11.143223   401A    -11.142773   402A    -11.141974  
     403A    -11.140920   404A    -11.140464   405A    -11.139641  
     406A    -11.139484   407A    -11.138956   408A    -11.138860  
     409A    -11.138757   410A    -11.137612   411A    -11.137528  
     412A    -11.136639   413A    -11.136369   414A    -11.136331  
     415A    -11.136280   416A    -11.135996   417A    -11.135729  
     418A    -11.134665   419A    -11.133543   420A    -11.133312  
     421A    -11.133119   422A    -11.133100   423A    -11.132371  
     424A    -11.131563   425A    -11.130612   426A    -11.130409  
     427A    -11.130175   428A    -11.129932   429A    -11.129641  
     430A    -11.129619   431A    -11.129442   432A    -11.129433  
     433A    -11.127942   434A    -11.127515   435A    -11.127126  
     436A    -11.126379   437A    -11.125985   438A    -11.125906  
     439A    -11.125644   440A    -11.124876   441A    -11.124666  
     442A    -11.123653   443A    -11.122437   444A    -11.121962  
     445A    -11.120076   446A    -11.119883   447A    -11.119792  
     448A    -11.118707   449A    -11.117944   450A    -11.117729  
     451A    -11.116585   452A    -11.115529   453A    -11.115112  
     454A    -11.113530   455A    -11.113118   456A    -11.112352  
     457A    -11.109459   458A    -11.108837   459A    -11.107166  
     460A    -11.106959   461A    -11.105945   462A    -11.103550  
     463A    -11.103273   464A    -11.103111   465A    -11.103007  
     466A    -11.102823   467A    -11.101183   468A    -11.100970  
     469A    -11.100595   470A    -11.100553   471A    -11.100527  
     472A    -11.100406   473A    -11.099671   474A    -11.099649  
     475A    -11.099510   476A    -11.097993   477A    -11.097601  
     478A    -11.097007   479A    -11.095042   480A    -11.092829  
     481A    -11.092100   482A    -11.091680   483A    -11.090960  
     484A    -11.090652   485A    -11.090123   486A    -11.089821  
     487A    -11.089473   488A    -11.088616   489A    -11.088203  
     490A    -11.087878   491A    -11.087603   492A    -11.087162  
     493A    -11.083171   494A    -11.082640   495A    -11.082435  
     496A    -11.080974   497A    -11.080497   498A    -11.080496  
     499A    -11.080257   500A    -11.079697   501A    -11.078214  
     502A    -11.076929   503A    -11.076490   504A    -11.076193  
     505A    -11.075510   506A    -11.074620   507A    -11.074263  
     508A    -11.072323   509A    -11.071966   510A    -11.071221  
     511A    -11.070883   512A    -11.069600   513A    -11.068220  
     514A    -11.068098   515A    -11.068053   516A    -11.067349  
     517A    -11.067080   518A    -11.066869   519A    -11.066265  
     520A    -11.065645   521A    -11.065445   522A    -11.064737  
     523A    -11.064643   524A    -11.063460   525A    -11.062353  
     526A    -11.060537   527A    -11.059329   528A    -11.058178  
     529A    -11.057396   530A    -11.056997   531A    -11.054631  
     532A    -11.052629   533A    -11.046865   534A    -11.046857  
     535A    -11.045939   536A    -11.044561   537A    -11.044472  
     538A    -11.043733   539A    -11.039146   540A    -11.037606  
     541A    -11.037335   542A    -11.036858   543A    -11.035798  
     544A    -11.029130   545A    -11.026900   546A    -11.018239  
     547A    -11.017844   548A    -11.013214   549A    -11.012641  
     550A    -10.995848   551A    -10.994161   552A    -10.983965  
     553A    -10.980856   554A    -10.978534   555A    -10.977874  
     556A    -10.953841   557A    -10.945605   558A    -10.930734  
     559A     -9.170616   560A     -8.904517   561A     -8.898887  
     562A     -8.837818   563A     -8.785472   564A     -6.826669  
     565A     -6.821579   566A     -6.819242   567A     -6.554581  
     568A     -6.552286   569A     -6.550019   570A     -6.548045  
     571A     -6.546024   572A     -6.543787   573A     -6.487444  
     574A     -6.485654   575A     -6.482790   576A     -6.435068  
     577A     -6.433471   578A     -6.430527   579A     -1.494447  
     580A     -1.460460   581A     -1.431647   582A     -1.420994  
     583A     -1.415909   584A     -1.411242   585A     -1.402353  
     586A     -1.396026   587A     -1.395362   588A     -1.388629  
     589A     -1.387355   590A     -1.384970   591A     -1.376307  
     592A     -1.369738   593A     -1.369320   594A     -1.365431  
     595A     -1.359959   596A     -1.357156   597A     -1.352202  
     598A     -1.351554   599A     -1.351396   600A     -1.348298  
     601A     -1.346652   602A     -1.342995   603A     -1.341869  
     604A     -1.339637   605A     -1.338114   606A     -1.336605  
     607A     -1.330322   608A     -1.328789   609A     -1.326261  
     610A     -1.325746   611A     -1.325248   612A     -1.323615  
     613A     -1.323326   614A     -1.321469   615A     -1.320257  
     616A     -1.318756   617A     -1.317498   618A     -1.314396  
     619A     -1.314102   620A     -1.313660   621A     -1.312051  
     622A     -1.311057   623A     -1.310519   624A     -1.310185  
     625A     -1.308819   626A     -1.308763   627A     -1.305418  
     628A     -1.305158   629A     -1.304386   630A     -1.304376  
     631A     -1.303215   632A     -1.302052   633A     -1.301000  
     634A     -1.300078   635A     -1.298685   636A     -1.297225  
     637A     -1.294124   638A     -1.293442   639A     -1.293155  
     640A     -1.292943   641A     -1.292429   642A     -1.292389  
     643A     -1.289806   644A     -1.289788   645A     -1.288668  
     646A     -1.288370   647A     -1.288175   648A     -1.287511  
     649A     -1.286401   650A     -1.286295   651A     -1.286086  
     652A     -1.285904   653A     -1.285418   654A     -1.283374  
     655A     -1.281840   656A     -1.279792   657A     -1.279784  
     658A     -1.278001   659A     -1.277223   660A     -1.276479  
     661A     -1.275694   662A     -1.275172   663A     -1.273152  
     664A     -1.272931   665A     -1.271209   666A     -1.270170  
     667A     -1.269268   668A     -1.268812   669A     -1.267115  
     670A     -1.266697   671A     -1.266487   672A     -1.266359  
     673A     -1.263375   674A     -1.263062   675A     -1.262573  
     676A     -1.260184   677A     -1.259598   678A     -1.254278  
     679A     -1.251386   680A     -1.248176   681A     -1.246602  
     682A     -1.243886   683A     -1.240878   684A     -1.240148  
     685A     -1.235197   686A     -1.234974   687A     -1.233211  
     688A     -1.231695   689A     -1.228711   690A     -1.228085  
     691A     -1.227196   692A     -1.225540   693A     -1.222452  
     694A     -1.219647   695A     -1.216545   696A     -1.216111  
     697A     -1.215904   698A     -1.215061   699A     -1.208485  
     700A     -1.208269   701A     -1.208087   702A     -1.207758  
     703A     -1.206515   704A     -1.204868   705A     -1.202247  
     706A     -1.201305   707A     -1.197273   708A     -1.195838  
     709A     -1.195555   710A     -1.192607   711A     -1.192309  
     712A     -1.191002   713A     -1.189938   714A     -1.181852  
     715A     -1.181363   716A     -1.180785   717A     -1.180011  
     718A     -1.177939   719A     -1.175338   720A     -1.173967  
     721A     -1.173043   722A     -1.172761   723A     -1.172172  
     724A     -1.170863   725A     -1.168306   726A     -1.167917  
     727A     -1.167141   728A     -1.165106   729A     -1.163739  
     730A     -1.162825   731A     -1.162346   732A     -1.160864  
     733A     -1.158367   734A     -1.157634   735A     -1.156720  
     736A     -1.156506   737A     -1.155503   738A     -1.155090  
     739A     -1.155066   740A     -1.154359   741A     -1.153706  
     742A     -1.153637   743A     -1.152693   744A     -1.151931  
     745A     -1.149723   746A     -1.148880   747A     -1.148041  
     748A     -1.147297   749A     -1.143317   750A     -1.143084  
     751A     -1.141458   752A     -1.141131   753A     -1.139588  
     754A     -1.138153   755A     -1.137007   756A     -1.135974  
     757A     -1.135843   758A     -1.133920   759A     -1.133835  
     760A     -1.133768   761A     -1.132869   762A     -1.130254  
     763A     -1.128468   764A     -1.127282   765A     -1.126588  
     766A     -1.125848   767A     -1.124835   768A     -1.124080  
     769A     -1.123507   770A     -1.120791   771A     -1.120112  
     772A     -1.118570   773A     -1.118092   774A     -1.117097  
     775A     -1.116518   776A     -1.116040   777A     -1.112941  
     778A     -1.112799   779A     -1.107794   780A     -1.107689  
     781A     -1.106626   782A     -1.105841   783A     -1.105613  
     784A     -1.105004   785A     -1.102488   786A     -1.101236  
     787A     -1.100041   788A     -1.098707   789A     -1.098697  
     790A     -1.094372   791A     -1.092495   792A     -1.089720  
     793A     -1.088892   794A     -1.086879   795A     -1.084954  
     796A     -1.084555   797A     -1.079146   798A     -1.077725  
     799A     -1.077586   800A     -1.075274   801A     -1.074558  
     802A     -1.073892   803A     -1.073147   804A     -1.073044  
     805A     -1.068627   806A     -1.068327   807A     -1.066694  
     808A     -1.063166   809A     -1.062251   810A     -1.061375  
     811A     -1.059681   812A     -1.059018   813A     -1.058724  
     814A     -1.056109   815A     -1.053307   816A     -1.050741  
     817A     -1.047805   818A     -1.046408   819A     -1.045932  
     820A     -1.045433   821A     -1.044254   822A     -1.043226  
     823A     -1.042558   824A     -1.042491   825A     -1.041475  
     826A     -1.035498   827A     -1.034050   828A     -1.030480  
     829A     -1.028752   830A     -1.028594   831A     -1.026382  
     832A     -1.025848   833A     -1.024316   834A     -1.023748  
     835A     -1.022854   836A     -1.022226   837A     -1.021578  
     838A     -1.021492   839A     -1.019840   840A     -1.018623  
     841A     -1.017514   842A     -1.015484   843A     -1.014199  
     844A     -1.012880   845A     -1.011040   846A     -1.007755  
     847A     -1.004689   848A     -1.003977   849A     -1.002577  
     850A     -1.001920   851A     -1.001330   852A     -1.000224  
     853A     -0.996400   854A     -0.995060   855A     -0.994863  
     856A     -0.994622   857A     -0.993499   858A     -0.993232  
     859A     -0.991948   860A     -0.990093   861A     -0.989457  
     862A     -0.987492   863A     -0.986764   864A     -0.985346  
     865A     -0.984804   866A     -0.983870   867A     -0.979067  
     868A     -0.976178   869A     -0.974815   870A     -0.974419  
     871A     -0.974254   872A     -0.970395   873A     -0.969663  
     874A     -0.969406   875A     -0.968845   876A     -0.967640  
     877A     -0.966608   878A     -0.963612   879A     -0.962014  
     880A     -0.959676   881A     -0.958913   882A     -0.958776  
     883A     -0.955087   884A     -0.953213   885A     -0.952336  
     886A     -0.950414   887A     -0.949924   888A     -0.947722  
     889A     -0.946150   890A     -0.946040   891A     -0.944901  
     892A     -0.943447   893A     -0.942460   894A     -0.942265  
     895A     -0.942027   896A     -0.938976   897A     -0.937937  
     898A     -0.937455   899A     -0.936918   900A     -0.936772  
     901A     -0.936336   902A     -0.931338   903A     -0.928950  
     904A     -0.928437   905A     -0.926911   906A     -0.926287  
     907A     -0.923026   908A     -0.922986   909A     -0.922696  
     910A     -0.919382   911A     -0.916510   912A     -0.916438  
     913A     -0.916018   914A     -0.914932   915A     -0.913647  
     916A     -0.912923   917A     -0.911200   918A     -0.909770  
     919A     -0.909521   920A     -0.909144   921A     -0.908827  
     922A     -0.908542   923A     -0.907123   924A     -0.903814  
     925A     -0.901383   926A     -0.901326   927A     -0.900603  
     928A     -0.899611   929A     -0.898645   930A     -0.895812  
     931A     -0.895013   932A     -0.891382   933A     -0.891258  
     934A     -0.890928   935A     -0.888469   936A     -0.887805  
     937A     -0.883269   938A     -0.882971   939A     -0.881536  
     940A     -0.880962   941A     -0.880898   942A     -0.878881  
     943A     -0.877520   944A     -0.876868   945A     -0.876704  
     946A     -0.876189   947A     -0.875884   948A     -0.874228  
     949A     -0.873383   950A     -0.871688   951A     -0.867822  
     952A     -0.867319   953A     -0.866267   954A     -0.862038  
     955A     -0.861795   956A     -0.861429   957A     -0.859911  
     958A     -0.858336   959A     -0.857660   960A     -0.853185  
     961A     -0.852885   962A     -0.851291   963A     -0.850598  
     964A     -0.850526   965A     -0.850482   966A     -0.850243  
     967A     -0.848627   968A     -0.846671   969A     -0.844205  
     970A     -0.843330   971A     -0.841883   972A     -0.841436  
     973A     -0.840468   974A     -0.839079   975A     -0.837696  
     976A     -0.835102   977A     -0.833353   978A     -0.832412  
     979A     -0.831738   980A     -0.829689   981A     -0.828441  
     982A     -0.827802   983A     -0.826039   984A     -0.824890  
     985A     -0.824667   986A     -0.823446   987A     -0.822657  
     988A     -0.822012   989A     -0.820480   990A     -0.819007  
     991A     -0.815163   992A     -0.813477   993A     -0.812225  
     994A     -0.811617   995A     -0.810897   996A     -0.810290  
     997A     -0.809677   998A     -0.809031   999A     -0.808655  
    1000A     -0.807258  1001A     -0.807102  1002A     -0.804783  
    1003A     -0.801172  1004A     -0.799853  1005A     -0.799792  
    1006A     -0.795784  1007A     -0.795075  1008A     -0.794325  
    1009A     -0.793551  1010A     -0.793277  1011A     -0.791641  
    1012A     -0.790030  1013A     -0.789975  1014A     -0.789836  
    1015A     -0.789547  1016A     -0.788379  1017A     -0.788307  
    1018A     -0.787212  1019A     -0.786644  1020A     -0.785901  
    1021A     -0.785452  1022A     -0.784747  1023A     -0.781626  
    1024A     -0.778995  1025A     -0.778400  1026A     -0.776988  
    1027A     -0.776797  1028A     -0.775056  1029A     -0.773357  
    1030A     -0.773287  1031A     -0.772618  1032A     -0.771935  
    1033A     -0.771248  1034A     -0.770774  1035A     -0.768796  
    1036A     -0.767329  1037A     -0.766153  1038A     -0.765745  
    1039A     -0.765425  1040A     -0.764268  1041A     -0.762617  
    1042A     -0.762411  1043A     -0.762321  1044A     -0.759967  
    1045A     -0.759500  1046A     -0.758808  1047A     -0.758482  
    1048A     -0.757988  1049A     -0.757704  1050A     -0.757125  
    1051A     -0.754924  1052A     -0.754806  1053A     -0.754546  
    1054A     -0.752509  1055A     -0.751441  1056A     -0.751112  
    1057A     -0.749344  1058A     -0.748579  1059A     -0.747488  
    1060A     -0.745638  1061A     -0.743949  1062A     -0.743465  
    1063A     -0.742525  1064A     -0.742204  1065A     -0.741706  
    1066A     -0.741503  1067A     -0.740915  1068A     -0.738740  
    1069A     -0.738059  1070A     -0.736516  1071A     -0.735993  
    1072A     -0.735486  1073A     -0.734971  1074A     -0.734638  
    1075A     -0.734280  1076A     -0.733150  1077A     -0.732582  
    1078A     -0.731786  1079A     -0.729715  1080A     -0.729419  
    1081A     -0.728439  1082A     -0.727697  1083A     -0.726878  
    1084A     -0.726567  1085A     -0.725738  1086A     -0.725292  
    1087A     -0.724287  1088A     -0.723582  1089A     -0.723168  
    1090A     -0.722626  1091A     -0.722222  1092A     -0.721613  
    1093A     -0.721264  1094A     -0.721177  1095A     -0.717852  
    1096A     -0.717838  1097A     -0.717257  1098A     -0.716046  
    1099A     -0.714792  1100A     -0.713917  1101A     -0.713361  
    1102A     -0.713130  1103A     -0.712237  1104A     -0.712126  
    1105A     -0.710910  1106A     -0.710380  1107A     -0.709826  
    1108A     -0.709046  1109A     -0.708622  1110A     -0.707244  
    1111A     -0.706700  1112A     -0.706600  1113A     -0.705780  
    1114A     -0.704766  1115A     -0.704374  1116A     -0.704237  
    1117A     -0.703532  1118A     -0.703132  1119A     -0.702223  
    1120A     -0.702062  1121A     -0.701831  1122A     -0.701230  
    1123A     -0.701148  1124A     -0.700715  1125A     -0.700608  
    1126A     -0.700446  1127A     -0.700116  1128A     -0.699910  
    1129A     -0.698673  1130A     -0.698195  1131A     -0.697146  
    1132A     -0.696201  1133A     -0.696108  1134A     -0.695709  
    1135A     -0.695401  1136A     -0.695314  1137A     -0.694009  
    1138A     -0.693784  1139A     -0.692842  1140A     -0.692465  
    1141A     -0.692051  1142A     -0.691582  1143A     -0.690009  
    1144A     -0.689621  1145A     -0.689172  1146A     -0.687970  
    1147A     -0.687814  1148A     -0.687581  1149A     -0.687213  
    1150A     -0.686129  1151A     -0.685495  1152A     -0.683960  
    1153A     -0.683839  1154A     -0.683548  1155A     -0.682978  
    1156A     -0.682352  1157A     -0.681648  1158A     -0.680777  
    1159A     -0.680227  1160A     -0.679533  1161A     -0.679259  
    1162A     -0.678838  1163A     -0.678077  1164A     -0.677745  
    1165A     -0.677110  1166A     -0.675015  1167A     -0.674976  
    1168A     -0.674230  1169A     -0.672788  1170A     -0.671569  
    1171A     -0.671351  1172A     -0.670957  1173A     -0.670201  
    1174A     -0.670056  1175A     -0.669539  1176A     -0.668975  
    1177A     -0.668325  1178A     -0.667524  1179A     -0.666277  
    1180A     -0.666181  1181A     -0.665925  1182A     -0.665395  
    1183A     -0.663550  1184A     -0.662290  1185A     -0.661921  
    1186A     -0.660608  1187A     -0.660494  1188A     -0.659415  
    1189A     -0.658147  1190A     -0.657613  1191A     -0.657328  
    1192A     -0.656583  1193A     -0.655224  1194A     -0.654416  
    1195A     -0.653780  1196A     -0.652782  1197A     -0.652284  
    1198A     -0.650661  1199A     -0.649805  1200A     -0.649660  
    1201A     -0.649479  1202A     -0.649313  1203A     -0.648447  
    1204A     -0.648125  1205A     -0.647691  1206A     -0.646825  
    1207A     -0.645938  1208A     -0.645852  1209A     -0.644926  
    1210A     -0.644714  1211A     -0.644260  1212A     -0.643992  
    1213A     -0.643674  1214A     -0.643204  1215A     -0.642783  
    1216A     -0.642575  1217A     -0.641825  1218A     -0.641483  
    1219A     -0.641208  1220A     -0.640360  1221A     -0.640060  
    1222A     -0.639988  1223A     -0.639887  1224A     -0.639238  
    1225A     -0.638505  1226A     -0.637795  1227A     -0.637209  
    1228A     -0.636924  1229A     -0.636738  1230A     -0.636222  
    1231A     -0.635392  1232A     -0.635074  1233A     -0.634748  
    1234A     -0.634057  1235A     -0.632516  1236A     -0.631697  
    1237A     -0.630806  1238A     -0.629950  1239A     -0.629457  
    1240A     -0.629339  1241A     -0.628502  1242A     -0.628086  
    1243A     -0.627390  1244A     -0.627277  1245A     -0.627235  
    1246A     -0.625874  1247A     -0.625676  1248A     -0.625374  
    1249A     -0.624167  1250A     -0.623885  1251A     -0.623517  
    1252A     -0.623265  1253A     -0.623168  1254A     -0.622212  
    1255A     -0.621987  1256A     -0.621069  1257A     -0.620889  
    1258A     -0.620725  1259A     -0.619087  1260A     -0.618969  
    1261A     -0.618893  1262A     -0.618607  1263A     -0.618401  
    1264A     -0.618054  1265A     -0.617349  1266A     -0.616998  
    1267A     -0.616450  1268A     -0.616353  1269A     -0.616086  
    1270A     -0.615955  1271A     -0.615094  1272A     -0.614278  
    1273A     -0.614049  1274A     -0.613677  1275A     -0.612620  
    1276A     -0.612336  1277A     -0.611520  1278A     -0.610235  
    1279A     -0.610073  1280A     -0.609306  1281A     -0.608743  
    1282A     -0.608408  1283A     -0.608240  1284A     -0.608073  
    1285A     -0.606969  1286A     -0.606376  1287A     -0.606242  
    1288A     -0.605688  1289A     -0.605361  1290A     -0.604940  
    1291A     -0.604361  1292A     -0.603730  1293A     -0.603510  
    1294A     -0.602948  1295A     -0.602517  1296A     -0.601100  
    1297A     -0.600110  1298A     -0.599394  1299A     -0.598148  
    1300A     -0.597958  1301A     -0.596939  1302A     -0.596650  
    1303A     -0.596425  1304A     -0.596102  1305A     -0.595488  
    1306A     -0.594985  1307A     -0.594161  1308A     -0.593757  
    1309A     -0.592894  1310A     -0.592632  1311A     -0.592206  
    1312A     -0.591855  1313A     -0.591562  1314A     -0.590988  
    1315A     -0.590556  1316A     -0.590140  1317A     -0.589775  
    1318A     -0.589555  1319A     -0.589239  1320A     -0.588718  
    1321A     -0.588558  1322A     -0.587742  1323A     -0.587338  
    1324A     -0.587031  1325A     -0.586956  1326A     -0.586305  
    1327A     -0.585390  1328A     -0.584847  1329A     -0.584516  
    1330A     -0.584019  1331A     -0.583304  1332A     -0.582796  
    1333A     -0.582541  1334A     -0.581745  1335A     -0.581413  
    1336A     -0.581031  1337A     -0.580268  1338A     -0.579845  
    1339A     -0.579789  1340A     -0.579550  1341A     -0.579102  
    1342A     -0.578947  1343A     -0.578605  1344A     -0.577905  
    1345A     -0.577560  1346A     -0.576933  1347A     -0.576639  
    1348A     -0.576246  1349A     -0.575909  1350A     -0.575430  
    1351A     -0.575122  1352A     -0.574232  1353A     -0.573614  
    1354A     -0.573500  1355A     -0.573082  1356A     -0.572865  
    1357A     -0.572633  1358A     -0.572296  1359A     -0.571900  
    1360A     -0.571388  1361A     -0.570418  1362A     -0.569743  
    1363A     -0.569515  1364A     -0.569426  1365A     -0.569068  
    1366A     -0.568670  1367A     -0.568173  1368A     -0.567494  
    1369A     -0.567289  1370A     -0.566400  1371A     -0.566218  
    1372A     -0.565617  1373A     -0.565384  1374A     -0.565289  
    1375A     -0.564912  1376A     -0.564716  1377A     -0.563920  
    1378A     -0.563806  1379A     -0.563431  1380A     -0.562696  
    1381A     -0.562301  1382A     -0.561831  1383A     -0.561393  
    1384A     -0.560870  1385A     -0.560354  1386A     -0.560089  
    1387A     -0.559638  1388A     -0.558892  1389A     -0.558791  
    1390A     -0.558415  1391A     -0.557960  1392A     -0.557312  
    1393A     -0.556866  1394A     -0.556488  1395A     -0.556206  
    1396A     -0.555441  1397A     -0.555294  1398A     -0.554615  
    1399A     -0.554479  1400A     -0.554369  1401A     -0.553832  
    1402A     -0.553250  1403A     -0.552805  1404A     -0.551690  
    1405A     -0.551402  1406A     -0.551060  1407A     -0.550178  
    1408A     -0.549946  1409A     -0.549602  1410A     -0.549363  
    1411A     -0.549130  1412A     -0.548935  1413A     -0.548769  
    1414A     -0.548582  1415A     -0.548239  1416A     -0.547726  
    1417A     -0.546663  1418A     -0.546429  1419A     -0.546134  
    1420A     -0.545639  1421A     -0.545422  1422A     -0.545340  
    1423A     -0.544800  1424A     -0.543877  1425A     -0.543761  
    1426A     -0.542685  1427A     -0.542302  1428A     -0.542102  
    1429A     -0.541602  1430A     -0.541111  1431A     -0.540889  
    1432A     -0.540428  1433A     -0.540200  1434A     -0.539931  
    1435A     -0.539874  1436A     -0.539620  1437A     -0.539172  
    1438A     -0.538609  1439A     -0.537992  1440A     -0.537532  
    1441A     -0.536808  1442A     -0.536565  1443A     -0.535823  
    1444A     -0.535673  1445A     -0.535017  1446A     -0.534757  
    1447A     -0.534663  1448A     -0.534535  1449A     -0.534328  
    1450A     -0.533817  1451A     -0.533520  1452A     -0.533070  
    1453A     -0.533002  1454A     -0.532376  1455A     -0.532182  
    1456A     -0.531875  1457A     -0.531397  1458A     -0.531220  
    1459A     -0.531107  1460A     -0.530682  1461A     -0.530251  
    1462A     -0.529666  1463A     -0.529328  1464A     -0.528548  
    1465A     -0.528447  1466A     -0.528238  1467A     -0.528114  
    1468A     -0.527892  1469A     -0.527335  1470A     -0.527309  
    1471A     -0.526918  1472A     -0.526734  1473A     -0.526536  
    1474A     -0.526367  1475A     -0.526144  1476A     -0.525713  
    1477A     -0.525432  1478A     -0.525048  1479A     -0.524800  
    1480A     -0.524526  1481A     -0.524205  1482A     -0.523968  
    1483A     -0.523148  1484A     -0.523043  1485A     -0.522839  
    1486A     -0.522475  1487A     -0.522000  1488A     -0.521850  
    1489A     -0.521662  1490A     -0.521483  1491A     -0.520611  
    1492A     -0.520242  1493A     -0.520027  1494A     -0.519857  
    1495A     -0.519269  1496A     -0.519032  1497A     -0.518498  
    1498A     -0.518145  1499A     -0.517892  1500A     -0.517748  
    1501A     -0.517289  1502A     -0.516997  1503A     -0.516674  
    1504A     -0.516395  1505A     -0.516129  1506A     -0.515687  
    1507A     -0.515344  1508A     -0.515254  1509A     -0.514886  
    1510A     -0.514422  1511A     -0.513950  1512A     -0.513763  
    1513A     -0.513562  1514A     -0.513225  1515A     -0.512671  
    1516A     -0.512367  1517A     -0.512103  1518A     -0.511586  
    1519A     -0.510980  1520A     -0.510518  1521A     -0.510255  
    1522A     -0.509017  1523A     -0.508831  1524A     -0.508526  
    1525A     -0.508333  1526A     -0.507618  1527A     -0.507389  
    1528A     -0.507030  1529A     -0.506856  1530A     -0.506667  
    1531A     -0.505943  1532A     -0.505802  1533A     -0.505342  
    1534A     -0.505030  1535A     -0.504774  1536A     -0.504365  
    1537A     -0.503924  1538A     -0.503602  1539A     -0.503515  
    1540A     -0.502970  1541A     -0.502916  1542A     -0.502612  
    1543A     -0.502364  1544A     -0.502234  1545A     -0.501919  
    1546A     -0.501802  1547A     -0.501487  1548A     -0.500776  
    1549A     -0.500541  1550A     -0.500038  1551A     -0.499966  
    1552A     -0.499616  1553A     -0.499306  1554A     -0.498858  
    1555A     -0.498444  1556A     -0.498371  1557A     -0.497787  
    1558A     -0.497588  1559A     -0.497408  1560A     -0.497225  
    1561A     -0.496824  1562A     -0.496314  1563A     -0.495952  
    1564A     -0.495048  1565A     -0.494882  1566A     -0.494486  
    1567A     -0.494259  1568A     -0.494232  1569A     -0.494191  
    1570A     -0.493804  1571A     -0.493545  1572A     -0.493365  
    1573A     -0.492968  1574A     -0.492799  1575A     -0.492598  
    1576A     -0.492282  1577A     -0.492165  1578A     -0.491512  
    1579A     -0.490465  1580A     -0.490282  1581A     -0.490089  
    1582A     -0.489754  1583A     -0.489649  1584A     -0.489477  
    1585A     -0.489127  1586A     -0.488686  1587A     -0.488423  
    1588A     -0.488157  1589A     -0.487597  1590A     -0.487137  
    1591A     -0.486952  1592A     -0.486799  1593A     -0.486586  
    1594A     -0.486504  1595A     -0.486227  1596A     -0.485900  
    1597A     -0.485764  1598A     -0.485580  1599A     -0.485306  
    1600A     -0.485239  1601A     -0.485098  1602A     -0.483803  
    1603A     -0.483605  1604A     -0.483285  1605A     -0.483057  
    1606A     -0.482890  1607A     -0.482194  1608A     -0.482038  
    1609A     -0.481974  1610A     -0.481755  1611A     -0.481513  
    1612A     -0.481309  1613A     -0.481154  1614A     -0.480857  
    1615A     -0.480615  1616A     -0.480505  1617A     -0.480094  
    1618A     -0.479791  1619A     -0.479257  1620A     -0.478513  
    1621A     -0.478323  1622A     -0.478243  1623A     -0.477948  
    1624A     -0.477733  1625A     -0.477439  1626A     -0.477313  
    1627A     -0.477062  1628A     -0.476783  1629A     -0.476525  
    1630A     -0.476026  1631A     -0.475552  1632A     -0.475474  
    1633A     -0.475054  1634A     -0.474940  1635A     -0.474636  
    1636A     -0.474323  1637A     -0.473514  1638A     -0.473431  
    1639A     -0.472655  1640A     -0.472285  1641A     -0.472072  
    1642A     -0.471749  1643A     -0.471508  1644A     -0.470927  
    1645A     -0.470582  1646A     -0.470454  1647A     -0.470216  
    1648A     -0.469797  1649A     -0.469727  1650A     -0.469606  
    1651A     -0.469419  1652A     -0.469337  1653A     -0.468909  
    1654A     -0.468783  1655A     -0.468034  1656A     -0.467944  
    1657A     -0.467218  1658A     -0.467143  1659A     -0.466777  
    1660A     -0.466528  1661A     -0.465959  1662A     -0.465692  
    1663A     -0.465558  1664A     -0.465467  1665A     -0.465198  
    1666A     -0.464685  1667A     -0.464617  1668A     -0.464416  
    1669A     -0.464104  1670A     -0.463860  1671A     -0.463252  
    1672A     -0.462463  1673A     -0.462047  1674A     -0.461629  
    1675A     -0.460973  1676A     -0.460549  1677A     -0.460390  
    1678A     -0.460180  1679A     -0.459904  1680A     -0.459783  
    1681A     -0.459414  1682A     -0.459107  1683A     -0.459044  
    1684A     -0.458910  1685A     -0.458022  1686A     -0.457408  
    1687A     -0.457271  1688A     -0.456684  1689A     -0.456479  
    1690A     -0.456173  1691A     -0.455714  1692A     -0.454878  
    1693A     -0.454803  1694A     -0.454566  1695A     -0.453920  
    1696A     -0.453690  1697A     -0.453608  1698A     -0.453319  
    1699A     -0.453146  1700A     -0.452822  1701A     -0.452666  
    1702A     -0.452135  1703A     -0.451440  1704A     -0.450710  
    1705A     -0.450434  1706A     -0.450257  1707A     -0.450153  
    1708A     -0.449640  1709A     -0.449317  1710A     -0.449183  
    1711A     -0.449080  1712A     -0.448812  1713A     -0.448576  
    1714A     -0.448492  1715A     -0.448138  1716A     -0.447846  
    1717A     -0.447243  1718A     -0.447046  1719A     -0.446742  
    1720A     -0.446312  1721A     -0.446132  1722A     -0.445489  
    1723A     -0.445275  1724A     -0.445235  1725A     -0.444787  
    1726A     -0.444617  1727A     -0.444505  1728A     -0.443978  
    1729A     -0.443675  1730A     -0.443390  1731A     -0.443206  
    1732A     -0.442817  1733A     -0.442247  1734A     -0.442147  
    1735A     -0.442031  1736A     -0.441909  1737A     -0.441752  
    1738A     -0.441324  1739A     -0.440986  1740A     -0.440836  
    1741A     -0.440567  1742A     -0.440195  1743A     -0.440052  
    1744A     -0.439938  1745A     -0.439448  1746A     -0.439411  
    1747A     -0.439098  1748A     -0.438649  1749A     -0.438443  
    1750A     -0.438276  1751A     -0.438037  1752A     -0.437933  
    1753A     -0.437586  1754A     -0.437346  1755A     -0.436873  
    1756A     -0.436248  1757A     -0.436048  1758A     -0.435690  
    1759A     -0.435608  1760A     -0.435427  1761A     -0.434961  
    1762A     -0.434601  1763A     -0.434408  1764A     -0.434265  
    1765A     -0.433888  1766A     -0.433436  1767A     -0.433091  
    1768A     -0.432849  1769A     -0.432491  1770A     -0.432356  
    1771A     -0.431878  1772A     -0.431544  1773A     -0.431516  
    1774A     -0.430716  1775A     -0.430320  1776A     -0.429685  
    1777A     -0.429202  1778A     -0.428657  1779A     -0.427962  
    1780A     -0.427916  1781A     -0.427484  1782A     -0.427389  
    1783A     -0.427103  1784A     -0.427038  1785A     -0.426349  
    1786A     -0.426191  1787A     -0.425265  1788A     -0.425001  
    1789A     -0.424930  1790A     -0.424687  1791A     -0.423981  
    1792A     -0.423742  1793A     -0.423544  1794A     -0.423323  
    1795A     -0.422621  1796A     -0.422081  1797A     -0.422033  
    1798A     -0.421741  1799A     -0.421505  1800A     -0.421427  
    1801A     -0.420127  1802A     -0.419829  1803A     -0.419715  
    1804A     -0.419297  1805A     -0.419213  1806A     -0.419097  
    1807A     -0.418841  1808A     -0.418552  1809A     -0.418308  
    1810A     -0.417338  1811A     -0.417105  1812A     -0.416962  
    1813A     -0.416773  1814A     -0.416398  1815A     -0.416170  
    1816A     -0.415899  1817A     -0.415645  1818A     -0.415099  
    1819A     -0.415042  1820A     -0.414951  1821A     -0.414670  
    1822A     -0.413730  1823A     -0.412946  1824A     -0.412699  
    1825A     -0.412621  1826A     -0.412402  1827A     -0.411941  
    1828A     -0.410963  1829A     -0.410420  1830A     -0.409460  
    1831A     -0.408958  1832A     -0.408753  1833A     -0.407695  
    1834A     -0.406842  1835A     -0.406617  1836A     -0.406519  
    1837A     -0.405740  1838A     -0.405413  1839A     -0.404970  
    1840A     -0.404785  1841A     -0.404144  1842A     -0.402285  
    1843A     -0.401680  1844A     -0.401410  1845A     -0.400592  
    1846A     -0.399920  1847A     -0.399632  1848A     -0.398335  
    1849A     -0.397980  1850A     -0.397879  1851A     -0.397424  
    1852A     -0.397143  1853A     -0.396906  1854A     -0.396639  
    1855A     -0.395676  1856A     -0.395458  1857A     -0.395222  
    1858A     -0.395028  1859A     -0.394462  1860A     -0.394361  
    1861A     -0.393665  1862A     -0.393402  1863A     -0.393201  
    1864A     -0.393048  1865A     -0.392924  1866A     -0.392838  
    1867A     -0.392452  1868A     -0.391916  1869A     -0.391276  
    1870A     -0.389902  1871A     -0.389821  1872A     -0.389168  
    1873A     -0.388939  1874A     -0.388555  1875A     -0.388074  
    1876A     -0.387670  1877A     -0.387659  1878A     -0.386566  
    1879A     -0.386114  1880A     -0.385249  1881A     -0.384436  
    1882A     -0.383800  1883A     -0.383751  1884A     -0.383717  
    1885A     -0.382317  1886A     -0.381814  1887A     -0.381387  
    1888A     -0.381190  1889A     -0.380183  1890A     -0.379931  
    1891A     -0.379783  1892A     -0.379067  1893A     -0.378985  
    1894A     -0.378282  1895A     -0.377232  1896A     -0.376352  
    1897A     -0.376079  1898A     -0.374988  1899A     -0.374863  
    1900A     -0.374261  1901A     -0.373941  1902A     -0.373728  
    1903A     -0.373638  1904A     -0.373558  1905A     -0.372977  
    1906A     -0.372632  1907A     -0.372528  1908A     -0.372368  
    1909A     -0.372059  1910A     -0.371126  1911A     -0.370687  
    1912A     -0.370016  1913A     -0.369954  1914A     -0.369913  
    1915A     -0.369351  1916A     -0.368697  1917A     -0.368323  
    1918A     -0.368227  1919A     -0.368117  1920A     -0.367700  
    1921A     -0.367258  1922A     -0.367238  1923A     -0.365625  
    1924A     -0.364415  1925A     -0.363223  1926A     -0.362926  
    1927A     -0.361689  1928A     -0.361435  1929A     -0.361243  
    1930A     -0.360585  1931A     -0.360276  1932A     -0.359876  
    1933A     -0.359117  1934A     -0.357277  1935A     -0.356960  
    1936A     -0.356402  1937A     -0.356164  1938A     -0.355532  
    1939A     -0.355499  1940A     -0.355341  1941A     -0.354771  
    1942A     -0.354524  1943A     -0.354040  1944A     -0.353858  
    1945A     -0.353313  1946A     -0.352969  1947A     -0.352345  
    1948A     -0.352255  1949A     -0.351960  1950A     -0.351905  
    1951A     -0.351254  1952A     -0.350781  1953A     -0.349882  
    1954A     -0.349599  1955A     -0.348643  1956A     -0.348616  
    1957A     -0.347541  1958A     -0.345962  1959A     -0.344527  
    1960A     -0.343692  1961A     -0.343305  1962A     -0.343137  
    1963A     -0.342609  1964A     -0.342445  1965A     -0.342265  
    1966A     -0.341256  1967A     -0.341157  1968A     -0.341046  
    1969A     -0.340701  1970A     -0.340352  1971A     -0.339808  
    1972A     -0.339359  1973A     -0.338113  1974A     -0.336479  
    1975A     -0.335477  1976A     -0.335269  1977A     -0.335064  
    1978A     -0.335039  1979A     -0.334281  1980A     -0.333944  
    1981A     -0.332267  1982A     -0.331558  1983A     -0.331346  
    1984A     -0.330690  1985A     -0.330206  1986A     -0.330025  
    1987A     -0.329955  1988A     -0.329298  1989A     -0.329150  
    1990A     -0.328236  1991A     -0.327701  1992A     -0.327669  
    1993A     -0.326724  1994A     -0.326537  1995A     -0.326271  
    1996A     -0.325210  1997A     -0.324991  1998A     -0.324357  
    1999A     -0.324141  2000A     -0.323467  2001A     -0.322204  
    2002A     -0.321134  2003A     -0.320072  2004A     -0.319753  
    2005A     -0.319231  2006A     -0.318696  2007A     -0.318674  
    2008A     -0.317470  2009A     -0.317223  2010A     -0.316863  
    2011A     -0.316596  2012A     -0.316039  2013A     -0.315287  
    2014A     -0.315225  2015A     -0.314825  2016A     -0.314539  
    2017A     -0.314135  2018A     -0.312530  2019A     -0.312187  
    2020A     -0.311992  2021A     -0.311923  2022A     -0.311264  
    2023A     -0.311037  2024A     -0.310139  2025A     -0.309850  
    2026A     -0.309562  2027A     -0.309166  2028A     -0.308628  
    2029A     -0.308417  2030A     -0.307921  2031A     -0.307574  
    2032A     -0.307566  2033A     -0.307240  2034A     -0.306858  
    2035A     -0.306658  2036A     -0.306354  2037A     -0.304772  
    2038A     -0.304668  2039A     -0.304288  2040A     -0.302987  
    2041A     -0.302706  2042A     -0.301289  2043A     -0.300110  
    2044A     -0.300065  2045A     -0.299957  2046A     -0.298100  
    2047A     -0.297322  2048A     -0.297079  2049A     -0.296064  
    2050A     -0.294743  2051A     -0.294477  2052A     -0.294108  
    2053A     -0.293674  2054A     -0.292440  2055A     -0.291064  
    2056A     -0.291010  2057A     -0.290854  2058A     -0.290209  
    2059A     -0.289490  2060A     -0.289055  2061A     -0.288311  
    2062A     -0.287916  2063A     -0.286792  2064A     -0.286709  
    2065A     -0.286223  2066A     -0.285086  2067A     -0.284922  
    2068A     -0.283826  2069A     -0.281931  2070A     -0.280385  
    2071A     -0.279593  2072A     -0.277788  2073A     -0.277473  
    2074A     -0.277443  2075A     -0.276709  2076A     -0.276234  
    2077A     -0.275807  2078A     -0.275048  2079A     -0.275016  
    2080A     -0.274787  2081A     -0.272295  2082A     -0.272229  
    2083A     -0.270009  2084A     -0.269709  2085A     -0.269167  
    2086A     -0.269102  2087A     -0.268530  2088A     -0.268015  
    2089A     -0.267353  2090A     -0.266851  2091A     -0.266229  
    2092A     -0.266220  2093A     -0.265854  2094A     -0.263916  
    2095A     -0.263002  2096A     -0.260389  2097A     -0.259714  
    2098A     -0.258927  2099A     -0.258215  2100A     -0.258207  
    2101A     -0.258040  2102A     -0.257364  2103A     -0.256811  
    2104A     -0.256218  2105A     -0.256056  2106A     -0.255833  
    2107A     -0.254506  2108A     -0.253470  2109A     -0.252977  
    2110A     -0.248168  2111A     -0.247921  2112A     -0.247910  
    2113A     -0.246301  2114A     -0.245335  2115A     -0.244843  
    2116A     -0.244083  2117A     -0.243665  2118A     -0.242719  
    2119A     -0.241218  2120A     -0.239958  2121A     -0.239254  
    2122A     -0.238691  2123A     -0.237767  2124A     -0.236535  
    2125A     -0.229308  2126A     -0.228104  2127A     -0.225032  
    2128A     -0.223973  2129A     -0.218919  2130A     -0.216488  
    2131A     -0.215422  2132A     -0.213230  2133A     -0.213050  
    2134A     -0.212674  2135A     -0.202134  2136A     -0.193930  
    2137A     -0.189246  2138A     -0.182803  2139A     -0.182350  
    2140A     -0.180804  2141A     -0.171533  2142A     -0.166649  
    2143A     -0.159673  2144A     -0.153405  2145A     -0.139325  
    2146A     -0.133416  2147A     -0.128597  2148A     -0.125269  
    2149A     -0.112386  2150A     -0.100528  2151A     -0.098765  
    2152A     -0.093692  2153A     -0.080617  2154A     -0.079037  
    2155A     -0.074726  2156A     -0.073426  2157A     -0.054911  
    2158A     -0.045149  2159A     -0.041121  2160A     -0.040766  
    2161A     -0.008044  

    Virtual:                                                              

    2162A      0.163134  2163A      0.172687  2164A      0.185065  
    2165A      0.192055  2166A      0.192345  2167A      0.195460  
    2168A      0.211001  2169A      0.214855  2170A      0.216092  
    2171A      0.225562  2172A      0.226817  2173A      0.229869  
    2174A      0.231508  2175A      0.232444  2176A      0.233027  
    2177A      0.235690  2178A      0.237886  2179A      0.238256  
    2180A      0.245209  2181A      0.248678  2182A      0.251531  
    2183A      0.253024  2184A      0.255594  2185A      0.257056  
    2186A      0.261815  2187A      0.265779  2188A      0.269926  
    2189A      0.270016  2190A      0.270563  2191A      0.271114  
    2192A      0.271796  2193A      0.272106  2194A      0.273706  
    2195A      0.279498  2196A      0.281881  2197A      0.282871  
    2198A      0.283916  2199A      0.287772  2200A      0.287805  
    2201A      0.288271  2202A      0.288477  2203A      0.292231  
    2204A      0.292727  2205A      0.293242  2206A      0.296529  
    2207A      0.298115  2208A      0.298597  2209A      0.299071  
    2210A      0.299742  2211A      0.300635  2212A      0.303215  
    2213A      0.303361  2214A      0.307451  2215A      0.310610  
    2216A      0.312560  2217A      0.314889  2218A      0.315482  
    2219A      0.315651  2220A      0.318538  2221A      0.319286  
    2222A      0.322585  2223A      0.322740  2224A      0.323223  
    2225A      0.323372  2226A      0.324162  2227A      0.324268  
    2228A      0.326590  2229A      0.330223  2230A      0.331365  
    2231A      0.331641  2232A      0.331662  2233A      0.332192  
    2234A      0.334687  2235A      0.335095  2236A      0.337149  
    2237A      0.337357  2238A      0.338275  2239A      0.342243  
    2240A      0.342274  2241A      0.342862  2242A      0.345089  
    2243A      0.345811  2244A      0.346590  2245A      0.347635  
    2246A      0.347941  2247A      0.348251  2248A      0.349564  
    2249A      0.354972  2250A      0.356628  2251A      0.363591  
    2252A      0.372918  2253A      0.376191  2254A      0.377218  
    2255A      0.378591  2256A      0.383058  2257A      0.389539  
    2258A      0.390897  2259A      0.391653  2260A      0.392205  
    2261A      0.397803  2262A      0.399478  2263A      0.404180  
    2264A      0.407289  2265A      0.417906  2266A      0.418024  
    2267A      0.421346  2268A      0.421931  2269A      0.429056  
    2270A      0.431681  2271A      0.432843  2272A      0.433216  
    2273A      0.433976  2274A      0.434752  2275A      0.440822  
    2276A      0.441686  2277A      0.445887  2278A      0.447177  
    2279A      0.447194  2280A      0.447510  2281A      0.448368  
    2282A      0.455644  2283A      0.460930  2284A      0.462954  
    2285A      0.466814  2286A      0.467847  2287A      0.469190  
    2288A      0.470956  2289A      0.471419  2290A      0.472896  
    2291A      0.472913  2292A      0.475163  2293A      0.478032  
    2294A      0.479177  2295A      0.480547  2296A      0.481103  
    2297A      0.482908  2298A      0.484203  2299A      0.485186  
    2300A      0.485644  2301A      0.489183  2302A      0.490820  
    2303A      0.492777  2304A      0.495524  2305A      0.496250  
    2306A      0.496427  2307A      0.497858  2308A      0.499205  
    2309A      0.502133  2310A      0.503681  2311A      0.504503  
    2312A      0.504981  2313A      0.506244  2314A      0.509951  
    2315A      0.514274  2316A      0.514476  2317A      0.514822  
    2318A      0.514925  2319A      0.515470  2320A      0.517159  
    2321A      0.517717  2322A      0.519160  2323A      0.519239  
    2324A      0.519642  2325A      0.521305  2326A      0.522960  
    2327A      0.524389  2328A      0.526038  2329A      0.526773  
    2330A      0.527588  2331A      0.528478  2332A      0.530341  
    2333A      0.531054  2334A      0.532202  2335A      0.533164  
    2336A      0.534605  2337A      0.536329  2338A      0.536604  
    2339A      0.536971  2340A      0.539645  2341A      0.540370  
    2342A      0.542213  2343A      0.542529  2344A      0.543676  
    2345A      0.544312  2346A      0.545832  2347A      0.546019  
    2348A      0.546950  2349A      0.548634  2350A      0.550548  
    2351A      0.551840  2352A      0.552713  2353A      0.552843  
    2354A      0.553378  2355A      0.554548  2356A      0.554975  
    2357A      0.556347  2358A      0.556570  2359A      0.557266  
    2360A      0.557936  2361A      0.559407  2362A      0.560130  
    2363A      0.560286  2364A      0.561471  2365A      0.561618  
    2366A      0.561810  2367A      0.563058  2368A      0.563203  
    2369A      0.563699  2370A      0.565364  2371A      0.566040  
    2372A      0.566137  2373A      0.566868  2374A      0.567877  
    2375A      0.568465  2376A      0.568864  2377A      0.568934  
    2378A      0.569793  2379A      0.570052  2380A      0.571144  
    2381A      0.571375  2382A      0.573954  2383A      0.574112  
    2384A      0.574604  2385A      0.574675  2386A      0.575536  
    2387A      0.575581  2388A      0.576943  2389A      0.577248  
    2390A      0.579685  2391A      0.580977  2392A      0.581037  
    2393A      0.581130  2394A      0.581785  2395A      0.582106  
    2396A      0.583144  2397A      0.583800  2398A      0.585144  
    2399A      0.585570  2400A      0.585939  2401A      0.586710  
    2402A      0.586787  2403A      0.587209  2404A      0.588434  
    2405A      0.589774  2406A      0.590228  2407A      0.591136  
    2408A      0.591274  2409A      0.591937  2410A      0.592365  
    2411A      0.593068  2412A      0.593539  2413A      0.595281  
    2414A      0.595408  2415A      0.595732  2416A      0.596148  
    2417A      0.597070  2418A      0.597504  2419A      0.598203  
    2420A      0.598643  2421A      0.599214  2422A      0.599594  
    2423A      0.600734  2424A      0.601237  2425A      0.601473  
    2426A      0.603113  2427A      0.603656  2428A      0.603813  
    2429A      0.604410  2430A      0.605582  2431A      0.605732  
    2432A      0.607387  2433A      0.608076  2434A      0.608236  
    2435A      0.608656  2436A      0.609171  2437A      0.609786  
    2438A      0.610178  2439A      0.610396  2440A      0.611049  
    2441A      0.611066  2442A      0.611432  2443A      0.611661  
    2444A      0.612068  2445A      0.612121  2446A      0.612207  
    2447A      0.613233  2448A      0.613854  2449A      0.614080  
    2450A      0.614370  2451A      0.614943  2452A      0.615240  
    2453A      0.615600  2454A      0.616871  2455A      0.617102  
    2456A      0.617894  2457A      0.618595  2458A      0.618708  
    2459A      0.619332  2460A      0.619511  2461A      0.619717  
    2462A      0.620345  2463A      0.621377  2464A      0.621807  
    2465A      0.622465  2466A      0.622792  2467A      0.623104  
    2468A      0.623277  2469A      0.623545  2470A      0.624223  
    2471A      0.625422  2472A      0.626205  2473A      0.626316  
    2474A      0.627583  2475A      0.627712  2476A      0.628467  
    2477A      0.629136  2478A      0.629741  2479A      0.630249  
    2480A      0.630389  2481A      0.631731  2482A      0.632328  
    2483A      0.632761  2484A      0.633391  2485A      0.633636  
    2486A      0.633842  2487A      0.634087  2488A      0.634492  
    2489A      0.635189  2490A      0.635841  2491A      0.636041  
    2492A      0.636597  2493A      0.636749  2494A      0.637413  
    2495A      0.637771  2496A      0.638394  2497A      0.639121  
    2498A      0.639753  2499A      0.640401  2500A      0.641130  
    2501A      0.641366  2502A      0.641624  2503A      0.642420  
    2504A      0.642759  2505A      0.643225  2506A      0.643789  
    2507A      0.644211  2508A      0.644357  2509A      0.644757  
    2510A      0.645074  2511A      0.646410  2512A      0.646498  
    2513A      0.647193  2514A      0.647783  2515A      0.648537  
    2516A      0.648716  2517A      0.649258  2518A      0.649758  
    2519A      0.650032  2520A      0.650184  2521A      0.651022  
    2522A      0.651342  2523A      0.651731  2524A      0.652040  
    2525A      0.652209  2526A      0.652553  2527A      0.653657  
    2528A      0.653742  2529A      0.654179  2530A      0.654563  
    2531A      0.654916  2532A      0.655162  2533A      0.655444  
    2534A      0.655776  2535A      0.656210  2536A      0.656797  
    2537A      0.657006  2538A      0.657117  2539A      0.657550  
    2540A      0.658222  2541A      0.658287  2542A      0.659007  
    2543A      0.659392  2544A      0.659969  2545A      0.660037  
    2546A      0.661138  2547A      0.661446  2548A      0.661624  
    2549A      0.661960  2550A      0.662417  2551A      0.663009  
    2552A      0.663653  2553A      0.664284  2554A      0.664717  
    2555A      0.664905  2556A      0.665489  2557A      0.665687  
    2558A      0.665979  2559A      0.666591  2560A      0.666961  
    2561A      0.667081  2562A      0.667208  2563A      0.667596  
    2564A      0.668859  2565A      0.669195  2566A      0.669882  
    2567A      0.670195  2568A      0.670630  2569A      0.671611  
    2570A      0.671944  2571A      0.672197  2572A      0.672658  
    2573A      0.673146  2574A      0.673631  2575A      0.674042  
    2576A      0.674531  2577A      0.674776  2578A      0.674909  
    2579A      0.675192  2580A      0.675564  2581A      0.675938  
    2582A      0.676102  2583A      0.676881  2584A      0.677083  
    2585A      0.677347  2586A      0.677759  2587A      0.678108  
    2588A      0.678478  2589A      0.678950  2590A      0.679369  
    2591A      0.680013  2592A      0.680163  2593A      0.680412  
    2594A      0.681151  2595A      0.681659  2596A      0.681934  
    2597A      0.682170  2598A      0.682782  2599A      0.683150  
    2600A      0.683671  2601A      0.684120  2602A      0.684226  
    2603A      0.684594  2604A      0.685511  2605A      0.685719  
    2606A      0.686332  2607A      0.686683  2608A      0.687653  
    2609A      0.687958  2610A      0.688132  2611A      0.688390  
    2612A      0.689152  2613A      0.689342  2614A      0.689809  
    2615A      0.690120  2616A      0.690357  2617A      0.691397  
    2618A      0.691471  2619A      0.691809  2620A      0.692037  
    2621A      0.692627  2622A      0.693209  2623A      0.693384  
    2624A      0.693764  2625A      0.694395  2626A      0.694528  
    2627A      0.694741  2628A      0.695031  2629A      0.695330  
    2630A      0.695994  2631A      0.696128  2632A      0.696455  
    2633A      0.697055  2634A      0.697541  2635A      0.698049  
    2636A      0.698444  2637A      0.698747  2638A      0.698916  
    2639A      0.699184  2640A      0.699529  2641A      0.700049  
    2642A      0.700703  2643A      0.701530  2644A      0.701566  
    2645A      0.701762  2646A      0.702119  2647A      0.702362  
    2648A      0.702772  2649A      0.703208  2650A      0.703372  
    2651A      0.703589  2652A      0.703695  2653A      0.703853  
    2654A      0.704651  2655A      0.704770  2656A      0.705199  
    2657A      0.705527  2658A      0.705692  2659A      0.705967  
    2660A      0.706857  2661A      0.707267  2662A      0.707576  
    2663A      0.707861  2664A      0.708323  2665A      0.708510  
    2666A      0.708737  2667A      0.709236  2668A      0.709285  
    2669A      0.709565  2670A      0.710095  2671A      0.710409  
    2672A      0.710844  2673A      0.711148  2674A      0.711957  
    2675A      0.712214  2676A      0.712351  2677A      0.712662  
    2678A      0.712982  2679A      0.713113  2680A      0.713440  
    2681A      0.714051  2682A      0.714827  2683A      0.715024  
    2684A      0.715426  2685A      0.715825  2686A      0.716667  
    2687A      0.716731  2688A      0.717371  2689A      0.717779  
    2690A      0.718427  2691A      0.718790  2692A      0.719031  
    2693A      0.719457  2694A      0.719924  2695A      0.720038  
    2696A      0.720289  2697A      0.720494  2698A      0.720892  
    2699A      0.721219  2700A      0.721744  2701A      0.721834  
    2702A      0.722299  2703A      0.722463  2704A      0.722911  
    2705A      0.723170  2706A      0.723265  2707A      0.723587  
    2708A      0.723980  2709A      0.724266  2710A      0.724634  
    2711A      0.724926  2712A      0.725131  2713A      0.725944  
    2714A      0.726213  2715A      0.726719  2716A      0.727153  
    2717A      0.727553  2718A      0.728046  2719A      0.728265  
    2720A      0.728780  2721A      0.728899  2722A      0.729018  
    2723A      0.729354  2724A      0.729508  2725A      0.730054  
    2726A      0.730548  2727A      0.730786  2728A      0.731606  
    2729A      0.731628  2730A      0.731912  2731A      0.732007  
    2732A      0.732499  2733A      0.732712  2734A      0.732909  
    2735A      0.733437  2736A      0.733500  2737A      0.734021  
    2738A      0.734490  2739A      0.734737  2740A      0.735052  
    2741A      0.735150  2742A      0.735245  2743A      0.735428  
    2744A      0.736070  2745A      0.736698  2746A      0.737034  
    2747A      0.737519  2748A      0.737669  2749A      0.738152  
    2750A      0.738349  2751A      0.738443  2752A      0.738715  
    2753A      0.739005  2754A      0.739084  2755A      0.739422  
    2756A      0.739531  2757A      0.739936  2758A      0.740241  
    2759A      0.740747  2760A      0.740807  2761A      0.741093  
    2762A      0.741796  2763A      0.742114  2764A      0.742212  
    2765A      0.742491  2766A      0.742967  2767A      0.743213  
    2768A      0.743410  2769A      0.743856  2770A      0.743916  
    2771A      0.744804  2772A      0.744947  2773A      0.745723  
    2774A      0.746273  2775A      0.746642  2776A      0.746728  
    2777A      0.747462  2778A      0.747738  2779A      0.748178  
    2780A      0.748599  2781A      0.748993  2782A      0.749556  
    2783A      0.749809  2784A      0.749864  2785A      0.750373  
    2786A      0.750704  2787A      0.751155  2788A      0.751387  
    2789A      0.751691  2790A      0.752257  2791A      0.752445  
    2792A      0.752591  2793A      0.752680  2794A      0.753271  
    2795A      0.753401  2796A      0.753791  2797A      0.753856  
    2798A      0.754140  2799A      0.754450  2800A      0.754819  
    2801A      0.754966  2802A      0.755060  2803A      0.755333  
    2804A      0.755984  2805A      0.756589  2806A      0.756806  
    2807A      0.757179  2808A      0.757245  2809A      0.757825  
    2810A      0.758341  2811A      0.758764  2812A      0.758914  
    2813A      0.759364  2814A      0.759501  2815A      0.759889  
    2816A      0.760210  2817A      0.760832  2818A      0.761219  
    2819A      0.761767  2820A      0.762157  2821A      0.762324  
    2822A      0.762857  2823A      0.763036  2824A      0.763656  
    2825A      0.763827  2826A      0.764074  2827A      0.764281  
    2828A      0.764701  2829A      0.764934  2830A      0.765145  
    2831A      0.765295  2832A      0.765510  2833A      0.765887  
    2834A      0.766477  2835A      0.767096  2836A      0.767262  
    2837A      0.767450  2838A      0.767774  2839A      0.767998  
    2840A      0.768315  2841A      0.768844  2842A      0.769202  
    2843A      0.769416  2844A      0.769765  2845A      0.769946  
    2846A      0.770351  2847A      0.770659  2848A      0.771002  
    2849A      0.771341  2850A      0.771784  2851A      0.771956  
    2852A      0.772224  2853A      0.772436  2854A      0.772670  
    2855A      0.772838  2856A      0.773473  2857A      0.774192  
    2858A      0.774531  2859A      0.774738  2860A      0.774849  
    2861A      0.775237  2862A      0.775336  2863A      0.775805  
    2864A      0.776291  2865A      0.776440  2866A      0.776833  
    2867A      0.777105  2868A      0.777304  2869A      0.778023  
    2870A      0.778234  2871A      0.778415  2872A      0.778803  
    2873A      0.779133  2874A      0.779749  2875A      0.780222  
    2876A      0.780375  2877A      0.780497  2878A      0.780986  
    2879A      0.781253  2880A      0.781334  2881A      0.781817  
    2882A      0.782134  2883A      0.782628  2884A      0.782998  
    2885A      0.783236  2886A      0.783731  2887A      0.783932  
    2888A      0.784152  2889A      0.784566  2890A      0.784908  
    2891A      0.785147  2892A      0.785594  2893A      0.785976  
    2894A      0.786253  2895A      0.786383  2896A      0.786496  
    2897A      0.786739  2898A      0.787028  2899A      0.787401  
    2900A      0.787936  2901A      0.788162  2902A      0.788420  
    2903A      0.788797  2904A      0.789415  2905A      0.789595  
    2906A      0.789975  2907A      0.790252  2908A      0.790899  
    2909A      0.791260  2910A      0.791380  2911A      0.791782  
    2912A      0.792164  2913A      0.792531  2914A      0.792668  
    2915A      0.793153  2916A      0.793552  2917A      0.793808  
    2918A      0.794411  2919A      0.794786  2920A      0.795675  
    2921A      0.795865  2922A      0.796192  2923A      0.796492  
    2924A      0.796653  2925A      0.797215  2926A      0.797384  
    2927A      0.797845  2928A      0.797992  2929A      0.798366  
    2930A      0.798471  2931A      0.798944  2932A      0.799244  
    2933A      0.800000  2934A      0.800309  2935A      0.800716  
    2936A      0.800798  2937A      0.800991  2938A      0.801754  
    2939A      0.802139  2940A      0.802351  2941A      0.802481  
    2942A      0.802884  2943A      0.802993  2944A      0.803483  
    2945A      0.803742  2946A      0.804536  2947A      0.804818  
    2948A      0.805335  2949A      0.805515  2950A      0.805860  
    2951A      0.806243  2952A      0.806629  2953A      0.806936  
    2954A      0.807115  2955A      0.807727  2956A      0.807965  
    2957A      0.808765  2958A      0.808906  2959A      0.809484  
    2960A      0.809636  2961A      0.809933  2962A      0.810170  
    2963A      0.810522  2964A      0.810749  2965A      0.810947  
    2966A      0.811063  2967A      0.811215  2968A      0.811955  
    2969A      0.812263  2970A      0.812672  2971A      0.813350  
    2972A      0.813487  2973A      0.813856  2974A      0.813901  
    2975A      0.814176  2976A      0.814920  2977A      0.815235  
    2978A      0.815693  2979A      0.815844  2980A      0.816126  
    2981A      0.816387  2982A      0.817120  2983A      0.817511  
    2984A      0.818178  2985A      0.818652  2986A      0.819248  
    2987A      0.819443  2988A      0.819761  2989A      0.820702  
    2990A      0.821031  2991A      0.821054  2992A      0.821750  
    2993A      0.822005  2994A      0.822549  2995A      0.822753  
    2996A      0.822947  2997A      0.823057  2998A      0.823374  
    2999A      0.823990  3000A      0.824312  3001A      0.824592  
    3002A      0.825317  3003A      0.825421  3004A      0.826163  
    3005A      0.826456  3006A      0.826785  3007A      0.827201  
    3008A      0.827348  3009A      0.827729  3010A      0.828363  
    3011A      0.828718  3012A      0.828889  3013A      0.829352  
    3014A      0.829599  3015A      0.829979  3016A      0.830169  
    3017A      0.830499  3018A      0.831287  3019A      0.831525  
    3020A      0.831664  3021A      0.832693  3022A      0.833063  
    3023A      0.833329  3024A      0.833973  3025A      0.834327  
    3026A      0.834537  3027A      0.834979  3028A      0.835394  
    3029A      0.835438  3030A      0.835604  3031A      0.836750  
    3032A      0.837294  3033A      0.837539  3034A      0.838126  
    3035A      0.838473  3036A      0.838660  3037A      0.840019  
    3038A      0.840272  3039A      0.840527  3040A      0.840797  
    3041A      0.841034  3042A      0.841720  3043A      0.842043  
    3044A      0.843039  3045A      0.843704  3046A      0.844587  
    3047A      0.845382  3048A      0.846267  3049A      0.846649  
    3050A      0.846793  3051A      0.846885  3052A      0.847562  
    3053A      0.848328  3054A      0.848995  3055A      0.849373  
    3056A      0.849526  3057A      0.850178  3058A      0.850361  
    3059A      0.851298  3060A      0.851416  3061A      0.852364  
    3062A      0.852940  3063A      0.853538  3064A      0.853766  
    3065A      0.853873  3066A      0.854352  3067A      0.854953  
    3068A      0.855028  3069A      0.855445  3070A      0.855715  
    3071A      0.855828  3072A      0.856434  3073A      0.856812  
    3074A      0.857318  3075A      0.857780  3076A      0.857903  
    3077A      0.857942  3078A      0.858264  3079A      0.859281  
    3080A      0.859678  3081A      0.860704  3082A      0.860899  
    3083A      0.861427  3084A      0.861905  3085A      0.862127  
    3086A      0.862526  3087A      0.862975  3088A      0.863747  
    3089A      0.863927  3090A      0.864188  3091A      0.864320  
    3092A      0.865396  3093A      0.865647  3094A      0.865894  
    3095A      0.866557  3096A      0.867331  3097A      0.867829  
    3098A      0.868566  3099A      0.869639  3100A      0.869983  
    3101A      0.870670  3102A      0.871072  3103A      0.871599  
    3104A      0.873219  3105A      0.873496  3106A      0.873968  
    3107A      0.874976  3108A      0.875183  3109A      0.876173  
    3110A      0.876743  3111A      0.877471  3112A      0.877558  
    3113A      0.878506  3114A      0.878980  3115A      0.879539  
    3116A      0.879781  3117A      0.880123  3118A      0.881002  
    3119A      0.881156  3120A      0.881514  3121A      0.881822  
    3122A      0.882956  3123A      0.883189  3124A      0.884257  
    3125A      0.885753  3126A      0.886529  3127A      0.886880  
    3128A      0.888001  3129A      0.889022  3130A      0.889898  
    3131A      0.890097  3132A      0.890348  3133A      0.890532  
    3134A      0.891807  3135A      0.892447  3136A      0.893762  
    3137A      0.893828  3138A      0.894055  3139A      0.894661  
    3140A      0.894798  3141A      0.895685  3142A      0.895923  
    3143A      0.896235  3144A      0.896911  3145A      0.897737  
    3146A      0.899288  3147A      0.899941  3148A      0.900301  
    3149A      0.900643  3150A      0.901034  3151A      0.901131  
    3152A      0.901316  3153A      0.901931  3154A      0.902338  
    3155A      0.903287  3156A      0.903964  3157A      0.904385  
    3158A      0.905805  3159A      0.906392  3160A      0.906808  
    3161A      0.907918  3162A      0.908641  3163A      0.909515  
    3164A      0.909836  3165A      0.911273  3166A      0.911503  
    3167A      0.911879  3168A      0.912487  3169A      0.913028  
    3170A      0.913877  3171A      0.914715  3172A      0.915693  
    3173A      0.917074  3174A      0.917296  3175A      0.917413  
    3176A      0.919469  3177A      0.920877  3178A      0.921996  
    3179A      0.922496  3180A      0.922873  3181A      0.923829  
    3182A      0.924177  3183A      0.925614  3184A      0.925739  
    3185A      0.925986  3186A      0.926197  3187A      0.928173  
    3188A      0.928480  3189A      0.928785  3190A      0.930025  
    3191A      0.930220  3192A      0.930509  3193A      0.931032  
    3194A      0.932069  3195A      0.932127  3196A      0.933027  
    3197A      0.933421  3198A      0.934525  3199A      0.934792  
    3200A      0.934949  3201A      0.935580  3202A      0.936691  
    3203A      0.937843  3204A      0.938447  3205A      0.938750  
    3206A      0.939307  3207A      0.939902  3208A      0.940500  
    3209A      0.941157  3210A      0.941667  3211A      0.941832  
    3212A      0.942584  3213A      0.943113  3214A      0.944099  
    3215A      0.944455  3216A      0.944935  3217A      0.945213  
    3218A      0.945993  3219A      0.946186  3220A      0.947055  
    3221A      0.948953  3222A      0.949733  3223A      0.950452  
    3224A      0.950978  3225A      0.951268  3226A      0.952087  
    3227A      0.953174  3228A      0.955271  3229A      0.955525  
    3230A      0.956028  3231A      0.956223  3232A      0.956424  
    3233A      0.958461  3234A      0.959131  3235A      0.960638  
    3236A      0.960797  3237A      0.961421  3238A      0.962212  
    3239A      0.963781  3240A      0.964683  3241A      0.965430  
    3242A      0.965608  3243A      0.966827  3244A      0.967292  
    3245A      0.967793  3246A      0.968059  3247A      0.969434  
    3248A      0.970683  3249A      0.971137  3250A      0.971996  
    3251A      0.973617  3252A      0.973952  3253A      0.977534  
    3254A      0.977744  3255A      0.978623  3256A      0.980007  
    3257A      0.980483  3258A      0.981032  3259A      0.981467  
    3260A      0.982303  3261A      0.982771  3262A      0.983717  
    3263A      0.983999  3264A      0.984260  3265A      0.984530  
    3266A      0.985534  3267A      0.987732  3268A      0.988626  
    3269A      0.990187  3270A      0.990362  3271A      0.991336  
    3272A      0.991368  3273A      0.992225  3274A      0.992356  
    3275A      0.992946  3276A      0.993322  3277A      0.994579  
    3278A      0.995237  3279A      0.995939  3280A      0.997315  
    3281A      0.997818  3282A      0.998428  3283A      1.001595  
    3284A      1.001970  3285A      1.003327  3286A      1.004231  
    3287A      1.005540  3288A      1.005832  3289A      1.006190  
    3290A      1.007964  3291A      1.008862  3292A      1.010887  
    3293A      1.013072  3294A      1.014747  3295A      1.018289  
    3296A      1.019250  3297A      1.019366  3298A      1.020244  
    3299A      1.020903  3300A      1.022059  3301A      1.023606  
    3302A      1.023762  3303A      1.025088  3304A      1.028966  
    3305A      1.029579  3306A      1.032850  3307A      1.033864  
    3308A      1.036259  3309A      1.036585  3310A      1.037582  
    3311A      1.037929  3312A      1.038555  3313A      1.038847  
    3314A      1.039811  3315A      1.043942  3316A      1.044419  
    3317A      1.044472  3318A      1.044963  3319A      1.045926  
    3320A      1.047772  3321A      1.050874  3322A      1.052220  
    3323A      1.053244  3324A      1.053372  3325A      1.054321  
    3326A      1.055293  3327A      1.056313  3328A      1.057387  
    3329A      1.058274  3330A      1.058571  3331A      1.060863  
    3332A      1.060952  3333A      1.061795  3334A      1.062462  
    3335A      1.062762  3336A      1.063546  3337A      1.069370  
    3338A      1.069910  3339A      1.072826  3340A      1.072892  
    3341A      1.074668  3342A      1.077011  3343A      1.078145  
    3344A      1.078759  3345A      1.078945  3346A      1.079851  
    3347A      1.083101  3348A      1.084283  3349A      1.084419  
    3350A      1.084807  3351A      1.084928  3352A      1.086390  
    3353A      1.086665  3354A      1.087634  3355A      1.088692  
    3356A      1.089449  3357A      1.089976  3358A      1.091434  
    3359A      1.092436  3360A      1.095661  3361A      1.095711  
    3362A      1.095957  3363A      1.096573  3364A      1.102270  
    3365A      1.104714  3366A      1.104925  3367A      1.105661  
    3368A      1.106887  3369A      1.107083  3370A      1.110158  
    3371A      1.110967  3372A      1.111190  3373A      1.116088  
    3374A      1.121292  3375A      1.121503  3376A      1.124979  
    3377A      1.125320  3378A      1.126701  3379A      1.127233  
    3380A      1.131274  3381A      1.133046  3382A      1.140368  
    3383A      1.141234  3384A      1.142809  3385A      1.148208  
    3386A      1.154029  3387A      1.158437  3388A      1.160162  
    3389A      1.161394  3390A      1.162709  3391A      1.163930  
    3392A      1.164962  3393A      1.172402  3394A      1.173391  
    3395A      1.175498  3396A      1.177330  3397A      1.179675  
    3398A      1.182198  3399A      1.182622  3400A      1.185702  
    3401A      1.189483  3402A      1.189932  3403A      1.190402  
    3404A      1.203633  3405A      1.209042  3406A      1.216841  
    3407A      1.237168  3408A      1.243813  3409A      1.255529  
    3410A      1.262638  3411A      1.270722  3412A      1.296689  
    3413A      1.321371  3414A      1.334707  3415A      1.380878  
    3416A      1.453277  

    Final Occupation by Irrep:
              A 
    DOCC [  2161 ]
    NA   [  2161 ]
    NB   [  2161 ]

  @DF-RHF Final Energy: -29215.82606462524200

   => Energetics <=

    Nuclear Repulsion Energy =         416039.7814435393083841
    One-Electron Energy =             -871858.6656816061586142
    Two-Electron Energy =              426614.6993419209611602
    Total Energy =                     -29215.8260646252601873

Computation Completed


Properties will be evaluated at   0.000000,   0.000000,   0.000000 [a0]

Properties computed using the SCF density matrix


 Multipole Moments:

 ------------------------------------------------------------------------------------
     Multipole            Electronic (a.u.)      Nuclear  (a.u.)        Total (a.u.)
 ------------------------------------------------------------------------------------

 L = 1.  Multiply by 2.5417464519 to convert [e a0] to [Debye]
 Dipole X            :     -37223.8198205        37177.7385785          -46.0812420
 Dipole Y            :    -392701.5378897       392474.4959010         -227.0419887
 Dipole Z            :    -434826.9965419       434690.0855930         -136.9109489
 Magnitude           :                                                  269.1024962

 ------------------------------------------------------------------------------------

*** tstop() called on atl1-1-01-010-19-1.pace.gatech.edu at Fri May 23 08:43:11 2025
Module time:
	user time   =  691851.77 seconds =   11530.86 minutes
	system time =    3752.20 seconds =      62.54 minutes
	total time  =      79968 seconds =    1332.80 minutes
Total time:
	user time   =  691851.77 seconds =   11530.86 minutes
	system time =    3752.20 seconds =      62.54 minutes
	total time  =      79968 seconds =    1332.80 minutes
Wall time: 79968.44 seconds
