# Supplementary material for: SparcleQC: Automated Input File Creation for QM/MM Studies of Protein:Ligand Complexes
Source: J Chem Inf Model. 2025 Jun 17;65(13):6433–40. doi: 10.1021/acs.jcim.5c00617 (PMC12264949; doi:10.1021/acs.jcim.5c00617)
Supplement: Supplementary file 2 [file ci5c00617_si_002.zip › si/convergence/ex1_1ABA/psi4_files/no_ee/cutoff_11.0_psi4_file_cx.out]

Scratch directory: /tmp/
   => Libint2 <=

    Primary   basis highest AM E, G, H:  5, 4, 3
    Auxiliary basis highest AM E, G, H:  6, 5, 4
    Onebody   basis highest AM E, G, H:  6, 5, 4
    Solid Harmonics ordering:            gaussian

*** tstart() called on atl1-1-01-010-26-1.pace.gatech.edu
*** at Tue May 20 11:18:25 2025

   => Loading Basis Set <=

    Name: MINIX
    Role: ORBITAL
    Keyword: BASIS
    atoms 1-2, 4, 6, 27, 31, 47, 55, 68, 75, 83, 96, 99-100, 108, 110, 119, 123, 133, 152, 169, 191, 201, 208, 222, 233-234, 240, 244, 264, 283, 287, 297, 316, 333, 347, 351-352, 362, 384, 391, 407, 427, 430-431, 439, 442-443, 451, 455-456, 466, 488, 507, 517, 521-522, 532, 551, 570, 573, 584, 606, 625, 632, 656, 659-660, 668, 671, 682, 687, 699, 718, 725, 744, 747, 758, 775, 789, 794, 806, 838, 855, 859, 881, 884, 887, 890, 893, 896, 899, 902, 905, 908, 911, 914, 917, 920, 923, 926                                                                                                                                                                                                                                                                                                                                                                                                                                                            entry O          line   102 file /storage/hive/project/chem-sherrill/csargent30/.conda/envs/psi419/share/psi4/basis/minix.gbs 
    atoms 3, 5, 8-11, 26, 29-30, 32-34, 45-46, 48-54, 66-67, 73-74, 76-82, 94-95, 97-98, 106-107, 109, 117-118, 120-121, 131-132, 134-137, 150-151, 153-155, 157, 167-168, 170-173, 189-190, 192, 199-200, 206-207, 209-211, 220-221, 223, 230-232, 239, 242-243, 245-251, 262-263, 265-268, 281-282, 284-285, 295-296, 298-301, 314-315, 317-318, 320, 331-332, 334-336, 345-346, 348-350, 360-361, 363-366, 382-383, 389-390, 392-394, 405-406, 408-414, 425-426, 428-429, 437-438, 440-441, 449-450, 452-454, 464-465, 467-470, 486-487, 489-492, 505-506, 508, 515-516, 518-520, 530-531, 533-536, 549-550, 552-555, 568-569, 571-572, 582-583, 585-588, 604-605, 607-610, 623-624, 630-631, 633-635, 637, 654-655, 657-658, 666-667, 669-670, 680-681, 683-685, 697-698, 700-703, 716-717, 723-724, 726-729, 742-743, 745-746, 756-757, 759-760, 762, 773-774, 776-778, 787-788, 790-792, 804-805, 807-809, 820-827, 837, 840-843, 845, 854, 857-858, 864-871 entry C          line    74 file /storage/hive/project/chem-sherrill/csargent30/.conda/envs/psi419/share/psi4/basis/minix.gbs 
    atoms 7, 28, 44, 65, 72, 93, 105, 116, 122, 130, 149, 156, 158, 166, 174, 188, 198, 205, 219, 229, 241, 261, 280, 286, 294, 313, 330, 344, 359, 367, 381, 388, 404, 424, 436, 448, 463, 471, 485, 504, 514, 529, 548, 567, 581, 589, 603, 622, 629, 636, 638-639, 653, 665, 679, 686, 696, 715, 722, 741, 755, 772, 786, 793, 803, 819, 839, 844, 846, 856, 863                                                                                                                                                                                                                                                                                                                                                                                                                                                                                                                                                                                                entry N          line    88 file /storage/hive/project/chem-sherrill/csargent30/.conda/envs/psi419/share/psi4/basis/minix.gbs 
    atoms 12, 193, 224, 319, 761                                                                                                                                                                                                                                                                                                                                                                                                                                                                                                                                                                                                                                                                                                                                                                                                                                                                                                                                   entry S          line   256 file /storage/hive/project/chem-sherrill/csargent30/.conda/envs/psi419/share/psi4/basis/minix.gbs 
    atoms 13-25, 35-43, 56-64, 69-71, 84-92, 101-104, 111-115, 124-129, 138-148, 159-165, 175-187, 194-197, 202-204, 212-218, 225-228, 235-238, 252-260, 269-279, 288-293, 302-312, 321-329, 337-343, 353-358, 368-380, 385-387, 395-403, 415-423, 432-435, 444-447, 457-462, 472-484, 493-503, 509-513, 523-528, 537-547, 556-566, 574-580, 590-602, 611-621, 626-628, 640-652, 661-664, 672-678, 688-695, 704-714, 719-721, 730-740, 748-754, 763-771, 779-785, 795-802, 810-818, 828-836, 847-853, 860-862, 872-880, 882-883, 885-886, 888-889, 891-892, 894-895, 897-898, 900-901, 903-904, 906-907, 909-910, 912-913, 915-916, 918-919, 921-922, 924-925, 927-936                                                                                                                                                                                                                                                                                             entry H          line    24 file /storage/hive/project/chem-sherrill/csargent30/.conda/envs/psi419/share/psi4/basis/minix.gbs 

   => HF3C: Empirical Dispersion <=

    Grimme's -D3 (BJ-damping) Dispersion Correction
    Grimme S.; Ehrlich S.; Goerigk L. (2011), J. Comput. Chem., 32: 1456

        s6 =       1.000000
        s8 =       0.877700
        a1 =       0.417100
        a2 =       2.914900


         ---------------------------------------------------------
                                   SCF
               by Justin Turney, Rob Parrish, Andy Simmonett
                          and Daniel G. A. Smith
                              RHF Reference
                       10 Threads, 114440 MiB Core
         ---------------------------------------------------------

  ==> Geometry <==

    Molecular point group: c1
    Full point group: C1

    Geometry (in Angstrom), charge = -3, multiplicity = 1:

       Center              X                  Y                   Z               Mass       
    ------------   -----------------  -----------------  -----------------  -----------------
         O            0.239000000000    46.905000000000    47.130000000000    15.994914619570
         O           -3.503000000000    46.132000000000    52.984000000000    15.994914619570
         C            0.283000000000    45.599000000000    47.738000000000    12.000000000000
         O           -2.852000000000    43.343000000000    52.881000000000    15.994914619570
         C           -0.860000000000    45.455000000000    48.481000000000    12.000000000000
         O           -0.834000000000    45.235000000000    53.590000000000    15.994914619570
         N           -0.870000000000    46.412000000000    49.496000000000    14.003074004430
         C           -0.997000000000    47.656000000000    48.915000000000    12.000000000000
         C            0.110000000000    47.928000000000    48.142000000000    12.000000000000
         C           -1.946000000000    46.213000000000    50.350000000000    12.000000000000
         C           -1.912000000000    45.057000000000    51.091000000000    12.000000000000
         S           -2.221000000000    44.980000000000    52.478000000000    31.972071174400
         H           -3.704000000000    46.727000000000    52.258000000000     1.007825032230
         H            1.167000000000    45.497000000000    48.368000000000     1.007825032230
         H            0.327000000000    44.830000000000    46.967000000000     1.007825032230
         H           -0.889000000000    44.457000000000    48.918000000000     1.007825032230
         H           -1.732000000000    45.592000000000    47.841000000000     1.007825032230
         H           -1.082000000000    48.410000000000    49.697000000000     1.007825032230
         H           -1.889000000000    47.674000000000    48.289000000000     1.007825032230
         H           -0.002000000000    48.903000000000    47.668000000000     1.007825032230
         H            1.001000000000    47.937000000000    48.769000000000     1.007825032230
         H           -2.823000000000    46.129000000000    49.708000000000     1.007825032230
         H           -1.985000000000    47.054000000000    51.042000000000     1.007825032230
         H           -0.840000000000    44.862000000000    51.112000000000     1.007825032230
         H           -2.601000000000    44.372000000000    50.598000000000     1.007825032230
         C           12.869000000000    48.669000000000    55.651000000000    12.000000000000
         O           12.774000000000    47.509000000000    55.249000000000    15.994914619570
         N           11.862000000000    49.290000000000    56.238000000000    14.003074004430
         C           10.574000000000    48.651000000000    56.514000000000    12.000000000000
         C            9.479000000000    49.442000000000    55.784000000000    12.000000000000
         O            9.222000000000    50.616000000000    56.099000000000    15.994914619570
         C           10.282000000000    48.658000000000    58.060000000000    12.000000000000
         C            8.950000000000    47.961000000000    58.320000000000    12.000000000000
         C           11.449000000000    48.005000000000    58.839000000000    12.000000000000
         H           11.987000000000    50.255000000000    56.510000000000     1.007825032230
         H           10.589000000000    47.624000000000    56.149000000000     1.007825032230
         H           10.193000000000    49.695000000000    58.385000000000     1.007825032230
         H            8.741000000000    47.962000000000    59.390000000000     1.007825032230
         H            9.002000000000    46.933000000000    57.961000000000     1.007825032230
         H            8.155000000000    48.489000000000    57.794000000000     1.007825032230
         H           11.227000000000    48.020000000000    59.906000000000     1.007825032230
         H           11.574000000000    46.974000000000    58.508000000000     1.007825032230
         H           12.368000000000    48.561000000000    58.651000000000     1.007825032230
         N            8.831000000000    48.837000000000    54.788000000000    14.003074004430
         C            7.706000000000    49.436000000000    54.084000000000    12.000000000000
         C            6.456000000000    48.981000000000    54.822000000000    12.000000000000
         O            6.310000000000    47.784000000000    55.139000000000    15.994914619570
         C            7.599000000000    48.942000000000    52.633000000000    12.000000000000
         C            8.692000000000    49.472000000000    51.736000000000    12.000000000000
         C            9.959000000000    48.898000000000    51.781000000000    12.000000000000
         C            8.415000000000    50.537000000000    50.880000000000    12.000000000000
         C           10.961000000000    49.400000000000    50.960000000000    12.000000000000
         C            9.426000000000    51.032000000000    50.065000000000    12.000000000000
         C           10.685000000000    50.467000000000    50.116000000000    12.000000000000
         O           11.708000000000    50.978000000000    49.318000000000    15.994914619570
         H            9.136000000000    47.916000000000    54.508000000000     1.007825032230
         H            7.783000000000    50.523000000000    54.107000000000     1.007825032230
         H            6.637000000000    49.260000000000    52.230000000000     1.007825032230
         H            7.639000000000    47.853000000000    52.629000000000     1.007825032230
         H           10.161000000000    48.072000000000    52.447000000000     1.007825032230
         H            7.427000000000    50.972000000000    50.851000000000     1.007825032230
         H           11.948000000000    48.963000000000    50.978000000000     1.007825032230
         H            9.228000000000    51.855000000000    49.395000000000     1.007825032230
         H           11.376000000000    51.721000000000    48.808000000000     1.007825032230
         N            5.533000000000    49.874000000000    55.110000000000    14.003074004430
         C            4.317000000000    49.477000000000    55.789000000000    12.000000000000
         C            3.333000000000    50.620000000000    55.891000000000    12.000000000000
         O            3.372000000000    51.588000000000    55.127000000000    15.994914619570
         H            5.674000000000    50.841000000000    54.856000000000     1.007825032230
         H            4.569000000000    49.137000000000    56.794000000000     1.007825032230
         H            3.854000000000    48.656000000000    55.241000000000     1.007825032230
         N            2.442000000000    50.507000000000    56.862000000000    14.003074004430
         C            1.413000000000    51.506000000000    57.119000000000    12.000000000000
         C            1.670000000000    52.119000000000    58.461000000000    12.000000000000
         O            2.084000000000    51.417000000000    59.378000000000    15.994914619570
         C            0.005000000000    50.927000000000    57.232000000000    12.000000000000
         C           -0.521000000000    50.237000000000    56.001000000000    12.000000000000
         C           -0.985000000000    51.011000000000    54.951000000000    12.000000000000
         C           -0.569000000000    48.854000000000    55.936000000000    12.000000000000
         C           -1.502000000000    50.387000000000    53.835000000000    12.000000000000
         C           -1.086000000000    48.222000000000    54.817000000000    12.000000000000
         C           -1.549000000000    49.003000000000    53.779000000000    12.000000000000
         O           -2.106000000000    48.406000000000    52.664000000000    15.994914619570
         H            2.477000000000    49.689000000000    57.454000000000     1.007825032230
         H            1.439000000000    52.275000000000    56.347000000000     1.007825032230
         H            0.006000000000    50.203000000000    58.047000000000     1.007825032230
         H           -0.679000000000    51.735000000000    57.492000000000     1.007825032230
         H           -0.943000000000    52.089000000000    55.005000000000     1.007825032230
         H           -0.201000000000    48.265000000000    56.763000000000     1.007825032230
         H           -1.869000000000    50.975000000000    53.007000000000     1.007825032230
         H           -1.126000000000    47.144000000000    54.759000000000     1.007825032230
         H           -2.740000000000    47.740000000000    52.940000000000     1.007825032230
         N            1.353000000000    53.383000000000    58.618000000000    14.003074004430
         C            1.379000000000    54.012000000000    59.918000000000    12.000000000000
         C            0.072000000000    53.524000000000    60.555000000000    12.000000000000
         O           -1.014000000000    53.786000000000    60.032000000000    15.994914619570
         C            1.368000000000    55.515000000000    59.744000000000    12.000000000000
         C            1.385000000000    56.331000000000    61.039000000000    12.000000000000
         O            0.880000000000    55.917000000000    62.095000000000    15.994914619570
         O            1.931000000000    57.431000000000    60.951000000000    15.994914619570
         H            1.085000000000    53.928000000000    57.811000000000     1.007825032230
         H            2.245000000000    53.688000000000    60.496000000000     1.007825032230
         H            2.247000000000    55.792000000000    59.162000000000     1.007825032230
         H            0.479000000000    55.789000000000    59.176000000000     1.007825032230
         N            0.064000000000    52.892000000000    61.725000000000    14.003074004430
         C           -1.173000000000    52.358000000000    62.288000000000    12.000000000000
         C           -2.171000000000    53.409000000000    62.766000000000    12.000000000000
         O           -3.340000000000    53.082000000000    63.002000000000    15.994914619570
         C           -0.884000000000    51.432000000000    63.465000000000    12.000000000000
         O           -0.305000000000    50.228000000000    62.993000000000    15.994914619570
         H            0.929000000000    52.779000000000    62.234000000000     1.007825032230
         H           -1.661000000000    51.766000000000    61.513000000000     1.007825032230
         H           -0.193000000000    51.922000000000    64.151000000000     1.007825032230
         H           -1.814000000000    51.207000000000    63.987000000000     1.007825032230
         H            0.094000000000    49.756000000000    63.727000000000     1.007825032230
         N           -1.723000000000    54.648000000000    62.956000000000    14.003074004430
         C           -2.659000000000    55.732000000000    63.202000000000    12.000000000000
         C           -3.518000000000    55.978000000000    61.988000000000    12.000000000000
         O           -4.628000000000    56.464000000000    62.145000000000    15.994914619570
         C           -1.958000000000    57.050000000000    63.504000000000    12.000000000000
         C           -1.189000000000    56.951000000000    64.807000000000    12.000000000000
         N            0.113000000000    57.238000000000    64.812000000000    14.003074004430
         O           -1.733000000000    56.536000000000    65.839000000000    15.994914619570
         H           -0.731000000000    54.835000000000    62.929000000000     1.007825032230
         H           -3.299000000000    55.467000000000    64.044000000000     1.007825032230
         H           -2.702000000000    57.842000000000    63.585000000000     1.007825032230
         H           -1.267000000000    57.285000000000    62.694000000000     1.007825032230
         H            0.566000000000    57.547000000000    63.963000000000     1.007825032230
         H            0.647000000000    57.147000000000    65.665000000000     1.007825032230
         N           -3.063000000000    55.713000000000    60.763000000000    14.003074004430
         C           -3.859000000000    55.957000000000    59.566000000000    12.000000000000
         C           -4.489000000000    54.638000000000    59.165000000000    12.000000000000
         O           -5.677000000000    54.600000000000    58.838000000000    15.994914619570
         C           -2.936000000000    56.525000000000    58.453000000000    12.000000000000
         C           -2.419000000000    57.872000000000    58.904000000000    12.000000000000
         C           -3.673000000000    56.641000000000    57.124000000000    12.000000000000
         C           -1.159000000000    58.375000000000    58.200000000000    12.000000000000
         H           -2.134000000000    55.330000000000    60.661000000000     1.007825032230
         H           -4.643000000000    56.680000000000    59.792000000000     1.007825032230
         H           -2.089000000000    55.851000000000    58.325000000000     1.007825032230
         H           -3.209000000000    58.605000000000    58.738000000000     1.007825032230
         H           -2.217000000000    57.821000000000    59.974000000000     1.007825032230
         H           -4.035000000000    55.658000000000    56.822000000000     1.007825032230
         H           -4.518000000000    57.321000000000    57.235000000000     1.007825032230
         H           -2.994000000000    57.028000000000    56.364000000000     1.007825032230
         H           -0.881000000000    59.348000000000    58.604000000000     1.007825032230
         H           -0.345000000000    57.668000000000    58.363000000000     1.007825032230
         H           -1.352000000000    58.467000000000    57.131000000000     1.007825032230
         N           -3.764000000000    53.513000000000    59.144000000000    14.003074004430
         C           -4.323000000000    52.242000000000    58.734000000000    12.000000000000
         C           -3.681000000000    51.215000000000    59.641000000000    12.000000000000
         O           -2.469000000000    51.006000000000    59.589000000000    15.994914619570
         C           -3.962000000000    52.008000000000    57.296000000000    12.000000000000
         C           -4.635000000000    50.801000000000    56.669000000000    12.000000000000
         C           -4.176000000000    49.512000000000    56.726000000000    12.000000000000
         N           -5.696000000000    50.809000000000    55.872000000000    14.003074004430
         C           -5.895000000000    49.594000000000    55.423000000000    12.000000000000
         N           -4.976000000000    48.833000000000    55.943000000000    14.003074004430
         H           -2.794000000000    53.552000000000    59.424000000000     1.007825032230
         H           -5.406000000000    52.241000000000    58.862000000000     1.007825032230
         H           -2.883000000000    51.867000000000    57.234000000000     1.007825032230
         H           -4.231000000000    52.894000000000    56.721000000000     1.007825032230
         H           -6.258000000000    51.618000000000    55.648000000000     1.007825032230
         H           -3.337000000000    49.137000000000    57.293000000000     1.007825032230
         H           -6.677000000000    49.282000000000    54.747000000000     1.007825032230
         N           -4.454000000000    50.568000000000    60.487000000000    14.003074004430
         C           -3.913000000000    49.659000000000    61.489000000000    12.000000000000
         C           -3.055000000000    48.558000000000    60.876000000000    12.000000000000
         O           -3.491000000000    47.931000000000    59.898000000000    15.994914619570
         C           -5.077000000000    49.060000000000    62.264000000000    12.000000000000
         C           -4.581000000000    48.271000000000    63.463000000000    12.000000000000
         C           -5.696000000000    47.747000000000    64.361000000000    12.000000000000
         C           -5.125000000000    47.550000000000    65.754000000000    12.000000000000
         N           -6.117000000000    47.166000000000    66.752000000000    14.003074004430
         H           -5.453000000000    50.706000000000    60.440000000000     1.007825032230
         H           -3.296000000000    50.234000000000    62.180000000000     1.007825032230
         H           -5.727000000000    49.864000000000    62.610000000000     1.007825032230
         H           -5.643000000000    48.398000000000    61.608000000000     1.007825032230
         H           -4.005000000000    47.420000000000    63.099000000000     1.007825032230
         H           -3.926000000000    48.910000000000    64.055000000000     1.007825032230
         H           -6.513000000000    48.468000000000    64.395000000000     1.007825032230
         H           -6.062000000000    46.795000000000    63.976000000000     1.007825032230
         H           -4.367000000000    46.769000000000    65.706000000000     1.007825032230
         H           -4.651000000000    48.479000000000    66.072000000000     1.007825032230
         H           -5.667000000000    47.053000000000    67.649000000000     1.007825032230
         H           -6.548000000000    46.294000000000    66.480000000000     1.007825032230
         H           -6.824000000000    47.884000000000    66.818000000000     1.007825032230
         N           -1.840000000000    48.367000000000    61.392000000000    14.003074004430
         C           -0.992000000000    47.311000000000    60.887000000000    12.000000000000
         C           -0.176000000000    46.758000000000    62.031000000000    12.000000000000
         O            0.958000000000    47.176000000000    62.300000000000    15.994914619570
         C           -0.081000000000    47.849000000000    59.785000000000    12.000000000000
         S            0.906000000000    46.497000000000    59.054000000000    31.972071174400
         H           -1.511000000000    48.963000000000    62.139000000000     1.007825032230
         H           -1.616000000000    46.517000000000    60.478000000000     1.007825032230
         H           -0.691000000000    48.308000000000    59.007000000000     1.007825032230
         H            0.590000000000    48.598000000000    60.206000000000     1.007825032230
         N           -0.745000000000    45.803000000000    62.754000000000    14.003074004430
         C           -0.066000000000    45.169000000000    63.887000000000    12.000000000000
         C            1.297000000000    44.560000000000    63.509000000000    12.000000000000
         O            2.300000000000    44.868000000000    64.165000000000    15.994914619570
         H           -1.679000000000    45.502000000000    62.515000000000     1.007825032230
         H            0.092000000000    45.920000000000    64.661000000000     1.007825032230
         H           -0.706000000000    44.381000000000    64.285000000000     1.007825032230
         N            1.441000000000    43.750000000000    62.430000000000    14.003074004430
         C            2.722000000000    43.233000000000    61.953000000000    12.000000000000
         C            3.756000000000    44.331000000000    61.685000000000    12.000000000000
         O            4.949000000000    44.126000000000    61.944000000000    15.994914619570
         C            2.361000000000    42.431000000000    60.697000000000    12.000000000000
         C            0.961000000000    41.944000000000    60.950000000000    12.000000000000
         C            0.350000000000    43.177000000000    61.613000000000    12.000000000000
         H            3.124000000000    42.549000000000    62.701000000000     1.007825032230
         H            2.394000000000    43.066000000000    59.812000000000     1.007825032230
         H            3.040000000000    41.586000000000    60.581000000000     1.007825032230
         H            0.449000000000    41.692000000000    60.021000000000     1.007825032230
         H            0.963000000000    41.096000000000    61.635000000000     1.007825032230
         H           -0.493000000000    42.895000000000    62.243000000000     1.007825032230
         H            0.031000000000    43.893000000000    60.855000000000     1.007825032230
         N            3.322000000000    45.484000000000    61.134000000000    14.003074004430
         C            4.203000000000    46.620000000000    60.883000000000    12.000000000000
         C            4.775000000000    47.153000000000    62.194000000000    12.000000000000
         O            5.993000000000    47.336000000000    62.287000000000    15.994914619570
         C            3.465000000000    47.784000000000    60.221000000000    12.000000000000
         S            2.700000000000    47.388000000000    58.627000000000    31.972071174400
         H            2.346000000000    45.564000000000    60.885000000000     1.007825032230
         H            5.022000000000    46.302000000000    60.238000000000     1.007825032230
         H            2.681000000000    48.119000000000    60.900000000000     1.007825032230
         H            4.169000000000    48.603000000000    60.074000000000     1.007825032230
         N            3.929000000000    47.366000000000    63.213000000000    14.003074004430
         C            4.400000000000    47.850000000000    64.519000000000    12.000000000000
         C            3.252000000000    48.130000000000    65.453000000000    12.000000000000
         C            2.275000000000    49.174000000000    64.947000000000    12.000000000000
         O            2.661000000000    50.072000000000    64.202000000000    15.994914619570
         O            1.114000000000    49.053000000000    65.326000000000    15.994914619570
         H            2.944000000000    47.189000000000    63.080000000000     1.007825032230
         H            4.957000000000    48.774000000000    64.366000000000     1.007825032230
         H            2.706000000000    47.200000000000    65.611000000000     1.007825032230
         H            3.654000000000    48.464000000000    66.409000000000     1.007825032230
         C           12.566000000000    53.009000000000    57.937000000000    12.000000000000
         O           12.459000000000    51.916000000000    57.371000000000    15.994914619570
         N           11.485000000000    53.672000000000    58.281000000000    14.003074004430
         C           10.147000000000    53.178000000000    57.973000000000    12.000000000000
         C            9.589000000000    54.010000000000    56.814000000000    12.000000000000
         O            9.658000000000    55.244000000000    56.807000000000    15.994914619570
         C            9.253000000000    53.305000000000    59.218000000000    12.000000000000
         C            7.869000000000    52.700000000000    59.024000000000    12.000000000000
         C            7.687000000000    51.343000000000    59.216000000000    12.000000000000
         C            6.802000000000    53.499000000000    58.641000000000    12.000000000000
         C            6.436000000000    50.789000000000    59.028000000000    12.000000000000
         C            5.556000000000    52.939000000000    58.454000000000    12.000000000000
         C            5.384000000000    51.590000000000    58.648000000000    12.000000000000
         H           11.583000000000    54.549000000000    58.773000000000     1.007825032230
         H           10.206000000000    52.132000000000    57.673000000000     1.007825032230
         H            9.741000000000    52.795000000000    60.049000000000     1.007825032230
         H            9.144000000000    54.360000000000    59.467000000000     1.007825032230
         H            8.518000000000    50.720000000000    59.511000000000     1.007825032230
         H            6.947000000000    54.558000000000    58.489000000000     1.007825032230
         H            6.284000000000    49.730000000000    59.179000000000     1.007825032230
         H            4.721000000000    53.557000000000    58.157000000000     1.007825032230
         H            4.408000000000    51.152000000000    58.500000000000     1.007825032230
         N            9.024000000000    53.368000000000    55.798000000000    14.003074004430
         C            8.472000000000    54.040000000000    54.638000000000    12.000000000000
         C            6.973000000000    53.748000000000    54.671000000000    12.000000000000
         O            6.536000000000    52.594000000000    54.558000000000    15.994914619570
         C            9.142000000000    53.478000000000    53.348000000000    12.000000000000
         C           10.605000000000    53.856000000000    53.284000000000    12.000000000000
         C            8.446000000000    54.045000000000    52.136000000000    12.000000000000
         C           11.302000000000    53.478000000000    54.566000000000    12.000000000000
         H            8.976000000000    52.360000000000    55.835000000000     1.007825032230
         H            8.645000000000    55.114000000000    54.711000000000     1.007825032230
         H            9.051000000000    52.392000000000    53.340000000000     1.007825032230
         H           11.075000000000    53.332000000000    52.452000000000     1.007825032230
         H           10.693000000000    54.931000000000    53.129000000000     1.007825032230
         H            7.389000000000    53.781000000000    52.167000000000     1.007825032230
         H            8.549000000000    55.130000000000    52.132000000000     1.007825032230
         H            8.897000000000    53.634000000000    51.233000000000     1.007825032230
         H           12.377000000000    53.428000000000    54.395000000000     1.007825032230
         H           11.090000000000    54.227000000000    55.329000000000     1.007825032230
         H           10.942000000000    52.506000000000    54.902000000000     1.007825032230
         N            6.166000000000    54.792000000000    54.866000000000    14.003074004430
         C            4.714000000000    54.653000000000    54.968000000000    12.000000000000
         C            4.103000000000    54.707000000000    53.574000000000    12.000000000000
         O            4.298000000000    55.692000000000    52.855000000000    15.994914619570
         C            4.122000000000    55.782000000000    55.827000000000    12.000000000000
         C            2.598000000000    55.732000000000    55.945000000000    12.000000000000
         N            2.013000000000    56.857000000000    56.341000000000    14.003074004430
         O            1.918000000000    54.728000000000    55.674000000000    15.994914619570
         H            6.573000000000    55.713000000000    54.946000000000     1.007825032230
         H            4.477000000000    53.693000000000    55.426000000000     1.007825032230
         H            4.547000000000    55.711000000000    56.828000000000     1.007825032230
         H            4.408000000000    56.740000000000    55.392000000000     1.007825032230
         H            2.573000000000    57.671000000000    56.551000000000     1.007825032230
         H            1.008000000000    56.899000000000    56.432000000000     1.007825032230
         N            3.358000000000    53.697000000000    53.143000000000    14.003074004430
         C            2.813000000000    53.718000000000    51.788000000000    12.000000000000
         C            1.415000000000    54.343000000000    51.725000000000    12.000000000000
         O            0.846000000000    54.490000000000    50.639000000000    15.994914619570
         C            2.765000000000    52.263000000000    51.154000000000    12.000000000000
         C            1.854000000000    51.314000000000    51.971000000000    12.000000000000
         C            4.222000000000    51.753000000000    51.018000000000    12.000000000000
         C            1.552000000000    49.957000000000    51.275000000000    12.000000000000
         H            3.168000000000    52.914000000000    53.752000000000     1.007825032230
         H            3.476000000000    54.326000000000    51.173000000000     1.007825032230
         H            2.346000000000    52.349000000000    50.152000000000     1.007825032230
         H            2.343000000000    51.107000000000    52.923000000000     1.007825032230
         H            0.910000000000    51.822000000000    52.168000000000     1.007825032230
         H            4.218000000000    50.753000000000    50.584000000000     1.007825032230
         H            4.784000000000    52.427000000000    50.372000000000     1.007825032230
         H            4.689000000000    51.720000000000    52.002000000000     1.007825032230
         H            0.908000000000    49.355000000000    51.916000000000     1.007825032230
         H            2.486000000000    49.425000000000    51.096000000000     1.007825032230
         H            1.050000000000    50.140000000000    50.325000000000     1.007825032230
         N            0.803000000000    54.699000000000    52.842000000000    14.003074004430
         C           -0.523000000000    55.306000000000    52.821000000000    12.000000000000
         C           -0.453000000000    56.609000000000    53.627000000000    12.000000000000
         O           -0.633000000000    56.589000000000    54.848000000000    15.994914619570
         C           -1.551000000000    54.355000000000    53.441000000000    12.000000000000
         C           -2.945000000000    54.929000000000    53.268000000000    12.000000000000
         S           -4.230000000000    53.864000000000    53.922000000000    31.972071174400
         C           -4.327000000000    52.868000000000    52.489000000000    12.000000000000
         H            1.263000000000    54.547000000000    53.728000000000     1.007825032230
         H           -0.806000000000    55.528000000000    51.792000000000     1.007825032230
         H           -1.338000000000    54.233000000000    54.503000000000     1.007825032230
         H           -1.494000000000    53.386000000000    52.946000000000     1.007825032230
         H           -2.992000000000    55.887000000000    53.785000000000     1.007825032230
         H           -3.129000000000    55.092000000000    52.206000000000     1.007825032230
         H           -5.082000000000    52.095000000000    52.634000000000     1.007825032230
         H           -4.601000000000    53.487000000000    51.634000000000     1.007825032230
         H           -3.359000000000    52.401000000000    52.305000000000     1.007825032230
         N           -0.069000000000    57.747000000000    53.033000000000    14.003074004430
         C            0.130000000000    59.004000000000    53.753000000000    12.000000000000
         C           -1.161000000000    59.540000000000    54.366000000000    12.000000000000
         O           -1.088000000000    60.325000000000    55.314000000000    15.994914619570
         C            0.742000000000    59.923000000000    52.710000000000    12.000000000000
         C            0.180000000000    59.391000000000    51.392000000000    12.000000000000
         C            0.301000000000    57.877000000000    51.623000000000    12.000000000000
         H            0.857000000000    58.842000000000    54.549000000000     1.007825032230
         H            0.437000000000    60.956000000000    52.875000000000     1.007825032230
         H            1.829000000000    59.841000000000    52.721000000000     1.007825032230
         H           -0.857000000000    59.694000000000    51.246000000000     1.007825032230
         H            0.798000000000    59.706000000000    50.551000000000     1.007825032230
         H            1.320000000000    57.531000000000    51.449000000000     1.007825032230
         H           -0.402000000000    57.335000000000    50.990000000000     1.007825032230
         N           -2.347000000000    59.218000000000    53.855000000000    14.003074004430
         C           -3.580000000000    59.608000000000    54.506000000000    12.000000000000
         C           -4.621000000000    58.576000000000    54.120000000000    12.000000000000
         O           -4.435000000000    57.772000000000    53.204000000000    15.994914619570
         C           -4.036000000000    61.020000000000    54.086000000000    12.000000000000
         C           -4.588000000000    61.145000000000    52.709000000000    12.000000000000
         C           -5.126000000000    62.533000000000    52.424000000000    12.000000000000
         O           -6.188000000000    62.907000000000    52.919000000000    15.994914619570
         O           -4.454000000000    63.220000000000    51.686000000000    15.994914619570
         H           -2.388000000000    58.690000000000    52.995000000000     1.007825032230
         H           -3.437000000000    59.585000000000    55.586000000000     1.007825032230
         H           -3.175000000000    61.685000000000    54.162000000000     1.007825032230
         H           -4.794000000000    61.359000000000    54.792000000000     1.007825032230
         H           -3.796000000000    60.923000000000    51.993000000000     1.007825032230
         H           -5.393000000000    60.420000000000    52.583000000000     1.007825032230
         N           -5.705000000000    58.589000000000    54.877000000000    14.003074004430
         C           -6.757000000000    57.578000000000    54.836000000000    12.000000000000
         C           -7.234000000000    57.352000000000    53.418000000000    12.000000000000
         O           -7.586000000000    58.298000000000    52.725000000000    15.994914619570
         C           -7.784000000000    58.137000000000    55.781000000000    12.000000000000
         C           -8.887000000000    57.314000000000    56.382000000000    12.000000000000
         C           -9.560000000000    58.360000000000    57.281000000000    12.000000000000
         C          -10.620000000000    57.764000000000    58.185000000000    12.000000000000
         N          -11.100000000000    58.732000000000    59.160000000000    14.003074004430
         H           -5.813000000000    59.352000000000    55.530000000000     1.007825032230
         H           -6.371000000000    56.642000000000    55.238000000000     1.007825032230
         H           -7.224000000000    58.546000000000    56.622000000000     1.007825032230
         H           -8.256000000000    58.979000000000    55.275000000000     1.007825032230
         H           -9.570000000000    56.940000000000    55.620000000000     1.007825032230
         H           -8.481000000000    56.495000000000    56.976000000000     1.007825032230
         H           -8.796000000000    58.828000000000    57.902000000000     1.007825032230
         H          -10.020000000000    59.122000000000    56.652000000000     1.007825032230
         H          -11.459000000000    57.432000000000    57.574000000000     1.007825032230
         H          -10.200000000000    56.907000000000    58.711000000000     1.007825032230
         H          -11.803000000000    58.302000000000    59.744000000000     1.007825032230
         H          -10.329000000000    59.042000000000    59.734000000000     1.007825032230
         H          -11.501000000000    59.524000000000    58.679000000000     1.007825032230
         N           -7.092000000000    56.125000000000    52.927000000000    14.003074004430
         C           -7.542000000000    55.739000000000    51.597000000000    12.000000000000
         C           -6.706000000000    56.276000000000    50.425000000000    12.000000000000
         O           -7.110000000000    56.102000000000    49.266000000000    15.994914619570
         H           -6.650000000000    55.425000000000    53.506000000000     1.007825032230
         H           -7.532000000000    54.650000000000    51.544000000000     1.007825032230
         H           -8.570000000000    56.079000000000    51.470000000000     1.007825032230
         N           -5.539000000000    56.901000000000    50.662000000000    14.003074004430
         C           -4.668000000000    57.406000000000    49.617000000000    12.000000000000
         C           -3.305000000000    56.701000000000    49.689000000000    12.000000000000
         O           -2.574000000000    56.844000000000    50.663000000000    15.994914619570
         C           -4.477000000000    58.938000000000    49.771000000000    12.000000000000
         C           -3.520000000000    59.471000000000    48.683000000000    12.000000000000
         C           -5.826000000000    59.653000000000    49.617000000000    12.000000000000
         H           -5.252000000000    57.026000000000    51.622000000000     1.007825032230
         H           -5.122000000000    57.201000000000    48.647000000000     1.007825032230
         H           -4.063000000000    59.154000000000    50.756000000000     1.007825032230
         H           -2.553000000000    58.975000000000    48.774000000000     1.007825032230
         H           -3.390000000000    60.546000000000    48.809000000000     1.007825032230
         H           -3.941000000000    59.268000000000    47.698000000000     1.007825032230
         H           -6.518000000000    59.291000000000    50.377000000000     1.007825032230
         H           -6.234000000000    59.449000000000    48.627000000000     1.007825032230
         H           -5.684000000000    60.727000000000    49.737000000000     1.007825032230
         N           -2.981000000000    55.933000000000    48.650000000000    14.003074004430
         C           -1.694000000000    55.276000000000    48.503000000000    12.000000000000
         C           -0.689000000000    56.178000000000    47.833000000000    12.000000000000
         O           -1.007000000000    57.031000000000    46.986000000000    15.994914619570
         C           -1.807000000000    54.027000000000    47.654000000000    12.000000000000
         C           -2.448000000000    52.908000000000    48.447000000000    12.000000000000
         C           -1.674000000000    52.148000000000    49.313000000000    12.000000000000
         C           -3.793000000000    52.637000000000    48.293000000000    12.000000000000
         C           -2.246000000000    51.109000000000    50.022000000000    12.000000000000
         C           -4.359000000000    51.592000000000    49.009000000000    12.000000000000
         C           -3.585000000000    50.828000000000    49.870000000000    12.000000000000
         H           -3.669000000000    55.800000000000    47.923000000000     1.007825032230
         H           -1.321000000000    55.001000000000    49.490000000000     1.007825032230
         H           -2.418000000000    54.242000000000    46.778000000000     1.007825032230
         H           -0.812000000000    53.718000000000    47.333000000000     1.007825032230
         H           -0.624000000000    52.369000000000    49.433000000000     1.007825032230
         H           -4.397000000000    53.231000000000    47.623000000000     1.007825032230
         H           -1.643000000000    50.518000000000    50.695000000000     1.007825032230
         H           -5.410000000000    51.372000000000    48.895000000000     1.007825032230
         H           -4.032000000000    50.014000000000    50.420000000000     1.007825032230
         N            0.559000000000    55.981000000000    48.219000000000    14.003074004430
         C            1.648000000000    56.676000000000    47.609000000000    12.000000000000
         C            2.148000000000    55.749000000000    46.503000000000    12.000000000000
         O            2.969000000000    54.837000000000    46.727000000000    15.994914619570
         C            2.727000000000    56.921000000000    48.641000000000    12.000000000000
         C            3.851000000000    57.807000000000    48.123000000000    12.000000000000
         O            4.136000000000    57.836000000000    46.930000000000    15.994914619570
         O            4.466000000000    58.475000000000    48.937000000000    15.994914619570
         H            0.748000000000    55.324000000000    48.962000000000     1.007825032230
         H            1.306000000000    57.621000000000    47.186000000000     1.007825032230
         H            3.149000000000    55.961000000000    48.937000000000     1.007825032230
         H            2.279000000000    57.394000000000    49.515000000000     1.007825032230
         N            1.729000000000    56.044000000000    45.279000000000    14.003074004430
         C            2.074000000000    55.193000000000    44.152000000000    12.000000000000
         C            3.544000000000    55.165000000000    43.751000000000    12.000000000000
         O            4.028000000000    54.128000000000    43.262000000000    15.994914619570
         C            1.196000000000    55.606000000000    42.978000000000    12.000000000000
         C           -0.276000000000    55.169000000000    43.109000000000    12.000000000000
         O           -0.642000000000    54.440000000000    44.043000000000    15.994914619570
         O           -1.058000000000    55.533000000000    42.223000000000    15.994914619570
         H            1.165000000000    56.868000000000    45.129000000000     1.007825032230
         H            1.794000000000    54.174000000000    44.420000000000     1.007825032230
         H            1.224000000000    56.692000000000    42.895000000000     1.007825032230
         H            1.608000000000    55.175000000000    42.065000000000     1.007825032230
         N            4.295000000000    56.236000000000    44.041000000000    14.003074004430
         C            5.738000000000    56.262000000000    43.810000000000    12.000000000000
         C            6.419000000000    55.264000000000    44.753000000000    12.000000000000
         O            7.287000000000    54.507000000000    44.311000000000    15.994914619570
         C            6.285000000000    57.691000000000    44.060000000000    12.000000000000
         C            7.817000000000    57.877000000000    44.132000000000    12.000000000000
         C            8.325000000000    58.939000000000    45.136000000000    12.000000000000
         O            7.863000000000    60.082000000000    45.076000000000    15.994914619570
         O            9.188000000000    58.652000000000    45.976000000000    15.994914619570
         H            3.849000000000    57.053000000000    44.433000000000     1.007825032230
         H            5.941000000000    55.976000000000    42.778000000000     1.007825032230
         H            5.919000000000    58.324000000000    43.252000000000     1.007825032230
         H            5.858000000000    58.056000000000    44.994000000000     1.007825032230
         H            8.165000000000    58.163000000000    43.139000000000     1.007825032230
         H            8.267000000000    56.918000000000    44.390000000000     1.007825032230
         N            6.007000000000    55.188000000000    46.022000000000    14.003074004430
         C            6.595000000000    54.232000000000    46.948000000000    12.000000000000
         C            6.178000000000    52.810000000000    46.615000000000    12.000000000000
         O            7.003000000000    51.909000000000    46.780000000000    15.994914619570
         C            6.185000000000    54.544000000000    48.389000000000    12.000000000000
         C            6.770000000000    55.890000000000    48.845000000000    12.000000000000
         C            8.263000000000    55.770000000000    49.033000000000    12.000000000000
         C            9.097000000000    56.857000000000    48.364000000000    12.000000000000
         N            8.714000000000    58.206000000000    48.749000000000    14.003074004430
         H            5.275000000000    55.805000000000    46.344000000000     1.007825032230
         H            7.680000000000    54.301000000000    46.874000000000     1.007825032230
         H            5.098000000000    54.589000000000    48.449000000000     1.007825032230
         H            6.549000000000    53.753000000000    49.045000000000     1.007825032230
         H            6.562000000000    56.648000000000    48.090000000000     1.007825032230
         H            6.309000000000    56.183000000000    49.788000000000     1.007825032230
         H            8.470000000000    55.798000000000    50.103000000000     1.007825032230
         H            8.583000000000    54.803000000000    48.645000000000     1.007825032230
         H           10.142000000000    56.705000000000    48.635000000000     1.007825032230
         H            8.998000000000    56.759000000000    47.283000000000     1.007825032230
         H            9.047000000000    58.862000000000    48.057000000000     1.007825032230
         H            7.708000000000    58.265000000000    48.811000000000     1.007825032230
         H            9.121000000000    58.428000000000    49.646000000000     1.007825032230
         N            4.954000000000    52.544000000000    46.147000000000    14.003074004430
         C            4.574000000000    51.175000000000    45.767000000000    12.000000000000
         C            5.400000000000    50.768000000000    44.548000000000    12.000000000000
         O            5.935000000000    49.653000000000    44.554000000000    15.994914619570
         C            3.036000000000    51.092000000000    45.467000000000    12.000000000000
         C            2.286000000000    51.433000000000    46.777000000000    12.000000000000
         C            2.604000000000    49.685000000000    45.023000000000    12.000000000000
         C            0.773000000000    51.661000000000    46.639000000000    12.000000000000
         H            4.282000000000    53.292000000000    46.053000000000     1.007825032230
         H            4.809000000000    50.502000000000    46.592000000000     1.007825032230
         H            2.774000000000    51.816000000000    44.696000000000     1.007825032230
         H            2.438000000000    50.609000000000    47.474000000000     1.007825032230
         H            2.731000000000    52.331000000000    47.204000000000     1.007825032230
         H            3.120000000000    49.420000000000    44.100000000000     1.007825032230
         H            2.859000000000    48.965000000000    45.800000000000     1.007825032230
         H            1.527000000000    49.672000000000    44.854000000000     1.007825032230
         H            0.349000000000    51.893000000000    47.616000000000     1.007825032230
         H            0.592000000000    52.493000000000    45.958000000000     1.007825032230
         H            0.304000000000    50.760000000000    46.244000000000     1.007825032230
         N            5.592000000000    51.650000000000    43.542000000000    14.003074004430
         C            6.428000000000    51.322000000000    42.387000000000    12.000000000000
         C            7.875000000000    50.984000000000    42.805000000000    12.000000000000
         O            8.493000000000    50.019000000000    42.350000000000    15.994914619570
         C            6.431000000000    52.514000000000    41.431000000000    12.000000000000
         H            5.148000000000    52.556000000000    43.589000000000     1.007825032230
         H            5.999000000000    50.461000000000    41.875000000000     1.007825032230
         H            7.051000000000    52.284000000000    40.564000000000     1.007825032230
         H            6.833000000000    53.389000000000    41.943000000000     1.007825032230
         H            5.412000000000    52.720000000000    41.104000000000     1.007825032230
         N            8.420000000000    51.753000000000    43.762000000000    14.003074004430
         C            9.754000000000    51.519000000000    44.282000000000    12.000000000000
         C            9.824000000000    50.151000000000    44.980000000000    12.000000000000
         O           10.783000000000    49.382000000000    44.768000000000    15.994914619570
         C           10.071000000000    52.653000000000    45.226000000000    12.000000000000
         C           11.325000000000    52.457000000000    46.033000000000    12.000000000000
         C           11.503000000000    53.587000000000    47.030000000000    12.000000000000
         O           11.927000000000    54.654000000000    46.595000000000    15.994914619570
         O           11.218000000000    53.423000000000    48.217000000000    15.994914619570
         H            7.881000000000    52.522000000000    44.133000000000     1.007825032230
         H           10.465000000000    51.534000000000    43.456000000000     1.007825032230
         H           10.183000000000    53.564000000000    44.639000000000     1.007825032230
         H            9.233000000000    52.781000000000    45.911000000000     1.007825032230
         H           11.260000000000    51.512000000000    46.572000000000     1.007825032230
         H           12.184000000000    52.430000000000    45.362000000000     1.007825032230
         N            8.796000000000    49.803000000000    45.757000000000    14.003074004430
         C            8.772000000000    48.508000000000    46.402000000000    12.000000000000
         C            8.758000000000    47.383000000000    45.375000000000    12.000000000000
         O            9.544000000000    46.436000000000    45.473000000000    15.994914619570
         C            7.545000000000    48.399000000000    47.296000000000    12.000000000000
         C            7.324000000000    47.081000000000    48.078000000000    12.000000000000
         C            8.510000000000    46.703000000000    48.971000000000    12.000000000000
         C            6.091000000000    47.281000000000    48.927000000000    12.000000000000
         H            8.031000000000    50.447000000000    45.895000000000     1.007825032230
         H            9.665000000000    48.408000000000    47.019000000000     1.007825032230
         H            7.607000000000    49.203000000000    48.029000000000     1.007825032230
         H            6.664000000000    48.575000000000    46.679000000000     1.007825032230
         H            7.141000000000    46.273000000000    47.369000000000     1.007825032230
         H            9.398000000000    46.559000000000    48.355000000000     1.007825032230
         H            8.284000000000    45.779000000000    49.503000000000     1.007825032230
         H            8.692000000000    47.501000000000    49.691000000000     1.007825032230
         H            5.893000000000    46.375000000000    49.500000000000     1.007825032230
         H            5.238000000000    47.497000000000    48.283000000000     1.007825032230
         H            6.252000000000    48.115000000000    49.610000000000     1.007825032230
         N            7.912000000000    47.499000000000    44.338000000000    14.003074004430
         C            7.852000000000    46.455000000000    43.322000000000    12.000000000000
         C            9.185000000000    46.293000000000    42.614000000000    12.000000000000
         O            9.584000000000    45.139000000000    42.359000000000    15.994914619570
         C            6.783000000000    46.760000000000    42.296000000000    12.000000000000
         C            5.362000000000    46.760000000000    42.865000000000    12.000000000000
         C            4.409000000000    47.143000000000    41.755000000000    12.000000000000
         C            4.990000000000    45.393000000000    43.428000000000    12.000000000000
         H            7.316000000000    48.311000000000    44.262000000000     1.007825032230
         H            7.603000000000    45.512000000000    43.810000000000     1.007825032230
         H            6.984000000000    47.744000000000    41.873000000000     1.007825032230
         H            6.841000000000    46.018000000000    41.499000000000     1.007825032230
         H            5.298000000000    47.502000000000    43.661000000000     1.007825032230
         H            3.388000000000    47.150000000000    42.138000000000     1.007825032230
         H            4.488000000000    46.420000000000    40.943000000000     1.007825032230
         H            4.664000000000    48.135000000000    41.383000000000     1.007825032230
         H            5.683000000000    45.128000000000    44.226000000000     1.007825032230
         H            3.975000000000    45.428000000000    43.824000000000     1.007825032230
         H            5.045000000000    44.646000000000    42.636000000000     1.007825032230
         N            9.904000000000    47.411000000000    42.382000000000    14.003074004430
         C           11.223000000000    47.366000000000    41.743000000000    12.000000000000
         C           12.202000000000    46.580000000000    42.608000000000    12.000000000000
         O           12.899000000000    45.671000000000    42.126000000000    15.994914619570
         C           11.766000000000    48.807000000000    41.518000000000    12.000000000000
         C           13.162000000000    48.837000000000    40.902000000000    12.000000000000
         O           10.835000000000    49.469000000000    40.656000000000    15.994914619570
         H            9.523000000000    48.305000000000    42.657000000000     1.007825032230
         H           11.130000000000    46.870000000000    40.777000000000     1.007825032230
         H           11.792000000000    49.328000000000    42.475000000000     1.007825032230
         H           10.104000000000    49.811000000000    41.176000000000     1.007825032230
         H           13.480000000000    49.871000000000    40.772000000000     1.007825032230
         H           13.861000000000    48.322000000000    41.561000000000     1.007825032230
         H           13.142000000000    48.338000000000    39.933000000000     1.007825032230
         N           12.217000000000    46.887000000000    43.909000000000    14.003074004430
         C           13.102000000000    46.219000000000    44.832000000000    12.000000000000
         C           12.810000000000    44.733000000000    44.943000000000    12.000000000000
         O           13.706000000000    43.894000000000    45.089000000000    15.994914619570
         C           12.965000000000    46.853000000000    46.189000000000    12.000000000000
         C           13.636000000000    48.188000000000    46.328000000000    12.000000000000
         C           13.588000000000    48.526000000000    47.809000000000    12.000000000000
         C           14.561000000000    49.653000000000    48.122000000000    12.000000000000
         N           14.275000000000    50.860000000000    47.352000000000    14.003074004430
         H           11.594000000000    47.603000000000    44.254000000000     1.007825032230
         H           14.128000000000    46.349000000000    44.488000000000     1.007825032230
         H           13.399000000000    46.177000000000    46.925000000000     1.007825032230
         H           11.905000000000    46.973000000000    46.411000000000     1.007825032230
         H           14.669000000000    48.130000000000    45.986000000000     1.007825032230
         H           13.094000000000    48.940000000000    45.755000000000     1.007825032230
         H           12.578000000000    48.838000000000    48.074000000000     1.007825032230
         H           13.858000000000    47.644000000000    48.390000000000     1.007825032230
         H           14.493000000000    49.890000000000    49.184000000000     1.007825032230
         H           15.574000000000    49.320000000000    47.897000000000     1.007825032230
         H           14.943000000000    51.579000000000    47.591000000000     1.007825032230
         H           13.342000000000    51.183000000000    47.567000000000     1.007825032230
         H           14.341000000000    50.654000000000    46.366000000000     1.007825032230
         N           11.531000000000    44.377000000000    44.905000000000    14.003074004430
         C           11.130000000000    42.976000000000    44.972000000000    12.000000000000
         C           11.340000000000    42.248000000000    43.660000000000    12.000000000000
         O           11.424000000000    41.017000000000    43.683000000000    15.994914619570
         C            9.646000000000    42.848000000000    45.362000000000    12.000000000000
         C            9.265000000000    43.266000000000    46.773000000000    12.000000000000
         C            7.755000000000    43.294000000000    46.907000000000    12.000000000000
         C            9.881000000000    42.319000000000    47.757000000000    12.000000000000
         H           10.821000000000    45.091000000000    44.828000000000     1.007825032230
         H           11.730000000000    42.484000000000    45.738000000000     1.007825032230
         H            9.070000000000    43.463000000000    44.670000000000     1.007825032230
         H            9.347000000000    41.809000000000    45.223000000000     1.007825032230
         H            9.653000000000    44.268000000000    46.959000000000     1.007825032230
         H            7.485000000000    43.594000000000    47.920000000000     1.007825032230
         H            7.340000000000    44.007000000000    46.194000000000     1.007825032230
         H            7.354000000000    42.301000000000    46.703000000000     1.007825032230
         H            9.608000000000    42.618000000000    48.769000000000     1.007825032230
         H           10.966000000000    42.341000000000    47.652000000000     1.007825032230
         H            9.518000000000    41.309000000000    47.566000000000     1.007825032230
         N           11.455000000000    42.952000000000    42.525000000000    14.003074004430
         C           11.525000000000    42.334000000000    41.214000000000    12.000000000000
         C           10.164000000000    41.769000000000    40.833000000000    12.000000000000
         O           10.081000000000    40.762000000000    40.130000000000    15.994914619570
         H           11.495000000000    43.959000000000    42.585000000000     1.007825032230
         H           11.825000000000    43.080000000000    40.478000000000     1.007825032230
         H           12.259000000000    41.529000000000    41.232000000000     1.007825032230
         N            9.056000000000    42.383000000000    41.229000000000    14.003074004430
         C            7.732000000000    41.847000000000    40.950000000000    12.000000000000
         C            7.015000000000    42.653000000000    39.888000000000    12.000000000000
         O            7.168000000000    43.877000000000    39.827000000000    15.994914619570
         C            6.847000000000    41.867000000000    42.198000000000    12.000000000000
         C            7.270000000000    40.907000000000    43.286000000000    12.000000000000
         C            6.765000000000    39.494000000000    43.037000000000    12.000000000000
         N            5.309000000000    39.509000000000    42.945000000000    14.003074004430
         C            4.456000000000    39.277000000000    43.947000000000    12.000000000000
         N            4.847000000000    39.018000000000    45.181000000000    14.003074004430
         N            3.160000000000    39.333000000000    43.692000000000    14.003074004430
         H            9.134000000000    43.250000000000    41.741000000000     1.007825032230
         H            7.833000000000    40.818000000000    40.605000000000     1.007825032230
         H            6.864000000000    42.876000000000    42.610000000000     1.007825032230
         H            5.825000000000    41.629000000000    41.903000000000     1.007825032230
         H            8.359000000000    40.887000000000    43.332000000000     1.007825032230
         H            6.881000000000    41.260000000000    44.241000000000     1.007825032230
         H            7.071000000000    38.848000000000    43.860000000000     1.007825032230
         H            7.184000000000    39.117000000000    42.104000000000     1.007825032230
         H            4.909000000000    39.714000000000    42.040000000000     1.007825032230
         H            5.832000000000    38.979000000000    45.401000000000     1.007825032230
         H            4.161000000000    38.858000000000    45.905000000000     1.007825032230
         H            2.838000000000    39.538000000000    42.757000000000     1.007825032230
         H            2.492000000000    39.171000000000    44.432000000000     1.007825032230
         N            6.207000000000    41.956000000000    39.087000000000    14.003074004430
         C            5.293000000000    42.579000000000    38.150000000000    12.000000000000
         C            3.843000000000    42.635000000000    38.597000000000    12.000000000000
         O            3.041000000000    43.261000000000    37.909000000000    15.994914619570
         C            5.310000000000    41.860000000000    36.804000000000    12.000000000000
         C            6.551000000000    42.112000000000    35.946000000000    12.000000000000
         O            7.307000000000    43.063000000000    36.189000000000    15.994914619570
         O            6.749000000000    41.341000000000    35.013000000000    15.994914619570
         H            6.233000000000    40.948000000000    39.136000000000     1.007825032230
         H            5.631000000000    43.602000000000    37.985000000000     1.007825032230
         H            5.243000000000    40.789000000000    36.993000000000     1.007825032230
         H            4.430000000000    42.166000000000    36.238000000000     1.007825032230
         N            3.402000000000    41.944000000000    39.654000000000    14.003074004430
         C            2.003000000000    41.980000000000    40.075000000000    12.000000000000
         C            2.042000000000    42.251000000000    41.586000000000    12.000000000000
         O            3.101000000000    42.119000000000    42.211000000000    15.994914619570
         C            1.229000000000    40.623000000000    39.804000000000    12.000000000000
         C            1.480000000000    40.065000000000    38.389000000000    12.000000000000
         O            1.654000000000    39.648000000000    40.770000000000    15.994914619570
         H            4.056000000000    41.380000000000    40.177000000000     1.007825032230
         H            1.491000000000    42.799000000000    39.570000000000     1.007825032230
         H            0.160000000000    40.798000000000    39.928000000000     1.007825032230
         H            0.891000000000    39.158000000000    41.087000000000     1.007825032230
         H            0.925000000000    39.136000000000    38.261000000000     1.007825032230
         H            1.148000000000    40.792000000000    37.648000000000     1.007825032230
         H            2.545000000000    39.873000000000    38.258000000000     1.007825032230
         N            0.923000000000    42.587000000000    42.217000000000    14.003074004430
         C            0.860000000000    42.841000000000    43.647000000000    12.000000000000
         C            0.191000000000    41.696000000000    44.392000000000    12.000000000000
         O           -0.020000000000    41.755000000000    45.606000000000    15.994914619570
         C            0.083000000000    44.138000000000    43.892000000000    12.000000000000
         C            0.752000000000    45.382000000000    43.343000000000    12.000000000000
         C           -0.200000000000    46.571000000000    43.380000000000    12.000000000000
         N           -0.054000000000    47.428000000000    44.372000000000    14.003074004430
         O           -1.105000000000    46.721000000000    42.552000000000    15.994914619570
         H            0.074000000000    42.670000000000    41.677000000000     1.007825032230
         H            1.874000000000    42.962000000000    44.027000000000     1.007825032230
         H           -0.896000000000    44.042000000000    43.423000000000     1.007825032230
         H           -0.056000000000    44.263000000000    44.966000000000     1.007825032230
         H            1.055000000000    45.199000000000    42.312000000000     1.007825032230
         H            1.634000000000    45.609000000000    43.942000000000     1.007825032230
         H            0.677000000000    47.290000000000    45.055000000000     1.007825032230
         H           -0.673000000000    48.222000000000    44.448000000000     1.007825032230
         N           -0.126000000000    40.611000000000    43.683000000000    14.003074004430
         C           -0.846000000000    39.468000000000    44.218000000000    12.000000000000
         C           -0.127000000000    38.883000000000    45.417000000000    12.000000000000
         O            1.056000000000    38.530000000000    45.397000000000    15.994914619570
         C           -0.990000000000    38.374000000000    43.128000000000    12.000000000000
         C           -1.627000000000    38.920000000000    41.847000000000    12.000000000000
         C           -1.847000000000    37.233000000000    43.716000000000    12.000000000000
         C           -3.091000000000    39.330000000000    41.987000000000    12.000000000000
         H            0.152000000000    40.582000000000    42.713000000000     1.007825032230
         H           -1.840000000000    39.791000000000    44.527000000000     1.007825032230
         H           -0.001000000000    37.983000000000    42.890000000000     1.007825032230
         H           -1.563000000000    38.148000000000    41.080000000000     1.007825032230
         H           -1.054000000000    39.786000000000    41.516000000000     1.007825032230
         H           -1.966000000000    36.446000000000    42.971000000000     1.007825032230
         H           -2.827000000000    37.621000000000    43.994000000000     1.007825032230
         H           -1.354000000000    36.826000000000    44.598000000000     1.007825032230
         H           -3.323000000000    40.106000000000    41.258000000000     1.007825032230
         H           -3.266000000000    39.713000000000    42.992000000000     1.007825032230
         H           -3.729000000000    38.464000000000    41.811000000000     1.007825032230
         N           -0.881000000000    38.847000000000    46.502000000000    14.003074004430
         C           -0.441000000000    38.279000000000    47.754000000000    12.000000000000
         C            0.502000000000    39.140000000000    48.581000000000    12.000000000000
         O            0.972000000000    38.690000000000    49.632000000000    15.994914619570
         H           -1.812000000000    39.236000000000    46.453000000000     1.007825032230
         H           -1.326000000000    38.078000000000    48.358000000000     1.007825032230
         H            0.054000000000    37.331000000000    47.545000000000     1.007825032230
         N            0.859000000000    40.336000000000    48.132000000000    14.003074004430
         C            1.732000000000    41.190000000000    48.902000000000    12.000000000000
         C            1.034000000000    41.776000000000    50.121000000000    12.000000000000
         O           -0.031000000000    42.407000000000    50.002000000000    15.994914619570
         C            2.216000000000    42.332000000000    48.029000000000    12.000000000000
         C            3.407000000000    42.998000000000    47.384000000000    12.000000000000
         C            3.093000000000    44.447000000000    47.004000000000    12.000000000000
         C            4.542000000000    42.927000000000    48.387000000000    12.000000000000
         H            0.515000000000    40.654000000000    47.237000000000     1.007825032230
         H            2.593000000000    40.609000000000    49.233000000000     1.007825032230
         H            1.601000000000    42.161000000000    47.146000000000     1.007825032230
         H            1.711000000000    43.184000000000    48.485000000000     1.007825032230
         H            3.686000000000    42.444000000000    46.487000000000     1.007825032230
         H            3.962000000000    44.893000000000    46.520000000000     1.007825032230
         H            2.245000000000    44.467000000000    46.319000000000     1.007825032230
         H            2.848000000000    45.013000000000    47.902000000000     1.007825032230
         H            5.430000000000    43.398000000000    47.965000000000     1.007825032230
         H            4.253000000000    43.448000000000    49.300000000000     1.007825032230
         H            4.758000000000    41.884000000000    48.618000000000     1.007825032230
         N            1.609000000000    41.565000000000    51.285000000000    14.003074004430
         C            1.098000000000    42.152000000000    52.502000000000    12.000000000000
         C            2.197000000000    43.020000000000    53.128000000000    12.000000000000
         O            3.368000000000    42.991000000000    52.732000000000    15.994914619570
         C            0.678000000000    41.061000000000    53.494000000000    12.000000000000
         C           -0.525000000000    40.271000000000    53.005000000000    12.000000000000
         O            1.805000000000    40.199000000000    53.678000000000    15.994914619570
         H            2.429000000000    40.977000000000    51.329000000000     1.007825032230
         H            0.236000000000    42.776000000000    52.267000000000     1.007825032230
         H            0.430000000000    41.527000000000    54.448000000000     1.007825032230
         H            1.577000000000    39.501000000000    54.296000000000     1.007825032230
         H           -0.785000000000    39.510000000000    53.741000000000     1.007825032230
         H           -1.370000000000    40.945000000000    52.866000000000     1.007825032230
         H           -0.283000000000    39.791000000000    52.057000000000     1.007825032230
         N            1.761000000000    43.922000000000    53.995000000000    14.003074004430
         C            2.669000000000    44.782000000000    54.721000000000    12.000000000000
         C            2.899000000000    44.200000000000    56.110000000000    12.000000000000
         O            1.950000000000    43.687000000000    56.706000000000    15.994914619570
         C            2.071000000000    46.190000000000    54.846000000000    12.000000000000
         C            1.967000000000    46.894000000000    53.501000000000    12.000000000000
         S            3.577000000000    47.123000000000    52.682000000000    31.972071174400
         C            3.194000000000    46.290000000000    51.174000000000    12.000000000000
         H            0.767000000000    44.011000000000    54.153000000000     1.007825032230
         H            3.619000000000    44.837000000000    54.189000000000     1.007825032230
         H            1.073000000000    46.110000000000    55.278000000000     1.007825032230
         H            2.699000000000    46.784000000000    55.510000000000     1.007825032230
         H            1.328000000000    46.300000000000    52.848000000000     1.007825032230
         H            1.506000000000    47.870000000000    53.650000000000     1.007825032230
         H            4.062000000000    46.314000000000    50.515000000000     1.007825032230
         H            2.929000000000    45.255000000000    51.388000000000     1.007825032230
         H            2.354000000000    46.787000000000    50.688000000000     1.007825032230
         N            4.081000000000    44.299000000000    56.717000000000    14.003074004430
         C            5.246000000000    45.002000000000    56.188000000000    12.000000000000
         C            6.066000000000    44.193000000000    55.186000000000    12.000000000000
         O            5.934000000000    42.966000000000    55.087000000000    15.994914619570
         C            6.034000000000    45.354000000000    57.433000000000    12.000000000000
         C            5.875000000000    44.064000000000    58.208000000000    12.000000000000
         C            4.392000000000    43.743000000000    58.040000000000    12.000000000000
         H            4.914000000000    45.923000000000    55.709000000000     1.007825032230
         H            7.079000000000    45.565000000000    57.206000000000     1.007825032230
         H            5.574000000000    46.188000000000    57.964000000000     1.007825032230
         H            6.497000000000    43.274000000000    57.786000000000     1.007825032230
         H            6.115000000000    44.218000000000    59.260000000000     1.007825032230
         H            3.797000000000    44.224000000000    58.816000000000     1.007825032230
         H            4.231000000000    42.665000000000    58.048000000000     1.007825032230
         N            6.987000000000    44.867000000000    54.479000000000    14.003074004430
         C            8.000000000000    44.233000000000    53.656000000000    12.000000000000
         C            9.305000000000    44.847000000000    54.159000000000    12.000000000000
         O            9.452000000000    46.089000000000    54.229000000000    15.994914619570
         C            7.805000000000    44.569000000000    52.173000000000    12.000000000000
         C            6.630000000000    43.812000000000    51.545000000000    12.000000000000
         C            6.785000000000    42.295000000000    51.627000000000    12.000000000000
         N            5.768000000000    41.525000000000    51.936000000000    14.003074004430
         O            7.875000000000    41.758000000000    51.405000000000    15.994914619570
         H            6.974000000000    45.876000000000    54.523000000000     1.007825032230
         H            7.999000000000    43.154000000000    53.809000000000     1.007825032230
         H            7.620000000000    45.639000000000    52.079000000000     1.007825032230
         H            8.717000000000    44.319000000000    51.631000000000     1.007825032230
         H            6.554000000000    44.097000000000    50.496000000000     1.007825032230
         H            5.711000000000    44.101000000000    52.056000000000     1.007825032230
         H            4.864000000000    41.934000000000    52.124000000000     1.007825032230
         H            5.890000000000    40.524000000000    51.986000000000     1.007825032230
         N           10.212000000000    43.967000000000    54.584000000000    14.003074004430
         C           11.476000000000    44.368000000000    55.215000000000    12.000000000000
         C           12.675000000000    43.980000000000    54.367000000000    12.000000000000
         O           12.691000000000    42.891000000000    53.782000000000    15.994914619570
         C           11.576000000000    43.704000000000    56.617000000000    12.000000000000
         C           12.772000000000    44.291000000000    57.384000000000    12.000000000000
         C           10.249000000000    43.916000000000    57.370000000000    12.000000000000
         H           10.022000000000    42.982000000000    54.467000000000     1.007825032230
         H           11.474000000000    45.451000000000    55.341000000000     1.007825032230
         H           11.736000000000    42.634000000000    56.486000000000     1.007825032230
         H           12.839000000000    43.823000000000    58.366000000000     1.007825032230
         H           12.635000000000    45.366000000000    57.502000000000     1.007825032230
         H           13.690000000000    44.100000000000    56.827000000000     1.007825032230
         H           10.429000000000    43.868000000000    58.444000000000     1.007825032230
         H            9.838000000000    44.892000000000    57.113000000000     1.007825032230
         H            9.541000000000    43.138000000000    57.085000000000     1.007825032230
         N           13.661000000000    44.873000000000    54.314000000000    14.003074004430
         C           14.920000000000    44.686000000000    53.606000000000    12.000000000000
         C           15.084000000000    45.732000000000    52.480000000000    12.000000000000
         C           14.037000000000    45.513000000000    51.389000000000    12.000000000000
         C           12.748000000000    46.009000000000    51.540000000000    12.000000000000
         C           14.355000000000    44.764000000000    50.257000000000    12.000000000000
         C           11.795000000000    45.741000000000    50.561000000000    12.000000000000
         C           13.394000000000    44.507000000000    49.291000000000    12.000000000000
         C           12.120000000000    44.992000000000    49.447000000000    12.000000000000
         H           13.526000000000    45.747000000000    54.802000000000     1.007825032230
         H           14.954000000000    43.683000000000    53.180000000000     1.007825032230
         H           14.962000000000    46.731000000000    52.898000000000     1.007825032230
         H           16.080000000000    45.642000000000    52.047000000000     1.007825032230
         H           12.488000000000    46.597000000000    52.408000000000     1.007825032230
         H           15.357000000000    44.381000000000    50.132000000000     1.007825032230
         H           10.791000000000    46.123000000000    50.674000000000     1.007825032230
         H           13.648000000000    43.926000000000    48.417000000000     1.007825032230
         H           11.370000000000    44.788000000000    48.697000000000     1.007825032230
         C           17.040000000000    41.941000000000    51.007000000000    12.000000000000
         O           16.836000000000    42.533000000000    52.077000000000    15.994914619570
         N           16.095000000000    41.291000000000    50.355000000000    14.003074004430
         C           14.733000000000    41.195000000000    50.835000000000    12.000000000000
         C           13.852000000000    40.816000000000    49.658000000000    12.000000000000
         C           12.389000000000    40.645000000000    50.035000000000    12.000000000000
         C           11.595000000000    41.566000000000    50.695000000000    12.000000000000
         N           11.653000000000    39.576000000000    49.778000000000    14.003074004430
         C           10.451000000000    39.794000000000    50.243000000000    12.000000000000
         N           10.428000000000    40.987000000000    50.784000000000    14.003074004430
         H           16.332000000000    40.841000000000    49.483000000000     1.007825032230
         H           14.421000000000    42.170000000000    51.211000000000     1.007825032230
         H           13.926000000000    41.599000000000    48.904000000000     1.007825032230
         H           14.217000000000    39.882000000000    49.232000000000     1.007825032230
         H           11.877000000000    42.544000000000    51.056000000000     1.007825032230
         H            9.619000000000    39.108000000000    50.190000000000     1.007825032230
         H            9.615000000000    41.404000000000    51.213000000000     1.007825032230
         C            9.118000000000    40.183000000000    54.803000000000    12.000000000000
         O            9.387000000000    41.362000000000    55.086000000000    15.994914619570
         N            8.115000000000    39.543000000000    55.384000000000    14.003074004430
         C            7.292000000000    40.203000000000    56.373000000000    12.000000000000
         C            7.821000000000    40.045000000000    57.784000000000    12.000000000000
         O            8.967000000000    39.610000000000    58.017000000000    15.994914619570
         H            7.923000000000    38.584000000000    55.134000000000     1.007825032230
         H            7.249000000000    41.266000000000    56.135000000000     1.007825032230
         H            6.284000000000    39.790000000000    56.326000000000     1.007825032230
         N            6.984000000000    40.342000000000    58.778000000000    14.003074004430
         C            7.384000000000    40.247000000000    60.166000000000    12.000000000000
         C            6.284000000000    40.754000000000    61.091000000000    12.000000000000
         C            6.705000000000    40.642000000000    62.560000000000    12.000000000000
         C            7.825000000000    41.288000000000    63.022000000000    12.000000000000
         C            5.989000000000    39.828000000000    63.426000000000    12.000000000000
         C            8.229000000000    41.132000000000    64.328000000000    12.000000000000
         C            6.398000000000    39.679000000000    64.737000000000    12.000000000000
         C            7.527000000000    40.326000000000    65.197000000000    12.000000000000
         H            6.045000000000    40.641000000000    58.557000000000     1.007825032230
         H            8.276000000000    40.856000000000    60.316000000000     1.007825032230
         H            5.384000000000    40.160000000000    60.932000000000     1.007825032230
         H            6.072000000000    41.797000000000    60.857000000000     1.007825032230
         H            8.392000000000    41.922000000000    62.357000000000     1.007825032230
         H            5.109000000000    39.309000000000    63.074000000000     1.007825032230
         H            9.110000000000    41.650000000000    64.677000000000     1.007825032230
         H            5.830000000000    39.051000000000    65.407000000000     1.007825032230
         H            7.854000000000    40.203000000000    66.219000000000     1.007825032230
         O           -4.494000000000    46.184000000000    55.356000000000    15.994914619570
         H           -3.983000000000    45.969000000000    54.576000000000     1.007825032230
         H           -4.883000000000    45.386000000000    55.713000000000     1.007825032230
         O           -0.568000000000    54.245000000000    56.640000000000    15.994914619570
         H            0.134000000000    54.591000000000    56.089000000000     1.007825032230
         H           -0.462000000000    54.570000000000    57.534000000000     1.007825032230
         O           -0.810000000000    44.068000000000    57.031000000000    15.994914619570
         H            0.132000000000    43.938000000000    56.920000000000     1.007825032230
         H           -1.285000000000    43.430000000000    56.499000000000     1.007825032230
         O           -5.188000000000    43.599000000000    55.708000000000    15.994914619570
         H           -5.595000000000    43.266000000000    54.908000000000     1.007825032230
         H           -4.407000000000    43.083000000000    55.907000000000     1.007825032230
         O            3.250000000000    51.131000000000    61.824000000000    15.994914619570
         H            3.039000000000    50.751000000000    62.677000000000     1.007825032230
         H            3.402000000000    50.429000000000    61.191000000000     1.007825032230
         O            4.348000000000    58.242000000000    51.937000000000    15.994914619570
         H            4.679000000000    57.589000000000    52.554000000000     1.007825032230
         H            4.404000000000    57.897000000000    51.046000000000     1.007825032230
         O            0.263000000000    58.629000000000    44.891000000000    15.994914619570
         H            0.111000000000    58.192000000000    45.729000000000     1.007825032230
         H            1.186000000000    58.871000000000    44.819000000000     1.007825032230
         O            3.141000000000    59.330000000000    44.777000000000    15.994914619570
         H            3.481000000000    58.820000000000    45.512000000000     1.007825032230
         H            3.315000000000    60.259000000000    44.926000000000     1.007825032230
         O            5.003000000000    39.012000000000    53.418000000000    15.994914619570
         H            4.575000000000    39.038000000000    52.562000000000     1.007825032230
         H            5.944000000000    38.883000000000    53.300000000000     1.007825032230
         O            3.187000000000    37.794000000000    47.216000000000    15.994914619570
         H            2.483000000000    38.037000000000    46.615000000000     1.007825032230
         H            2.832000000000    37.256000000000    47.923000000000     1.007825032230
         O           -7.326000000000    52.855000000000    56.701000000000    15.994914619570
         H           -6.835000000000    53.375000000000    57.337000000000     1.007825032230
         H           -8.116000000000    52.507000000000    57.115000000000     1.007825032230
         O            3.645000000000    39.297000000000    51.046000000000    15.994914619570
         H            4.240000000000    39.454000000000    50.312000000000     1.007825032230
         H            3.097000000000    38.535000000000    50.856000000000     1.007825032230
         O           -1.910000000000    49.551000000000    43.381000000000    15.994914619570
         H           -1.662000000000    49.802000000000    42.491000000000     1.007825032230
         H           -2.807000000000    49.216000000000    43.380000000000     1.007825032230
         O           -4.831000000000    48.504000000000    52.099000000000    15.994914619570
         H           -5.768000000000    48.538000000000    51.905000000000     1.007825032230
         H           -4.357000000000    48.187000000000    51.330000000000     1.007825032230
         O            7.431000000000    38.634000000000    51.867000000000    15.994914619570
         H            7.564000000000    39.572000000000    51.728000000000     1.007825032230
         H            7.336000000000    38.197000000000    51.021000000000     1.007825032230
         O           -2.001000000000    42.627000000000    47.431000000000    15.994914619570
         H           -1.139000000000    42.734000000000    47.029000000000     1.007825032230
         H           -1.902000000000    42.534000000000    48.378000000000     1.007825032230
         H           13.796000000000    49.215000000000    55.536000000000     1.007825032230
         H            5.045000000000    47.137000000000    65.016000000000     1.007825032230
         H           13.557000000000    53.427000000000    58.143000000000     1.007825032230
         H           15.731000000000    44.803000000000    54.331000000000     1.007825032230
         H           18.033000000000    41.942000000000    50.544000000000     1.007825032230
         H           14.641000000000    40.460000000000    51.638000000000     1.007825032230
         H            9.722000000000    39.642000000000    54.070000000000     1.007825032230
         H            7.624000000000    39.202000000000    60.415000000000     1.007825032230

  Running in c1 symmetry.

  Rotational constants: A =      0.00004  B =      0.00000  C =      0.00000 [cm^-1]
  Rotational constants: A =      1.11948  B =      0.01461  C =      0.01461 [MHz]
  Nuclear repulsion = 302878.003064461168833

  Charge       = -3
  Multiplicity = 1
  Electrons    = 3572
  Nalpha       = 1786
  Nbeta        = 1786

  ==> Algorithm <==

  SCF Algorithm Type is DF.
  DIIS enabled.
  MOM disabled.
  Fractional occupation disabled.
  Guess Type is SAD.
  Energy threshold   = 1.00e-06
  Density threshold  = 1.00e-06
  Integral threshold = 1.00e-12

  ==> Primary Basis <==

  Basis Set: MINIX
    Blend: MINIX
    Number of shells: 1875
    Number of basis functions: 2829
    Number of Cartesian functions: 2834
    Spherical Harmonics?: true
    Max angular momentum: 2

   => Loading Basis Set <=

    Name: (MINIX AUX)
    Role: JKFIT
    Keyword: DF_BASIS_SCF
    atoms 1-2, 4, 6, 27, 31, 47, 55, 68, 75, 83, 96, 99-100, 108, 110, 119, 123, 133, 152, 169, 191, 201, 208, 222, 233-234, 240, 244, 264, 283, 287, 297, 316, 333, 347, 351-352, 362, 384, 391, 407, 427, 430-431, 439, 442-443, 451, 455-456, 466, 488, 507, 517, 521-522, 532, 551, 570, 573, 584, 606, 625, 632, 656, 659-660, 668, 671, 682, 687, 699, 718, 725, 744, 747, 758, 775, 789, 794, 806, 838, 855, 859, 881, 884, 887, 890, 893, 896, 899, 902, 905, 908, 911, 914, 917, 920, 923, 926                                                                                                                                                                                                                                                                                                                                                                                                                                                            entry O          line   318 file /storage/hive/project/chem-sherrill/csargent30/.conda/envs/psi419/share/psi4/basis/def2-universal-jkfit.gbs 
    atoms 3, 5, 8-11, 26, 29-30, 32-34, 45-46, 48-54, 66-67, 73-74, 76-82, 94-95, 97-98, 106-107, 109, 117-118, 120-121, 131-132, 134-137, 150-151, 153-155, 157, 167-168, 170-173, 189-190, 192, 199-200, 206-207, 209-211, 220-221, 223, 230-232, 239, 242-243, 245-251, 262-263, 265-268, 281-282, 284-285, 295-296, 298-301, 314-315, 317-318, 320, 331-332, 334-336, 345-346, 348-350, 360-361, 363-366, 382-383, 389-390, 392-394, 405-406, 408-414, 425-426, 428-429, 437-438, 440-441, 449-450, 452-454, 464-465, 467-470, 486-487, 489-492, 505-506, 508, 515-516, 518-520, 530-531, 533-536, 549-550, 552-555, 568-569, 571-572, 582-583, 585-588, 604-605, 607-610, 623-624, 630-631, 633-635, 637, 654-655, 657-658, 666-667, 669-670, 680-681, 683-685, 697-698, 700-703, 716-717, 723-724, 726-729, 742-743, 745-746, 756-757, 759-760, 762, 773-774, 776-778, 787-788, 790-792, 804-805, 807-809, 820-827, 837, 840-843, 845, 854, 857-858, 864-871 entry C          line   198 file /storage/hive/project/chem-sherrill/csargent30/.conda/envs/psi419/share/psi4/basis/def2-universal-jkfit.gbs 
    atoms 7, 28, 44, 65, 72, 93, 105, 116, 122, 130, 149, 156, 158, 166, 174, 188, 198, 205, 219, 229, 241, 261, 280, 286, 294, 313, 330, 344, 359, 367, 381, 388, 404, 424, 436, 448, 463, 471, 485, 504, 514, 529, 548, 567, 581, 589, 603, 622, 629, 636, 638-639, 653, 665, 679, 686, 696, 715, 722, 741, 755, 772, 786, 793, 803, 819, 839, 844, 846, 856, 863                                                                                                                                                                                                                                                                                                                                                                                                                                                                                                                                                                                                entry N          line   258 file /storage/hive/project/chem-sherrill/csargent30/.conda/envs/psi419/share/psi4/basis/def2-universal-jkfit.gbs 
    atoms 12, 193, 224, 319, 761                                                                                                                                                                                                                                                                                                                                                                                                                                                                                                                                                                                                                                                                                                                                                                                                                                                                                                                                   entry S          line   903 file /storage/hive/project/chem-sherrill/csargent30/.conda/envs/psi419/share/psi4/basis/def2-universal-jkfit.gbs 
    atoms 13-25, 35-43, 56-64, 69-71, 84-92, 101-104, 111-115, 124-129, 138-148, 159-165, 175-187, 194-197, 202-204, 212-218, 225-228, 235-238, 252-260, 269-279, 288-293, 302-312, 321-329, 337-343, 353-358, 368-380, 385-387, 395-403, 415-423, 432-435, 444-447, 457-462, 472-484, 493-503, 509-513, 523-528, 537-547, 556-566, 574-580, 590-602, 611-621, 626-628, 640-652, 661-664, 672-678, 688-695, 704-714, 719-721, 730-740, 748-754, 763-771, 779-785, 795-802, 810-818, 828-836, 847-853, 860-862, 872-880, 882-883, 885-886, 888-889, 891-892, 894-895, 897-898, 900-901, 903-904, 906-907, 909-910, 912-913, 915-916, 918-919, 921-922, 924-925, 927-936                                                                                                                                                                                                                                                                                             entry H          line    18 file /storage/hive/project/chem-sherrill/csargent30/.conda/envs/psi419/share/psi4/basis/def2-universal-jkfit.gbs 

  ==> Integral Setup <==

  ==> DiskDFJK: Density-Fitted J/K Matrices <==

    J tasked:                  Yes
    K tasked:                  Yes
    wK tasked:                  No
    OpenMP threads:             10
    Integrals threads:          10
    Memory [MiB]:            85830
    Algorithm:                Disk
    Integral Cache:           NONE
    Schwarz Cutoff:          1E-12
    Fitting Condition:       1E-10

   => Auxiliary Basis Set <=

  Basis Set: (MINIX AUX)
    Blend: DEF2-UNIVERSAL-JKFIT
    Number of shells: 14459
    Number of basis functions: 43791
    Number of Cartesian functions: 51616
    Spherical Harmonics?: true
    Max angular momentum: 4

  Minimum eigenvalue in the overlap matrix is 1.0755406593E-01.
  Reciprocal condition number of the overlap matrix is 3.6268891127E-02.
    Using symmetric orthogonalization.

  ==> Pre-Iterations <==

  SCF Guess: Superposition of Atomic Densities via on-the-fly atomic UHF (no occupation information).

   -------------------------
    Irrep   Nso     Nmo    
   -------------------------
     A       2829    2829 
   -------------------------
    Total    2829    2829
   -------------------------

  ==> Iterations <==

                           Total Energy        Delta E     RMS |[F,P]|

   @DF-RHF iter SAD: -24115.12538263957322   -2.41151e+04   0.00000e+00 
   @DF-RHF iter   1: -24314.60816680374046   -1.99483e+02   1.43754e-03 ADIIS/DIIS
   @DF-RHF iter   2: -24321.46659726325015   -6.85843e+00   9.90023e-04 ADIIS/DIIS
   @DF-RHF iter   3: -24326.43979977752315   -4.97320e+00   2.20000e-04 ADIIS/DIIS
   @DF-RHF iter   4: -24326.74177585669167   -3.01976e-01   7.01922e-05 DIIS
   @DF-RHF iter   5: -24326.79610039299951   -5.43245e-02   2.72537e-05 DIIS
   @DF-RHF iter   6: -24326.80449298395979   -8.39259e-03   1.14048e-05 DIIS
   @DF-RHF iter   7: -24326.80594589823886   -1.45291e-03   5.10623e-06 DIIS
   @DF-RHF iter   8: -24326.80627672832270   -3.30830e-04   1.55496e-06 DIIS
   @DF-RHF iter   9: -24326.80630909862157   -3.23703e-05   6.32481e-07 DIIS
   @DF-RHF iter  10: -24326.80631412799630   -5.02937e-06   2.42888e-07 DIIS
   @DF-RHF iter  11: -24326.80631530000392   -1.17201e-06   1.41887e-07 DIIS
   @DF-RHF iter  12: -24326.80631583926879   -5.39265e-07   9.29006e-08 DIIS
  Energy and wave function converged.


  ==> Post-Iterations <==

    Orbital Energies [Eh]
    ---------------------

    Doubly Occupied:                                                      

       1A    -91.559982     2A    -91.200954     3A    -91.198248  
       4A    -91.163782     5A    -91.120911     6A    -20.327244  
       7A    -20.282034     8A    -20.277166     9A    -20.275420  
      10A    -20.265599    11A    -20.255899    12A    -20.233826  
      13A    -20.233561    14A    -20.232613    15A    -20.231406  
      16A    -20.225718    17A    -20.222721    18A    -20.215903  
      19A    -20.209840    20A    -20.206452    21A    -20.196471  
      22A    -20.196293    23A    -20.192285    24A    -20.188068  
      25A    -20.187590    26A    -20.179515    27A    -20.170393  
      28A    -20.169175    29A    -20.163488    30A    -20.161594  
      31A    -20.158310    32A    -20.158285    33A    -20.158216  
      34A    -20.156682    35A    -20.155998    36A    -20.155275  
      37A    -20.154235    38A    -20.152747    39A    -20.151544  
      40A    -20.150746    41A    -20.146480    42A    -20.145257  
      43A    -20.144492    44A    -20.144274    45A    -20.141770  
      46A    -20.140328    47A    -20.139542    48A    -20.139404  
      49A    -20.138543    50A    -20.135918    51A    -20.135448  
      52A    -20.135300    53A    -20.132903    54A    -20.132360  
      55A    -20.131465    56A    -20.129842    57A    -20.125213  
      58A    -20.124547    59A    -20.123690    60A    -20.122903  
      61A    -20.122323    62A    -20.120829    63A    -20.120809  
      64A    -20.118946    65A    -20.116793    66A    -20.116771  
      67A    -20.115500    68A    -20.114049    69A    -20.112725  
      70A    -20.112246    71A    -20.110554    72A    -20.106096  
      73A    -20.105327    74A    -20.104565    75A    -20.100609  
      76A    -20.099967    77A    -20.099778    78A    -20.095362  
      79A    -20.092692    80A    -20.091285    81A    -20.082409  
      82A    -20.074115    83A    -20.066075    84A    -20.065767  
      85A    -20.052658    86A    -20.051936    87A    -20.046540  
      88A    -20.035859    89A    -20.035194    90A    -20.023040  
      91A    -19.938840    92A    -19.930669    93A    -19.928135  
      94A    -19.919114    95A    -19.911197    96A    -19.897968  
      97A    -19.897777    98A    -19.885488    99A    -19.864247  
     100A    -19.863768   101A    -19.862932   102A    -19.848188  
     103A    -19.840100   104A    -19.821284   105A    -19.815187  
     106A    -19.812130   107A    -15.733571   108A    -15.713324  
     109A    -15.606849   110A    -15.495236   111A    -15.476900  
     112A    -15.471844   113A    -15.462562   114A    -15.461287  
     115A    -15.435407   116A    -15.405583   117A    -15.404297  
     118A    -15.391784   119A    -15.379236   120A    -15.371742  
     121A    -15.366692   122A    -15.356804   123A    -15.354913  
     124A    -15.347658   125A    -15.345908   126A    -15.342738  
     127A    -15.340889   128A    -15.337571   129A    -15.336688  
     130A    -15.335031   131A    -15.335018   132A    -15.333869  
     133A    -15.330119   134A    -15.324591   135A    -15.322979  
     136A    -15.317267   137A    -15.315888   138A    -15.313729  
     139A    -15.312717   140A    -15.312020   141A    -15.311871  
     142A    -15.309917   143A    -15.309351   144A    -15.309022  
     145A    -15.301557   146A    -15.299546   147A    -15.295959  
     148A    -15.294494   149A    -15.293889   150A    -15.293704  
     151A    -15.292325   152A    -15.291741   153A    -15.288448  
     154A    -15.287735   155A    -15.287598   156A    -15.286999  
     157A    -15.285595   158A    -15.285533   159A    -15.284847  
     160A    -15.284481   161A    -15.283872   162A    -15.282551  
     163A    -15.277492   164A    -15.277390   165A    -15.274913  
     166A    -15.272870   167A    -15.268505   168A    -15.268339  
     169A    -15.260916   170A    -15.258553   171A    -15.257028  
     172A    -15.253465   173A    -15.251645   174A    -15.232421  
     175A    -15.231523   176A    -15.224942   177A    -15.221943  
     178A    -11.418341   179A    -11.346096   180A    -11.313665  
     181A    -11.312968   182A    -11.298392   183A    -11.294753  
     184A    -11.275771   185A    -11.263217   186A    -11.246564  
     187A    -11.238896   188A    -11.238177   189A    -11.237204  
     190A    -11.229831   191A    -11.228369   192A    -11.223590  
     193A    -11.222287   194A    -11.220742   195A    -11.219241  
     196A    -11.218167   197A    -11.214137   198A    -11.213018  
     199A    -11.210552   200A    -11.210480   201A    -11.210200  
     202A    -11.208069   203A    -11.206642   204A    -11.204673  
     205A    -11.204347   206A    -11.203934   207A    -11.203306  
     208A    -11.202998   209A    -11.202360   210A    -11.201743  
     211A    -11.200775   212A    -11.199859   213A    -11.196732  
     214A    -11.192639   215A    -11.192166   216A    -11.190798  
     217A    -11.189512   218A    -11.188941   219A    -11.188349  
     220A    -11.187121   221A    -11.187113   222A    -11.186364  
     223A    -11.184766   224A    -11.184160   225A    -11.183805  
     226A    -11.183637   227A    -11.180651   228A    -11.180269  
     229A    -11.179966   230A    -11.179650   231A    -11.179155  
     232A    -11.178775   233A    -11.177669   234A    -11.176915  
     235A    -11.175730   236A    -11.172682   237A    -11.172004  
     238A    -11.171694   239A    -11.170635   240A    -11.170563  
     241A    -11.170496   242A    -11.168361   243A    -11.168114  
     244A    -11.165659   245A    -11.164415   246A    -11.161230  
     247A    -11.160059   248A    -11.159848   249A    -11.157776  
     250A    -11.157540   251A    -11.155393   252A    -11.154845  
     253A    -11.150505   254A    -11.149878   255A    -11.148087  
     256A    -11.144526   257A    -11.141275   258A    -11.140912  
     259A    -11.136909   260A    -11.134606   261A    -11.134226  
     262A    -11.133811   263A    -11.133481   264A    -11.132992  
     265A    -11.132803   266A    -11.131505   267A    -11.129304  
     268A    -11.128774   269A    -11.127607   270A    -11.124151  
     271A    -11.123558   272A    -11.120555   273A    -11.118726  
     274A    -11.117848   275A    -11.117152   276A    -11.116859  
     277A    -11.116000   278A    -11.115948   279A    -11.115414  
     280A    -11.114831   281A    -11.113649   282A    -11.113115  
     283A    -11.112870   284A    -11.112493   285A    -11.111412  
     286A    -11.110922   287A    -11.110627   288A    -11.110429  
     289A    -11.108587   290A    -11.106847   291A    -11.105778  
     292A    -11.105604   293A    -11.104214   294A    -11.102492  
     295A    -11.102306   296A    -11.101765   297A    -11.101132  
     298A    -11.098652   299A    -11.098542   300A    -11.098368  
     301A    -11.098293   302A    -11.097750   303A    -11.097272  
     304A    -11.096736   305A    -11.096205   306A    -11.095093  
     307A    -11.095091   308A    -11.095036   309A    -11.094340  
     310A    -11.094212   311A    -11.091576   312A    -11.090553  
     313A    -11.090098   314A    -11.089653   315A    -11.089572  
     316A    -11.089085   317A    -11.087943   318A    -11.087902  
     319A    -11.086976   320A    -11.086314   321A    -11.086050  
     322A    -11.085701   323A    -11.084428   324A    -11.084406  
     325A    -11.084381   326A    -11.082950   327A    -11.082724  
     328A    -11.082662   329A    -11.081453   330A    -11.081260  
     331A    -11.080923   332A    -11.079879   333A    -11.079407  
     334A    -11.078842   335A    -11.078133   336A    -11.077139  
     337A    -11.076692   338A    -11.076512   339A    -11.073608  
     340A    -11.072992   341A    -11.072539   342A    -11.072309  
     343A    -11.071499   344A    -11.071477   345A    -11.071205  
     346A    -11.069325   347A    -11.067534   348A    -11.067051  
     349A    -11.065620   350A    -11.065582   351A    -11.064798  
     352A    -11.063184   353A    -11.061384   354A    -11.061314  
     355A    -11.060407   356A    -11.059629   357A    -11.059462  
     358A    -11.058982   359A    -11.058888   360A    -11.058286  
     361A    -11.057448   362A    -11.057443   363A    -11.056760  
     364A    -11.056371   365A    -11.056334   366A    -11.055762  
     367A    -11.055194   368A    -11.055060   369A    -11.053942  
     370A    -11.053477   371A    -11.053387   372A    -11.052014  
     373A    -11.051302   374A    -11.051178   375A    -11.050738  
     376A    -11.049246   377A    -11.049116   378A    -11.047173  
     379A    -11.046565   380A    -11.045127   381A    -11.043928  
     382A    -11.043304   383A    -11.041759   384A    -11.041124  
     385A    -11.040673   386A    -11.040444   387A    -11.040225  
     388A    -11.039920   389A    -11.039807   390A    -11.039191  
     391A    -11.039123   392A    -11.038296   393A    -11.038085  
     394A    -11.037893   395A    -11.037268   396A    -11.036399  
     397A    -11.035579   398A    -11.035556   399A    -11.035449  
     400A    -11.035260   401A    -11.033608   402A    -11.032941  
     403A    -11.032735   404A    -11.032161   405A    -11.032088  
     406A    -11.032038   407A    -11.031554   408A    -11.030365  
     409A    -11.029650   410A    -11.029120   411A    -11.027918  
     412A    -11.027766   413A    -11.027267   414A    -11.027086  
     415A    -11.027080   416A    -11.026667   417A    -11.025998  
     418A    -11.025775   419A    -11.025536   420A    -11.023948  
     421A    -11.023683   422A    -11.022777   423A    -11.022579  
     424A    -11.019908   425A    -11.019222   426A    -11.015589  
     427A    -11.014360   428A    -11.013692   429A    -11.012880  
     430A    -11.011900   431A    -11.011064   432A    -11.009236  
     433A    -11.008814   434A    -11.008235   435A    -11.007854  
     436A    -11.007574   437A    -11.007571   438A    -11.006968  
     439A    -11.003978   440A    -11.002785   441A    -11.002574  
     442A    -11.001785   443A    -10.996484   444A    -10.995203  
     445A    -10.988134   446A    -10.988119   447A    -10.986340  
     448A    -10.983925   449A    -10.982394   450A    -10.977106  
     451A    -10.974274   452A    -10.969178   453A    -10.963495  
     454A    -10.962105   455A    -10.957646   456A    -10.948439  
     457A    -10.947580   458A    -10.945999   459A    -10.936723  
     460A    -10.907898   461A    -10.900812   462A    -10.895990  
     463A     -9.124453   464A     -8.814008   465A     -8.813191  
     466A     -8.781766   467A     -8.740611   468A     -6.780504  
     469A     -6.775403   470A     -6.773051   471A     -6.464726  
     472A     -6.462178   473A     -6.461824   474A     -6.460728  
     475A     -6.458755   476A     -6.457942   477A     -6.431397  
     478A     -6.429601   479A     -6.426725   480A     -6.390213  
     481A     -6.388612   482A     -6.385663   483A     -1.448586  
     484A     -1.429755   485A     -1.401789   486A     -1.370988  
     487A     -1.366010   488A     -1.350922   489A     -1.341812  
     490A     -1.339323   491A     -1.324423   492A     -1.319256  
     493A     -1.316260   494A     -1.306746   495A     -1.299890  
     496A     -1.297999   497A     -1.294024   498A     -1.290912  
     499A     -1.288909   500A     -1.282673   501A     -1.279419  
     502A     -1.279214   503A     -1.276642   504A     -1.273368  
     505A     -1.266943   506A     -1.265697   507A     -1.265315  
     508A     -1.264692   509A     -1.264591   510A     -1.260691  
     511A     -1.260345   512A     -1.260327   513A     -1.258624  
     514A     -1.258478   515A     -1.257951   516A     -1.257131  
     517A     -1.255929   518A     -1.255668   519A     -1.254654  
     520A     -1.253554   521A     -1.253161   522A     -1.253029  
     523A     -1.249620   524A     -1.246905   525A     -1.246413  
     526A     -1.246069   527A     -1.245785   528A     -1.245721  
     529A     -1.245611   530A     -1.245183   531A     -1.244401  
     532A     -1.242057   533A     -1.241522   534A     -1.241088  
     535A     -1.240215   536A     -1.238957   537A     -1.237222  
     538A     -1.237116   539A     -1.237067   540A     -1.234989  
     541A     -1.234682   542A     -1.232560   543A     -1.231854  
     544A     -1.230732   545A     -1.230538   546A     -1.230401  
     547A     -1.230070   548A     -1.228684   549A     -1.227472  
     550A     -1.224889   551A     -1.222482   552A     -1.221656  
     553A     -1.220844   554A     -1.220150   555A     -1.217717  
     556A     -1.217680   557A     -1.216586   558A     -1.216518  
     559A     -1.214052   560A     -1.208509   561A     -1.206587  
     562A     -1.198089   563A     -1.197845   564A     -1.196441  
     565A     -1.195693   566A     -1.195121   567A     -1.191980  
     568A     -1.188328   569A     -1.183912   570A     -1.177783  
     571A     -1.174009   572A     -1.169386   573A     -1.168780  
     574A     -1.168749   575A     -1.165755   576A     -1.156281  
     577A     -1.156135   578A     -1.153857   579A     -1.152563  
     580A     -1.149596   581A     -1.148658   582A     -1.144961  
     583A     -1.144491   584A     -1.133311   585A     -1.131281  
     586A     -1.127541   587A     -1.126814   588A     -1.125935  
     589A     -1.124879   590A     -1.123218   591A     -1.122278  
     592A     -1.119753   593A     -1.118529   594A     -1.113076  
     595A     -1.112293   596A     -1.111890   597A     -1.111436  
     598A     -1.111062   599A     -1.110813   600A     -1.108724  
     601A     -1.108539   602A     -1.107476   603A     -1.106506  
     604A     -1.105003   605A     -1.104596   606A     -1.104289  
     607A     -1.103686   608A     -1.102687   609A     -1.099242  
     610A     -1.098829   611A     -1.097054   612A     -1.095703  
     613A     -1.094882   614A     -1.094827   615A     -1.093606  
     616A     -1.092414   617A     -1.091395   618A     -1.090569  
     619A     -1.089959   620A     -1.086545   621A     -1.086136  
     622A     -1.085326   623A     -1.082964   624A     -1.082623  
     625A     -1.081191   626A     -1.079895   627A     -1.079884  
     628A     -1.077926   629A     -1.077887   630A     -1.075684  
     631A     -1.073662   632A     -1.070453   633A     -1.069288  
     634A     -1.069022   635A     -1.066356   636A     -1.063554  
     637A     -1.062905   638A     -1.061984   639A     -1.061773  
     640A     -1.061140   641A     -1.060998   642A     -1.057419  
     643A     -1.057217   644A     -1.051714   645A     -1.049596  
     646A     -1.049236   647A     -1.045506   648A     -1.043534  
     649A     -1.043010   650A     -1.042191   651A     -1.041976  
     652A     -1.040203   653A     -1.039592   654A     -1.038704  
     655A     -1.033645   656A     -1.033222   657A     -1.030359  
     658A     -1.030236   659A     -1.027160   660A     -1.027067  
     661A     -1.024488   662A     -1.024453   663A     -1.024015  
     664A     -1.014978   665A     -1.014498   666A     -1.007000  
     667A     -1.006835   668A     -1.006384   669A     -1.003501  
     670A     -0.999767   671A     -0.995282   672A     -0.995103  
     673A     -0.991338   674A     -0.989807   675A     -0.988035  
     676A     -0.985581   677A     -0.985367   678A     -0.982691  
     679A     -0.982379   680A     -0.981542   681A     -0.978307  
     682A     -0.978062   683A     -0.975873   684A     -0.974042  
     685A     -0.972782   686A     -0.970649   687A     -0.970291  
     688A     -0.968911   689A     -0.961447   690A     -0.961221  
     691A     -0.960733   692A     -0.955740   693A     -0.955641  
     694A     -0.954927   695A     -0.954228   696A     -0.951454  
     697A     -0.950098   698A     -0.946537   699A     -0.946253  
     700A     -0.945681   701A     -0.945468   702A     -0.945062  
     703A     -0.944481   704A     -0.943857   705A     -0.942219  
     706A     -0.940355   707A     -0.936451   708A     -0.935515  
     709A     -0.934240   710A     -0.933531   711A     -0.931304  
     712A     -0.929793   713A     -0.927450   714A     -0.926275  
     715A     -0.922580   716A     -0.922254   717A     -0.921833  
     718A     -0.916537   719A     -0.910742   720A     -0.910498  
     721A     -0.909024   722A     -0.908655   723A     -0.907853  
     724A     -0.907600   725A     -0.907159   726A     -0.905010  
     727A     -0.904297   728A     -0.902011   729A     -0.900049  
     730A     -0.899158   731A     -0.898358   732A     -0.893563  
     733A     -0.893365   734A     -0.892186   735A     -0.892099  
     736A     -0.890940   737A     -0.890606   738A     -0.889779  
     739A     -0.888799   740A     -0.888604   741A     -0.887137  
     742A     -0.884289   743A     -0.883452   744A     -0.883018  
     745A     -0.882967   746A     -0.882721   747A     -0.882082  
     748A     -0.881013   749A     -0.880110   750A     -0.878694  
     751A     -0.878547   752A     -0.877601   753A     -0.874889  
     754A     -0.874391   755A     -0.872835   756A     -0.868491  
     757A     -0.866899   758A     -0.866727   759A     -0.865043  
     760A     -0.863940   761A     -0.862433   762A     -0.858453  
     763A     -0.858266   764A     -0.851936   765A     -0.848469  
     766A     -0.847276   767A     -0.846590   768A     -0.845921  
     769A     -0.842527   770A     -0.841632   771A     -0.839236  
     772A     -0.837958   773A     -0.834728   774A     -0.832587  
     775A     -0.829730   776A     -0.828995   777A     -0.824971  
     778A     -0.824933   779A     -0.824729   780A     -0.823117  
     781A     -0.821876   782A     -0.821429   783A     -0.820778  
     784A     -0.819292   785A     -0.818935   786A     -0.818088  
     787A     -0.817742   788A     -0.813425   789A     -0.811786  
     790A     -0.806283   791A     -0.803420   792A     -0.801888  
     793A     -0.801720   794A     -0.798435   795A     -0.797694  
     796A     -0.793378   797A     -0.792528   798A     -0.788395  
     799A     -0.786805   800A     -0.785743   801A     -0.783720  
     802A     -0.781717   803A     -0.781655   804A     -0.781417  
     805A     -0.780508   806A     -0.776399   807A     -0.776101  
     808A     -0.775749   809A     -0.772864   810A     -0.772127  
     811A     -0.770897   812A     -0.770740   813A     -0.768725  
     814A     -0.767031   815A     -0.766564   816A     -0.764697  
     817A     -0.764443   818A     -0.760127   819A     -0.759152  
     820A     -0.758637   821A     -0.758052   822A     -0.755831  
     823A     -0.755741   824A     -0.753431   825A     -0.751200  
     826A     -0.750687   827A     -0.747490   828A     -0.746006  
     829A     -0.741584   830A     -0.740227   831A     -0.739829  
     832A     -0.738374   833A     -0.737402   834A     -0.736982  
     835A     -0.736104   836A     -0.735942   837A     -0.734891  
     838A     -0.732227   839A     -0.731910   840A     -0.731164  
     841A     -0.729263   842A     -0.728932   843A     -0.728685  
     844A     -0.728101   845A     -0.726876   846A     -0.723358  
     847A     -0.720436   848A     -0.719545   849A     -0.718179  
     850A     -0.717537   851A     -0.717068   852A     -0.716852  
     853A     -0.716380   854A     -0.712721   855A     -0.711737  
     856A     -0.711566   857A     -0.708016   858A     -0.707854  
     859A     -0.707106   860A     -0.706620   861A     -0.705576  
     862A     -0.704266   863A     -0.703574   864A     -0.701126  
     865A     -0.699597   866A     -0.698514   867A     -0.698120  
     868A     -0.696873   869A     -0.696320   870A     -0.695187  
     871A     -0.695142   872A     -0.692568   873A     -0.691247  
     874A     -0.690034   875A     -0.689640   876A     -0.688944  
     877A     -0.688364   878A     -0.687515   879A     -0.687179  
     880A     -0.685277   881A     -0.683661   882A     -0.683033  
     883A     -0.682566   884A     -0.682457   885A     -0.681615  
     886A     -0.680315   887A     -0.680237   888A     -0.678725  
     889A     -0.678647   890A     -0.676230   891A     -0.675132  
     892A     -0.674630   893A     -0.671616   894A     -0.671123  
     895A     -0.670821   896A     -0.670698   897A     -0.670317  
     898A     -0.669269   899A     -0.668562   900A     -0.667164  
     901A     -0.665448   902A     -0.665041   903A     -0.663923  
     904A     -0.662486   905A     -0.662321   906A     -0.661591  
     907A     -0.661157   908A     -0.660075   909A     -0.659723  
     910A     -0.659380   911A     -0.658797   912A     -0.658220  
     913A     -0.657697   914A     -0.657177   915A     -0.656259  
     916A     -0.655537   917A     -0.654953   918A     -0.654756  
     919A     -0.654313   920A     -0.654022   921A     -0.653535  
     922A     -0.653399   923A     -0.652856   924A     -0.651851  
     925A     -0.651266   926A     -0.650732   927A     -0.650612  
     928A     -0.650275   929A     -0.649897   930A     -0.648929  
     931A     -0.648297   932A     -0.648272   933A     -0.647391  
     934A     -0.645930   935A     -0.645111   936A     -0.643689  
     937A     -0.642469   938A     -0.642404   939A     -0.640799  
     940A     -0.640154   941A     -0.639166   942A     -0.639100  
     943A     -0.638152   944A     -0.636852   945A     -0.636665  
     946A     -0.636496   947A     -0.635754   948A     -0.634477  
     949A     -0.633646   950A     -0.633013   951A     -0.632608  
     952A     -0.632183   953A     -0.632035   954A     -0.630737  
     955A     -0.630397   956A     -0.630334   957A     -0.627176  
     958A     -0.626525   959A     -0.624118   960A     -0.623986  
     961A     -0.622608   962A     -0.621923   963A     -0.621028  
     964A     -0.620960   965A     -0.619047   966A     -0.617675  
     967A     -0.616129   968A     -0.615033   969A     -0.614343  
     970A     -0.613918   971A     -0.613627   972A     -0.613001  
     973A     -0.612199   974A     -0.611634   975A     -0.610993  
     976A     -0.610550   977A     -0.610139   978A     -0.608451  
     979A     -0.607519   980A     -0.606262   981A     -0.606092  
     982A     -0.605638   983A     -0.604243   984A     -0.603514  
     985A     -0.602829   986A     -0.601577   987A     -0.601172  
     988A     -0.600874   989A     -0.600659   990A     -0.599548  
     991A     -0.598249   992A     -0.597818   993A     -0.597114  
     994A     -0.597021   995A     -0.596120   996A     -0.596053  
     997A     -0.593065   998A     -0.592688   999A     -0.592612  
    1000A     -0.591990  1001A     -0.591591  1002A     -0.590634  
    1003A     -0.589690  1004A     -0.589271  1005A     -0.588837  
    1006A     -0.588617  1007A     -0.588086  1008A     -0.587587  
    1009A     -0.586682  1010A     -0.584103  1011A     -0.583299  
    1012A     -0.582037  1013A     -0.581338  1014A     -0.581193  
    1015A     -0.580946  1016A     -0.580253  1017A     -0.579789  
    1018A     -0.579606  1019A     -0.578901  1020A     -0.577814  
    1021A     -0.577702  1022A     -0.575464  1023A     -0.575211  
    1024A     -0.574974  1025A     -0.574487  1026A     -0.574385  
    1027A     -0.572964  1028A     -0.572021  1029A     -0.571366  
    1030A     -0.571024  1031A     -0.570390  1032A     -0.568439  
    1033A     -0.567962  1034A     -0.567114  1035A     -0.566801  
    1036A     -0.566496  1037A     -0.565980  1038A     -0.564389  
    1039A     -0.563864  1040A     -0.563475  1041A     -0.562500  
    1042A     -0.561551  1043A     -0.561461  1044A     -0.560151  
    1045A     -0.559885  1046A     -0.558752  1047A     -0.558040  
    1048A     -0.557386  1049A     -0.557009  1050A     -0.555855  
    1051A     -0.554433  1052A     -0.553852  1053A     -0.553284  
    1054A     -0.552874  1055A     -0.551685  1056A     -0.551301  
    1057A     -0.550335  1058A     -0.549601  1059A     -0.549324  
    1060A     -0.548512  1061A     -0.548190  1062A     -0.547382  
    1063A     -0.547027  1064A     -0.546437  1065A     -0.545432  
    1066A     -0.543982  1067A     -0.543714  1068A     -0.543521  
    1069A     -0.542732  1070A     -0.541725  1071A     -0.541331  
    1072A     -0.540919  1073A     -0.540759  1074A     -0.539869  
    1075A     -0.538982  1076A     -0.538548  1077A     -0.538382  
    1078A     -0.537901  1079A     -0.537639  1080A     -0.537097  
    1081A     -0.536655  1082A     -0.536348  1083A     -0.536051  
    1084A     -0.535307  1085A     -0.534450  1086A     -0.532797  
    1087A     -0.532646  1088A     -0.532444  1089A     -0.532059  
    1090A     -0.531319  1091A     -0.530602  1092A     -0.530319  
    1093A     -0.529779  1094A     -0.529252  1095A     -0.529206  
    1096A     -0.528862  1097A     -0.527252  1098A     -0.526203  
    1099A     -0.525732  1100A     -0.525119  1101A     -0.524470  
    1102A     -0.524300  1103A     -0.523282  1104A     -0.522915  
    1105A     -0.522158  1106A     -0.521444  1107A     -0.521054  
    1108A     -0.520784  1109A     -0.520193  1110A     -0.519560  
    1111A     -0.518632  1112A     -0.518076  1113A     -0.517055  
    1114A     -0.516991  1115A     -0.516511  1116A     -0.516385  
    1117A     -0.515865  1118A     -0.515508  1119A     -0.515020  
    1120A     -0.514262  1121A     -0.513752  1122A     -0.513618  
    1123A     -0.513126  1124A     -0.512468  1125A     -0.511391  
    1126A     -0.511286  1127A     -0.510736  1128A     -0.510439  
    1129A     -0.510224  1130A     -0.509581  1131A     -0.508920  
    1132A     -0.508423  1133A     -0.507119  1134A     -0.506924  
    1135A     -0.506615  1136A     -0.506157  1137A     -0.505849  
    1138A     -0.505686  1139A     -0.504949  1140A     -0.504754  
    1141A     -0.504339  1142A     -0.504235  1143A     -0.503774  
    1144A     -0.503463  1145A     -0.502795  1146A     -0.502417  
    1147A     -0.502097  1148A     -0.501435  1149A     -0.501195  
    1150A     -0.500686  1151A     -0.500064  1152A     -0.499490  
    1153A     -0.499347  1154A     -0.498935  1155A     -0.498732  
    1156A     -0.497850  1157A     -0.497710  1158A     -0.497015  
    1159A     -0.496342  1160A     -0.495850  1161A     -0.495592  
    1162A     -0.495266  1163A     -0.494808  1164A     -0.494282  
    1165A     -0.493716  1166A     -0.493381  1167A     -0.492662  
    1168A     -0.492527  1169A     -0.491736  1170A     -0.490869  
    1171A     -0.490637  1172A     -0.490160  1173A     -0.489601  
    1174A     -0.488787  1175A     -0.488554  1176A     -0.488437  
    1177A     -0.488124  1178A     -0.487944  1179A     -0.487520  
    1180A     -0.487169  1181A     -0.487032  1182A     -0.486714  
    1183A     -0.485903  1184A     -0.485295  1185A     -0.485039  
    1186A     -0.484901  1187A     -0.484232  1188A     -0.483141  
    1189A     -0.482374  1190A     -0.481874  1191A     -0.481634  
    1192A     -0.481095  1193A     -0.480649  1194A     -0.480166  
    1195A     -0.479731  1196A     -0.478778  1197A     -0.478258  
    1198A     -0.477677  1199A     -0.477548  1200A     -0.476874  
    1201A     -0.476293  1202A     -0.475479  1203A     -0.475359  
    1204A     -0.474853  1205A     -0.473954  1206A     -0.473429  
    1207A     -0.473044  1208A     -0.472911  1209A     -0.472399  
    1210A     -0.472340  1211A     -0.471961  1212A     -0.471623  
    1213A     -0.471352  1214A     -0.471200  1215A     -0.470514  
    1216A     -0.470266  1217A     -0.470197  1218A     -0.469289  
    1219A     -0.468961  1220A     -0.468304  1221A     -0.468129  
    1222A     -0.467657  1223A     -0.467225  1224A     -0.466644  
    1225A     -0.466481  1226A     -0.466033  1227A     -0.465773  
    1228A     -0.465579  1229A     -0.465246  1230A     -0.465074  
    1231A     -0.464443  1232A     -0.464315  1233A     -0.464100  
    1234A     -0.463731  1235A     -0.463560  1236A     -0.463030  
    1237A     -0.462236  1238A     -0.461993  1239A     -0.461729  
    1240A     -0.461260  1241A     -0.460316  1242A     -0.460107  
    1243A     -0.459795  1244A     -0.459639  1245A     -0.459121  
    1246A     -0.458574  1247A     -0.458281  1248A     -0.457961  
    1249A     -0.457847  1250A     -0.457669  1251A     -0.456991  
    1252A     -0.456382  1253A     -0.455887  1254A     -0.455758  
    1255A     -0.454965  1256A     -0.454358  1257A     -0.454041  
    1258A     -0.453429  1259A     -0.453164  1260A     -0.452706  
    1261A     -0.452610  1262A     -0.452525  1263A     -0.451949  
    1264A     -0.451604  1265A     -0.451308  1266A     -0.451229  
    1267A     -0.450902  1268A     -0.450386  1269A     -0.449874  
    1270A     -0.449379  1271A     -0.448852  1272A     -0.448490  
    1273A     -0.448389  1274A     -0.448080  1275A     -0.447758  
    1276A     -0.447521  1277A     -0.446595  1278A     -0.446273  
    1279A     -0.446215  1280A     -0.445941  1281A     -0.444916  
    1282A     -0.444018  1283A     -0.443752  1284A     -0.443194  
    1285A     -0.442037  1286A     -0.442022  1287A     -0.441378  
    1288A     -0.441110  1289A     -0.441004  1290A     -0.440063  
    1291A     -0.439823  1292A     -0.439391  1293A     -0.439170  
    1294A     -0.438926  1295A     -0.438389  1296A     -0.438301  
    1297A     -0.437794  1298A     -0.437542  1299A     -0.437005  
    1300A     -0.436384  1301A     -0.435951  1302A     -0.435783  
    1303A     -0.435101  1304A     -0.435042  1305A     -0.434913  
    1306A     -0.434535  1307A     -0.434271  1308A     -0.434186  
    1309A     -0.434036  1310A     -0.433157  1311A     -0.432839  
    1312A     -0.432067  1313A     -0.431705  1314A     -0.431403  
    1315A     -0.430858  1316A     -0.430368  1317A     -0.429943  
    1318A     -0.429651  1319A     -0.429299  1320A     -0.428868  
    1321A     -0.428638  1322A     -0.428370  1323A     -0.428180  
    1324A     -0.427825  1325A     -0.427312  1326A     -0.426753  
    1327A     -0.426427  1328A     -0.426152  1329A     -0.425921  
    1330A     -0.425826  1331A     -0.425519  1332A     -0.425440  
    1333A     -0.424969  1334A     -0.424409  1335A     -0.424151  
    1336A     -0.423783  1337A     -0.423309  1338A     -0.422829  
    1339A     -0.421786  1340A     -0.421493  1341A     -0.421180  
    1342A     -0.421111  1343A     -0.420601  1344A     -0.420324  
    1345A     -0.419457  1346A     -0.419173  1347A     -0.419066  
    1348A     -0.418738  1349A     -0.418303  1350A     -0.417709  
    1351A     -0.417201  1352A     -0.416838  1353A     -0.416694  
    1354A     -0.416412  1355A     -0.416267  1356A     -0.415885  
    1357A     -0.415649  1358A     -0.415449  1359A     -0.414799  
    1360A     -0.414480  1361A     -0.414152  1362A     -0.413692  
    1363A     -0.413482  1364A     -0.412916  1365A     -0.412818  
    1366A     -0.412496  1367A     -0.412252  1368A     -0.412024  
    1369A     -0.411806  1370A     -0.411309  1371A     -0.411093  
    1372A     -0.410894  1373A     -0.410470  1374A     -0.410149  
    1375A     -0.410076  1376A     -0.409955  1377A     -0.409622  
    1378A     -0.409309  1379A     -0.409258  1380A     -0.408883  
    1381A     -0.408393  1382A     -0.408076  1383A     -0.407605  
    1384A     -0.407215  1385A     -0.407078  1386A     -0.406698  
    1387A     -0.406330  1388A     -0.406123  1389A     -0.405886  
    1390A     -0.404693  1391A     -0.404454  1392A     -0.404265  
    1393A     -0.403252  1394A     -0.402596  1395A     -0.402232  
    1396A     -0.400995  1397A     -0.400694  1398A     -0.400296  
    1399A     -0.400133  1400A     -0.399913  1401A     -0.399594  
    1402A     -0.398822  1403A     -0.398301  1404A     -0.398073  
    1405A     -0.397830  1406A     -0.397642  1407A     -0.397324  
    1408A     -0.396800  1409A     -0.395996  1410A     -0.395814  
    1411A     -0.395720  1412A     -0.395057  1413A     -0.394612  
    1414A     -0.394478  1415A     -0.394136  1416A     -0.393552  
    1417A     -0.393210  1418A     -0.393105  1419A     -0.392846  
    1420A     -0.392356  1421A     -0.390653  1422A     -0.390484  
    1423A     -0.389926  1424A     -0.389535  1425A     -0.389094  
    1426A     -0.388826  1427A     -0.388456  1428A     -0.388325  
    1429A     -0.387836  1430A     -0.387418  1431A     -0.387081  
    1432A     -0.386851  1433A     -0.386576  1434A     -0.386394  
    1435A     -0.386009  1436A     -0.385324  1437A     -0.384923  
    1438A     -0.384148  1439A     -0.384028  1440A     -0.383497  
    1441A     -0.383242  1442A     -0.382653  1443A     -0.382220  
    1444A     -0.381970  1445A     -0.381004  1446A     -0.380576  
    1447A     -0.380540  1448A     -0.380209  1449A     -0.379376  
    1450A     -0.379285  1451A     -0.378890  1452A     -0.378647  
    1453A     -0.378122  1454A     -0.377663  1455A     -0.377331  
    1456A     -0.377175  1457A     -0.376895  1458A     -0.376837  
    1459A     -0.376562  1460A     -0.376300  1461A     -0.375855  
    1462A     -0.375739  1463A     -0.375351  1464A     -0.374823  
    1465A     -0.374724  1466A     -0.374461  1467A     -0.374065  
    1468A     -0.373683  1469A     -0.373419  1470A     -0.372900  
    1471A     -0.372479  1472A     -0.371924  1473A     -0.371619  
    1474A     -0.371021  1475A     -0.370694  1476A     -0.370255  
    1477A     -0.369953  1478A     -0.369625  1479A     -0.369197  
    1480A     -0.368921  1481A     -0.368188  1482A     -0.367997  
    1483A     -0.367254  1484A     -0.366976  1485A     -0.366155  
    1486A     -0.365552  1487A     -0.365081  1488A     -0.364794  
    1489A     -0.364026  1490A     -0.363924  1491A     -0.363372  
    1492A     -0.361337  1493A     -0.360901  1494A     -0.360436  
    1495A     -0.360120  1496A     -0.359897  1497A     -0.359710  
    1498A     -0.359539  1499A     -0.358979  1500A     -0.358860  
    1501A     -0.358112  1502A     -0.357273  1503A     -0.356573  
    1504A     -0.355748  1505A     -0.355571  1506A     -0.354910  
    1507A     -0.354843  1508A     -0.354686  1509A     -0.354282  
    1510A     -0.353884  1511A     -0.353430  1512A     -0.352991  
    1513A     -0.352329  1514A     -0.351633  1515A     -0.350774  
    1516A     -0.350736  1517A     -0.349993  1518A     -0.349931  
    1519A     -0.349377  1520A     -0.349184  1521A     -0.348360  
    1522A     -0.347744  1523A     -0.347106  1524A     -0.346838  
    1525A     -0.346677  1526A     -0.346413  1527A     -0.345973  
    1528A     -0.345222  1529A     -0.344948  1530A     -0.344288  
    1531A     -0.344014  1532A     -0.343232  1533A     -0.343033  
    1534A     -0.342298  1535A     -0.342159  1536A     -0.341286  
    1537A     -0.340783  1538A     -0.339973  1539A     -0.339953  
    1540A     -0.339699  1541A     -0.339672  1542A     -0.338883  
    1543A     -0.338278  1544A     -0.336330  1545A     -0.336154  
    1546A     -0.336090  1547A     -0.335227  1548A     -0.333393  
    1549A     -0.333017  1550A     -0.332274  1551A     -0.332190  
    1552A     -0.332101  1553A     -0.330582  1554A     -0.329679  
    1555A     -0.329498  1556A     -0.329368  1557A     -0.328924  
    1558A     -0.328343  1559A     -0.327787  1560A     -0.327374  
    1561A     -0.326892  1562A     -0.326501  1563A     -0.325612  
    1564A     -0.325307  1565A     -0.325154  1566A     -0.324322  
    1567A     -0.323205  1568A     -0.322809  1569A     -0.322718  
    1570A     -0.321724  1571A     -0.319996  1572A     -0.319250  
    1573A     -0.318867  1574A     -0.318401  1575A     -0.317858  
    1576A     -0.316713  1577A     -0.316024  1578A     -0.315020  
    1579A     -0.314689  1580A     -0.314024  1581A     -0.313984  
    1582A     -0.313763  1583A     -0.312523  1584A     -0.312471  
    1585A     -0.311509  1586A     -0.310796  1587A     -0.309472  
    1588A     -0.307305  1589A     -0.306798  1590A     -0.306342  
    1591A     -0.305045  1592A     -0.304465  1593A     -0.303893  
    1594A     -0.303792  1595A     -0.303285  1596A     -0.302011  
    1597A     -0.301911  1598A     -0.301262  1599A     -0.300470  
    1600A     -0.299805  1601A     -0.299044  1602A     -0.298177  
    1603A     -0.297753  1604A     -0.296377  1605A     -0.296102  
    1606A     -0.294180  1607A     -0.293799  1608A     -0.293162  
    1609A     -0.292344  1610A     -0.291250  1611A     -0.291116  
    1612A     -0.289813  1613A     -0.289757  1614A     -0.289299  
    1615A     -0.289267  1616A     -0.288789  1617A     -0.288586  
    1618A     -0.288066  1619A     -0.287511  1620A     -0.286762  
    1621A     -0.286161  1622A     -0.283534  1623A     -0.283345  
    1624A     -0.282734  1625A     -0.282471  1626A     -0.282096  
    1627A     -0.281934  1628A     -0.281005  1629A     -0.280820  
    1630A     -0.280383  1631A     -0.280368  1632A     -0.279477  
    1633A     -0.279265  1634A     -0.279075  1635A     -0.277349  
    1636A     -0.276759  1637A     -0.275939  1638A     -0.275553  
    1639A     -0.275299  1640A     -0.273753  1641A     -0.273335  
    1642A     -0.272956  1643A     -0.272292  1644A     -0.272273  
    1645A     -0.270044  1646A     -0.270000  1647A     -0.269821  
    1648A     -0.269638  1649A     -0.269387  1650A     -0.267291  
    1651A     -0.266496  1652A     -0.266202  1653A     -0.264845  
    1654A     -0.264405  1655A     -0.264238  1656A     -0.264134  
    1657A     -0.263356  1658A     -0.263234  1659A     -0.262662  
    1660A     -0.262466  1661A     -0.261788  1662A     -0.261249  
    1663A     -0.260655  1664A     -0.259983  1665A     -0.257877  
    1666A     -0.257865  1667A     -0.257221  1668A     -0.256822  
    1669A     -0.254963  1670A     -0.254807  1671A     -0.254758  
    1672A     -0.253473  1673A     -0.253194  1674A     -0.252601  
    1675A     -0.252275  1676A     -0.251381  1677A     -0.250435  
    1678A     -0.249698  1679A     -0.249159  1680A     -0.249126  
    1681A     -0.248112  1682A     -0.247420  1683A     -0.246355  
    1684A     -0.245857  1685A     -0.244758  1686A     -0.244393  
    1687A     -0.243045  1688A     -0.242311  1689A     -0.241906  
    1690A     -0.240834  1691A     -0.239975  1692A     -0.239062  
    1693A     -0.238575  1694A     -0.237670  1695A     -0.237641  
    1696A     -0.237317  1697A     -0.235960  1698A     -0.234463  
    1699A     -0.233859  1700A     -0.233041  1701A     -0.232838  
    1702A     -0.232351  1703A     -0.230630  1704A     -0.229508  
    1705A     -0.229403  1706A     -0.228831  1707A     -0.226152  
    1708A     -0.226074  1709A     -0.225851  1710A     -0.225110  
    1711A     -0.224049  1712A     -0.223383  1713A     -0.223357  
    1714A     -0.222201  1715A     -0.220857  1716A     -0.220680  
    1717A     -0.219536  1718A     -0.218575  1719A     -0.217595  
    1720A     -0.217087  1721A     -0.216588  1722A     -0.216050  
    1723A     -0.215818  1724A     -0.215712  1725A     -0.214122  
    1726A     -0.213828  1727A     -0.213531  1728A     -0.213191  
    1729A     -0.213154  1730A     -0.213027  1731A     -0.211815  
    1732A     -0.211107  1733A     -0.210007  1734A     -0.209690  
    1735A     -0.209045  1736A     -0.208150  1737A     -0.207401  
    1738A     -0.207179  1739A     -0.205784  1740A     -0.204406  
    1741A     -0.204370  1742A     -0.203218  1743A     -0.201854  
    1744A     -0.198954  1745A     -0.198435  1746A     -0.194962  
    1747A     -0.194351  1748A     -0.192335  1749A     -0.189917  
    1750A     -0.189469  1751A     -0.184170  1752A     -0.182829  
    1753A     -0.181660  1754A     -0.179507  1755A     -0.178824  
    1756A     -0.178107  1757A     -0.176000  1758A     -0.173544  
    1759A     -0.168377  1760A     -0.161268  1761A     -0.150604  
    1762A     -0.143922  1763A     -0.130952  1764A     -0.120023  
    1765A     -0.119318  1766A     -0.118537  1767A     -0.107586  
    1768A     -0.098430  1769A     -0.089741  1770A     -0.089314  
    1771A     -0.087376  1772A     -0.082451  1773A     -0.068055  
    1774A     -0.065168  1775A     -0.063124  1776A     -0.055103  
    1777A     -0.053516  1778A     -0.050428  1779A     -0.034637  
    1780A     -0.028648  1781A     -0.022867  1782A     -0.021177  
    1783A     -0.019678  1784A     -0.007426  1785A      0.004613  
    1786A      0.025262  

    Virtual:                                                              

    1787A      0.208754  1788A      0.214715  1789A      0.222349  
    1790A      0.246474  1791A      0.265265  1792A      0.281577  
    1793A      0.281787  1794A      0.283997  1795A      0.284248  
    1796A      0.294231  1797A      0.297642  1798A      0.298417  
    1799A      0.302063  1800A      0.304953  1801A      0.308968  
    1802A      0.314751  1803A      0.314840  1804A      0.322619  
    1805A      0.322632  1806A      0.322971  1807A      0.325093  
    1808A      0.326479  1809A      0.326851  1810A      0.327975  
    1811A      0.329039  1812A      0.331576  1813A      0.333555  
    1814A      0.335613  1815A      0.336841  1816A      0.338880  
    1817A      0.339792  1818A      0.340849  1819A      0.347427  
    1820A      0.347866  1821A      0.350035  1822A      0.350545  
    1823A      0.350765  1824A      0.350858  1825A      0.351079  
    1826A      0.354124  1827A      0.358208  1828A      0.359398  
    1829A      0.362457  1830A      0.363994  1831A      0.364020  
    1832A      0.366870  1833A      0.369258  1834A      0.370331  
    1835A      0.372249  1836A      0.372499  1837A      0.372749  
    1838A      0.373299  1839A      0.373619  1840A      0.374126  
    1841A      0.375114  1842A      0.378446  1843A      0.378520  
    1844A      0.378671  1845A      0.378686  1846A      0.378827  
    1847A      0.380687  1848A      0.382045  1849A      0.382752  
    1850A      0.383252  1851A      0.390106  1852A      0.391798  
    1853A      0.391826  1854A      0.392300  1855A      0.393535  
    1856A      0.395754  1857A      0.403300  1858A      0.404357  
    1859A      0.406293  1860A      0.407036  1861A      0.407603  
    1862A      0.415101  1863A      0.416225  1864A      0.419160  
    1865A      0.420844  1866A      0.429660  1867A      0.437389  
    1868A      0.438814  1869A      0.438993  1870A      0.443356  
    1871A      0.445991  1872A      0.449210  1873A      0.453176  
    1874A      0.456877  1875A      0.459467  1876A      0.459884  
    1877A      0.463695  1878A      0.471905  1879A      0.474298  
    1880A      0.477946  1881A      0.478756  1882A      0.481426  
    1883A      0.489330  1884A      0.503115  1885A      0.505081  
    1886A      0.506852  1887A      0.509551  1888A      0.522254  
    1889A      0.524206  1890A      0.525326  1891A      0.525485  
    1892A      0.527808  1893A      0.531570  1894A      0.534707  
    1895A      0.536134  1896A      0.539280  1897A      0.540333  
    1898A      0.543196  1899A      0.543247  1900A      0.544278  
    1901A      0.546144  1902A      0.548640  1903A      0.548803  
    1904A      0.550228  1905A      0.555695  1906A      0.557270  
    1907A      0.558498  1908A      0.562259  1909A      0.563860  
    1910A      0.564199  1911A      0.564878  1912A      0.564951  
    1913A      0.567364  1914A      0.567912  1915A      0.568243  
    1916A      0.568596  1917A      0.571038  1918A      0.572484  
    1919A      0.573201  1920A      0.574819  1921A      0.575522  
    1922A      0.577189  1923A      0.577817  1924A      0.578025  
    1925A      0.578238  1926A      0.578396  1927A      0.578845  
    1928A      0.582521  1929A      0.582864  1930A      0.584619  
    1931A      0.586025  1932A      0.587415  1933A      0.588863  
    1934A      0.591870  1935A      0.593117  1936A      0.596031  
    1937A      0.596926  1938A      0.598425  1939A      0.598623  
    1940A      0.598668  1941A      0.600644  1942A      0.602466  
    1943A      0.602640  1944A      0.603320  1945A      0.604170  
    1946A      0.604661  1947A      0.605467  1948A      0.608534  
    1949A      0.610371  1950A      0.611084  1951A      0.612386  
    1952A      0.612619  1953A      0.612801  1954A      0.614039  
    1955A      0.615270  1956A      0.618814  1957A      0.619869  
    1958A      0.619944  1959A      0.621162  1960A      0.621681  
    1961A      0.622379  1962A      0.623752  1963A      0.624870  
    1964A      0.626032  1965A      0.626486  1966A      0.627021  
    1967A      0.627642  1968A      0.627754  1969A      0.628671  
    1970A      0.629727  1971A      0.630080  1972A      0.630145  
    1973A      0.632018  1974A      0.633635  1975A      0.634268  
    1976A      0.635160  1977A      0.636408  1978A      0.637503  
    1979A      0.637598  1980A      0.638013  1981A      0.639140  
    1982A      0.639932  1983A      0.642336  1984A      0.642835  
    1985A      0.643711  1986A      0.643922  1987A      0.645766  
    1988A      0.646466  1989A      0.646815  1990A      0.649185  
    1991A      0.649871  1992A      0.651422  1993A      0.651590  
    1994A      0.651726  1995A      0.651922  1996A      0.652224  
    1997A      0.652590  1998A      0.654269  1999A      0.654346  
    2000A      0.655724  2001A      0.656013  2002A      0.656257  
    2003A      0.657281  2004A      0.657863  2005A      0.657953  
    2006A      0.658521  2007A      0.658833  2008A      0.659645  
    2009A      0.660824  2010A      0.660936  2011A      0.661851  
    2012A      0.662413  2013A      0.662707  2014A      0.664647  
    2015A      0.664905  2016A      0.665019  2017A      0.665894  
    2018A      0.666626  2019A      0.668833  2020A      0.669449  
    2021A      0.669514  2022A      0.669856  2023A      0.670795  
    2024A      0.671388  2025A      0.671798  2026A      0.672758  
    2027A      0.673058  2028A      0.673720  2029A      0.674287  
    2030A      0.674603  2031A      0.674834  2032A      0.675142  
    2033A      0.675259  2034A      0.675886  2035A      0.676752  
    2036A      0.677915  2037A      0.678558  2038A      0.678617  
    2039A      0.678925  2040A      0.679805  2041A      0.680150  
    2042A      0.680262  2043A      0.681621  2044A      0.681875  
    2045A      0.682624  2046A      0.683223  2047A      0.683714  
    2048A      0.684897  2049A      0.686180  2050A      0.686814  
    2051A      0.687991  2052A      0.688628  2053A      0.688915  
    2054A      0.690623  2055A      0.691159  2056A      0.691344  
    2057A      0.692232  2058A      0.692670  2059A      0.693060  
    2060A      0.693322  2061A      0.694446  2062A      0.695029  
    2063A      0.695567  2064A      0.695944  2065A      0.696089  
    2066A      0.696753  2067A      0.697522  2068A      0.698412  
    2069A      0.699118  2070A      0.699555  2071A      0.700176  
    2072A      0.700687  2073A      0.701608  2074A      0.701913  
    2075A      0.702504  2076A      0.702740  2077A      0.703318  
    2078A      0.703864  2079A      0.704488  2080A      0.704800  
    2081A      0.705016  2082A      0.705374  2083A      0.705460  
    2084A      0.706005  2085A      0.706922  2086A      0.708168  
    2087A      0.708479  2088A      0.709207  2089A      0.709623  
    2090A      0.709799  2091A      0.710844  2092A      0.712038  
    2093A      0.713006  2094A      0.713942  2095A      0.714125  
    2096A      0.714505  2097A      0.714659  2098A      0.714958  
    2099A      0.715284  2100A      0.716131  2101A      0.716585  
    2102A      0.716741  2103A      0.717024  2104A      0.717521  
    2105A      0.717821  2106A      0.718739  2107A      0.718985  
    2108A      0.719122  2109A      0.719632  2110A      0.720730  
    2111A      0.721331  2112A      0.721531  2113A      0.722025  
    2114A      0.722926  2115A      0.723216  2116A      0.723637  
    2117A      0.724232  2118A      0.724592  2119A      0.726335  
    2120A      0.726648  2121A      0.726677  2122A      0.727160  
    2123A      0.727678  2124A      0.728670  2125A      0.729630  
    2126A      0.729736  2127A      0.730169  2128A      0.730449  
    2129A      0.730927  2130A      0.731188  2131A      0.732099  
    2132A      0.732391  2133A      0.732790  2134A      0.733064  
    2135A      0.733994  2136A      0.734936  2137A      0.735269  
    2138A      0.736283  2139A      0.736853  2140A      0.737360  
    2141A      0.737508  2142A      0.738069  2143A      0.738538  
    2144A      0.739079  2145A      0.740298  2146A      0.741088  
    2147A      0.741547  2148A      0.741977  2149A      0.742120  
    2150A      0.743252  2151A      0.744010  2152A      0.744946  
    2153A      0.745306  2154A      0.745562  2155A      0.746181  
    2156A      0.746415  2157A      0.746846  2158A      0.747296  
    2159A      0.747453  2160A      0.747834  2161A      0.748171  
    2162A      0.748543  2163A      0.748773  2164A      0.749128  
    2165A      0.749970  2166A      0.750432  2167A      0.750747  
    2168A      0.750987  2169A      0.751413  2170A      0.751586  
    2171A      0.752232  2172A      0.752404  2173A      0.752831  
    2174A      0.753428  2175A      0.754049  2176A      0.754328  
    2177A      0.755181  2178A      0.755557  2179A      0.756382  
    2180A      0.756463  2181A      0.757119  2182A      0.757357  
    2183A      0.757639  2184A      0.758089  2185A      0.758155  
    2186A      0.758798  2187A      0.759112  2188A      0.759406  
    2189A      0.759691  2190A      0.760093  2191A      0.760264  
    2192A      0.760558  2193A      0.761118  2194A      0.761283  
    2195A      0.762097  2196A      0.762191  2197A      0.762288  
    2198A      0.762588  2199A      0.763570  2200A      0.764118  
    2201A      0.764297  2202A      0.764425  2203A      0.765231  
    2204A      0.765473  2205A      0.765906  2206A      0.766602  
    2207A      0.767140  2208A      0.767259  2209A      0.768338  
    2210A      0.768584  2211A      0.769201  2212A      0.769885  
    2213A      0.769988  2214A      0.770383  2215A      0.770478  
    2216A      0.771263  2217A      0.771932  2218A      0.772297  
    2219A      0.772551  2220A      0.773037  2221A      0.773179  
    2222A      0.773754  2223A      0.774493  2224A      0.774896  
    2225A      0.775561  2226A      0.775949  2227A      0.776520  
    2228A      0.776658  2229A      0.776882  2230A      0.777270  
    2231A      0.777439  2232A      0.777504  2233A      0.777780  
    2234A      0.778725  2235A      0.778926  2236A      0.779824  
    2237A      0.780213  2238A      0.780403  2239A      0.780917  
    2240A      0.781043  2241A      0.781524  2242A      0.782076  
    2243A      0.782413  2244A      0.782486  2245A      0.783125  
    2246A      0.783179  2247A      0.784327  2248A      0.784603  
    2249A      0.785240  2250A      0.785333  2251A      0.785980  
    2252A      0.786242  2253A      0.786732  2254A      0.787362  
    2255A      0.787592  2256A      0.787951  2257A      0.788113  
    2258A      0.788603  2259A      0.788671  2260A      0.789403  
    2261A      0.790170  2262A      0.790393  2263A      0.790741  
    2264A      0.791096  2265A      0.791501  2266A      0.791773  
    2267A      0.791831  2268A      0.792574  2269A      0.792792  
    2270A      0.793311  2271A      0.793758  2272A      0.794322  
    2273A      0.794533  2274A      0.795072  2275A      0.795286  
    2276A      0.795558  2277A      0.795965  2278A      0.796145  
    2279A      0.796841  2280A      0.797530  2281A      0.797847  
    2282A      0.798268  2283A      0.798719  2284A      0.799074  
    2285A      0.799648  2286A      0.799829  2287A      0.800567  
    2288A      0.801694  2289A      0.801968  2290A      0.802239  
    2291A      0.802677  2292A      0.802933  2293A      0.803258  
    2294A      0.803305  2295A      0.803945  2296A      0.804454  
    2297A      0.804801  2298A      0.805038  2299A      0.805082  
    2300A      0.805194  2301A      0.805587  2302A      0.805698  
    2303A      0.806522  2304A      0.806827  2305A      0.807187  
    2306A      0.807663  2307A      0.808286  2308A      0.808590  
    2309A      0.808800  2310A      0.809003  2311A      0.809704  
    2312A      0.810050  2313A      0.810292  2314A      0.810389  
    2315A      0.810822  2316A      0.811332  2317A      0.811918  
    2318A      0.812742  2319A      0.812962  2320A      0.813436  
    2321A      0.813506  2322A      0.813794  2323A      0.814376  
    2324A      0.814604  2325A      0.814810  2326A      0.815305  
    2327A      0.815681  2328A      0.816191  2329A      0.816868  
    2330A      0.817149  2331A      0.817288  2332A      0.817769  
    2333A      0.817995  2334A      0.818701  2335A      0.818831  
    2336A      0.818997  2337A      0.819604  2338A      0.820253  
    2339A      0.820751  2340A      0.821162  2341A      0.821408  
    2342A      0.821837  2343A      0.821998  2344A      0.822433  
    2345A      0.822633  2346A      0.823378  2347A      0.823552  
    2348A      0.823776  2349A      0.824423  2350A      0.824678  
    2351A      0.825501  2352A      0.825801  2353A      0.826359  
    2354A      0.826754  2355A      0.827281  2356A      0.827519  
    2357A      0.827985  2358A      0.828521  2359A      0.829231  
    2360A      0.829265  2361A      0.829550  2362A      0.829982  
    2363A      0.831002  2364A      0.831185  2365A      0.831478  
    2366A      0.831526  2367A      0.833250  2368A      0.833906  
    2369A      0.834109  2370A      0.834389  2371A      0.834995  
    2372A      0.835180  2373A      0.835320  2374A      0.835886  
    2375A      0.836027  2376A      0.836423  2377A      0.837004  
    2378A      0.837037  2379A      0.837348  2380A      0.837560  
    2381A      0.838293  2382A      0.838631  2383A      0.838817  
    2384A      0.839275  2385A      0.839696  2386A      0.840006  
    2387A      0.840594  2388A      0.840792  2389A      0.841243  
    2390A      0.841587  2391A      0.842191  2392A      0.842891  
    2393A      0.843002  2394A      0.843464  2395A      0.843513  
    2396A      0.844267  2397A      0.844668  2398A      0.845256  
    2399A      0.845364  2400A      0.845625  2401A      0.846079  
    2402A      0.846563  2403A      0.847196  2404A      0.847705  
    2405A      0.847847  2406A      0.848091  2407A      0.848822  
    2408A      0.849340  2409A      0.849599  2410A      0.849659  
    2411A      0.849922  2412A      0.850319  2413A      0.850699  
    2414A      0.850908  2415A      0.851004  2416A      0.851408  
    2417A      0.852045  2418A      0.852498  2419A      0.852748  
    2420A      0.853093  2421A      0.853374  2422A      0.854013  
    2423A      0.854472  2424A      0.855093  2425A      0.855477  
    2426A      0.855718  2427A      0.856065  2428A      0.856343  
    2429A      0.856620  2430A      0.857288  2431A      0.857689  
    2432A      0.858514  2433A      0.858866  2434A      0.859438  
    2435A      0.859651  2436A      0.861542  2437A      0.861830  
    2438A      0.862457  2439A      0.862681  2440A      0.862978  
    2441A      0.863637  2442A      0.864265  2443A      0.864710  
    2444A      0.864913  2445A      0.865410  2446A      0.865696  
    2447A      0.865910  2448A      0.866070  2449A      0.866790  
    2450A      0.867142  2451A      0.867580  2452A      0.868231  
    2453A      0.868898  2454A      0.869282  2455A      0.869625  
    2456A      0.869870  2457A      0.870395  2458A      0.870819  
    2459A      0.870885  2460A      0.871616  2461A      0.871708  
    2462A      0.872213  2463A      0.872692  2464A      0.872804  
    2465A      0.872931  2466A      0.873882  2467A      0.874079  
    2468A      0.874901  2469A      0.875295  2470A      0.875523  
    2471A      0.875624  2472A      0.876164  2473A      0.876304  
    2474A      0.876354  2475A      0.876786  2476A      0.876835  
    2477A      0.876912  2478A      0.877143  2479A      0.878667  
    2480A      0.878880  2481A      0.879258  2482A      0.880001  
    2483A      0.880336  2484A      0.880566  2485A      0.881094  
    2486A      0.881335  2487A      0.882273  2488A      0.882378  
    2489A      0.883429  2490A      0.884774  2491A      0.885523  
    2492A      0.885583  2493A      0.885702  2494A      0.886379  
    2495A      0.886504  2496A      0.887401  2497A      0.887519  
    2498A      0.888118  2499A      0.888679  2500A      0.889638  
    2501A      0.889656  2502A      0.890250  2503A      0.890620  
    2504A      0.890858  2505A      0.891179  2506A      0.891613  
    2507A      0.892264  2508A      0.892938  2509A      0.893682  
    2510A      0.893950  2511A      0.894544  2512A      0.894697  
    2513A      0.894805  2514A      0.895559  2515A      0.895981  
    2516A      0.896586  2517A      0.896941  2518A      0.897022  
    2519A      0.897501  2520A      0.897655  2521A      0.898703  
    2522A      0.900194  2523A      0.901235  2524A      0.901311  
    2525A      0.901968  2526A      0.902676  2527A      0.903074  
    2528A      0.903857  2529A      0.903995  2530A      0.905795  
    2531A      0.906955  2532A      0.908254  2533A      0.909190  
    2534A      0.909954  2535A      0.910687  2536A      0.911113  
    2537A      0.911685  2538A      0.912024  2539A      0.912516  
    2540A      0.913224  2541A      0.913668  2542A      0.914517  
    2543A      0.915342  2544A      0.915683  2545A      0.915929  
    2546A      0.916294  2547A      0.916413  2548A      0.916806  
    2549A      0.918709  2550A      0.919351  2551A      0.919974  
    2552A      0.921112  2553A      0.921416  2554A      0.922118  
    2555A      0.923132  2556A      0.923828  2557A      0.924001  
    2558A      0.924451  2559A      0.924739  2560A      0.926593  
    2561A      0.926800  2562A      0.927652  2563A      0.927929  
    2564A      0.928262  2565A      0.929076  2566A      0.929850  
    2567A      0.930137  2568A      0.930371  2569A      0.930581  
    2570A      0.933496  2571A      0.934196  2572A      0.935318  
    2573A      0.935340  2574A      0.935853  2575A      0.936900  
    2576A      0.937076  2577A      0.937428  2578A      0.937897  
    2579A      0.938270  2580A      0.939500  2581A      0.940418  
    2582A      0.940774  2583A      0.940891  2584A      0.941189  
    2585A      0.941978  2586A      0.943449  2587A      0.943974  
    2588A      0.944064  2589A      0.945312  2590A      0.945599  
    2591A      0.946335  2592A      0.950050  2593A      0.950256  
    2594A      0.951134  2595A      0.951270  2596A      0.952917  
    2597A      0.954583  2598A      0.955036  2599A      0.956563  
    2600A      0.956914  2601A      0.957035  2602A      0.957155  
    2603A      0.959925  2604A      0.960050  2605A      0.960705  
    2606A      0.960796  2607A      0.962040  2608A      0.962640  
    2609A      0.963688  2610A      0.964161  2611A      0.964563  
    2612A      0.965642  2613A      0.966236  2614A      0.968029  
    2615A      0.968781  2616A      0.969732  2617A      0.969964  
    2618A      0.971235  2619A      0.972682  2620A      0.973283  
    2621A      0.975293  2622A      0.975793  2623A      0.976984  
    2624A      0.977376  2625A      0.978070  2626A      0.978787  
    2627A      0.979146  2628A      0.979418  2629A      0.980107  
    2630A      0.981072  2631A      0.981252  2632A      0.981950  
    2633A      0.982297  2634A      0.983005  2635A      0.983785  
    2636A      0.985521  2637A      0.985853  2638A      0.986499  
    2639A      0.986753  2640A      0.988441  2641A      0.989279  
    2642A      0.990142  2643A      0.990350  2644A      0.991220  
    2645A      0.991588  2646A      0.991944  2647A      0.993329  
    2648A      0.993967  2649A      0.994305  2650A      0.994622  
    2651A      0.995444  2652A      0.997357  2653A      0.997865  
    2654A      0.998479  2655A      0.999519  2656A      1.001620  
    2657A      1.002201  2658A      1.002308  2659A      1.002521  
    2660A      1.004664  2661A      1.005767  2662A      1.005930  
    2663A      1.007489  2664A      1.008682  2665A      1.009467  
    2666A      1.009934  2667A      1.010109  2668A      1.010786  
    2669A      1.011490  2670A      1.011841  2671A      1.012777  
    2672A      1.013168  2673A      1.013953  2674A      1.014168  
    2675A      1.014291  2676A      1.014636  2677A      1.015617  
    2678A      1.017115  2679A      1.019616  2680A      1.020316  
    2681A      1.021456  2682A      1.022360  2683A      1.025341  
    2684A      1.026020  2685A      1.027240  2686A      1.027935  
    2687A      1.028440  2688A      1.028917  2689A      1.029272  
    2690A      1.030171  2691A      1.031914  2692A      1.033572  
    2693A      1.033770  2694A      1.034616  2695A      1.034750  
    2696A      1.035257  2697A      1.037508  2698A      1.037826  
    2699A      1.039767  2700A      1.040605  2701A      1.041128  
    2702A      1.041624  2703A      1.043318  2704A      1.043767  
    2705A      1.043935  2706A      1.045555  2707A      1.046093  
    2708A      1.046633  2709A      1.048165  2710A      1.049689  
    2711A      1.050737  2712A      1.054558  2713A      1.055580  
    2714A      1.056948  2715A      1.058613  2716A      1.061023  
    2717A      1.061594  2718A      1.062936  2719A      1.065219  
    2720A      1.066180  2721A      1.066982  2722A      1.070175  
    2723A      1.071590  2724A      1.075682  2725A      1.077849  
    2726A      1.078592  2727A      1.079132  2728A      1.080212  
    2729A      1.081083  2730A      1.083373  2731A      1.084328  
    2732A      1.086179  2733A      1.087990  2734A      1.091125  
    2735A      1.091289  2736A      1.092368  2737A      1.093448  
    2738A      1.096844  2739A      1.097152  2740A      1.097984  
    2741A      1.098184  2742A      1.099159  2743A      1.100165  
    2744A      1.105025  2745A      1.107051  2746A      1.108288  
    2747A      1.108399  2748A      1.110477  2749A      1.112109  
    2750A      1.112560  2751A      1.113356  2752A      1.113619  
    2753A      1.114591  2754A      1.117064  2755A      1.118366  
    2756A      1.121937  2757A      1.122838  2758A      1.124469  
    2759A      1.125194  2760A      1.129385  2761A      1.129865  
    2762A      1.130812  2763A      1.133282  2764A      1.133339  
    2765A      1.134742  2766A      1.135106  2767A      1.135503  
    2768A      1.136588  2769A      1.137477  2770A      1.138034  
    2771A      1.142274  2772A      1.143233  2773A      1.144787  
    2774A      1.144900  2775A      1.149543  2776A      1.149727  
    2777A      1.150843  2778A      1.150989  2779A      1.155162  
    2780A      1.156489  2781A      1.157295  2782A      1.158710  
    2783A      1.160176  2784A      1.161715  2785A      1.164535  
    2786A      1.165997  2787A      1.166291  2788A      1.167801  
    2789A      1.172417  2790A      1.179639  2791A      1.180539  
    2792A      1.184187  2793A      1.186303  2794A      1.190152  
    2795A      1.191663  2796A      1.196158  2797A      1.198103  
    2798A      1.202875  2799A      1.204554  2800A      1.211343  
    2801A      1.212543  2802A      1.214547  2803A      1.216368  
    2804A      1.221326  2805A      1.221813  2806A      1.222185  
    2807A      1.233985  2808A      1.235611  2809A      1.239148  
    2810A      1.242507  2811A      1.242833  2812A      1.243359  
    2813A      1.248047  2814A      1.250791  2815A      1.252050  
    2816A      1.261982  2817A      1.272446  2818A      1.277643  
    2819A      1.280677  2820A      1.289969  2821A      1.292007  
    2822A      1.296440  2823A      1.298287  2824A      1.319108  
    2825A      1.330440  2826A      1.367023  2827A      1.379665  
    2828A      1.467397  2829A      1.498569  

    Final Occupation by Irrep:
              A 
    DOCC [  1786 ]
    NA   [  1786 ]
    NB   [  1786 ]

  @DF-RHF Final Energy: -24326.80631583926879

   => Energetics <=

    Nuclear Repulsion Energy =         302878.0030644611688331
    One-Electron Energy =             -639078.8565812299493700
    Two-Electron Energy =              311883.6284320043632761
    Total Energy =                     -24326.8063158392724290

Computation Completed


Properties will be evaluated at   0.000000,   0.000000,   0.000000 [a0]

Properties computed using the SCF density matrix


 Multipole Moments:

 ------------------------------------------------------------------------------------
     Multipole            Electronic (a.u.)      Nuclear  (a.u.)        Total (a.u.)
 ------------------------------------------------------------------------------------

 L = 1.  Multiply by 2.5417464519 to convert [e a0] to [Debye]
 Dipole X            :     -23572.1724866        23521.9086329          -50.2638537
 Dipole Y            :    -330700.6283300       330377.6551123         -322.9732178
 Dipole Z            :    -350242.1849068       349993.1011116         -249.0837951
 Magnitude           :                                                  410.9512032

 ------------------------------------------------------------------------------------

*** tstop() called on atl1-1-01-010-26-1.pace.gatech.edu at Tue May 20 23:14:51 2025
Module time:
	user time   =  346748.21 seconds =    5779.14 minutes
	system time =    7955.17 seconds =     132.59 minutes
	total time  =      42986 seconds =     716.43 minutes
Total time:
	user time   =  346748.21 seconds =    5779.14 minutes
	system time =    7955.17 seconds =     132.59 minutes
	total time  =      42986 seconds =     716.43 minutes
Wall time: 42986.11 seconds
