# Supplementary material for: SparcleQC: Automated Input File Creation for QM/MM Studies of Protein:Ligand Complexes
Source: J Chem Inf Model. 2025 Jun 17;65(13):6433–40. doi: 10.1021/acs.jcim.5c00617 (PMC12264949; doi:10.1021/acs.jcim.5c00617)
Supplement: Supplementary file 2 [file ci5c00617_si_002.zip › si/convergence/ex1_1ABA/psi4_files/no_ee/cutoff_6.0_psi4_file_cx.out]

Scratch directory: /tmp/
   => Libint2 <=

    Primary   basis highest AM E, G, H:  5, 4, 3
    Auxiliary basis highest AM E, G, H:  6, 5, 4
    Onebody   basis highest AM E, G, H:  6, 5, 4
    Solid Harmonics ordering:            gaussian

*** tstart() called on atl1-1-01-010-25-2.pace.gatech.edu
*** at Tue May 20 08:15:27 2025

   => Loading Basis Set <=

    Name: MINIX
    Role: ORBITAL
    Keyword: BASIS
    atoms 1-2, 4, 6, 27, 37, 48, 65, 69, 101, 121, 140, 144, 178, 182, 187, 199, 218, 225, 244, 247, 258, 275, 292, 301, 304, 307, 310, 313, 316                                                                                                                                entry O          line   102 file /storage/hive/project/chem-sherrill/csargent30/.conda/envs/psi419/share/psi4/basis/minix.gbs 
    atoms 3, 5, 8-11, 26, 29-36, 47, 50-53, 55, 64, 67-68, 70-73, 86-88, 90, 100, 103-110, 120, 123-127, 139, 142-143, 145-148, 161-165, 177, 180-181, 183-185, 197-198, 200-203, 216-217, 223-224, 226-229, 242-243, 245-246, 256-257, 259-260, 262, 273-274, 276-278, 287-290 entry C          line    74 file /storage/hive/project/chem-sherrill/csargent30/.conda/envs/psi419/share/psi4/basis/minix.gbs 
    atoms 7, 28, 49, 54, 56, 66, 85, 102, 122, 141, 160, 179, 186, 196, 215, 222, 241, 255, 272, 286, 291                                                                                                                                                                       entry N          line    88 file /storage/hive/project/chem-sherrill/csargent30/.conda/envs/psi419/share/psi4/basis/minix.gbs 
    atoms 12, 89, 261                                                                                                                                                                                                                                                           entry S          line   256 file /storage/hive/project/chem-sherrill/csargent30/.conda/envs/psi419/share/psi4/basis/minix.gbs 
    atoms 13-25, 38-46, 57-63, 74-84, 91-99, 111-119, 128-138, 149-159, 166-176, 188-195, 204-214, 219-221, 230-240, 248-254, 263-271, 279-285, 293-300, 302-303, 305-306, 308-309, 311-312, 314-315, 317-332                                                                   entry H          line    24 file /storage/hive/project/chem-sherrill/csargent30/.conda/envs/psi419/share/psi4/basis/minix.gbs 

   => HF3C: Empirical Dispersion <=

    Grimme's -D3 (BJ-damping) Dispersion Correction
    Grimme S.; Ehrlich S.; Goerigk L. (2011), J. Comput. Chem., 32: 1456

        s6 =       1.000000
        s8 =       0.877700
        a1 =       0.417100
        a2 =       2.914900


         ---------------------------------------------------------
                                   SCF
               by Justin Turney, Rob Parrish, Andy Simmonett
                          and Daniel G. A. Smith
                              RHF Reference
                       10 Threads, 114440 MiB Core
         ---------------------------------------------------------

  ==> Geometry <==

    Molecular point group: c1
    Full point group: C1

    Geometry (in Angstrom), charge = 0, multiplicity = 1:

       Center              X                  Y                   Z               Mass       
    ------------   -----------------  -----------------  -----------------  -----------------
         O            0.239000000000    46.905000000000    47.130000000000    15.994914619570
         O           -3.503000000000    46.132000000000    52.984000000000    15.994914619570
         C            0.283000000000    45.599000000000    47.738000000000    12.000000000000
         O           -2.852000000000    43.343000000000    52.881000000000    15.994914619570
         C           -0.860000000000    45.455000000000    48.481000000000    12.000000000000
         O           -0.834000000000    45.235000000000    53.590000000000    15.994914619570
         N           -0.870000000000    46.412000000000    49.496000000000    14.003074004430
         C           -0.997000000000    47.656000000000    48.915000000000    12.000000000000
         C            0.110000000000    47.928000000000    48.142000000000    12.000000000000
         C           -1.946000000000    46.213000000000    50.350000000000    12.000000000000
         C           -1.912000000000    45.057000000000    51.091000000000    12.000000000000
         S           -2.221000000000    44.980000000000    52.478000000000    31.972071174400
         H           -3.704000000000    46.727000000000    52.258000000000     1.007825032230
         H            1.167000000000    45.497000000000    48.368000000000     1.007825032230
         H            0.327000000000    44.830000000000    46.967000000000     1.007825032230
         H           -0.889000000000    44.457000000000    48.918000000000     1.007825032230
         H           -1.732000000000    45.592000000000    47.841000000000     1.007825032230
         H           -1.082000000000    48.410000000000    49.697000000000     1.007825032230
         H           -1.889000000000    47.674000000000    48.289000000000     1.007825032230
         H           -0.002000000000    48.903000000000    47.668000000000     1.007825032230
         H            1.001000000000    47.937000000000    48.769000000000     1.007825032230
         H           -2.823000000000    46.129000000000    49.708000000000     1.007825032230
         H           -1.985000000000    47.054000000000    51.042000000000     1.007825032230
         H           -0.840000000000    44.862000000000    51.112000000000     1.007825032230
         H           -2.601000000000    44.372000000000    50.598000000000     1.007825032230
         C            3.333000000000    50.620000000000    55.891000000000    12.000000000000
         O            3.372000000000    51.588000000000    55.127000000000    15.994914619570
         N            2.442000000000    50.507000000000    56.862000000000    14.003074004430
         C            1.413000000000    51.506000000000    57.119000000000    12.000000000000
         C            0.005000000000    50.927000000000    57.232000000000    12.000000000000
         C           -0.521000000000    50.237000000000    56.001000000000    12.000000000000
         C           -0.985000000000    51.011000000000    54.951000000000    12.000000000000
         C           -0.569000000000    48.854000000000    55.936000000000    12.000000000000
         C           -1.502000000000    50.387000000000    53.835000000000    12.000000000000
         C           -1.086000000000    48.222000000000    54.817000000000    12.000000000000
         C           -1.549000000000    49.003000000000    53.779000000000    12.000000000000
         O           -2.106000000000    48.406000000000    52.664000000000    15.994914619570
         H            2.477000000000    49.689000000000    57.454000000000     1.007825032230
         H            1.439000000000    52.275000000000    56.347000000000     1.007825032230
         H            0.006000000000    50.203000000000    58.047000000000     1.007825032230
         H           -0.679000000000    51.735000000000    57.492000000000     1.007825032230
         H           -0.943000000000    52.089000000000    55.005000000000     1.007825032230
         H           -0.201000000000    48.265000000000    56.763000000000     1.007825032230
         H           -1.869000000000    50.975000000000    53.007000000000     1.007825032230
         H           -1.126000000000    47.144000000000    54.759000000000     1.007825032230
         H           -2.740000000000    47.740000000000    52.940000000000     1.007825032230
         C           -4.489000000000    54.638000000000    59.165000000000    12.000000000000
         O           -5.677000000000    54.600000000000    58.838000000000    15.994914619570
         N           -3.764000000000    53.513000000000    59.144000000000    14.003074004430
         C           -4.323000000000    52.242000000000    58.734000000000    12.000000000000
         C           -3.962000000000    52.008000000000    57.296000000000    12.000000000000
         C           -4.635000000000    50.801000000000    56.669000000000    12.000000000000
         C           -4.176000000000    49.512000000000    56.726000000000    12.000000000000
         N           -5.696000000000    50.809000000000    55.872000000000    14.003074004430
         C           -5.895000000000    49.594000000000    55.423000000000    12.000000000000
         N           -4.976000000000    48.833000000000    55.943000000000    14.003074004430
         H           -2.794000000000    53.552000000000    59.424000000000     1.007825032230
         H           -5.406000000000    52.241000000000    58.862000000000     1.007825032230
         H           -2.883000000000    51.867000000000    57.234000000000     1.007825032230
         H           -4.231000000000    52.894000000000    56.721000000000     1.007825032230
         H           -6.258000000000    51.618000000000    55.648000000000     1.007825032230
         H           -3.337000000000    49.137000000000    57.293000000000     1.007825032230
         H           -6.677000000000    49.282000000000    54.747000000000     1.007825032230
         C            4.103000000000    54.707000000000    53.574000000000    12.000000000000
         O            4.298000000000    55.692000000000    52.855000000000    15.994914619570
         N            3.358000000000    53.697000000000    53.143000000000    14.003074004430
         C            2.813000000000    53.718000000000    51.788000000000    12.000000000000
         C            1.415000000000    54.343000000000    51.725000000000    12.000000000000
         O            0.846000000000    54.490000000000    50.639000000000    15.994914619570
         C            2.765000000000    52.263000000000    51.154000000000    12.000000000000
         C            1.854000000000    51.314000000000    51.971000000000    12.000000000000
         C            4.222000000000    51.753000000000    51.018000000000    12.000000000000
         C            1.552000000000    49.957000000000    51.275000000000    12.000000000000
         H            3.168000000000    52.914000000000    53.752000000000     1.007825032230
         H            3.476000000000    54.326000000000    51.173000000000     1.007825032230
         H            2.346000000000    52.349000000000    50.152000000000     1.007825032230
         H            2.343000000000    51.107000000000    52.923000000000     1.007825032230
         H            0.910000000000    51.822000000000    52.168000000000     1.007825032230
         H            4.218000000000    50.753000000000    50.584000000000     1.007825032230
         H            4.784000000000    52.427000000000    50.372000000000     1.007825032230
         H            4.689000000000    51.720000000000    52.002000000000     1.007825032230
         H            0.908000000000    49.355000000000    51.916000000000     1.007825032230
         H            2.486000000000    49.425000000000    51.096000000000     1.007825032230
         H            1.050000000000    50.140000000000    50.325000000000     1.007825032230
         N            0.803000000000    54.699000000000    52.842000000000    14.003074004430
         C           -0.523000000000    55.306000000000    52.821000000000    12.000000000000
         C           -1.551000000000    54.355000000000    53.441000000000    12.000000000000
         C           -2.945000000000    54.929000000000    53.268000000000    12.000000000000
         S           -4.230000000000    53.864000000000    53.922000000000    31.972071174400
         C           -4.327000000000    52.868000000000    52.489000000000    12.000000000000
         H            1.263000000000    54.547000000000    53.728000000000     1.007825032230
         H           -0.806000000000    55.528000000000    51.792000000000     1.007825032230
         H           -1.338000000000    54.233000000000    54.503000000000     1.007825032230
         H           -1.494000000000    53.386000000000    52.946000000000     1.007825032230
         H           -2.992000000000    55.887000000000    53.785000000000     1.007825032230
         H           -3.129000000000    55.092000000000    52.206000000000     1.007825032230
         H           -5.082000000000    52.095000000000    52.634000000000     1.007825032230
         H           -4.601000000000    53.487000000000    51.634000000000     1.007825032230
         H           -3.359000000000    52.401000000000    52.305000000000     1.007825032230
         C           -3.305000000000    56.701000000000    49.689000000000    12.000000000000
         O           -2.574000000000    56.844000000000    50.663000000000    15.994914619570
         N           -2.981000000000    55.933000000000    48.650000000000    14.003074004430
         C           -1.694000000000    55.276000000000    48.503000000000    12.000000000000
         C           -1.807000000000    54.027000000000    47.654000000000    12.000000000000
         C           -2.448000000000    52.908000000000    48.447000000000    12.000000000000
         C           -1.674000000000    52.148000000000    49.313000000000    12.000000000000
         C           -3.793000000000    52.637000000000    48.293000000000    12.000000000000
         C           -2.246000000000    51.109000000000    50.022000000000    12.000000000000
         C           -4.359000000000    51.592000000000    49.009000000000    12.000000000000
         C           -3.585000000000    50.828000000000    49.870000000000    12.000000000000
         H           -3.669000000000    55.800000000000    47.923000000000     1.007825032230
         H           -1.321000000000    55.001000000000    49.490000000000     1.007825032230
         H           -2.418000000000    54.242000000000    46.778000000000     1.007825032230
         H           -0.812000000000    53.718000000000    47.333000000000     1.007825032230
         H           -0.624000000000    52.369000000000    49.433000000000     1.007825032230
         H           -4.397000000000    53.231000000000    47.623000000000     1.007825032230
         H           -1.643000000000    50.518000000000    50.695000000000     1.007825032230
         H           -5.410000000000    51.372000000000    48.895000000000     1.007825032230
         H           -4.032000000000    50.014000000000    50.420000000000     1.007825032230
         C            6.178000000000    52.810000000000    46.615000000000    12.000000000000
         O            7.003000000000    51.909000000000    46.780000000000    15.994914619570
         N            4.954000000000    52.544000000000    46.147000000000    14.003074004430
         C            4.574000000000    51.175000000000    45.767000000000    12.000000000000
         C            3.036000000000    51.092000000000    45.467000000000    12.000000000000
         C            2.286000000000    51.433000000000    46.777000000000    12.000000000000
         C            2.604000000000    49.685000000000    45.023000000000    12.000000000000
         C            0.773000000000    51.661000000000    46.639000000000    12.000000000000
         H            4.282000000000    53.292000000000    46.053000000000     1.007825032230
         H            4.809000000000    50.502000000000    46.592000000000     1.007825032230
         H            2.774000000000    51.816000000000    44.696000000000     1.007825032230
         H            2.438000000000    50.609000000000    47.474000000000     1.007825032230
         H            2.731000000000    52.331000000000    47.204000000000     1.007825032230
         H            3.120000000000    49.420000000000    44.100000000000     1.007825032230
         H            2.859000000000    48.965000000000    45.800000000000     1.007825032230
         H            1.527000000000    49.672000000000    44.854000000000     1.007825032230
         H            0.349000000000    51.893000000000    47.616000000000     1.007825032230
         H            0.592000000000    52.493000000000    45.958000000000     1.007825032230
         H            0.304000000000    50.760000000000    46.244000000000     1.007825032230
         C            9.824000000000    50.151000000000    44.980000000000    12.000000000000
         O           10.783000000000    49.382000000000    44.768000000000    15.994914619570
         N            8.796000000000    49.803000000000    45.757000000000    14.003074004430
         C            8.772000000000    48.508000000000    46.402000000000    12.000000000000
         C            8.758000000000    47.383000000000    45.375000000000    12.000000000000
         O            9.544000000000    46.436000000000    45.473000000000    15.994914619570
         C            7.545000000000    48.399000000000    47.296000000000    12.000000000000
         C            7.324000000000    47.081000000000    48.078000000000    12.000000000000
         C            8.510000000000    46.703000000000    48.971000000000    12.000000000000
         C            6.091000000000    47.281000000000    48.927000000000    12.000000000000
         H            8.031000000000    50.447000000000    45.895000000000     1.007825032230
         H            9.665000000000    48.408000000000    47.019000000000     1.007825032230
         H            7.607000000000    49.203000000000    48.029000000000     1.007825032230
         H            6.664000000000    48.575000000000    46.679000000000     1.007825032230
         H            7.141000000000    46.273000000000    47.369000000000     1.007825032230
         H            9.398000000000    46.559000000000    48.355000000000     1.007825032230
         H            8.284000000000    45.779000000000    49.503000000000     1.007825032230
         H            8.692000000000    47.501000000000    49.691000000000     1.007825032230
         H            5.893000000000    46.375000000000    49.500000000000     1.007825032230
         H            5.238000000000    47.497000000000    48.283000000000     1.007825032230
         H            6.252000000000    48.115000000000    49.610000000000     1.007825032230
         N            7.912000000000    47.499000000000    44.338000000000    14.003074004430
         C            7.852000000000    46.455000000000    43.322000000000    12.000000000000
         C            6.783000000000    46.760000000000    42.296000000000    12.000000000000
         C            5.362000000000    46.760000000000    42.865000000000    12.000000000000
         C            4.409000000000    47.143000000000    41.755000000000    12.000000000000
         C            4.990000000000    45.393000000000    43.428000000000    12.000000000000
         H            7.316000000000    48.311000000000    44.262000000000     1.007825032230
         H            7.603000000000    45.512000000000    43.810000000000     1.007825032230
         H            6.984000000000    47.744000000000    41.873000000000     1.007825032230
         H            6.841000000000    46.018000000000    41.499000000000     1.007825032230
         H            5.298000000000    47.502000000000    43.661000000000     1.007825032230
         H            3.388000000000    47.150000000000    42.138000000000     1.007825032230
         H            4.488000000000    46.420000000000    40.943000000000     1.007825032230
         H            4.664000000000    48.135000000000    41.383000000000     1.007825032230
         H            5.683000000000    45.128000000000    44.226000000000     1.007825032230
         H            3.975000000000    45.428000000000    43.824000000000     1.007825032230
         H            5.045000000000    44.646000000000    42.636000000000     1.007825032230
         C            2.042000000000    42.251000000000    41.586000000000    12.000000000000
         O            3.101000000000    42.119000000000    42.211000000000    15.994914619570
         N            0.923000000000    42.587000000000    42.217000000000    14.003074004430
         C            0.860000000000    42.841000000000    43.647000000000    12.000000000000
         C            0.191000000000    41.696000000000    44.392000000000    12.000000000000
         O           -0.020000000000    41.755000000000    45.606000000000    15.994914619570
         C            0.083000000000    44.138000000000    43.892000000000    12.000000000000
         C            0.752000000000    45.382000000000    43.343000000000    12.000000000000
         C           -0.200000000000    46.571000000000    43.380000000000    12.000000000000
         N           -0.054000000000    47.428000000000    44.372000000000    14.003074004430
         O           -1.105000000000    46.721000000000    42.552000000000    15.994914619570
         H            0.074000000000    42.670000000000    41.677000000000     1.007825032230
         H            1.874000000000    42.962000000000    44.027000000000     1.007825032230
         H           -0.896000000000    44.042000000000    43.423000000000     1.007825032230
         H           -0.056000000000    44.263000000000    44.966000000000     1.007825032230
         H            1.055000000000    45.199000000000    42.312000000000     1.007825032230
         H            1.634000000000    45.609000000000    43.942000000000     1.007825032230
         H            0.677000000000    47.290000000000    45.055000000000     1.007825032230
         H           -0.673000000000    48.222000000000    44.448000000000     1.007825032230
         N           -0.126000000000    40.611000000000    43.683000000000    14.003074004430
         C           -0.846000000000    39.468000000000    44.218000000000    12.000000000000
         C           -0.127000000000    38.883000000000    45.417000000000    12.000000000000
         O            1.056000000000    38.530000000000    45.397000000000    15.994914619570
         C           -0.990000000000    38.374000000000    43.128000000000    12.000000000000
         C           -1.627000000000    38.920000000000    41.847000000000    12.000000000000
         C           -1.847000000000    37.233000000000    43.716000000000    12.000000000000
         C           -3.091000000000    39.330000000000    41.987000000000    12.000000000000
         H            0.152000000000    40.582000000000    42.713000000000     1.007825032230
         H           -1.840000000000    39.791000000000    44.527000000000     1.007825032230
         H           -0.001000000000    37.983000000000    42.890000000000     1.007825032230
         H           -1.563000000000    38.148000000000    41.080000000000     1.007825032230
         H           -1.054000000000    39.786000000000    41.516000000000     1.007825032230
         H           -1.966000000000    36.446000000000    42.971000000000     1.007825032230
         H           -2.827000000000    37.621000000000    43.994000000000     1.007825032230
         H           -1.354000000000    36.826000000000    44.598000000000     1.007825032230
         H           -3.323000000000    40.106000000000    41.258000000000     1.007825032230
         H           -3.266000000000    39.713000000000    42.992000000000     1.007825032230
         H           -3.729000000000    38.464000000000    41.811000000000     1.007825032230
         N           -0.881000000000    38.847000000000    46.502000000000    14.003074004430
         C           -0.441000000000    38.279000000000    47.754000000000    12.000000000000
         C            0.502000000000    39.140000000000    48.581000000000    12.000000000000
         O            0.972000000000    38.690000000000    49.632000000000    15.994914619570
         H           -1.812000000000    39.236000000000    46.453000000000     1.007825032230
         H           -1.326000000000    38.078000000000    48.358000000000     1.007825032230
         H            0.054000000000    37.331000000000    47.545000000000     1.007825032230
         N            0.859000000000    40.336000000000    48.132000000000    14.003074004430
         C            1.732000000000    41.190000000000    48.902000000000    12.000000000000
         C            1.034000000000    41.776000000000    50.121000000000    12.000000000000
         O           -0.031000000000    42.407000000000    50.002000000000    15.994914619570
         C            2.216000000000    42.332000000000    48.029000000000    12.000000000000
         C            3.407000000000    42.998000000000    47.384000000000    12.000000000000
         C            3.093000000000    44.447000000000    47.004000000000    12.000000000000
         C            4.542000000000    42.927000000000    48.387000000000    12.000000000000
         H            0.515000000000    40.654000000000    47.237000000000     1.007825032230
         H            2.593000000000    40.609000000000    49.233000000000     1.007825032230
         H            1.601000000000    42.161000000000    47.146000000000     1.007825032230
         H            1.711000000000    43.184000000000    48.485000000000     1.007825032230
         H            3.686000000000    42.444000000000    46.487000000000     1.007825032230
         H            3.962000000000    44.893000000000    46.520000000000     1.007825032230
         H            2.245000000000    44.467000000000    46.319000000000     1.007825032230
         H            2.848000000000    45.013000000000    47.902000000000     1.007825032230
         H            5.430000000000    43.398000000000    47.965000000000     1.007825032230
         H            4.253000000000    43.448000000000    49.300000000000     1.007825032230
         H            4.758000000000    41.884000000000    48.618000000000     1.007825032230
         N            1.609000000000    41.565000000000    51.285000000000    14.003074004430
         C            1.098000000000    42.152000000000    52.502000000000    12.000000000000
         C            2.197000000000    43.020000000000    53.128000000000    12.000000000000
         O            3.368000000000    42.991000000000    52.732000000000    15.994914619570
         C            0.678000000000    41.061000000000    53.494000000000    12.000000000000
         C           -0.525000000000    40.271000000000    53.005000000000    12.000000000000
         O            1.805000000000    40.199000000000    53.678000000000    15.994914619570
         H            2.429000000000    40.977000000000    51.329000000000     1.007825032230
         H            0.236000000000    42.776000000000    52.267000000000     1.007825032230
         H            0.430000000000    41.527000000000    54.448000000000     1.007825032230
         H            1.577000000000    39.501000000000    54.296000000000     1.007825032230
         H           -0.785000000000    39.510000000000    53.741000000000     1.007825032230
         H           -1.370000000000    40.945000000000    52.866000000000     1.007825032230
         H           -0.283000000000    39.791000000000    52.057000000000     1.007825032230
         N            1.761000000000    43.922000000000    53.995000000000    14.003074004430
         C            2.669000000000    44.782000000000    54.721000000000    12.000000000000
         C            2.899000000000    44.200000000000    56.110000000000    12.000000000000
         O            1.950000000000    43.687000000000    56.706000000000    15.994914619570
         C            2.071000000000    46.190000000000    54.846000000000    12.000000000000
         C            1.967000000000    46.894000000000    53.501000000000    12.000000000000
         S            3.577000000000    47.123000000000    52.682000000000    31.972071174400
         C            3.194000000000    46.290000000000    51.174000000000    12.000000000000
         H            0.767000000000    44.011000000000    54.153000000000     1.007825032230
         H            3.619000000000    44.837000000000    54.189000000000     1.007825032230
         H            1.073000000000    46.110000000000    55.278000000000     1.007825032230
         H            2.699000000000    46.784000000000    55.510000000000     1.007825032230
         H            1.328000000000    46.300000000000    52.848000000000     1.007825032230
         H            1.506000000000    47.870000000000    53.650000000000     1.007825032230
         H            4.062000000000    46.314000000000    50.515000000000     1.007825032230
         H            2.929000000000    45.255000000000    51.388000000000     1.007825032230
         H            2.354000000000    46.787000000000    50.688000000000     1.007825032230
         N            4.081000000000    44.299000000000    56.717000000000    14.003074004430
         C            5.246000000000    45.002000000000    56.188000000000    12.000000000000
         C            6.066000000000    44.193000000000    55.186000000000    12.000000000000
         O            5.934000000000    42.966000000000    55.087000000000    15.994914619570
         C            6.034000000000    45.354000000000    57.433000000000    12.000000000000
         C            5.875000000000    44.064000000000    58.208000000000    12.000000000000
         C            4.392000000000    43.743000000000    58.040000000000    12.000000000000
         H            4.914000000000    45.923000000000    55.709000000000     1.007825032230
         H            7.079000000000    45.565000000000    57.206000000000     1.007825032230
         H            5.574000000000    46.188000000000    57.964000000000     1.007825032230
         H            6.497000000000    43.274000000000    57.786000000000     1.007825032230
         H            6.115000000000    44.218000000000    59.260000000000     1.007825032230
         H            3.797000000000    44.224000000000    58.816000000000     1.007825032230
         H            4.231000000000    42.665000000000    58.048000000000     1.007825032230
         N            6.987000000000    44.867000000000    54.479000000000    14.003074004430
         C            8.000000000000    44.233000000000    53.656000000000    12.000000000000
         C            7.805000000000    44.569000000000    52.173000000000    12.000000000000
         C            6.630000000000    43.812000000000    51.545000000000    12.000000000000
         C            6.785000000000    42.295000000000    51.627000000000    12.000000000000
         N            5.768000000000    41.525000000000    51.936000000000    14.003074004430
         O            7.875000000000    41.758000000000    51.405000000000    15.994914619570
         H            6.974000000000    45.876000000000    54.523000000000     1.007825032230
         H            7.999000000000    43.154000000000    53.809000000000     1.007825032230
         H            7.620000000000    45.639000000000    52.079000000000     1.007825032230
         H            8.717000000000    44.319000000000    51.631000000000     1.007825032230
         H            6.554000000000    44.097000000000    50.496000000000     1.007825032230
         H            5.711000000000    44.101000000000    52.056000000000     1.007825032230
         H            4.864000000000    41.934000000000    52.124000000000     1.007825032230
         H            5.890000000000    40.524000000000    51.986000000000     1.007825032230
         O           -4.494000000000    46.184000000000    55.356000000000    15.994914619570
         H           -3.983000000000    45.969000000000    54.576000000000     1.007825032230
         H           -4.883000000000    45.386000000000    55.713000000000     1.007825032230
         O           -0.810000000000    44.068000000000    57.031000000000    15.994914619570
         H            0.132000000000    43.938000000000    56.920000000000     1.007825032230
         H           -1.285000000000    43.430000000000    56.499000000000     1.007825032230
         O           -5.188000000000    43.599000000000    55.708000000000    15.994914619570
         H           -5.595000000000    43.266000000000    54.908000000000     1.007825032230
         H           -4.407000000000    43.083000000000    55.907000000000     1.007825032230
         O           -1.910000000000    49.551000000000    43.381000000000    15.994914619570
         H           -1.662000000000    49.802000000000    42.491000000000     1.007825032230
         H           -2.807000000000    49.216000000000    43.380000000000     1.007825032230
         O           -4.831000000000    48.504000000000    52.099000000000    15.994914619570
         H           -5.768000000000    48.538000000000    51.905000000000     1.007825032230
         H           -4.357000000000    48.187000000000    51.330000000000     1.007825032230
         O           -2.001000000000    42.627000000000    47.431000000000    15.994914619570
         H           -1.139000000000    42.734000000000    47.029000000000     1.007825032230
         H           -1.902000000000    42.534000000000    48.378000000000     1.007825032230
         H            4.038000000000    49.801000000000    55.818000000000     1.007825032230
         H            1.597000000000    51.945000000000    58.080000000000     1.007825032230
         H           -4.038000000000    55.583000000000    59.452000000000     1.007825032230
         H           -3.863000000000    51.507000000000    59.384000000000     1.007825032230
         H            4.541000000000    54.668000000000    54.572000000000     1.007825032230
         H           -0.473000000000    56.239000000000    53.398000000000     1.007825032230
         H           -4.281000000000    57.206000000000    49.637000000000     1.007825032230
         H           -0.974000000000    55.922000000000    48.023000000000     1.007825032230
         H            6.477000000000    53.828000000000    46.853000000000     1.007825032230
         H            5.166000000000    50.884000000000    44.894000000000     1.007825032230
         H            9.774000000000    51.131000000000    44.480000000000     1.007825032230
         H            8.807000000000    46.339000000000    42.815000000000     1.007825032230
         H            2.014000000000    42.057000000000    40.504000000000     1.007825032230
         H            8.935000000000    44.673000000000    54.016000000000     1.007825032230

  Running in c1 symmetry.

  Rotational constants: A =      0.00024  B =      0.00000  C =      0.00000 [cm^-1]
  Rotational constants: A =      7.16513  B =      0.04746  C =      0.04744 [MHz]
  Nuclear repulsion = 47318.214069033274427

  Charge       = 0
  Multiplicity = 1
  Electrons    = 1198
  Nalpha       = 599
  Nbeta        = 599

  ==> Algorithm <==

  SCF Algorithm Type is DF.
  DIIS enabled.
  MOM disabled.
  Fractional occupation disabled.
  Guess Type is SAD.
  Energy threshold   = 1.00e-06
  Density threshold  = 1.00e-06
  Integral threshold = 1.00e-12

  ==> Primary Basis <==

  Basis Set: MINIX
    Blend: MINIX
    Number of shells: 643
    Number of basis functions: 963
    Number of Cartesian functions: 966
    Spherical Harmonics?: true
    Max angular momentum: 2

   => Loading Basis Set <=

    Name: (MINIX AUX)
    Role: JKFIT
    Keyword: DF_BASIS_SCF
    atoms 1-2, 4, 6, 27, 37, 48, 65, 69, 101, 121, 140, 144, 178, 182, 187, 199, 218, 225, 244, 247, 258, 275, 292, 301, 304, 307, 310, 313, 316                                                                                                                                entry O          line   318 file /storage/hive/project/chem-sherrill/csargent30/.conda/envs/psi419/share/psi4/basis/def2-universal-jkfit.gbs 
    atoms 3, 5, 8-11, 26, 29-36, 47, 50-53, 55, 64, 67-68, 70-73, 86-88, 90, 100, 103-110, 120, 123-127, 139, 142-143, 145-148, 161-165, 177, 180-181, 183-185, 197-198, 200-203, 216-217, 223-224, 226-229, 242-243, 245-246, 256-257, 259-260, 262, 273-274, 276-278, 287-290 entry C          line   198 file /storage/hive/project/chem-sherrill/csargent30/.conda/envs/psi419/share/psi4/basis/def2-universal-jkfit.gbs 
    atoms 7, 28, 49, 54, 56, 66, 85, 102, 122, 141, 160, 179, 186, 196, 215, 222, 241, 255, 272, 286, 291                                                                                                                                                                       entry N          line   258 file /storage/hive/project/chem-sherrill/csargent30/.conda/envs/psi419/share/psi4/basis/def2-universal-jkfit.gbs 
    atoms 12, 89, 261                                                                                                                                                                                                                                                           entry S          line   903 file /storage/hive/project/chem-sherrill/csargent30/.conda/envs/psi419/share/psi4/basis/def2-universal-jkfit.gbs 
    atoms 13-25, 38-46, 57-63, 74-84, 91-99, 111-119, 128-138, 149-159, 166-176, 188-195, 204-214, 219-221, 230-240, 248-254, 263-271, 279-285, 293-300, 302-303, 305-306, 308-309, 311-312, 314-315, 317-332                                                                   entry H          line    18 file /storage/hive/project/chem-sherrill/csargent30/.conda/envs/psi419/share/psi4/basis/def2-universal-jkfit.gbs 

  ==> Integral Setup <==

  DFHelper Memory: AOs need 30.726 GiB; user supplied 83.819 GiB. 
  Using in-core AOs.

  ==> MemDFJK: Density-Fitted J/K Matrices <==

    J tasked:                   Yes
    K tasked:                   Yes
    wK tasked:                   No
    OpenMP threads:              10
    Memory [MiB]:             85830
    Algorithm:                 Core
    Schwarz Cutoff:           1E-12
    Mask sparsity (%):      71.8918
    Fitting Condition:        1E-10

   => Auxiliary Basis Set <=

  Basis Set: (MINIX AUX)
    Blend: DEF2-UNIVERSAL-JKFIT
    Number of shells: 4900
    Number of basis functions: 14844
    Number of Cartesian functions: 17461
    Spherical Harmonics?: true
    Max angular momentum: 4

  Minimum eigenvalue in the overlap matrix is 1.0755406629E-01.
  Reciprocal condition number of the overlap matrix is 3.6268893534E-02.
    Using symmetric orthogonalization.

  ==> Pre-Iterations <==

  SCF Guess: Superposition of Atomic Densities via on-the-fly atomic UHF (no occupation information).

   -------------------------
    Irrep   Nso     Nmo    
   -------------------------
     A        963     963 
   -------------------------
    Total     963     963
   -------------------------

  ==> Iterations <==

                           Total Energy        Delta E     RMS |[F,P]|

   @DF-RHF iter SAD: -8233.32601756710210   -8.23333e+03   0.00000e+00 
   @DF-RHF iter   1: -8303.68651677461457   -7.03605e+01   2.35183e-03 ADIIS/DIIS
   @DF-RHF iter   2: -8306.11367219667409   -2.42716e+00   1.71703e-03 ADIIS/DIIS
   @DF-RHF iter   3: -8307.56059040644141   -1.44692e+00   2.51736e-04 ADIIS/DIIS
   @DF-RHF iter   4: -8307.61895369447484   -5.83633e-02   1.14545e-04 ADIIS/DIIS
   @DF-RHF iter   5: -8307.63584744676336   -1.68938e-02   4.57660e-05 DIIS
   @DF-RHF iter   6: -8307.63912618011818   -3.27873e-03   1.75356e-05 DIIS
   @DF-RHF iter   7: -8307.63983063625528   -7.04456e-04   5.65585e-06 DIIS
   @DF-RHF iter   8: -8307.63989276439497   -6.21281e-05   1.81781e-06 DIIS
   @DF-RHF iter   9: -8307.63989857236811   -5.80797e-06   7.86385e-07 DIIS
   @DF-RHF iter  10: -8307.63989983038846   -1.25802e-06   4.22194e-07 DIIS
   @DF-RHF iter  11: -8307.63990037349686   -5.43108e-07   2.56109e-07 DIIS
  Energy and wave function converged.


  ==> Post-Iterations <==

    Orbital Energies [Eh]
    ---------------------

    Doubly Occupied:                                                      

       1A    -91.659762     2A    -91.282157     3A    -91.263032  
       4A    -20.428924     5A    -20.347654     6A    -20.329416  
       7A    -20.327657     8A    -20.312396     9A    -20.309288  
      10A    -20.306522    11A    -20.305902    12A    -20.300079  
      13A    -20.299771    14A    -20.290681    15A    -20.290425  
      16A    -20.284517    17A    -20.283668    18A    -20.276603  
      19A    -20.273195    20A    -20.272653    21A    -20.270496  
      22A    -20.262676    23A    -20.260896    24A    -20.260000  
      25A    -20.254205    26A    -20.251121    27A    -20.250673  
      28A    -20.246906    29A    -20.246230    30A    -20.237722  
      31A    -20.237626    32A    -20.208385    33A    -20.160640  
      34A    -15.500538    35A    -15.476526    36A    -15.476421  
      37A    -15.473470    38A    -15.462901    39A    -15.461708  
      40A    -15.457344    41A    -15.454587    42A    -15.452578  
      43A    -15.444072    44A    -15.439930    45A    -15.436250  
      46A    -15.432206    47A    -15.429788    48A    -15.425521  
      49A    -15.422512    50A    -15.417775    51A    -15.414218  
      52A    -15.409812    53A    -15.386361    54A    -15.349136  
      55A    -11.362354    56A    -11.353968    57A    -11.343263  
      58A    -11.339595    59A    -11.336519    60A    -11.335900  
      61A    -11.334206    62A    -11.331125    63A    -11.321156  
      64A    -11.320848    65A    -11.320570    66A    -11.315733  
      67A    -11.309397    68A    -11.303608    69A    -11.303455  
      70A    -11.297499    71A    -11.288715    72A    -11.287414  
      73A    -11.281643    74A    -11.279266    75A    -11.273362  
      76A    -11.257995    77A    -11.256198    78A    -11.255364  
      79A    -11.255344    80A    -11.253289    81A    -11.250679  
      82A    -11.248790    83A    -11.246392    84A    -11.244216  
      85A    -11.243998    86A    -11.243263    87A    -11.236194  
      88A    -11.232069    89A    -11.231726    90A    -11.221494  
      91A    -11.216912    92A    -11.216804    93A    -11.213895  
      94A    -11.212782    95A    -11.210086    96A    -11.208262  
      97A    -11.205325    98A    -11.202047    99A    -11.200984  
     100A    -11.199062   101A    -11.198699   102A    -11.198665  
     103A    -11.197975   104A    -11.195690   105A    -11.195307  
     106A    -11.194961   107A    -11.193626   108A    -11.192250  
     109A    -11.192168   110A    -11.191680   111A    -11.189645  
     112A    -11.189556   113A    -11.188952   114A    -11.186995  
     115A    -11.186638   116A    -11.185084   117A    -11.183928  
     118A    -11.181182   119A    -11.180633   120A    -11.179396  
     121A    -11.179386   122A    -11.179014   123A    -11.178222  
     124A    -11.174654   125A    -11.174388   126A    -11.173428  
     127A    -11.173300   128A    -11.173162   129A    -11.172181  
     130A    -11.170127   131A    -11.169252   132A    -11.168885  
     133A    -11.168574   134A    -11.163923   135A    -11.163406  
     136A    -11.161884   137A    -11.161739   138A    -11.161335  
     139A    -11.160422   140A    -11.159792   141A    -11.159227  
     142A    -11.158779   143A    -11.156748   144A    -11.152003  
     145A    -11.150226   146A    -11.148982   147A    -11.146636  
     148A    -11.144902   149A    -11.140670   150A    -11.139947  
     151A    -11.132035   152A     -9.224329   153A     -8.901096  
     154A     -8.881741   155A     -6.880341   156A     -6.875274  
     157A     -6.872867   158A     -6.550679   159A     -6.548921  
     160A     -6.546090   161A     -6.531347   162A     -6.529752  
     163A     -6.526666   164A     -1.444694   165A     -1.419270  
     166A     -1.419140   167A     -1.401615   168A     -1.400728  
     169A     -1.400258   170A     -1.392937   171A     -1.391231  
     172A     -1.390974   173A     -1.384463   174A     -1.378046  
     175A     -1.377311   176A     -1.371190   177A     -1.369216  
     178A     -1.367884   179A     -1.367689   180A     -1.365329  
     181A     -1.365193   182A     -1.360702   183A     -1.357664  
     184A     -1.357193   185A     -1.350798   186A     -1.347772  
     187A     -1.335858   188A     -1.330644   189A     -1.326841  
     190A     -1.322574   191A     -1.319633   192A     -1.302590  
     193A     -1.276829   194A     -1.274435   195A     -1.264756  
     196A     -1.256780   197A     -1.256250   198A     -1.251422  
     199A     -1.250812   200A     -1.245069   201A     -1.237661  
     202A     -1.232361   203A     -1.229539   204A     -1.222482  
     205A     -1.222097   206A     -1.220079   207A     -1.214735  
     208A     -1.212942   209A     -1.204689   210A     -1.204504  
     211A     -1.196511   212A     -1.195678   213A     -1.192031  
     214A     -1.188908   215A     -1.174682   216A     -1.153905  
     217A     -1.151936   218A     -1.140812   219A     -1.138864  
     220A     -1.126244   221A     -1.122504   222A     -1.119848  
     223A     -1.117005   224A     -1.113661   225A     -1.106705  
     226A     -1.106575   227A     -1.100205   228A     -1.094787  
     229A     -1.089350   230A     -1.086767   231A     -1.085153  
     232A     -1.082611   233A     -1.068930   234A     -1.062996  
     235A     -1.060799   236A     -1.053524   237A     -1.042220  
     238A     -1.038404   239A     -1.034548   240A     -1.033145  
     241A     -1.031443   242A     -1.022721   243A     -1.022389  
     244A     -1.020391   245A     -1.009992   246A     -1.007959  
     247A     -1.007696   248A     -1.005474   249A     -0.996687  
     250A     -0.993129   251A     -0.979788   252A     -0.977595  
     253A     -0.970970   254A     -0.966862   255A     -0.965492  
     256A     -0.964487   257A     -0.955550   258A     -0.948128  
     259A     -0.941537   260A     -0.932351   261A     -0.926642  
     262A     -0.924646   263A     -0.913771   264A     -0.908590  
     265A     -0.908322   266A     -0.904435   267A     -0.897587  
     268A     -0.893670   269A     -0.892785   270A     -0.887320  
     271A     -0.879458   272A     -0.878176   273A     -0.877417  
     274A     -0.870215   275A     -0.859013   276A     -0.855562  
     277A     -0.855156   278A     -0.852583   279A     -0.851162  
     280A     -0.849748   281A     -0.844819   282A     -0.840172  
     283A     -0.833194   284A     -0.830802   285A     -0.827871  
     286A     -0.823076   287A     -0.820303   288A     -0.818509  
     289A     -0.814868   290A     -0.812126   291A     -0.810678  
     292A     -0.807026   293A     -0.806008   294A     -0.805192  
     295A     -0.802062   296A     -0.801636   297A     -0.800882  
     298A     -0.800084   299A     -0.799660   300A     -0.792360  
     301A     -0.790217   302A     -0.789470   303A     -0.788953  
     304A     -0.786420   305A     -0.785961   306A     -0.781624  
     307A     -0.778803   308A     -0.777884   309A     -0.775708  
     310A     -0.775366   311A     -0.771592   312A     -0.771326  
     313A     -0.766625   314A     -0.765919   315A     -0.760373  
     316A     -0.756482   317A     -0.752650   318A     -0.750641  
     319A     -0.746967   320A     -0.744866   321A     -0.741483  
     322A     -0.740551   323A     -0.738251   324A     -0.738072  
     325A     -0.734357   326A     -0.728972   327A     -0.726533  
     328A     -0.722172   329A     -0.717507   330A     -0.716048  
     331A     -0.715320   332A     -0.714361   333A     -0.713335  
     334A     -0.708431   335A     -0.707088   336A     -0.705404  
     337A     -0.702029   338A     -0.697900   339A     -0.691909  
     340A     -0.691096   341A     -0.688074   342A     -0.686686  
     343A     -0.684131   344A     -0.683769   345A     -0.680720  
     346A     -0.679926   347A     -0.678417   348A     -0.675279  
     349A     -0.674857   350A     -0.673566   351A     -0.671900  
     352A     -0.670699   353A     -0.667437   354A     -0.666868  
     355A     -0.665921   356A     -0.663299   357A     -0.662336  
     358A     -0.661168   359A     -0.660660   360A     -0.658670  
     361A     -0.657364   362A     -0.656731   363A     -0.655856  
     364A     -0.653774   365A     -0.652502   366A     -0.652150  
     367A     -0.650527   368A     -0.649157   369A     -0.648988  
     370A     -0.647754   371A     -0.646745   372A     -0.645388  
     373A     -0.644362   374A     -0.642733   375A     -0.641812  
     376A     -0.640275   377A     -0.639299   378A     -0.634638  
     379A     -0.634118   380A     -0.632856   381A     -0.632080  
     382A     -0.630496   383A     -0.629647   384A     -0.628355  
     385A     -0.626332   386A     -0.625356   387A     -0.623171  
     388A     -0.621088   389A     -0.619271   390A     -0.617791  
     391A     -0.616933   392A     -0.616527   393A     -0.614980  
     394A     -0.613547   395A     -0.612056   396A     -0.611115  
     397A     -0.610849   398A     -0.610016   399A     -0.607719  
     400A     -0.606344   401A     -0.605562   402A     -0.604557  
     403A     -0.603806   404A     -0.602568   405A     -0.601877  
     406A     -0.600899   407A     -0.599226   408A     -0.597281  
     409A     -0.593818   410A     -0.593512   411A     -0.591934  
     412A     -0.591066   413A     -0.590383   414A     -0.589827  
     415A     -0.588313   416A     -0.587948   417A     -0.587061  
     418A     -0.586253   419A     -0.585191   420A     -0.583394  
     421A     -0.583114   422A     -0.581765   423A     -0.581690  
     424A     -0.579649   425A     -0.578501   426A     -0.576712  
     427A     -0.574708   428A     -0.573099   429A     -0.572335  
     430A     -0.572157   431A     -0.570836   432A     -0.569718  
     433A     -0.569591   434A     -0.568841   435A     -0.568291  
     436A     -0.565576   437A     -0.564696   438A     -0.563136  
     439A     -0.561672   440A     -0.560885   441A     -0.560468  
     442A     -0.558915   443A     -0.558773   444A     -0.557428  
     445A     -0.556940   446A     -0.555763   447A     -0.555590  
     448A     -0.554820   449A     -0.552392   450A     -0.551699  
     451A     -0.551055   452A     -0.550465   453A     -0.549254  
     454A     -0.548137   455A     -0.547701   456A     -0.546740  
     457A     -0.546018   458A     -0.545207   459A     -0.544039  
     460A     -0.543777   461A     -0.543401   462A     -0.542420  
     463A     -0.541823   464A     -0.541009   465A     -0.540532  
     466A     -0.538413   467A     -0.536681   468A     -0.536100  
     469A     -0.535356   470A     -0.532814   471A     -0.531593  
     472A     -0.530339   473A     -0.530134   474A     -0.529154  
     475A     -0.527996   476A     -0.525446   477A     -0.524684  
     478A     -0.524153   479A     -0.522454   480A     -0.521319  
     481A     -0.520762   482A     -0.519429   483A     -0.518110  
     484A     -0.517770   485A     -0.517269   486A     -0.516698  
     487A     -0.515992   488A     -0.514654   489A     -0.513575  
     490A     -0.512543   491A     -0.512357   492A     -0.511340  
     493A     -0.510703   494A     -0.509875   495A     -0.509296  
     496A     -0.507577   497A     -0.506904   498A     -0.505787  
     499A     -0.504490   500A     -0.503324   501A     -0.501341  
     502A     -0.500055   503A     -0.499098   504A     -0.498884  
     505A     -0.498816   506A     -0.498161   507A     -0.497937  
     508A     -0.495349   509A     -0.493242   510A     -0.492204  
     511A     -0.490311   512A     -0.488896   513A     -0.488251  
     514A     -0.487865   515A     -0.487365   516A     -0.486563  
     517A     -0.485394   518A     -0.484144   519A     -0.482997  
     520A     -0.481495   521A     -0.477249   522A     -0.473657  
     523A     -0.473489   524A     -0.472582   525A     -0.472198  
     526A     -0.471603   527A     -0.471524   528A     -0.469216  
     529A     -0.468804   530A     -0.466988   531A     -0.466447  
     532A     -0.466095   533A     -0.464514   534A     -0.461820  
     535A     -0.461516   536A     -0.461366   537A     -0.460050  
     538A     -0.457692   539A     -0.456236   540A     -0.451921  
     541A     -0.448462   542A     -0.447668   543A     -0.446004  
     544A     -0.442047   545A     -0.436944   546A     -0.435834  
     547A     -0.432486   548A     -0.432223   549A     -0.430499  
     550A     -0.427591   551A     -0.424533   552A     -0.423547  
     553A     -0.423100   554A     -0.422142   555A     -0.419921  
     556A     -0.415507   557A     -0.412314   558A     -0.411060  
     559A     -0.409966   560A     -0.409211   561A     -0.405054  
     562A     -0.403062   563A     -0.399875   564A     -0.397145  
     565A     -0.395648   566A     -0.395559   567A     -0.393187  
     568A     -0.391940   569A     -0.388109   570A     -0.386154  
     571A     -0.384740   572A     -0.381052   573A     -0.377791  
     574A     -0.374944   575A     -0.374813   576A     -0.373958  
     577A     -0.373774   578A     -0.372034   579A     -0.368827  
     580A     -0.366144   581A     -0.365435   582A     -0.360794  
     583A     -0.359517   584A     -0.357447   585A     -0.357188  
     586A     -0.356712   587A     -0.354734   588A     -0.353486  
     589A     -0.348207   590A     -0.346230   591A     -0.341196  
     592A     -0.340981   593A     -0.339541   594A     -0.332020  
     595A     -0.329219   596A     -0.327774   597A     -0.325573  
     598A     -0.316969   599A     -0.289915  

    Virtual:                                                              

     600A      0.107382   601A      0.170120   602A      0.174022  
     603A      0.182853   604A      0.184847   605A      0.188320  
     606A      0.195529   607A      0.212468   608A      0.212848  
     609A      0.216684   610A      0.221192   611A      0.221603  
     612A      0.222339   613A      0.224892   614A      0.229968  
     615A      0.236544   616A      0.241663   617A      0.245057  
     618A      0.245387   619A      0.249367   620A      0.251257  
     621A      0.255667   622A      0.256561   623A      0.266794  
     624A      0.272200   625A      0.285894   626A      0.288441  
     627A      0.308245   628A      0.354957   629A      0.359099  
     630A      0.374882   631A      0.402064   632A      0.402271  
     633A      0.410735   634A      0.413602   635A      0.421095  
     636A      0.435363   637A      0.443841   638A      0.448554  
     639A      0.454892   640A      0.462449   641A      0.468542  
     642A      0.469074   643A      0.474601   644A      0.486317  
     645A      0.486422   646A      0.486550   647A      0.488268  
     648A      0.489887   649A      0.490455   650A      0.493586  
     651A      0.500690   652A      0.506681   653A      0.506864  
     654A      0.507944   655A      0.508702   656A      0.510348  
     657A      0.511505   658A      0.513264   659A      0.515111  
     660A      0.516639   661A      0.517181   662A      0.521408  
     663A      0.522767   664A      0.528010   665A      0.530249  
     666A      0.531180   667A      0.538190   668A      0.538991  
     669A      0.540402   670A      0.543786   671A      0.545489  
     672A      0.545569   673A      0.550301   674A      0.553678  
     675A      0.556846   676A      0.557696   677A      0.558588  
     678A      0.560836   679A      0.562754   680A      0.565528  
     681A      0.565939   682A      0.567263   683A      0.568309  
     684A      0.570875   685A      0.571037   686A      0.573557  
     687A      0.574308   688A      0.574642   689A      0.575856  
     690A      0.577136   691A      0.579602   692A      0.581758  
     693A      0.581838   694A      0.582216   695A      0.582740  
     696A      0.584627   697A      0.586610   698A      0.588456  
     699A      0.591209   700A      0.592761   701A      0.594626  
     702A      0.595667   703A      0.596449   704A      0.597595  
     705A      0.600089   706A      0.601209   707A      0.602294  
     708A      0.602896   709A      0.606336   710A      0.607354  
     711A      0.607886   712A      0.610106   713A      0.610750  
     714A      0.613235   715A      0.613809   716A      0.614809  
     717A      0.616553   718A      0.617382   719A      0.618138  
     720A      0.618209   721A      0.620221   722A      0.621268  
     723A      0.623801   724A      0.624887   725A      0.624995  
     726A      0.625759   727A      0.626934   728A      0.628125  
     729A      0.628591   730A      0.630934   731A      0.633518  
     732A      0.636974   733A      0.637662   734A      0.640281  
     735A      0.641671   736A      0.642449   737A      0.643756  
     738A      0.644775   739A      0.645595   740A      0.646322  
     741A      0.646773   742A      0.647900   743A      0.648437  
     744A      0.649315   745A      0.649970   746A      0.652002  
     747A      0.652609   748A      0.653075   749A      0.654162  
     750A      0.655511   751A      0.656829   752A      0.658142  
     753A      0.659278   754A      0.659850   755A      0.661378  
     756A      0.662814   757A      0.663894   758A      0.664400  
     759A      0.665385   760A      0.666028   761A      0.666262  
     762A      0.666914   763A      0.668692   764A      0.669911  
     765A      0.671928   766A      0.673053   767A      0.673711  
     768A      0.675080   769A      0.676062   770A      0.677382  
     771A      0.678732   772A      0.679334   773A      0.680857  
     774A      0.681779   775A      0.682447   776A      0.683516  
     777A      0.683911   778A      0.685395   779A      0.688138  
     780A      0.689262   781A      0.689730   782A      0.690262  
     783A      0.691161   784A      0.691631   785A      0.691888  
     786A      0.692961   787A      0.694009   788A      0.694678  
     789A      0.696138   790A      0.696997   791A      0.697745  
     792A      0.699121   793A      0.700840   794A      0.701899  
     795A      0.703174   796A      0.704684   797A      0.705248  
     798A      0.705560   799A      0.706482   800A      0.706962  
     801A      0.707785   802A      0.708468   803A      0.709631  
     804A      0.710058   805A      0.711425   806A      0.712880  
     807A      0.713357   808A      0.714342   809A      0.715605  
     810A      0.717036   811A      0.718606   812A      0.720028  
     813A      0.720665   814A      0.723028   815A      0.723963  
     816A      0.725029   817A      0.726122   818A      0.726956  
     819A      0.727420   820A      0.728517   821A      0.728954  
     822A      0.729207   823A      0.731322   824A      0.732345  
     825A      0.732679   826A      0.733378   827A      0.736347  
     828A      0.737637   829A      0.740215   830A      0.741460  
     831A      0.743024   832A      0.744444   833A      0.745748  
     834A      0.746558   835A      0.747059   836A      0.747676  
     837A      0.748142   838A      0.748845   839A      0.748965  
     840A      0.750422   841A      0.751622   842A      0.755558  
     843A      0.756283   844A      0.756802   845A      0.757633  
     846A      0.757911   847A      0.758272   848A      0.759433  
     849A      0.761042   850A      0.761974   851A      0.763138  
     852A      0.765096   853A      0.766529   854A      0.767865  
     855A      0.768367   856A      0.769045   857A      0.769251  
     858A      0.770905   859A      0.772149   860A      0.773678  
     861A      0.774638   862A      0.775948   863A      0.777369  
     864A      0.777694   865A      0.780833   866A      0.782308  
     867A      0.784844   868A      0.785454   869A      0.787173  
     870A      0.788050   871A      0.789247   872A      0.790514  
     873A      0.792702   874A      0.795185   875A      0.797470  
     876A      0.798117   877A      0.802034   878A      0.802512  
     879A      0.803378   880A      0.805263   881A      0.805828  
     882A      0.806150   883A      0.807288   884A      0.808470  
     885A      0.818548   886A      0.818952   887A      0.820126  
     888A      0.820372   889A      0.827294   890A      0.828166  
     891A      0.832353   892A      0.834191   893A      0.834907  
     894A      0.841858   895A      0.842922   896A      0.844744  
     897A      0.846558   898A      0.850441   899A      0.850648  
     900A      0.851566   901A      0.853591   902A      0.858988  
     903A      0.862879   904A      0.864238   905A      0.867547  
     906A      0.871102   907A      0.873908   908A      0.876471  
     909A      0.876586   910A      0.878443   911A      0.880753  
     912A      0.882093   913A      0.887665   914A      0.890904  
     915A      0.891665   916A      0.894414   917A      0.897950  
     918A      0.900283   919A      0.901356   920A      0.903721  
     921A      0.904557   922A      0.904890   923A      0.909601  
     924A      0.911213   925A      0.915733   926A      0.921990  
     927A      0.926591   928A      0.932982   929A      0.941180  
     930A      0.942424   931A      0.944898   932A      0.959239  
     933A      0.960337   934A      0.966951   935A      0.968618  
     936A      0.972237   937A      0.975416   938A      0.979770  
     939A      0.987206   940A      0.988752   941A      0.989259  
     942A      0.992603   943A      0.993143   944A      0.999740  
     945A      1.002125   946A      1.007106   947A      1.014802  
     948A      1.016597   949A      1.025519   950A      1.028651  
     951A      1.040825   952A      1.044746   953A      1.055189  
     954A      1.055925   955A      1.062962   956A      1.064897  
     957A      1.076207   958A      1.106872   959A      1.123237  
     960A      1.128939   961A      1.198796   962A      1.239446  
     963A      1.398315  

    Final Occupation by Irrep:
              A 
    DOCC [   599 ]
    NA   [   599 ]
    NB   [   599 ]

  @DF-RHF Final Energy: -8307.63990037349686

   => Energetics <=

    Nuclear Repulsion Energy =          47318.2140690332744271
    One-Electron Energy =             -105852.9191610706038773
    Two-Electron Energy =               50229.8709300304180942
    Total Energy =                      -8307.6399003734986763

Computation Completed


Properties will be evaluated at   0.000000,   0.000000,   0.000000 [a0]

Properties computed using the SCF density matrix


 Multipole Moments:

 ------------------------------------------------------------------------------------
     Multipole            Electronic (a.u.)      Nuclear  (a.u.)        Total (a.u.)
 ------------------------------------------------------------------------------------

 L = 1.  Multiply by 2.5417464519 to convert [e a0] to [Debye]
 Dipole X            :      -2724.7184667         2717.9156075           -6.8028592
 Dipole Y            :    -106742.3404802       106743.5215672            1.1810869
 Dipole Z            :    -113957.9013994       113954.3271783           -3.5742211
 Magnitude           :                                                    7.7748901

 ------------------------------------------------------------------------------------

*** tstop() called on atl1-1-01-010-25-2.pace.gatech.edu at Tue May 20 08:30:46 2025
Module time:
	user time   =    7080.19 seconds =     118.00 minutes
	system time =     214.27 seconds =       3.57 minutes
	total time  =        919 seconds =      15.32 minutes
Total time:
	user time   =    7080.19 seconds =     118.00 minutes
	system time =     214.27 seconds =       3.57 minutes
	total time  =        919 seconds =      15.32 minutes
Wall time: 918.94 seconds
