# Supplementary material for: SparcleQC: Automated Input File Creation for QM/MM Studies of Protein:Ligand Complexes
Source: J Chem Inf Model. 2025 Jun 17;65(13):6433–40. doi: 10.1021/acs.jcim.5c00617 (PMC12264949; doi:10.1021/acs.jcim.5c00617)
Supplement: Supplementary file 2 [file ci5c00617_si_002.zip › si/convergence/ex1_1ABA/psi4_files/no_ee/cutoff_15.0_psi4_file_prot.out]

Scratch directory: /tmp/
   => Libint2 <=

    Primary   basis highest AM E, G, H:  5, 4, 3
    Auxiliary basis highest AM E, G, H:  6, 5, 4
    Onebody   basis highest AM E, G, H:  6, 5, 4
    Solid Harmonics ordering:            gaussian

*** tstart() called on atl1-1-01-010-20-1.pace.gatech.edu
*** at Thu May 22 10:30:17 2025

   => Loading Basis Set <=

    Name: MINIX
    Role: ORBITAL
    Keyword: BASIS
    atoms 1, 4-5, 7-10, 26-27, 29-31, 42-43, 45-51, 63-64, 70-71, 73-79, 91-92, 94-95, 103-104, 106, 114-115, 117-118, 128-129, 131-134, 147-148, 150-152, 154, 164-165, 167-170, 186-187, 189, 196-197, 203-204, 206-208, 217-218, 220, 227-228, 230-231, 239-240, 242-243, 253-254, 256, 263-267, 282, 285-286, 288-290, 300-301, 303-309, 320-321, 323-326, 339-340, 342-343, 353-354, 356-359, 372-373, 375-376, 378, 389-390, 392-394, 403-404, 406-408, 418-419, 421-424, 440-441, 447-448, 450-452, 463-464, 466-472, 483-484, 486-487, 495-496, 498-499, 507-508, 510-512, 522-523, 525-528, 544-545, 547-550, 563-564, 566, 573-574, 576-578, 588-589, 591-594, 607-608, 610-613, 626-627, 629-630, 640-641, 643-646, 662-663, 665-668, 681-682, 688-689, 691-693, 695, 712-713, 715-716, 724-725, 727-728, 738-739, 741-743, 755-756, 758-761, 774-775, 781-782, 784-787, 800-801, 803-804, 814-815, 817-818, 820, 831-832, 834-836, 845-846, 848-850, 862-863, 865-867, 878-885, 895, 898-899, 901-903, 905, 915-916, 918-921, 934-935, 941-942, 948-949, 951-957, 968-969, 971-972, 980-981, 983-985, 997-998, 1000-1003, 1016-1019, 1021 entry C          line    74 file /storage/hive/project/chem-sherrill/csargent30/.conda/envs/psi419/share/psi4/basis/minix.gbs 
    atoms 2, 6, 28, 44, 52, 65, 72, 80, 93, 96-97, 105, 107, 116, 120, 130, 149, 166, 188, 198, 205, 219, 229, 232-233, 241, 245, 255, 283, 287, 291-292, 302, 322, 341, 345, 355, 374, 391, 405, 409-410, 420, 442, 449, 465, 485, 488-489, 497, 500-501, 509, 513-514, 524, 546, 565, 575, 579-580, 590, 609, 628, 631, 642, 664, 683, 690, 714, 717-718, 726, 729, 740, 745, 757, 776, 783, 802, 805, 816, 833, 847, 852, 864, 896, 900, 917, 936, 943, 950, 970, 973-974, 982, 987, 999, 1037, 1040, 1043, 1046, 1049, 1052, 1055, 1058, 1061, 1064, 1067, 1070, 1073, 1076, 1079, 1082, 1085, 1088, 1091, 1094, 1097, 1100, 1103, 1106                                                                                                                                                                                                                                                                                                                                                                                                                                                                                                           entry O          line   102 file /storage/hive/project/chem-sherrill/csargent30/.conda/envs/psi419/share/psi4/basis/minix.gbs 
    atoms 3, 11, 25, 41, 62, 69, 90, 102, 113, 119, 127, 146, 153, 155, 163, 171, 185, 195, 202, 216, 226, 238, 244, 252, 262, 268, 284, 299, 319, 338, 344, 352, 371, 388, 402, 417, 425, 439, 446, 462, 482, 494, 506, 521, 529, 543, 562, 572, 587, 606, 625, 639, 647, 661, 680, 687, 694, 696-697, 711, 723, 737, 744, 754, 773, 780, 799, 813, 830, 844, 851, 861, 877, 897, 904, 906, 914, 933, 940, 947, 967, 979, 986, 996, 1015, 1020, 1022-1023                                                                                                                                                                                                                                                                                                                                                                                                                                                                                                                                                                                                                                                                                            entry N          line    88 file /storage/hive/project/chem-sherrill/csargent30/.conda/envs/psi419/share/psi4/basis/minix.gbs 
    atoms 12-24, 32-40, 53-61, 66-68, 81-89, 98-101, 108-112, 121-126, 135-145, 156-162, 172-184, 191-194, 199-201, 209-215, 222-225, 234-237, 246-251, 257-261, 269-281, 293-298, 310-318, 327-337, 346-351, 360-370, 379-387, 395-401, 411-416, 426-438, 443-445, 453-461, 473-481, 490-493, 502-505, 515-520, 530-542, 551-561, 567-571, 581-586, 595-605, 614-624, 632-638, 648-660, 669-679, 684-686, 698-710, 719-722, 730-736, 746-753, 762-772, 777-779, 788-798, 806-812, 821-829, 837-843, 853-860, 868-876, 886-894, 907-913, 922-932, 937-939, 944-946, 958-966, 975-978, 988-995, 1004-1014, 1024-1036, 1038-1039, 1041-1042, 1044-1045, 1047-1048, 1050-1051, 1053-1054, 1056-1057, 1059-1060, 1062-1063, 1065-1066, 1068-1069, 1071-1072, 1074-1075, 1077-1078, 1080-1081, 1083-1084, 1086-1087, 1089-1090, 1092-1093, 1095-1096, 1098-1099, 1101-1102, 1104-1105, 1107-1114                                                                                                                                                                                                                                                           entry H          line    24 file /storage/hive/project/chem-sherrill/csargent30/.conda/envs/psi419/share/psi4/basis/minix.gbs 
    atoms 190, 221, 377, 819                                                                                                                                                                                                                                                                                                                                                                                                                                                                                                                                                                                                                                                                                                                                                                                                                                                                                                                                                                                                                                                                                                                          entry S          line   256 file /storage/hive/project/chem-sherrill/csargent30/.conda/envs/psi419/share/psi4/basis/minix.gbs 

   => HF3C: Empirical Dispersion <=

    Grimme's -D3 (BJ-damping) Dispersion Correction
    Grimme S.; Ehrlich S.; Goerigk L. (2011), J. Comput. Chem., 32: 1456

        s6 =       1.000000
        s8 =       0.877700
        a1 =       0.417100
        a2 =       2.914900


         ---------------------------------------------------------
                                   SCF
               by Justin Turney, Rob Parrish, Andy Simmonett
                          and Daniel G. A. Smith
                              RHF Reference
                       10 Threads, 114440 MiB Core
         ---------------------------------------------------------

  ==> Geometry <==

    Molecular point group: c1
    Full point group: C1

    Geometry (in Angstrom), charge = -2, multiplicity = 1:

       Center              X                  Y                   Z               Mass       
    ------------   -----------------  -----------------  -----------------  -----------------
         C           15.953000000000    48.976000000000    57.090000000000    12.000000000000
         O           15.835000000000    50.110000000000    57.589000000000    15.994914619570
         N           15.214000000000    48.597000000000    56.058000000000    14.003074004430
         C           14.164000000000    49.432000000000    55.491000000000    12.000000000000
         C           12.869000000000    48.669000000000    55.651000000000    12.000000000000
         O           12.774000000000    47.509000000000    55.249000000000    15.994914619570
         C           14.335000000000    49.676000000000    54.017000000000    12.000000000000
         C           15.413000000000    50.674000000000    53.741000000000    12.000000000000
         C           15.209000000000    51.107000000000    52.296000000000    12.000000000000
         C           16.234000000000    52.178000000000    51.986000000000    12.000000000000
         N           15.769000000000    52.985000000000    50.874000000000    14.003074004430
         H           15.386000000000    47.691000000000    55.647000000000     1.007825032230
         H           14.109000000000    50.381000000000    56.025000000000     1.007825032230
         H           14.593000000000    48.735000000000    53.531000000000     1.007825032230
         H           13.395000000000    50.044000000000    53.605000000000     1.007825032230
         H           15.321000000000    51.529000000000    54.411000000000     1.007825032230
         H           16.392000000000    50.210000000000    53.858000000000     1.007825032230
         H           14.203000000000    51.508000000000    52.167000000000     1.007825032230
         H           15.354000000000    50.255000000000    51.632000000000     1.007825032230
         H           16.373000000000    52.812000000000    52.862000000000     1.007825032230
         H           17.182000000000    51.709000000000    51.723000000000     1.007825032230
         H           15.532000000000    53.910000000000    51.204000000000     1.007825032230
         H           16.499000000000    53.053000000000    50.179000000000     1.007825032230
         H           14.952000000000    52.555000000000    50.464000000000     1.007825032230
         N           11.862000000000    49.290000000000    56.238000000000    14.003074004430
         C           10.574000000000    48.651000000000    56.514000000000    12.000000000000
         C            9.479000000000    49.442000000000    55.784000000000    12.000000000000
         O            9.222000000000    50.616000000000    56.099000000000    15.994914619570
         C           10.282000000000    48.658000000000    58.060000000000    12.000000000000
         C            8.950000000000    47.961000000000    58.320000000000    12.000000000000
         C           11.449000000000    48.005000000000    58.839000000000    12.000000000000
         H           11.987000000000    50.255000000000    56.510000000000     1.007825032230
         H           10.589000000000    47.624000000000    56.149000000000     1.007825032230
         H           10.193000000000    49.695000000000    58.385000000000     1.007825032230
         H            8.741000000000    47.962000000000    59.390000000000     1.007825032230
         H            9.002000000000    46.933000000000    57.961000000000     1.007825032230
         H            8.155000000000    48.489000000000    57.794000000000     1.007825032230
         H           11.227000000000    48.020000000000    59.906000000000     1.007825032230
         H           11.574000000000    46.974000000000    58.508000000000     1.007825032230
         H           12.368000000000    48.561000000000    58.651000000000     1.007825032230
         N            8.831000000000    48.837000000000    54.788000000000    14.003074004430
         C            7.706000000000    49.436000000000    54.084000000000    12.000000000000
         C            6.456000000000    48.981000000000    54.822000000000    12.000000000000
         O            6.310000000000    47.784000000000    55.139000000000    15.994914619570
         C            7.599000000000    48.942000000000    52.633000000000    12.000000000000
         C            8.692000000000    49.472000000000    51.736000000000    12.000000000000
         C            9.959000000000    48.898000000000    51.781000000000    12.000000000000
         C            8.415000000000    50.537000000000    50.880000000000    12.000000000000
         C           10.961000000000    49.400000000000    50.960000000000    12.000000000000
         C            9.426000000000    51.032000000000    50.065000000000    12.000000000000
         C           10.685000000000    50.467000000000    50.116000000000    12.000000000000
         O           11.708000000000    50.978000000000    49.318000000000    15.994914619570
         H            9.136000000000    47.916000000000    54.508000000000     1.007825032230
         H            7.783000000000    50.523000000000    54.107000000000     1.007825032230
         H            6.637000000000    49.260000000000    52.230000000000     1.007825032230
         H            7.639000000000    47.853000000000    52.629000000000     1.007825032230
         H           10.161000000000    48.072000000000    52.447000000000     1.007825032230
         H            7.427000000000    50.972000000000    50.851000000000     1.007825032230
         H           11.948000000000    48.963000000000    50.978000000000     1.007825032230
         H            9.228000000000    51.855000000000    49.395000000000     1.007825032230
         H           11.376000000000    51.721000000000    48.808000000000     1.007825032230
         N            5.533000000000    49.874000000000    55.110000000000    14.003074004430
         C            4.317000000000    49.477000000000    55.789000000000    12.000000000000
         C            3.333000000000    50.620000000000    55.891000000000    12.000000000000
         O            3.372000000000    51.588000000000    55.127000000000    15.994914619570
         H            5.674000000000    50.841000000000    54.856000000000     1.007825032230
         H            4.569000000000    49.137000000000    56.794000000000     1.007825032230
         H            3.854000000000    48.656000000000    55.241000000000     1.007825032230
         N            2.442000000000    50.507000000000    56.862000000000    14.003074004430
         C            1.413000000000    51.506000000000    57.119000000000    12.000000000000
         C            1.670000000000    52.119000000000    58.461000000000    12.000000000000
         O            2.084000000000    51.417000000000    59.378000000000    15.994914619570
         C            0.005000000000    50.927000000000    57.232000000000    12.000000000000
         C           -0.521000000000    50.237000000000    56.001000000000    12.000000000000
         C           -0.985000000000    51.011000000000    54.951000000000    12.000000000000
         C           -0.569000000000    48.854000000000    55.936000000000    12.000000000000
         C           -1.502000000000    50.387000000000    53.835000000000    12.000000000000
         C           -1.086000000000    48.222000000000    54.817000000000    12.000000000000
         C           -1.549000000000    49.003000000000    53.779000000000    12.000000000000
         O           -2.106000000000    48.406000000000    52.664000000000    15.994914619570
         H            2.477000000000    49.689000000000    57.454000000000     1.007825032230
         H            1.439000000000    52.275000000000    56.347000000000     1.007825032230
         H            0.006000000000    50.203000000000    58.047000000000     1.007825032230
         H           -0.679000000000    51.735000000000    57.492000000000     1.007825032230
         H           -0.943000000000    52.089000000000    55.005000000000     1.007825032230
         H           -0.201000000000    48.265000000000    56.763000000000     1.007825032230
         H           -1.869000000000    50.975000000000    53.007000000000     1.007825032230
         H           -1.126000000000    47.144000000000    54.759000000000     1.007825032230
         H           -2.740000000000    47.740000000000    52.940000000000     1.007825032230
         N            1.353000000000    53.383000000000    58.618000000000    14.003074004430
         C            1.379000000000    54.012000000000    59.918000000000    12.000000000000
         C            0.072000000000    53.524000000000    60.555000000000    12.000000000000
         O           -1.014000000000    53.786000000000    60.032000000000    15.994914619570
         C            1.368000000000    55.515000000000    59.744000000000    12.000000000000
         C            1.385000000000    56.331000000000    61.039000000000    12.000000000000
         O            0.880000000000    55.917000000000    62.095000000000    15.994914619570
         O            1.931000000000    57.431000000000    60.951000000000    15.994914619570
         H            1.085000000000    53.928000000000    57.811000000000     1.007825032230
         H            2.245000000000    53.688000000000    60.496000000000     1.007825032230
         H            2.247000000000    55.792000000000    59.162000000000     1.007825032230
         H            0.479000000000    55.789000000000    59.176000000000     1.007825032230
         N            0.064000000000    52.892000000000    61.725000000000    14.003074004430
         C           -1.173000000000    52.358000000000    62.288000000000    12.000000000000
         C           -2.171000000000    53.409000000000    62.766000000000    12.000000000000
         O           -3.340000000000    53.082000000000    63.002000000000    15.994914619570
         C           -0.884000000000    51.432000000000    63.465000000000    12.000000000000
         O           -0.305000000000    50.228000000000    62.993000000000    15.994914619570
         H            0.929000000000    52.779000000000    62.234000000000     1.007825032230
         H           -1.661000000000    51.766000000000    61.513000000000     1.007825032230
         H           -0.193000000000    51.922000000000    64.151000000000     1.007825032230
         H           -1.814000000000    51.207000000000    63.987000000000     1.007825032230
         H            0.094000000000    49.756000000000    63.727000000000     1.007825032230
         N           -1.723000000000    54.648000000000    62.956000000000    14.003074004430
         C           -2.659000000000    55.732000000000    63.202000000000    12.000000000000
         C           -3.518000000000    55.978000000000    61.988000000000    12.000000000000
         O           -4.628000000000    56.464000000000    62.145000000000    15.994914619570
         C           -1.958000000000    57.050000000000    63.504000000000    12.000000000000
         C           -1.189000000000    56.951000000000    64.807000000000    12.000000000000
         N            0.113000000000    57.238000000000    64.812000000000    14.003074004430
         O           -1.733000000000    56.536000000000    65.839000000000    15.994914619570
         H           -0.731000000000    54.835000000000    62.929000000000     1.007825032230
         H           -3.299000000000    55.467000000000    64.044000000000     1.007825032230
         H           -2.702000000000    57.842000000000    63.585000000000     1.007825032230
         H           -1.267000000000    57.285000000000    62.694000000000     1.007825032230
         H            0.566000000000    57.547000000000    63.963000000000     1.007825032230
         H            0.647000000000    57.147000000000    65.665000000000     1.007825032230
         N           -3.063000000000    55.713000000000    60.763000000000    14.003074004430
         C           -3.859000000000    55.957000000000    59.566000000000    12.000000000000
         C           -4.489000000000    54.638000000000    59.165000000000    12.000000000000
         O           -5.677000000000    54.600000000000    58.838000000000    15.994914619570
         C           -2.936000000000    56.525000000000    58.453000000000    12.000000000000
         C           -2.419000000000    57.872000000000    58.904000000000    12.000000000000
         C           -3.673000000000    56.641000000000    57.124000000000    12.000000000000
         C           -1.159000000000    58.375000000000    58.200000000000    12.000000000000
         H           -2.134000000000    55.330000000000    60.661000000000     1.007825032230
         H           -4.643000000000    56.680000000000    59.792000000000     1.007825032230
         H           -2.089000000000    55.851000000000    58.325000000000     1.007825032230
         H           -3.209000000000    58.605000000000    58.738000000000     1.007825032230
         H           -2.217000000000    57.821000000000    59.974000000000     1.007825032230
         H           -4.035000000000    55.658000000000    56.822000000000     1.007825032230
         H           -4.518000000000    57.321000000000    57.235000000000     1.007825032230
         H           -2.994000000000    57.028000000000    56.364000000000     1.007825032230
         H           -0.881000000000    59.348000000000    58.604000000000     1.007825032230
         H           -0.345000000000    57.668000000000    58.363000000000     1.007825032230
         H           -1.352000000000    58.467000000000    57.131000000000     1.007825032230
         N           -3.764000000000    53.513000000000    59.144000000000    14.003074004430
         C           -4.323000000000    52.242000000000    58.734000000000    12.000000000000
         C           -3.681000000000    51.215000000000    59.641000000000    12.000000000000
         O           -2.469000000000    51.006000000000    59.589000000000    15.994914619570
         C           -3.962000000000    52.008000000000    57.296000000000    12.000000000000
         C           -4.635000000000    50.801000000000    56.669000000000    12.000000000000
         C           -4.176000000000    49.512000000000    56.726000000000    12.000000000000
         N           -5.696000000000    50.809000000000    55.872000000000    14.003074004430
         C           -5.895000000000    49.594000000000    55.423000000000    12.000000000000
         N           -4.976000000000    48.833000000000    55.943000000000    14.003074004430
         H           -2.794000000000    53.552000000000    59.424000000000     1.007825032230
         H           -5.406000000000    52.241000000000    58.862000000000     1.007825032230
         H           -2.883000000000    51.867000000000    57.234000000000     1.007825032230
         H           -4.231000000000    52.894000000000    56.721000000000     1.007825032230
         H           -6.258000000000    51.618000000000    55.648000000000     1.007825032230
         H           -3.337000000000    49.137000000000    57.293000000000     1.007825032230
         H           -6.677000000000    49.282000000000    54.747000000000     1.007825032230
         N           -4.454000000000    50.568000000000    60.487000000000    14.003074004430
         C           -3.913000000000    49.659000000000    61.489000000000    12.000000000000
         C           -3.055000000000    48.558000000000    60.876000000000    12.000000000000
         O           -3.491000000000    47.931000000000    59.898000000000    15.994914619570
         C           -5.077000000000    49.060000000000    62.264000000000    12.000000000000
         C           -4.581000000000    48.271000000000    63.463000000000    12.000000000000
         C           -5.696000000000    47.747000000000    64.361000000000    12.000000000000
         C           -5.125000000000    47.550000000000    65.754000000000    12.000000000000
         N           -6.117000000000    47.166000000000    66.752000000000    14.003074004430
         H           -5.453000000000    50.706000000000    60.440000000000     1.007825032230
         H           -3.296000000000    50.234000000000    62.180000000000     1.007825032230
         H           -5.727000000000    49.864000000000    62.610000000000     1.007825032230
         H           -5.643000000000    48.398000000000    61.608000000000     1.007825032230
         H           -4.005000000000    47.420000000000    63.099000000000     1.007825032230
         H           -3.926000000000    48.910000000000    64.055000000000     1.007825032230
         H           -6.513000000000    48.468000000000    64.395000000000     1.007825032230
         H           -6.062000000000    46.795000000000    63.976000000000     1.007825032230
         H           -4.367000000000    46.769000000000    65.706000000000     1.007825032230
         H           -4.651000000000    48.479000000000    66.072000000000     1.007825032230
         H           -5.667000000000    47.053000000000    67.649000000000     1.007825032230
         H           -6.548000000000    46.294000000000    66.480000000000     1.007825032230
         H           -6.824000000000    47.884000000000    66.818000000000     1.007825032230
         N           -1.840000000000    48.367000000000    61.392000000000    14.003074004430
         C           -0.992000000000    47.311000000000    60.887000000000    12.000000000000
         C           -0.176000000000    46.758000000000    62.031000000000    12.000000000000
         O            0.958000000000    47.176000000000    62.300000000000    15.994914619570
         C           -0.081000000000    47.849000000000    59.785000000000    12.000000000000
         S            0.906000000000    46.497000000000    59.054000000000    31.972071174400
         H           -1.511000000000    48.963000000000    62.139000000000     1.007825032230
         H           -1.616000000000    46.517000000000    60.478000000000     1.007825032230
         H           -0.691000000000    48.308000000000    59.007000000000     1.007825032230
         H            0.590000000000    48.598000000000    60.206000000000     1.007825032230
         N           -0.745000000000    45.803000000000    62.754000000000    14.003074004430
         C           -0.066000000000    45.169000000000    63.887000000000    12.000000000000
         C            1.297000000000    44.560000000000    63.509000000000    12.000000000000
         O            2.300000000000    44.868000000000    64.165000000000    15.994914619570
         H           -1.679000000000    45.502000000000    62.515000000000     1.007825032230
         H            0.092000000000    45.920000000000    64.661000000000     1.007825032230
         H           -0.706000000000    44.381000000000    64.285000000000     1.007825032230
         N            1.441000000000    43.750000000000    62.430000000000    14.003074004430
         C            2.722000000000    43.233000000000    61.953000000000    12.000000000000
         C            3.756000000000    44.331000000000    61.685000000000    12.000000000000
         O            4.949000000000    44.126000000000    61.944000000000    15.994914619570
         C            2.361000000000    42.431000000000    60.697000000000    12.000000000000
         C            0.961000000000    41.944000000000    60.950000000000    12.000000000000
         C            0.350000000000    43.177000000000    61.613000000000    12.000000000000
         H            3.124000000000    42.549000000000    62.701000000000     1.007825032230
         H            2.394000000000    43.066000000000    59.812000000000     1.007825032230
         H            3.040000000000    41.586000000000    60.581000000000     1.007825032230
         H            0.449000000000    41.692000000000    60.021000000000     1.007825032230
         H            0.963000000000    41.096000000000    61.635000000000     1.007825032230
         H           -0.493000000000    42.895000000000    62.243000000000     1.007825032230
         H            0.031000000000    43.893000000000    60.855000000000     1.007825032230
         N            3.322000000000    45.484000000000    61.134000000000    14.003074004430
         C            4.203000000000    46.620000000000    60.883000000000    12.000000000000
         C            4.775000000000    47.153000000000    62.194000000000    12.000000000000
         O            5.993000000000    47.336000000000    62.287000000000    15.994914619570
         C            3.465000000000    47.784000000000    60.221000000000    12.000000000000
         S            2.700000000000    47.388000000000    58.627000000000    31.972071174400
         H            2.346000000000    45.564000000000    60.885000000000     1.007825032230
         H            5.022000000000    46.302000000000    60.238000000000     1.007825032230
         H            2.681000000000    48.119000000000    60.900000000000     1.007825032230
         H            4.169000000000    48.603000000000    60.074000000000     1.007825032230
         N            3.929000000000    47.366000000000    63.213000000000    14.003074004430
         C            4.400000000000    47.850000000000    64.519000000000    12.000000000000
         C            5.301000000000    46.854000000000    65.213000000000    12.000000000000
         O            6.330000000000    47.235000000000    65.785000000000    15.994914619570
         C            3.252000000000    48.130000000000    65.453000000000    12.000000000000
         C            2.275000000000    49.174000000000    64.947000000000    12.000000000000
         O            2.661000000000    50.072000000000    64.202000000000    15.994914619570
         O            1.114000000000    49.053000000000    65.326000000000    15.994914619570
         H            2.944000000000    47.189000000000    63.080000000000     1.007825032230
         H            4.957000000000    48.774000000000    64.366000000000     1.007825032230
         H            2.706000000000    47.200000000000    65.611000000000     1.007825032230
         H            3.654000000000    48.464000000000    66.409000000000     1.007825032230
         N            4.971000000000    45.566000000000    65.104000000000    14.003074004430
         C            5.811000000000    44.521000000000    65.668000000000    12.000000000000
         C            7.214000000000    44.473000000000    65.059000000000    12.000000000000
         O            8.207000000000    44.255000000000    65.775000000000    15.994914619570
         C            5.155000000000    43.160000000000    65.492000000000    12.000000000000
         C            3.963000000000    42.993000000000    66.423000000000    12.000000000000
         N            3.136000000000    42.008000000000    66.186000000000    14.003074004430
         O            3.705000000000    43.776000000000    67.340000000000    15.994914619570
         H            4.122000000000    45.312000000000    64.621000000000     1.007825032230
         H            5.913000000000    44.710000000000    66.737000000000     1.007825032230
         H            4.816000000000    43.061000000000    64.461000000000     1.007825032230
         H            5.887000000000    42.380000000000    65.704000000000     1.007825032230
         H            3.314000000000    41.372000000000    65.422000000000     1.007825032230
         H            2.319000000000    41.884000000000    66.767000000000     1.007825032230
         N            7.325000000000    44.679000000000    63.742000000000    14.003074004430
         C            8.610000000000    44.724000000000    63.054000000000    12.000000000000
         C            9.472000000000    45.856000000000    63.609000000000    12.000000000000
         O           10.647000000000    45.669000000000    63.916000000000    15.994914619570
         C            8.379000000000    44.972000000000    61.565000000000    12.000000000000
         H            6.482000000000    44.809000000000    63.201000000000     1.007825032230
         H            9.127000000000    43.774000000000    63.188000000000     1.007825032230
         H            9.338000000000    45.006000000000    61.049000000000     1.007825032230
         H            7.773000000000    44.165000000000    61.152000000000     1.007825032230
         H            7.860000000000    45.921000000000    61.431000000000     1.007825032230
         N            8.899000000000    47.054000000000    63.754000000000    14.003074004430
         C            9.633000000000    48.188000000000    64.320000000000    12.000000000000
         C            8.750000000000    49.440000000000    64.355000000000    12.000000000000
         C            8.442000000000    49.885000000000    62.945000000000    12.000000000000
         C            7.857000000000    51.275000000000    62.964000000000    12.000000000000
         C            6.420000000000    51.296000000000    63.387000000000    12.000000000000
         N            5.911000000000    52.643000000000    63.201000000000    14.003074004430
         H            7.939000000000    47.180000000000    63.467000000000     1.007825032230
         H           10.500000000000    48.391000000000    63.691000000000     1.007825032230
         H            7.819000000000    49.212000000000    64.874000000000     1.007825032230
         H            9.273000000000    50.238000000000    64.881000000000     1.007825032230
         H            9.360000000000    49.887000000000    62.358000000000     1.007825032230
         H            7.726000000000    49.197000000000    62.496000000000     1.007825032230
         H            8.433000000000    51.885000000000    63.659000000000     1.007825032230
         H            7.938000000000    51.706000000000    61.966000000000     1.007825032230
         H            6.341000000000    51.014000000000    64.437000000000     1.007825032230
         H            5.847000000000    50.599000000000    62.775000000000     1.007825032230
         H            5.006000000000    52.603000000000    62.755000000000     1.007825032230
         H            6.550000000000    53.167000000000    62.619000000000     1.007825032230
         H            5.824000000000    53.097000000000    64.099000000000     1.007825032230
         C           15.145000000000    52.531000000000    60.065000000000    12.000000000000
         O           15.052000000000    53.520000000000    60.802000000000    15.994914619570
         N           14.684000000000    52.510000000000    58.829000000000    14.003074004430
         C           13.950000000000    53.593000000000    58.225000000000    12.000000000000
         C           12.566000000000    53.009000000000    57.937000000000    12.000000000000
         O           12.459000000000    51.916000000000    57.371000000000    15.994914619570
         C           14.667000000000    53.949000000000    56.967000000000    12.000000000000
         C           13.973000000000    54.945000000000    56.083000000000    12.000000000000
         C           14.729000000000    55.326000000000    54.802000000000    12.000000000000
         O           15.802000000000    54.776000000000    54.508000000000    15.994914619570
         O           14.224000000000    56.201000000000    54.090000000000    15.994914619570
         H           14.856000000000    51.685000000000    58.272000000000     1.007825032230
         H           13.885000000000    54.448000000000    58.897000000000     1.007825032230
         H           14.810000000000    53.034000000000    56.393000000000     1.007825032230
         H           15.647000000000    54.347000000000    57.230000000000     1.007825032230
         H           13.010000000000    54.524000000000    55.793000000000     1.007825032230
         H           13.793000000000    55.852000000000    56.660000000000     1.007825032230
         N           11.485000000000    53.672000000000    58.281000000000    14.003074004430
         C           10.147000000000    53.178000000000    57.973000000000    12.000000000000
         C            9.589000000000    54.010000000000    56.814000000000    12.000000000000
         O            9.658000000000    55.244000000000    56.807000000000    15.994914619570
         C            9.253000000000    53.305000000000    59.218000000000    12.000000000000
         C            7.869000000000    52.700000000000    59.024000000000    12.000000000000
         C            7.687000000000    51.343000000000    59.216000000000    12.000000000000
         C            6.802000000000    53.499000000000    58.641000000000    12.000000000000
         C            6.436000000000    50.789000000000    59.028000000000    12.000000000000
         C            5.556000000000    52.939000000000    58.454000000000    12.000000000000
         C            5.384000000000    51.590000000000    58.648000000000    12.000000000000
         H           11.583000000000    54.549000000000    58.773000000000     1.007825032230
         H           10.206000000000    52.132000000000    57.673000000000     1.007825032230
         H            9.741000000000    52.795000000000    60.049000000000     1.007825032230
         H            9.144000000000    54.360000000000    59.467000000000     1.007825032230
         H            8.518000000000    50.720000000000    59.511000000000     1.007825032230
         H            6.947000000000    54.558000000000    58.489000000000     1.007825032230
         H            6.284000000000    49.730000000000    59.179000000000     1.007825032230
         H            4.721000000000    53.557000000000    58.157000000000     1.007825032230
         H            4.408000000000    51.152000000000    58.500000000000     1.007825032230
         N            9.024000000000    53.368000000000    55.798000000000    14.003074004430
         C            8.472000000000    54.040000000000    54.638000000000    12.000000000000
         C            6.973000000000    53.748000000000    54.671000000000    12.000000000000
         O            6.536000000000    52.594000000000    54.558000000000    15.994914619570
         C            9.142000000000    53.478000000000    53.348000000000    12.000000000000
         C           10.605000000000    53.856000000000    53.284000000000    12.000000000000
         C            8.446000000000    54.045000000000    52.136000000000    12.000000000000
         C           11.302000000000    53.478000000000    54.566000000000    12.000000000000
         H            8.976000000000    52.360000000000    55.835000000000     1.007825032230
         H            8.645000000000    55.114000000000    54.711000000000     1.007825032230
         H            9.051000000000    52.392000000000    53.340000000000     1.007825032230
         H           11.075000000000    53.332000000000    52.452000000000     1.007825032230
         H           10.693000000000    54.931000000000    53.129000000000     1.007825032230
         H            7.389000000000    53.781000000000    52.167000000000     1.007825032230
         H            8.549000000000    55.130000000000    52.132000000000     1.007825032230
         H            8.897000000000    53.634000000000    51.233000000000     1.007825032230
         H           12.377000000000    53.428000000000    54.395000000000     1.007825032230
         H           11.090000000000    54.227000000000    55.329000000000     1.007825032230
         H           10.942000000000    52.506000000000    54.902000000000     1.007825032230
         N            6.166000000000    54.792000000000    54.866000000000    14.003074004430
         C            4.714000000000    54.653000000000    54.968000000000    12.000000000000
         C            4.103000000000    54.707000000000    53.574000000000    12.000000000000
         O            4.298000000000    55.692000000000    52.855000000000    15.994914619570
         C            4.122000000000    55.782000000000    55.827000000000    12.000000000000
         C            2.598000000000    55.732000000000    55.945000000000    12.000000000000
         N            2.013000000000    56.857000000000    56.341000000000    14.003074004430
         O            1.918000000000    54.728000000000    55.674000000000    15.994914619570
         H            6.573000000000    55.713000000000    54.946000000000     1.007825032230
         H            4.477000000000    53.693000000000    55.426000000000     1.007825032230
         H            4.547000000000    55.711000000000    56.828000000000     1.007825032230
         H            4.408000000000    56.740000000000    55.392000000000     1.007825032230
         H            2.573000000000    57.671000000000    56.551000000000     1.007825032230
         H            1.008000000000    56.899000000000    56.432000000000     1.007825032230
         N            3.358000000000    53.697000000000    53.143000000000    14.003074004430
         C            2.813000000000    53.718000000000    51.788000000000    12.000000000000
         C            1.415000000000    54.343000000000    51.725000000000    12.000000000000
         O            0.846000000000    54.490000000000    50.639000000000    15.994914619570
         C            2.765000000000    52.263000000000    51.154000000000    12.000000000000
         C            1.854000000000    51.314000000000    51.971000000000    12.000000000000
         C            4.222000000000    51.753000000000    51.018000000000    12.000000000000
         C            1.552000000000    49.957000000000    51.275000000000    12.000000000000
         H            3.168000000000    52.914000000000    53.752000000000     1.007825032230
         H            3.476000000000    54.326000000000    51.173000000000     1.007825032230
         H            2.346000000000    52.349000000000    50.152000000000     1.007825032230
         H            2.343000000000    51.107000000000    52.923000000000     1.007825032230
         H            0.910000000000    51.822000000000    52.168000000000     1.007825032230
         H            4.218000000000    50.753000000000    50.584000000000     1.007825032230
         H            4.784000000000    52.427000000000    50.372000000000     1.007825032230
         H            4.689000000000    51.720000000000    52.002000000000     1.007825032230
         H            0.908000000000    49.355000000000    51.916000000000     1.007825032230
         H            2.486000000000    49.425000000000    51.096000000000     1.007825032230
         H            1.050000000000    50.140000000000    50.325000000000     1.007825032230
         N            0.803000000000    54.699000000000    52.842000000000    14.003074004430
         C           -0.523000000000    55.306000000000    52.821000000000    12.000000000000
         C           -0.453000000000    56.609000000000    53.627000000000    12.000000000000
         O           -0.633000000000    56.589000000000    54.848000000000    15.994914619570
         C           -1.551000000000    54.355000000000    53.441000000000    12.000000000000
         C           -2.945000000000    54.929000000000    53.268000000000    12.000000000000
         S           -4.230000000000    53.864000000000    53.922000000000    31.972071174400
         C           -4.327000000000    52.868000000000    52.489000000000    12.000000000000
         H            1.263000000000    54.547000000000    53.728000000000     1.007825032230
         H           -0.806000000000    55.528000000000    51.792000000000     1.007825032230
         H           -1.338000000000    54.233000000000    54.503000000000     1.007825032230
         H           -1.494000000000    53.386000000000    52.946000000000     1.007825032230
         H           -2.992000000000    55.887000000000    53.785000000000     1.007825032230
         H           -3.129000000000    55.092000000000    52.206000000000     1.007825032230
         H           -5.082000000000    52.095000000000    52.634000000000     1.007825032230
         H           -4.601000000000    53.487000000000    51.634000000000     1.007825032230
         H           -3.359000000000    52.401000000000    52.305000000000     1.007825032230
         N           -0.069000000000    57.747000000000    53.033000000000    14.003074004430
         C            0.130000000000    59.004000000000    53.753000000000    12.000000000000
         C           -1.161000000000    59.540000000000    54.366000000000    12.000000000000
         O           -1.088000000000    60.325000000000    55.314000000000    15.994914619570
         C            0.742000000000    59.923000000000    52.710000000000    12.000000000000
         C            0.180000000000    59.391000000000    51.392000000000    12.000000000000
         C            0.301000000000    57.877000000000    51.623000000000    12.000000000000
         H            0.857000000000    58.842000000000    54.549000000000     1.007825032230
         H            0.437000000000    60.956000000000    52.875000000000     1.007825032230
         H            1.829000000000    59.841000000000    52.721000000000     1.007825032230
         H           -0.857000000000    59.694000000000    51.246000000000     1.007825032230
         H            0.798000000000    59.706000000000    50.551000000000     1.007825032230
         H            1.320000000000    57.531000000000    51.449000000000     1.007825032230
         H           -0.402000000000    57.335000000000    50.990000000000     1.007825032230
         N           -2.347000000000    59.218000000000    53.855000000000    14.003074004430
         C           -3.580000000000    59.608000000000    54.506000000000    12.000000000000
         C           -4.621000000000    58.576000000000    54.120000000000    12.000000000000
         O           -4.435000000000    57.772000000000    53.204000000000    15.994914619570
         C           -4.036000000000    61.020000000000    54.086000000000    12.000000000000
         C           -4.588000000000    61.145000000000    52.709000000000    12.000000000000
         C           -5.126000000000    62.533000000000    52.424000000000    12.000000000000
         O           -6.188000000000    62.907000000000    52.919000000000    15.994914619570
         O           -4.454000000000    63.220000000000    51.686000000000    15.994914619570
         H           -2.388000000000    58.690000000000    52.995000000000     1.007825032230
         H           -3.437000000000    59.585000000000    55.586000000000     1.007825032230
         H           -3.175000000000    61.685000000000    54.162000000000     1.007825032230
         H           -4.794000000000    61.359000000000    54.792000000000     1.007825032230
         H           -3.796000000000    60.923000000000    51.993000000000     1.007825032230
         H           -5.393000000000    60.420000000000    52.583000000000     1.007825032230
         N           -5.705000000000    58.589000000000    54.877000000000    14.003074004430
         C           -6.757000000000    57.578000000000    54.836000000000    12.000000000000
         C           -7.234000000000    57.352000000000    53.418000000000    12.000000000000
         O           -7.586000000000    58.298000000000    52.725000000000    15.994914619570
         C           -7.784000000000    58.137000000000    55.781000000000    12.000000000000
         C           -8.887000000000    57.314000000000    56.382000000000    12.000000000000
         C           -9.560000000000    58.360000000000    57.281000000000    12.000000000000
         C          -10.620000000000    57.764000000000    58.185000000000    12.000000000000
         N          -11.100000000000    58.732000000000    59.160000000000    14.003074004430
         H           -5.813000000000    59.352000000000    55.530000000000     1.007825032230
         H           -6.371000000000    56.642000000000    55.238000000000     1.007825032230
         H           -7.224000000000    58.546000000000    56.622000000000     1.007825032230
         H           -8.256000000000    58.979000000000    55.275000000000     1.007825032230
         H           -9.570000000000    56.940000000000    55.620000000000     1.007825032230
         H           -8.481000000000    56.495000000000    56.976000000000     1.007825032230
         H           -8.796000000000    58.828000000000    57.902000000000     1.007825032230
         H          -10.020000000000    59.122000000000    56.652000000000     1.007825032230
         H          -11.459000000000    57.432000000000    57.574000000000     1.007825032230
         H          -10.200000000000    56.907000000000    58.711000000000     1.007825032230
         H          -11.803000000000    58.302000000000    59.744000000000     1.007825032230
         H          -10.329000000000    59.042000000000    59.734000000000     1.007825032230
         H          -11.501000000000    59.524000000000    58.679000000000     1.007825032230
         N           -7.092000000000    56.125000000000    52.927000000000    14.003074004430
         C           -7.542000000000    55.739000000000    51.597000000000    12.000000000000
         C           -6.706000000000    56.276000000000    50.425000000000    12.000000000000
         O           -7.110000000000    56.102000000000    49.266000000000    15.994914619570
         H           -6.650000000000    55.425000000000    53.506000000000     1.007825032230
         H           -7.532000000000    54.650000000000    51.544000000000     1.007825032230
         H           -8.570000000000    56.079000000000    51.470000000000     1.007825032230
         N           -5.539000000000    56.901000000000    50.662000000000    14.003074004430
         C           -4.668000000000    57.406000000000    49.617000000000    12.000000000000
         C           -3.305000000000    56.701000000000    49.689000000000    12.000000000000
         O           -2.574000000000    56.844000000000    50.663000000000    15.994914619570
         C           -4.477000000000    58.938000000000    49.771000000000    12.000000000000
         C           -3.520000000000    59.471000000000    48.683000000000    12.000000000000
         C           -5.826000000000    59.653000000000    49.617000000000    12.000000000000
         H           -5.252000000000    57.026000000000    51.622000000000     1.007825032230
         H           -5.122000000000    57.201000000000    48.647000000000     1.007825032230
         H           -4.063000000000    59.154000000000    50.756000000000     1.007825032230
         H           -2.553000000000    58.975000000000    48.774000000000     1.007825032230
         H           -3.390000000000    60.546000000000    48.809000000000     1.007825032230
         H           -3.941000000000    59.268000000000    47.698000000000     1.007825032230
         H           -6.518000000000    59.291000000000    50.377000000000     1.007825032230
         H           -6.234000000000    59.449000000000    48.627000000000     1.007825032230
         H           -5.684000000000    60.727000000000    49.737000000000     1.007825032230
         N           -2.981000000000    55.933000000000    48.650000000000    14.003074004430
         C           -1.694000000000    55.276000000000    48.503000000000    12.000000000000
         C           -0.689000000000    56.178000000000    47.833000000000    12.000000000000
         O           -1.007000000000    57.031000000000    46.986000000000    15.994914619570
         C           -1.807000000000    54.027000000000    47.654000000000    12.000000000000
         C           -2.448000000000    52.908000000000    48.447000000000    12.000000000000
         C           -1.674000000000    52.148000000000    49.313000000000    12.000000000000
         C           -3.793000000000    52.637000000000    48.293000000000    12.000000000000
         C           -2.246000000000    51.109000000000    50.022000000000    12.000000000000
         C           -4.359000000000    51.592000000000    49.009000000000    12.000000000000
         C           -3.585000000000    50.828000000000    49.870000000000    12.000000000000
         H           -3.669000000000    55.800000000000    47.923000000000     1.007825032230
         H           -1.321000000000    55.001000000000    49.490000000000     1.007825032230
         H           -2.418000000000    54.242000000000    46.778000000000     1.007825032230
         H           -0.812000000000    53.718000000000    47.333000000000     1.007825032230
         H           -0.624000000000    52.369000000000    49.433000000000     1.007825032230
         H           -4.397000000000    53.231000000000    47.623000000000     1.007825032230
         H           -1.643000000000    50.518000000000    50.695000000000     1.007825032230
         H           -5.410000000000    51.372000000000    48.895000000000     1.007825032230
         H           -4.032000000000    50.014000000000    50.420000000000     1.007825032230
         N            0.559000000000    55.981000000000    48.219000000000    14.003074004430
         C            1.648000000000    56.676000000000    47.609000000000    12.000000000000
         C            2.148000000000    55.749000000000    46.503000000000    12.000000000000
         O            2.969000000000    54.837000000000    46.727000000000    15.994914619570
         C            2.727000000000    56.921000000000    48.641000000000    12.000000000000
         C            3.851000000000    57.807000000000    48.123000000000    12.000000000000
         O            4.136000000000    57.836000000000    46.930000000000    15.994914619570
         O            4.466000000000    58.475000000000    48.937000000000    15.994914619570
         H            0.748000000000    55.324000000000    48.962000000000     1.007825032230
         H            1.306000000000    57.621000000000    47.186000000000     1.007825032230
         H            3.149000000000    55.961000000000    48.937000000000     1.007825032230
         H            2.279000000000    57.394000000000    49.515000000000     1.007825032230
         N            1.729000000000    56.044000000000    45.279000000000    14.003074004430
         C            2.074000000000    55.193000000000    44.152000000000    12.000000000000
         C            3.544000000000    55.165000000000    43.751000000000    12.000000000000
         O            4.028000000000    54.128000000000    43.262000000000    15.994914619570
         C            1.196000000000    55.606000000000    42.978000000000    12.000000000000
         C           -0.276000000000    55.169000000000    43.109000000000    12.000000000000
         O           -0.642000000000    54.440000000000    44.043000000000    15.994914619570
         O           -1.058000000000    55.533000000000    42.223000000000    15.994914619570
         H            1.165000000000    56.868000000000    45.129000000000     1.007825032230
         H            1.794000000000    54.174000000000    44.420000000000     1.007825032230
         H            1.224000000000    56.692000000000    42.895000000000     1.007825032230
         H            1.608000000000    55.175000000000    42.065000000000     1.007825032230
         N            4.295000000000    56.236000000000    44.041000000000    14.003074004430
         C            5.738000000000    56.262000000000    43.810000000000    12.000000000000
         C            6.419000000000    55.264000000000    44.753000000000    12.000000000000
         O            7.287000000000    54.507000000000    44.311000000000    15.994914619570
         C            6.285000000000    57.691000000000    44.060000000000    12.000000000000
         C            7.817000000000    57.877000000000    44.132000000000    12.000000000000
         C            8.325000000000    58.939000000000    45.136000000000    12.000000000000
         O            7.863000000000    60.082000000000    45.076000000000    15.994914619570
         O            9.188000000000    58.652000000000    45.976000000000    15.994914619570
         H            3.849000000000    57.053000000000    44.433000000000     1.007825032230
         H            5.941000000000    55.976000000000    42.778000000000     1.007825032230
         H            5.919000000000    58.324000000000    43.252000000000     1.007825032230
         H            5.858000000000    58.056000000000    44.994000000000     1.007825032230
         H            8.165000000000    58.163000000000    43.139000000000     1.007825032230
         H            8.267000000000    56.918000000000    44.390000000000     1.007825032230
         N            6.007000000000    55.188000000000    46.022000000000    14.003074004430
         C            6.595000000000    54.232000000000    46.948000000000    12.000000000000
         C            6.178000000000    52.810000000000    46.615000000000    12.000000000000
         O            7.003000000000    51.909000000000    46.780000000000    15.994914619570
         C            6.185000000000    54.544000000000    48.389000000000    12.000000000000
         C            6.770000000000    55.890000000000    48.845000000000    12.000000000000
         C            8.263000000000    55.770000000000    49.033000000000    12.000000000000
         C            9.097000000000    56.857000000000    48.364000000000    12.000000000000
         N            8.714000000000    58.206000000000    48.749000000000    14.003074004430
         H            5.275000000000    55.805000000000    46.344000000000     1.007825032230
         H            7.680000000000    54.301000000000    46.874000000000     1.007825032230
         H            5.098000000000    54.589000000000    48.449000000000     1.007825032230
         H            6.549000000000    53.753000000000    49.045000000000     1.007825032230
         H            6.562000000000    56.648000000000    48.090000000000     1.007825032230
         H            6.309000000000    56.183000000000    49.788000000000     1.007825032230
         H            8.470000000000    55.798000000000    50.103000000000     1.007825032230
         H            8.583000000000    54.803000000000    48.645000000000     1.007825032230
         H           10.142000000000    56.705000000000    48.635000000000     1.007825032230
         H            8.998000000000    56.759000000000    47.283000000000     1.007825032230
         H            9.047000000000    58.862000000000    48.057000000000     1.007825032230
         H            7.708000000000    58.265000000000    48.811000000000     1.007825032230
         H            9.121000000000    58.428000000000    49.646000000000     1.007825032230
         N            4.954000000000    52.544000000000    46.147000000000    14.003074004430
         C            4.574000000000    51.175000000000    45.767000000000    12.000000000000
         C            5.400000000000    50.768000000000    44.548000000000    12.000000000000
         O            5.935000000000    49.653000000000    44.554000000000    15.994914619570
         C            3.036000000000    51.092000000000    45.467000000000    12.000000000000
         C            2.286000000000    51.433000000000    46.777000000000    12.000000000000
         C            2.604000000000    49.685000000000    45.023000000000    12.000000000000
         C            0.773000000000    51.661000000000    46.639000000000    12.000000000000
         H            4.282000000000    53.292000000000    46.053000000000     1.007825032230
         H            4.809000000000    50.502000000000    46.592000000000     1.007825032230
         H            2.774000000000    51.816000000000    44.696000000000     1.007825032230
         H            2.438000000000    50.609000000000    47.474000000000     1.007825032230
         H            2.731000000000    52.331000000000    47.204000000000     1.007825032230
         H            3.120000000000    49.420000000000    44.100000000000     1.007825032230
         H            2.859000000000    48.965000000000    45.800000000000     1.007825032230
         H            1.527000000000    49.672000000000    44.854000000000     1.007825032230
         H            0.349000000000    51.893000000000    47.616000000000     1.007825032230
         H            0.592000000000    52.493000000000    45.958000000000     1.007825032230
         H            0.304000000000    50.760000000000    46.244000000000     1.007825032230
         N            5.592000000000    51.650000000000    43.542000000000    14.003074004430
         C            6.428000000000    51.322000000000    42.387000000000    12.000000000000
         C            7.875000000000    50.984000000000    42.805000000000    12.000000000000
         O            8.493000000000    50.019000000000    42.350000000000    15.994914619570
         C            6.431000000000    52.514000000000    41.431000000000    12.000000000000
         H            5.148000000000    52.556000000000    43.589000000000     1.007825032230
         H            5.999000000000    50.461000000000    41.875000000000     1.007825032230
         H            7.051000000000    52.284000000000    40.564000000000     1.007825032230
         H            6.833000000000    53.389000000000    41.943000000000     1.007825032230
         H            5.412000000000    52.720000000000    41.104000000000     1.007825032230
         N            8.420000000000    51.753000000000    43.762000000000    14.003074004430
         C            9.754000000000    51.519000000000    44.282000000000    12.000000000000
         C            9.824000000000    50.151000000000    44.980000000000    12.000000000000
         O           10.783000000000    49.382000000000    44.768000000000    15.994914619570
         C           10.071000000000    52.653000000000    45.226000000000    12.000000000000
         C           11.325000000000    52.457000000000    46.033000000000    12.000000000000
         C           11.503000000000    53.587000000000    47.030000000000    12.000000000000
         O           11.927000000000    54.654000000000    46.595000000000    15.994914619570
         O           11.218000000000    53.423000000000    48.217000000000    15.994914619570
         H            7.881000000000    52.522000000000    44.133000000000     1.007825032230
         H           10.465000000000    51.534000000000    43.456000000000     1.007825032230
         H           10.183000000000    53.564000000000    44.639000000000     1.007825032230
         H            9.233000000000    52.781000000000    45.911000000000     1.007825032230
         H           11.260000000000    51.512000000000    46.572000000000     1.007825032230
         H           12.184000000000    52.430000000000    45.362000000000     1.007825032230
         N            8.796000000000    49.803000000000    45.757000000000    14.003074004430
         C            8.772000000000    48.508000000000    46.402000000000    12.000000000000
         C            8.758000000000    47.383000000000    45.375000000000    12.000000000000
         O            9.544000000000    46.436000000000    45.473000000000    15.994914619570
         C            7.545000000000    48.399000000000    47.296000000000    12.000000000000
         C            7.324000000000    47.081000000000    48.078000000000    12.000000000000
         C            8.510000000000    46.703000000000    48.971000000000    12.000000000000
         C            6.091000000000    47.281000000000    48.927000000000    12.000000000000
         H            8.031000000000    50.447000000000    45.895000000000     1.007825032230
         H            9.665000000000    48.408000000000    47.019000000000     1.007825032230
         H            7.607000000000    49.203000000000    48.029000000000     1.007825032230
         H            6.664000000000    48.575000000000    46.679000000000     1.007825032230
         H            7.141000000000    46.273000000000    47.369000000000     1.007825032230
         H            9.398000000000    46.559000000000    48.355000000000     1.007825032230
         H            8.284000000000    45.779000000000    49.503000000000     1.007825032230
         H            8.692000000000    47.501000000000    49.691000000000     1.007825032230
         H            5.893000000000    46.375000000000    49.500000000000     1.007825032230
         H            5.238000000000    47.497000000000    48.283000000000     1.007825032230
         H            6.252000000000    48.115000000000    49.610000000000     1.007825032230
         N            7.912000000000    47.499000000000    44.338000000000    14.003074004430
         C            7.852000000000    46.455000000000    43.322000000000    12.000000000000
         C            9.185000000000    46.293000000000    42.614000000000    12.000000000000
         O            9.584000000000    45.139000000000    42.359000000000    15.994914619570
         C            6.783000000000    46.760000000000    42.296000000000    12.000000000000
         C            5.362000000000    46.760000000000    42.865000000000    12.000000000000
         C            4.409000000000    47.143000000000    41.755000000000    12.000000000000
         C            4.990000000000    45.393000000000    43.428000000000    12.000000000000
         H            7.316000000000    48.311000000000    44.262000000000     1.007825032230
         H            7.603000000000    45.512000000000    43.810000000000     1.007825032230
         H            6.984000000000    47.744000000000    41.873000000000     1.007825032230
         H            6.841000000000    46.018000000000    41.499000000000     1.007825032230
         H            5.298000000000    47.502000000000    43.661000000000     1.007825032230
         H            3.388000000000    47.150000000000    42.138000000000     1.007825032230
         H            4.488000000000    46.420000000000    40.943000000000     1.007825032230
         H            4.664000000000    48.135000000000    41.383000000000     1.007825032230
         H            5.683000000000    45.128000000000    44.226000000000     1.007825032230
         H            3.975000000000    45.428000000000    43.824000000000     1.007825032230
         H            5.045000000000    44.646000000000    42.636000000000     1.007825032230
         N            9.904000000000    47.411000000000    42.382000000000    14.003074004430
         C           11.223000000000    47.366000000000    41.743000000000    12.000000000000
         C           12.202000000000    46.580000000000    42.608000000000    12.000000000000
         O           12.899000000000    45.671000000000    42.126000000000    15.994914619570
         C           11.766000000000    48.807000000000    41.518000000000    12.000000000000
         C           13.162000000000    48.837000000000    40.902000000000    12.000000000000
         O           10.835000000000    49.469000000000    40.656000000000    15.994914619570
         H            9.523000000000    48.305000000000    42.657000000000     1.007825032230
         H           11.130000000000    46.870000000000    40.777000000000     1.007825032230
         H           11.792000000000    49.328000000000    42.475000000000     1.007825032230
         H           10.104000000000    49.811000000000    41.176000000000     1.007825032230
         H           13.480000000000    49.871000000000    40.772000000000     1.007825032230
         H           13.861000000000    48.322000000000    41.561000000000     1.007825032230
         H           13.142000000000    48.338000000000    39.933000000000     1.007825032230
         N           12.217000000000    46.887000000000    43.909000000000    14.003074004430
         C           13.102000000000    46.219000000000    44.832000000000    12.000000000000
         C           12.810000000000    44.733000000000    44.943000000000    12.000000000000
         O           13.706000000000    43.894000000000    45.089000000000    15.994914619570
         C           12.965000000000    46.853000000000    46.189000000000    12.000000000000
         C           13.636000000000    48.188000000000    46.328000000000    12.000000000000
         C           13.588000000000    48.526000000000    47.809000000000    12.000000000000
         C           14.561000000000    49.653000000000    48.122000000000    12.000000000000
         N           14.275000000000    50.860000000000    47.352000000000    14.003074004430
         H           11.594000000000    47.603000000000    44.254000000000     1.007825032230
         H           14.128000000000    46.349000000000    44.488000000000     1.007825032230
         H           13.399000000000    46.177000000000    46.925000000000     1.007825032230
         H           11.905000000000    46.973000000000    46.411000000000     1.007825032230
         H           14.669000000000    48.130000000000    45.986000000000     1.007825032230
         H           13.094000000000    48.940000000000    45.755000000000     1.007825032230
         H           12.578000000000    48.838000000000    48.074000000000     1.007825032230
         H           13.858000000000    47.644000000000    48.390000000000     1.007825032230
         H           14.493000000000    49.890000000000    49.184000000000     1.007825032230
         H           15.574000000000    49.320000000000    47.897000000000     1.007825032230
         H           14.943000000000    51.579000000000    47.591000000000     1.007825032230
         H           13.342000000000    51.183000000000    47.567000000000     1.007825032230
         H           14.341000000000    50.654000000000    46.366000000000     1.007825032230
         N           11.531000000000    44.377000000000    44.905000000000    14.003074004430
         C           11.130000000000    42.976000000000    44.972000000000    12.000000000000
         C           11.340000000000    42.248000000000    43.660000000000    12.000000000000
         O           11.424000000000    41.017000000000    43.683000000000    15.994914619570
         C            9.646000000000    42.848000000000    45.362000000000    12.000000000000
         C            9.265000000000    43.266000000000    46.773000000000    12.000000000000
         C            7.755000000000    43.294000000000    46.907000000000    12.000000000000
         C            9.881000000000    42.319000000000    47.757000000000    12.000000000000
         H           10.821000000000    45.091000000000    44.828000000000     1.007825032230
         H           11.730000000000    42.484000000000    45.738000000000     1.007825032230
         H            9.070000000000    43.463000000000    44.670000000000     1.007825032230
         H            9.347000000000    41.809000000000    45.223000000000     1.007825032230
         H            9.653000000000    44.268000000000    46.959000000000     1.007825032230
         H            7.485000000000    43.594000000000    47.920000000000     1.007825032230
         H            7.340000000000    44.007000000000    46.194000000000     1.007825032230
         H            7.354000000000    42.301000000000    46.703000000000     1.007825032230
         H            9.608000000000    42.618000000000    48.769000000000     1.007825032230
         H           10.966000000000    42.341000000000    47.652000000000     1.007825032230
         H            9.518000000000    41.309000000000    47.566000000000     1.007825032230
         N           11.455000000000    42.952000000000    42.525000000000    14.003074004430
         C           11.525000000000    42.334000000000    41.214000000000    12.000000000000
         C           10.164000000000    41.769000000000    40.833000000000    12.000000000000
         O           10.081000000000    40.762000000000    40.130000000000    15.994914619570
         H           11.495000000000    43.959000000000    42.585000000000     1.007825032230
         H           11.825000000000    43.080000000000    40.478000000000     1.007825032230
         H           12.259000000000    41.529000000000    41.232000000000     1.007825032230
         N            9.056000000000    42.383000000000    41.229000000000    14.003074004430
         C            7.732000000000    41.847000000000    40.950000000000    12.000000000000
         C            7.015000000000    42.653000000000    39.888000000000    12.000000000000
         O            7.168000000000    43.877000000000    39.827000000000    15.994914619570
         C            6.847000000000    41.867000000000    42.198000000000    12.000000000000
         C            7.270000000000    40.907000000000    43.286000000000    12.000000000000
         C            6.765000000000    39.494000000000    43.037000000000    12.000000000000
         N            5.309000000000    39.509000000000    42.945000000000    14.003074004430
         C            4.456000000000    39.277000000000    43.947000000000    12.000000000000
         N            4.847000000000    39.018000000000    45.181000000000    14.003074004430
         N            3.160000000000    39.333000000000    43.692000000000    14.003074004430
         H            9.134000000000    43.250000000000    41.741000000000     1.007825032230
         H            7.833000000000    40.818000000000    40.605000000000     1.007825032230
         H            6.864000000000    42.876000000000    42.610000000000     1.007825032230
         H            5.825000000000    41.629000000000    41.903000000000     1.007825032230
         H            8.359000000000    40.887000000000    43.332000000000     1.007825032230
         H            6.881000000000    41.260000000000    44.241000000000     1.007825032230
         H            7.071000000000    38.848000000000    43.860000000000     1.007825032230
         H            7.184000000000    39.117000000000    42.104000000000     1.007825032230
         H            4.909000000000    39.714000000000    42.040000000000     1.007825032230
         H            5.832000000000    38.979000000000    45.401000000000     1.007825032230
         H            4.161000000000    38.858000000000    45.905000000000     1.007825032230
         H            2.838000000000    39.538000000000    42.757000000000     1.007825032230
         H            2.492000000000    39.171000000000    44.432000000000     1.007825032230
         N            6.207000000000    41.956000000000    39.087000000000    14.003074004430
         C            5.293000000000    42.579000000000    38.150000000000    12.000000000000
         C            3.843000000000    42.635000000000    38.597000000000    12.000000000000
         O            3.041000000000    43.261000000000    37.909000000000    15.994914619570
         C            5.310000000000    41.860000000000    36.804000000000    12.000000000000
         C            6.551000000000    42.112000000000    35.946000000000    12.000000000000
         O            7.307000000000    43.063000000000    36.189000000000    15.994914619570
         O            6.749000000000    41.341000000000    35.013000000000    15.994914619570
         H            6.233000000000    40.948000000000    39.136000000000     1.007825032230
         H            5.631000000000    43.602000000000    37.985000000000     1.007825032230
         H            5.243000000000    40.789000000000    36.993000000000     1.007825032230
         H            4.430000000000    42.166000000000    36.238000000000     1.007825032230
         N            3.402000000000    41.944000000000    39.654000000000    14.003074004430
         C            2.003000000000    41.980000000000    40.075000000000    12.000000000000
         C            2.042000000000    42.251000000000    41.586000000000    12.000000000000
         O            3.101000000000    42.119000000000    42.211000000000    15.994914619570
         C            1.229000000000    40.623000000000    39.804000000000    12.000000000000
         C            1.480000000000    40.065000000000    38.389000000000    12.000000000000
         O            1.654000000000    39.648000000000    40.770000000000    15.994914619570
         H            4.056000000000    41.380000000000    40.177000000000     1.007825032230
         H            1.491000000000    42.799000000000    39.570000000000     1.007825032230
         H            0.160000000000    40.798000000000    39.928000000000     1.007825032230
         H            0.891000000000    39.158000000000    41.087000000000     1.007825032230
         H            0.925000000000    39.136000000000    38.261000000000     1.007825032230
         H            1.148000000000    40.792000000000    37.648000000000     1.007825032230
         H            2.545000000000    39.873000000000    38.258000000000     1.007825032230
         N            0.923000000000    42.587000000000    42.217000000000    14.003074004430
         C            0.860000000000    42.841000000000    43.647000000000    12.000000000000
         C            0.191000000000    41.696000000000    44.392000000000    12.000000000000
         O           -0.020000000000    41.755000000000    45.606000000000    15.994914619570
         C            0.083000000000    44.138000000000    43.892000000000    12.000000000000
         C            0.752000000000    45.382000000000    43.343000000000    12.000000000000
         C           -0.200000000000    46.571000000000    43.380000000000    12.000000000000
         N           -0.054000000000    47.428000000000    44.372000000000    14.003074004430
         O           -1.105000000000    46.721000000000    42.552000000000    15.994914619570
         H            0.074000000000    42.670000000000    41.677000000000     1.007825032230
         H            1.874000000000    42.962000000000    44.027000000000     1.007825032230
         H           -0.896000000000    44.042000000000    43.423000000000     1.007825032230
         H           -0.056000000000    44.263000000000    44.966000000000     1.007825032230
         H            1.055000000000    45.199000000000    42.312000000000     1.007825032230
         H            1.634000000000    45.609000000000    43.942000000000     1.007825032230
         H            0.677000000000    47.290000000000    45.055000000000     1.007825032230
         H           -0.673000000000    48.222000000000    44.448000000000     1.007825032230
         N           -0.126000000000    40.611000000000    43.683000000000    14.003074004430
         C           -0.846000000000    39.468000000000    44.218000000000    12.000000000000
         C           -0.127000000000    38.883000000000    45.417000000000    12.000000000000
         O            1.056000000000    38.530000000000    45.397000000000    15.994914619570
         C           -0.990000000000    38.374000000000    43.128000000000    12.000000000000
         C           -1.627000000000    38.920000000000    41.847000000000    12.000000000000
         C           -1.847000000000    37.233000000000    43.716000000000    12.000000000000
         C           -3.091000000000    39.330000000000    41.987000000000    12.000000000000
         H            0.152000000000    40.582000000000    42.713000000000     1.007825032230
         H           -1.840000000000    39.791000000000    44.527000000000     1.007825032230
         H           -0.001000000000    37.983000000000    42.890000000000     1.007825032230
         H           -1.563000000000    38.148000000000    41.080000000000     1.007825032230
         H           -1.054000000000    39.786000000000    41.516000000000     1.007825032230
         H           -1.966000000000    36.446000000000    42.971000000000     1.007825032230
         H           -2.827000000000    37.621000000000    43.994000000000     1.007825032230
         H           -1.354000000000    36.826000000000    44.598000000000     1.007825032230
         H           -3.323000000000    40.106000000000    41.258000000000     1.007825032230
         H           -3.266000000000    39.713000000000    42.992000000000     1.007825032230
         H           -3.729000000000    38.464000000000    41.811000000000     1.007825032230
         N           -0.881000000000    38.847000000000    46.502000000000    14.003074004430
         C           -0.441000000000    38.279000000000    47.754000000000    12.000000000000
         C            0.502000000000    39.140000000000    48.581000000000    12.000000000000
         O            0.972000000000    38.690000000000    49.632000000000    15.994914619570
         H           -1.812000000000    39.236000000000    46.453000000000     1.007825032230
         H           -1.326000000000    38.078000000000    48.358000000000     1.007825032230
         H            0.054000000000    37.331000000000    47.545000000000     1.007825032230
         N            0.859000000000    40.336000000000    48.132000000000    14.003074004430
         C            1.732000000000    41.190000000000    48.902000000000    12.000000000000
         C            1.034000000000    41.776000000000    50.121000000000    12.000000000000
         O           -0.031000000000    42.407000000000    50.002000000000    15.994914619570
         C            2.216000000000    42.332000000000    48.029000000000    12.000000000000
         C            3.407000000000    42.998000000000    47.384000000000    12.000000000000
         C            3.093000000000    44.447000000000    47.004000000000    12.000000000000
         C            4.542000000000    42.927000000000    48.387000000000    12.000000000000
         H            0.515000000000    40.654000000000    47.237000000000     1.007825032230
         H            2.593000000000    40.609000000000    49.233000000000     1.007825032230
         H            1.601000000000    42.161000000000    47.146000000000     1.007825032230
         H            1.711000000000    43.184000000000    48.485000000000     1.007825032230
         H            3.686000000000    42.444000000000    46.487000000000     1.007825032230
         H            3.962000000000    44.893000000000    46.520000000000     1.007825032230
         H            2.245000000000    44.467000000000    46.319000000000     1.007825032230
         H            2.848000000000    45.013000000000    47.902000000000     1.007825032230
         H            5.430000000000    43.398000000000    47.965000000000     1.007825032230
         H            4.253000000000    43.448000000000    49.300000000000     1.007825032230
         H            4.758000000000    41.884000000000    48.618000000000     1.007825032230
         N            1.609000000000    41.565000000000    51.285000000000    14.003074004430
         C            1.098000000000    42.152000000000    52.502000000000    12.000000000000
         C            2.197000000000    43.020000000000    53.128000000000    12.000000000000
         O            3.368000000000    42.991000000000    52.732000000000    15.994914619570
         C            0.678000000000    41.061000000000    53.494000000000    12.000000000000
         C           -0.525000000000    40.271000000000    53.005000000000    12.000000000000
         O            1.805000000000    40.199000000000    53.678000000000    15.994914619570
         H            2.429000000000    40.977000000000    51.329000000000     1.007825032230
         H            0.236000000000    42.776000000000    52.267000000000     1.007825032230
         H            0.430000000000    41.527000000000    54.448000000000     1.007825032230
         H            1.577000000000    39.501000000000    54.296000000000     1.007825032230
         H           -0.785000000000    39.510000000000    53.741000000000     1.007825032230
         H           -1.370000000000    40.945000000000    52.866000000000     1.007825032230
         H           -0.283000000000    39.791000000000    52.057000000000     1.007825032230
         N            1.761000000000    43.922000000000    53.995000000000    14.003074004430
         C            2.669000000000    44.782000000000    54.721000000000    12.000000000000
         C            2.899000000000    44.200000000000    56.110000000000    12.000000000000
         O            1.950000000000    43.687000000000    56.706000000000    15.994914619570
         C            2.071000000000    46.190000000000    54.846000000000    12.000000000000
         C            1.967000000000    46.894000000000    53.501000000000    12.000000000000
         S            3.577000000000    47.123000000000    52.682000000000    31.972071174400
         C            3.194000000000    46.290000000000    51.174000000000    12.000000000000
         H            0.767000000000    44.011000000000    54.153000000000     1.007825032230
         H            3.619000000000    44.837000000000    54.189000000000     1.007825032230
         H            1.073000000000    46.110000000000    55.278000000000     1.007825032230
         H            2.699000000000    46.784000000000    55.510000000000     1.007825032230
         H            1.328000000000    46.300000000000    52.848000000000     1.007825032230
         H            1.506000000000    47.870000000000    53.650000000000     1.007825032230
         H            4.062000000000    46.314000000000    50.515000000000     1.007825032230
         H            2.929000000000    45.255000000000    51.388000000000     1.007825032230
         H            2.354000000000    46.787000000000    50.688000000000     1.007825032230
         N            4.081000000000    44.299000000000    56.717000000000    14.003074004430
         C            5.246000000000    45.002000000000    56.188000000000    12.000000000000
         C            6.066000000000    44.193000000000    55.186000000000    12.000000000000
         O            5.934000000000    42.966000000000    55.087000000000    15.994914619570
         C            6.034000000000    45.354000000000    57.433000000000    12.000000000000
         C            5.875000000000    44.064000000000    58.208000000000    12.000000000000
         C            4.392000000000    43.743000000000    58.040000000000    12.000000000000
         H            4.914000000000    45.923000000000    55.709000000000     1.007825032230
         H            7.079000000000    45.565000000000    57.206000000000     1.007825032230
         H            5.574000000000    46.188000000000    57.964000000000     1.007825032230
         H            6.497000000000    43.274000000000    57.786000000000     1.007825032230
         H            6.115000000000    44.218000000000    59.260000000000     1.007825032230
         H            3.797000000000    44.224000000000    58.816000000000     1.007825032230
         H            4.231000000000    42.665000000000    58.048000000000     1.007825032230
         N            6.987000000000    44.867000000000    54.479000000000    14.003074004430
         C            8.000000000000    44.233000000000    53.656000000000    12.000000000000
         C            9.305000000000    44.847000000000    54.159000000000    12.000000000000
         O            9.452000000000    46.089000000000    54.229000000000    15.994914619570
         C            7.805000000000    44.569000000000    52.173000000000    12.000000000000
         C            6.630000000000    43.812000000000    51.545000000000    12.000000000000
         C            6.785000000000    42.295000000000    51.627000000000    12.000000000000
         N            5.768000000000    41.525000000000    51.936000000000    14.003074004430
         O            7.875000000000    41.758000000000    51.405000000000    15.994914619570
         H            6.974000000000    45.876000000000    54.523000000000     1.007825032230
         H            7.999000000000    43.154000000000    53.809000000000     1.007825032230
         H            7.620000000000    45.639000000000    52.079000000000     1.007825032230
         H            8.717000000000    44.319000000000    51.631000000000     1.007825032230
         H            6.554000000000    44.097000000000    50.496000000000     1.007825032230
         H            5.711000000000    44.101000000000    52.056000000000     1.007825032230
         H            4.864000000000    41.934000000000    52.124000000000     1.007825032230
         H            5.890000000000    40.524000000000    51.986000000000     1.007825032230
         N           10.212000000000    43.967000000000    54.584000000000    14.003074004430
         C           11.476000000000    44.368000000000    55.215000000000    12.000000000000
         C           12.675000000000    43.980000000000    54.367000000000    12.000000000000
         O           12.691000000000    42.891000000000    53.782000000000    15.994914619570
         C           11.576000000000    43.704000000000    56.617000000000    12.000000000000
         C           12.772000000000    44.291000000000    57.384000000000    12.000000000000
         C           10.249000000000    43.916000000000    57.370000000000    12.000000000000
         H           10.022000000000    42.982000000000    54.467000000000     1.007825032230
         H           11.474000000000    45.451000000000    55.341000000000     1.007825032230
         H           11.736000000000    42.634000000000    56.486000000000     1.007825032230
         H           12.839000000000    43.823000000000    58.366000000000     1.007825032230
         H           12.635000000000    45.366000000000    57.502000000000     1.007825032230
         H           13.690000000000    44.100000000000    56.827000000000     1.007825032230
         H           10.429000000000    43.868000000000    58.444000000000     1.007825032230
         H            9.838000000000    44.892000000000    57.113000000000     1.007825032230
         H            9.541000000000    43.138000000000    57.085000000000     1.007825032230
         N           13.661000000000    44.873000000000    54.314000000000    14.003074004430
         C           14.920000000000    44.686000000000    53.606000000000    12.000000000000
         C           15.084000000000    45.732000000000    52.480000000000    12.000000000000
         C           14.037000000000    45.513000000000    51.389000000000    12.000000000000
         C           12.748000000000    46.009000000000    51.540000000000    12.000000000000
         C           14.355000000000    44.764000000000    50.257000000000    12.000000000000
         C           11.795000000000    45.741000000000    50.561000000000    12.000000000000
         C           13.394000000000    44.507000000000    49.291000000000    12.000000000000
         C           12.120000000000    44.992000000000    49.447000000000    12.000000000000
         H           13.526000000000    45.747000000000    54.802000000000     1.007825032230
         H           14.954000000000    43.683000000000    53.180000000000     1.007825032230
         H           14.962000000000    46.731000000000    52.898000000000     1.007825032230
         H           16.080000000000    45.642000000000    52.047000000000     1.007825032230
         H           12.488000000000    46.597000000000    52.408000000000     1.007825032230
         H           15.357000000000    44.381000000000    50.132000000000     1.007825032230
         H           10.791000000000    46.123000000000    50.674000000000     1.007825032230
         H           13.648000000000    43.926000000000    48.417000000000     1.007825032230
         H           11.370000000000    44.788000000000    48.697000000000     1.007825032230
         C           17.040000000000    41.941000000000    51.007000000000    12.000000000000
         O           16.836000000000    42.533000000000    52.077000000000    15.994914619570
         N           16.095000000000    41.291000000000    50.355000000000    14.003074004430
         C           14.733000000000    41.195000000000    50.835000000000    12.000000000000
         C           14.605000000000    40.169000000000    51.956000000000    12.000000000000
         O           15.052000000000    39.033000000000    51.781000000000    15.994914619570
         C           13.852000000000    40.816000000000    49.658000000000    12.000000000000
         C           12.389000000000    40.645000000000    50.035000000000    12.000000000000
         C           11.595000000000    41.566000000000    50.695000000000    12.000000000000
         N           11.653000000000    39.576000000000    49.778000000000    14.003074004430
         C           10.451000000000    39.794000000000    50.243000000000    12.000000000000
         N           10.428000000000    40.987000000000    50.784000000000    14.003074004430
         H           16.332000000000    40.841000000000    49.483000000000     1.007825032230
         H           14.421000000000    42.170000000000    51.211000000000     1.007825032230
         H           13.926000000000    41.599000000000    48.904000000000     1.007825032230
         H           14.217000000000    39.882000000000    49.232000000000     1.007825032230
         H           11.877000000000    42.544000000000    51.056000000000     1.007825032230
         H            9.619000000000    39.108000000000    50.190000000000     1.007825032230
         H            9.615000000000    41.404000000000    51.213000000000     1.007825032230
         N           14.016000000000    40.518000000000    53.094000000000    14.003074004430
         C           13.782000000000    39.550000000000    54.145000000000    12.000000000000
         C           12.369000000000    39.010000000000    54.015000000000    12.000000000000
         O           12.191000000000    37.794000000000    54.023000000000    15.994914619570
         C           13.995000000000    40.201000000000    55.534000000000    12.000000000000
         C           15.479000000000    40.579000000000    55.679000000000    12.000000000000
         C           13.551000000000    39.227000000000    56.645000000000    12.000000000000
         C           15.816000000000    41.440000000000    56.908000000000    12.000000000000
         H           13.726000000000    41.476000000000    53.229000000000     1.007825032230
         H           14.487000000000    38.726000000000    54.029000000000     1.007825032230
         H           13.392000000000    41.107000000000    55.596000000000     1.007825032230
         H           16.057000000000    39.657000000000    55.744000000000     1.007825032230
         H           15.787000000000    41.119000000000    54.784000000000     1.007825032230
         H           13.704000000000    39.692000000000    57.619000000000     1.007825032230
         H           12.495000000000    38.989000000000    56.518000000000     1.007825032230
         H           14.140000000000    38.312000000000    56.583000000000     1.007825032230
         H           16.885000000000    41.653000000000    56.921000000000     1.007825032230
         H           15.542000000000    40.901000000000    57.815000000000     1.007825032230
         H           15.260000000000    42.376000000000    56.860000000000     1.007825032230
         N           11.347000000000    39.860000000000    53.905000000000    14.003074004430
         C            9.961000000000    39.427000000000    53.780000000000    12.000000000000
         C            9.118000000000    40.183000000000    54.803000000000    12.000000000000
         O            9.387000000000    41.362000000000    55.086000000000    15.994914619570
         H           11.543000000000    40.851000000000    53.908000000000     1.007825032230
         H            9.599000000000    39.643000000000    52.775000000000     1.007825032230
         H            9.894000000000    38.356000000000    53.971000000000     1.007825032230
         N            8.115000000000    39.543000000000    55.384000000000    14.003074004430
         C            7.292000000000    40.203000000000    56.373000000000    12.000000000000
         C            7.821000000000    40.045000000000    57.784000000000    12.000000000000
         O            8.967000000000    39.610000000000    58.017000000000    15.994914619570
         H            7.923000000000    38.584000000000    55.134000000000     1.007825032230
         H            7.249000000000    41.266000000000    56.135000000000     1.007825032230
         H            6.284000000000    39.790000000000    56.326000000000     1.007825032230
         N            6.984000000000    40.342000000000    58.778000000000    14.003074004430
         C            7.384000000000    40.247000000000    60.166000000000    12.000000000000
         C            7.719000000000    38.788000000000    60.513000000000    12.000000000000
         O            8.710000000000    38.555000000000    61.201000000000    15.994914619570
         C            6.284000000000    40.754000000000    61.091000000000    12.000000000000
         C            6.705000000000    40.642000000000    62.560000000000    12.000000000000
         C            7.825000000000    41.288000000000    63.022000000000    12.000000000000
         C            5.989000000000    39.828000000000    63.426000000000    12.000000000000
         C            8.229000000000    41.132000000000    64.328000000000    12.000000000000
         C            6.398000000000    39.679000000000    64.737000000000    12.000000000000
         C            7.527000000000    40.326000000000    65.197000000000    12.000000000000
         H            6.045000000000    40.641000000000    58.557000000000     1.007825032230
         H            8.276000000000    40.856000000000    60.316000000000     1.007825032230
         H            5.384000000000    40.160000000000    60.932000000000     1.007825032230
         H            6.072000000000    41.797000000000    60.857000000000     1.007825032230
         H            8.392000000000    41.922000000000    62.357000000000     1.007825032230
         H            5.109000000000    39.309000000000    63.074000000000     1.007825032230
         H            9.110000000000    41.650000000000    64.677000000000     1.007825032230
         H            5.830000000000    39.051000000000    65.407000000000     1.007825032230
         H            7.854000000000    40.203000000000    66.219000000000     1.007825032230
         N            6.987000000000    37.794000000000    60.031000000000    14.003074004430
         C            7.311000000000    36.400000000000    60.306000000000    12.000000000000
         C            8.735000000000    36.058000000000    59.814000000000    12.000000000000
         O            9.508000000000    35.394000000000    60.530000000000    15.994914619570
         C            6.261000000000    35.514000000000    59.598000000000    12.000000000000
         C            6.484000000000    34.015000000000    59.833000000000    12.000000000000
         O            6.678000000000    33.603000000000    60.985000000000    15.994914619570
         O            6.493000000000    33.285000000000    58.849000000000    15.994914619570
         H            6.183000000000    38.008000000000    59.458000000000     1.007825032230
         H            7.255000000000    36.227000000000    61.381000000000     1.007825032230
         H            5.273000000000    35.781000000000    59.972000000000     1.007825032230
         H            6.297000000000    35.712000000000    58.527000000000     1.007825032230
         N            9.127000000000    36.528000000000    58.626000000000    14.003074004430
         C           10.486000000000    36.294000000000    58.166000000000    12.000000000000
         C           11.531000000000    37.058000000000    58.969000000000    12.000000000000
         O           12.647000000000    36.574000000000    59.177000000000    15.994914619570
         C           10.672000000000    36.695000000000    56.732000000000    12.000000000000
         C           10.113000000000    35.661000000000    55.770000000000    12.000000000000
         C            8.615000000000    35.687000000000    55.718000000000    12.000000000000
         N            8.014000000000    34.514000000000    55.783000000000    14.003074004430
         O            7.987000000000    36.749000000000    55.716000000000    15.994914619570
         H            8.480000000000    37.045000000000    58.048000000000     1.007825032230
         H           10.698000000000    35.229000000000    58.254000000000     1.007825032230
         H           10.161000000000    37.643000000000    56.564000000000     1.007825032230
         H           11.736000000000    36.825000000000    56.535000000000     1.007825032230
         H           10.436000000000    34.671000000000    56.093000000000     1.007825032230
         H           10.506000000000    35.855000000000    54.772000000000     1.007825032230
         H            8.562000000000    33.667000000000    55.823000000000     1.007825032230
         H            7.005000000000    34.463000000000    55.793000000000     1.007825032230
         N           11.199000000000    38.236000000000    59.496000000000    14.003074004430
         C           12.132000000000    39.016000000000    60.280000000000    12.000000000000
         C           12.359000000000    38.330000000000    61.628000000000    12.000000000000
         O           13.479000000000    38.313000000000    62.149000000000    15.994914619570
         C           11.567000000000    40.443000000000    60.465000000000    12.000000000000
         C           12.533000000000    41.397000000000    61.159000000000    12.000000000000
         C           13.762000000000    41.603000000000    60.266000000000    12.000000000000
         C           11.802000000000    42.682000000000    61.515000000000    12.000000000000
         H           10.268000000000    38.595000000000    59.344000000000     1.007825032230
         H           13.081000000000    39.076000000000    59.747000000000     1.007825032230
         H           11.328000000000    40.849000000000    59.482000000000     1.007825032230
         H           10.650000000000    40.384000000000    61.052000000000     1.007825032230
         H           12.863000000000    40.928000000000    62.086000000000     1.007825032230
         H           14.458000000000    42.284000000000    60.756000000000     1.007825032230
         H           13.450000000000    42.027000000000    59.311000000000     1.007825032230
         H           14.252000000000    40.644000000000    60.095000000000     1.007825032230
         H           12.490000000000    43.366000000000    62.011000000000     1.007825032230
         H           10.971000000000    42.454000000000    62.183000000000     1.007825032230
         H           11.420000000000    43.147000000000    60.606000000000     1.007825032230
         N           11.326000000000    37.775000000000    62.262000000000    14.003074004430
         C           11.443000000000    36.992000000000    63.491000000000    12.000000000000
         C           10.150000000000    36.286000000000    63.882000000000    12.000000000000
         C            9.202000000000    36.954000000000    64.825000000000    12.000000000000
         C            8.260000000000    35.851000000000    65.318000000000    12.000000000000
         N            7.444000000000    35.324000000000    64.234000000000    14.003074004430
         C            6.134000000000    35.523000000000    64.170000000000    12.000000000000
         N            5.480000000000    36.201000000000    65.109000000000    14.003074004430
         N            5.449000000000    35.032000000000    63.163000000000    14.003074004430
         H           10.405000000000    37.904000000000    61.869000000000     1.007825032230
         H           11.783000000000    37.628000000000    64.308000000000     1.007825032230
         H            9.600000000000    36.099000000000    62.960000000000     1.007825032230
         H           10.417000000000    35.320000000000    64.310000000000     1.007825032230
         H            9.745000000000    37.392000000000    65.662000000000     1.007825032230
         H            8.635000000000    37.724000000000    64.302000000000     1.007825032230
         H            7.605000000000    36.262000000000    66.087000000000     1.007825032230
         H            8.851000000000    35.042000000000    65.747000000000     1.007825032230
         H            7.891000000000    34.788000000000    63.504000000000     1.007825032230
         H            5.982000000000    36.585000000000    65.897000000000     1.007825032230
         H            4.481000000000    36.332000000000    65.034000000000     1.007825032230
         H            5.920000000000    34.509000000000    62.439000000000     1.007825032230
         H            4.451000000000    35.177000000000    63.113000000000     1.007825032230
         O           -4.494000000000    46.184000000000    55.356000000000    15.994914619570
         H           -3.983000000000    45.969000000000    54.576000000000     1.007825032230
         H           -4.883000000000    45.386000000000    55.713000000000     1.007825032230
         O           -0.568000000000    54.245000000000    56.640000000000    15.994914619570
         H            0.134000000000    54.591000000000    56.089000000000     1.007825032230
         H           -0.462000000000    54.570000000000    57.534000000000     1.007825032230
         O           -0.810000000000    44.068000000000    57.031000000000    15.994914619570
         H            0.132000000000    43.938000000000    56.920000000000     1.007825032230
         H           -1.285000000000    43.430000000000    56.499000000000     1.007825032230
         O           -5.188000000000    43.599000000000    55.708000000000    15.994914619570
         H           -5.595000000000    43.266000000000    54.908000000000     1.007825032230
         H           -4.407000000000    43.083000000000    55.907000000000     1.007825032230
         O            3.250000000000    51.131000000000    61.824000000000    15.994914619570
         H            3.039000000000    50.751000000000    62.677000000000     1.007825032230
         H            3.402000000000    50.429000000000    61.191000000000     1.007825032230
         O            1.035000000000    45.036000000000    67.502000000000    15.994914619570
         H            1.694000000000    44.400000000000    67.780000000000     1.007825032230
         H            1.267000000000    45.903000000000    67.834000000000     1.007825032230
         O            4.348000000000    58.242000000000    51.937000000000    15.994914619570
         H            4.679000000000    57.589000000000    52.554000000000     1.007825032230
         H            4.404000000000    57.897000000000    51.046000000000     1.007825032230
         O            0.263000000000    58.629000000000    44.891000000000    15.994914619570
         H            0.111000000000    58.192000000000    45.729000000000     1.007825032230
         H            1.186000000000    58.871000000000    44.819000000000     1.007825032230
         O            3.141000000000    59.330000000000    44.777000000000    15.994914619570
         H            3.481000000000    58.820000000000    45.512000000000     1.007825032230
         H            3.315000000000    60.259000000000    44.926000000000     1.007825032230
         O            5.003000000000    39.012000000000    53.418000000000    15.994914619570
         H            4.575000000000    39.038000000000    52.562000000000     1.007825032230
         H            5.944000000000    38.883000000000    53.300000000000     1.007825032230
         O            5.356000000000    33.965000000000    56.586000000000    15.994914619570
         H            5.771000000000    33.717000000000    57.412000000000     1.007825032230
         H            4.411000000000    33.823000000000    56.648000000000     1.007825032230
         O            3.187000000000    37.794000000000    47.216000000000    15.994914619570
         H            2.483000000000    38.037000000000    46.615000000000     1.007825032230
         H            2.832000000000    37.256000000000    47.923000000000     1.007825032230
         O           -7.326000000000    52.855000000000    56.701000000000    15.994914619570
         H           -6.835000000000    53.375000000000    57.337000000000     1.007825032230
         H           -8.116000000000    52.507000000000    57.115000000000     1.007825032230
         O            3.645000000000    39.297000000000    51.046000000000    15.994914619570
         H            4.240000000000    39.454000000000    50.312000000000     1.007825032230
         H            3.097000000000    38.535000000000    50.856000000000     1.007825032230
         O            1.008000000000    47.834000000000    68.084000000000    15.994914619570
         H            1.042000000000    48.221000000000    67.209000000000     1.007825032230
         H            0.208000000000    48.117000000000    68.527000000000     1.007825032230
         O           -1.910000000000    49.551000000000    43.381000000000    15.994914619570
         H           -1.662000000000    49.802000000000    42.491000000000     1.007825032230
         H           -2.807000000000    49.216000000000    43.380000000000     1.007825032230
         O           -8.345000000000    61.091000000000    53.050000000000    15.994914619570
         H           -7.610000000000    61.579000000000    53.422000000000     1.007825032230
         H           -8.152000000000    60.154000000000    53.077000000000     1.007825032230
         O           -4.831000000000    48.504000000000    52.099000000000    15.994914619570
         H           -5.768000000000    48.538000000000    51.905000000000     1.007825032230
         H           -4.357000000000    48.187000000000    51.330000000000     1.007825032230
         O            5.527000000000    60.471000000000    46.916000000000    15.994914619570
         H            5.359000000000    59.556000000000    46.691000000000     1.007825032230
         H            6.410000000000    60.712000000000    46.635000000000     1.007825032230
         O            7.431000000000    38.634000000000    51.867000000000    15.994914619570
         H            7.564000000000    39.572000000000    51.728000000000     1.007825032230
         H            7.336000000000    38.197000000000    51.021000000000     1.007825032230
         O            2.478000000000    53.561000000000    63.220000000000    15.994914619570
         H            2.330000000000    54.361000000000    63.724000000000     1.007825032230
         H            2.694000000000    52.843000000000    63.816000000000     1.007825032230
         O           -2.001000000000    42.627000000000    47.431000000000    15.994914619570
         H           -1.139000000000    42.734000000000    47.029000000000     1.007825032230
         H           -1.902000000000    42.534000000000    48.378000000000     1.007825032230
         O           -1.699000000000    48.363000000000    64.916000000000    15.994914619570
         H           -0.779000000000    48.589000000000    65.050000000000     1.007825032230
         H           -2.006000000000    47.826000000000    65.647000000000     1.007825032230
         O           11.553000000000    57.178000000000    55.162000000000    15.994914619570
         H           12.393000000000    56.960000000000    54.759000000000     1.007825032230
         H           10.977000000000    56.414000000000    55.133000000000     1.007825032230
         H           16.688000000000    48.278000000000    57.515000000000     1.007825032230
         H            9.978000000000    47.981000000000    65.331000000000     1.007825032230
         H           15.585000000000    51.598000000000    60.413000000000     1.007825032230
         H           15.731000000000    44.803000000000    54.331000000000     1.007825032230
         H           18.033000000000    41.942000000000    50.544000000000     1.007825032230
         H           12.166000000000    36.192000000000    63.314000000000     1.007825032230

  Running in c1 symmetry.

  Rotational constants: A =      0.00002  B =      0.00000  C =      0.00000 [cm^-1]
  Rotational constants: A =      0.74595  B =      0.01221  C =      0.01217 [MHz]
  Nuclear repulsion = 395248.860350979957730

  Charge       = -2
  Multiplicity = 1
  Electrons    = 4218
  Nalpha       = 2109
  Nbeta        = 2109

  ==> Algorithm <==

  SCF Algorithm Type is DF.
  DIIS enabled.
  MOM disabled.
  Fractional occupation disabled.
  Guess Type is SAD.
  Energy threshold   = 1.00e-06
  Density threshold  = 1.00e-06
  Integral threshold = 1.00e-12

  ==> Primary Basis <==

  Basis Set: MINIX
    Blend: MINIX
    Number of shells: 2218
    Number of basis functions: 3334
    Number of Cartesian functions: 3338
    Spherical Harmonics?: true
    Max angular momentum: 2

   => Loading Basis Set <=

    Name: (MINIX AUX)
    Role: JKFIT
    Keyword: DF_BASIS_SCF
    atoms 1, 4-5, 7-10, 26-27, 29-31, 42-43, 45-51, 63-64, 70-71, 73-79, 91-92, 94-95, 103-104, 106, 114-115, 117-118, 128-129, 131-134, 147-148, 150-152, 154, 164-165, 167-170, 186-187, 189, 196-197, 203-204, 206-208, 217-218, 220, 227-228, 230-231, 239-240, 242-243, 253-254, 256, 263-267, 282, 285-286, 288-290, 300-301, 303-309, 320-321, 323-326, 339-340, 342-343, 353-354, 356-359, 372-373, 375-376, 378, 389-390, 392-394, 403-404, 406-408, 418-419, 421-424, 440-441, 447-448, 450-452, 463-464, 466-472, 483-484, 486-487, 495-496, 498-499, 507-508, 510-512, 522-523, 525-528, 544-545, 547-550, 563-564, 566, 573-574, 576-578, 588-589, 591-594, 607-608, 610-613, 626-627, 629-630, 640-641, 643-646, 662-663, 665-668, 681-682, 688-689, 691-693, 695, 712-713, 715-716, 724-725, 727-728, 738-739, 741-743, 755-756, 758-761, 774-775, 781-782, 784-787, 800-801, 803-804, 814-815, 817-818, 820, 831-832, 834-836, 845-846, 848-850, 862-863, 865-867, 878-885, 895, 898-899, 901-903, 905, 915-916, 918-921, 934-935, 941-942, 948-949, 951-957, 968-969, 971-972, 980-981, 983-985, 997-998, 1000-1003, 1016-1019, 1021 entry C          line   198 file /storage/hive/project/chem-sherrill/csargent30/.conda/envs/psi419/share/psi4/basis/def2-universal-jkfit.gbs 
    atoms 2, 6, 28, 44, 52, 65, 72, 80, 93, 96-97, 105, 107, 116, 120, 130, 149, 166, 188, 198, 205, 219, 229, 232-233, 241, 245, 255, 283, 287, 291-292, 302, 322, 341, 345, 355, 374, 391, 405, 409-410, 420, 442, 449, 465, 485, 488-489, 497, 500-501, 509, 513-514, 524, 546, 565, 575, 579-580, 590, 609, 628, 631, 642, 664, 683, 690, 714, 717-718, 726, 729, 740, 745, 757, 776, 783, 802, 805, 816, 833, 847, 852, 864, 896, 900, 917, 936, 943, 950, 970, 973-974, 982, 987, 999, 1037, 1040, 1043, 1046, 1049, 1052, 1055, 1058, 1061, 1064, 1067, 1070, 1073, 1076, 1079, 1082, 1085, 1088, 1091, 1094, 1097, 1100, 1103, 1106                                                                                                                                                                                                                                                                                                                                                                                                                                                                                                           entry O          line   318 file /storage/hive/project/chem-sherrill/csargent30/.conda/envs/psi419/share/psi4/basis/def2-universal-jkfit.gbs 
    atoms 3, 11, 25, 41, 62, 69, 90, 102, 113, 119, 127, 146, 153, 155, 163, 171, 185, 195, 202, 216, 226, 238, 244, 252, 262, 268, 284, 299, 319, 338, 344, 352, 371, 388, 402, 417, 425, 439, 446, 462, 482, 494, 506, 521, 529, 543, 562, 572, 587, 606, 625, 639, 647, 661, 680, 687, 694, 696-697, 711, 723, 737, 744, 754, 773, 780, 799, 813, 830, 844, 851, 861, 877, 897, 904, 906, 914, 933, 940, 947, 967, 979, 986, 996, 1015, 1020, 1022-1023                                                                                                                                                                                                                                                                                                                                                                                                                                                                                                                                                                                                                                                                                            entry N          line   258 file /storage/hive/project/chem-sherrill/csargent30/.conda/envs/psi419/share/psi4/basis/def2-universal-jkfit.gbs 
    atoms 12-24, 32-40, 53-61, 66-68, 81-89, 98-101, 108-112, 121-126, 135-145, 156-162, 172-184, 191-194, 199-201, 209-215, 222-225, 234-237, 246-251, 257-261, 269-281, 293-298, 310-318, 327-337, 346-351, 360-370, 379-387, 395-401, 411-416, 426-438, 443-445, 453-461, 473-481, 490-493, 502-505, 515-520, 530-542, 551-561, 567-571, 581-586, 595-605, 614-624, 632-638, 648-660, 669-679, 684-686, 698-710, 719-722, 730-736, 746-753, 762-772, 777-779, 788-798, 806-812, 821-829, 837-843, 853-860, 868-876, 886-894, 907-913, 922-932, 937-939, 944-946, 958-966, 975-978, 988-995, 1004-1014, 1024-1036, 1038-1039, 1041-1042, 1044-1045, 1047-1048, 1050-1051, 1053-1054, 1056-1057, 1059-1060, 1062-1063, 1065-1066, 1068-1069, 1071-1072, 1074-1075, 1077-1078, 1080-1081, 1083-1084, 1086-1087, 1089-1090, 1092-1093, 1095-1096, 1098-1099, 1101-1102, 1104-1105, 1107-1114                                                                                                                                                                                                                                                           entry H          line    18 file /storage/hive/project/chem-sherrill/csargent30/.conda/envs/psi419/share/psi4/basis/def2-universal-jkfit.gbs 
    atoms 190, 221, 377, 819                                                                                                                                                                                                                                                                                                                                                                                                                                                                                                                                                                                                                                                                                                                                                                                                                                                                                                                                                                                                                                                                                                                          entry S          line   903 file /storage/hive/project/chem-sherrill/csargent30/.conda/envs/psi419/share/psi4/basis/def2-universal-jkfit.gbs 

  ==> Integral Setup <==

  ==> DiskDFJK: Density-Fitted J/K Matrices <==

    J tasked:                  Yes
    K tasked:                  Yes
    wK tasked:                  No
    OpenMP threads:             10
    Integrals threads:          10
    Memory [MiB]:            85830
    Algorithm:                Disk
    Integral Cache:           NONE
    Schwarz Cutoff:          1E-12
    Fitting Condition:       1E-10

   => Auxiliary Basis Set <=

  Basis Set: (MINIX AUX)
    Blend: DEF2-UNIVERSAL-JKFIT
    Number of shells: 17110
    Number of basis functions: 51806
    Number of Cartesian functions: 61058
    Spherical Harmonics?: true
    Max angular momentum: 4

  Minimum eigenvalue in the overlap matrix is 1.6422519389E-01.
  Reciprocal condition number of the overlap matrix is 5.8495514098E-02.
    Using symmetric orthogonalization.

  ==> Pre-Iterations <==

  SCF Guess: Superposition of Atomic Densities via on-the-fly atomic UHF (no occupation information).

   -------------------------
    Irrep   Nso     Nmo    
   -------------------------
     A       3334    3334 
   -------------------------
    Total    3334    3334
   -------------------------

  ==> Iterations <==

                           Total Energy        Delta E     RMS |[F,P]|

   @DF-RHF iter SAD: -27983.13528941385448   -2.79831e+04   0.00000e+00 
   @DF-RHF iter   1: -28221.63192691280346   -2.38497e+02   1.32410e-03 ADIIS/DIIS
   @DF-RHF iter   2: -28231.69176847899507   -1.00598e+01   8.41634e-04 ADIIS/DIIS
   @DF-RHF iter   3: -28235.73668410001846   -4.04492e+00   1.05780e-04 ADIIS/DIIS
   @DF-RHF iter   4: -28235.87433264622086   -1.37649e-01   5.07565e-05 DIIS
   @DF-RHF iter   5: -28235.90315721073421   -2.88246e-02   1.65295e-05 DIIS
   @DF-RHF iter   6: -28235.90719532778894   -4.03812e-03   7.25133e-06 DIIS
   @DF-RHF iter   7: -28235.90800620160371   -8.10874e-04   2.69803e-06 DIIS
   @DF-RHF iter   8: -28235.90811200363896   -1.05802e-04   7.68174e-07 DIIS
   @DF-RHF iter   9: -28235.90812058274605   -8.57911e-06   2.85965e-07 DIIS
   @DF-RHF iter  10: -28235.90812153105071   -9.48305e-07   8.93393e-08 DIIS
  Energy and wave function converged.


  ==> Post-Iterations <==

    Orbital Energies [Eh]
    ---------------------

    Doubly Occupied:                                                      

       1A    -91.297425     2A    -91.290784     3A    -91.223358  
       4A    -91.160805     5A    -20.312286     6A    -20.308662  
       7A    -20.304102     8A    -20.300639     9A    -20.293465  
      10A    -20.286796    11A    -20.283296    12A    -20.280498  
      13A    -20.273896    14A    -20.273601    15A    -20.269794  
      16A    -20.268057    17A    -20.263347    18A    -20.254444  
      19A    -20.254294    20A    -20.252521    21A    -20.251040  
      22A    -20.251015    23A    -20.250450    24A    -20.249548  
      25A    -20.248287    26A    -20.246323    27A    -20.245511  
      28A    -20.244599    29A    -20.242297    30A    -20.233309  
      31A    -20.232917    32A    -20.232153    33A    -20.230086  
      34A    -20.228649    35A    -20.227127    36A    -20.224798  
      37A    -20.220943    38A    -20.218571    39A    -20.214700  
      40A    -20.213927    41A    -20.212502    42A    -20.210365  
      43A    -20.209926    44A    -20.209619    45A    -20.208632  
      46A    -20.205182    47A    -20.205151    48A    -20.203308  
      49A    -20.203213    50A    -20.201764    51A    -20.200315  
      52A    -20.198559    53A    -20.197862    54A    -20.197485  
      55A    -20.188189    56A    -20.187135    57A    -20.186834  
      58A    -20.184851    59A    -20.184284    60A    -20.182607  
      61A    -20.181221    62A    -20.180821    63A    -20.179692  
      64A    -20.178911    65A    -20.178039    66A    -20.177024  
      67A    -20.176385    68A    -20.175860    69A    -20.175611  
      70A    -20.174938    71A    -20.174515    72A    -20.174087  
      73A    -20.173761    74A    -20.173657    75A    -20.172920  
      76A    -20.172551    77A    -20.171620    78A    -20.171111  
      79A    -20.169971    80A    -20.169473    81A    -20.166625  
      82A    -20.166185    83A    -20.165677    84A    -20.165636  
      85A    -20.164309    86A    -20.164150    87A    -20.159084  
      88A    -20.153190    89A    -20.152024    90A    -20.146606  
      91A    -20.143158    92A    -20.142937    93A    -20.136481  
      94A    -20.134060    95A    -20.127147    96A    -20.124245  
      97A    -20.123233    98A    -20.116783    99A    -20.099972  
     100A    -20.091989   101A    -20.087392   102A    -20.084309  
     103A    -20.083215   104A    -20.080259   105A    -20.077450  
     106A    -20.073601   107A    -20.069786   108A    -20.065033  
     109A    -20.055489   110A    -20.043285   111A    -20.002912  
     112A    -19.991488   113A    -19.987007   114A    -19.969777  
     115A    -19.967845   116A    -19.956586   117A    -19.943165  
     118A    -19.927473   119A    -19.912005   120A    -19.899382  
     121A    -19.889726   122A    -19.888656   123A    -19.887399  
     124A    -19.870494   125A    -19.845875   126A    -19.841881  
     127A    -15.781621   128A    -15.743398   129A    -15.695046  
     130A    -15.692948   131A    -15.673336   132A    -15.538586  
     133A    -15.535812   134A    -15.526926   135A    -15.510447  
     136A    -15.505818   137A    -15.500571   138A    -15.490839  
     139A    -15.488339   140A    -15.461677   141A    -15.456440  
     142A    -15.446710   143A    -15.441752   144A    -15.435373  
     145A    -15.433961   146A    -15.430525   147A    -15.430399  
     148A    -15.427945   149A    -15.426037   150A    -15.424317  
     151A    -15.418452   152A    -15.418211   153A    -15.417293  
     154A    -15.415425   155A    -15.403103   156A    -15.402294  
     157A    -15.401878   158A    -15.396133   159A    -15.389841  
     160A    -15.388047   161A    -15.388046   162A    -15.387473  
     163A    -15.385085   164A    -15.384369   165A    -15.383694  
     166A    -15.383060   167A    -15.382618   168A    -15.381861  
     169A    -15.380871   170A    -15.379327   171A    -15.371954  
     172A    -15.369683   173A    -15.368861   174A    -15.367857  
     175A    -15.359668   176A    -15.358546   177A    -15.357900  
     178A    -15.356698   179A    -15.353737   180A    -15.352016  
     181A    -15.350531   182A    -15.350452   183A    -15.348357  
     184A    -15.346800   185A    -15.345962   186A    -15.345932  
     187A    -15.345908   188A    -15.341982   189A    -15.340846  
     190A    -15.340126   191A    -15.340001   192A    -15.339739  
     193A    -15.338381   194A    -15.337976   195A    -15.335838  
     196A    -15.332510   197A    -15.331695   198A    -15.329323  
     199A    -15.328331   200A    -15.328144   201A    -15.319280  
     202A    -15.318623   203A    -15.315990   204A    -15.315345  
     205A    -15.309850   206A    -15.303568   207A    -15.300807  
     208A    -15.298028   209A    -15.295059   210A    -15.293940  
     211A    -15.273043   212A    -15.269355   213A    -15.266628  
     214A    -15.256919   215A    -11.471578   216A    -11.446990  
     217A    -11.372732   218A    -11.364027   219A    -11.339882  
     220A    -11.335660   221A    -11.329057   222A    -11.326422  
     223A    -11.326227   224A    -11.325472   225A    -11.309249  
     226A    -11.308578   227A    -11.303962   228A    -11.302387  
     229A    -11.299585   230A    -11.298236   231A    -11.296489  
     232A    -11.295180   233A    -11.293373   234A    -11.292118  
     235A    -11.291662   236A    -11.290504   237A    -11.282163  
     238A    -11.280762   239A    -11.280525   240A    -11.278005  
     241A    -11.277624   242A    -11.275778   243A    -11.275478  
     244A    -11.274856   245A    -11.274127   246A    -11.270855  
     247A    -11.264901   248A    -11.264179   249A    -11.262765  
     250A    -11.261316   251A    -11.261133   252A    -11.260033  
     253A    -11.259429   254A    -11.258310   255A    -11.258274  
     256A    -11.257102   257A    -11.255329   258A    -11.254288  
     259A    -11.251308   260A    -11.247474   261A    -11.246479  
     262A    -11.246152   263A    -11.244795   264A    -11.244508  
     265A    -11.243145   266A    -11.241861   267A    -11.240993  
     268A    -11.239221   269A    -11.238871   270A    -11.237016  
     271A    -11.235824   272A    -11.234603   273A    -11.234576  
     274A    -11.234086   275A    -11.233599   276A    -11.233018  
     277A    -11.232046   278A    -11.230679   279A    -11.228850  
     280A    -11.228394   281A    -11.227670   282A    -11.227270  
     283A    -11.226231   284A    -11.226089   285A    -11.225800  
     286A    -11.225786   287A    -11.225784   288A    -11.225692  
     289A    -11.225516   290A    -11.225373   291A    -11.223994  
     292A    -11.221851   293A    -11.221230   294A    -11.220393  
     295A    -11.219960   296A    -11.219570   297A    -11.216339  
     298A    -11.214859   299A    -11.213748   300A    -11.211651  
     301A    -11.211233   302A    -11.209961   303A    -11.209225  
     304A    -11.209222   305A    -11.208992   306A    -11.208609  
     307A    -11.206506   308A    -11.205002   309A    -11.202862  
     310A    -11.202125   311A    -11.201416   312A    -11.198630  
     313A    -11.198046   314A    -11.197858   315A    -11.196907  
     316A    -11.193874   317A    -11.193563   318A    -11.193368  
     319A    -11.191589   320A    -11.190606   321A    -11.190571  
     322A    -11.189888   323A    -11.189648   324A    -11.188330  
     325A    -11.188328   326A    -11.188236   327A    -11.187461  
     328A    -11.185815   329A    -11.184463   330A    -11.183308  
     331A    -11.183057   332A    -11.182103   333A    -11.181591  
     334A    -11.181269   335A    -11.180963   336A    -11.180809  
     337A    -11.180017   338A    -11.178422   339A    -11.176870  
     340A    -11.176541   341A    -11.176389   342A    -11.176189  
     343A    -11.174543   344A    -11.174257   345A    -11.173423  
     346A    -11.172144   347A    -11.170155   348A    -11.169792  
     349A    -11.169717   350A    -11.168525   351A    -11.168518  
     352A    -11.168457   353A    -11.168344   354A    -11.168247  
     355A    -11.165778   356A    -11.165495   357A    -11.164760  
     358A    -11.163826   359A    -11.161666   360A    -11.160079  
     361A    -11.160051   362A    -11.159651   363A    -11.159406  
     364A    -11.158790   365A    -11.157787   366A    -11.157675  
     367A    -11.156997   368A    -11.156381   369A    -11.154710  
     370A    -11.154413   371A    -11.154259   372A    -11.153297  
     373A    -11.151452   374A    -11.151090   375A    -11.151047  
     376A    -11.150068   377A    -11.149704   378A    -11.149457  
     379A    -11.149292   380A    -11.148734   381A    -11.148036  
     382A    -11.147315   383A    -11.146032   384A    -11.144947  
     385A    -11.144345   386A    -11.144331   387A    -11.144312  
     388A    -11.143239   389A    -11.143229   390A    -11.143139  
     391A    -11.143095   392A    -11.143063   393A    -11.143022  
     394A    -11.140472   395A    -11.140299   396A    -11.139936  
     397A    -11.139578   398A    -11.139396   399A    -11.139363  
     400A    -11.138948   401A    -11.138391   402A    -11.137807  
     403A    -11.137750   404A    -11.137241   405A    -11.136327  
     406A    -11.135622   407A    -11.134283   408A    -11.133836  
     409A    -11.133585   410A    -11.132669   411A    -11.132346  
     412A    -11.131387   413A    -11.131107   414A    -11.131046  
     415A    -11.130575   416A    -11.130074   417A    -11.130037  
     418A    -11.129988   419A    -11.129577   420A    -11.128677  
     421A    -11.127905   422A    -11.127539   423A    -11.126824  
     424A    -11.126084   425A    -11.126079   426A    -11.125689  
     427A    -11.125562   428A    -11.124717   429A    -11.124294  
     430A    -11.122584   431A    -11.122329   432A    -11.120694  
     433A    -11.120547   434A    -11.120020   435A    -11.119158  
     436A    -11.118848   437A    -11.117963   438A    -11.117521  
     439A    -11.115854   440A    -11.114411   441A    -11.113017  
     442A    -11.112937   443A    -11.112860   444A    -11.112724  
     445A    -11.108771   446A    -11.108769   447A    -11.107329  
     448A    -11.106929   449A    -11.106563   450A    -11.105795  
     451A    -11.105359   452A    -11.105206   453A    -11.104669  
     454A    -11.102649   455A    -11.102641   456A    -11.102216  
     457A    -11.102052   458A    -11.101330   459A    -11.100689  
     460A    -11.100420   461A    -11.100312   462A    -11.100240  
     463A    -11.099599   464A    -11.099505   465A    -11.099157  
     466A    -11.098283   467A    -11.096823   468A    -11.096029  
     469A    -11.093937   470A    -11.093158   471A    -11.091445  
     472A    -11.090187   473A    -11.090175   474A    -11.090128  
     475A    -11.089532   476A    -11.089530   477A    -11.087870  
     478A    -11.086646   479A    -11.084906   480A    -11.084412  
     481A    -11.083003   482A    -11.082130   483A    -11.080763  
     484A    -11.080169   485A    -11.077996   486A    -11.076584  
     487A    -11.076139   488A    -11.075644   489A    -11.074624  
     490A    -11.073958   491A    -11.071952   492A    -11.070164  
     493A    -11.069207   494A    -11.068166   495A    -11.067577  
     496A    -11.067339   497A    -11.066677   498A    -11.066633  
     499A    -11.066578   500A    -11.065467   501A    -11.065455  
     502A    -11.065181   503A    -11.065162   504A    -11.064360  
     505A    -11.064334   506A    -11.064152   507A    -11.063242  
     508A    -11.062080   509A    -11.061794   510A    -11.061011  
     511A    -11.058976   512A    -11.058009   513A    -11.057108  
     514A    -11.057011   515A    -11.056590   516A    -11.056552  
     517A    -11.056370   518A    -11.056159   519A    -11.051348  
     520A    -11.051167   521A    -11.046177   522A    -11.045229  
     523A    -11.044642   524A    -11.043931   525A    -11.043531  
     526A    -11.037538   527A    -11.036844   528A    -11.036359  
     529A    -11.036001   530A    -11.033745   531A    -11.031389  
     532A    -11.027359   533A    -11.024537   534A    -11.014826  
     535A    -11.012902   536A    -11.011402   537A    -11.009006  
     538A    -10.992504   539A    -10.992206   540A    -10.983122  
     541A    -10.977591   542A    -10.975521   543A    -10.974817  
     544A    -10.952448   545A    -10.943665   546A    -10.927608  
     547A     -8.910325   548A     -8.904680   549A     -8.841391  
     550A     -8.780799   551A     -6.560392   552A     -6.558093  
     553A     -6.555823   554A     -6.553835   555A     -6.551815  
     556A     -6.549595   557A     -6.491025   558A     -6.489245  
     559A     -6.486363   560A     -6.430385   561A     -6.428795  
     562A     -6.425860   563A     -1.496938   564A     -1.459836  
     565A     -1.428597   566A     -1.423078   567A     -1.415933  
     568A     -1.411024   569A     -1.397660   570A     -1.396860  
     571A     -1.394634   572A     -1.393231   573A     -1.382004  
     574A     -1.381028   575A     -1.374177   576A     -1.367962  
     577A     -1.367377   578A     -1.366767   579A     -1.359926  
     580A     -1.356062   581A     -1.354867   582A     -1.353034  
     583A     -1.346096   584A     -1.344904   585A     -1.344581  
     586A     -1.341444   587A     -1.340718   588A     -1.338853  
     589A     -1.332907   590A     -1.330119   591A     -1.329116  
     592A     -1.326446   593A     -1.326332   594A     -1.324242  
     595A     -1.324113   596A     -1.323317   597A     -1.321996  
     598A     -1.320918   599A     -1.319538   600A     -1.317048  
     601A     -1.316887   602A     -1.316325   603A     -1.314478  
     604A     -1.314075   605A     -1.311697   606A     -1.311658  
     607A     -1.311179   608A     -1.309963   609A     -1.309435  
     610A     -1.306366   611A     -1.305600   612A     -1.305212  
     613A     -1.304517   614A     -1.303490   615A     -1.303387  
     616A     -1.301156   617A     -1.300538   618A     -1.299445  
     619A     -1.295876   620A     -1.294936   621A     -1.294379  
     622A     -1.291743   623A     -1.291625   624A     -1.291179  
     625A     -1.289901   626A     -1.289450   627A     -1.288784  
     628A     -1.287270   629A     -1.287127   630A     -1.286880  
     631A     -1.286655   632A     -1.286206   633A     -1.285618  
     634A     -1.283828   635A     -1.282778   636A     -1.282328  
     637A     -1.278829   638A     -1.278107   639A     -1.277504  
     640A     -1.276713   641A     -1.275712   642A     -1.274601  
     643A     -1.273240   644A     -1.273030   645A     -1.271655  
     646A     -1.271513   647A     -1.271363   648A     -1.269678  
     649A     -1.268102   650A     -1.265963   651A     -1.265336  
     652A     -1.262539   653A     -1.260711   654A     -1.260006  
     655A     -1.258978   656A     -1.258454   657A     -1.253677  
     658A     -1.250301   659A     -1.246802   660A     -1.245700  
     661A     -1.245338   662A     -1.241384   663A     -1.239326  
     664A     -1.238994   665A     -1.238354   666A     -1.238025  
     667A     -1.237581   668A     -1.235767   669A     -1.228098  
     670A     -1.227753   671A     -1.226944   672A     -1.225710  
     673A     -1.223847   674A     -1.222457   675A     -1.219309  
     676A     -1.218990   677A     -1.217423   678A     -1.215258  
     679A     -1.211571   680A     -1.210507   681A     -1.208437  
     682A     -1.206447   683A     -1.206267   684A     -1.205212  
     685A     -1.204834   686A     -1.202174   687A     -1.199841  
     688A     -1.198092   689A     -1.196465   690A     -1.195808  
     691A     -1.195279   692A     -1.193840   693A     -1.192005  
     694A     -1.190897   695A     -1.183625   696A     -1.183290  
     697A     -1.182077   698A     -1.181984   699A     -1.180736  
     700A     -1.177332   701A     -1.175722   702A     -1.174981  
     703A     -1.174193   704A     -1.173426   705A     -1.171460  
     706A     -1.170303   707A     -1.168337   708A     -1.167622  
     709A     -1.165297   710A     -1.164935   711A     -1.164676  
     712A     -1.162809   713A     -1.160419   714A     -1.158556  
     715A     -1.157822   716A     -1.156795   717A     -1.155760  
     718A     -1.155607   719A     -1.154188   720A     -1.153855  
     721A     -1.153828   722A     -1.153810   723A     -1.152974  
     724A     -1.150049   725A     -1.149389   726A     -1.147745  
     727A     -1.145810   728A     -1.142880   729A     -1.142630  
     730A     -1.139330   731A     -1.139113   732A     -1.138081  
     733A     -1.137879   734A     -1.136692   735A     -1.134095  
     736A     -1.134035   737A     -1.133848   738A     -1.133475  
     739A     -1.132579   740A     -1.129332   741A     -1.127862  
     742A     -1.127736   743A     -1.127579   744A     -1.127206  
     745A     -1.125315   746A     -1.123304   747A     -1.123024  
     748A     -1.120258   749A     -1.118385   750A     -1.118199  
     751A     -1.118010   752A     -1.114988   753A     -1.114801  
     754A     -1.114754   755A     -1.114236   756A     -1.112799  
     757A     -1.112525   758A     -1.108398   759A     -1.106396  
     760A     -1.106031   761A     -1.105903   762A     -1.104210  
     763A     -1.104115   764A     -1.102030   765A     -1.098072  
     766A     -1.095173   767A     -1.093440   768A     -1.092885  
     769A     -1.092457   770A     -1.090516   771A     -1.089549  
     772A     -1.089017   773A     -1.086399   774A     -1.084497  
     775A     -1.081954   776A     -1.081875   777A     -1.077083  
     778A     -1.076206   779A     -1.073778   780A     -1.072888  
     781A     -1.071566   782A     -1.067387   783A     -1.065386  
     784A     -1.065381   785A     -1.064708   786A     -1.060359  
     787A     -1.060096   788A     -1.059557   789A     -1.059352  
     790A     -1.058752   791A     -1.056123   792A     -1.055213  
     793A     -1.051829   794A     -1.047733   795A     -1.047346  
     796A     -1.046206   797A     -1.045873   798A     -1.045531  
     799A     -1.044917   800A     -1.044388   801A     -1.043560  
     802A     -1.042141   803A     -1.035671   804A     -1.035275  
     805A     -1.034612   806A     -1.030683   807A     -1.029802  
     808A     -1.027729   809A     -1.027071   810A     -1.025080  
     811A     -1.024801   812A     -1.023693   813A     -1.022754  
     814A     -1.021847   815A     -1.021217   816A     -1.017434  
     817A     -1.016531   818A     -1.016186   819A     -1.014512  
     820A     -1.013875   821A     -1.013153   822A     -1.008501  
     823A     -1.007973   824A     -1.006249   825A     -1.003286  
     826A     -1.001309   827A     -0.998640   828A     -0.997485  
     829A     -0.997420   830A     -0.997296   831A     -0.996983  
     832A     -0.996032   833A     -0.995381   834A     -0.994588  
     835A     -0.991618   836A     -0.991291   837A     -0.987253  
     838A     -0.986615   839A     -0.985966   840A     -0.985499  
     841A     -0.984393   842A     -0.983634   843A     -0.979589  
     844A     -0.979468   845A     -0.975634   846A     -0.974197  
     847A     -0.973707   848A     -0.970926   849A     -0.969899  
     850A     -0.968092   851A     -0.967654   852A     -0.967572  
     853A     -0.964268   854A     -0.963426   855A     -0.962796  
     856A     -0.959939   857A     -0.958355   858A     -0.957449  
     859A     -0.956246   860A     -0.955969   861A     -0.952416  
     862A     -0.951923   863A     -0.951817   864A     -0.949746  
     865A     -0.949451   866A     -0.947791   867A     -0.944675  
     868A     -0.943357   869A     -0.942258   870A     -0.940695  
     871A     -0.940580   872A     -0.940345   873A     -0.937076  
     874A     -0.935840   875A     -0.935798   876A     -0.934908  
     877A     -0.933397   878A     -0.932317   879A     -0.929501  
     880A     -0.929351   881A     -0.925725   882A     -0.923421  
     883A     -0.923205   884A     -0.920856   885A     -0.920647  
     886A     -0.915065   887A     -0.914823   888A     -0.914492  
     889A     -0.914310   890A     -0.913195   891A     -0.913128  
     892A     -0.911438   893A     -0.910903   894A     -0.910411  
     895A     -0.909926   896A     -0.908187   897A     -0.907011  
     898A     -0.907005   899A     -0.904841   900A     -0.901572  
     901A     -0.901384   902A     -0.901375   903A     -0.900655  
     904A     -0.898269   905A     -0.897116   906A     -0.894088  
     907A     -0.894050   908A     -0.893003   909A     -0.890223  
     910A     -0.886127   911A     -0.886109   912A     -0.882695  
     913A     -0.881256   914A     -0.880623   915A     -0.879629  
     916A     -0.878608   917A     -0.878538   918A     -0.878257  
     919A     -0.877594   920A     -0.876924   921A     -0.875752  
     922A     -0.874984   923A     -0.873305   924A     -0.873050  
     925A     -0.871262   926A     -0.867806   927A     -0.867714  
     928A     -0.867046   929A     -0.863917   930A     -0.861934  
     931A     -0.861467   932A     -0.859853   933A     -0.856110  
     934A     -0.854199   935A     -0.853594   936A     -0.853479  
     937A     -0.852051   938A     -0.850265   939A     -0.850130  
     940A     -0.848747   941A     -0.848204   942A     -0.847638  
     943A     -0.847334   944A     -0.844793   945A     -0.840852  
     946A     -0.840562   947A     -0.840117   948A     -0.840050  
     949A     -0.838244   950A     -0.837602   951A     -0.834871  
     952A     -0.832889   953A     -0.831980   954A     -0.831654  
     955A     -0.830894   956A     -0.830173   957A     -0.825428  
     958A     -0.825085   959A     -0.824420   960A     -0.823761  
     961A     -0.823223   962A     -0.822963   963A     -0.822103  
     964A     -0.818435   965A     -0.815129   966A     -0.814829  
     967A     -0.813786   968A     -0.812019   969A     -0.811109  
     970A     -0.810149   971A     -0.809459   972A     -0.809323  
     973A     -0.807905   974A     -0.807830   975A     -0.806632  
     976A     -0.803651   977A     -0.802854   978A     -0.801329  
     979A     -0.796993   980A     -0.794154   981A     -0.793970  
     982A     -0.793426   983A     -0.793138   984A     -0.791353  
     985A     -0.790708   986A     -0.790289   987A     -0.789483  
     988A     -0.789391   989A     -0.788364   990A     -0.787670  
     991A     -0.787000   992A     -0.786529   993A     -0.784401  
     994A     -0.781936   995A     -0.781802   996A     -0.780982  
     997A     -0.780158   998A     -0.779022   999A     -0.777277  
    1000A     -0.775603  1001A     -0.774492  1002A     -0.773692  
    1003A     -0.772244  1004A     -0.771545  1005A     -0.769522  
    1006A     -0.769464  1007A     -0.768675  1008A     -0.767863  
    1009A     -0.766791  1010A     -0.765969  1011A     -0.765598  
    1012A     -0.764468  1013A     -0.764085  1014A     -0.762007  
    1015A     -0.761800  1016A     -0.761626  1017A     -0.760874  
    1018A     -0.760279  1019A     -0.759325  1020A     -0.758979  
    1021A     -0.758648  1022A     -0.757316  1023A     -0.756445  
    1024A     -0.756042  1025A     -0.755444  1026A     -0.754198  
    1027A     -0.751916  1028A     -0.750250  1029A     -0.749328  
    1030A     -0.748739  1031A     -0.748009  1032A     -0.746948  
    1033A     -0.746134  1034A     -0.745075  1035A     -0.743585  
    1036A     -0.741472  1037A     -0.740573  1038A     -0.739981  
    1039A     -0.739381  1040A     -0.738041  1041A     -0.737129  
    1042A     -0.735763  1043A     -0.735359  1044A     -0.734564  
    1045A     -0.734474  1046A     -0.732662  1047A     -0.731999  
    1048A     -0.731229  1049A     -0.731107  1050A     -0.730543  
    1051A     -0.729743  1052A     -0.728593  1053A     -0.727902  
    1054A     -0.726326  1055A     -0.726054  1056A     -0.725146  
    1057A     -0.724063  1058A     -0.723551  1059A     -0.723399  
    1060A     -0.722813  1061A     -0.722434  1062A     -0.722210  
    1063A     -0.721965  1064A     -0.720596  1065A     -0.718752  
    1066A     -0.718153  1067A     -0.717124  1068A     -0.716690  
    1069A     -0.716213  1070A     -0.715704  1071A     -0.714553  
    1072A     -0.714153  1073A     -0.713926  1074A     -0.713502  
    1075A     -0.712855  1076A     -0.710950  1077A     -0.710760  
    1078A     -0.710275  1079A     -0.708940  1080A     -0.707960  
    1081A     -0.706956  1082A     -0.706778  1083A     -0.706696  
    1084A     -0.706051  1085A     -0.705311  1086A     -0.704287  
    1087A     -0.703143  1088A     -0.702430  1089A     -0.701907  
    1090A     -0.701781  1091A     -0.701674  1092A     -0.701374  
    1093A     -0.701272  1094A     -0.700771  1095A     -0.700229  
    1096A     -0.699629  1097A     -0.698608  1098A     -0.698564  
    1099A     -0.698245  1100A     -0.696807  1101A     -0.696522  
    1102A     -0.696268  1103A     -0.695698  1104A     -0.695578  
    1105A     -0.695298  1106A     -0.693521  1107A     -0.693351  
    1108A     -0.692750  1109A     -0.692668  1110A     -0.692272  
    1111A     -0.691392  1112A     -0.690770  1113A     -0.689450  
    1114A     -0.689243  1115A     -0.688675  1116A     -0.688172  
    1117A     -0.686737  1118A     -0.686430  1119A     -0.685115  
    1120A     -0.684750  1121A     -0.683758  1122A     -0.683740  
    1123A     -0.682956  1124A     -0.682269  1125A     -0.682116  
    1126A     -0.681264  1127A     -0.681067  1128A     -0.680842  
    1129A     -0.680643  1130A     -0.679665  1131A     -0.679384  
    1132A     -0.678964  1133A     -0.678673  1134A     -0.677854  
    1135A     -0.677308  1136A     -0.675095  1137A     -0.675088  
    1138A     -0.674327  1139A     -0.673527  1140A     -0.673195  
    1141A     -0.672541  1142A     -0.672271  1143A     -0.671877  
    1144A     -0.670320  1145A     -0.670274  1146A     -0.670084  
    1147A     -0.668194  1148A     -0.667349  1149A     -0.667066  
    1150A     -0.666459  1151A     -0.665422  1152A     -0.664655  
    1153A     -0.664163  1154A     -0.663731  1155A     -0.660816  
    1156A     -0.660480  1157A     -0.660072  1158A     -0.658469  
    1159A     -0.658412  1160A     -0.657820  1161A     -0.657485  
    1162A     -0.656256  1163A     -0.655883  1164A     -0.655571  
    1165A     -0.654046  1166A     -0.652788  1167A     -0.651755  
    1168A     -0.651528  1169A     -0.650249  1170A     -0.649451  
    1171A     -0.648785  1172A     -0.648403  1173A     -0.647718  
    1174A     -0.647494  1175A     -0.646916  1176A     -0.646488  
    1177A     -0.645267  1178A     -0.644710  1179A     -0.644286  
    1180A     -0.644204  1181A     -0.643226  1182A     -0.643121  
    1183A     -0.642871  1184A     -0.642594  1185A     -0.642502  
    1186A     -0.641335  1187A     -0.639306  1188A     -0.639085  
    1189A     -0.638898  1190A     -0.638793  1191A     -0.638554  
    1192A     -0.637635  1193A     -0.637165  1194A     -0.637076  
    1195A     -0.636538  1196A     -0.636423  1197A     -0.635936  
    1198A     -0.635306  1199A     -0.633882  1200A     -0.633831  
    1201A     -0.632481  1202A     -0.632155  1203A     -0.632008  
    1204A     -0.630944  1205A     -0.630754  1206A     -0.629913  
    1207A     -0.629813  1208A     -0.629607  1209A     -0.629170  
    1210A     -0.628781  1211A     -0.628545  1212A     -0.627511  
    1213A     -0.626897  1214A     -0.626369  1215A     -0.625526  
    1216A     -0.625274  1217A     -0.625070  1218A     -0.624746  
    1219A     -0.624107  1220A     -0.623397  1221A     -0.622928  
    1222A     -0.622799  1223A     -0.621828  1224A     -0.621508  
    1225A     -0.621110  1226A     -0.620854  1227A     -0.620834  
    1228A     -0.618753  1229A     -0.618542  1230A     -0.618156  
    1231A     -0.617935  1232A     -0.617873  1233A     -0.617359  
    1234A     -0.616588  1235A     -0.616415  1236A     -0.615760  
    1237A     -0.614415  1238A     -0.614288  1239A     -0.614077  
    1240A     -0.613514  1241A     -0.613262  1242A     -0.612882  
    1243A     -0.610814  1244A     -0.610709  1245A     -0.610189  
    1246A     -0.609908  1247A     -0.609128  1248A     -0.608683  
    1249A     -0.607976  1250A     -0.606901  1251A     -0.606524  
    1252A     -0.606292  1253A     -0.605909  1254A     -0.605588  
    1255A     -0.604730  1256A     -0.604161  1257A     -0.604035  
    1258A     -0.603396  1259A     -0.602968  1260A     -0.602799  
    1261A     -0.601800  1262A     -0.601266  1263A     -0.600714  
    1264A     -0.599201  1265A     -0.598873  1266A     -0.598129  
    1267A     -0.597421  1268A     -0.597005  1269A     -0.596674  
    1270A     -0.595988  1271A     -0.595195  1272A     -0.594885  
    1273A     -0.594673  1274A     -0.594393  1275A     -0.593361  
    1276A     -0.593175  1277A     -0.592436  1278A     -0.591710  
    1279A     -0.590986  1280A     -0.590833  1281A     -0.590475  
    1282A     -0.590371  1283A     -0.590033  1284A     -0.589731  
    1285A     -0.589440  1286A     -0.588851  1287A     -0.588327  
    1288A     -0.587269  1289A     -0.586995  1290A     -0.586469  
    1291A     -0.586178  1292A     -0.586073  1293A     -0.585835  
    1294A     -0.585599  1295A     -0.584834  1296A     -0.584347  
    1297A     -0.583786  1298A     -0.583434  1299A     -0.583066  
    1300A     -0.581959  1301A     -0.581530  1302A     -0.581406  
    1303A     -0.580594  1304A     -0.580141  1305A     -0.579267  
    1306A     -0.579185  1307A     -0.578664  1308A     -0.578003  
    1309A     -0.577862  1310A     -0.577770  1311A     -0.577518  
    1312A     -0.576492  1313A     -0.576207  1314A     -0.575567  
    1315A     -0.575098  1316A     -0.574999  1317A     -0.574750  
    1318A     -0.574607  1319A     -0.574356  1320A     -0.573715  
    1321A     -0.573652  1322A     -0.572569  1323A     -0.572176  
    1324A     -0.571983  1325A     -0.571807  1326A     -0.571539  
    1327A     -0.570964  1328A     -0.570705  1329A     -0.569696  
    1330A     -0.568823  1331A     -0.568518  1332A     -0.568105  
    1333A     -0.567472  1334A     -0.567284  1335A     -0.566843  
    1336A     -0.566272  1337A     -0.566111  1338A     -0.565666  
    1339A     -0.564998  1340A     -0.564681  1341A     -0.564009  
    1342A     -0.563321  1343A     -0.563216  1344A     -0.563146  
    1345A     -0.562404  1346A     -0.562079  1347A     -0.561930  
    1348A     -0.561346  1349A     -0.560855  1350A     -0.560376  
    1351A     -0.559945  1352A     -0.558878  1353A     -0.558857  
    1354A     -0.558630  1355A     -0.558187  1356A     -0.557882  
    1357A     -0.557630  1358A     -0.557188  1359A     -0.557058  
    1360A     -0.556815  1361A     -0.555763  1362A     -0.554802  
    1363A     -0.554628  1364A     -0.553979  1365A     -0.553377  
    1366A     -0.553154  1367A     -0.552443  1368A     -0.552119  
    1369A     -0.550691  1370A     -0.550171  1371A     -0.549873  
    1372A     -0.549765  1373A     -0.549423  1374A     -0.549118  
    1375A     -0.548649  1376A     -0.547984  1377A     -0.547760  
    1378A     -0.547441  1379A     -0.547042  1380A     -0.546609  
    1381A     -0.546155  1382A     -0.545468  1383A     -0.545384  
    1384A     -0.544665  1385A     -0.544540  1386A     -0.544350  
    1387A     -0.543488  1388A     -0.543133  1389A     -0.542302  
    1390A     -0.542082  1391A     -0.541880  1392A     -0.541521  
    1393A     -0.541124  1394A     -0.540944  1395A     -0.540913  
    1396A     -0.540390  1397A     -0.540089  1398A     -0.539118  
    1399A     -0.538892  1400A     -0.538493  1401A     -0.538443  
    1402A     -0.538113  1403A     -0.537208  1404A     -0.536589  
    1405A     -0.536295  1406A     -0.536094  1407A     -0.535516  
    1408A     -0.535300  1409A     -0.534454  1410A     -0.534250  
    1411A     -0.533804  1412A     -0.533519  1413A     -0.533246  
    1414A     -0.532964  1415A     -0.532575  1416A     -0.531872  
    1417A     -0.531601  1418A     -0.531289  1419A     -0.531137  
    1420A     -0.530254  1421A     -0.529983  1422A     -0.529656  
    1423A     -0.529528  1424A     -0.529321  1425A     -0.529198  
    1426A     -0.528890  1427A     -0.528361  1428A     -0.528123  
    1429A     -0.527776  1430A     -0.527729  1431A     -0.527367  
    1432A     -0.527305  1433A     -0.526708  1434A     -0.526545  
    1435A     -0.526076  1436A     -0.525694  1437A     -0.525323  
    1438A     -0.524992  1439A     -0.524854  1440A     -0.524470  
    1441A     -0.524208  1442A     -0.523861  1443A     -0.523743  
    1444A     -0.523513  1445A     -0.523223  1446A     -0.522937  
    1447A     -0.522561  1448A     -0.522470  1449A     -0.522371  
    1450A     -0.521705  1451A     -0.521357  1452A     -0.521008  
    1453A     -0.520918  1454A     -0.520610  1455A     -0.520398  
    1456A     -0.519952  1457A     -0.519600  1458A     -0.519135  
    1459A     -0.519036  1460A     -0.518741  1461A     -0.517990  
    1462A     -0.517753  1463A     -0.517545  1464A     -0.517305  
    1465A     -0.516899  1466A     -0.516617  1467A     -0.515867  
    1468A     -0.515567  1469A     -0.515100  1470A     -0.514726  
    1471A     -0.514664  1472A     -0.514286  1473A     -0.514077  
    1474A     -0.513608  1475A     -0.512817  1476A     -0.512582  
    1477A     -0.511637  1478A     -0.511461  1479A     -0.511332  
    1480A     -0.511028  1481A     -0.510717  1482A     -0.510623  
    1483A     -0.510384  1484A     -0.509842  1485A     -0.509262  
    1486A     -0.508674  1487A     -0.508205  1488A     -0.507839  
    1489A     -0.507670  1490A     -0.507250  1491A     -0.507036  
    1492A     -0.506956  1493A     -0.506773  1494A     -0.505673  
    1495A     -0.505282  1496A     -0.504933  1497A     -0.504632  
    1498A     -0.504163  1499A     -0.503750  1500A     -0.503222  
    1501A     -0.502822  1502A     -0.502436  1503A     -0.502054  
    1504A     -0.501786  1505A     -0.501687  1506A     -0.501320  
    1507A     -0.500971  1508A     -0.500506  1509A     -0.500459  
    1510A     -0.500210  1511A     -0.499906  1512A     -0.499294  
    1513A     -0.498942  1514A     -0.498689  1515A     -0.498454  
    1516A     -0.498402  1517A     -0.498048  1518A     -0.497796  
    1519A     -0.497351  1520A     -0.497022  1521A     -0.496456  
    1522A     -0.496234  1523A     -0.495660  1524A     -0.495358  
    1525A     -0.495262  1526A     -0.494758  1527A     -0.494530  
    1528A     -0.494385  1529A     -0.494185  1530A     -0.493784  
    1531A     -0.493383  1532A     -0.493240  1533A     -0.492893  
    1534A     -0.492207  1535A     -0.491602  1536A     -0.491445  
    1537A     -0.491038  1538A     -0.490879  1539A     -0.490513  
    1540A     -0.490279  1541A     -0.489814  1542A     -0.489609  
    1543A     -0.489471  1544A     -0.488881  1545A     -0.488705  
    1546A     -0.488308  1547A     -0.488157  1548A     -0.487789  
    1549A     -0.487648  1550A     -0.487389  1551A     -0.487069  
    1552A     -0.486311  1553A     -0.486108  1554A     -0.485960  
    1555A     -0.485709  1556A     -0.485373  1557A     -0.485112  
    1558A     -0.484693  1559A     -0.484556  1560A     -0.484414  
    1561A     -0.484035  1562A     -0.483729  1563A     -0.483589  
    1564A     -0.483356  1565A     -0.482949  1566A     -0.482756  
    1567A     -0.482429  1568A     -0.482370  1569A     -0.482012  
    1570A     -0.481641  1571A     -0.481386  1572A     -0.481046  
    1573A     -0.480925  1574A     -0.480580  1575A     -0.480367  
    1576A     -0.480004  1577A     -0.479945  1578A     -0.479580  
    1579A     -0.479106  1580A     -0.478965  1581A     -0.478705  
    1582A     -0.478552  1583A     -0.477971  1584A     -0.477900  
    1585A     -0.477693  1586A     -0.477210  1587A     -0.477008  
    1588A     -0.476916  1589A     -0.476649  1590A     -0.476216  
    1591A     -0.476002  1592A     -0.475209  1593A     -0.475039  
    1594A     -0.474578  1595A     -0.473750  1596A     -0.473612  
    1597A     -0.473434  1598A     -0.472751  1599A     -0.472613  
    1600A     -0.472532  1601A     -0.472103  1602A     -0.471575  
    1603A     -0.471294  1604A     -0.471168  1605A     -0.470742  
    1606A     -0.470626  1607A     -0.470485  1608A     -0.469951  
    1609A     -0.469585  1610A     -0.469220  1611A     -0.468532  
    1612A     -0.468403  1613A     -0.467608  1614A     -0.467184  
    1615A     -0.466885  1616A     -0.466627  1617A     -0.466320  
    1618A     -0.466093  1619A     -0.465867  1620A     -0.465773  
    1621A     -0.465528  1622A     -0.465223  1623A     -0.464237  
    1624A     -0.463689  1625A     -0.463597  1626A     -0.463371  
    1627A     -0.463208  1628A     -0.462801  1629A     -0.462421  
    1630A     -0.462174  1631A     -0.461587  1632A     -0.461289  
    1633A     -0.460917  1634A     -0.460601  1635A     -0.460520  
    1636A     -0.460045  1637A     -0.459509  1638A     -0.459376  
    1639A     -0.458715  1640A     -0.458664  1641A     -0.458092  
    1642A     -0.457809  1643A     -0.457643  1644A     -0.457195  
    1645A     -0.456798  1646A     -0.456621  1647A     -0.455940  
    1648A     -0.455786  1649A     -0.455635  1650A     -0.455364  
    1651A     -0.455054  1652A     -0.454509  1653A     -0.453676  
    1654A     -0.453431  1655A     -0.453210  1656A     -0.452882  
    1657A     -0.452755  1658A     -0.452540  1659A     -0.452420  
    1660A     -0.452376  1661A     -0.451618  1662A     -0.451022  
    1663A     -0.450761  1664A     -0.450539  1665A     -0.450278  
    1666A     -0.450187  1667A     -0.449820  1668A     -0.449503  
    1669A     -0.448603  1670A     -0.448434  1671A     -0.448213  
    1672A     -0.447702  1673A     -0.447291  1674A     -0.447037  
    1675A     -0.446855  1676A     -0.446609  1677A     -0.446392  
    1678A     -0.446294  1679A     -0.446107  1680A     -0.445717  
    1681A     -0.445655  1682A     -0.445158  1683A     -0.444862  
    1684A     -0.444577  1685A     -0.444301  1686A     -0.444035  
    1687A     -0.443907  1688A     -0.443887  1689A     -0.443652  
    1690A     -0.443378  1691A     -0.443267  1692A     -0.443021  
    1693A     -0.442663  1694A     -0.441899  1695A     -0.441577  
    1696A     -0.440851  1697A     -0.440625  1698A     -0.440430  
    1699A     -0.440040  1700A     -0.439756  1701A     -0.439724  
    1702A     -0.439555  1703A     -0.439270  1704A     -0.439168  
    1705A     -0.439043  1706A     -0.438838  1707A     -0.438562  
    1708A     -0.437952  1709A     -0.437677  1710A     -0.437456  
    1711A     -0.436905  1712A     -0.436684  1713A     -0.436428  
    1714A     -0.436140  1715A     -0.435944  1716A     -0.435370  
    1717A     -0.435185  1718A     -0.435101  1719A     -0.434730  
    1720A     -0.434510  1721A     -0.434233  1722A     -0.433831  
    1723A     -0.433546  1724A     -0.433352  1725A     -0.432892  
    1726A     -0.432312  1727A     -0.432098  1728A     -0.431883  
    1729A     -0.431690  1730A     -0.429842  1731A     -0.429645  
    1732A     -0.429498  1733A     -0.428911  1734A     -0.428756  
    1735A     -0.427799  1736A     -0.427430  1737A     -0.426838  
    1738A     -0.426447  1739A     -0.425611  1740A     -0.425412  
    1741A     -0.425302  1742A     -0.424826  1743A     -0.424664  
    1744A     -0.424236  1745A     -0.423437  1746A     -0.423002  
    1747A     -0.422820  1748A     -0.422173  1749A     -0.421399  
    1750A     -0.421246  1751A     -0.421077  1752A     -0.420887  
    1753A     -0.420654  1754A     -0.420369  1755A     -0.419720  
    1756A     -0.419474  1757A     -0.418927  1758A     -0.418624  
    1759A     -0.418320  1760A     -0.418202  1761A     -0.418059  
    1762A     -0.417457  1763A     -0.417193  1764A     -0.417004  
    1765A     -0.416869  1766A     -0.416819  1767A     -0.416187  
    1768A     -0.415929  1769A     -0.415811  1770A     -0.415710  
    1771A     -0.415673  1772A     -0.415173  1773A     -0.415079  
    1774A     -0.414198  1775A     -0.413430  1776A     -0.412242  
    1777A     -0.411971  1778A     -0.411688  1779A     -0.410661  
    1780A     -0.410548  1781A     -0.410113  1782A     -0.409891  
    1783A     -0.409323  1784A     -0.408906  1785A     -0.408756  
    1786A     -0.408325  1787A     -0.408277  1788A     -0.408245  
    1789A     -0.407440  1790A     -0.406613  1791A     -0.406464  
    1792A     -0.406129  1793A     -0.405541  1794A     -0.404985  
    1795A     -0.404740  1796A     -0.404372  1797A     -0.403571  
    1798A     -0.402003  1799A     -0.401737  1800A     -0.401672  
    1801A     -0.400865  1802A     -0.400577  1803A     -0.399961  
    1804A     -0.399467  1805A     -0.398588  1806A     -0.398576  
    1807A     -0.397430  1808A     -0.397365  1809A     -0.396819  
    1810A     -0.396468  1811A     -0.395869  1812A     -0.394521  
    1813A     -0.394491  1814A     -0.394414  1815A     -0.394074  
    1816A     -0.393247  1817A     -0.392958  1818A     -0.392895  
    1819A     -0.392831  1820A     -0.392238  1821A     -0.391796  
    1822A     -0.390246  1823A     -0.389929  1824A     -0.389590  
    1825A     -0.389296  1826A     -0.388913  1827A     -0.387293  
    1828A     -0.386543  1829A     -0.385979  1830A     -0.385901  
    1831A     -0.385465  1832A     -0.384196  1833A     -0.383685  
    1834A     -0.383611  1835A     -0.383072  1836A     -0.382551  
    1837A     -0.382487  1838A     -0.381038  1839A     -0.380772  
    1840A     -0.380216  1841A     -0.379404  1842A     -0.378912  
    1843A     -0.378792  1844A     -0.378514  1845A     -0.377533  
    1846A     -0.377422  1847A     -0.377307  1848A     -0.376709  
    1849A     -0.376267  1850A     -0.375868  1851A     -0.375777  
    1852A     -0.375713  1853A     -0.375331  1854A     -0.375269  
    1855A     -0.374729  1856A     -0.374165  1857A     -0.374077  
    1858A     -0.373123  1859A     -0.372817  1860A     -0.372539  
    1861A     -0.371839  1862A     -0.371415  1863A     -0.370615  
    1864A     -0.370460  1865A     -0.370358  1866A     -0.369716  
    1867A     -0.368897  1868A     -0.368515  1869A     -0.367934  
    1870A     -0.367367  1871A     -0.366543  1872A     -0.366538  
    1873A     -0.366130  1874A     -0.364589  1875A     -0.364424  
    1876A     -0.363851  1877A     -0.363013  1878A     -0.362959  
    1879A     -0.362900  1880A     -0.362483  1881A     -0.361139  
    1882A     -0.360576  1883A     -0.359388  1884A     -0.358526  
    1885A     -0.358044  1886A     -0.357873  1887A     -0.357578  
    1888A     -0.357536  1889A     -0.356734  1890A     -0.356289  
    1891A     -0.355490  1892A     -0.355400  1893A     -0.354678  
    1894A     -0.354010  1895A     -0.353392  1896A     -0.352311  
    1897A     -0.352249  1898A     -0.351207  1899A     -0.351002  
    1900A     -0.350630  1901A     -0.350413  1902A     -0.350084  
    1903A     -0.349898  1904A     -0.349413  1905A     -0.348919  
    1906A     -0.347157  1907A     -0.346823  1908A     -0.345895  
    1909A     -0.345682  1910A     -0.345265  1911A     -0.345235  
    1912A     -0.344686  1913A     -0.343324  1914A     -0.342703  
    1915A     -0.342323  1916A     -0.341651  1917A     -0.340326  
    1918A     -0.340269  1919A     -0.340108  1920A     -0.338059  
    1921A     -0.337923  1922A     -0.337480  1923A     -0.337303  
    1924A     -0.337118  1925A     -0.336596  1926A     -0.336434  
    1927A     -0.334552  1928A     -0.333485  1929A     -0.333463  
    1930A     -0.333450  1931A     -0.333005  1932A     -0.332471  
    1933A     -0.331310  1934A     -0.330803  1935A     -0.330700  
    1936A     -0.330201  1937A     -0.329441  1938A     -0.328439  
    1939A     -0.327480  1940A     -0.327021  1941A     -0.326728  
    1942A     -0.326284  1943A     -0.325239  1944A     -0.325161  
    1945A     -0.325023  1946A     -0.324343  1947A     -0.324158  
    1948A     -0.324047  1949A     -0.323027  1950A     -0.322868  
    1951A     -0.322424  1952A     -0.320963  1953A     -0.320626  
    1954A     -0.320533  1955A     -0.320006  1956A     -0.319026  
    1957A     -0.318695  1958A     -0.318406  1959A     -0.317727  
    1960A     -0.317382  1961A     -0.317237  1962A     -0.316266  
    1963A     -0.315732  1964A     -0.315506  1965A     -0.315158  
    1966A     -0.314812  1967A     -0.313410  1968A     -0.313277  
    1969A     -0.312815  1970A     -0.312455  1971A     -0.311985  
    1972A     -0.311389  1973A     -0.310001  1974A     -0.309830  
    1975A     -0.309547  1976A     -0.309108  1977A     -0.308664  
    1978A     -0.308488  1979A     -0.308211  1980A     -0.307980  
    1981A     -0.307651  1982A     -0.306599  1983A     -0.305946  
    1984A     -0.305867  1985A     -0.305506  1986A     -0.304623  
    1987A     -0.304406  1988A     -0.304314  1989A     -0.303885  
    1990A     -0.303398  1991A     -0.302704  1992A     -0.301526  
    1993A     -0.299316  1994A     -0.298765  1995A     -0.297600  
    1996A     -0.296610  1997A     -0.295482  1998A     -0.295201  
    1999A     -0.293268  2000A     -0.293142  2001A     -0.293125  
    2002A     -0.292593  2003A     -0.292316  2004A     -0.291593  
    2005A     -0.290027  2006A     -0.289702  2007A     -0.289230  
    2008A     -0.288559  2009A     -0.287221  2010A     -0.286671  
    2011A     -0.286187  2012A     -0.286017  2013A     -0.285832  
    2014A     -0.284652  2015A     -0.284153  2016A     -0.283632  
    2017A     -0.283119  2018A     -0.280927  2019A     -0.280138  
    2020A     -0.279667  2021A     -0.279643  2022A     -0.279435  
    2023A     -0.278368  2024A     -0.277616  2025A     -0.276138  
    2026A     -0.275992  2027A     -0.275305  2028A     -0.273474  
    2029A     -0.273213  2030A     -0.272420  2031A     -0.271510  
    2032A     -0.270546  2033A     -0.269422  2034A     -0.268716  
    2035A     -0.268513  2036A     -0.266748  2037A     -0.266472  
    2038A     -0.265992  2039A     -0.265417  2040A     -0.265314  
    2041A     -0.265270  2042A     -0.263051  2043A     -0.262668  
    2044A     -0.261405  2045A     -0.261117  2046A     -0.260382  
    2047A     -0.259248  2048A     -0.258433  2049A     -0.255081  
    2050A     -0.255060  2051A     -0.254655  2052A     -0.254208  
    2053A     -0.253812  2054A     -0.253216  2055A     -0.251373  
    2056A     -0.250027  2057A     -0.248229  2058A     -0.247884  
    2059A     -0.246951  2060A     -0.246341  2061A     -0.245392  
    2062A     -0.243539  2063A     -0.241971  2064A     -0.241895  
    2065A     -0.241380  2066A     -0.240639  2067A     -0.239147  
    2068A     -0.239044  2069A     -0.238206  2070A     -0.236046  
    2071A     -0.234924  2072A     -0.231285  2073A     -0.226956  
    2074A     -0.224776  2075A     -0.222897  2076A     -0.219635  
    2077A     -0.217777  2078A     -0.216541  2079A     -0.215290  
    2080A     -0.210780  2081A     -0.209324  2082A     -0.206739  
    2083A     -0.199951  2084A     -0.193291  2085A     -0.185622  
    2086A     -0.181697  2087A     -0.181457  2088A     -0.179042  
    2089A     -0.172137  2090A     -0.166799  2091A     -0.159791  
    2092A     -0.152764  2093A     -0.139942  2094A     -0.130902  
    2095A     -0.128710  2096A     -0.122875  2097A     -0.111105  
    2098A     -0.099264  2099A     -0.096470  2100A     -0.092934  
    2101A     -0.078858  2102A     -0.078300  2103A     -0.072981  
    2104A     -0.072183  2105A     -0.051208  2106A     -0.044419  
    2107A     -0.039404  2108A     -0.037026  2109A     -0.004241  

    Virtual:                                                              

    2110A      0.170602  2111A      0.188118  2112A      0.189457  
    2113A      0.192882  2114A      0.193742  2115A      0.205120  
    2116A      0.211413  2117A      0.219457  2118A      0.224341  
    2119A      0.225632  2120A      0.228446  2121A      0.229456  
    2122A      0.232015  2123A      0.233148  2124A      0.234366  
    2125A      0.235769  2126A      0.244631  2127A      0.245147  
    2128A      0.250768  2129A      0.252988  2130A      0.253335  
    2131A      0.256309  2132A      0.257490  2133A      0.262843  
    2134A      0.264536  2135A      0.266502  2136A      0.267130  
    2137A      0.268903  2138A      0.269073  2139A      0.269245  
    2140A      0.270561  2141A      0.280018  2142A      0.282257  
    2143A      0.285654  2144A      0.286940  2145A      0.288302  
    2146A      0.290659  2147A      0.291599  2148A      0.293222  
    2149A      0.294576  2150A      0.295200  2151A      0.297029  
    2152A      0.297732  2153A      0.298055  2154A      0.298157  
    2155A      0.299164  2156A      0.301849  2157A      0.303244  
    2158A      0.303972  2159A      0.309409  2160A      0.309996  
    2161A      0.310038  2162A      0.311442  2163A      0.315585  
    2164A      0.315822  2165A      0.316716  2166A      0.317130  
    2167A      0.321779  2168A      0.322162  2169A      0.322352  
    2170A      0.322812  2171A      0.323251  2172A      0.324735  
    2173A      0.325260  2174A      0.327790  2175A      0.329958  
    2176A      0.331362  2177A      0.331755  2178A      0.333623  
    2179A      0.335123  2180A      0.335341  2181A      0.337202  
    2182A      0.338540  2183A      0.339562  2184A      0.341010  
    2185A      0.341182  2186A      0.341207  2187A      0.343198  
    2188A      0.343285  2189A      0.345417  2190A      0.345630  
    2191A      0.346938  2192A      0.349012  2193A      0.349785  
    2194A      0.359197  2195A      0.359788  2196A      0.364107  
    2197A      0.370316  2198A      0.378035  2199A      0.379100  
    2200A      0.383310  2201A      0.383873  2202A      0.387383  
    2203A      0.389651  2204A      0.390942  2205A      0.395338  
    2206A      0.395502  2207A      0.402218  2208A      0.404894  
    2209A      0.408359  2210A      0.415015  2211A      0.422087  
    2212A      0.422139  2213A      0.425933  2214A      0.429714  
    2215A      0.430701  2216A      0.431551  2217A      0.432149  
    2218A      0.433462  2219A      0.440779  2220A      0.442264  
    2221A      0.442710  2222A      0.445174  2223A      0.445619  
    2224A      0.446540  2225A      0.451314  2226A      0.455632  
    2227A      0.462330  2228A      0.463036  2229A      0.465364  
    2230A      0.466173  2231A      0.466632  2232A      0.467100  
    2233A      0.470524  2234A      0.473034  2235A      0.474471  
    2236A      0.476953  2237A      0.477920  2238A      0.478924  
    2239A      0.479137  2240A      0.479589  2241A      0.480113  
    2242A      0.482969  2243A      0.483132  2244A      0.487121  
    2245A      0.489997  2246A      0.490887  2247A      0.491231  
    2248A      0.496526  2249A      0.496718  2250A      0.498251  
    2251A      0.499010  2252A      0.500080  2253A      0.503607  
    2254A      0.504916  2255A      0.506934  2256A      0.507069  
    2257A      0.507376  2258A      0.512602  2259A      0.513111  
    2260A      0.514730  2261A      0.516026  2262A      0.517194  
    2263A      0.517324  2264A      0.518405  2265A      0.519682  
    2266A      0.520114  2267A      0.520748  2268A      0.522090  
    2269A      0.522206  2270A      0.524744  2271A      0.525694  
    2272A      0.527324  2273A      0.528892  2274A      0.529013  
    2275A      0.530556  2276A      0.532467  2277A      0.534491  
    2278A      0.534716  2279A      0.537261  2280A      0.537759  
    2281A      0.539509  2282A      0.540590  2283A      0.541651  
    2284A      0.542569  2285A      0.543295  2286A      0.543383  
    2287A      0.545351  2288A      0.545436  2289A      0.546229  
    2290A      0.548073  2291A      0.548961  2292A      0.549123  
    2293A      0.549998  2294A      0.552245  2295A      0.552565  
    2296A      0.552910  2297A      0.553810  2298A      0.554968  
    2299A      0.555573  2300A      0.556889  2301A      0.557899  
    2302A      0.559610  2303A      0.560309  2304A      0.560587  
    2305A      0.561152  2306A      0.561334  2307A      0.562786  
    2308A      0.563142  2309A      0.563227  2310A      0.563767  
    2311A      0.564479  2312A      0.564877  2313A      0.567720  
    2314A      0.567789  2315A      0.567955  2316A      0.568120  
    2317A      0.569031  2318A      0.569270  2319A      0.570791  
    2320A      0.571421  2321A      0.572797  2322A      0.572845  
    2323A      0.574370  2324A      0.574729  2325A      0.574825  
    2326A      0.575442  2327A      0.575801  2328A      0.575830  
    2329A      0.576829  2330A      0.577013  2331A      0.578099  
    2332A      0.578845  2333A      0.580663  2334A      0.581042  
    2335A      0.582246  2336A      0.583235  2337A      0.584277  
    2338A      0.584492  2339A      0.584615  2340A      0.585332  
    2341A      0.585558  2342A      0.586006  2343A      0.586522  
    2344A      0.586711  2345A      0.588148  2346A      0.588403  
    2347A      0.588951  2348A      0.589797  2349A      0.592353  
    2350A      0.592480  2351A      0.592877  2352A      0.593301  
    2353A      0.593776  2354A      0.594690  2355A      0.594882  
    2356A      0.595369  2357A      0.595524  2358A      0.595829  
    2359A      0.596221  2360A      0.597294  2361A      0.597999  
    2362A      0.599085  2363A      0.599731  2364A      0.600484  
    2365A      0.601794  2366A      0.602213  2367A      0.602800  
    2368A      0.603946  2369A      0.605338  2370A      0.605548  
    2371A      0.605655  2372A      0.606806  2373A      0.607546  
    2374A      0.607889  2375A      0.608183  2376A      0.608944  
    2377A      0.609199  2378A      0.609303  2379A      0.609467  
    2380A      0.609579  2381A      0.610050  2382A      0.610712  
    2383A      0.611380  2384A      0.612142  2385A      0.612209  
    2386A      0.613160  2387A      0.614023  2388A      0.614362  
    2389A      0.614874  2390A      0.615259  2391A      0.615393  
    2392A      0.615792  2393A      0.615996  2394A      0.616505  
    2395A      0.617483  2396A      0.617570  2397A      0.618686  
    2398A      0.618802  2399A      0.620450  2400A      0.620585  
    2401A      0.621017  2402A      0.621588  2403A      0.621958  
    2404A      0.622157  2405A      0.622643  2406A      0.623685  
    2407A      0.624384  2408A      0.624671  2409A      0.624862  
    2410A      0.625681  2411A      0.625897  2412A      0.626101  
    2413A      0.626843  2414A      0.627882  2415A      0.628087  
    2416A      0.628686  2417A      0.629200  2418A      0.629428  
    2419A      0.629828  2420A      0.630551  2421A      0.631764  
    2422A      0.632124  2423A      0.632243  2424A      0.632452  
    2425A      0.633891  2426A      0.634070  2427A      0.634213  
    2428A      0.634766  2429A      0.635186  2430A      0.635702  
    2431A      0.636023  2432A      0.636524  2433A      0.637097  
    2434A      0.637655  2435A      0.637865  2436A      0.638609  
    2437A      0.639235  2438A      0.639678  2439A      0.640456  
    2440A      0.641021  2441A      0.641442  2442A      0.641524  
    2443A      0.642717  2444A      0.642806  2445A      0.644675  
    2446A      0.645229  2447A      0.645402  2448A      0.645595  
    2449A      0.645708  2450A      0.645949  2451A      0.646400  
    2452A      0.647892  2453A      0.648100  2454A      0.648705  
    2455A      0.648888  2456A      0.649507  2457A      0.649905  
    2458A      0.650512  2459A      0.650675  2460A      0.650932  
    2461A      0.651797  2462A      0.652077  2463A      0.652713  
    2464A      0.653394  2465A      0.653483  2466A      0.653645  
    2467A      0.653788  2468A      0.654069  2469A      0.654416  
    2470A      0.654557  2471A      0.654896  2472A      0.655181  
    2473A      0.655484  2474A      0.655736  2475A      0.656093  
    2476A      0.656431  2477A      0.657154  2478A      0.657375  
    2479A      0.657413  2480A      0.658113  2481A      0.659353  
    2482A      0.659950  2483A      0.660112  2484A      0.660180  
    2485A      0.660275  2486A      0.660640  2487A      0.661167  
    2488A      0.661562  2489A      0.661782  2490A      0.661947  
    2491A      0.662564  2492A      0.662716  2493A      0.663370  
    2494A      0.663500  2495A      0.663645  2496A      0.663899  
    2497A      0.664254  2498A      0.665048  2499A      0.665779  
    2500A      0.666253  2501A      0.666933  2502A      0.667841  
    2503A      0.668139  2504A      0.668461  2505A      0.669152  
    2506A      0.669928  2507A      0.670336  2508A      0.670550  
    2509A      0.671293  2510A      0.671697  2511A      0.672404  
    2512A      0.672844  2513A      0.673241  2514A      0.673450  
    2515A      0.674069  2516A      0.674316  2517A      0.674670  
    2518A      0.675478  2519A      0.675728  2520A      0.676082  
    2521A      0.676349  2522A      0.676726  2523A      0.677540  
    2524A      0.677675  2525A      0.678035  2526A      0.678276  
    2527A      0.678723  2528A      0.679627  2529A      0.680248  
    2530A      0.680485  2531A      0.681779  2532A      0.682171  
    2533A      0.682256  2534A      0.682463  2535A      0.682899  
    2536A      0.683438  2537A      0.683641  2538A      0.684027  
    2539A      0.684136  2540A      0.684655  2541A      0.684997  
    2542A      0.685733  2543A      0.685849  2544A      0.686560  
    2545A      0.686966  2546A      0.687049  2547A      0.687229  
    2548A      0.687625  2549A      0.687971  2550A      0.688385  
    2551A      0.688896  2552A      0.688981  2553A      0.689735  
    2554A      0.689903  2555A      0.690764  2556A      0.691100  
    2557A      0.691254  2558A      0.691909  2559A      0.692415  
    2560A      0.692704  2561A      0.692792  2562A      0.693024  
    2563A      0.693571  2564A      0.693911  2565A      0.694183  
    2566A      0.694626  2567A      0.695255  2568A      0.695774  
    2569A      0.696380  2570A      0.696694  2571A      0.696980  
    2572A      0.697640  2573A      0.697893  2574A      0.698147  
    2575A      0.698739  2576A      0.699030  2577A      0.699234  
    2578A      0.699691  2579A      0.699896  2580A      0.700382  
    2581A      0.700535  2582A      0.700895  2583A      0.701036  
    2584A      0.701740  2585A      0.702458  2586A      0.702616  
    2587A      0.703181  2588A      0.703736  2589A      0.703830  
    2590A      0.704147  2591A      0.704787  2592A      0.704994  
    2593A      0.705509  2594A      0.705830  2595A      0.706697  
    2596A      0.706854  2597A      0.706926  2598A      0.707430  
    2599A      0.707463  2600A      0.707729  2601A      0.707782  
    2602A      0.708416  2603A      0.708777  2604A      0.709305  
    2605A      0.709822  2606A      0.709979  2607A      0.710477  
    2608A      0.710538  2609A      0.710692  2610A      0.711057  
    2611A      0.711591  2612A      0.712045  2613A      0.712106  
    2614A      0.712292  2615A      0.712858  2616A      0.713133  
    2617A      0.713623  2618A      0.713949  2619A      0.714183  
    2620A      0.714748  2621A      0.715095  2622A      0.715743  
    2623A      0.715844  2624A      0.716137  2625A      0.716728  
    2626A      0.717034  2627A      0.717310  2628A      0.717799  
    2629A      0.718063  2630A      0.718409  2631A      0.718756  
    2632A      0.719426  2633A      0.720021  2634A      0.720143  
    2635A      0.720298  2636A      0.720648  2637A      0.721176  
    2638A      0.721235  2639A      0.721836  2640A      0.722491  
    2641A      0.723040  2642A      0.723329  2643A      0.723471  
    2644A      0.723957  2645A      0.724450  2646A      0.725183  
    2647A      0.725565  2648A      0.725656  2649A      0.726508  
    2650A      0.726659  2651A      0.726782  2652A      0.726939  
    2653A      0.727195  2654A      0.727635  2655A      0.727850  
    2656A      0.728531  2657A      0.728792  2658A      0.729026  
    2659A      0.729271  2660A      0.729465  2661A      0.729949  
    2662A      0.730102  2663A      0.730587  2664A      0.730806  
    2665A      0.731151  2666A      0.731593  2667A      0.731816  
    2668A      0.732081  2669A      0.733058  2670A      0.733256  
    2671A      0.733508  2672A      0.733579  2673A      0.733923  
    2674A      0.734200  2675A      0.734558  2676A      0.735110  
    2677A      0.735166  2678A      0.735443  2679A      0.735969  
    2680A      0.736367  2681A      0.736826  2682A      0.737080  
    2683A      0.737562  2684A      0.737682  2685A      0.737958  
    2686A      0.738129  2687A      0.738379  2688A      0.738659  
    2689A      0.739309  2690A      0.739399  2691A      0.739971  
    2692A      0.740512  2693A      0.740626  2694A      0.741111  
    2695A      0.741274  2696A      0.741495  2697A      0.741652  
    2698A      0.741974  2699A      0.742348  2700A      0.742550  
    2701A      0.742773  2702A      0.743278  2703A      0.743546  
    2704A      0.744071  2705A      0.744262  2706A      0.744601  
    2707A      0.745017  2708A      0.745252  2709A      0.745673  
    2710A      0.746301  2711A      0.747044  2712A      0.747340  
    2713A      0.747591  2714A      0.748325  2715A      0.748562  
    2716A      0.749275  2717A      0.749419  2718A      0.749859  
    2719A      0.750062  2720A      0.750468  2721A      0.750686  
    2722A      0.751002  2723A      0.751347  2724A      0.751639  
    2725A      0.752273  2726A      0.752574  2727A      0.752641  
    2728A      0.752702  2729A      0.753041  2730A      0.753934  
    2731A      0.754065  2732A      0.754581  2733A      0.754775  
    2734A      0.755204  2735A      0.755287  2736A      0.755671  
    2737A      0.755815  2738A      0.756153  2739A      0.756689  
    2740A      0.757169  2741A      0.757548  2742A      0.757710  
    2743A      0.757796  2744A      0.758603  2745A      0.758632  
    2746A      0.758875  2747A      0.759652  2748A      0.759844  
    2749A      0.760379  2750A      0.760781  2751A      0.761180  
    2752A      0.761761  2753A      0.762284  2754A      0.762509  
    2755A      0.762777  2756A      0.763062  2757A      0.763407  
    2758A      0.763666  2759A      0.764011  2760A      0.764107  
    2761A      0.764522  2762A      0.765137  2763A      0.765540  
    2764A      0.766033  2765A      0.766056  2766A      0.766235  
    2767A      0.766441  2768A      0.766801  2769A      0.767055  
    2770A      0.767542  2771A      0.767964  2772A      0.768304  
    2773A      0.768539  2774A      0.769191  2775A      0.769286  
    2776A      0.769346  2777A      0.769435  2778A      0.769681  
    2779A      0.770082  2780A      0.770635  2781A      0.770894  
    2782A      0.771473  2783A      0.771641  2784A      0.772056  
    2785A      0.772498  2786A      0.772645  2787A      0.772837  
    2788A      0.772989  2789A      0.773756  2790A      0.774077  
    2791A      0.774263  2792A      0.774471  2793A      0.774726  
    2794A      0.775070  2795A      0.775422  2796A      0.775523  
    2797A      0.775843  2798A      0.776039  2799A      0.776651  
    2800A      0.776923  2801A      0.777278  2802A      0.777783  
    2803A      0.778013  2804A      0.778817  2805A      0.778938  
    2806A      0.779217  2807A      0.780040  2808A      0.780384  
    2809A      0.780800  2810A      0.780985  2811A      0.781318  
    2812A      0.782017  2813A      0.782161  2814A      0.782575  
    2815A      0.782841  2816A      0.783258  2817A      0.783573  
    2818A      0.783685  2819A      0.784115  2820A      0.784400  
    2821A      0.784704  2822A      0.785296  2823A      0.785508  
    2824A      0.785696  2825A      0.786008  2826A      0.786258  
    2827A      0.786536  2828A      0.786568  2829A      0.786890  
    2830A      0.787176  2831A      0.787658  2832A      0.787954  
    2833A      0.788445  2834A      0.788543  2835A      0.788947  
    2836A      0.789102  2837A      0.789401  2838A      0.789590  
    2839A      0.790023  2840A      0.790343  2841A      0.791334  
    2842A      0.791545  2843A      0.791844  2844A      0.791987  
    2845A      0.792182  2846A      0.792768  2847A      0.793094  
    2848A      0.793203  2849A      0.793556  2850A      0.793881  
    2851A      0.794594  2852A      0.795430  2853A      0.795750  
    2854A      0.796018  2855A      0.796373  2856A      0.796734  
    2857A      0.796889  2858A      0.796960  2859A      0.797617  
    2860A      0.797703  2861A      0.797848  2862A      0.798335  
    2863A      0.798731  2864A      0.798991  2865A      0.799087  
    2866A      0.799557  2867A      0.799746  2868A      0.800235  
    2869A      0.800491  2870A      0.800940  2871A      0.801149  
    2872A      0.801692  2873A      0.802104  2874A      0.802432  
    2875A      0.802840  2876A      0.803688  2877A      0.804365  
    2878A      0.804868  2879A      0.805106  2880A      0.805471  
    2881A      0.805759  2882A      0.806322  2883A      0.806951  
    2884A      0.807530  2885A      0.807809  2886A      0.807960  
    2887A      0.808376  2888A      0.808648  2889A      0.809249  
    2890A      0.809520  2891A      0.809966  2892A      0.810241  
    2893A      0.810356  2894A      0.810451  2895A      0.810699  
    2896A      0.811156  2897A      0.811464  2898A      0.811739  
    2899A      0.812062  2900A      0.812529  2901A      0.812771  
    2902A      0.813700  2903A      0.814087  2904A      0.814372  
    2905A      0.814487  2906A      0.814664  2907A      0.815102  
    2908A      0.815583  2909A      0.815837  2910A      0.816200  
    2911A      0.816520  2912A      0.817216  2913A      0.817858  
    2914A      0.818167  2915A      0.818635  2916A      0.819013  
    2917A      0.820287  2918A      0.820384  2919A      0.820832  
    2920A      0.821348  2921A      0.821600  2922A      0.821888  
    2923A      0.822044  2924A      0.822419  2925A      0.823257  
    2926A      0.823569  2927A      0.824182  2928A      0.824641  
    2929A      0.824948  2930A      0.825438  2931A      0.825503  
    2932A      0.825611  2933A      0.825638  2934A      0.826066  
    2935A      0.826470  2936A      0.826508  2937A      0.827079  
    2938A      0.827724  2939A      0.827751  2940A      0.828268  
    2941A      0.828806  2942A      0.828908  2943A      0.829244  
    2944A      0.830108  2945A      0.830534  2946A      0.831647  
    2947A      0.831908  2948A      0.832566  2949A      0.832937  
    2950A      0.833059  2951A      0.833524  2952A      0.833566  
    2953A      0.833968  2954A      0.834167  2955A      0.835180  
    2956A      0.835337  2957A      0.835569  2958A      0.836107  
    2959A      0.836796  2960A      0.837202  2961A      0.837722  
    2962A      0.838175  2963A      0.838535  2964A      0.839021  
    2965A      0.839717  2966A      0.839967  2967A      0.840210  
    2968A      0.841665  2969A      0.842760  2970A      0.843176  
    2971A      0.843453  2972A      0.843624  2973A      0.844094  
    2974A      0.844876  2975A      0.845088  2976A      0.846018  
    2977A      0.846605  2978A      0.847067  2979A      0.847801  
    2980A      0.848374  2981A      0.849540  2982A      0.849752  
    2983A      0.850014  2984A      0.850498  2985A      0.851717  
    2986A      0.851941  2987A      0.852146  2988A      0.852448  
    2989A      0.852792  2990A      0.852981  2991A      0.853798  
    2992A      0.854062  2993A      0.854604  2994A      0.854838  
    2995A      0.854906  2996A      0.855639  2997A      0.855745  
    2998A      0.856459  2999A      0.856670  3000A      0.857264  
    3001A      0.857747  3002A      0.858761  3003A      0.858997  
    3004A      0.859074  3005A      0.859138  3006A      0.859682  
    3007A      0.859933  3008A      0.861381  3009A      0.861498  
    3010A      0.861794  3011A      0.862383  3012A      0.862499  
    3013A      0.862775  3014A      0.862880  3015A      0.863238  
    3016A      0.863615  3017A      0.864520  3018A      0.864685  
    3019A      0.865078  3020A      0.866097  3021A      0.867069  
    3022A      0.867571  3023A      0.868001  3024A      0.868505  
    3025A      0.868604  3026A      0.868928  3027A      0.870719  
    3028A      0.871288  3029A      0.871354  3030A      0.871868  
    3031A      0.872333  3032A      0.873681  3033A      0.874510  
    3034A      0.874982  3035A      0.875389  3036A      0.876120  
    3037A      0.876558  3038A      0.877139  3039A      0.878865  
    3040A      0.878990  3041A      0.879197  3042A      0.879549  
    3043A      0.880345  3044A      0.880728  3045A      0.880872  
    3046A      0.881554  3047A      0.882625  3048A      0.883199  
    3049A      0.883668  3050A      0.883946  3051A      0.884725  
    3052A      0.886965  3053A      0.887815  3054A      0.888148  
    3055A      0.888360  3056A      0.889858  3057A      0.890584  
    3058A      0.891929  3059A      0.891979  3060A      0.892946  
    3061A      0.893285  3062A      0.894292  3063A      0.894850  
    3064A      0.895019  3065A      0.895490  3066A      0.895718  
    3067A      0.896607  3068A      0.897323  3069A      0.897592  
    3070A      0.898004  3071A      0.898781  3072A      0.899456  
    3073A      0.899722  3074A      0.899919  3075A      0.900064  
    3076A      0.901005  3077A      0.901487  3078A      0.901808  
    3079A      0.902030  3080A      0.902263  3081A      0.904274  
    3082A      0.904723  3083A      0.905151  3084A      0.906195  
    3085A      0.906998  3086A      0.907140  3087A      0.908201  
    3088A      0.909054  3089A      0.910013  3090A      0.910379  
    3091A      0.910634  3092A      0.911687  3093A      0.912850  
    3094A      0.913362  3095A      0.913988  3096A      0.914616  
    3097A      0.917386  3098A      0.918263  3099A      0.919905  
    3100A      0.920627  3101A      0.921617  3102A      0.922377  
    3103A      0.922498  3104A      0.923192  3105A      0.923677  
    3106A      0.924489  3107A      0.925044  3108A      0.926084  
    3109A      0.927191  3110A      0.927485  3111A      0.927838  
    3112A      0.928895  3113A      0.930157  3114A      0.930325  
    3115A      0.930751  3116A      0.931319  3117A      0.931612  
    3118A      0.931869  3119A      0.932171  3120A      0.932358  
    3121A      0.933215  3122A      0.933812  3123A      0.934125  
    3124A      0.934292  3125A      0.935010  3126A      0.936620  
    3127A      0.937715  3128A      0.937894  3129A      0.938341  
    3130A      0.940041  3131A      0.940573  3132A      0.940659  
    3133A      0.941589  3134A      0.942332  3135A      0.942738  
    3136A      0.943237  3137A      0.944446  3138A      0.944893  
    3139A      0.945466  3140A      0.947143  3141A      0.947656  
    3142A      0.948029  3143A      0.948955  3144A      0.949961  
    3145A      0.950022  3146A      0.951206  3147A      0.951993  
    3148A      0.952359  3149A      0.953733  3150A      0.954617  
    3151A      0.954832  3152A      0.955540  3153A      0.957873  
    3154A      0.957987  3155A      0.959076  3156A      0.959557  
    3157A      0.960654  3158A      0.960866  3159A      0.961039  
    3160A      0.962898  3161A      0.963528  3162A      0.963903  
    3163A      0.966795  3164A      0.966854  3165A      0.966918  
    3166A      0.967710  3167A      0.967912  3168A      0.969031  
    3169A      0.970029  3170A      0.971096  3171A      0.973218  
    3172A      0.973541  3173A      0.974745  3174A      0.976095  
    3175A      0.976868  3176A      0.979080  3177A      0.980220  
    3178A      0.980714  3179A      0.981257  3180A      0.982170  
    3181A      0.982909  3182A      0.983380  3183A      0.983693  
    3184A      0.985085  3185A      0.985359  3186A      0.985782  
    3187A      0.987282  3188A      0.987354  3189A      0.989032  
    3190A      0.989207  3191A      0.989846  3192A      0.989979  
    3193A      0.990514  3194A      0.990929  3195A      0.991124  
    3196A      0.993008  3197A      0.993957  3198A      0.996649  
    3199A      0.996856  3200A      0.997827  3201A      0.998944  
    3202A      0.999486  3203A      1.001033  3204A      1.002579  
    3205A      1.003067  3206A      1.004726  3207A      1.005345  
    3208A      1.006035  3209A      1.006574  3210A      1.007282  
    3211A      1.007431  3212A      1.008027  3213A      1.009063  
    3214A      1.011391  3215A      1.013069  3216A      1.013656  
    3217A      1.016379  3218A      1.017379  3219A      1.019303  
    3220A      1.021030  3221A      1.021471  3222A      1.023232  
    3223A      1.025304  3224A      1.026831  3225A      1.028000  
    3226A      1.031180  3227A      1.033758  3228A      1.035193  
    3229A      1.036278  3230A      1.036641  3231A      1.037135  
    3232A      1.037289  3233A      1.037787  3234A      1.038389  
    3235A      1.040262  3236A      1.042197  3237A      1.042218  
    3238A      1.042891  3239A      1.043745  3240A      1.046115  
    3241A      1.048373  3242A      1.049515  3243A      1.049655  
    3244A      1.052683  3245A      1.053874  3246A      1.055193  
    3247A      1.055312  3248A      1.055845  3249A      1.056676  
    3250A      1.059054  3251A      1.059120  3252A      1.059222  
    3253A      1.060152  3254A      1.060300  3255A      1.061205  
    3256A      1.061702  3257A      1.064240  3258A      1.064657  
    3259A      1.068975  3260A      1.070601  3261A      1.073571  
    3262A      1.074525  3263A      1.075679  3264A      1.076594  
    3265A      1.077436  3266A      1.080386  3267A      1.081281  
    3268A      1.082135  3269A      1.083843  3270A      1.085394  
    3271A      1.085636  3272A      1.085968  3273A      1.087350  
    3274A      1.087418  3275A      1.087918  3276A      1.088848  
    3277A      1.090839  3278A      1.091034  3279A      1.092056  
    3280A      1.095531  3281A      1.095674  3282A      1.097156  
    3283A      1.098806  3284A      1.099053  3285A      1.101570  
    3286A      1.105319  3287A      1.106290  3288A      1.106554  
    3289A      1.109487  3290A      1.112361  3291A      1.114535  
    3292A      1.116696  3293A      1.121071  3294A      1.123486  
    3295A      1.124114  3296A      1.126757  3297A      1.127205  
    3298A      1.129115  3299A      1.131486  3300A      1.131918  
    3301A      1.137781  3302A      1.145140  3303A      1.145635  
    3304A      1.146012  3305A      1.147824  3306A      1.156744  
    3307A      1.160595  3308A      1.161853  3309A      1.163058  
    3310A      1.165071  3311A      1.165281  3312A      1.173471  
    3313A      1.174805  3314A      1.178071  3315A      1.179073  
    3316A      1.179252  3317A      1.181398  3318A      1.183810  
    3319A      1.188833  3320A      1.190242  3321A      1.190584  
    3322A      1.196185  3323A      1.205373  3324A      1.212761  
    3325A      1.212975  3326A      1.245109  3327A      1.252263  
    3328A      1.258090  3329A      1.259623  3330A      1.271484  
    3331A      1.300282  3332A      1.323163  3333A      1.339135  
    3334A      1.374792  

    Final Occupation by Irrep:
              A 
    DOCC [  2109 ]
    NA   [  2109 ]
    NB   [  2109 ]

  @DF-RHF Final Energy: -28235.90812153105071

   => Energetics <=

    Nuclear Repulsion Energy =         395248.8603509799577296
    One-Electron Energy =             -828936.6146317457314581
    Two-Electron Energy =              405463.2626938751782291
    Total Energy =                     -28235.9081215310361586

Computation Completed


Properties will be evaluated at   0.000000,   0.000000,   0.000000 [a0]

Properties computed using the SCF density matrix


 Multipole Moments:

 ------------------------------------------------------------------------------------
     Multipole            Electronic (a.u.)      Nuclear  (a.u.)        Total (a.u.)
 ------------------------------------------------------------------------------------

 L = 1.  Multiply by 2.5417464519 to convert [e a0] to [Debye]
 Dipole X            :     -37495.7009231        37450.2559831          -45.4449400
 Dipole Y            :    -383693.8473219       383465.4609239         -228.3863980
 Dipole Z            :    -424906.8969533       424772.1660489         -134.7309045
 Magnitude           :                                                  269.0316077

 ------------------------------------------------------------------------------------

*** tstop() called on atl1-1-01-010-20-1.pace.gatech.edu at Fri May 23 05:22:24 2025
Module time:
	user time   =  549423.65 seconds =    9157.06 minutes
	system time =    3397.16 seconds =      56.62 minutes
	total time  =      67927 seconds =    1132.12 minutes
Total time:
	user time   =  549423.65 seconds =    9157.06 minutes
	system time =    3397.16 seconds =      56.62 minutes
	total time  =      67927 seconds =    1132.12 minutes
Wall time: 67927.53 seconds
