# Supplementary material for: SparcleQC: Automated Input File Creation for QM/MM Studies of Protein:Ligand Complexes
Source: J Chem Inf Model. 2025 Jun 17;65(13):6433–40. doi: 10.1021/acs.jcim.5c00617 (PMC12264949; doi:10.1021/acs.jcim.5c00617)
Supplement: Supplementary file 2 [file ci5c00617_si_002.zip › si/convergence/ex1_1ABA/psi4_files/no_ee/cutoff_9.5_psi4_file_cx.out]

Scratch directory: /tmp/
   => Libint2 <=

    Primary   basis highest AM E, G, H:  5, 4, 3
    Auxiliary basis highest AM E, G, H:  6, 5, 4
    Onebody   basis highest AM E, G, H:  6, 5, 4
    Solid Harmonics ordering:            gaussian

*** tstart() called on atl1-1-01-010-24-2.pace.gatech.edu
*** at Tue May 20 10:02:40 2025

   => Loading Basis Set <=

    Name: MINIX
    Role: ORBITAL
    Keyword: BASIS
    atoms 1-2, 4, 6, 27, 31, 39, 52, 65, 76, 80, 97, 119, 129, 136, 156, 160, 180, 199, 203, 213, 232, 259, 263, 270, 286, 306, 309-310, 318, 321-322, 330, 334-335, 345, 367, 386, 396, 400-401, 411, 445, 449, 468, 475, 499, 502-503, 511, 514, 525, 530, 542, 561, 568, 587, 590, 601, 618, 635, 645, 651, 654, 657, 660, 663, 666, 669, 672, 675, 678, 681, 684, 687                                                                                                                                                                                                                                                                                                                               entry O          line   102 file /storage/hive/project/chem-sherrill/csargent30/.conda/envs/psi419/share/psi4/basis/minix.gbs 
    atoms 3, 5, 8-11, 26, 29-30, 32-38, 50-51, 57-64, 75, 78-79, 81-83, 85, 95-96, 98-101, 117-118, 120, 127-128, 134-135, 137-139, 148-149, 155, 158-159, 161-167, 178-179, 181-184, 197-198, 200-201, 211-212, 214-217, 230-231, 233-234, 236, 247-250, 258, 261-262, 268-269, 271-273, 284-285, 287-293, 304-305, 307-308, 316-317, 319-320, 328-329, 331-333, 343-344, 346-349, 365-366, 368-371, 384-385, 387, 394-395, 397-399, 409-410, 412-415, 428-432, 444, 447-448, 450-453, 466-467, 473-474, 476-478, 480, 497-498, 500-501, 509-510, 512-513, 523-524, 526-528, 540-541, 543-546, 559-560, 566-567, 569-572, 585-586, 588-589, 599-600, 602-603, 605, 616-617, 619-621, 630-633, 644, 647 entry C          line    74 file /storage/hive/project/chem-sherrill/csargent30/.conda/envs/psi419/share/psi4/basis/minix.gbs 
    atoms 7, 28, 49, 56, 77, 84, 86, 94, 102, 116, 126, 133, 147, 157, 177, 196, 202, 210, 229, 246, 260, 267, 283, 303, 315, 327, 342, 350, 364, 383, 393, 408, 427, 446, 465, 472, 479, 481-482, 496, 508, 522, 529, 539, 558, 565, 584, 598, 615, 629, 634, 646                                                                                                                                                                                                                                                                                                                                                                                                                                      entry N          line    88 file /storage/hive/project/chem-sherrill/csargent30/.conda/envs/psi419/share/psi4/basis/minix.gbs 
    atoms 12, 121, 150, 235, 604                                                                                                                                                                                                                                                                                                                                                                                                                                                                                                                                                                                                                                                                        entry S          line   256 file /storage/hive/project/chem-sherrill/csargent30/.conda/envs/psi419/share/psi4/basis/minix.gbs 
    atoms 13-25, 40-48, 53-55, 66-74, 87-93, 103-115, 122-125, 130-132, 140-146, 151-154, 168-176, 185-195, 204-209, 218-228, 237-245, 251-257, 264-266, 274-282, 294-302, 311-314, 323-326, 336-341, 351-363, 372-382, 388-392, 402-407, 416-426, 433-443, 454-464, 469-471, 483-495, 504-507, 515-521, 531-538, 547-557, 562-564, 573-583, 591-597, 606-614, 622-628, 636-643, 648-650, 652-653, 655-656, 658-659, 661-662, 664-665, 667-668, 670-671, 673-674, 676-677, 679-680, 682-683, 685-686, 688-701                                                                                                                                                                                           entry H          line    24 file /storage/hive/project/chem-sherrill/csargent30/.conda/envs/psi419/share/psi4/basis/minix.gbs 

   => HF3C: Empirical Dispersion <=

    Grimme's -D3 (BJ-damping) Dispersion Correction
    Grimme S.; Ehrlich S.; Goerigk L. (2011), J. Comput. Chem., 32: 1456

        s6 =       1.000000
        s8 =       0.877700
        a1 =       0.417100
        a2 =       2.914900


         ---------------------------------------------------------
                                   SCF
               by Justin Turney, Rob Parrish, Andy Simmonett
                          and Daniel G. A. Smith
                              RHF Reference
                       10 Threads, 114440 MiB Core
         ---------------------------------------------------------

  ==> Geometry <==

    Molecular point group: c1
    Full point group: C1

    Geometry (in Angstrom), charge = -2, multiplicity = 1:

       Center              X                  Y                   Z               Mass       
    ------------   -----------------  -----------------  -----------------  -----------------
         O            0.239000000000    46.905000000000    47.130000000000    15.994914619570
         O           -3.503000000000    46.132000000000    52.984000000000    15.994914619570
         C            0.283000000000    45.599000000000    47.738000000000    12.000000000000
         O           -2.852000000000    43.343000000000    52.881000000000    15.994914619570
         C           -0.860000000000    45.455000000000    48.481000000000    12.000000000000
         O           -0.834000000000    45.235000000000    53.590000000000    15.994914619570
         N           -0.870000000000    46.412000000000    49.496000000000    14.003074004430
         C           -0.997000000000    47.656000000000    48.915000000000    12.000000000000
         C            0.110000000000    47.928000000000    48.142000000000    12.000000000000
         C           -1.946000000000    46.213000000000    50.350000000000    12.000000000000
         C           -1.912000000000    45.057000000000    51.091000000000    12.000000000000
         S           -2.221000000000    44.980000000000    52.478000000000    31.972071174400
         H           -3.704000000000    46.727000000000    52.258000000000     1.007825032230
         H            1.167000000000    45.497000000000    48.368000000000     1.007825032230
         H            0.327000000000    44.830000000000    46.967000000000     1.007825032230
         H           -0.889000000000    44.457000000000    48.918000000000     1.007825032230
         H           -1.732000000000    45.592000000000    47.841000000000     1.007825032230
         H           -1.082000000000    48.410000000000    49.697000000000     1.007825032230
         H           -1.889000000000    47.674000000000    48.289000000000     1.007825032230
         H           -0.002000000000    48.903000000000    47.668000000000     1.007825032230
         H            1.001000000000    47.937000000000    48.769000000000     1.007825032230
         H           -2.823000000000    46.129000000000    49.708000000000     1.007825032230
         H           -1.985000000000    47.054000000000    51.042000000000     1.007825032230
         H           -0.840000000000    44.862000000000    51.112000000000     1.007825032230
         H           -2.601000000000    44.372000000000    50.598000000000     1.007825032230
         C            9.479000000000    49.442000000000    55.784000000000    12.000000000000
         O            9.222000000000    50.616000000000    56.099000000000    15.994914619570
         N            8.831000000000    48.837000000000    54.788000000000    14.003074004430
         C            7.706000000000    49.436000000000    54.084000000000    12.000000000000
         C            6.456000000000    48.981000000000    54.822000000000    12.000000000000
         O            6.310000000000    47.784000000000    55.139000000000    15.994914619570
         C            7.599000000000    48.942000000000    52.633000000000    12.000000000000
         C            8.692000000000    49.472000000000    51.736000000000    12.000000000000
         C            9.959000000000    48.898000000000    51.781000000000    12.000000000000
         C            8.415000000000    50.537000000000    50.880000000000    12.000000000000
         C           10.961000000000    49.400000000000    50.960000000000    12.000000000000
         C            9.426000000000    51.032000000000    50.065000000000    12.000000000000
         C           10.685000000000    50.467000000000    50.116000000000    12.000000000000
         O           11.708000000000    50.978000000000    49.318000000000    15.994914619570
         H            9.136000000000    47.916000000000    54.508000000000     1.007825032230
         H            7.783000000000    50.523000000000    54.107000000000     1.007825032230
         H            6.637000000000    49.260000000000    52.230000000000     1.007825032230
         H            7.639000000000    47.853000000000    52.629000000000     1.007825032230
         H           10.161000000000    48.072000000000    52.447000000000     1.007825032230
         H            7.427000000000    50.972000000000    50.851000000000     1.007825032230
         H           11.948000000000    48.963000000000    50.978000000000     1.007825032230
         H            9.228000000000    51.855000000000    49.395000000000     1.007825032230
         H           11.376000000000    51.721000000000    48.808000000000     1.007825032230
         N            5.533000000000    49.874000000000    55.110000000000    14.003074004430
         C            4.317000000000    49.477000000000    55.789000000000    12.000000000000
         C            3.333000000000    50.620000000000    55.891000000000    12.000000000000
         O            3.372000000000    51.588000000000    55.127000000000    15.994914619570
         H            5.674000000000    50.841000000000    54.856000000000     1.007825032230
         H            4.569000000000    49.137000000000    56.794000000000     1.007825032230
         H            3.854000000000    48.656000000000    55.241000000000     1.007825032230
         N            2.442000000000    50.507000000000    56.862000000000    14.003074004430
         C            1.413000000000    51.506000000000    57.119000000000    12.000000000000
         C            0.005000000000    50.927000000000    57.232000000000    12.000000000000
         C           -0.521000000000    50.237000000000    56.001000000000    12.000000000000
         C           -0.985000000000    51.011000000000    54.951000000000    12.000000000000
         C           -0.569000000000    48.854000000000    55.936000000000    12.000000000000
         C           -1.502000000000    50.387000000000    53.835000000000    12.000000000000
         C           -1.086000000000    48.222000000000    54.817000000000    12.000000000000
         C           -1.549000000000    49.003000000000    53.779000000000    12.000000000000
         O           -2.106000000000    48.406000000000    52.664000000000    15.994914619570
         H            2.477000000000    49.689000000000    57.454000000000     1.007825032230
         H            1.439000000000    52.275000000000    56.347000000000     1.007825032230
         H            0.006000000000    50.203000000000    58.047000000000     1.007825032230
         H           -0.679000000000    51.735000000000    57.492000000000     1.007825032230
         H           -0.943000000000    52.089000000000    55.005000000000     1.007825032230
         H           -0.201000000000    48.265000000000    56.763000000000     1.007825032230
         H           -1.869000000000    50.975000000000    53.007000000000     1.007825032230
         H           -1.126000000000    47.144000000000    54.759000000000     1.007825032230
         H           -2.740000000000    47.740000000000    52.940000000000     1.007825032230
         C           -4.489000000000    54.638000000000    59.165000000000    12.000000000000
         O           -5.677000000000    54.600000000000    58.838000000000    15.994914619570
         N           -3.764000000000    53.513000000000    59.144000000000    14.003074004430
         C           -4.323000000000    52.242000000000    58.734000000000    12.000000000000
         C           -3.681000000000    51.215000000000    59.641000000000    12.000000000000
         O           -2.469000000000    51.006000000000    59.589000000000    15.994914619570
         C           -3.962000000000    52.008000000000    57.296000000000    12.000000000000
         C           -4.635000000000    50.801000000000    56.669000000000    12.000000000000
         C           -4.176000000000    49.512000000000    56.726000000000    12.000000000000
         N           -5.696000000000    50.809000000000    55.872000000000    14.003074004430
         C           -5.895000000000    49.594000000000    55.423000000000    12.000000000000
         N           -4.976000000000    48.833000000000    55.943000000000    14.003074004430
         H           -2.794000000000    53.552000000000    59.424000000000     1.007825032230
         H           -5.406000000000    52.241000000000    58.862000000000     1.007825032230
         H           -2.883000000000    51.867000000000    57.234000000000     1.007825032230
         H           -4.231000000000    52.894000000000    56.721000000000     1.007825032230
         H           -6.258000000000    51.618000000000    55.648000000000     1.007825032230
         H           -3.337000000000    49.137000000000    57.293000000000     1.007825032230
         H           -6.677000000000    49.282000000000    54.747000000000     1.007825032230
         N           -4.454000000000    50.568000000000    60.487000000000    14.003074004430
         C           -3.913000000000    49.659000000000    61.489000000000    12.000000000000
         C           -3.055000000000    48.558000000000    60.876000000000    12.000000000000
         O           -3.491000000000    47.931000000000    59.898000000000    15.994914619570
         C           -5.077000000000    49.060000000000    62.264000000000    12.000000000000
         C           -4.581000000000    48.271000000000    63.463000000000    12.000000000000
         C           -5.696000000000    47.747000000000    64.361000000000    12.000000000000
         C           -5.125000000000    47.550000000000    65.754000000000    12.000000000000
         N           -6.117000000000    47.166000000000    66.752000000000    14.003074004430
         H           -5.453000000000    50.706000000000    60.440000000000     1.007825032230
         H           -3.296000000000    50.234000000000    62.180000000000     1.007825032230
         H           -5.727000000000    49.864000000000    62.610000000000     1.007825032230
         H           -5.643000000000    48.398000000000    61.608000000000     1.007825032230
         H           -4.005000000000    47.420000000000    63.099000000000     1.007825032230
         H           -3.926000000000    48.910000000000    64.055000000000     1.007825032230
         H           -6.513000000000    48.468000000000    64.395000000000     1.007825032230
         H           -6.062000000000    46.795000000000    63.976000000000     1.007825032230
         H           -4.367000000000    46.769000000000    65.706000000000     1.007825032230
         H           -4.651000000000    48.479000000000    66.072000000000     1.007825032230
         H           -5.667000000000    47.053000000000    67.649000000000     1.007825032230
         H           -6.548000000000    46.294000000000    66.480000000000     1.007825032230
         H           -6.824000000000    47.884000000000    66.818000000000     1.007825032230
         N           -1.840000000000    48.367000000000    61.392000000000    14.003074004430
         C           -0.992000000000    47.311000000000    60.887000000000    12.000000000000
         C           -0.176000000000    46.758000000000    62.031000000000    12.000000000000
         O            0.958000000000    47.176000000000    62.300000000000    15.994914619570
         C           -0.081000000000    47.849000000000    59.785000000000    12.000000000000
         S            0.906000000000    46.497000000000    59.054000000000    31.972071174400
         H           -1.511000000000    48.963000000000    62.139000000000     1.007825032230
         H           -1.616000000000    46.517000000000    60.478000000000     1.007825032230
         H           -0.691000000000    48.308000000000    59.007000000000     1.007825032230
         H            0.590000000000    48.598000000000    60.206000000000     1.007825032230
         N           -0.745000000000    45.803000000000    62.754000000000    14.003074004430
         C           -0.066000000000    45.169000000000    63.887000000000    12.000000000000
         C            1.297000000000    44.560000000000    63.509000000000    12.000000000000
         O            2.300000000000    44.868000000000    64.165000000000    15.994914619570
         H           -1.679000000000    45.502000000000    62.515000000000     1.007825032230
         H            0.092000000000    45.920000000000    64.661000000000     1.007825032230
         H           -0.706000000000    44.381000000000    64.285000000000     1.007825032230
         N            1.441000000000    43.750000000000    62.430000000000    14.003074004430
         C            2.722000000000    43.233000000000    61.953000000000    12.000000000000
         C            3.756000000000    44.331000000000    61.685000000000    12.000000000000
         O            4.949000000000    44.126000000000    61.944000000000    15.994914619570
         C            2.361000000000    42.431000000000    60.697000000000    12.000000000000
         C            0.961000000000    41.944000000000    60.950000000000    12.000000000000
         C            0.350000000000    43.177000000000    61.613000000000    12.000000000000
         H            3.124000000000    42.549000000000    62.701000000000     1.007825032230
         H            2.394000000000    43.066000000000    59.812000000000     1.007825032230
         H            3.040000000000    41.586000000000    60.581000000000     1.007825032230
         H            0.449000000000    41.692000000000    60.021000000000     1.007825032230
         H            0.963000000000    41.096000000000    61.635000000000     1.007825032230
         H           -0.493000000000    42.895000000000    62.243000000000     1.007825032230
         H            0.031000000000    43.893000000000    60.855000000000     1.007825032230
         N            3.322000000000    45.484000000000    61.134000000000    14.003074004430
         C            4.203000000000    46.620000000000    60.883000000000    12.000000000000
         C            3.465000000000    47.784000000000    60.221000000000    12.000000000000
         S            2.700000000000    47.388000000000    58.627000000000    31.972071174400
         H            2.346000000000    45.564000000000    60.885000000000     1.007825032230
         H            5.022000000000    46.302000000000    60.238000000000     1.007825032230
         H            2.681000000000    48.119000000000    60.900000000000     1.007825032230
         H            4.169000000000    48.603000000000    60.074000000000     1.007825032230
         C           12.566000000000    53.009000000000    57.937000000000    12.000000000000
         O           12.459000000000    51.916000000000    57.371000000000    15.994914619570
         N           11.485000000000    53.672000000000    58.281000000000    14.003074004430
         C           10.147000000000    53.178000000000    57.973000000000    12.000000000000
         C            9.589000000000    54.010000000000    56.814000000000    12.000000000000
         O            9.658000000000    55.244000000000    56.807000000000    15.994914619570
         C            9.253000000000    53.305000000000    59.218000000000    12.000000000000
         C            7.869000000000    52.700000000000    59.024000000000    12.000000000000
         C            7.687000000000    51.343000000000    59.216000000000    12.000000000000
         C            6.802000000000    53.499000000000    58.641000000000    12.000000000000
         C            6.436000000000    50.789000000000    59.028000000000    12.000000000000
         C            5.556000000000    52.939000000000    58.454000000000    12.000000000000
         C            5.384000000000    51.590000000000    58.648000000000    12.000000000000
         H           11.583000000000    54.549000000000    58.773000000000     1.007825032230
         H           10.206000000000    52.132000000000    57.673000000000     1.007825032230
         H            9.741000000000    52.795000000000    60.049000000000     1.007825032230
         H            9.144000000000    54.360000000000    59.467000000000     1.007825032230
         H            8.518000000000    50.720000000000    59.511000000000     1.007825032230
         H            6.947000000000    54.558000000000    58.489000000000     1.007825032230
         H            6.284000000000    49.730000000000    59.179000000000     1.007825032230
         H            4.721000000000    53.557000000000    58.157000000000     1.007825032230
         H            4.408000000000    51.152000000000    58.500000000000     1.007825032230
         N            9.024000000000    53.368000000000    55.798000000000    14.003074004430
         C            8.472000000000    54.040000000000    54.638000000000    12.000000000000
         C            6.973000000000    53.748000000000    54.671000000000    12.000000000000
         O            6.536000000000    52.594000000000    54.558000000000    15.994914619570
         C            9.142000000000    53.478000000000    53.348000000000    12.000000000000
         C           10.605000000000    53.856000000000    53.284000000000    12.000000000000
         C            8.446000000000    54.045000000000    52.136000000000    12.000000000000
         C           11.302000000000    53.478000000000    54.566000000000    12.000000000000
         H            8.976000000000    52.360000000000    55.835000000000     1.007825032230
         H            8.645000000000    55.114000000000    54.711000000000     1.007825032230
         H            9.051000000000    52.392000000000    53.340000000000     1.007825032230
         H           11.075000000000    53.332000000000    52.452000000000     1.007825032230
         H           10.693000000000    54.931000000000    53.129000000000     1.007825032230
         H            7.389000000000    53.781000000000    52.167000000000     1.007825032230
         H            8.549000000000    55.130000000000    52.132000000000     1.007825032230
         H            8.897000000000    53.634000000000    51.233000000000     1.007825032230
         H           12.377000000000    53.428000000000    54.395000000000     1.007825032230
         H           11.090000000000    54.227000000000    55.329000000000     1.007825032230
         H           10.942000000000    52.506000000000    54.902000000000     1.007825032230
         N            6.166000000000    54.792000000000    54.866000000000    14.003074004430
         C            4.714000000000    54.653000000000    54.968000000000    12.000000000000
         C            4.103000000000    54.707000000000    53.574000000000    12.000000000000
         O            4.298000000000    55.692000000000    52.855000000000    15.994914619570
         C            4.122000000000    55.782000000000    55.827000000000    12.000000000000
         C            2.598000000000    55.732000000000    55.945000000000    12.000000000000
         N            2.013000000000    56.857000000000    56.341000000000    14.003074004430
         O            1.918000000000    54.728000000000    55.674000000000    15.994914619570
         H            6.573000000000    55.713000000000    54.946000000000     1.007825032230
         H            4.477000000000    53.693000000000    55.426000000000     1.007825032230
         H            4.547000000000    55.711000000000    56.828000000000     1.007825032230
         H            4.408000000000    56.740000000000    55.392000000000     1.007825032230
         H            2.573000000000    57.671000000000    56.551000000000     1.007825032230
         H            1.008000000000    56.899000000000    56.432000000000     1.007825032230
         N            3.358000000000    53.697000000000    53.143000000000    14.003074004430
         C            2.813000000000    53.718000000000    51.788000000000    12.000000000000
         C            1.415000000000    54.343000000000    51.725000000000    12.000000000000
         O            0.846000000000    54.490000000000    50.639000000000    15.994914619570
         C            2.765000000000    52.263000000000    51.154000000000    12.000000000000
         C            1.854000000000    51.314000000000    51.971000000000    12.000000000000
         C            4.222000000000    51.753000000000    51.018000000000    12.000000000000
         C            1.552000000000    49.957000000000    51.275000000000    12.000000000000
         H            3.168000000000    52.914000000000    53.752000000000     1.007825032230
         H            3.476000000000    54.326000000000    51.173000000000     1.007825032230
         H            2.346000000000    52.349000000000    50.152000000000     1.007825032230
         H            2.343000000000    51.107000000000    52.923000000000     1.007825032230
         H            0.910000000000    51.822000000000    52.168000000000     1.007825032230
         H            4.218000000000    50.753000000000    50.584000000000     1.007825032230
         H            4.784000000000    52.427000000000    50.372000000000     1.007825032230
         H            4.689000000000    51.720000000000    52.002000000000     1.007825032230
         H            0.908000000000    49.355000000000    51.916000000000     1.007825032230
         H            2.486000000000    49.425000000000    51.096000000000     1.007825032230
         H            1.050000000000    50.140000000000    50.325000000000     1.007825032230
         N            0.803000000000    54.699000000000    52.842000000000    14.003074004430
         C           -0.523000000000    55.306000000000    52.821000000000    12.000000000000
         C           -0.453000000000    56.609000000000    53.627000000000    12.000000000000
         O           -0.633000000000    56.589000000000    54.848000000000    15.994914619570
         C           -1.551000000000    54.355000000000    53.441000000000    12.000000000000
         C           -2.945000000000    54.929000000000    53.268000000000    12.000000000000
         S           -4.230000000000    53.864000000000    53.922000000000    31.972071174400
         C           -4.327000000000    52.868000000000    52.489000000000    12.000000000000
         H            1.263000000000    54.547000000000    53.728000000000     1.007825032230
         H           -0.806000000000    55.528000000000    51.792000000000     1.007825032230
         H           -1.338000000000    54.233000000000    54.503000000000     1.007825032230
         H           -1.494000000000    53.386000000000    52.946000000000     1.007825032230
         H           -2.992000000000    55.887000000000    53.785000000000     1.007825032230
         H           -3.129000000000    55.092000000000    52.206000000000     1.007825032230
         H           -5.082000000000    52.095000000000    52.634000000000     1.007825032230
         H           -4.601000000000    53.487000000000    51.634000000000     1.007825032230
         H           -3.359000000000    52.401000000000    52.305000000000     1.007825032230
         N           -0.069000000000    57.747000000000    53.033000000000    14.003074004430
         C            0.130000000000    59.004000000000    53.753000000000    12.000000000000
         C            0.742000000000    59.923000000000    52.710000000000    12.000000000000
         C            0.180000000000    59.391000000000    51.392000000000    12.000000000000
         C            0.301000000000    57.877000000000    51.623000000000    12.000000000000
         H            0.857000000000    58.842000000000    54.549000000000     1.007825032230
         H            0.437000000000    60.956000000000    52.875000000000     1.007825032230
         H            1.829000000000    59.841000000000    52.721000000000     1.007825032230
         H           -0.857000000000    59.694000000000    51.246000000000     1.007825032230
         H            0.798000000000    59.706000000000    50.551000000000     1.007825032230
         H            1.320000000000    57.531000000000    51.449000000000     1.007825032230
         H           -0.402000000000    57.335000000000    50.990000000000     1.007825032230
         C           -7.234000000000    57.352000000000    53.418000000000    12.000000000000
         O           -7.586000000000    58.298000000000    52.725000000000    15.994914619570
         N           -7.092000000000    56.125000000000    52.927000000000    14.003074004430
         C           -7.542000000000    55.739000000000    51.597000000000    12.000000000000
         C           -6.706000000000    56.276000000000    50.425000000000    12.000000000000
         O           -7.110000000000    56.102000000000    49.266000000000    15.994914619570
         H           -6.650000000000    55.425000000000    53.506000000000     1.007825032230
         H           -7.532000000000    54.650000000000    51.544000000000     1.007825032230
         H           -8.570000000000    56.079000000000    51.470000000000     1.007825032230
         N           -5.539000000000    56.901000000000    50.662000000000    14.003074004430
         C           -4.668000000000    57.406000000000    49.617000000000    12.000000000000
         C           -3.305000000000    56.701000000000    49.689000000000    12.000000000000
         O           -2.574000000000    56.844000000000    50.663000000000    15.994914619570
         C           -4.477000000000    58.938000000000    49.771000000000    12.000000000000
         C           -3.520000000000    59.471000000000    48.683000000000    12.000000000000
         C           -5.826000000000    59.653000000000    49.617000000000    12.000000000000
         H           -5.252000000000    57.026000000000    51.622000000000     1.007825032230
         H           -5.122000000000    57.201000000000    48.647000000000     1.007825032230
         H           -4.063000000000    59.154000000000    50.756000000000     1.007825032230
         H           -2.553000000000    58.975000000000    48.774000000000     1.007825032230
         H           -3.390000000000    60.546000000000    48.809000000000     1.007825032230
         H           -3.941000000000    59.268000000000    47.698000000000     1.007825032230
         H           -6.518000000000    59.291000000000    50.377000000000     1.007825032230
         H           -6.234000000000    59.449000000000    48.627000000000     1.007825032230
         H           -5.684000000000    60.727000000000    49.737000000000     1.007825032230
         N           -2.981000000000    55.933000000000    48.650000000000    14.003074004430
         C           -1.694000000000    55.276000000000    48.503000000000    12.000000000000
         C           -0.689000000000    56.178000000000    47.833000000000    12.000000000000
         O           -1.007000000000    57.031000000000    46.986000000000    15.994914619570
         C           -1.807000000000    54.027000000000    47.654000000000    12.000000000000
         C           -2.448000000000    52.908000000000    48.447000000000    12.000000000000
         C           -1.674000000000    52.148000000000    49.313000000000    12.000000000000
         C           -3.793000000000    52.637000000000    48.293000000000    12.000000000000
         C           -2.246000000000    51.109000000000    50.022000000000    12.000000000000
         C           -4.359000000000    51.592000000000    49.009000000000    12.000000000000
         C           -3.585000000000    50.828000000000    49.870000000000    12.000000000000
         H           -3.669000000000    55.800000000000    47.923000000000     1.007825032230
         H           -1.321000000000    55.001000000000    49.490000000000     1.007825032230
         H           -2.418000000000    54.242000000000    46.778000000000     1.007825032230
         H           -0.812000000000    53.718000000000    47.333000000000     1.007825032230
         H           -0.624000000000    52.369000000000    49.433000000000     1.007825032230
         H           -4.397000000000    53.231000000000    47.623000000000     1.007825032230
         H           -1.643000000000    50.518000000000    50.695000000000     1.007825032230
         H           -5.410000000000    51.372000000000    48.895000000000     1.007825032230
         H           -4.032000000000    50.014000000000    50.420000000000     1.007825032230
         N            0.559000000000    55.981000000000    48.219000000000    14.003074004430
         C            1.648000000000    56.676000000000    47.609000000000    12.000000000000
         C            2.148000000000    55.749000000000    46.503000000000    12.000000000000
         O            2.969000000000    54.837000000000    46.727000000000    15.994914619570
         C            2.727000000000    56.921000000000    48.641000000000    12.000000000000
         C            3.851000000000    57.807000000000    48.123000000000    12.000000000000
         O            4.136000000000    57.836000000000    46.930000000000    15.994914619570
         O            4.466000000000    58.475000000000    48.937000000000    15.994914619570
         H            0.748000000000    55.324000000000    48.962000000000     1.007825032230
         H            1.306000000000    57.621000000000    47.186000000000     1.007825032230
         H            3.149000000000    55.961000000000    48.937000000000     1.007825032230
         H            2.279000000000    57.394000000000    49.515000000000     1.007825032230
         N            1.729000000000    56.044000000000    45.279000000000    14.003074004430
         C            2.074000000000    55.193000000000    44.152000000000    12.000000000000
         C            3.544000000000    55.165000000000    43.751000000000    12.000000000000
         O            4.028000000000    54.128000000000    43.262000000000    15.994914619570
         C            1.196000000000    55.606000000000    42.978000000000    12.000000000000
         C           -0.276000000000    55.169000000000    43.109000000000    12.000000000000
         O           -0.642000000000    54.440000000000    44.043000000000    15.994914619570
         O           -1.058000000000    55.533000000000    42.223000000000    15.994914619570
         H            1.165000000000    56.868000000000    45.129000000000     1.007825032230
         H            1.794000000000    54.174000000000    44.420000000000     1.007825032230
         H            1.224000000000    56.692000000000    42.895000000000     1.007825032230
         H            1.608000000000    55.175000000000    42.065000000000     1.007825032230
         N            4.295000000000    56.236000000000    44.041000000000    14.003074004430
         C            5.738000000000    56.262000000000    43.810000000000    12.000000000000
         C            6.419000000000    55.264000000000    44.753000000000    12.000000000000
         O            7.287000000000    54.507000000000    44.311000000000    15.994914619570
         C            6.285000000000    57.691000000000    44.060000000000    12.000000000000
         C            7.817000000000    57.877000000000    44.132000000000    12.000000000000
         C            8.325000000000    58.939000000000    45.136000000000    12.000000000000
         O            7.863000000000    60.082000000000    45.076000000000    15.994914619570
         O            9.188000000000    58.652000000000    45.976000000000    15.994914619570
         H            3.849000000000    57.053000000000    44.433000000000     1.007825032230
         H            5.941000000000    55.976000000000    42.778000000000     1.007825032230
         H            5.919000000000    58.324000000000    43.252000000000     1.007825032230
         H            5.858000000000    58.056000000000    44.994000000000     1.007825032230
         H            8.165000000000    58.163000000000    43.139000000000     1.007825032230
         H            8.267000000000    56.918000000000    44.390000000000     1.007825032230
         N            6.007000000000    55.188000000000    46.022000000000    14.003074004430
         C            6.595000000000    54.232000000000    46.948000000000    12.000000000000
         C            6.178000000000    52.810000000000    46.615000000000    12.000000000000
         O            7.003000000000    51.909000000000    46.780000000000    15.994914619570
         C            6.185000000000    54.544000000000    48.389000000000    12.000000000000
         C            6.770000000000    55.890000000000    48.845000000000    12.000000000000
         C            8.263000000000    55.770000000000    49.033000000000    12.000000000000
         C            9.097000000000    56.857000000000    48.364000000000    12.000000000000
         N            8.714000000000    58.206000000000    48.749000000000    14.003074004430
         H            5.275000000000    55.805000000000    46.344000000000     1.007825032230
         H            7.680000000000    54.301000000000    46.874000000000     1.007825032230
         H            5.098000000000    54.589000000000    48.449000000000     1.007825032230
         H            6.549000000000    53.753000000000    49.045000000000     1.007825032230
         H            6.562000000000    56.648000000000    48.090000000000     1.007825032230
         H            6.309000000000    56.183000000000    49.788000000000     1.007825032230
         H            8.470000000000    55.798000000000    50.103000000000     1.007825032230
         H            8.583000000000    54.803000000000    48.645000000000     1.007825032230
         H           10.142000000000    56.705000000000    48.635000000000     1.007825032230
         H            8.998000000000    56.759000000000    47.283000000000     1.007825032230
         H            9.047000000000    58.862000000000    48.057000000000     1.007825032230
         H            7.708000000000    58.265000000000    48.811000000000     1.007825032230
         H            9.121000000000    58.428000000000    49.646000000000     1.007825032230
         N            4.954000000000    52.544000000000    46.147000000000    14.003074004430
         C            4.574000000000    51.175000000000    45.767000000000    12.000000000000
         C            5.400000000000    50.768000000000    44.548000000000    12.000000000000
         O            5.935000000000    49.653000000000    44.554000000000    15.994914619570
         C            3.036000000000    51.092000000000    45.467000000000    12.000000000000
         C            2.286000000000    51.433000000000    46.777000000000    12.000000000000
         C            2.604000000000    49.685000000000    45.023000000000    12.000000000000
         C            0.773000000000    51.661000000000    46.639000000000    12.000000000000
         H            4.282000000000    53.292000000000    46.053000000000     1.007825032230
         H            4.809000000000    50.502000000000    46.592000000000     1.007825032230
         H            2.774000000000    51.816000000000    44.696000000000     1.007825032230
         H            2.438000000000    50.609000000000    47.474000000000     1.007825032230
         H            2.731000000000    52.331000000000    47.204000000000     1.007825032230
         H            3.120000000000    49.420000000000    44.100000000000     1.007825032230
         H            2.859000000000    48.965000000000    45.800000000000     1.007825032230
         H            1.527000000000    49.672000000000    44.854000000000     1.007825032230
         H            0.349000000000    51.893000000000    47.616000000000     1.007825032230
         H            0.592000000000    52.493000000000    45.958000000000     1.007825032230
         H            0.304000000000    50.760000000000    46.244000000000     1.007825032230
         N            5.592000000000    51.650000000000    43.542000000000    14.003074004430
         C            6.428000000000    51.322000000000    42.387000000000    12.000000000000
         C            7.875000000000    50.984000000000    42.805000000000    12.000000000000
         O            8.493000000000    50.019000000000    42.350000000000    15.994914619570
         C            6.431000000000    52.514000000000    41.431000000000    12.000000000000
         H            5.148000000000    52.556000000000    43.589000000000     1.007825032230
         H            5.999000000000    50.461000000000    41.875000000000     1.007825032230
         H            7.051000000000    52.284000000000    40.564000000000     1.007825032230
         H            6.833000000000    53.389000000000    41.943000000000     1.007825032230
         H            5.412000000000    52.720000000000    41.104000000000     1.007825032230
         N            8.420000000000    51.753000000000    43.762000000000    14.003074004430
         C            9.754000000000    51.519000000000    44.282000000000    12.000000000000
         C            9.824000000000    50.151000000000    44.980000000000    12.000000000000
         O           10.783000000000    49.382000000000    44.768000000000    15.994914619570
         C           10.071000000000    52.653000000000    45.226000000000    12.000000000000
         C           11.325000000000    52.457000000000    46.033000000000    12.000000000000
         C           11.503000000000    53.587000000000    47.030000000000    12.000000000000
         O           11.927000000000    54.654000000000    46.595000000000    15.994914619570
         O           11.218000000000    53.423000000000    48.217000000000    15.994914619570
         H            7.881000000000    52.522000000000    44.133000000000     1.007825032230
         H           10.465000000000    51.534000000000    43.456000000000     1.007825032230
         H           10.183000000000    53.564000000000    44.639000000000     1.007825032230
         H            9.233000000000    52.781000000000    45.911000000000     1.007825032230
         H           11.260000000000    51.512000000000    46.572000000000     1.007825032230
         H           12.184000000000    52.430000000000    45.362000000000     1.007825032230
         N            8.796000000000    49.803000000000    45.757000000000    14.003074004430
         C            8.772000000000    48.508000000000    46.402000000000    12.000000000000
         C            8.758000000000    47.383000000000    45.375000000000    12.000000000000
         O            9.544000000000    46.436000000000    45.473000000000    15.994914619570
         C            7.545000000000    48.399000000000    47.296000000000    12.000000000000
         C            7.324000000000    47.081000000000    48.078000000000    12.000000000000
         C            8.510000000000    46.703000000000    48.971000000000    12.000000000000
         C            6.091000000000    47.281000000000    48.927000000000    12.000000000000
         H            8.031000000000    50.447000000000    45.895000000000     1.007825032230
         H            9.665000000000    48.408000000000    47.019000000000     1.007825032230
         H            7.607000000000    49.203000000000    48.029000000000     1.007825032230
         H            6.664000000000    48.575000000000    46.679000000000     1.007825032230
         H            7.141000000000    46.273000000000    47.369000000000     1.007825032230
         H            9.398000000000    46.559000000000    48.355000000000     1.007825032230
         H            8.284000000000    45.779000000000    49.503000000000     1.007825032230
         H            8.692000000000    47.501000000000    49.691000000000     1.007825032230
         H            5.893000000000    46.375000000000    49.500000000000     1.007825032230
         H            5.238000000000    47.497000000000    48.283000000000     1.007825032230
         H            6.252000000000    48.115000000000    49.610000000000     1.007825032230
         N            7.912000000000    47.499000000000    44.338000000000    14.003074004430
         C            7.852000000000    46.455000000000    43.322000000000    12.000000000000
         C            6.783000000000    46.760000000000    42.296000000000    12.000000000000
         C            5.362000000000    46.760000000000    42.865000000000    12.000000000000
         C            4.409000000000    47.143000000000    41.755000000000    12.000000000000
         C            4.990000000000    45.393000000000    43.428000000000    12.000000000000
         H            7.316000000000    48.311000000000    44.262000000000     1.007825032230
         H            7.603000000000    45.512000000000    43.810000000000     1.007825032230
         H            6.984000000000    47.744000000000    41.873000000000     1.007825032230
         H            6.841000000000    46.018000000000    41.499000000000     1.007825032230
         H            5.298000000000    47.502000000000    43.661000000000     1.007825032230
         H            3.388000000000    47.150000000000    42.138000000000     1.007825032230
         H            4.488000000000    46.420000000000    40.943000000000     1.007825032230
         H            4.664000000000    48.135000000000    41.383000000000     1.007825032230
         H            5.683000000000    45.128000000000    44.226000000000     1.007825032230
         H            3.975000000000    45.428000000000    43.824000000000     1.007825032230
         H            5.045000000000    44.646000000000    42.636000000000     1.007825032230
         C           12.810000000000    44.733000000000    44.943000000000    12.000000000000
         O           13.706000000000    43.894000000000    45.089000000000    15.994914619570
         N           11.531000000000    44.377000000000    44.905000000000    14.003074004430
         C           11.130000000000    42.976000000000    44.972000000000    12.000000000000
         C           11.340000000000    42.248000000000    43.660000000000    12.000000000000
         O           11.424000000000    41.017000000000    43.683000000000    15.994914619570
         C            9.646000000000    42.848000000000    45.362000000000    12.000000000000
         C            9.265000000000    43.266000000000    46.773000000000    12.000000000000
         C            7.755000000000    43.294000000000    46.907000000000    12.000000000000
         C            9.881000000000    42.319000000000    47.757000000000    12.000000000000
         H           10.821000000000    45.091000000000    44.828000000000     1.007825032230
         H           11.730000000000    42.484000000000    45.738000000000     1.007825032230
         H            9.070000000000    43.463000000000    44.670000000000     1.007825032230
         H            9.347000000000    41.809000000000    45.223000000000     1.007825032230
         H            9.653000000000    44.268000000000    46.959000000000     1.007825032230
         H            7.485000000000    43.594000000000    47.920000000000     1.007825032230
         H            7.340000000000    44.007000000000    46.194000000000     1.007825032230
         H            7.354000000000    42.301000000000    46.703000000000     1.007825032230
         H            9.608000000000    42.618000000000    48.769000000000     1.007825032230
         H           10.966000000000    42.341000000000    47.652000000000     1.007825032230
         H            9.518000000000    41.309000000000    47.566000000000     1.007825032230
         N           11.455000000000    42.952000000000    42.525000000000    14.003074004430
         C           11.525000000000    42.334000000000    41.214000000000    12.000000000000
         C           10.164000000000    41.769000000000    40.833000000000    12.000000000000
         O           10.081000000000    40.762000000000    40.130000000000    15.994914619570
         H           11.495000000000    43.959000000000    42.585000000000     1.007825032230
         H           11.825000000000    43.080000000000    40.478000000000     1.007825032230
         H           12.259000000000    41.529000000000    41.232000000000     1.007825032230
         N            9.056000000000    42.383000000000    41.229000000000    14.003074004430
         C            7.732000000000    41.847000000000    40.950000000000    12.000000000000
         C            7.015000000000    42.653000000000    39.888000000000    12.000000000000
         O            7.168000000000    43.877000000000    39.827000000000    15.994914619570
         C            6.847000000000    41.867000000000    42.198000000000    12.000000000000
         C            7.270000000000    40.907000000000    43.286000000000    12.000000000000
         C            6.765000000000    39.494000000000    43.037000000000    12.000000000000
         N            5.309000000000    39.509000000000    42.945000000000    14.003074004430
         C            4.456000000000    39.277000000000    43.947000000000    12.000000000000
         N            4.847000000000    39.018000000000    45.181000000000    14.003074004430
         N            3.160000000000    39.333000000000    43.692000000000    14.003074004430
         H            9.134000000000    43.250000000000    41.741000000000     1.007825032230
         H            7.833000000000    40.818000000000    40.605000000000     1.007825032230
         H            6.864000000000    42.876000000000    42.610000000000     1.007825032230
         H            5.825000000000    41.629000000000    41.903000000000     1.007825032230
         H            8.359000000000    40.887000000000    43.332000000000     1.007825032230
         H            6.881000000000    41.260000000000    44.241000000000     1.007825032230
         H            7.071000000000    38.848000000000    43.860000000000     1.007825032230
         H            7.184000000000    39.117000000000    42.104000000000     1.007825032230
         H            4.909000000000    39.714000000000    42.040000000000     1.007825032230
         H            5.832000000000    38.979000000000    45.401000000000     1.007825032230
         H            4.161000000000    38.858000000000    45.905000000000     1.007825032230
         H            2.838000000000    39.538000000000    42.757000000000     1.007825032230
         H            2.492000000000    39.171000000000    44.432000000000     1.007825032230
         N            6.207000000000    41.956000000000    39.087000000000    14.003074004430
         C            5.293000000000    42.579000000000    38.150000000000    12.000000000000
         C            3.843000000000    42.635000000000    38.597000000000    12.000000000000
         O            3.041000000000    43.261000000000    37.909000000000    15.994914619570
         C            5.310000000000    41.860000000000    36.804000000000    12.000000000000
         C            6.551000000000    42.112000000000    35.946000000000    12.000000000000
         O            7.307000000000    43.063000000000    36.189000000000    15.994914619570
         O            6.749000000000    41.341000000000    35.013000000000    15.994914619570
         H            6.233000000000    40.948000000000    39.136000000000     1.007825032230
         H            5.631000000000    43.602000000000    37.985000000000     1.007825032230
         H            5.243000000000    40.789000000000    36.993000000000     1.007825032230
         H            4.430000000000    42.166000000000    36.238000000000     1.007825032230
         N            3.402000000000    41.944000000000    39.654000000000    14.003074004430
         C            2.003000000000    41.980000000000    40.075000000000    12.000000000000
         C            2.042000000000    42.251000000000    41.586000000000    12.000000000000
         O            3.101000000000    42.119000000000    42.211000000000    15.994914619570
         C            1.229000000000    40.623000000000    39.804000000000    12.000000000000
         C            1.480000000000    40.065000000000    38.389000000000    12.000000000000
         O            1.654000000000    39.648000000000    40.770000000000    15.994914619570
         H            4.056000000000    41.380000000000    40.177000000000     1.007825032230
         H            1.491000000000    42.799000000000    39.570000000000     1.007825032230
         H            0.160000000000    40.798000000000    39.928000000000     1.007825032230
         H            0.891000000000    39.158000000000    41.087000000000     1.007825032230
         H            0.925000000000    39.136000000000    38.261000000000     1.007825032230
         H            1.148000000000    40.792000000000    37.648000000000     1.007825032230
         H            2.545000000000    39.873000000000    38.258000000000     1.007825032230
         N            0.923000000000    42.587000000000    42.217000000000    14.003074004430
         C            0.860000000000    42.841000000000    43.647000000000    12.000000000000
         C            0.191000000000    41.696000000000    44.392000000000    12.000000000000
         O           -0.020000000000    41.755000000000    45.606000000000    15.994914619570
         C            0.083000000000    44.138000000000    43.892000000000    12.000000000000
         C            0.752000000000    45.382000000000    43.343000000000    12.000000000000
         C           -0.200000000000    46.571000000000    43.380000000000    12.000000000000
         N           -0.054000000000    47.428000000000    44.372000000000    14.003074004430
         O           -1.105000000000    46.721000000000    42.552000000000    15.994914619570
         H            0.074000000000    42.670000000000    41.677000000000     1.007825032230
         H            1.874000000000    42.962000000000    44.027000000000     1.007825032230
         H           -0.896000000000    44.042000000000    43.423000000000     1.007825032230
         H           -0.056000000000    44.263000000000    44.966000000000     1.007825032230
         H            1.055000000000    45.199000000000    42.312000000000     1.007825032230
         H            1.634000000000    45.609000000000    43.942000000000     1.007825032230
         H            0.677000000000    47.290000000000    45.055000000000     1.007825032230
         H           -0.673000000000    48.222000000000    44.448000000000     1.007825032230
         N           -0.126000000000    40.611000000000    43.683000000000    14.003074004430
         C           -0.846000000000    39.468000000000    44.218000000000    12.000000000000
         C           -0.127000000000    38.883000000000    45.417000000000    12.000000000000
         O            1.056000000000    38.530000000000    45.397000000000    15.994914619570
         C           -0.990000000000    38.374000000000    43.128000000000    12.000000000000
         C           -1.627000000000    38.920000000000    41.847000000000    12.000000000000
         C           -1.847000000000    37.233000000000    43.716000000000    12.000000000000
         C           -3.091000000000    39.330000000000    41.987000000000    12.000000000000
         H            0.152000000000    40.582000000000    42.713000000000     1.007825032230
         H           -1.840000000000    39.791000000000    44.527000000000     1.007825032230
         H           -0.001000000000    37.983000000000    42.890000000000     1.007825032230
         H           -1.563000000000    38.148000000000    41.080000000000     1.007825032230
         H           -1.054000000000    39.786000000000    41.516000000000     1.007825032230
         H           -1.966000000000    36.446000000000    42.971000000000     1.007825032230
         H           -2.827000000000    37.621000000000    43.994000000000     1.007825032230
         H           -1.354000000000    36.826000000000    44.598000000000     1.007825032230
         H           -3.323000000000    40.106000000000    41.258000000000     1.007825032230
         H           -3.266000000000    39.713000000000    42.992000000000     1.007825032230
         H           -3.729000000000    38.464000000000    41.811000000000     1.007825032230
         N           -0.881000000000    38.847000000000    46.502000000000    14.003074004430
         C           -0.441000000000    38.279000000000    47.754000000000    12.000000000000
         C            0.502000000000    39.140000000000    48.581000000000    12.000000000000
         O            0.972000000000    38.690000000000    49.632000000000    15.994914619570
         H           -1.812000000000    39.236000000000    46.453000000000     1.007825032230
         H           -1.326000000000    38.078000000000    48.358000000000     1.007825032230
         H            0.054000000000    37.331000000000    47.545000000000     1.007825032230
         N            0.859000000000    40.336000000000    48.132000000000    14.003074004430
         C            1.732000000000    41.190000000000    48.902000000000    12.000000000000
         C            1.034000000000    41.776000000000    50.121000000000    12.000000000000
         O           -0.031000000000    42.407000000000    50.002000000000    15.994914619570
         C            2.216000000000    42.332000000000    48.029000000000    12.000000000000
         C            3.407000000000    42.998000000000    47.384000000000    12.000000000000
         C            3.093000000000    44.447000000000    47.004000000000    12.000000000000
         C            4.542000000000    42.927000000000    48.387000000000    12.000000000000
         H            0.515000000000    40.654000000000    47.237000000000     1.007825032230
         H            2.593000000000    40.609000000000    49.233000000000     1.007825032230
         H            1.601000000000    42.161000000000    47.146000000000     1.007825032230
         H            1.711000000000    43.184000000000    48.485000000000     1.007825032230
         H            3.686000000000    42.444000000000    46.487000000000     1.007825032230
         H            3.962000000000    44.893000000000    46.520000000000     1.007825032230
         H            2.245000000000    44.467000000000    46.319000000000     1.007825032230
         H            2.848000000000    45.013000000000    47.902000000000     1.007825032230
         H            5.430000000000    43.398000000000    47.965000000000     1.007825032230
         H            4.253000000000    43.448000000000    49.300000000000     1.007825032230
         H            4.758000000000    41.884000000000    48.618000000000     1.007825032230
         N            1.609000000000    41.565000000000    51.285000000000    14.003074004430
         C            1.098000000000    42.152000000000    52.502000000000    12.000000000000
         C            2.197000000000    43.020000000000    53.128000000000    12.000000000000
         O            3.368000000000    42.991000000000    52.732000000000    15.994914619570
         C            0.678000000000    41.061000000000    53.494000000000    12.000000000000
         C           -0.525000000000    40.271000000000    53.005000000000    12.000000000000
         O            1.805000000000    40.199000000000    53.678000000000    15.994914619570
         H            2.429000000000    40.977000000000    51.329000000000     1.007825032230
         H            0.236000000000    42.776000000000    52.267000000000     1.007825032230
         H            0.430000000000    41.527000000000    54.448000000000     1.007825032230
         H            1.577000000000    39.501000000000    54.296000000000     1.007825032230
         H           -0.785000000000    39.510000000000    53.741000000000     1.007825032230
         H           -1.370000000000    40.945000000000    52.866000000000     1.007825032230
         H           -0.283000000000    39.791000000000    52.057000000000     1.007825032230
         N            1.761000000000    43.922000000000    53.995000000000    14.003074004430
         C            2.669000000000    44.782000000000    54.721000000000    12.000000000000
         C            2.899000000000    44.200000000000    56.110000000000    12.000000000000
         O            1.950000000000    43.687000000000    56.706000000000    15.994914619570
         C            2.071000000000    46.190000000000    54.846000000000    12.000000000000
         C            1.967000000000    46.894000000000    53.501000000000    12.000000000000
         S            3.577000000000    47.123000000000    52.682000000000    31.972071174400
         C            3.194000000000    46.290000000000    51.174000000000    12.000000000000
         H            0.767000000000    44.011000000000    54.153000000000     1.007825032230
         H            3.619000000000    44.837000000000    54.189000000000     1.007825032230
         H            1.073000000000    46.110000000000    55.278000000000     1.007825032230
         H            2.699000000000    46.784000000000    55.510000000000     1.007825032230
         H            1.328000000000    46.300000000000    52.848000000000     1.007825032230
         H            1.506000000000    47.870000000000    53.650000000000     1.007825032230
         H            4.062000000000    46.314000000000    50.515000000000     1.007825032230
         H            2.929000000000    45.255000000000    51.388000000000     1.007825032230
         H            2.354000000000    46.787000000000    50.688000000000     1.007825032230
         N            4.081000000000    44.299000000000    56.717000000000    14.003074004430
         C            5.246000000000    45.002000000000    56.188000000000    12.000000000000
         C            6.066000000000    44.193000000000    55.186000000000    12.000000000000
         O            5.934000000000    42.966000000000    55.087000000000    15.994914619570
         C            6.034000000000    45.354000000000    57.433000000000    12.000000000000
         C            5.875000000000    44.064000000000    58.208000000000    12.000000000000
         C            4.392000000000    43.743000000000    58.040000000000    12.000000000000
         H            4.914000000000    45.923000000000    55.709000000000     1.007825032230
         H            7.079000000000    45.565000000000    57.206000000000     1.007825032230
         H            5.574000000000    46.188000000000    57.964000000000     1.007825032230
         H            6.497000000000    43.274000000000    57.786000000000     1.007825032230
         H            6.115000000000    44.218000000000    59.260000000000     1.007825032230
         H            3.797000000000    44.224000000000    58.816000000000     1.007825032230
         H            4.231000000000    42.665000000000    58.048000000000     1.007825032230
         N            6.987000000000    44.867000000000    54.479000000000    14.003074004430
         C            8.000000000000    44.233000000000    53.656000000000    12.000000000000
         C            7.805000000000    44.569000000000    52.173000000000    12.000000000000
         C            6.630000000000    43.812000000000    51.545000000000    12.000000000000
         C            6.785000000000    42.295000000000    51.627000000000    12.000000000000
         N            5.768000000000    41.525000000000    51.936000000000    14.003074004430
         O            7.875000000000    41.758000000000    51.405000000000    15.994914619570
         H            6.974000000000    45.876000000000    54.523000000000     1.007825032230
         H            7.999000000000    43.154000000000    53.809000000000     1.007825032230
         H            7.620000000000    45.639000000000    52.079000000000     1.007825032230
         H            8.717000000000    44.319000000000    51.631000000000     1.007825032230
         H            6.554000000000    44.097000000000    50.496000000000     1.007825032230
         H            5.711000000000    44.101000000000    52.056000000000     1.007825032230
         H            4.864000000000    41.934000000000    52.124000000000     1.007825032230
         H            5.890000000000    40.524000000000    51.986000000000     1.007825032230
         C            9.118000000000    40.183000000000    54.803000000000    12.000000000000
         O            9.387000000000    41.362000000000    55.086000000000    15.994914619570
         N            8.115000000000    39.543000000000    55.384000000000    14.003074004430
         C            7.292000000000    40.203000000000    56.373000000000    12.000000000000
         H            7.923000000000    38.584000000000    55.134000000000     1.007825032230
         H            7.249000000000    41.266000000000    56.135000000000     1.007825032230
         H            6.284000000000    39.790000000000    56.326000000000     1.007825032230
         O           -4.494000000000    46.184000000000    55.356000000000    15.994914619570
         H           -3.983000000000    45.969000000000    54.576000000000     1.007825032230
         H           -4.883000000000    45.386000000000    55.713000000000     1.007825032230
         O           -0.568000000000    54.245000000000    56.640000000000    15.994914619570
         H            0.134000000000    54.591000000000    56.089000000000     1.007825032230
         H           -0.462000000000    54.570000000000    57.534000000000     1.007825032230
         O           -0.810000000000    44.068000000000    57.031000000000    15.994914619570
         H            0.132000000000    43.938000000000    56.920000000000     1.007825032230
         H           -1.285000000000    43.430000000000    56.499000000000     1.007825032230
         O           -5.188000000000    43.599000000000    55.708000000000    15.994914619570
         H           -5.595000000000    43.266000000000    54.908000000000     1.007825032230
         H           -4.407000000000    43.083000000000    55.907000000000     1.007825032230
         O            0.263000000000    58.629000000000    44.891000000000    15.994914619570
         H            0.111000000000    58.192000000000    45.729000000000     1.007825032230
         H            1.186000000000    58.871000000000    44.819000000000     1.007825032230
         O            5.003000000000    39.012000000000    53.418000000000    15.994914619570
         H            4.575000000000    39.038000000000    52.562000000000     1.007825032230
         H            5.944000000000    38.883000000000    53.300000000000     1.007825032230
         O            3.187000000000    37.794000000000    47.216000000000    15.994914619570
         H            2.483000000000    38.037000000000    46.615000000000     1.007825032230
         H            2.832000000000    37.256000000000    47.923000000000     1.007825032230
         O           -7.326000000000    52.855000000000    56.701000000000    15.994914619570
         H           -6.835000000000    53.375000000000    57.337000000000     1.007825032230
         H           -8.116000000000    52.507000000000    57.115000000000     1.007825032230
         O            3.645000000000    39.297000000000    51.046000000000    15.994914619570
         H            4.240000000000    39.454000000000    50.312000000000     1.007825032230
         H            3.097000000000    38.535000000000    50.856000000000     1.007825032230
         O           -1.910000000000    49.551000000000    43.381000000000    15.994914619570
         H           -1.662000000000    49.802000000000    42.491000000000     1.007825032230
         H           -2.807000000000    49.216000000000    43.380000000000     1.007825032230
         O           -4.831000000000    48.504000000000    52.099000000000    15.994914619570
         H           -5.768000000000    48.538000000000    51.905000000000     1.007825032230
         H           -4.357000000000    48.187000000000    51.330000000000     1.007825032230
         O            7.431000000000    38.634000000000    51.867000000000    15.994914619570
         H            7.564000000000    39.572000000000    51.728000000000     1.007825032230
         H            7.336000000000    38.197000000000    51.021000000000     1.007825032230
         O           -2.001000000000    42.627000000000    47.431000000000    15.994914619570
         H           -1.139000000000    42.734000000000    47.029000000000     1.007825032230
         H           -1.902000000000    42.534000000000    48.378000000000     1.007825032230
         H           10.263000000000    48.876000000000    56.307000000000     1.007825032230
         H            1.597000000000    51.945000000000    58.080000000000     1.007825032230
         H           -4.038000000000    55.583000000000    59.452000000000     1.007825032230
         H            4.613000000000    47.002000000000    61.822000000000     1.007825032230
         H           13.557000000000    53.427000000000    58.143000000000     1.007825032230
         H           -0.795000000000    59.388000000000    54.192000000000     1.007825032230
         H           -6.892000000000    57.514000000000    54.434000000000     1.007825032230
         H            8.807000000000    46.339000000000    42.815000000000     1.007825032230
         H           13.019000000000    45.797000000000    44.864000000000     1.007825032230
         H            8.935000000000    44.673000000000    54.016000000000     1.007825032230
         H            9.722000000000    39.642000000000    54.070000000000     1.007825032230
         H            7.671000000000    40.090000000000    57.384000000000     1.007825032230

  Running in c1 symmetry.

  Rotational constants: A =      0.00006  B =      0.00000  C =      0.00000 [cm^-1]
  Rotational constants: A =      1.82201  B =      0.02039  C =      0.02035 [MHz]
  Nuclear repulsion = 182292.428806970012374

  Charge       = -2
  Multiplicity = 1
  Electrons    = 2660
  Nalpha       = 1330
  Nbeta        = 1330

  ==> Algorithm <==

  SCF Algorithm Type is DF.
  DIIS enabled.
  MOM disabled.
  Fractional occupation disabled.
  Guess Type is SAD.
  Energy threshold   = 1.00e-06
  Density threshold  = 1.00e-06
  Integral threshold = 1.00e-12

  ==> Primary Basis <==

  Basis Set: MINIX
    Blend: MINIX
    Number of shells: 1398
    Number of basis functions: 2110
    Number of Cartesian functions: 2115
    Spherical Harmonics?: true
    Max angular momentum: 2

   => Loading Basis Set <=

    Name: (MINIX AUX)
    Role: JKFIT
    Keyword: DF_BASIS_SCF
    atoms 1-2, 4, 6, 27, 31, 39, 52, 65, 76, 80, 97, 119, 129, 136, 156, 160, 180, 199, 203, 213, 232, 259, 263, 270, 286, 306, 309-310, 318, 321-322, 330, 334-335, 345, 367, 386, 396, 400-401, 411, 445, 449, 468, 475, 499, 502-503, 511, 514, 525, 530, 542, 561, 568, 587, 590, 601, 618, 635, 645, 651, 654, 657, 660, 663, 666, 669, 672, 675, 678, 681, 684, 687                                                                                                                                                                                                                                                                                                                               entry O          line   318 file /storage/hive/project/chem-sherrill/csargent30/.conda/envs/psi419/share/psi4/basis/def2-universal-jkfit.gbs 
    atoms 3, 5, 8-11, 26, 29-30, 32-38, 50-51, 57-64, 75, 78-79, 81-83, 85, 95-96, 98-101, 117-118, 120, 127-128, 134-135, 137-139, 148-149, 155, 158-159, 161-167, 178-179, 181-184, 197-198, 200-201, 211-212, 214-217, 230-231, 233-234, 236, 247-250, 258, 261-262, 268-269, 271-273, 284-285, 287-293, 304-305, 307-308, 316-317, 319-320, 328-329, 331-333, 343-344, 346-349, 365-366, 368-371, 384-385, 387, 394-395, 397-399, 409-410, 412-415, 428-432, 444, 447-448, 450-453, 466-467, 473-474, 476-478, 480, 497-498, 500-501, 509-510, 512-513, 523-524, 526-528, 540-541, 543-546, 559-560, 566-567, 569-572, 585-586, 588-589, 599-600, 602-603, 605, 616-617, 619-621, 630-633, 644, 647 entry C          line   198 file /storage/hive/project/chem-sherrill/csargent30/.conda/envs/psi419/share/psi4/basis/def2-universal-jkfit.gbs 
    atoms 7, 28, 49, 56, 77, 84, 86, 94, 102, 116, 126, 133, 147, 157, 177, 196, 202, 210, 229, 246, 260, 267, 283, 303, 315, 327, 342, 350, 364, 383, 393, 408, 427, 446, 465, 472, 479, 481-482, 496, 508, 522, 529, 539, 558, 565, 584, 598, 615, 629, 634, 646                                                                                                                                                                                                                                                                                                                                                                                                                                      entry N          line   258 file /storage/hive/project/chem-sherrill/csargent30/.conda/envs/psi419/share/psi4/basis/def2-universal-jkfit.gbs 
    atoms 12, 121, 150, 235, 604                                                                                                                                                                                                                                                                                                                                                                                                                                                                                                                                                                                                                                                                        entry S          line   903 file /storage/hive/project/chem-sherrill/csargent30/.conda/envs/psi419/share/psi4/basis/def2-universal-jkfit.gbs 
    atoms 13-25, 40-48, 53-55, 66-74, 87-93, 103-115, 122-125, 130-132, 140-146, 151-154, 168-176, 185-195, 204-209, 218-228, 237-245, 251-257, 264-266, 274-282, 294-302, 311-314, 323-326, 336-341, 351-363, 372-382, 388-392, 402-407, 416-426, 433-443, 454-464, 469-471, 483-495, 504-507, 515-521, 531-538, 547-557, 562-564, 573-583, 591-597, 606-614, 622-628, 636-643, 648-650, 652-653, 655-656, 658-659, 661-662, 664-665, 667-668, 670-671, 673-674, 676-677, 679-680, 682-683, 685-686, 688-701                                                                                                                                                                                           entry H          line    18 file /storage/hive/project/chem-sherrill/csargent30/.conda/envs/psi419/share/psi4/basis/def2-universal-jkfit.gbs 

  ==> Integral Setup <==

  ==> DiskDFJK: Density-Fitted J/K Matrices <==

    J tasked:                  Yes
    K tasked:                  Yes
    wK tasked:                  No
    OpenMP threads:             10
    Integrals threads:          10
    Memory [MiB]:            85830
    Algorithm:                Disk
    Integral Cache:           NONE
    Schwarz Cutoff:          1E-12
    Fitting Condition:       1E-10

   => Auxiliary Basis Set <=

  Basis Set: (MINIX AUX)
    Blend: DEF2-UNIVERSAL-JKFIT
    Number of shells: 10750
    Number of basis functions: 32574
    Number of Cartesian functions: 38387
    Spherical Harmonics?: true
    Max angular momentum: 4

  Minimum eigenvalue in the overlap matrix is 1.0755406595E-01.
  Reciprocal condition number of the overlap matrix is 3.6268891138E-02.
    Using symmetric orthogonalization.

  ==> Pre-Iterations <==

  SCF Guess: Superposition of Atomic Densities via on-the-fly atomic UHF (no occupation information).

   -------------------------
    Irrep   Nso     Nmo    
   -------------------------
     A       2110    2110 
   -------------------------
    Total    2110    2110
   -------------------------

  ==> Iterations <==

                           Total Energy        Delta E     RMS |[F,P]|

   @DF-RHF iter SAD: -18281.37987399133999   -1.82814e+04   0.00000e+00 
   @DF-RHF iter   1: -18430.51537119775094   -1.49135e+02   1.67378e-03 ADIIS/DIIS
   @DF-RHF iter   2: -18435.24617862762170   -4.73081e+00   1.22096e-03 ADIIS/DIIS
   @DF-RHF iter   3: -18439.45207111409763   -4.20589e+00   3.08508e-04 ADIIS/DIIS
   @DF-RHF iter   4: -18439.76847640185588   -3.16405e-01   9.29449e-05 DIIS
   @DF-RHF iter   5: -18439.82078923932932   -5.23128e-02   3.57400e-05 DIIS
   @DF-RHF iter   6: -18439.82873563101748   -7.94639e-03   1.53150e-05 DIIS
   @DF-RHF iter   7: -18439.83017235394072   -1.43672e-03   7.19262e-06 DIIS
   @DF-RHF iter   8: -18439.83051027179317   -3.37918e-04   2.10110e-06 DIIS
   @DF-RHF iter   9: -18439.83054418989195   -3.39181e-05   8.25138e-07 DIIS
   @DF-RHF iter  10: -18439.83054916946639   -4.97957e-06   3.22473e-07 DIIS
   @DF-RHF iter  11: -18439.83055030077958   -1.13131e-06   1.94842e-07 DIIS
   @DF-RHF iter  12: -18439.83055087417961   -5.73400e-07   1.23488e-07 DIIS
  Energy and wave function converged.


  ==> Post-Iterations <==

    Orbital Energies [Eh]
    ---------------------

    Doubly Occupied:                                                      

       1A    -91.596402     2A    -91.286968     3A    -91.281358  
       4A    -91.192540     5A    -91.185461     6A    -20.362797  
       7A    -20.300478     8A    -20.291750     9A    -20.291624  
      10A    -20.290661    11A    -20.287838    12A    -20.283460  
      13A    -20.275304    14A    -20.272611    15A    -20.272055  
      16A    -20.265044    17A    -20.263099    18A    -20.261185  
      19A    -20.253754    20A    -20.252363    21A    -20.250311  
      22A    -20.247028    23A    -20.238714    24A    -20.238209  
      25A    -20.235806    26A    -20.228229    27A    -20.221854  
      28A    -20.219994    29A    -20.215977    30A    -20.215816  
      31A    -20.207451    32A    -20.201072    33A    -20.191515  
      34A    -20.190448    35A    -20.188950    36A    -20.186823  
      37A    -20.184194    38A    -20.183310    39A    -20.180672  
      40A    -20.177758    41A    -20.175613    42A    -20.174979  
      43A    -20.173874    44A    -20.169610    45A    -20.159353  
      46A    -20.158455    47A    -20.156826    48A    -20.156658  
      49A    -20.156573    50A    -20.155495    51A    -20.154648  
      52A    -20.152975    53A    -20.152816    54A    -20.150732  
      55A    -20.147889    56A    -20.145208    57A    -20.145026  
      58A    -20.137503    59A    -20.135959    60A    -20.112134  
      61A    -20.107778    62A    -20.104832    63A    -20.097828  
      64A    -20.093169    65A    -20.085124    66A    -20.075946  
      67A    -20.072454    68A    -20.061798    69A    -20.060372  
      70A    -20.056901    71A    -19.880931    72A    -19.880253  
      73A    -19.878598    74A    -19.877205    75A    -19.866990  
      76A    -19.862934    77A    -19.861345    78A    -19.850565  
      79A    -19.842076    80A    -19.839305    81A    -15.808385  
      82A    -15.495406    83A    -15.495040    84A    -15.490655  
      85A    -15.480620    86A    -15.479902    87A    -15.463844  
      88A    -15.457660    89A    -15.452696    90A    -15.452689  
      91A    -15.432807    92A    -15.422927    93A    -15.421112  
      94A    -15.421047    95A    -15.412354    96A    -15.400509  
      97A    -15.384674    98A    -15.382214    99A    -15.378549  
     100A    -15.376147   101A    -15.374476   102A    -15.372021  
     103A    -15.366026   104A    -15.364193   105A    -15.362591  
     106A    -15.358207   107A    -15.356743   108A    -15.354927  
     109A    -15.354511   110A    -15.346599   111A    -15.333393  
     112A    -15.332683   113A    -15.330038   114A    -15.328300  
     115A    -15.327825   116A    -15.326699   117A    -15.322909  
     118A    -15.322150   119A    -15.319841   120A    -15.318329  
     121A    -15.310285   122A    -15.297174   123A    -15.290516  
     124A    -15.269656   125A    -15.263816   126A    -15.255484  
     127A    -15.252797   128A    -15.245288   129A    -15.244708  
     130A    -15.243067   131A    -15.235742   132A    -15.224957  
     133A    -11.436719   134A    -11.397986   135A    -11.364341  
     136A    -11.333291   137A    -11.329929   138A    -11.327201  
     139A    -11.317289   140A    -11.313118   141A    -11.307977  
     142A    -11.300635   143A    -11.299454   144A    -11.291168  
     145A    -11.283874   146A    -11.282892   147A    -11.270470  
     148A    -11.269331   149A    -11.266137   150A    -11.265256  
     151A    -11.257208   152A    -11.255645   153A    -11.255019  
     154A    -11.253127   155A    -11.249682   156A    -11.248259  
     157A    -11.247499   158A    -11.245022   159A    -11.236503  
     160A    -11.233483   161A    -11.231678   162A    -11.230798  
     163A    -11.229670   164A    -11.227885   165A    -11.221493  
     166A    -11.220104   167A    -11.219351   168A    -11.219190  
     169A    -11.218917   170A    -11.218704   171A    -11.216944  
     172A    -11.216649   173A    -11.215031   174A    -11.214187  
     175A    -11.213090   176A    -11.212363   177A    -11.211554  
     178A    -11.210034   179A    -11.209104   180A    -11.205410  
     181A    -11.204824   182A    -11.203680   183A    -11.202358  
     184A    -11.201631   185A    -11.196084   186A    -11.195642  
     187A    -11.195598   188A    -11.195225   189A    -11.192894  
     190A    -11.178833   191A    -11.178380   192A    -11.176924  
     193A    -11.175070   194A    -11.172159   195A    -11.169272  
     196A    -11.168359   197A    -11.168281   198A    -11.165931  
     199A    -11.163287   200A    -11.162283   201A    -11.161303  
     202A    -11.161298   203A    -11.157214   204A    -11.155987  
     205A    -11.153996   206A    -11.153813   207A    -11.153146  
     208A    -11.151783   209A    -11.149013   210A    -11.148124  
     211A    -11.146385   212A    -11.145300   213A    -11.144701  
     214A    -11.144591   215A    -11.143993   216A    -11.141311  
     217A    -11.140047   218A    -11.139350   219A    -11.137691  
     220A    -11.136376   221A    -11.130761   222A    -11.130463  
     223A    -11.128543   224A    -11.127831   225A    -11.127757  
     226A    -11.127412   227A    -11.127054   228A    -11.126717  
     229A    -11.125819   230A    -11.124838   231A    -11.124612  
     232A    -11.124152   233A    -11.120115   234A    -11.119915  
     235A    -11.119742   236A    -11.116695   237A    -11.116658  
     238A    -11.116443   239A    -11.114800   240A    -11.114619  
     241A    -11.113960   242A    -11.112773   243A    -11.112525  
     244A    -11.111976   245A    -11.111743   246A    -11.111689  
     247A    -11.110736   248A    -11.110522   249A    -11.109687  
     250A    -11.108254   251A    -11.108043   252A    -11.105781  
     253A    -11.104680   254A    -11.104155   255A    -11.102345  
     256A    -11.100383   257A    -11.099825   258A    -11.097064  
     259A    -11.096406   260A    -11.093605   261A    -11.092743  
     262A    -11.091839   263A    -11.091706   264A    -11.091620  
     265A    -11.091359   266A    -11.089694   267A    -11.089402  
     268A    -11.088931   269A    -11.084715   270A    -11.083736  
     271A    -11.083726   272A    -11.083558   273A    -11.082786  
     274A    -11.082567   275A    -11.081118   276A    -11.079353  
     277A    -11.077255   278A    -11.075263   279A    -11.074388  
     280A    -11.072311   281A    -11.071503   282A    -11.070992  
     283A    -11.069506   284A    -11.068453   285A    -11.064808  
     286A    -11.064123   287A    -11.063864   288A    -11.062139  
     289A    -11.059394   290A    -11.059386   291A    -11.058779  
     292A    -11.054494   293A    -11.053836   294A    -11.053026  
     295A    -11.051700   296A    -11.050704   297A    -11.050236  
     298A    -11.047025   299A    -11.046346   300A    -11.044658  
     301A    -11.041370   302A    -11.039864   303A    -11.038225  
     304A    -11.036908   305A    -11.036617   306A    -11.031999  
     307A    -11.031254   308A    -11.030339   309A    -11.029595  
     310A    -11.029561   311A    -11.028625   312A    -11.028355  
     313A    -11.027629   314A    -11.025477   315A    -11.025397  
     316A    -11.023330   317A    -11.022779   318A    -11.022011  
     319A    -11.021860   320A    -11.021671   321A    -11.015851  
     322A    -11.011135   323A    -11.009117   324A    -11.009102  
     325A    -11.008786   326A    -11.007086   327A    -11.006509  
     328A    -11.004947   329A    -11.004300   330A    -11.003802  
     331A    -11.002634   332A    -10.995807   333A    -10.989015  
     334A    -10.987628   335A    -10.973760   336A    -10.952535  
     337A    -10.951007   338A    -10.950700   339A    -10.921345  
     340A    -10.908308   341A    -10.907489   342A     -9.160725  
     343A     -8.898944   344A     -8.894795   345A     -8.810365  
     346A     -8.805409   347A     -6.816744   348A     -6.811701  
     349A     -6.809317   350A     -6.549029   351A     -6.546640  
     352A     -6.544786   353A     -6.543603   354A     -6.541946  
     355A     -6.539718   356A     -6.459992   357A     -6.458219  
     358A     -6.455327   359A     -6.454977   360A     -6.453396  
     361A     -6.450454   362A     -1.523557   363A     -1.420011  
     364A     -1.396803   365A     -1.388164   366A     -1.386590  
     367A     -1.384215   368A     -1.378738   369A     -1.371852  
     370A     -1.369937   371A     -1.357801   372A     -1.356284  
     373A     -1.354770   374A     -1.337748   375A     -1.335410  
     376A     -1.331770   377A     -1.324215   378A     -1.323522  
     379A     -1.316522   380A     -1.315323   381A     -1.313389  
     382A     -1.312354   383A     -1.311799   384A     -1.307012  
     385A     -1.305356   386A     -1.298038   387A     -1.294298  
     388A     -1.291864   389A     -1.289624   390A     -1.288711  
     391A     -1.286781   392A     -1.285518   393A     -1.283891  
     394A     -1.283024   395A     -1.281708   396A     -1.280356  
     397A     -1.279992   398A     -1.276241   399A     -1.276074  
     400A     -1.275551   401A     -1.273599   402A     -1.273454  
     403A     -1.272920   404A     -1.272166   405A     -1.270908  
     406A     -1.268189   407A     -1.265384   408A     -1.262175  
     409A     -1.261450   410A     -1.258570   411A     -1.255180  
     412A     -1.252818   413A     -1.250538   414A     -1.249332  
     415A     -1.246911   416A     -1.244399   417A     -1.242336  
     418A     -1.235639   419A     -1.235253   420A     -1.234096  
     421A     -1.224189   422A     -1.220355   423A     -1.220191  
     424A     -1.218248   425A     -1.217791   426A     -1.215395  
     427A     -1.214234   428A     -1.213358   429A     -1.212342  
     430A     -1.210114   431A     -1.208580   432A     -1.206031  
     433A     -1.194300   434A     -1.190892   435A     -1.189933  
     436A     -1.189102   437A     -1.187158   438A     -1.183911  
     439A     -1.182844   440A     -1.177862   441A     -1.176783  
     442A     -1.173390   443A     -1.170457   444A     -1.165904  
     445A     -1.162374   446A     -1.162011   447A     -1.155990  
     448A     -1.151362   449A     -1.148968   450A     -1.146254  
     451A     -1.146232   452A     -1.145554   453A     -1.145195  
     454A     -1.142578   455A     -1.138498   456A     -1.137021  
     457A     -1.132861   458A     -1.132383   459A     -1.131685  
     460A     -1.129381   461A     -1.128608   462A     -1.128051  
     463A     -1.127712   464A     -1.126445   465A     -1.120459  
     466A     -1.116781   467A     -1.115800   468A     -1.115721  
     469A     -1.112258   470A     -1.112142   471A     -1.110915  
     472A     -1.096704   473A     -1.095319   474A     -1.093160  
     475A     -1.093009   476A     -1.089080   477A     -1.087838  
     478A     -1.085976   479A     -1.085297   480A     -1.079023  
     481A     -1.076465   482A     -1.076285   483A     -1.074313  
     484A     -1.068471   485A     -1.067102   486A     -1.060552  
     487A     -1.060216   488A     -1.058509   489A     -1.054335  
     490A     -1.052781   491A     -1.051730   492A     -1.048609  
     493A     -1.047182   494A     -1.046970   495A     -1.044533  
     496A     -1.043724   497A     -1.038257   498A     -1.034916  
     499A     -1.034123   500A     -1.032565   501A     -1.024518  
     502A     -1.022736   503A     -1.021149   504A     -1.019573  
     505A     -1.018651   506A     -1.016034   507A     -1.011325  
     508A     -1.009762   509A     -1.009359   510A     -1.008390  
     511A     -1.006119   512A     -1.005688   513A     -1.002449  
     514A     -0.999439   515A     -0.993879   516A     -0.993225  
     517A     -0.990337   518A     -0.987211   519A     -0.985369  
     520A     -0.982472   521A     -0.978898   522A     -0.975908  
     523A     -0.973285   524A     -0.972818   525A     -0.972431  
     526A     -0.972403   527A     -0.971412   528A     -0.969245  
     529A     -0.968978   530A     -0.967797   531A     -0.967346  
     532A     -0.966384   533A     -0.959132   534A     -0.956323  
     535A     -0.953805   536A     -0.952984   537A     -0.950563  
     538A     -0.948245   539A     -0.947605   540A     -0.947206  
     541A     -0.946307   542A     -0.941574   543A     -0.939052  
     544A     -0.937459   545A     -0.934515   546A     -0.933323  
     547A     -0.932418   548A     -0.930159   549A     -0.924676  
     550A     -0.922164   551A     -0.920854   552A     -0.914919  
     553A     -0.908425   554A     -0.906247   555A     -0.905148  
     556A     -0.902978   557A     -0.902124   558A     -0.900343  
     559A     -0.899079   560A     -0.896236   561A     -0.895283  
     562A     -0.892802   563A     -0.889956   564A     -0.888659  
     565A     -0.887807   566A     -0.887093   567A     -0.884824  
     568A     -0.875576   569A     -0.874505   570A     -0.873622  
     571A     -0.873556   572A     -0.873104   573A     -0.872720  
     574A     -0.872453   575A     -0.869283   576A     -0.866814  
     577A     -0.861315   578A     -0.860221   579A     -0.860034  
     580A     -0.859137   581A     -0.853442   582A     -0.852534  
     583A     -0.851660   584A     -0.846021   585A     -0.844710  
     586A     -0.844148   587A     -0.843195   588A     -0.839721  
     589A     -0.836739   590A     -0.832345   591A     -0.832078  
     592A     -0.831016   593A     -0.822211   594A     -0.822026  
     595A     -0.820194   596A     -0.818550   597A     -0.817163  
     598A     -0.817010   599A     -0.811853   600A     -0.811011  
     601A     -0.809295   602A     -0.805026   603A     -0.803475  
     604A     -0.802208   605A     -0.798934   606A     -0.798816  
     607A     -0.797886   608A     -0.796109   609A     -0.794566  
     610A     -0.794440   611A     -0.792510   612A     -0.792366  
     613A     -0.789965   614A     -0.789399   615A     -0.786550  
     616A     -0.781476   617A     -0.779946   618A     -0.778183  
     619A     -0.776853   620A     -0.775475   621A     -0.775296  
     622A     -0.774954   623A     -0.772355   624A     -0.771049  
     625A     -0.770373   626A     -0.764155   627A     -0.762238  
     628A     -0.760637   629A     -0.757510   630A     -0.753288  
     631A     -0.753151   632A     -0.752809   633A     -0.751907  
     634A     -0.750451   635A     -0.749949   636A     -0.748369  
     637A     -0.746774   638A     -0.744524   639A     -0.744239  
     640A     -0.742193   641A     -0.741802   642A     -0.741461  
     643A     -0.741342   644A     -0.739621   645A     -0.739334  
     646A     -0.738178   647A     -0.738015   648A     -0.735272  
     649A     -0.733775   650A     -0.731373   651A     -0.731154  
     652A     -0.730743   653A     -0.726239   654A     -0.725502  
     655A     -0.724257   656A     -0.723447   657A     -0.722724  
     658A     -0.720107   659A     -0.719429   660A     -0.717309  
     661A     -0.712654   662A     -0.712125   663A     -0.710800  
     664A     -0.710410   665A     -0.709686   666A     -0.708419  
     667A     -0.707269   668A     -0.704946   669A     -0.703656  
     670A     -0.703511   671A     -0.703028   672A     -0.700985  
     673A     -0.700647   674A     -0.699489   675A     -0.698493  
     676A     -0.697652   677A     -0.696889   678A     -0.694983  
     679A     -0.694823   680A     -0.693160   681A     -0.691789  
     682A     -0.689305   683A     -0.687933   684A     -0.687800  
     685A     -0.686544   686A     -0.686016   687A     -0.684007  
     688A     -0.682794   689A     -0.682151   690A     -0.680411  
     691A     -0.680342   692A     -0.679649   693A     -0.679285  
     694A     -0.679215   695A     -0.679178   696A     -0.678644  
     697A     -0.678054   698A     -0.675808   699A     -0.674318  
     700A     -0.673107   701A     -0.672466   702A     -0.671672  
     703A     -0.671211   704A     -0.669766   705A     -0.667028  
     706A     -0.666560   707A     -0.664301   708A     -0.664132  
     709A     -0.663472   710A     -0.662651   711A     -0.661503  
     712A     -0.660111   713A     -0.659728   714A     -0.658708  
     715A     -0.656368   716A     -0.655042   717A     -0.654456  
     718A     -0.653133   719A     -0.652600   720A     -0.651139  
     721A     -0.650615   722A     -0.649765   723A     -0.649406  
     724A     -0.649190   725A     -0.646909   726A     -0.645328  
     727A     -0.644986   728A     -0.644207   729A     -0.643762  
     730A     -0.642841   731A     -0.642477   732A     -0.641074  
     733A     -0.640360   734A     -0.639818   735A     -0.638123  
     736A     -0.636804   737A     -0.636535   738A     -0.635164  
     739A     -0.635055   740A     -0.633189   741A     -0.632976  
     742A     -0.632582   743A     -0.632175   744A     -0.631308  
     745A     -0.629384   746A     -0.628845   747A     -0.628160  
     748A     -0.627530   749A     -0.626764   750A     -0.624585  
     751A     -0.623842   752A     -0.622466   753A     -0.621020  
     754A     -0.619919   755A     -0.619074   756A     -0.618353  
     757A     -0.618034   758A     -0.617155   759A     -0.616286  
     760A     -0.614098   761A     -0.613506   762A     -0.611758  
     763A     -0.610225   764A     -0.609806   765A     -0.609465  
     766A     -0.608801   767A     -0.607455   768A     -0.606008  
     769A     -0.604636   770A     -0.604276   771A     -0.603323  
     772A     -0.601505   773A     -0.600899   774A     -0.597895  
     775A     -0.597537   776A     -0.597101   777A     -0.596526  
     778A     -0.596105   779A     -0.595448   780A     -0.594795  
     781A     -0.593557   782A     -0.592321   783A     -0.591718  
     784A     -0.590970   785A     -0.590417   786A     -0.590066  
     787A     -0.587917   788A     -0.587578   789A     -0.586838  
     790A     -0.586577   791A     -0.583976   792A     -0.583399  
     793A     -0.582777   794A     -0.582217   795A     -0.581750  
     796A     -0.580890   797A     -0.580798   798A     -0.580684  
     799A     -0.580225   800A     -0.578353   801A     -0.577681  
     802A     -0.576046   803A     -0.575632   804A     -0.574898  
     805A     -0.574006   806A     -0.573148   807A     -0.572809  
     808A     -0.572747   809A     -0.572040   810A     -0.571642  
     811A     -0.570951   812A     -0.570036   813A     -0.568779  
     814A     -0.567728   815A     -0.567167   816A     -0.564270  
     817A     -0.563719   818A     -0.563226   819A     -0.562486  
     820A     -0.561724   821A     -0.560866   822A     -0.560245  
     823A     -0.559814   824A     -0.559619   825A     -0.558683  
     826A     -0.557258   827A     -0.556221   828A     -0.555816  
     829A     -0.555114   830A     -0.553743   831A     -0.553512  
     832A     -0.553379   833A     -0.553013   834A     -0.552359  
     835A     -0.551262   836A     -0.550446   837A     -0.550192  
     838A     -0.549751   839A     -0.548941   840A     -0.548314  
     841A     -0.547446   842A     -0.546735   843A     -0.545465  
     844A     -0.545253   845A     -0.543119   846A     -0.542317  
     847A     -0.541843   848A     -0.540877   849A     -0.540338  
     850A     -0.540210   851A     -0.539745   852A     -0.538628  
     853A     -0.538380   854A     -0.537440   855A     -0.536888  
     856A     -0.536164   857A     -0.535442   858A     -0.535113  
     859A     -0.534165   860A     -0.534017   861A     -0.533221  
     862A     -0.532835   863A     -0.531870   864A     -0.531009  
     865A     -0.530043   866A     -0.529723   867A     -0.528912  
     868A     -0.528781   869A     -0.528258   870A     -0.527739  
     871A     -0.527579   872A     -0.527101   873A     -0.526485  
     874A     -0.525884   875A     -0.525301   876A     -0.524939  
     877A     -0.524734   878A     -0.524356   879A     -0.524184  
     880A     -0.523904   881A     -0.523301   882A     -0.522880  
     883A     -0.521758   884A     -0.521591   885A     -0.521092  
     886A     -0.520453   887A     -0.519175   888A     -0.518286  
     889A     -0.517663   890A     -0.517163   891A     -0.516949  
     892A     -0.515966   893A     -0.515671   894A     -0.515243  
     895A     -0.514629   896A     -0.513677   897A     -0.512821  
     898A     -0.512198   899A     -0.511858   900A     -0.511396  
     901A     -0.511233   902A     -0.510493   903A     -0.507711  
     904A     -0.506931   905A     -0.506604   906A     -0.506451  
     907A     -0.505154   908A     -0.504178   909A     -0.503950  
     910A     -0.502945   911A     -0.502498   912A     -0.502393  
     913A     -0.501843   914A     -0.501090   915A     -0.500688  
     916A     -0.500247   917A     -0.499865   918A     -0.499530  
     919A     -0.498386   920A     -0.498160   921A     -0.497666  
     922A     -0.497484   923A     -0.496575   924A     -0.495872  
     925A     -0.495354   926A     -0.494872   927A     -0.494818  
     928A     -0.494606   929A     -0.493907   930A     -0.493199  
     931A     -0.490933   932A     -0.490742   933A     -0.489886  
     934A     -0.489612   935A     -0.489103   936A     -0.488894  
     937A     -0.488003   938A     -0.487864   939A     -0.487144  
     940A     -0.486319   941A     -0.486092   942A     -0.485974  
     943A     -0.485344   944A     -0.485067   945A     -0.484869  
     946A     -0.483531   947A     -0.483437   948A     -0.482448  
     949A     -0.482229   950A     -0.481811   951A     -0.481560  
     952A     -0.480667   953A     -0.480473   954A     -0.479633  
     955A     -0.478655   956A     -0.478176   957A     -0.477615  
     958A     -0.477376   959A     -0.475832   960A     -0.475369  
     961A     -0.475116   962A     -0.474515   963A     -0.474087  
     964A     -0.472853   965A     -0.472378   966A     -0.471793  
     967A     -0.471309   968A     -0.470965   969A     -0.470719  
     970A     -0.470536   971A     -0.470042   972A     -0.469685  
     973A     -0.469047   974A     -0.468540   975A     -0.467554  
     976A     -0.467390   977A     -0.467149   978A     -0.466424  
     979A     -0.465906   980A     -0.465063   981A     -0.464217  
     982A     -0.463856   983A     -0.463247   984A     -0.462036  
     985A     -0.460663   986A     -0.460425   987A     -0.460184  
     988A     -0.459066   989A     -0.458651   990A     -0.457886  
     991A     -0.457164   992A     -0.456420   993A     -0.455937  
     994A     -0.455727   995A     -0.455427   996A     -0.454794  
     997A     -0.454645   998A     -0.454406   999A     -0.453964  
    1000A     -0.453674  1001A     -0.453431  1002A     -0.452714  
    1003A     -0.451852  1004A     -0.451454  1005A     -0.450981  
    1006A     -0.450580  1007A     -0.449755  1008A     -0.449339  
    1009A     -0.449063  1010A     -0.448371  1011A     -0.448260  
    1012A     -0.447776  1013A     -0.447654  1014A     -0.445094  
    1015A     -0.444738  1016A     -0.444526  1017A     -0.444390  
    1018A     -0.442956  1019A     -0.442852  1020A     -0.442608  
    1021A     -0.442493  1022A     -0.441102  1023A     -0.440632  
    1024A     -0.439517  1025A     -0.439120  1026A     -0.438687  
    1027A     -0.438326  1028A     -0.437925  1029A     -0.437886  
    1030A     -0.437606  1031A     -0.437142  1032A     -0.436044  
    1033A     -0.435765  1034A     -0.435487  1035A     -0.433246  
    1036A     -0.432865  1037A     -0.432773  1038A     -0.432175  
    1039A     -0.431202  1040A     -0.430717  1041A     -0.430372  
    1042A     -0.429790  1043A     -0.429237  1044A     -0.428866  
    1045A     -0.428388  1046A     -0.428159  1047A     -0.427568  
    1048A     -0.427390  1049A     -0.427082  1050A     -0.426724  
    1051A     -0.426423  1052A     -0.426004  1053A     -0.425119  
    1054A     -0.424399  1055A     -0.423617  1056A     -0.423327  
    1057A     -0.423156  1058A     -0.422866  1059A     -0.422084  
    1060A     -0.420944  1061A     -0.420255  1062A     -0.419728  
    1063A     -0.418899  1064A     -0.418821  1065A     -0.417383  
    1066A     -0.416541  1067A     -0.416475  1068A     -0.415698  
    1069A     -0.415251  1070A     -0.414804  1071A     -0.414368  
    1072A     -0.414256  1073A     -0.413930  1074A     -0.413593  
    1075A     -0.412813  1076A     -0.412537  1077A     -0.412442  
    1078A     -0.412262  1079A     -0.411135  1080A     -0.410794  
    1081A     -0.410745  1082A     -0.409894  1083A     -0.409302  
    1084A     -0.408484  1085A     -0.408165  1086A     -0.407636  
    1087A     -0.407364  1088A     -0.406752  1089A     -0.406262  
    1090A     -0.405605  1091A     -0.405074  1092A     -0.404710  
    1093A     -0.403931  1094A     -0.403861  1095A     -0.402588  
    1096A     -0.401508  1097A     -0.400656  1098A     -0.400192  
    1099A     -0.399340  1100A     -0.398248  1101A     -0.398029  
    1102A     -0.397701  1103A     -0.396892  1104A     -0.396386  
    1105A     -0.396023  1106A     -0.395088  1107A     -0.394617  
    1108A     -0.392717  1109A     -0.392411  1110A     -0.391121  
    1111A     -0.390875  1112A     -0.390599  1113A     -0.388998  
    1114A     -0.388291  1115A     -0.387817  1116A     -0.386245  
    1117A     -0.385495  1118A     -0.385369  1119A     -0.385071  
    1120A     -0.383907  1121A     -0.382937  1122A     -0.382833  
    1123A     -0.382438  1124A     -0.382045  1125A     -0.381692  
    1126A     -0.381217  1127A     -0.379404  1128A     -0.379269  
    1129A     -0.379004  1130A     -0.378647  1131A     -0.378471  
    1132A     -0.378057  1133A     -0.377167  1134A     -0.375810  
    1135A     -0.375354  1136A     -0.374966  1137A     -0.374326  
    1138A     -0.373543  1139A     -0.372844  1140A     -0.372034  
    1141A     -0.370909  1142A     -0.370459  1143A     -0.369816  
    1144A     -0.368799  1145A     -0.368704  1146A     -0.368036  
    1147A     -0.367267  1148A     -0.366845  1149A     -0.366489  
    1150A     -0.365974  1151A     -0.365792  1152A     -0.364424  
    1153A     -0.363530  1154A     -0.363364  1155A     -0.361745  
    1156A     -0.361603  1157A     -0.361551  1158A     -0.360602  
    1159A     -0.359390  1160A     -0.358124  1161A     -0.357779  
    1162A     -0.356479  1163A     -0.356040  1164A     -0.355690  
    1165A     -0.354561  1166A     -0.353729  1167A     -0.352576  
    1168A     -0.351668  1169A     -0.351351  1170A     -0.351268  
    1171A     -0.350948  1172A     -0.350292  1173A     -0.350102  
    1174A     -0.348786  1175A     -0.347756  1176A     -0.347588  
    1177A     -0.347520  1178A     -0.347000  1179A     -0.344617  
    1180A     -0.343579  1181A     -0.343075  1182A     -0.342926  
    1183A     -0.341625  1184A     -0.341207  1185A     -0.341092  
    1186A     -0.339867  1187A     -0.339726  1188A     -0.339274  
    1189A     -0.338114  1190A     -0.338015  1191A     -0.337158  
    1192A     -0.337134  1193A     -0.333628  1194A     -0.333572  
    1195A     -0.332818  1196A     -0.331852  1197A     -0.331492  
    1198A     -0.331290  1199A     -0.330438  1200A     -0.329957  
    1201A     -0.327309  1202A     -0.326391  1203A     -0.325957  
    1204A     -0.325719  1205A     -0.325371  1206A     -0.324987  
    1207A     -0.324658  1208A     -0.323055  1209A     -0.321495  
    1210A     -0.320182  1211A     -0.319762  1212A     -0.319397  
    1213A     -0.318317  1214A     -0.318169  1215A     -0.317461  
    1216A     -0.316788  1217A     -0.314452  1218A     -0.313721  
    1219A     -0.313494  1220A     -0.313278  1221A     -0.312934  
    1222A     -0.312177  1223A     -0.311579  1224A     -0.311361  
    1225A     -0.310222  1226A     -0.308754  1227A     -0.308672  
    1228A     -0.307615  1229A     -0.305936  1230A     -0.305669  
    1231A     -0.304926  1232A     -0.303800  1233A     -0.303292  
    1234A     -0.301575  1235A     -0.300278  1236A     -0.299680  
    1237A     -0.299113  1238A     -0.298192  1239A     -0.298092  
    1240A     -0.297370  1241A     -0.296523  1242A     -0.295925  
    1243A     -0.295103  1244A     -0.294948  1245A     -0.291033  
    1246A     -0.289208  1247A     -0.288829  1248A     -0.288455  
    1249A     -0.287177  1250A     -0.284717  1251A     -0.284358  
    1252A     -0.281761  1253A     -0.281611  1254A     -0.280693  
    1255A     -0.279094  1256A     -0.276121  1257A     -0.275991  
    1258A     -0.273712  1259A     -0.273383  1260A     -0.273005  
    1261A     -0.272636  1262A     -0.270895  1263A     -0.270225  
    1264A     -0.269696  1265A     -0.268982  1266A     -0.268930  
    1267A     -0.264391  1268A     -0.264384  1269A     -0.264100  
    1270A     -0.262938  1271A     -0.259999  1272A     -0.258171  
    1273A     -0.254994  1274A     -0.254472  1275A     -0.254354  
    1276A     -0.249908  1277A     -0.248852  1278A     -0.247955  
    1279A     -0.247572  1280A     -0.245915  1281A     -0.243752  
    1282A     -0.243665  1283A     -0.242212  1284A     -0.241030  
    1285A     -0.240855  1286A     -0.240334  1287A     -0.239933  
    1288A     -0.238236  1289A     -0.237391  1290A     -0.235948  
    1291A     -0.235298  1292A     -0.232954  1293A     -0.229825  
    1294A     -0.228968  1295A     -0.227087  1296A     -0.224053  
    1297A     -0.222624  1298A     -0.221778  1299A     -0.220870  
    1300A     -0.220214  1301A     -0.218343  1302A     -0.217012  
    1303A     -0.208165  1304A     -0.205035  1305A     -0.202232  
    1306A     -0.193974  1307A     -0.192279  1308A     -0.178523  
    1309A     -0.177980  1310A     -0.175832  1311A     -0.166264  
    1312A     -0.165618  1313A     -0.163012  1314A     -0.162118  
    1315A     -0.154604  1316A     -0.085043  1317A     -0.083785  
    1318A     -0.073492  1319A     -0.069198  1320A     -0.064904  
    1321A     -0.063975  1322A     -0.054848  1323A     -0.051786  
    1324A     -0.048335  1325A     -0.043819  1326A     -0.035355  
    1327A     -0.035013  1328A     -0.026628  1329A     -0.024093  
    1330A     -0.002585  

    Virtual:                                                              

    1331A      0.172480  1332A      0.196561  1333A      0.204165  
    1334A      0.210806  1335A      0.216795  1336A      0.229190  
    1337A      0.229423  1338A      0.243401  1339A      0.246135  
    1340A      0.246440  1341A      0.246781  1342A      0.248607  
    1343A      0.248749  1344A      0.265947  1345A      0.266349  
    1346A      0.269732  1347A      0.273484  1348A      0.274010  
    1349A      0.281621  1350A      0.285535  1351A      0.286063  
    1352A      0.286931  1353A      0.287765  1354A      0.292346  
    1355A      0.302530  1356A      0.304600  1357A      0.306467  
    1358A      0.309361  1359A      0.309759  1360A      0.309915  
    1361A      0.315124  1362A      0.319357  1363A      0.321456  
    1364A      0.322447  1365A      0.322603  1366A      0.326461  
    1367A      0.327384  1368A      0.332244  1369A      0.337681  
    1370A      0.339798  1371A      0.344218  1372A      0.344959  
    1373A      0.348346  1374A      0.348622  1375A      0.348668  
    1376A      0.349031  1377A      0.350159  1378A      0.353154  
    1379A      0.354840  1380A      0.355827  1381A      0.360309  
    1382A      0.362116  1383A      0.368774  1384A      0.377568  
    1385A      0.377653  1386A      0.380261  1387A      0.384626  
    1388A      0.388443  1389A      0.391203  1390A      0.404100  
    1391A      0.407996  1392A      0.414573  1393A      0.418510  
    1394A      0.428602  1395A      0.431463  1396A      0.434845  
    1397A      0.442664  1398A      0.444757  1399A      0.446016  
    1400A      0.446038  1401A      0.449324  1402A      0.461073  
    1403A      0.461257  1404A      0.469591  1405A      0.472671  
    1406A      0.476732  1407A      0.480662  1408A      0.484093  
    1409A      0.486708  1410A      0.488016  1411A      0.488634  
    1412A      0.497704  1413A      0.500690  1414A      0.504400  
    1415A      0.507558  1416A      0.508565  1417A      0.509043  
    1418A      0.509826  1419A      0.516233  1420A      0.517700  
    1421A      0.519410  1422A      0.526361  1423A      0.526658  
    1424A      0.527037  1425A      0.528631  1426A      0.531360  
    1427A      0.532312  1428A      0.533072  1429A      0.535658  
    1430A      0.537426  1431A      0.543064  1432A      0.543517  
    1433A      0.544566  1434A      0.546295  1435A      0.546554  
    1436A      0.554060  1437A      0.555688  1438A      0.557619  
    1439A      0.558077  1440A      0.558244  1441A      0.560242  
    1442A      0.560705  1443A      0.562599  1444A      0.564376  
    1445A      0.565160  1446A      0.566010  1447A      0.567188  
    1448A      0.567838  1449A      0.568130  1450A      0.569272  
    1451A      0.571369  1452A      0.571428  1453A      0.573620  
    1454A      0.573855  1455A      0.574166  1456A      0.578610  
    1457A      0.578784  1458A      0.580651  1459A      0.581595  
    1460A      0.582018  1461A      0.582807  1462A      0.585147  
    1463A      0.587108  1464A      0.588057  1465A      0.590434  
    1466A      0.591614  1467A      0.592756  1468A      0.593838  
    1469A      0.594825  1470A      0.597364  1471A      0.597410  
    1472A      0.597818  1473A      0.599716  1474A      0.602357  
    1475A      0.603607  1476A      0.605165  1477A      0.609046  
    1478A      0.609841  1479A      0.610446  1480A      0.611778  
    1481A      0.612292  1482A      0.612387  1483A      0.613228  
    1484A      0.613948  1485A      0.614721  1486A      0.615572  
    1487A      0.617244  1488A      0.617570  1489A      0.618379  
    1490A      0.619176  1491A      0.620624  1492A      0.621940  
    1493A      0.623657  1494A      0.624356  1495A      0.625210  
    1496A      0.627899  1497A      0.628176  1498A      0.628698  
    1499A      0.629295  1500A      0.630219  1501A      0.630542  
    1502A      0.630911  1503A      0.631569  1504A      0.632561  
    1505A      0.633457  1506A      0.636124  1507A      0.636367  
    1508A      0.637320  1509A      0.638078  1510A      0.639455  
    1511A      0.640490  1512A      0.641120  1513A      0.642506  
    1514A      0.643526  1515A      0.644803  1516A      0.645192  
    1517A      0.648248  1518A      0.648600  1519A      0.648755  
    1520A      0.649466  1521A      0.650479  1522A      0.651611  
    1523A      0.652459  1524A      0.652594  1525A      0.653066  
    1526A      0.654466  1527A      0.655101  1528A      0.656511  
    1529A      0.657827  1530A      0.658410  1531A      0.658661  
    1532A      0.659654  1533A      0.661302  1534A      0.661523  
    1535A      0.661877  1536A      0.662704  1537A      0.663789  
    1538A      0.664380  1539A      0.664571  1540A      0.664859  
    1541A      0.665560  1542A      0.667699  1543A      0.667917  
    1544A      0.668620  1545A      0.668787  1546A      0.668969  
    1547A      0.669636  1548A      0.670105  1549A      0.671710  
    1550A      0.672756  1551A      0.673095  1552A      0.674675  
    1553A      0.675155  1554A      0.675789  1555A      0.676119  
    1556A      0.676469  1557A      0.677359  1558A      0.678360  
    1559A      0.678750  1560A      0.681873  1561A      0.682588  
    1562A      0.683655  1563A      0.684200  1564A      0.684439  
    1565A      0.685493  1566A      0.685638  1567A      0.686150  
    1568A      0.687256  1569A      0.687584  1570A      0.687827  
    1571A      0.688953  1572A      0.689283  1573A      0.689513  
    1574A      0.689871  1575A      0.690405  1576A      0.690706  
    1577A      0.691414  1578A      0.692425  1579A      0.692713  
    1580A      0.693351  1581A      0.693869  1582A      0.694141  
    1583A      0.694323  1584A      0.695112  1585A      0.695579  
    1586A      0.696144  1587A      0.696808  1588A      0.697370  
    1589A      0.698161  1590A      0.698885  1591A      0.699138  
    1592A      0.700240  1593A      0.700940  1594A      0.701212  
    1595A      0.701569  1596A      0.701760  1597A      0.702313  
    1598A      0.702509  1599A      0.703083  1600A      0.703398  
    1601A      0.704083  1602A      0.704825  1603A      0.705734  
    1604A      0.706913  1605A      0.707565  1606A      0.707796  
    1607A      0.708217  1608A      0.708487  1609A      0.709077  
    1610A      0.709156  1611A      0.710165  1612A      0.710753  
    1613A      0.711254  1614A      0.713111  1615A      0.713874  
    1616A      0.714398  1617A      0.715450  1618A      0.715895  
    1619A      0.716735  1620A      0.717249  1621A      0.718463  
    1622A      0.719043  1623A      0.719588  1624A      0.719942  
    1625A      0.720125  1626A      0.720662  1627A      0.721920  
    1628A      0.722388  1629A      0.722579  1630A      0.722638  
    1631A      0.722815  1632A      0.723582  1633A      0.724046  
    1634A      0.724714  1635A      0.725296  1636A      0.726105  
    1637A      0.726332  1638A      0.727830  1639A      0.727949  
    1640A      0.728436  1641A      0.730296  1642A      0.730914  
    1643A      0.731397  1644A      0.731795  1645A      0.732758  
    1646A      0.733621  1647A      0.734576  1648A      0.735186  
    1649A      0.735715  1650A      0.736767  1651A      0.737080  
    1652A      0.738080  1653A      0.738488  1654A      0.739284  
    1655A      0.739586  1656A      0.739818  1657A      0.741545  
    1658A      0.742176  1659A      0.742473  1660A      0.742750  
    1661A      0.743226  1662A      0.743932  1663A      0.744213  
    1664A      0.744556  1665A      0.745165  1666A      0.745315  
    1667A      0.745961  1668A      0.746350  1669A      0.746567  
    1670A      0.747082  1671A      0.747642  1672A      0.748753  
    1673A      0.748965  1674A      0.748993  1675A      0.749473  
    1676A      0.749770  1677A      0.750160  1678A      0.751273  
    1679A      0.751794  1680A      0.752999  1681A      0.753949  
    1682A      0.754955  1683A      0.755538  1684A      0.756575  
    1685A      0.757159  1686A      0.757948  1687A      0.758422  
    1688A      0.758710  1689A      0.759837  1690A      0.760685  
    1691A      0.761378  1692A      0.761893  1693A      0.762268  
    1694A      0.763051  1695A      0.763246  1696A      0.763404  
    1697A      0.763518  1698A      0.764778  1699A      0.765066  
    1700A      0.765802  1701A      0.766683  1702A      0.767175  
    1703A      0.767855  1704A      0.768470  1705A      0.769693  
    1706A      0.770342  1707A      0.770457  1708A      0.770864  
    1709A      0.771079  1710A      0.772534  1711A      0.773929  
    1712A      0.774135  1713A      0.774232  1714A      0.774399  
    1715A      0.774759  1716A      0.775314  1717A      0.775792  
    1718A      0.776426  1719A      0.776606  1720A      0.777195  
    1721A      0.777552  1722A      0.777831  1723A      0.778459  
    1724A      0.778557  1725A      0.779334  1726A      0.779963  
    1727A      0.780648  1728A      0.781306  1729A      0.781355  
    1730A      0.781973  1731A      0.782603  1732A      0.782628  
    1733A      0.783391  1734A      0.784120  1735A      0.785298  
    1736A      0.785522  1737A      0.786034  1738A      0.786438  
    1739A      0.786827  1740A      0.787706  1741A      0.788158  
    1742A      0.788604  1743A      0.789673  1744A      0.789972  
    1745A      0.790867  1746A      0.791203  1747A      0.791691  
    1748A      0.792177  1749A      0.792269  1750A      0.792732  
    1751A      0.793224  1752A      0.793578  1753A      0.794439  
    1754A      0.794550  1755A      0.795411  1756A      0.795559  
    1757A      0.797069  1758A      0.797861  1759A      0.798066  
    1760A      0.799072  1761A      0.799133  1762A      0.799847  
    1763A      0.800357  1764A      0.800792  1765A      0.800937  
    1766A      0.801553  1767A      0.801975  1768A      0.802616  
    1769A      0.803329  1770A      0.804043  1771A      0.804325  
    1772A      0.805145  1773A      0.805901  1774A      0.806321  
    1775A      0.806925  1776A      0.807548  1777A      0.808715  
    1778A      0.809261  1779A      0.809496  1780A      0.809835  
    1781A      0.810191  1782A      0.810859  1783A      0.811604  
    1784A      0.812680  1785A      0.813495  1786A      0.815103  
    1787A      0.815241  1788A      0.815863  1789A      0.817025  
    1790A      0.817595  1791A      0.818050  1792A      0.818692  
    1793A      0.818955  1794A      0.819500  1795A      0.820845  
    1796A      0.821565  1797A      0.822614  1798A      0.823160  
    1799A      0.823330  1800A      0.823960  1801A      0.824380  
    1802A      0.824646  1803A      0.825123  1804A      0.825499  
    1805A      0.826110  1806A      0.826625  1807A      0.827089  
    1808A      0.827988  1809A      0.828727  1810A      0.829211  
    1811A      0.829622  1812A      0.830207  1813A      0.831094  
    1814A      0.831515  1815A      0.832170  1816A      0.832808  
    1817A      0.833871  1818A      0.834882  1819A      0.835265  
    1820A      0.835580  1821A      0.836309  1822A      0.836784  
    1823A      0.837906  1824A      0.838877  1825A      0.839084  
    1826A      0.839949  1827A      0.840490  1828A      0.841122  
    1829A      0.842353  1830A      0.843009  1831A      0.843797  
    1832A      0.845713  1833A      0.846082  1834A      0.846605  
    1835A      0.847117  1836A      0.847207  1837A      0.848144  
    1838A      0.849152  1839A      0.849226  1840A      0.850358  
    1841A      0.850510  1842A      0.851012  1843A      0.851429  
    1844A      0.851745  1845A      0.853710  1846A      0.854609  
    1847A      0.855497  1848A      0.856128  1849A      0.856902  
    1850A      0.857316  1851A      0.857952  1852A      0.858333  
    1853A      0.858846  1854A      0.859784  1855A      0.860526  
    1856A      0.861044  1857A      0.861450  1858A      0.863422  
    1859A      0.864424  1860A      0.865215  1861A      0.865700  
    1862A      0.866266  1863A      0.866645  1864A      0.867174  
    1865A      0.868303  1866A      0.869559  1867A      0.869698  
    1868A      0.871470  1869A      0.872448  1870A      0.873834  
    1871A      0.874275  1872A      0.874449  1873A      0.875219  
    1874A      0.875875  1875A      0.876247  1876A      0.877773  
    1877A      0.878013  1878A      0.878448  1879A      0.880599  
    1880A      0.880745  1881A      0.881777  1882A      0.882198  
    1883A      0.882400  1884A      0.883188  1885A      0.883607  
    1886A      0.884469  1887A      0.884844  1888A      0.885305  
    1889A      0.885394  1890A      0.886351  1891A      0.887494  
    1892A      0.887573  1893A      0.888805  1894A      0.889308  
    1895A      0.889734  1896A      0.890996  1897A      0.891335  
    1898A      0.894004  1899A      0.894363  1900A      0.895399  
    1901A      0.896396  1902A      0.896541  1903A      0.897450  
    1904A      0.897673  1905A      0.898006  1906A      0.898156  
    1907A      0.899634  1908A      0.901348  1909A      0.901675  
    1910A      0.902104  1911A      0.903185  1912A      0.903887  
    1913A      0.904879  1914A      0.905885  1915A      0.906121  
    1916A      0.907597  1917A      0.909091  1918A      0.910482  
    1919A      0.910945  1920A      0.912047  1921A      0.912680  
    1922A      0.913480  1923A      0.913981  1924A      0.915573  
    1925A      0.916968  1926A      0.918552  1927A      0.919625  
    1928A      0.919734  1929A      0.920515  1930A      0.921356  
    1931A      0.922195  1932A      0.922315  1933A      0.922509  
    1934A      0.922663  1935A      0.923280  1936A      0.924393  
    1937A      0.924972  1938A      0.926184  1939A      0.927017  
    1940A      0.927443  1941A      0.928445  1942A      0.930471  
    1943A      0.931854  1944A      0.932160  1945A      0.932818  
    1946A      0.933774  1947A      0.934500  1948A      0.937101  
    1949A      0.938240  1950A      0.938953  1951A      0.940062  
    1952A      0.940308  1953A      0.942282  1954A      0.942383  
    1955A      0.942915  1956A      0.943665  1957A      0.943914  
    1958A      0.945840  1959A      0.947598  1960A      0.948109  
    1961A      0.948154  1962A      0.950086  1963A      0.951014  
    1964A      0.951494  1965A      0.952524  1966A      0.953364  
    1967A      0.955086  1968A      0.956626  1969A      0.957316  
    1970A      0.957896  1971A      0.960406  1972A      0.960506  
    1973A      0.961422  1974A      0.962371  1975A      0.963834  
    1976A      0.964776  1977A      0.967365  1978A      0.967711  
    1979A      0.967852  1980A      0.968974  1981A      0.969277  
    1982A      0.969714  1983A      0.970426  1984A      0.971773  
    1985A      0.972416  1986A      0.974938  1987A      0.976963  
    1988A      0.976981  1989A      0.977006  1990A      0.978389  
    1991A      0.979810  1992A      0.980896  1993A      0.983055  
    1994A      0.984668  1995A      0.986138  1996A      0.987463  
    1997A      0.988754  1998A      0.989246  1999A      0.991329  
    2000A      0.992647  2001A      0.994359  2002A      0.994456  
    2003A      0.994719  2004A      0.995269  2005A      0.995573  
    2006A      0.996703  2007A      0.996902  2008A      0.998274  
    2009A      0.998561  2010A      0.998877  2011A      1.001588  
    2012A      1.003031  2013A      1.003146  2014A      1.005346  
    2015A      1.005471  2016A      1.008011  2017A      1.009267  
    2018A      1.009934  2019A      1.011057  2020A      1.013102  
    2021A      1.014411  2022A      1.016366  2023A      1.018705  
    2024A      1.019205  2025A      1.020811  2026A      1.023852  
    2027A      1.024839  2028A      1.025118  2029A      1.026684  
    2030A      1.030653  2031A      1.031909  2032A      1.032368  
    2033A      1.034062  2034A      1.038313  2035A      1.039389  
    2036A      1.044488  2037A      1.046182  2038A      1.049245  
    2039A      1.050497  2040A      1.055424  2041A      1.056085  
    2042A      1.057444  2043A      1.061052  2044A      1.062277  
    2045A      1.064832  2046A      1.065213  2047A      1.067295  
    2048A      1.067381  2049A      1.067730  2050A      1.070876  
    2051A      1.072652  2052A      1.077583  2053A      1.079912  
    2054A      1.080639  2055A      1.080969  2056A      1.081709  
    2057A      1.084015  2058A      1.088352  2059A      1.090234  
    2060A      1.091739  2061A      1.094185  2062A      1.095122  
    2063A      1.095382  2064A      1.095972  2065A      1.097921  
    2066A      1.099102  2067A      1.106938  2068A      1.107399  
    2069A      1.109425  2070A      1.113806  2071A      1.114211  
    2072A      1.117923  2073A      1.121327  2074A      1.121415  
    2075A      1.128856  2076A      1.133282  2077A      1.139000  
    2078A      1.144711  2079A      1.150558  2080A      1.156487  
    2081A      1.158083  2082A      1.159816  2083A      1.160657  
    2084A      1.163124  2085A      1.164333  2086A      1.165658  
    2087A      1.170725  2088A      1.178358  2089A      1.180622  
    2090A      1.187161  2091A      1.190504  2092A      1.201677  
    2093A      1.203112  2094A      1.209295  2095A      1.211354  
    2096A      1.213522  2097A      1.214911  2098A      1.215515  
    2099A      1.219112  2100A      1.235896  2101A      1.259238  
    2102A      1.280633  2103A      1.291011  2104A      1.291188  
    2105A      1.296083  2106A      1.303402  2107A      1.314493  
    2108A      1.321732  2109A      1.386319  2110A      1.463777  

    Final Occupation by Irrep:
              A 
    DOCC [  1330 ]
    NA   [  1330 ]
    NB   [  1330 ]

  @DF-RHF Final Energy: -18439.83055087417961

   => Energetics <=

    Nuclear Repulsion Energy =         182292.4288069700123742
    One-Electron Energy =             -389764.3422201905632392
    Two-Electron Energy =              189039.0133792924461886
    Total Energy =                     -18439.8305508741941594

Computation Completed


Properties will be evaluated at   0.000000,   0.000000,   0.000000 [a0]

Properties computed using the SCF density matrix


 Multipole Moments:

 ------------------------------------------------------------------------------------
     Multipole            Electronic (a.u.)      Nuclear  (a.u.)        Total (a.u.)
 ------------------------------------------------------------------------------------

 L = 1.  Multiply by 2.5417464519 to convert [e a0] to [Debye]
 Dipole X            :     -14859.1043769        14801.4990859          -57.6052910
 Dipole Y            :    -244440.4785066       244222.6713361         -217.8071705
 Dipole Z            :    -254233.4300097       254113.6566137         -119.7733960
 Magnitude           :                                                  255.1548539

 ------------------------------------------------------------------------------------

*** tstop() called on atl1-1-01-010-24-2.pace.gatech.edu at Tue May 20 14:19:33 2025
Module time:
	user time   =  123783.93 seconds =    2063.07 minutes
	system time =    2769.70 seconds =      46.16 minutes
	total time  =      15413 seconds =     256.88 minutes
Total time:
	user time   =  123783.93 seconds =    2063.07 minutes
	system time =    2769.70 seconds =      46.16 minutes
	total time  =      15413 seconds =     256.88 minutes
Wall time: 15413.61 seconds
